# Supplementary material for: Machine learning meets mechanistic modelling for accurate prediction of experimental activation energies
Source: Chem Sci. 2020 Nov 5;12(3):1163–75. doi: 10.1039/d0sc04896h (PMC9528810; doi:10.1039/d0sc04896h)
Supplement: SC-012-D0SC04896H-s002 [file SC-012-D0SC04896H-s002.zip]

Archive with 1,814 entries (1,814 files):
- SC-012-D0SC04896H-s002.gitignore
- SC-012-D0SC04896H-s003.py
- SC-012-D0SC04896H-s004.py
- SC-012-D0SC04896H-s005.py
- SC-012-D0SC04896H-s006.py
- SC-012-D0SC04896H-s007.py
- SC-012-D0SC04896H-s008.md
- SC-012-D0SC04896H-s009.py
- SC-012-D0SC04896H-s010.gitignore
- SC-012-D0SC04896H-s011.pickle
- SC-012-D0SC04896H-s012.pickle
- SC-012-D0SC04896H-s013.pickle
- SC-012-D0SC04896H-s014.pickle
- SC-012-D0SC04896H-s015.pickle
- SC-012-D0SC04896H-s016.pickle
- SC-012-D0SC04896H-s017.pickle
- SC-012-D0SC04896H-s018.pickle
- SC-012-D0SC04896H-s019.pickle
- SC-012-D0SC04896H-s020.pickle
- SC-012-D0SC04896H-s021.pickle
- SC-012-D0SC04896H-s022.pickle
- SC-012-D0SC04896H-s023.pickle
- SC-012-D0SC04896H-s024.pickle
- SC-012-D0SC04896H-s025.pickle
- SC-012-D0SC04896H-s026.pickle
- SC-012-D0SC04896H-s027.jar
- SC-012-D0SC04896H-s028.pickle
- SC-012-D0SC04896H-s029.pickle
- SC-012-D0SC04896H-s030.py
- SC-012-D0SC04896H-s031.py
- SC-012-D0SC04896H-s032.py
- SC-012-D0SC04896H-s033.py
- SC-012-D0SC04896H-s034.py
- SC-012-D0SC04896H-s035.py
- SC-012-D0SC04896H-s036.py
- SC-012-D0SC04896H-s037.py
- SC-012-D0SC04896H-s038.py
- SC-012-D0SC04896H-s039.py
- SC-012-D0SC04896H-s040.py
- SC-012-D0SC04896H-s041.py
- SC-012-D0SC04896H-s042.py
- SC-012-D0SC04896H-s043.py
- SC-012-D0SC04896H-s044.py
- SC-012-D0SC04896H-s045.md
- SC-012-D0SC04896H-s046.py
- SC-012-D0SC04896H-s047.py
- SC-012-D0SC04896H-s048.xyz
- SC-012-D0SC04896H-s049.py
- SC-012-D0SC04896H-s050.csv
- SC-012-D0SC04896H-s051.xlsx
- SC-012-D0SC04896H-s052.ipynb
- SC-012-D0SC04896H-s053.csv
- SC-012-D0SC04896H-s054.ipynb
- SC-012-D0SC04896H-s055.csv
- SC-012-D0SC04896H-s056.ipynb
- SC-012-D0SC04896H-s057.ipynb
- SC-012-D0SC04896H-s058.gbs
- SC-012-D0SC04896H-s059.pickle
- SC-012-D0SC04896H-s060.gbs
- SC-012-D0SC04896H-s061.pickle
- SC-012-D0SC04896H-s062.gbs
- SC-012-D0SC04896H-s063.pickle
- SC-012-D0SC04896H-s064.gbs
- SC-012-D0SC04896H-s065.pickle
- SC-012-D0SC04896H-s066.gbs
- SC-012-D0SC04896H-s067.pickle
- SC-012-D0SC04896H-s068.gbs
- SC-012-D0SC04896H-s069.pickle
- SC-012-D0SC04896H-s070.gbs
- SC-012-D0SC04896H-s071.pickle
- SC-012-D0SC04896H-s072.gbs
- SC-012-D0SC04896H-s073.pickle
- SC-012-D0SC04896H-s074.csv
- SC-012-D0SC04896H-s075.csv
- SC-012-D0SC04896H-s076.ipynb
- SC-012-D0SC04896H-s077.csv
- SC-012-D0SC04896H-s078.csv
- SC-012-D0SC04896H-s079.ipynb
- SC-012-D0SC04896H-s080.ipynb
- SC-012-D0SC04896H-s081.ipynb
- SC-012-D0SC04896H-s082.csv
- SC-012-D0SC04896H-s083.csv
- SC-012-D0SC04896H-s084.csv
- SC-012-D0SC04896H-s085.csv
- SC-012-D0SC04896H-s086.smi
- SC-012-D0SC04896H-s087.csv
- SC-012-D0SC04896H-s088.csv
- SC-012-D0SC04896H-s089.ipynb
- SC-012-D0SC04896H-s090.ipynb
- SC-012-D0SC04896H-s091.csv
- SC-012-D0SC04896H-s092.ipynb
- SC-012-D0SC04896H-s093.bak
- SC-012-D0SC04896H-s094.dat
- SC-012-D0SC04896H-s095.dir
- SC-012-D0SC04896H-s096.lock
- SC-012-D0SC04896H-s097.joblib
- SC-012-D0SC04896H-s098.csv
- SC-012-D0SC04896H-s099.csv
- SC-012-D0SC04896H-s100.csv
- SC-012-D0SC04896H-s1000.xyz
- SC-012-D0SC04896H-s1001.7
- SC-012-D0SC04896H-s1002.err
- SC-012-D0SC04896H-s1003.gjf
- SC-012-D0SC04896H-s1004.log
- SC-012-D0SC04896H-s1005.tmpxtbmodef
- SC-012-D0SC04896H-s1006.xtboptok
- SC-012-D0SC04896H-s1007.out
- SC-012-D0SC04896H-s1008.out
- SC-012-D0SC04896H-s1009.err
- SC-012-D0SC04896H-s101.ipynb
- SC-012-D0SC04896H-s1010.out
- SC-012-D0SC04896H-s1011.xyz
- SC-012-D0SC04896H-s1012.log
- SC-012-D0SC04896H-s1013.xyz
- SC-012-D0SC04896H-s1014.err
- SC-012-D0SC04896H-s1015.out
- SC-012-D0SC04896H-s1016.xyz
- SC-012-D0SC04896H-s1017.xtboptok
- SC-012-D0SC04896H-s1018.err
- SC-012-D0SC04896H-s1019.out
- SC-012-D0SC04896H-s102.ipynb
- SC-012-D0SC04896H-s1020.xyz
- SC-012-D0SC04896H-s1021.err
- SC-012-D0SC04896H-s1022.out
- SC-012-D0SC04896H-s1023.xyz
- SC-012-D0SC04896H-s1024.log
- SC-012-D0SC04896H-s1025.xyz
- SC-012-D0SC04896H-s1026.7
- SC-012-D0SC04896H-s1027.err
- SC-012-D0SC04896H-s1028.gjf
- SC-012-D0SC04896H-s1029.log
- SC-012-D0SC04896H-s103.csv
- SC-012-D0SC04896H-s1030.tmpxtbmodef
- SC-012-D0SC04896H-s1031.xtboptok
- SC-012-D0SC04896H-s1032.out
- SC-012-D0SC04896H-s1033.out
- SC-012-D0SC04896H-s1034.err
- SC-012-D0SC04896H-s1035.out
- SC-012-D0SC04896H-s1036.xyz
- SC-012-D0SC04896H-s1037.coord
- SC-012-D0SC04896H-s1038.log
- SC-012-D0SC04896H-s1039.xyz
- SC-012-D0SC04896H-s104.smi
- SC-012-D0SC04896H-s1040.xyz
- SC-012-D0SC04896H-s1041.err
- SC-012-D0SC04896H-s1042.gjf
- SC-012-D0SC04896H-s1043.log
- SC-012-D0SC04896H-s1044.err
- SC-012-D0SC04896H-s1045.gjf
- SC-012-D0SC04896H-s1046.log
- SC-012-D0SC04896H-s1047.err
- SC-012-D0SC04896H-s1048.out
- SC-012-D0SC04896H-s1049.xyz
- SC-012-D0SC04896H-s105.csv
- SC-012-D0SC04896H-s1050.err
- SC-012-D0SC04896H-s1051.gjf
- SC-012-D0SC04896H-s1052.log
- SC-012-D0SC04896H-s1053.err
- SC-012-D0SC04896H-s1054.gjf
- SC-012-D0SC04896H-s1055.log
- SC-012-D0SC04896H-s1056.err
- SC-012-D0SC04896H-s1057.gjf
- SC-012-D0SC04896H-s1058.log
- SC-012-D0SC04896H-s1059.err
- SC-012-D0SC04896H-s106.csv
- SC-012-D0SC04896H-s1060.gjf
- SC-012-D0SC04896H-s1061.log
- SC-012-D0SC04896H-s1062.err
- SC-012-D0SC04896H-s1063.gjf
- SC-012-D0SC04896H-s1064.log
- SC-012-D0SC04896H-s1065.err
- SC-012-D0SC04896H-s1066.gjf
- SC-012-D0SC04896H-s1067.log
- SC-012-D0SC04896H-s1068.err
- SC-012-D0SC04896H-s1069.gjf
- SC-012-D0SC04896H-s107.csv
- SC-012-D0SC04896H-s1070.log
- SC-012-D0SC04896H-s1071.err
- SC-012-D0SC04896H-s1072.gjf
- SC-012-D0SC04896H-s1073.log
- SC-012-D0SC04896H-s1074.err
- SC-012-D0SC04896H-s1075.gjf
- SC-012-D0SC04896H-s1076.log
- SC-012-D0SC04896H-s1077.err
- SC-012-D0SC04896H-s1078.gjf
- SC-012-D0SC04896H-s1079.log
- SC-012-D0SC04896H-s108.csv
- SC-012-D0SC04896H-s1080.err
- SC-012-D0SC04896H-s1081.gjf
- SC-012-D0SC04896H-s1082.log
- SC-012-D0SC04896H-s1083.err
- SC-012-D0SC04896H-s1084.gjf
- SC-012-D0SC04896H-s1085.log
- SC-012-D0SC04896H-s1086.err
- SC-012-D0SC04896H-s1087.gjf
- SC-012-D0SC04896H-s1088.log
- SC-012-D0SC04896H-s1089.err
- SC-012-D0SC04896H-s109.csv
- SC-012-D0SC04896H-s1090.gjf
- SC-012-D0SC04896H-s1091.log
- SC-012-D0SC04896H-s1092.err
- SC-012-D0SC04896H-s1093.gjf
- SC-012-D0SC04896H-s1094.log
- SC-012-D0SC04896H-s1095.err
- SC-012-D0SC04896H-s1096.gjf
- SC-012-D0SC04896H-s1097.log
- SC-012-D0SC04896H-s1098.err
- SC-012-D0SC04896H-s1099.gjf
- SC-012-D0SC04896H-s110.csv
- SC-012-D0SC04896H-s1100.log
- SC-012-D0SC04896H-s1101.err
- SC-012-D0SC04896H-s1102.gjf
- SC-012-D0SC04896H-s1103.log
- SC-012-D0SC04896H-s1104.err
- SC-012-D0SC04896H-s1105.gjf
- SC-012-D0SC04896H-s1106.log
- SC-012-D0SC04896H-s1107.err
- SC-012-D0SC04896H-s1108.gjf
- SC-012-D0SC04896H-s1109.log
- SC-012-D0SC04896H-s111.csv
- SC-012-D0SC04896H-s1110.err
- SC-012-D0SC04896H-s1111.gjf
- SC-012-D0SC04896H-s1112.log
- SC-012-D0SC04896H-s1113.err
- SC-012-D0SC04896H-s1114.gjf
- SC-012-D0SC04896H-s1115.log
- SC-012-D0SC04896H-s1116.err
- SC-012-D0SC04896H-s1117.gjf
- SC-012-D0SC04896H-s1118.log
- SC-012-D0SC04896H-s1119.err
- SC-012-D0SC04896H-s112.csv
- SC-012-D0SC04896H-s1120.gjf
- SC-012-D0SC04896H-s1121.log
- SC-012-D0SC04896H-s1122.err
- SC-012-D0SC04896H-s1123.gjf
- SC-012-D0SC04896H-s1124.log
- SC-012-D0SC04896H-s1125.err
- SC-012-D0SC04896H-s1126.gjf
- SC-012-D0SC04896H-s1127.log
- SC-012-D0SC04896H-s1128.err
- SC-012-D0SC04896H-s1129.gjf
- SC-012-D0SC04896H-s113.npy
- SC-012-D0SC04896H-s1130.log
- SC-012-D0SC04896H-s1131.err
- SC-012-D0SC04896H-s1132.gjf
- SC-012-D0SC04896H-s1133.log
- SC-012-D0SC04896H-s1134.err
- SC-012-D0SC04896H-s1135.gjf
- SC-012-D0SC04896H-s1136.log
- SC-012-D0SC04896H-s1137.err
- SC-012-D0SC04896H-s1138.gjf
- SC-012-D0SC04896H-s1139.log
- SC-012-D0SC04896H-s114.npy
- SC-012-D0SC04896H-s1140.err
- SC-012-D0SC04896H-s1141.gjf
- SC-012-D0SC04896H-s1142.log
- SC-012-D0SC04896H-s1143.err
- SC-012-D0SC04896H-s1144.gjf
- SC-012-D0SC04896H-s1145.log
- SC-012-D0SC04896H-s1146.err
- SC-012-D0SC04896H-s1147.gjf
- SC-012-D0SC04896H-s1148.log
- SC-012-D0SC04896H-s1149.err
- SC-012-D0SC04896H-s115.csv
- SC-012-D0SC04896H-s1150.gjf
- SC-012-D0SC04896H-s1151.log
- SC-012-D0SC04896H-s1152.err
- SC-012-D0SC04896H-s1153.gjf
- SC-012-D0SC04896H-s1154.log
- SC-012-D0SC04896H-s1155.err
- SC-012-D0SC04896H-s1156.gjf
- SC-012-D0SC04896H-s1157.log
- SC-012-D0SC04896H-s1158.err
- SC-012-D0SC04896H-s1159.gjf
- SC-012-D0SC04896H-s116.joblib
- SC-012-D0SC04896H-s1160.log
- SC-012-D0SC04896H-s1161.err
- SC-012-D0SC04896H-s1162.gjf
- SC-012-D0SC04896H-s1163.log
- SC-012-D0SC04896H-s1164.err
- SC-012-D0SC04896H-s1165.gjf
- SC-012-D0SC04896H-s1166.log
- SC-012-D0SC04896H-s1167.err
- SC-012-D0SC04896H-s1168.gjf
- SC-012-D0SC04896H-s1169.log
- SC-012-D0SC04896H-s117.npy
- SC-012-D0SC04896H-s1170.err
- SC-012-D0SC04896H-s1171.gjf
- SC-012-D0SC04896H-s1172.log
- SC-012-D0SC04896H-s1173.7
- SC-012-D0SC04896H-s1174.7
- SC-012-D0SC04896H-s1175.dat
- SC-012-D0SC04896H-s1176.err
- SC-012-D0SC04896H-s1177.gjf
- SC-012-D0SC04896H-s1178.log
- SC-012-D0SC04896H-s1179.7
- SC-012-D0SC04896H-s118.npy
- SC-012-D0SC04896H-s1180.err
- SC-012-D0SC04896H-s1181.out
- SC-012-D0SC04896H-s1182.xyz
[truncated: 1,514 more entries]
