# Supplementary material for: Machine learning meets mechanistic modelling for accurate prediction of experimental activation energies
Source: Chem Sci. 2020 Nov 5;12(3):1163–75. doi: 10.1039/d0sc04896h (PMC9528810; doi:10.1039/d0sc04896h)
Supplement: SC-012-D0SC04896H-s002 [file SC-012-D0SC04896H-s002.zip › SC-012-D0SC04896H-s004.py]

from typing import NamedTuple

import numpy as np
from joblib import Parallel, delayed
from sklearn.model_selection import ParameterGrid
from sklearn.base import clone
import scipy.stats
from analyze_snar.statistics import JackknifePredictionError
from analyze_snar.statistics import cv_bias_corrected, cv_selection_bias_correction, bbc_cv_correction

class EstFamily():
    """Stores the results for a family of estimators from cross-validation.
    
    Args:
        data (ndarray): Numpy array of the feature matrix.
        estimator (object): Scikit-learn estimator object to act as parent
            for the family.
        name (str): Name of family
        parameters (dict): Hyperparameters used to costruct grid for family.
    
    Attributes:
        data (ndarray): Numpy array of the feature matrix.
        estimators (list): Estimators in the family
        estimator (object): Parent scikit-learn estimator
        name (str): Name of family
        parameters (dict): Hyperparameters used to costruct grid for family.
        cv_preds (ndarray): All predictions from the cross-validation
        cv_estimators (list): All estimators trained during the cross-validation.
        cv_scores (dict): All scores from the cross-validation.
        corrected_scores (dict): Scores corrected for bias
        best_scores (dict): Best uncorrected scores
        standard_errors (dict): Standard error of scores
        corrected_standard_errors (dict): Standar error for corrected scores
        best_indices (dict): Indices of best estimator for each score type
        best_estimators (dict): Best estimators for each score type
    """
    def __init__(self, name, estimator, data, parameters=None):
        # Construct parameter grid
        if parameters is None:
            parameters = []
            self.estimators = [estimator]
        else:
            parameters = list(ParameterGrid(parameters))
            estimators = []
            for params in parameters:
                new_estimator = clone(estimator)
                new_estimator.set_params(**params)
                estimators.append(new_estimator)
            self.estimators = estimators
        self.estimator = estimator
        self.parameters = parameters
        self.name = name
        self.cv_preds = []
        self.cv_estimators = []
        self.cv_scores = {}
        self.data = data
        self.corrected_scores = {}
        self.best_scores = {}
        self.best_standard_errors = {}
        self.best_estimators = {}
        self.best_indices = {}
        self.corrected_standard_errors = {}

def extract_family_results(est_family, family_results, y, scoring_functions, cv_folds, n_repeats):
    """Extract the results for each family and store in the supplied dictionary.

    Args:
        est_family (object): Estimator family to extract results from.
        family_results (dict): Results dictionary to put the results in
        y (ndarray): True values to compare to
        scoring_function (object): Scoring function object
        cv_folds (list): Folds used for cross-validation.
        n_repeats (int): Number of repeats used to generate CV folds.
    """
    # Loop over the different scoring functions
    for scoring_function in scoring_functions:
        # Only treat families which haven't yet been treated
        if est_family.name in family_results[scoring_function.name]:
            continue
        
        # Get the cv scores and best estimators
        cv_scores = est_family.cv_scores[scoring_function.name].mean(axis=(1, 2))
        if scoring_function.greater_is_better:
            selection_function = np.argmax
        else:
            selection_function = np.argmin
        best_index = selection_function(cv_scores)
        best_score = cv_scores[best_index]
        best_standard_error = scipy.stats.sem(est_family.cv_scores[scoring_function.name][best_index], axis=0).mean()

        best_cv_estimators = est_family.cv_estimators[best_index]
        best_estimator = est_family.estimators[best_index]

        # Construct jackknife prediction intervals
        jp = JackknifePredictionError(best_estimator)
        jp.fit_cv(est_family.data.values, y, best_cv_estimators, cv_splits=cv_folds)
        _, _ = jp.predict(est_family.data.values, alpha=0.05, plus=True)
        width = np.ptp(jp.error_intervals, axis=1).mean()

        # Compute bias correction with BBC-CV
        corrected_score, ci = bbc_cv_correction(est_family.cv_preds, y,
                                                        scoring=scoring_function.name,
                                                        greater_is_better=scoring_function.greater_is_better,
                                                        alpha=[0.05, 0.5],
                                                        n_boot=1000)
        # Compute bias correction with Tibshirani & Tibshirani's method
        n_folds = int(len(cv_folds) / n_repeats)                                                    
        _, _, tt_bias = cv_selection_bias_correction(est_family.cv_scores[scoring_function.name].reshape(-1, n_folds * n_repeats),
                                                                                  greater_is_better=scoring_function.greater_is_better)
        
        # Compute bias correction due to CV using less data than the whole.
        # Fushiki
        _, _, f_bias = cv_bias_corrected(best_estimator,
                                         est_family.data.values,
                                         y,
                                         cv=cv_folds,
                                         estimators=best_cv_estimators,
                                         scoring_function=scoring_function.function,
                                         method="fushiki-m")
        # Burman
        _, _, b_bias = cv_bias_corrected(best_estimator,
                                         est_family.data.values,
                                         y,
                                         cv=cv_folds,
                                         estimators=best_cv_estimators,
                                         scoring_function=scoring_function.function,
                                         method="burman")
        
        # Collect results
        results = {"best_score": best_score,
                   "corrected_score": corrected_score,
                   "bias_bbc_cv": corrected_score - best_score,
                   "bias_tt": tt_bias,
                   "fushiki bias": f_bias,
                   "burman bias": b_bias,
                   "standard_error": np.abs(ci[1] - corrected_score),
                   "ci_50": ci[1],
                   "ci_95": ci[0],
                   "width": width,
                   "best_index": best_index,
                  }
            
        # Put results also in the estimator family object.
        est_family.best_estimators[scoring_function.name] = best_estimator
        est_family.best_indices[scoring_function.name] = best_index
        est_family.best_scores[scoring_function.name] = best_score
        est_family.best_standard_errors[scoring_function.name] = best_standard_error
        est_family.corrected_scores[scoring_function.name] = corrected_score
        est_family.corrected_standard_errors[scoring_function.name] = ci[1]
        family_results[scoring_function.name][est_family.name] = results   

class ScoringFunction(NamedTuple):
    name: str
    function: object
    greater_is_better: bool

def score_estimator_family(est_fam, y, scoring_functions, cv_folds, n_repeats, n_jobs=4):
    """Score an estimator family with cross-validation
    
    Args:
        est_fam (object): Estimator family object
        y (ndarray): True values
        scoring_function (object): Scoring function object
        cv_folds (list): Folds to use in the cross-validation
        n_repeats (int): Number of repeats used in generating the CV folds
        n_jobs (int): Number of cpus to use for parallel execution.
    """
    def func(est, X, y, cv_folds, n_repeats):
        """Scoring function for internal use"""
        n_folds = int(len(cv_folds) / n_repeats)

        # Make predictions and train estimators on cv folds
        cv_estimators = []
        cv_preds = np.zeros((len(X), n_repeats))
        for j, (train, test) in enumerate(cv_folds):
            cv_est = clone(est)
            current_repeat = j // n_folds
            
            cv_est.fit(X[train], y[train])
            cv_estimators.append(cv_est)
            
            preds = cv_est.predict(X[test]).reshape(-1)
            cv_preds[test, current_repeat] = preds
        return cv_preds, cv_estimators
    
    # Check if estimator family has already been scored
    if len(est_fam.cv_preds) > 0:
        return

    # Perform cross validation
    n_folds = int(len(cv_folds) / n_repeats)    
    results = Parallel(n_jobs=4)(delayed(func)(estimator, est_fam.data.values, y, cv_folds, n_repeats) for estimator in est_fam.estimators)
    all_cv_preds, all_cv_estimators = zip(*results)
    
    est_fam.cv_preds = np.dstack(all_cv_preds).swapaxes(1, 2)
    est_fam.cv_estimators = all_cv_estimators    

    # Calculate scores based on scoring functions
    for scoring_function in scoring_functions:
        cv_scores = np.zeros((len(est_fam.estimators), n_folds, n_repeats))
        for i, (_, test) in enumerate(cv_folds):
            current_fold = i % n_folds
            current_repeat = i // n_folds
            fold_scores = scoring_function.function(y[test], est_fam.cv_preds[test, :, current_repeat])
            cv_scores[:, current_fold,current_repeat] = fold_scores
        est_fam.cv_scores[scoring_function.name] = cv_scores       
