# Supplementary material for: Machine learning meets mechanistic modelling for accurate prediction of experimental activation energies
Source: Chem Sci. 2020 Nov 5;12(3):1163–75. doi: 10.1039/d0sc04896h (PMC9528810; doi:10.1039/d0sc04896h)
Supplement: SC-012-D0SC04896H-s002 [file SC-012-D0SC04896H-s002.zip › SC-012-D0SC04896H-s005.py]

import shelve

import pandas as pd 
import numpy as np
from rdkit import Chem
from rdkit.Chem import AllChem

from predict_snar.data import HARTREE_TO_KCAL

def add_solvent_descriptors(df, filename):
    """Add solvent descriptors to dataframe from file.
    
    Args:
        df (obj): Pandas DataFrame to add the solvent descriptors to.
            Should contain a column called 'solvent' with the solvent SMILES.
        filename (str): Name of csv file with solvent descriptors.
    
    Returns:
        df (obj): Same Pandas DataFrame with solvent descriptors added.
    """
    # Read the file with solvent descriptors
    solvent_data = pd.read_csv(filename, index_col=0)
    solvent_data.drop(["name", "smiles"], axis=1, inplace=True)

    # Get solvent inchikeys for the dataframe on join tables on this.
    df["solvent_inchikey"] = df["solvent"].apply(Chem.MolFromSmiles).apply(Chem.MolToInchiKey)
    df = df.join(solvent_data, on="solvent_inchikey")
    
    # Remove redundant column
    df.drop("solvent_inchikey", axis=1, inplace=True)

    return df


def add_kinetic_data(df, filename):
    """Add kinetic data from .csv file to dataframe based on reaction smiles.
    
    Args:
        df (obj): Pandas DataFrame to add the kinetic data to.
        filename (str): Name of csv file containing kinetic data.
    
    Returns:
        new_df (obj): Pandas DataFrame with kinetic data added.
    """
    # Read in kinetic data
    kinetic_data = pd.read_csv(filename)
    kinetic_data.columns = ["reaction_smiles", "exp_activation_energy", "solvent_smiles", "temperature"]
    df["solvent_inchikey"] = df["solvent"].apply(Chem.MolFromSmiles).apply(Chem.MolToInchiKey)
    kinetic_data["solvent_inchikey"] = kinetic_data["solvent_smiles"].apply(Chem.MolFromSmiles).apply(Chem.MolToInchiKey)  

    # Canonicalize reaction smiles
    reactions = df["reaction_smiles_orig"].apply(lambda x: AllChem.ReactionFromSmarts(x, useSmiles=True))
    for reaction in reactions:
        for mol in list(reaction.GetReactants()) + list(reaction.GetProducts()):
            Chem.SanitizeMol(mol)
    df["new_reaction_smiles"] = [AllChem.ReactionToSmiles(reaction) for reaction in reactions]

    reactions =  kinetic_data["reaction_smiles"].apply(lambda x: AllChem.ReactionFromSmarts(x, useSmiles=True))
    for reaction in reactions:
        for mol in list(reaction.GetReactants()) + list(reaction.GetProducts()):
            Chem.SanitizeMol(mol)
    kinetic_data["new_reaction_smiles"] = [AllChem.ReactionToSmiles(reaction) for reaction in reactions]
    kinetic_data = kinetic_data.groupby(["new_reaction_smiles", "solvent_inchikey", "temperature"]).mean().reset_index()
    kinetic_data.drop_duplicates(["new_reaction_smiles", "solvent_inchikey", "temperature"], inplace=True)

    # Add kinetic data to dataframe
    new_df = pd.merge(df, kinetic_data, how="left", on=["new_reaction_smiles", "solvent_inchikey", "temperature"], indicator=True)
    new_df.index = df.index

    # Drop redundant columns        
    new_df.drop(["solvent_inchikey", "new_reaction_smiles", "_merge"], axis=1, inplace=True)

    return new_df


def extract_dataframe(filename, cluster_nu=False, cluster_ts=False, or_lg_correction=False):
    """Extract Pandas dataframe from database generated with the predict-snar code.

    Args:
        filename (str): Name of the database without the endings
        cluster_nu (bool): Whether to apply cluster-continuum correction to
            nucleophiles
        cluster_ts (bool): Whether to apply cluster-continuum correction to
            transition states
        or_lg_correction (bool): Whether to set the first transition state
            as rate-determining for reactions with aliphatic alkoxide leaving
            groups.
    
    Returns:
        df (obj): Pandas dataframe of the results.
    """
    # Read in database file
    db = shelve.open(filename)
    db_dict = dict(db.items())
    db.close()
    
    # Set up lists to hold results
    v_av_nu_atom_list = []
    v_av_central_atom_list = []
    nu_charge_list = []
    central_charge_list = []
    lg_charge_list = []
    reaction_energy_list = []
    reaction_energy_qh_grimme_list = []
    reaction_energy_qh_truhlar_list = []
    activation_energy_list = []
    activation_energy_qh_grimme_list = []
    activation_energy_qh_truhlar_list = []
    reaction_enthalpy_list = []
    activation_enthalpy_list = []
    sasa_nu_list = []
    sasa_central_list = []
    bo_sub_list = []
    bo_nu_ts_list = []
    bo_lg_ts_list = []
    bo_prod_list = []
    bo_diff_nu_list = []
    bo_diff_lg_list = []
    react_smiles_list = []
    react_smiles_orig_list = []
    f_minus_nu_list = []
    f_plus_central_list = []
    omega_list = []
    n_list = []
    f_dual_nu_list = []
    f_dual_central_list = []
    f_minus_n_nu_list = []
    f_plus_omega_central_list = []
    f_dual_n_nu_list = []
    f_dual_omega_central_list = []
    concerted_list = []
    nu_formed_list = []
    lg_broken_list = []
    is_min_list = []
    es_min_blyp_list = []
    es_min_b3lyp_list = []
    epn_central_list = []
    epn_nu_list = []
    epn_lg_list = []
    rds_list = []
    flat_pes_list = []
    intermediate_depths = []
    intermediate_depths_qh_grimme = []
    intermediate_depths_qh_truhlar = []
    p_int_central_list = []
    p_int_nu_list = []
    p_int_area_central_list = []
    p_int_area_nu_list = []
    solvents = []
    nu_charge_ts_list = []
    central_charge_ts_list = []
    lg_charge_ts_list = []
    epn_central_ts_list = []
    epn_nu_ts_list = []
    epn_lg_ts_list = []
    local_electrophilicty_central_list = []
    local_nucleophilicity_nu_list = []
    nu_symbols = []
    lg_symbols = []
    nu_inchikeys = []
    substrate_inchikeys = []
    lg_inchikeys = []
    product_inchikeys = []
    sasa_ratios_nu = []
    sasa_ratios_central = []
    temperatures = []
    
    for value in list(db_dict.values()):
        # Get out reaction smiles
        react_smiles = value["smiles"]["reaction"]
        react_smiles_list.append(react_smiles)
        react_smiles_orig = value["smiles"]["reaction_orig"]
        react_smiles_orig_list.append(react_smiles_orig)        

        # Temperature
        temperature = value["temperature"]
        temperatures.append(temperature)

        # Determine whether to use the first TS as rate-determining for 
        # aliphatic -OR leaving groups and neutral nucleophiles.
        if or_lg_correction:
            nu = Chem.MolFromSmiles(value["smiles"]["nucleophile"])
            charge = Chem.GetFormalCharge(nu)
            lg = Chem.MolFromSmiles(value["smiles"]["leaving_group"])
            smarts = "[O;H]C"
            pattern = Chem.MolFromSmarts(smarts)
            
            if charge == 0 and lg.HasSubstructMatch(pattern):
                take_first = True
            else:
                take_first = False
        else:
            take_first = False         
        
        # Take out reactive atoms
        # Fix due to previous error in how data was stored.
        try:
            nu_atom_orig = value["reactive_atoms"]["nu_atom_orig"][0]
        except:
            nu_atom_orig = value["reactive_atoms"]["nu_atom_orig"]
        
        lg_atom = value["reactive_atoms"]["lg_atom"]
        central_atom = value["reactive_atoms"]["central_atom"]
        central_atom_prod = value["reactive_atoms"]["central_atom_prod"]
        added_atom = value["reactive_atoms"]["added_atom"]
        nu_atom = value["reactive_atoms"]["nu_atom"]

        # Get the type of nucleophilic atom and leaving group atom
        # Fix due to previous error in how data was stored.
        if type(value["symbols"]["nucleophile"]) == tuple:
            symbols = value["symbols"]["nucleophile"][0]
        else:
            symbols = value["symbols"]["nucleophile"]
        nu_symbol = symbols[nu_atom_orig - 1]
        nu_symbols.append(nu_symbol)

        # Fix dure to previous error in how data was stored
        if type(value["symbols"]["substrate"]) == tuple:
            symbols = value["symbols"]["substrate"][0]
        else:
            symbols = value["symbols"]["substrate"]
        lg_symbol = symbols[lg_atom - 1]
        lg_symbols.append(lg_symbol)      
        
        # Nucleophilic Fukui coefficient and "dual descriptor"
        f_plus_nu = value["descriptors"]["nucleophile"]["hirshfeld"][nu_atom_orig] - value["descriptors"]["nucleophile"]["hirshfeld_plus"][nu_atom_orig]
        f_minus_nu = value["descriptors"]["nucleophile"]["hirshfeld_minus"][nu_atom_orig] - value["descriptors"]["nucleophile"]["hirshfeld"][nu_atom_orig]
        f_dual_nu = f_plus_nu - f_minus_nu
        f_minus_nu_list.append(f_minus_nu)
        f_dual_nu_list.append(f_dual_nu)
        
        # Electrophilic Fukui coefficient and "dual descriptor"
        f_plus_central = value["descriptors"]["substrate"]["hirshfeld"][central_atom] - value["descriptors"]["substrate"]["hirshfeld_plus"][central_atom]
        f_minus_central = value["descriptors"]["substrate"]["hirshfeld_minus"][central_atom] - value["descriptors"]["substrate"]["hirshfeld"][central_atom]
        f_dual_central = f_plus_central - f_minus_central
        f_plus_central_list.append(f_minus_central)
        f_dual_central_list.append(f_dual_central)
        
        # Omega electrophilicity, N nucleophilicity and nu nucleofugality parameters
        ip_substrate = value["descriptors"]["substrate"]["ip"]
        ea_substrate = value["descriptors"]["substrate"]["ea"]
        ip_nu = value["descriptors"]["nucleophile"]["ip"]
        omega = (ip_substrate + ea_substrate) ** 2 / (8 * (ip_substrate - ea_substrate))
        omega_list.append(omega)
        n = -ip_nu
        n_list.append(n)
        
        # Product of fukui coefficients and dual descriptor with omega and N
        f_minus_n_nu = f_minus_nu * n
        f_dual_n_nu = f_dual_nu * n
        f_minus_n_nu_list.append(f_minus_n_nu)
        f_dual_n_nu_list.append(f_dual_n_nu)
        
        f_plus_omega_central = f_plus_central * omega
        f_dual_omega_central = f_dual_central * omega
        f_plus_omega_central_list.append(f_plus_omega_central)
        f_dual_omega_central_list.append(f_dual_omega_central)

        # State of the art local descriptor https://onlinelibrary.wiley.com/doi/full/10.1002/qua.25706
        mju_substrate = -(ip_substrate - ea_substrate) / 2
        eta_substrate = ip_substrate - ea_substrate
        f_radical_central = (value["descriptors"]["substrate"]["hirshfeld_minus"][central_atom] - value["descriptors"]["substrate"]["hirshfeld_plus"][central_atom]) / 2
        local_eletrophilicity_central = (mju_substrate / eta_substrate) * f_radical_central + (mju_substrate / eta_substrate) ** 2 * f_dual_central / 2
        local_electrophilicty_central_list.append(local_eletrophilicity_central)
        local_nucleophilicity_nu_list.append(f_minus_nu)

        # Get bond orders 
        bo_sub_lg = value["descriptors"]["substrate"]["ddec6_bo"][(central_atom, lg_atom)]
        bo_sub_list.append(bo_sub_lg)
        bo_prod_nu = value["descriptors"]["product"]["ddec6_bo"][(central_atom_prod, added_atom)]
        bo_prod_list.append(bo_prod_nu)
        
        # Get EPN of central atom
        epn_central = value["descriptors"]["substrate"]["epn"][central_atom]
        epn_lg = value["descriptors"]["substrate"]["epn"][lg_atom]
        epn_nu = value["descriptors"]["nucleophile"]["epn"][nu_atom_orig]
        epn_central_list.append(epn_central)    
        epn_lg_list.append(epn_lg)    
        epn_nu_list.append(epn_nu)    
        
        # Get atomic charge of nucleophile and central atom
        nu_charge = value["descriptors"]["nucleophile"]["ddec6_charge"][nu_atom_orig]
        nu_charge_list.append(nu_charge)
        central_charge = value["descriptors"]["substrate"]["ddec6_charge"][central_atom]
        central_charge_list.append(central_charge)
        lg_charge = value["descriptors"]["substrate"]["ddec6_charge"][lg_atom]
        lg_charge_list.append(lg_charge)
        
        # Get SASA for nucleophilic atom
        sasa_nu = value["descriptors"]["nucleophile"]["sasa"][nu_atom_orig]
        sasa_ratio_nu = value["descriptors"]["nucleophile"]["sasa_ratio"][nu_atom_orig]
        sasa_nu_list.append(sasa_nu)
        sasa_ratios_nu.append(sasa_ratio_nu)
        
        # Get SASA for electrophilic atom
        sasa_central = value["descriptors"]["substrate"]["sasa"][central_atom]
        sasa_ratio_central = value["descriptors"]["substrate"]["sasa_ratio"][central_atom]
        sasa_central_list.append(sasa_central)
        sasa_ratios_central.append(sasa_ratio_central)

        # Get Pints
        p_int_central = value["descriptors"]["substrate"]["atom_p_int"][central_atom]
        p_int_central_list.append(p_int_central)
        p_int_area_central = value["descriptors"]["substrate"]["atom_p_int_area"][central_atom]
        p_int_area_central_list.append(p_int_area_central)

        p_int_nu = value["descriptors"]["nucleophile"]["atom_p_int"][nu_atom_orig]
        p_int_nu_list.append(p_int_nu)
        p_int_area_nu = value["descriptors"]["nucleophile"]["atom_p_int_area"][nu_atom_orig]
        p_int_area_nu_list.append(p_int_area_nu)        
        
        # Get v_av for nucleophilic and central atoms
        v_av_nu_atom = value["descriptors"]["nucleophile"]["v_av"][nu_atom_orig]
        v_av_nu_atom_list.append(v_av_nu_atom)

        v_av_central_atom = value["descriptors"]["substrate"]["v_av"][central_atom]
        v_av_central_atom_list.append(v_av_central_atom)
        
        flat_pes = value["flat_PES"]
        flat_pes_list.append(flat_pes)
        
        # Get reaction and activation energies
        product_energies = (value["free_energies"]["product"] + value["free_energies"]["leaving_group"])
        product_enthalpies = (value["enthalpies"]["product"] + value["enthalpies"]["leaving_group"])
        try:
            product_energies_qh_grimme = (value["free_energies_qh_grimme"]["product"] + value["free_energies_qh_grimme"]["leaving_group"])
            product_energies_qh_truhlar = (value["free_energies_qh_truhlar"]["product"] + value["free_energies_qh_truhlar"]["leaving_group"])            
        except:
            pass
        reactant_energies = (value["free_energies"]["substrate"] + value["free_energies"]["nucleophile"])
        reactant_enthalpies = (value["enthalpies"]["substrate"] + value["enthalpies"]["nucleophile"])
        try:
            reactant_energies_qh_grimme = (value["free_energies_qh_grimme"]["substrate"] + value["free_energies_qh_grimme"]["nucleophile"])
            reactant_energies_qh_truhlar = (value["free_energies_qh_truhlar"]["substrate"] + value["free_energies_qh_truhlar"]["nucleophile"])
        except:
            pass
        try:
            ts_energies = value["free_energies"]["ts"]
            ts_enthalpies = value["enthalpies"]["ts"]
            ts_energies_qh_grimme = value["free_energies_qh_grimme"]["ts"]
            ts_energies_qh_truhlar = value["free_energies_qh_truhlar"]["ts"]
        except:
            pass
        
        if cluster_nu:
            try:
                reactant_energies += value["clustering_energies"]["nucleophile"]["dft"]["clustering_energy"]
                reactant_enthalpies += value["clustering_energies"]["nucleophile"]["dft"]["clustering_energy"]
                reactant_energies_qh_grimme += value["clustering_energies"]["nucleophile"]["dft"]["clustering_energy_qh_grimme"]
                reactant_energies_qh_truhlar += value["clustering_energies"]["nucleophile"]["dft"]["clustering_energy_qh_truhlar"]
            except:
                pass
        if cluster_ts:
            try:
                for i in range(len(ts_energies)):
                    ts_energies[i] += value["clustering_energies"]["ts"][i]["dft"]["clustering_energy"]
                    ts_enthalpies[i] += value["clustering_energies"]["ts"][i]["dft"]["clustering_energy"]
                    ts_energies_qh_grimme[i] += value["clustering_energies"]["ts"][i]["dft"]["clustering_energy_qh_grimme"]
                    ts_energies_qh_truhlar[i] += value["clustering_energies"]["ts"][i]["dft"]["clustering_energy_qh_truhlar"]
            except:
                pass
    
        if not value["concerted"]:
            intermediate_energy = value["free_energies"]["intermediate"]
            intermediate_enthalpy = value["enthalpies"]["intermediate"]
            try:
                intermediate_energy_qh_grimme = value["free_energies_qh_grimme"]["intermediate"]
                intermediate_energy_qh_truhlar = value["free_energies_qh_truhlar"]["intermediate"]
            except:
                pass
        reaction_energy = (product_energies - reactant_energies) * HARTREE_TO_KCAL
        reaction_enthalpy = (product_enthalpies - reactant_enthalpies) * HARTREE_TO_KCAL
        try:
            reaction_energy_qh_grimme = (product_energies_qh_grimme - reactant_energies_qh_grimme) * HARTREE_TO_KCAL
            reaction_energy_qh_truhlar = (product_energies_qh_truhlar - reactant_energies_qh_truhlar) * HARTREE_TO_KCAL
        except:
            pass
        reaction_energy_list.append(reaction_energy)
        reaction_enthalpy_list.append(reaction_enthalpy)
        try:
            reaction_energy_qh_grimme_list.append(reaction_energy_qh_grimme)
            reaction_energy_qh_truhlar_list.append(reaction_energy_qh_truhlar)
        except:
            pass
    
        if not value["concerted"] and len(value["descriptors"]["ts"]) == 1:
            activation_energy_react = (ts_energies[0] - reactant_energies) * HARTREE_TO_KCAL
            activation_enthalpy_react = (ts_enthalpies[0] - reactant_enthalpies) * HARTREE_TO_KCAL
            try:
                activation_energy_react_qh_grimme = (ts_energies_qh_grimme[0] - reactant_energies_qh_grimme) * HARTREE_TO_KCAL
                activation_energy_react_qh_truhlar = (ts_energies_qh_truhlar[0] - reactant_energies_qh_truhlar) * HARTREE_TO_KCAL
            except:
                pass
            activation_energy_int = (ts_energies[0] - intermediate_energy) * HARTREE_TO_KCAL
            activation_enthalpy_int = (ts_enthalpies[0] - intermediate_enthalpy) * HARTREE_TO_KCAL
            try:
                activation_energy_int_qh_grimme = (ts_energies_qh_grimme[0] - intermediate_energy_qh_grimme) * HARTREE_TO_KCAL
                activation_energy_int_qh_truhlar = (ts_energies_qh_truhlar[0] - intermediate_energy_qh_truhlar) * HARTREE_TO_KCAL
            except:
                pass
    
            if value["flat_PES"] or take_first:
                activation_energy = activation_energy_react
                activation_enthalpy = activation_enthalpy_react
                try:
                    activation_energy_qh_grimme = activation_energy_react_qh_grimme
                    activation_energy_qh_truhlar = activation_energy_react_qh_truhlar
                except:
                    pass
                rds = 1
                ts_index = 0
            else:
                activation_energy = max(activation_energy_react, activation_energy_int)
                activation_enthalpy = [activation_enthalpy_react, activation_enthalpy_int][np.argmax([activation_energy_react, activation_energy_int])]
                try:
                    activation_energy_qh_grimme = max(activation_energy_react_qh_grimme, activation_energy_int_qh_grimme)
                    activation_energy_qh_truhlar = max(activation_energy_react_qh_truhlar, activation_energy_int_qh_truhlar)
                except:
                    pass
                rds = 2
                ts_index = 0
            intermediate_depth = activation_energy_int
            try:
                intermediate_depth_qh_grimme = activation_energy_int_qh_grimme
                intermediate_depth_qh_truhlar = activation_energy_int_qh_truhlar
                intermediate_depths_qh_grimme.append(intermediate_depth_qh_grimme)
                intermediate_depths_qh_truhlar.append(intermediate_depth_qh_truhlar)
            except:
                pass
        elif len(value["descriptors"]["ts"]) == 1: 
            activation_energy = (ts_energies[0] - reactant_energies) * HARTREE_TO_KCAL
            activation_enthalpy = (ts_enthalpies[0] - reactant_enthalpies) * HARTREE_TO_KCAL
            try:
                activation_energy_qh_grimme = (ts_energies_qh_grimme[0] - reactant_energies_qh_grimme) * HARTREE_TO_KCAL
                activation_energy_qh_truhlar = (ts_energies_qh_truhlar[0] - reactant_energies_qh_truhlar) * HARTREE_TO_KCAL                
                intermediate_depths_qh_grimme.append(0.0)
                intermediate_depths_qh_truhlar.append(0.0)
            except:
                pass
            rds = 1
            ts_index = 0
            intermediate_depths.append(0.0)
        elif len(value["descriptors"]["ts"]) == 2:
            activation_energy_1 = (ts_energies[0] - reactant_energies) * HARTREE_TO_KCAL
            activation_energy_2_react = (ts_energies[1] - reactant_energies) * HARTREE_TO_KCAL
            activation_energy_2_int = (ts_energies[1] - intermediate_energy) * HARTREE_TO_KCAL
            activation_energy_2 = max(activation_energy_2_react, activation_energy_2_int)
            activation_enthalpy_1 = (ts_enthalpies[0] - reactant_enthalpies) * HARTREE_TO_KCAL
            activation_enthalpy_2_react = (ts_enthalpies[1] - reactant_enthalpies) * HARTREE_TO_KCAL
            activation_enthalpy_2_int = (ts_enthalpies[1] - intermediate_enthalpy) * HARTREE_TO_KCAL
            activation_enthalpy_2 = [activation_enthalpy_2_react, activation_enthalpy_2_int][np.argmax([activation_energy_2_react, activation_energy_2_int])]
            if activation_energy_1 > activation_energy_2 or take_first:
                rds = 1
                ts_index = 0
            else:
                rds = 2
                ts_index = 1
            if take_first:
                activation_energy = activation_energy_1
                activation_enthalpy = activation_enthalpy_1
            else:
                activation_energy = max(activation_energy_1, activation_energy_2) 
                activation_enthalpy = [activation_enthalpy_1, activation_enthalpy_2][np.argmax([activation_energy_1, activation_energy_2])]
            intermediate_depth = activation_energy_2_int
            intermediate_depths.append(intermediate_depth)
            try:
                activation_energy_1_qh_grimme = (ts_energies_qh_grimme[0] - reactant_energies_qh_grimme) * HARTREE_TO_KCAL
                activation_energy_2_react_qh_grimme = (ts_energies_qh_grimme[1] - reactant_energies_qh_grimme) * HARTREE_TO_KCAL
                activation_energy_2_int_qh_grimme = (ts_energies_qh_grimme[1] - intermediate_energy_qh_grimme) * HARTREE_TO_KCAL
                activation_energy_2_qh_grimme = max(activation_energy_2_react_qh_grimme, activation_energy_2_int_qh_grimme)
                if take_first:
                    activation_energy_qh_grimme = activation_energy_1_qh_grimme
                else:
                    activation_energy_qh_grimme = max(activation_energy_1_qh_grimme, activation_energy_2_qh_grimme) 
                intermediate_depth_qh_grimme = activation_energy_2_int_qh_grimme
                intermediate_depths_qh_grimme.append(intermediate_depth_qh_grimme)
                activation_energy_1_qh_truhlar = (ts_energies_qh_truhlar[0] - reactant_energies_qh_truhlar) * HARTREE_TO_KCAL
                activation_energy_2_react_qh_truhlar = (ts_energies_qh_truhlar[1] - reactant_energies_qh_truhlar) * HARTREE_TO_KCAL
                activation_energy_2_int_qh_truhlar = (ts_energies_qh_truhlar[1] - intermediate_energy_qh_truhlar) * HARTREE_TO_KCAL
                activation_energy_2_qh_truhlar = max(activation_energy_2_react_qh_truhlar, activation_energy_2_int_qh_truhlar)
                if take_first:
                    activation_energy_qh_truhlar = activation_energy_1_qh_truhlar
                else:
                    activation_energy_qh_truhlar = max(activation_energy_1_qh_truhlar, activation_energy_2_qh_truhlar) 
                intermediate_depth_qh_truhlar = activation_energy_2_int_qh_truhlar
                intermediate_depths_qh_truhlar.append(intermediate_depth_qh_truhlar)                
            except:
                pass
        else:
            # "This suggests a free energy barrier of 4.5 kcal mol-1" Harvey's paper.
            activation_energy = 4.5
            activation_enthalpy = 4.5
            activation_energy_qh_grimme = 4.5
            activation_energy_qh_truhlar = 4.5
            rds = 1
            intermediate_depths.append(0.0)
            try:
                intermediate_depths_qh_grimme.append(0.0)
                intermediate_depths_qh_truhlar.append(0.0)
            except:
                pass
        if activation_energy < 4.5:
            activation_energy = 4.5
            activation_enthalpy = 0
        
        activation_energy_list.append(activation_energy)
        activation_enthalpy_list.append(activation_enthalpy)
        try:
            activation_energy_qh_grimme_list.append(activation_energy_qh_grimme)
            activation_energy_qh_truhlar_list.append(activation_energy_qh_truhlar)
        except:
            pass
        rds_list.append(rds)

        # Get concertedness
        concerted_list.append(value["concerted"])

        # Get TS descriptors
        if len(value["descriptors"]["ts"]) > 0:    
            # Get bond orders of C-LG bond in substrate and C-Nu bond in product and their values in the TS
            bo_ts_nu = value["descriptors"]["ts"][ts_index]["ddec6_bo"][(central_atom, nu_atom)]
            bo_ts_lg = value["descriptors"]["ts"][ts_index]["ddec6_bo"][(central_atom, lg_atom)]
            nu_charge_ts = value["descriptors"]["ts"][ts_index]["ddec6_charge"][nu_atom]
            nu_charge_ts_list.append(nu_charge_ts)
            central_charge_ts = value["descriptors"]["ts"][ts_index]["ddec6_charge"][central_atom]
            central_charge_ts_list.append(central_charge_ts)
            lg_charge_ts = value["descriptors"]["ts"][ts_index]["ddec6_charge"][lg_atom]
            lg_charge_ts_list.append(lg_charge_ts)
            epn_central_ts = value["descriptors"]["ts"][ts_index]["epn"][central_atom]
            epn_central_ts_list.append(epn_central_ts)
            epn_nu_ts = value["descriptors"]["ts"][ts_index]["epn"][nu_atom]
            epn_nu_ts_list.append(epn_nu_ts)
            epn_lg_ts = value["descriptors"]["ts"][ts_index]["epn"][lg_atom]
            epn_lg_ts_list.append(epn_lg_ts)                        

            # Get difference in bonds orders to TS
            bo_diff_nu = bo_prod_nu - bo_ts_nu
            bo_diff_nu_list.append(bo_diff_nu)
            bo_diff_lg = bo_sub_lg - bo_ts_lg
            bo_diff_lg_list.append(bo_diff_lg)
            bo_nu_ts_list.append(bo_ts_nu)
            bo_lg_ts_list.append(bo_ts_lg)
            
            # Get percentage bond formed
            nu_formed = 1 - (bo_prod_nu - bo_ts_nu) / bo_prod_nu
            nu_formed_list.append(nu_formed)
            lg_broken = (bo_sub_lg - bo_ts_lg) / bo_sub_lg
            lg_broken_list.append(lg_broken)
        else:
            bo_diff_nu_list.append(None)
            bo_diff_lg_list.append(None)
            bo_nu_ts_list.append(bo_ts_nu)
            bo_lg_ts_list.append(bo_ts_lg)
            nu_formed_list.append(None)
            lg_broken_list.append(None)
            nu_charge_ts_list.append(None)
            central_charge_ts_list.append(None)
            lg_charge_ts_list.append(None)
            epn_central_ts_list.append(None)
            epn_nu_ts_list.append(None)
            epn_lg_ts_list.append(None)
        
        # Get Is_min and Es_min
        is_min = value["descriptors"]["nucleophile"]["is_min"][nu_atom_orig]
        is_min_list.append(is_min)
        
        es_min_blyp = value["descriptors"]["substrate"]["es_min_blyp"][central_atom]
        es_min_blyp_list.append(es_min_blyp)
        
        es_min_b3lyp = value["descriptors"]["substrate"]["es_min_b3lyp"][central_atom]
        es_min_b3lyp_list.append(es_min_b3lyp)

        # Extract solvent
        solvents.append(value["solvent"])

        # Extract inchikeys
        nu_inchikeys.append(value["inchi_key"]["nucleophile"])
        substrate_inchikeys.append(value["inchi_key"]["substrate"])
        product_inchikeys.append(value["inchi_key"]["product"])
        lg_inchikeys.append(value["inchi_key"]["leaving_group"])

    # Set up Pandas DataFrame
    d = {"reaction_smiles": react_smiles_list,
         "reaction_smiles_orig": react_smiles_orig_list,
         "v_av_central_atom": v_av_central_atom_list,
         "v_av_nu_atom": v_av_nu_atom_list, 
         "reaction_energy": reaction_energy_list,
         "reaction_enthalpy": reaction_enthalpy_list,
         "reaction_energy_qh_grimme": reaction_energy_qh_grimme_list,
         "reaction_energy_qh_truhlar": reaction_energy_qh_truhlar_list,
         "activation_energy": activation_energy_list,
         "activation_enthalpy": activation_enthalpy_list,
         "activation_energy_qh_grimme": activation_energy_qh_grimme_list,
         "activation_energy_qh_truhlar": activation_energy_qh_truhlar_list,
         "sasa_nu": sasa_nu_list,
         "sasa_central": sasa_central_list,
         "sasa_ratio_nu": sasa_ratios_nu,
         "sasa_ratio_central": sasa_ratios_central,
         "epn_central": epn_central_list,
         "epn_nu": epn_nu_list,
         "epn_lg": epn_lg_list,
         "epn_central_ts": epn_central_ts_list,
         "epn_nu_ts": epn_nu_ts_list,
         "epn_lg_ts": epn_lg_ts_list,
         "nu_charge": nu_charge_list,
         "nu_charge_ts": nu_charge_ts_list,         
         "central_charge": central_charge_list,
         "central_charge_ts": central_charge_ts_list,
         "lg_charge": lg_charge_list,
         "lg_charge_ts": lg_charge_ts_list,
         "nu_formed": nu_formed_list,
         "lg_broken": lg_broken_list,
         "omega": omega_list,
         "n": n_list,
         "local_electrophilicity_center": local_electrophilicty_central_list,
         "local_nucleophilicity_nu": local_nucleophilicity_nu_list,
         "is_av": is_min_list,
         "es_av": es_min_b3lyp_list,
         "concerted": concerted_list,
         "rds": rds_list,
         "flat_pes": flat_pes_list,
         "p_int_central": p_int_central_list,
         "p_int_nu": p_int_nu_list,
         "p_int_area_central": p_int_area_central_list,
         "p_int_area_nu": p_int_area_nu_list,
         "bo_diff_nu": bo_diff_nu_list,
         "bo_diff_lg": bo_diff_lg_list,
         "bo_sub_lg": bo_sub_list,
         "bo_nu_ts": bo_nu_ts_list,
         "bo_lg_ts": bo_lg_ts_list,
         "bo_prod_nu": bo_prod_list,
         "nu_symbol": nu_symbols,
         "lg_symbol": lg_symbols,
         "solvent": solvents,
         "inchikey_substrate": product_inchikeys,
         "inchikey_nu": nu_inchikeys,
         "inchikey_lg": lg_inchikeys,
         "inchikey_product": product_inchikeys,
         "temperature": temperatures,
         }

    df = pd.DataFrame.from_dict(d)

    return df
