# Supplementary material for: Machine learning meets mechanistic modelling for accurate prediction of experimental activation energies
Source: Chem Sci. 2020 Nov 5;12(3):1163–75. doi: 10.1039/d0sc04896h (PMC9528810; doi:10.1039/d0sc04896h)
Supplement: SC-012-D0SC04896H-s002 [file SC-012-D0SC04896H-s002.zip › SC-012-D0SC04896H-s006.py]

from bokeh.io import output_notebook
from bokeh.models import HoverTool
from bokeh.plotting import figure, show, ColumnDataSource
from rdkit import Chem
from rdkit.Chem import AllChem, Draw

def interactive_plot(y_pred, y_true, smiles, x_label=None, y_label=None, smiles_type="reaction"):
    """Draw interactive plot with Bokeh with image tooltips
    
    Args:
        smiles (list): List of SMILES strings
        smiles_type (str): Specifies whether SMILES are for reactions or
            molecules
        y_pred (ndarray): Array of predicted values
        y_true (ndarray): Array of true values
        x_label (str): Label for x axis
        y_label (str): Label for y axis
    """
    # Make images from reaction smiles
    if smiles_type == "reaction":
        mols = [AllChem.ReactionFromSmarts(smiles, useSmiles=True) 
                for smiles in smiles]
    elif smiles_type == "molecule":
        mols = [Chem.MolFromSmiles(smiles) 
                for smiles in smiles]
    img_list = []
    for mol in mols:
        if smiles_type == "reaction":
            img_list.append(Draw.ReactionToImage(mol, subImgSize=(100, 100), useSVG=True))
        elif smiles_type == "molecule":
            img_list.append(Chem.Draw.MolsToGridImage([mol], useSVG=True, molsPerRow=1))
    # Configure default tools for plots
    TOOLS="crosshair,pan,wheel_zoom,zoom_in,zoom_out,box_zoom,undo,redo,reset,tap,save,box_select,poly_select,lasso_select,"
    
    # Configure for output in the notebook
    output_notebook()
    
    # Load the data into a source and plot
    source = ColumnDataSource(data=dict(y_pred=y_pred, y_true=y_true, imgs=img_list, smiles=smiles))
    p = figure(tools=TOOLS)
    p.scatter("y_pred", "y_true", source=source)
    p.plot_height = 600
    p.plot_width = 800
    p.xaxis.axis_label = x_label
    p.yaxis.axis_label = y_label
    
    # Create tooltips referencing stored images
    tooltips = """<img src=@imgs{safe}></img>"""
    
    # Connect tooltips to plot
    p.add_tools(HoverTool(tooltips=tooltips))
    
    # Show figure
    show(p)    
