# Supplementary material for: Machine learning meets mechanistic modelling for accurate prediction of experimental activation energies
Source: Chem Sci. 2020 Nov 5;12(3):1163–75. doi: 10.1039/d0sc04896h (PMC9528810; doi:10.1039/d0sc04896h)
Supplement: SC-012-D0SC04896H-s002 [file SC-012-D0SC04896H-s002.zip › SC-012-D0SC04896H-s007.py]

import numpy as np
from mlxtend.evaluate import BootstrapOutOfBag
from mlxtend.evaluate.bootstrap_point632 import no_information_rate
from sklearn.base import clone, is_classifier, is_regressor
from sklearn.cross_decomposition import PLSRegression
from sklearn.exceptions import NotFittedError
from sklearn.linear_model import LassoCV, LassoLarsCV, LarsCV, ElasticNetCV
from sklearn.metrics import get_scorer, mean_squared_error, mean_absolute_error, accuracy_score, roc_auc_score, r2_score
from sklearn.model_selection import train_test_split, RepeatedKFold, KFold, cross_val_score, GridSearchCV
from sklearn.utils import resample
import scipy

def bootstrap_evaluate(estimator, X, y, n_boot=200, by="observations", random_state=None, method=".632+", scoring_function=mean_squared_error):
    """Calculate bootstrap estimate of estimator error.

    Args:
        by (str): Average first over 'observations' or 'samples'
        estimator (obj): sklearn estimator
        method (str): 'oob' (leave-one-out bootstrap), '.632' or '.632+'
        n_boot (int): Number of bootsrap samples
        random_state (int): Seed for random number generator for splits.
        scoring_function (func): sklearn scoring function
        X (ndarray): Feature array
        y (ndarray): Target array

    Returns:
        true_error (float): Bootstrap estimate of error
    """
    # Make list of scorers
    higher_better = (accuracy_score, r2_score, roc_auc_score)
    lower_better = (mean_absolute_error, mean_squared_error)

    # Clone estimator
    estimator = clone(estimator)
    
    # Do bootstrap sampling
    if by == "observations":
        preds = [[] for i in range(len(X))]
    elif by == "samples":
        oob_scores = []
    for train, test in BootstrapOutOfBag(n_splits=n_boot, random_seed=random_state).split(X):
        # Get predictions from out-of-bag
        estimator.fit(X[train], y[train])
        test_pred = estimator.predict(X[test]).reshape(-1)
        if by == "observations":
            for test_index, pred in zip(test, test_pred):
                preds[test_index].append(pred)
        elif by == "samples":
            oob_score = scoring_function(y[test], test_pred)
            oob_scores.append(oob_score)

    # Calculate out-of-bag error
    if by == "observations":
        row_errors = []
        for y_, row in zip(y, preds):
            row_error = scoring_function(np.repeat(y_, len(row)), row)
            row_errors.append(row_error)
        oob_error = np.mean(row_errors)
    elif by == "samples":
        oob_error = np.mean(oob_scores)
    
    # Get apparent error
    if method in (".632", ".632+"):
        estimator.fit(X, y)
        pred_full = estimator.predict(X).reshape(-1)
        apparent_error = scoring_function(y, pred_full)
    
    # Calculate true error
    if method == "oob":
        true_error = oob_error
    elif method == ".632":
        true_error = 0.632 * oob_error + 0.368 * apparent_error    
    elif method == ".632+":
        # Calculate weight 
        combinations = np.array(np.meshgrid(y, pred_full)).T.reshape(-1, 2)
        gamma = scoring_function(combinations[:, 0], combinations[:, 1])
        
        if scoring_function in higher_better:
            condition = oob_error < apparent_error and gamma < apparent_error
            err_1 = np.max([gamma, oob_error])
        elif scoring_function in lower_better:
            condition = oob_error > apparent_error and gamma > apparent_error
            err_1 = np.min([gamma, oob_error])
        if condition:
            R = (oob_error - apparent_error) / (gamma - apparent_error)
        else:
            R = 0

        weight = 0.632 / (1 - 0.368 * R)

        #Calculate true error
        true_error = (1 - weight) * apparent_error + weight * err_1
    
    return true_error


def bootstrap_optimism_corrected(estimator, X, y, reference="original", n_boot=200, random_state=None, scoring_funtion=mean_squared_error):
    """Calculate the optimism-corrected bootstrap error of an estimator.

    Args:
        estimator (obj): sklearn estimator
        n_boot (int): Number of bootsrap samples
        random_state (int): Seed for random number generator for splits.
        reference (str): Reference to evaluate the optimism against 'original'
            or 'oob'
        scoring_function (func): sklearn scoring function
        X (ndarray): Feature array
        y (ndarray): Target array

    Returns:
        true_error (float): Bootstrap estimate of error
    """
    # Clone estimator
    estimator = clone(estimator)
    
    # Calculate apparent error
    estimator.fit(X, y)
    apparent_error = scoring_funtion(y, estimator.predict(X)).reshape(-1)

    # Do bootstrap sampling of optimism
    boot_preds = []
    ref_preds = []
    for train, test in BootstrapOutOfBag(n_splits=n_boot, random_seed=random_state).split(X):
        # Fit estimator on bootstrap sample
        estimator.fit(X[train], y[train])

        # Calculate error for bootstrap sample and total sample
        boot_pred = scoring_funtion(y[train], estimator.predict(X[train])).reshape(-1)
        if reference == "original":
            ref_pred = scoring_funtion(y, estimator.predict(X)).reshape(-1)
        elif reference == "oob":
            ref_pred = scoring_funtion(y[test], estimator.predict(X[test])).reshape(-1)
        boot_preds.append(boot_pred)
        ref_preds.append(ref_pred)
    
    # Calculate optimism and true error
    optimism =  np.mean(ref_preds) - np.mean(boot_preds)
    true_error = apparent_error + optimism
    
    return true_error


def bias_variance_decomposition(estimator, X, y, n_boot=200, cv_k=2, cv_repeats=10, random_state=None, method="cv"):
    """Bias-variance decomposition according to the out-of-bag bootstrap method
    of Dietterich or cross-validation method by Webb. Only works for mean
    squared error. Boostrap results can be adjusted with the .632 and .632+
    schemes.
    
    References:
        Valentini, G.; Dietterich, T. G. 2003; pp 752–759
        Webb, G. I. Machine Learning 2000, 40, 159
        Efron, B.; Tibshirani, R. J. Am. Stat. Assoc. 1997, 92, 548

    Args:
        cv_k (int): Number of folds for cross-validation
        cv_repeats (int): Number of repeats of cross-validation (at least 2)
        estimator (obj): sklearn estimator
        method (str): '.632', '.632+', 'cv', or 'oob'
        n_boot (int): Number of bootsrap samples
        random_state (int): Seed for random number generator for splits.
        X (ndarray): Feature array
        y (ndarray): Target array

    Returns:
        mse (float): Mean squared error
        bias (float): Bias
        variance (float): Variance    
    """
    # Check method
    methods = ("oob", ".632", ".632+", "cv")
    weighted_methds = (".632", ".632+")
    if method not in methods:
        raise Exception(f"Please choose one of {', '.join(methods)}")
    if method in weighted_methds:
        weighted = True
    else:
        weighted = False

    # Do bootstrap sampling
    if method == "cv":
        preds = preds = np.full((X.shape[0], cv_k * cv_repeats), np.nan)
        for i, (train, test) in enumerate(RepeatedKFold(cv_k, n_repeats=cv_repeats, random_state=random_state).split(X)):
            # Get predictions from out-of-bag
            estimator.fit(X[train], y[train])
            test_pred = estimator.predict(X[test]).reshape(-1)
            preds[test, i] = test_pred
    else:
        if weighted:
            preds = np.full((X.shape[0], n_boot + 1), np.nan)
        else:
            preds = np.full((X.shape[0], n_boot), np.nan)
        for i, (train, test) in enumerate(BootstrapOutOfBag(n_splits=n_boot, random_seed=random_state).split(X)):
            # Get predictions from out-of-bag
            estimator.fit(X[train], y[train])
            test_pred = estimator.predict(X[test]).reshape(-1)
            preds[test, i] = test_pred

    # Calculate predictions based on original set
    if weighted:
        estimator.fit(X, y)
        pred_full = estimator.predict(X).reshape(-1)
        preds[:, -1] = pred_full
    
    # Calculate out-of-bag error
    if method == "cv":
        oob_error = np.nanmean((preds - y.reshape(-1, 1)) ** 2, axis=1).mean()
    else:
        oob_error = np.nanmean((preds[:, :n_boot] - y.reshape(-1, 1)) ** 2, axis=1).mean()
    
    # Calculate weights for .632 and .632+
    if method == ".632+":
        apparent_error = mean_squared_error(y, pred_full)
        data = np.array(np.meshgrid(y, pred_full)).T.reshape(-1, 2)
        gamma = mean_squared_error(data[:, 0], data[:, 1])
        R = (oob_error - apparent_error) / (gamma - apparent_error)
        weight = 0.632 / (1 - 0.368 * R)
    else:
        weight = 0.632
    
    # Calculate mse, bias and variance
    if weighted:
        weights = np.array(~np.isnan(preds), dtype=float)
        weights[:, :n_boot] *= weight / np.sum(~np.isnan(preds[:, :n_boot]), axis=1).reshape(-1, 1)
        weights[:, -1] = (1 - weight)
        mse = np.nansum(np.multiply(weights, (preds - y.reshape(-1, 1)) ** 2), axis=1).mean()
        main_pred = np.nansum(np.multiply(weights, preds), axis=1)
        bias = np.mean((main_pred - y)**2)
        variance = np.nansum(np.multiply(weights, (main_pred.reshape(-1, 1) - preds)**2), axis=1).mean()        
    else:
        mse = oob_error
        main_pred = np.nanmean(preds, axis=1)
        bias = np.mean((main_pred - y)**2)
        variance = np.nanmean((main_pred.reshape(-1, 1) - preds)**2, axis=1).mean()

    return mse, bias, variance


def bootstrap(data, function, ci=95, n_boot=1000):
    """Bootstrap sample data.
    Args:
        ci (float): Confidence interval in percent
        data (ndarray): Data array
        function (obj): Function to sample
        n_boot (int): Number of bootstrap samples

    Returns:
        mean (float): Mean value 
        quartiles (ndarray): Percentiles
        percentiles (ndarray): Quartiles 
    """
    results = []
    for _ in range(n_boot):
        bs_sample = resample(data)
        results.append(function(bs_sample))
    limit = (100 - ci) / 2
    mean = np.mean(results)
    percentiles = np.percentile(results, [limit, 100 - limit])
    quartiles = np.percentile(results, [25, 75])
    
    return mean, quartiles, percentiles


def get_di(errors, N, weights, indices=None):
    #TODO add more docstrings
    """Helper function to get di term for boostrap stadndard error."""
    n = errors.shape[0]
    if indices is None:
        indices = np.arange(errors.shape[1])
        
    I_i = np.sum(weights[:,indices], axis=1)
    e_i = np.sum(weights[:,indices] * errors[:, indices], axis=1) / I_i
    err_1 = e_i.mean()
    N_i_bar = np.mean(N[:,indices], axis=1)
    q_b_dot = np.mean(weights[:,indices] * errors[:,indices], axis=0)
    e_n_c_i = np.sum((N[:,indices] - N_i_bar.reshape(-1, 1)) * q_b_dot, axis=1) / I_i
    d_i = (2 + 1 / (n - 1)) * (e_i - err_1) / n + e_n_c_i
    
    return err_1, e_i, d_i


def bootstrap_se(estimator, X, y, n_boot=200, random_state=None, method="oob", scoring="mse", standard_error="naive"):
    #TODO add docstrings
    n = len(X)
    
    preds = np.zeros((n, n_boot))
    weights = np.zeros((n, n_boot))
    N = np.zeros((n, n_boot))
    for i, (train, test) in enumerate(BootstrapOutOfBag(n_splits=n_boot, random_seed=random_state).split(X)):
        estimator.fit(X[train], y[train])
        pred = estimator.predict(X).reshape(-1)
        preds[:,i] = pred
        unique, counts = np.unique(train, return_counts=True)
        weights[test,i] = 1
        N[unique,i] = counts
        
    # Calculate error
    higher_better = []
    lower_better = ["mae", "mse", "accuracy"]
    if scoring == "mae":
        scoring_function = lambda x, y: np.abs(y - x)
    elif scoring == "mse":
        scoring_function = lambda x, y: (y - x) ** 2
    elif scoring == "accuracy":
        scoring_function = lambda x, y: np.equal(y, x)
        
    errors = scoring_function(y.reshape(-1, 1), preds)
    
    oob_error, e_i, d_i = get_di(errors, N, weights)
    if standard_error == "naive":
        se = np.sqrt(np.sum((e_i - oob_error) ** 2) / n ** 2)
    elif standard_error == "delta":
        se = np.sqrt(np.sum(d_i ** 2))
    elif standard_error == "adjusted":
        d_is = []
        indices = np.arange(n_boot)
        for i in range(n_boot):
            new_indices = np.delete(indices, i)
            _, _, new_d_i = get_di(errors, N, weights, new_indices)
            d_is.append(new_d_i)
        d_is = np.vstack(d_is).T
        d_i_dot = np.mean(d_is, axis=1)
        delta_i = np.sqrt((n_boot - 1) / n_boot * np.sum((d_is - d_i_dot.reshape(-1, 1)) ** 2, axis=1))
        se_int = np.sqrt(np.sum(delta_i ** 2))
        se_adj = np.sqrt(np.sum(d_i ** 2) - np.sum(delta_i ** 2))
        se_delta = np.sqrt(np.sum(d_i ** 2))
        se = np.array([se_adj, se_int, se_delta])
        
    # Get apparent error
    if method in (".632", ".632+"):
        estimator.fit(X, y)
        pred_full = estimator.predict(X).reshape(-1)
        apparent_error = scoring_function(y, pred_full).mean()

    # Calculate true error
    if method == "oob":
        true_error = oob_error
    elif method == ".632":
        true_error = 0.632 * oob_error + 0.368 * apparent_error
        se = se * true_error / oob_error
    elif method == ".632+":
        # Calculate weight
        combinations = np.array(np.meshgrid(y, pred_full)).T.reshape(-1, 2)
        gamma = scoring_function(combinations[:, 0], combinations[:, 1]).mean()
        
        if scoring in higher_better:
            condition = oob_error < apparent_error and gamma < apparent_error
            err_1 = np.max([gamma, oob_error])
        elif scoring in lower_better:
            condition = oob_error > apparent_error and gamma > apparent_error
            err_1 = np.min([gamma, oob_error])
        if condition:
            R = (oob_error - apparent_error) / (gamma - apparent_error)
        else:
            R = 0

        weight = 0.632 / (1 - 0.368 * R)

        #Calculate true error
        true_error = (1 - weight) * apparent_error + weight * err_1        
        se = se * true_error / oob_error
    
    return true_error, se


def cv_bias_corrected(estimator, X, y, cv, cv_k=None, estimators=None,
                      scoring_function=None, method="burman"):
    """Calcualted Burman's or Fushiki's bias-corrected CV score that attempts to
    correct estimates from K-fold CV to the full dataset size. Note that 
    Fushiki's E-method is experimental with scikit-learn and is only 
    recommended with linear models.
    
    References:
        Burman, P. Biometrika 1989, 76, 503.
        Fushiki, T. Statistics and Computing 2011, 21, 137.

    Args:
        estimator (obj): Scikit-learn estimator
        X (ndarray): Features 
        y (ndarray): Targets
        cv (obj): Either scikit-learn KFold or RepeatedKFold with split method,
            or list containing paired lists of train and test indices.
        method (str): Type of bias correction: 'burman', 'fushiki-m' or
            'fushiki-e'
        estimators (list): Estimators pre-trained on the specific cv folds
            supplied with the 'cv' keyword argument.
        scoring_function (func): Scikit-learn scoring function.
    
    Returns:
        corrected_error (float): Corrected score 
        cv_error (float): Score from cross-validation
        bias (float): Bias
    """
    # Set scoring function
    if not scoring_function:
        if is_classifier(estimator):
            scoring_function = accuracy_score
        elif is_regressor(estimator):
            scoring_function = r2_score

    # Calculate apparent error
    estimator.fit(X, y)
    apparent_error = scoring_function(y, estimator.predict(X)).reshape(-1)

    # Get cv splits
    try:
        cv_splits = list(cv.split(X))
    except AttributeError:
        cv_splits = cv
    
    # Get cv_k
    if not cv_k:
        try:
            cv_k = cv.get_n_splits()
        except AttributeError:
            cv_k = len(cv)
    
    # Set up estimators for each cv split
    if not estimators:
        estimators = [clone(estimator) for i in range(len(cv_splits))]        

    # Calculate bias and corrected error
    all_errors = []
    cv_errors = []
    if method == "fushiki-e":
        weighted_errors = []
    for cv_est, (train, test) in zip(estimators, cv_splits):
        # Calculate predictions with Fushiki's E method which modifies the
        # weights of the training data.
        if method == "fushiki-e":
            l = (cv_k - 1) * (1 / np.sqrt(1 - 1 / cv_k ** 2) - 1)
            weight_train = (cv_k - 1) / (cv_k - 1 + l)
            weight_test = l / (cv_k - 1 + l)
            train_weights = np.full(len(train), weight_train)
            test_weights = np.full(len(test), weight_test)
            weights = np.zeros(len(y))
            weights[train] = train_weights
            weights[test] = test_weights
            weights /= np.linalg.norm(weights)
            cv_est.fit(X, y, sample_weight=weights)
            weighted_pred = cv_est.predict(X[test]).reshape(-1)
            weighted_errors.append(scoring_function(y[test], weighted_pred))
        # Make predictions for the all observations
        try: 
            all_pred = cv_est.predict(X).reshape(-1)
        except NotFittedError:
            cv_est.fit(X[train], y[train])
            all_pred = cv_est.predict(X).reshape(-1)
        # Calculate error for all observations
        all_errors.append(scoring_function(y, all_pred))

        # Calculated errors for CV test fold
        cv_pred = cv_est.predict(X[test]).reshape(-1)
        cv_errors.append(scoring_function(y[test], cv_pred))
    
    # Calculate mean errors.
    cv_error = np.mean(cv_errors)
    all_error = np.mean(all_errors)

    # Calculate bias-corrected score
    if method == "burman":
        corrected_error = cv_error + apparent_error - all_error
    elif method == "fushiki-m":
        l = 1 / (2 * cv_k - 1)
        corrected_error = (1 - l) * cv_error + l * apparent_error
    elif method == "fushiki-e":
        corrected_error = np.mean(weighted_errors)
    
    # Calculate bias
    bias = corrected_error - cv_error 

    # Return results
    return corrected_error, cv_error, bias


def cv_selection_bias_correction(cv, metric=None, greater_is_better=True, return_cv_scores=False):
    """Corrects CV score for bias introduced during hyperparameter tuning.
    
    References:
        Tibshirani, R. J.; Tibshirani, R. The Annals of Applied Statistics 2009, 822.
    
    Args:
        cv (obj): Either GridSearchCV, LassoCV, LassoLarsCV, LarsCV or ElasticNetCV objects from scikit-learn,
            or NumPy array ordered with the cv folds as the last dimension.
        metric (str): Metric name to use if a GridSearchCV object has multiple types
            of scores.
        greater_is_better (bool): Whether a greater score corresponds to a
            better score.
        return_cv_scores (bool): Whether to return the matrix of CV scores
    
    Returns:
         score_corrected (float): The bias-corrected score
         score_best (float): The uncorrected score for the estimator with the
            best hyperparameters
         bias (float): CV selection bias
         cv_scores (ndarray): An array of size (m, n) where m is the number
            of estimators and n is the number of folds.
    """
    # Handle case of GridSearchCV
    if isinstance(cv, GridSearchCV):
        greater_is_better = True
        # Set sign and score name
        if metric:
            score_name = metric
        else:
            score_name = "score"
        # Get CV results
        cv_scores = [cv.cv_results_[f"split{i}_test_{score_name}"]
                      for i in range(cv.n_splits_)]
        cv_scores = np.vstack(cv_scores).T
    # Handle case of estimators with built in CV
    elif isinstance(cv, LassoCV) or isinstance(cv, LassoLarsCV) \
            or isinstance(cv, LarsCV) or isinstance(cv, ElasticNetCV):
        greater_is_better = False
        cv_scores = cv.mse_path_
    # Handle general case of Numpy arrray
    elif isinstance(cv, np.ndarray):
        cv_scores = cv
    
    # Pick selection function.
    if greater_is_better:
        func = np.max
    else:
        func = np.min
    
    # Calculate corrected score, uncorrected score and bias
    score_best = func(np.mean(cv_scores, axis=-1))
    score_best_k = func(cv_scores, axis=tuple(range(cv_scores.ndim - 1)))
    bias = np.mean(score_best - score_best_k)
    score_corrected = score_best + bias
    
    # Return results
    if return_cv_scores:
        return score_corrected, score_best, bias, cv_scores
    else:
        return score_corrected, score_best, bias


def bbc_cv_correction(preds, y, scoring=None, scoring_function=None, greater_is_better=True,
                      alpha=0.05, n_boot=1000, random_state=None, return_best=False, return_scores=False):
    """Bootstrap bias corrected cross-validation.

    References:
        Tsamardinos, I.; Greasidou, E.; Borboudakis, G. Machine Learning 2018, 107, 1895.
    
    Args:
        preds (ndarray): Predictions from all configurations. A matrix of shape
            (n, m) where n is the number of observations and m is the number
            of configurations. If repeated cross-validation is used, the array
            should be of shape (n, m, l) where l is the number of repeats.
        y (ndarray): True values
        scoring (str): Choice of inbuild vectorize scoring function: 'mae',
            'mse', 'rmse' or 'r2'. Faster than supplying 'scoring_function'.
        scoring_function (object): User-specified scoring function that will be
            applied column-wise.
        greater_is_better (bool): Whether a greater score is better or not.
        alpha (float or list): Significance level for confidence intervals. If
            a list of floats is given, several confidence intervals will be
            returned.
        n_boot (int): Number of bootstrap samples.
        random_state (int): Random state for boostrap sampling.
        return_best (bool): Whether to return the indices of the best
            configuration for each bootstrap sample.
        return_scores (bool): Whether to return the scores of the best
            configuration for each bootstrap sample
    
    Returns:
        corrected_score (float): Bias-corrected score of best configuration.
        cis (ndarray): Confidence interval for corrected score. A list of arrays
            if a list of floats is supplied via the 'alpha' keyword.
        best_confs (ndarray): Indices of chosen configuration for each bootstrap
            sample. Only returned if 'return_best' is True.
        boot_losses (ndarray): Scores for best configuration for each boostrap
            sample. Only returned if 'return_scores' is True.
    """
    # Determine number of estimators.
    n_est = preds.shape[1]

    # Handle situation with repeated cross-validation.
    if preds.ndim == 3:
        n_repeats = preds.shape[2]
        preds = preds.swapaxes(1, 2)
    else:
        n_repeats = 1

    # Handle vectorized scoring functions
    if scoring == "mae":
        v_scoring_function = score_mae
    elif scoring == "mse":
        v_scoring_function = score_mse
    elif scoring == "rmse":
        v_scoring_function = lambda x, y: score_mse(x, y, squared=False)
    elif scoring == "r2":
        v_scoring_function = score_r2
    else:
        v_scoring_function = None
        
    # Select selection function
    if greater_is_better:
        selection_function = np.argmax
    else:
        selection_function = np.argmin
    
    # Calculate boostrap scores
    boot_losses = []
    best_confs = []

    for train, test in BootstrapOutOfBag(n_splits=n_boot, random_seed=random_state).split(y):
        # Calculate scores for each configuration.
        if scoring_function:
            bs_train_losses = np.apply_along_axis(lambda x: scoring_function(y[train].repeat(n_repeats), x), 0, preds[train].reshape(-1, n_est))
        elif v_scoring_function:
            bs_train_losses = v_scoring_function(y[train].repeat(n_repeats), preds[train].reshape(-1, n_est))
        else:
            bs_train_losses = np.mean(preds[train].reshape(-1, n_est), axis=0)
        
        # Select best-performing configuration and its loss.
        idx_best = selection_function(bs_train_losses)
        if scoring_function:
            loss_best = scoring_function(y[test].repeat(n_repeats), preds[test].reshape(-1, n_est)[:,idx_best])
        elif v_scoring_function:
            loss_best = v_scoring_function(y[test].repeat(n_repeats), preds[test].reshape(-1, n_est)[:,idx_best])
        else:
            loss_best = np.mean(preds[test].reshape(-1, n_est)[:,idx_best])
        boot_losses.append(loss_best)
        best_confs.append(idx_best)
    
    # Computer confidence intervals.
    try:
        cis = []
        for alpha_ in alpha:
            ci = np.quantile(boot_losses, [alpha_ / 2, 1 - alpha_ / 2])
            cis.append(ci)
    except TypeError:
        cis = np.quantile(boot_losses, [alpha / 2, 1 - alpha / 2])
    
    # Compute corrected score
    corrected_score = np.mean(boot_losses)

    # Return results.
    ret = [corrected_score, cis]
    if return_best:
        ret.append(best_confs)
    if return_scores:
        ret.append(boot_losses)

    return ret


class JackknifePredictionError:
    """Fit jackknife predictor and compute error intervals and coverages.

    References:
        Barber, R. F.; Candes, E. J.; Ramdas, A.; Tibshirani, R. J. arXiv:1905.02928

    Args:
        estimator (object): Scikit-learn estimator object

    Attributes:
        estimator (object): Scikit-learn estimator object
        cv_k (int): Number of folds the cross-validation.
        n_repeats (int): Number of repeats in the cross-validation.
        random_state (int): Random seed for the cross-validation.
        residuals (ndarray): Residual values from the cross-validation.
        prediction_intervals (ndarray): Array of (n, 2) where there first 
            column are the lower quantiles and the second column is the
            higher quantiles. n is the number of predicted points.
        error_intervals (ndarray): Array of (n, 2) where the error intervals
            are centered on the predicted value of each point.
        plus (bool): Whether the plus method has been used to generate
            prediction intervals.
    """
    def __init__(self, estimator):
        # Set up attributes.
        self.estimator = estimator
        self.cv_k = None
        self.n_repeats = None
        self.estimators = None
        self.random_state = None
        self.residuals = None
        self.prediction_intervals = None
        self.error_intervals = None
        self.plus = None
    
    def fit(self, X, y, cv_splits=None, cv_k=None, n_repeats=1, random_state=None):
        """Fit by cross-validation. With cv_k the same as the number of points,
        the jackknife is obtained.

        Args:
            X (ndarray): Feature array
            y (ndarray): Targets
            cv_splits (list): Train and test indices for cross-validation.
            cv_k (int): Number of folds for cross-validation.
            n_repeats (int): Number of repeats for cross-validation.
            random_state (int): Random state for cross-validation.
        """
        # Set number of CV folds and number of repeats.
        if not cv_k:
            self.cv_k = len(X)
        else:
            self.cv_k = cv_k
        self.n_repeats = n_repeats
        
        # Compute predictions and residuals.
        predictions = np.zeros((len(y), self.n_repeats))
        estimators = []
        if not cv_splits:
            cv_splits = list(RepeatedKFold(self.cv_k, n_repeats=self.n_repeats, random_state=self.random_state).split(X))
        for i, (train, test) in enumerate(cv_splits):
            cv_est = clone(self.estimator)
            current_split = i // self.cv_k
            cv_est.fit(X[train], y[train])
            preds = cv_est.predict(X[test]).reshape(-1)
            predictions[test, current_split] = preds
            estimators.append(cv_est)
        self.residuals = y.reshape(-1, 1) - predictions
        
        # Fit estimator if it is not already fitted.
        try:
            self.estimator.predict(X).reshape(-1)
        except NotFittedError:
            self.estimator.fit(X, y)
            
        self._estimators = estimators
        self._cv_splits = cv_splits
    
    def fit_cv(self, X, y, estimators, cv_splits, n_repeats=1):
        """Fit to pre-existing cross-validation folds and the estimators.
        
        Args:
            X (ndarray): Feature array
            y (ndarray): Targets
            estimators (list): Estimators pre-trained on the cross-validation.
            cv_splits (list): Train and test indices for cross-validation.
            n_repeats (int): Number of repeats used to generate the cross-validation folds.
        """
        #!TODO refactor this code together with the fit method above.

        # Set the number of CV folds and the number of repetitions.
        self.cv_k = int(len(cv_splits) / n_repeats)
        self.n_repeats = n_repeats

        # Calculate residuals.
        predictions = np.zeros((len(y), self.n_repeats))
        for i, (cv_est, (_, test)) in enumerate(zip(estimators, cv_splits)):
            current_split = i // self.cv_k
            preds = cv_est.predict(X[test]).reshape(-1)
            predictions[test, current_split] = preds
        self.residuals = y.reshape(-1, 1) - predictions
        
        self._estimators = estimators
        self._cv_splits = cv_splits
        
        # Fit estimator if it is not already fitted.
        try:
            self.estimator.predict(X).reshape(-1)
        except NotFittedError:
            self.estimator.fit(X, y)
    
    def predict(self, X, alpha=0.05, plus=True):
        """Make predictions with prediction intervals.

        Args:
            X (ndarray): Feature matrix.
            alpha (float): Significance level of prediction interval.
            plus (bool): Use the plus method to compute prediction intervals.
        
        Returns:
            test_predictions (ndarray): Predicted values
            prediction_intervals (ndarray): Array of (n, 2) where there first 
                column are the lower quantiles and the second column is the
                higher quantiles. n is the number of predicted points.
        """
        # Calculate the number of train and test points
        n_points_train = len(self.residuals)
        n_points_test = X.shape[0]
        
        self.plus = plus
        
        # Calculate predicted values according to the plus method.
        if plus:
            plus_predictions = np.zeros((n_points_test, n_points_train * self.n_repeats))
            for i, (est, (_, test)) in enumerate(zip(self._estimators, self._cv_splits)):
                current_split = i // self.cv_k
                preds = est.predict(X).reshape(-1)
                plus_predictions[:, test + n_points_train * current_split] = preds.reshape(-1, 1)

        # Calculate predictions from the normal method.
        test_predictions = self.estimator.predict(X).reshape(-1)
        
        # Set appropriate predictions to calculate prediction intervals according to the method.
        if plus:
            predictions = plus_predictions
        else:
            predictions = np.tile(test_predictions.reshape(-1, 1), n_points_train * self.n_repeats)
        
        # Calculate prediction and error intervals.
        prediction_intervals = np.quantile(predictions + self.residuals.reshape(1, -1), [alpha / 2, 1 - alpha / 2], axis=1)
        error_intervals = prediction_intervals - test_predictions
        
        self.prediction_intervals = prediction_intervals.T
        self.error_intervals = error_intervals.T
        
        return test_predictions, self.prediction_intervals
    
    def coverage(self, y):
        """Compute coverage based on prediction intervals stored from a previous
        use of the 'predict' method and the true values.

        Args:
            y (ndarray): True values.
        
        Returns:
            coverage (float): Coverage (0-1)
        """
        coverage = 1 - np.count_nonzero(np.sign(self.prediction_intervals - y.reshape(-1, 1)).sum(axis=1)) / len(y)
        
        return coverage


class PLSRegressionDModX(PLSRegression):
    """Modification of PLSRegression to enable calculation of DModX and T2.

    Attributes:
        s_0 (float): Pooled residual standard deviation in X space.
        A_0 (int): Constant for calculation of s_0
        C (int): Constant for calculation of d_crit
        A (int): Number of components
        K (int): Number of features
        N (int): Number of observations in the training set 
    """
    s_0 = None
    A_0 = 1 # Centered data
    C = 1 # Centered data
    
    def fit(self, X, y):
        """
        Args:
            X (ndarray): Feature matrix
            y (ndarray): Target vector
        """
        # Fit the underlying PLSRegressio model from sklearn
        super().fit(X, y)
        
        # Set constants and calculate s_0
        self.N = X.shape[0]
        self.K = X.shape[1]
        self.A = self.n_components
        self._calculate_s_0(X)
        
    def dmodx_test(self, X):
        """Calculate DModX for test set.

        Args:
            X (ndarray): Feature matrix for test set

        Returns:
            dmodx (ndarray): Normalized DModX values.
        """
        # Scale data
        X_scaled = (X - self.x_mean_) / self.x_std_
        x_scores = np.dot(X_scaled, self.x_rotations_)

        # Calculate DModX and normalize
        E = X_scaled - x_scores @ self.x_loadings_.T
        E_row = (E ** 2).sum(axis=1)
        
        dmodx = np.sqrt(E_row / (self.K - self.A))
        dmodx = dmodx / self.s_0
        
        return dmodx
    
    def outlier_test(self, X, method="dmodx", alpha=0.05):
        """Check for outliers with DModX or T2.

        Args:
            alpha (float): Alpha value for outlier check
            method (str): Method for outlier test: 'dmodx' (default) or 't2'
            X (ndarray): Feature matrix for test set

        Returns:
            outliers (ndarray): Indices of outliers 
        """
        # Treat case of DModX
        if method == "dmodx":
            dmodx = self.dmodx_test(X)
            d_crit = self._calculate_d_crit(alpha)
            outliers = np.where(dmodx > d_crit)[0]
        # Treat case of Hotelling T2
        elif method == "t2":
            t2 = self.t2(X)
            t_crit = self._calculate_t_crit(alpha)
            outliers = np.where(t2 > t_crit)[0]
            
        return outliers
    
    def t2(self, X):
        """Calculate Hotelling T2 values.
        Args:
            X (ndarray): Feature matrix.

        Returns:
            t2 (ndarray): T2 values.
        """
        # Scale data
        X_scaled = (X - self.x_mean_) / self.x_std_
        x_scores = np.dot(X_scaled, self.x_rotations_)

        # Calculate T2
        t_mean = np.mean(self.x_scores_, axis=0)
        var_t = np.var(self.x_scores_, axis=0, ddof=1)
        t2 = np.sum((x_scores - t_mean) ** 2 / var_t, axis=1)
        
        return t2

    def _calculate_s_0(self, X_train):
        # Scale training data and calculate scores
        X_train_scaled = (X_train - self.x_mean_) / self.x_std_
        x_scores = np.dot(X_train_scaled, self.x_rotations_)

        # Calculate s_0
        E = X_train_scaled - x_scores @ self.x_loadings_.T
        E_row = (E ** 2).sum(axis=1)
        self.s_0 = np.sqrt(np.sum(E_row) / (self.N - self.A - self.A_0) \
            / (self.K - self.A))

    def _calculate_d_crit(self, alpha):
        # Calculate degrees of freedom of model
        df_mod = np.sqrt((self.N - self.C - self.A) * (self.K - self.A))
        corr = self.N / (self.N - self.C - self.A) 
        M = np.min([self.K, 100, df_mod])

        # Calculate degrees of freedom of observations 
        if self.K > df_mod:
            Q = np.sqrt(self.K - df_mod)
            df_obs = (M + Q - self.A) / corr
        else:
            df_obs = (M - self.A) / corr
        
        # Calculate d_crit
        d_crit = np.sqrt(scipy.stats.f.ppf(1 - alpha, df_obs, df_mod))
        
        return d_crit
    
    def _calculate_t_crit(self, alpha):
        # Calculate t_crit
        t_crit = self.A * (self.N - 1) / (self.N - self.A) * \
            scipy.stats.f.ppf(1 - alpha, self.A, self.N - self.A)
        
        return t_crit
        

def score_mae(y, preds, axis=0):
    """Mean absolute error scoring function that can be applied over axes.
    
    Args:
        y (ndarray): True values
        preds (ndarray): Predicted values
        axis (int): Axis to compute over.

    Returns:
        mae (float): Mean absolute error
    """
    # Compute MAE
    n = len(y)
    mae = np.abs(preds.reshape(n, -1) - y.reshape(n, 1)).mean(axis=axis)

    # Return single value if dimension is 1
    if len(mae) == 1:
        mae =  mae[0]
        
    return mae


def score_mse(y, preds, squared=True, axis=0):
    """Mean squared error/root mean square scoring function that can be applied
    over axes.
    
    Args:
        y (ndarray): True values
        preds (ndarray): Predicted values
        squared (bool): Whether to calculate mean squared error (True) or
            root mean square error (False)
        axis (int): Axis to compute over.
    
    Returns:
        mse (float): Mean squared error or root mean square error
    """
    # Compute MSE/RMSE
    n = len(y)
    mse = np.mean((preds.reshape(n, -1) - y.reshape(n, 1)) ** 2, axis=axis)
    if not squared:
        mse = np.sqrt(mse)
    
    # Return single value if dimension is 1
    if len(mse) == 1:
        mse = mse[0]
        
    return mse


def score_r2(y, preds, axis=0):
    """R2 scoring function that can be applied over axes.
    
    Args:
        y (ndarray): True values
        preds (ndarray): Predictions
        axis (int): Axis to apply the scoring over.
    
    Returns:
        r2 (float): R2 score.
    """
    # Calculated R2
    n = len(y)
    ss_tot = np.sum((y - np.mean(y)) ** 2, axis=axis)
    ss_res = np.sum((y.reshape(n, 1) - preds.reshape(n, -1)) ** 2, axis=axis)
    r2 = 1 - ss_res / ss_tot

    # Return single number if dimension is 1.
    if len(r2) == 1:
        r2 = r2[0]
    
    return r2
