# Supplementary material for: Machine learning meets mechanistic modelling for accurate prediction of experimental activation energies
Source: Chem Sci. 2020 Nov 5;12(3):1163–75. doi: 10.1039/d0sc04896h (PMC9528810; doi:10.1039/d0sc04896h)
Supplement: SC-012-D0SC04896H-s002 [file SC-012-D0SC04896H-s002.zip › SC-012-D0SC04896H-s040.py]

"""A module to hold the results from the calculations."""
rdkit_mols = {
    "substrate": None,
    "nucleophile": None,
    "product": None,
    "leaving_group": None,
    "reaction_complex": None,
    "agent": None,
}

mm_atoms = {
    "substrate": None,
    "nucleophile": None,
    "product": None,
    "leaving_group": None,
    "agent": None,
}

xtb_atoms = {
    "substrate": None,
    "nucleophile": None,
    "product": None,
    "leaving_group": None,
    "reaction_complex": None,
    "product_complex": None,
    "intermediate": None,
    "agent": None,
}

dft_atoms = {
    "substrate": None,
    "nucleophile": None,
    "product": None,
    "leaving_group": None,
    "intermediate": None,
    "ts": [],
    "agent": None,
}

descriptors = {
    "substrate": None,
    "nucleophile": None,
    "product": None,
    "leaving_group": None,
    "ts": [],
    "agent": None,
}

clustering_energies ={
    "substrate": None,
    "nucleophile": None,
    "ts": [],
}

smiles = {}
inchi = {}
inchi_key = {}
run_time = None
end_time = None
