# Supplementary material for: Machine learning meets mechanistic modelling for accurate prediction of experimental activation energies
Source: Chem Sci. 2020 Nov 5;12(3):1163–75. doi: 10.1039/d0sc04896h (PMC9528810; doi:10.1039/d0sc04896h)
Supplement: SC-012-D0SC04896H-s002 [file SC-012-D0SC04896H-s002.zip › SC-012-D0SC04896H-s046.py]

import setuptools

with open("README.md", "r") as fh:
    long_description = fh.read()

setuptools.setup(
    name="predict_snar",
    version="0.1.0",
    author="Kjell Jorner",
    author_email="kjell.jorner@astrazeneca.com",
    description="Computational predictor for SNAr reactions",
    long_description=long_description,
    long_description_content_type="text/markdown",
    url="",
    packages=["predict_snar"],
    install_requires=["ase", "cclib", "joblib", "mendeleev", "numpy", "goodvibes", "scipy", "steriplus"],
    entry_points={"console_scripts": ["ps_smiles2xyz = predict_snar.script_smiles:main",
                                      "ps_create_config = predict_snar.script_create_config:main",
                                      "ps_scan = predict_snar.script_scan:main",
                                      ]},
    dependency_links=[""],
    classifiers=[
        "Programming Language :: Python :: 3",
        "License :: OSI Approved :: MIT License",
        "Operating System :: OS Independent",
    ],
)
