# Supplementary material for: Machine learning meets mechanistic modelling for accurate prediction of experimental activation energies
Source: Chem Sci. 2020 Nov 5;12(3):1163–75. doi: 10.1039/d0sc04896h (PMC9528810; doi:10.1039/d0sc04896h)
Supplement: SC-012-D0SC04896H-s002 [file SC-012-D0SC04896H-s002.zip › SC-012-D0SC04896H-s048.xyz]

6

 C                 -0.06260900    0.00010300   -0.00037300
 H                  0.00854700    0.20166800    1.05524300
 H                  0.00869700    0.81362500   -0.70249300
 H                  0.00862300   -1.01477700   -0.35353400
 F                 -1.79852600   -0.00006300    0.00017000
 F                  1.83739100   -0.00006300    0.00016600
