# Supplementary material for: Machine learning meets mechanistic modelling for accurate prediction of experimental activation energies
Source: Chem Sci. 2020 Nov 5;12(3):1163–75. doi: 10.1039/d0sc04896h (PMC9528810; doi:10.1039/d0sc04896h)
Supplement: SC-012-D0SC04896H-s002 [file SC-012-D0SC04896H-s002.zip › SC-012-D0SC04896H-s049.py]

import unittest
from predict_snar import config
from predict_snar.helpers import set_config, set_resources
from predict_snar.parsers import ConfigParser
from predict_snar.jobs import optimize_ts
import ase.io
import os
import shutil

class SN2(unittest.TestCase):
    def setUp(self):
        shutil.copytree("tests/unit/fixtures/sn2", "test_sn2")
        os.chdir("test_sn2")
        options = ConfigParser("config")
        set_config(options)
        set_resources()

    def test_sn2(self):
        print(os.getcwd())
        atoms = ase.io.read("ts_guess.xyz")
        result = optimize_ts(atoms)
        self.assertIsNotNone(result)

    def tearDown(self):
        os.chdir("..")
        # Clear the config module
        config.general_options = {}
        config.dft_options = {}
        # Remove the files
        shutil.rmtree("test_sn2")

if __name__ == '__main__':
    unittest.main()
