# Supplementary material for: Machine learning meets mechanistic modelling for accurate prediction of experimental activation energies
Source: Chem Sci. 2020 Nov 5;12(3):1163–75. doi: 10.1039/d0sc04896h (PMC9528810; doi:10.1039/d0sc04896h)
Supplement: SC-012-D0SC04896H-s002 [file SC-012-D0SC04896H-s002.zip › SC-012-D0SC04896H-s051.xlsx]

## Sheet: SNAR_reaction_dataset_SI
Entry	Exp_Rate_Constant k1 (M-1s-1)	Substrate SMILES	Nucleophile SMILES	Product SMILES	Reaction SMILES	Temp (K)	Activation Free Energy (kcalmol-1)	Reference	Year	Title	Authors	DOI	Book_Page	Table	Nucleophile	Leaving Group	Solvent	logk	Entry IDs of Duplicates	Model_Flag
1	0.0089	O=[N+]([O-])c1ccc(Cl)c([N+](=O)[O-])c1	CCCCN	CCCCNc1ccc([N+](=O)[O-])cc1[N+](=O)[O-]	O=[N+]([O-])c1ccc(Cl)c([N+](=O)[O-])c1.CCCCN>>CCCCNc1ccc([N+](=O)[O-])cc1[N+](=O)[O-]	298	20.22	Eur. J. Org. Chem, 2007, 1378	2007	The Effects of Ring Substituents and Leaving Groups on the Kinetics of SNAr Reactions of 1-Halogeno- and 1-Phenoxy-nitrobenzenes with Aliphatic Amines in Acetonitrile	Crampton, Michael R.; Emokpae, Thomas A.; Isanbor, Chukwuemeka	https://doi.org/10.1002/ejoc.200600968		1	n-butylamine	Cl	Acetonitrile	-2.05	146	modelled
2	0.0153	O=[N+]([O-])c1cccc([N+](=O)[O-])c1Cl	CCCCN	CCCCNc1c([N+](=O)[O-])cccc1[N+](=O)[O-]	O=[N+]([O-])c1cccc([N+](=O)[O-])c1Cl.CCCCN>>CCCCNc1c([N+](=O)[O-])cccc1[N+](=O)[O-]	298	19.9	Eur. J. Org. Chem, 2007, 1378	2007	The Effects of Ring Substituents and Leaving Groups on the Kinetics of SNAr Reactions of 1-Halogeno- and 1-Phenoxy-nitrobenzenes with Aliphatic Amines in Acetonitrile	Crampton, Michael R.; Emokpae, Thomas A.; Isanbor, Chukwuemeka	https://doi.org/10.1002/ejoc.200600968		1	n-butylamine	Cl	Acetonitrile	-1.82		modelled
3	0.000384	O=[N+]([O-])c1ccc(Cl)nc1	CCCCN	CCCCNc1ccc([N+](=O)[O-])cn1	O=[N+]([O-])c1ccc(Cl)nc1.CCCCN>>CCCCNc1ccc([N+](=O)[O-])cn1	298	22.08	Eur. J. Org. Chem, 2007, 1378	2007	The Effects of Ring Substituents and Leaving Groups on the Kinetics of SNAr Reactions of 1-Halogeno- and 1-Phenoxy-nitrobenzenes with Aliphatic Amines in Acetonitrile	Crampton, Michael R.; Emokpae, Thomas A.; Isanbor, Chukwuemeka	https://doi.org/10.1002/ejoc.200600968		1	n-butylamine	Cl	Acetonitrile	-3.42	338	modelled
4	0.00061	O=[N+]([O-])c1cccnc1Cl	CCCCN	CCCCNc1ncccc1[N+](=O)[O-]	O=[N+]([O-])c1cccnc1Cl.CCCCN>>CCCCNc1ncccc1[N+](=O)[O-]	298	21.8	Eur. J. Org. Chem, 2007, 1378	2007	The Effects of Ring Substituents and Leaving Groups on the Kinetics of SNAr Reactions of 1-Halogeno- and 1-Phenoxy-nitrobenzenes with Aliphatic Amines in Acetonitrile	Crampton, Michael R.; Emokpae, Thomas A.; Isanbor, Chukwuemeka	https://doi.org/10.1002/ejoc.200600968		1	n-butylamine	Cl	Acetonitrile	-3.21	339	modelled
5	7e-05	O=[N+]([O-])c1cc(C(F)(F)F)ccc1Cl	CCCCN	CCCCNc1ccc(C(F)(F)F)cc1[N+](=O)[O-]	O=[N+]([O-])c1cc(C(F)(F)F)ccc1Cl.CCCCN>>CCCCNc1ccc(C(F)(F)F)cc1[N+](=O)[O-]	298	23.08	Eur. J. Org. Chem, 2007, 1378	2007	The Effects of Ring Substituents and Leaving Groups on the Kinetics of SNAr Reactions of 1-Halogeno- and 1-Phenoxy-nitrobenzenes with Aliphatic Amines in Acetonitrile	Crampton, Michael R.; Emokpae, Thomas A.; Isanbor, Chukwuemeka	https://doi.org/10.1002/ejoc.200600968		1	n-butylamine	Cl	Acetonitrile	-4.15		modelled
6	9e-05	N#Cc1cc([N+](=O)[O-])ccc1Cl	CCCCN	CCCCNc1ccc([N+](=O)[O-])cc1C#N	N#Cc1cc([N+](=O)[O-])ccc1Cl.CCCCN>>CCCCNc1ccc([N+](=O)[O-])cc1C#N	298	22.93	Eur. J. Org. Chem, 2007, 1378	2007	The Effects of Ring Substituents and Leaving Groups on the Kinetics of SNAr Reactions of 1-Halogeno- and 1-Phenoxy-nitrobenzenes with Aliphatic Amines in Acetonitrile	Crampton, Michael R.; Emokpae, Thomas A.; Isanbor, Chukwuemeka	https://doi.org/10.1002/ejoc.200600968		1	n-butylamine	Cl	Acetonitrile	-4.05		modelled
7	8.9	O=[N+]([O-])c1ccc(F)c([N+](=O)[O-])c1	CCCCN	CCCCNc1ccc([N+](=O)[O-])cc1[N+](=O)[O-]	O=[N+]([O-])c1ccc(F)c([N+](=O)[O-])c1.CCCCN>>CCCCNc1ccc([N+](=O)[O-])cc1[N+](=O)[O-]	298	16.13	Eur. J. Org. Chem, 2007, 1378	2007	The Effects of Ring Substituents and Leaving Groups on the Kinetics of SNAr Reactions of 1-Halogeno- and 1-Phenoxy-nitrobenzenes with Aliphatic Amines in Acetonitrile	Crampton, Michael R.; Emokpae, Thomas A.; Isanbor, Chukwuemeka	https://doi.org/10.1002/ejoc.200600968		1	n-butylamine	F	Acetonitrile	0.95		modelled
8	0.12	O=[N+]([O-])c1cc(C(F)(F)F)ccc1F	CCCCN	CCCCNc1ccc(C(F)(F)F)cc1[N+](=O)[O-]	O=[N+]([O-])c1cc(C(F)(F)F)ccc1F.CCCCN>>CCCCNc1ccc(C(F)(F)F)cc1[N+](=O)[O-]	298	18.68	Eur. J. Org. Chem, 2007, 1378	2007	The Effects of Ring Substituents and Leaving Groups on the Kinetics of SNAr Reactions of 1-Halogeno- and 1-Phenoxy-nitrobenzenes with Aliphatic Amines in Acetonitrile	Crampton, Michael R.; Emokpae, Thomas A.; Isanbor, Chukwuemeka	https://doi.org/10.1002/ejoc.200600968		1	n-butylamine	F	Acetonitrile	-0.92		modelled
9	0.0036	O=[N+]([O-])c1ccc(F)c(C(F)(F)F)c1	CCCCN	CCCCNc1ccc([N+](=O)[O-])cc1C(F)(F)F	O=[N+]([O-])c1ccc(F)c(C(F)(F)F)c1.CCCCN>>CCCCNc1ccc([N+](=O)[O-])cc1C(F)(F)F	298	20.75	Eur. J. Org. Chem, 2007, 1378	2007	The Effects of Ring Substituents and Leaving Groups on the Kinetics of SNAr Reactions of 1-Halogeno- and 1-Phenoxy-nitrobenzenes with Aliphatic Amines in Acetonitrile	Crampton, Michael R.; Emokpae, Thomas A.; Isanbor, Chukwuemeka	https://doi.org/10.1002/ejoc.200600968		1	n-butylamine	F	Acetonitrile	-2.44		modelled
10	0.1	N#Cc1cc([N+](=O)[O-])ccc1F	CCCCN	CCCCNc1ccc([N+](=O)[O-])cc1C#N	N#Cc1cc([N+](=O)[O-])ccc1F.CCCCN>>CCCCNc1ccc([N+](=O)[O-])cc1C#N	298	18.79	Eur. J. Org. Chem, 2007, 1378	2007	The Effects of Ring Substituents and Leaving Groups on the Kinetics of SNAr Reactions of 1-Halogeno- and 1-Phenoxy-nitrobenzenes with Aliphatic Amines in Acetonitrile	Crampton, Michael R.; Emokpae, Thomas A.; Isanbor, Chukwuemeka	https://doi.org/10.1002/ejoc.200600968		1	n-butylamine	F	Acetonitrile	-1		modelled
11	1.3	O=[N+]([O-])c1ccc(Cl)c([N+](=O)[O-])c1	C1CCNC1	O=[N+]([O-])c1ccc(N2CCCC2)c([N+](=O)[O-])c1	O=[N+]([O-])c1ccc(Cl)c([N+](=O)[O-])c1.C1CCNC1>>O=[N+]([O-])c1ccc(N2CCCC2)c([N+](=O)[O-])c1	298	17.27	Eur. J. Org. Chem, 2007, 1378	2007	The Effects of Ring Substituents and Leaving Groups on the Kinetics of SNAr Reactions of 1-Halogeno- and 1-Phenoxy-nitrobenzenes with Aliphatic Amines in Acetonitrile	Crampton, Michael R.; Emokpae, Thomas A.; Isanbor, Chukwuemeka	https://doi.org/10.1002/ejoc.200600968		1	Pyrrolidine	Cl	Acetonitrile	0.11	164	modelled
12	0.055	O=[N+]([O-])c1cccc([N+](=O)[O-])c1Cl	C1CCNC1	O=[N+]([O-])c1cccc([N+](=O)[O-])c1N1CCCC1	O=[N+]([O-])c1cccc([N+](=O)[O-])c1Cl.C1CCNC1>>O=[N+]([O-])c1cccc([N+](=O)[O-])c1N1CCCC1	298	19.14	Eur. J. Org. Chem, 2007, 1378	2007	The Effects of Ring Substituents and Leaving Groups on the Kinetics of SNAr Reactions of 1-Halogeno- and 1-Phenoxy-nitrobenzenes with Aliphatic Amines in Acetonitrile	Crampton, Michael R.; Emokpae, Thomas A.; Isanbor, Chukwuemeka	https://doi.org/10.1002/ejoc.200600968		1	Pyrrolidine	Cl	Acetonitrile	-1.26		modelled
13	0.073	O=[N+]([O-])c1ccc(Cl)nc1	C1CCNC1	O=[N+]([O-])c1ccc(N2CCCC2)nc1	O=[N+]([O-])c1ccc(Cl)nc1.C1CCNC1>>O=[N+]([O-])c1ccc(N2CCCC2)nc1	298	18.97	Eur. J. Org. Chem, 2007, 1378	2007	The Effects of Ring Substituents and Leaving Groups on the Kinetics of SNAr Reactions of 1-Halogeno- and 1-Phenoxy-nitrobenzenes with Aliphatic Amines in Acetonitrile	Crampton, Michael R.; Emokpae, Thomas A.; Isanbor, Chukwuemeka	https://doi.org/10.1002/ejoc.200600968		1	Pyrrolidine	Cl	Acetonitrile	-1.14	343	modelled
14	0.175	O=[N+]([O-])c1cccnc1Cl	C1CCNC1	O=[N+]([O-])c1cccnc1N1CCCC1	O=[N+]([O-])c1cccnc1Cl.C1CCNC1>>O=[N+]([O-])c1cccnc1N1CCCC1	298	18.46	Eur. J. Org. Chem, 2007, 1378	2007	The Effects of Ring Substituents and Leaving Groups on the Kinetics of SNAr Reactions of 1-Halogeno- and 1-Phenoxy-nitrobenzenes with Aliphatic Amines in Acetonitrile	Crampton, Michael R.; Emokpae, Thomas A.; Isanbor, Chukwuemeka	https://doi.org/10.1002/ejoc.200600968		1	Pyrrolidine	Cl	Acetonitrile	-0.76	344	modelled
15	0.0099	O=[N+]([O-])c1cc(C(F)(F)F)ccc1Cl	C1CCNC1	O=[N+]([O-])c1cc(C(F)(F)F)ccc1N1CCCC1	O=[N+]([O-])c1cc(C(F)(F)F)ccc1Cl.C1CCNC1>>O=[N+]([O-])c1cc(C(F)(F)F)ccc1N1CCCC1	298	20.15	Eur. J. Org. Chem, 2007, 1378	2007	The Effects of Ring Substituents and Leaving Groups on the Kinetics of SNAr Reactions of 1-Halogeno- and 1-Phenoxy-nitrobenzenes with Aliphatic Amines in Acetonitrile	Crampton, Michael R.; Emokpae, Thomas A.; Isanbor, Chukwuemeka	https://doi.org/10.1002/ejoc.200600968		1	Pyrrolidine	Cl	Acetonitrile	-2		modelled
16	0.012	N#Cc1cc([N+](=O)[O-])ccc1Cl	C1CCNC1	N#Cc1cc([N+](=O)[O-])ccc1N1CCCC1	N#Cc1cc([N+](=O)[O-])ccc1Cl.C1CCNC1>>N#Cc1cc([N+](=O)[O-])ccc1N1CCCC1	298	20.04	Eur. J. Org. Chem, 2007, 1378	2007	The Effects of Ring Substituents and Leaving Groups on the Kinetics of SNAr Reactions of 1-Halogeno- and 1-Phenoxy-nitrobenzenes with Aliphatic Amines in Acetonitrile	Crampton, Michael R.; Emokpae, Thomas A.; Isanbor, Chukwuemeka	https://doi.org/10.1002/ejoc.200600968		1	Pyrrolidine	Cl	Acetonitrile	-1.92		modelled
17	570	O=[N+]([O-])c1ccc(F)c([N+](=O)[O-])c1	C1CCNC1	O=[N+]([O-])c1ccc(N2CCCC2)c([N+](=O)[O-])c1	O=[N+]([O-])c1ccc(F)c([N+](=O)[O-])c1.C1CCNC1>>O=[N+]([O-])c1ccc(N2CCCC2)c([N+](=O)[O-])c1	298	13.67	Eur. J. Org. Chem, 2007, 1378	2007	The Effects of Ring Substituents and Leaving Groups on the Kinetics of SNAr Reactions of 1-Halogeno- and 1-Phenoxy-nitrobenzenes with Aliphatic Amines in Acetonitrile	Crampton, Michael R.; Emokpae, Thomas A.; Isanbor, Chukwuemeka	https://doi.org/10.1002/ejoc.200600968		1	Pyrrolidine	F	Acetonitrile	2.76		modelled
18	5	O=[N+]([O-])c1cc(C(F)(F)F)ccc1F	C1CCNC1	O=[N+]([O-])c1cc(C(F)(F)F)ccc1N1CCCC1	O=[N+]([O-])c1cc(C(F)(F)F)ccc1F.C1CCNC1>>O=[N+]([O-])c1cc(C(F)(F)F)ccc1N1CCCC1	298	16.47	Eur. J. Org. Chem, 2007, 1378	2007	The Effects of Ring Substituents and Leaving Groups on the Kinetics of SNAr Reactions of 1-Halogeno- and 1-Phenoxy-nitrobenzenes with Aliphatic Amines in Acetonitrile	Crampton, Michael R.; Emokpae, Thomas A.; Isanbor, Chukwuemeka	https://doi.org/10.1002/ejoc.200600968		1	Pyrrolidine	F	Acetonitrile	0.7		modelled
19	0.022	O=[N+]([O-])c1ccc(F)c(C(F)(F)F)c1	C1CCNC1	O=[N+]([O-])c1ccc(N2CCCC2)c(C(F)(F)F)c1	O=[N+]([O-])c1ccc(F)c(C(F)(F)F)c1.C1CCNC1>>O=[N+]([O-])c1ccc(N2CCCC2)c(C(F)(F)F)c1	298	19.68	Eur. J. Org. Chem, 2007, 1378	2007	The Effects of Ring Substituents and Leaving Groups on the Kinetics of SNAr Reactions of 1-Halogeno- and 1-Phenoxy-nitrobenzenes with Aliphatic Amines in Acetonitrile	Crampton, Michael R.; Emokpae, Thomas A.; Isanbor, Chukwuemeka	https://doi.org/10.1002/ejoc.200600968		1	Pyrrolidine	F	Acetonitrile	-1.66		modelled
20		N#Cc1cc([N+](=O)[O-])ccc1F	C1CCNC1	N#Cc1cc([N+](=O)[O-])ccc1N1CCCC1	N#Cc1cc([N+](=O)[O-])ccc1F.C1CCNC1>>N#Cc1cc([N+](=O)[O-])ccc1N1CCCC1	298		Eur. J. Org. Chem, 2007, 1378	2007	The Effects of Ring Substituents and Leaving Groups on the Kinetics of SNAr Reactions of 1-Halogeno- and 1-Phenoxy-nitrobenzenes with Aliphatic Amines in Acetonitrile	Crampton, Michael R.; Emokpae, Thomas A.; Isanbor, Chukwuemeka	https://doi.org/10.1002/ejoc.200600968		1	Pyrrolidine	F	Acetonitrile			missing data
21	0.52	O=[N+]([O-])c1ccc(Cl)c([N+](=O)[O-])c1	C1CCNCC1	O=[N+]([O-])c1ccc(N2CCCCC2)c([N+](=O)[O-])c1	O=[N+]([O-])c1ccc(Cl)c([N+](=O)[O-])c1.C1CCNCC1>>O=[N+]([O-])c1ccc(N2CCCCC2)c([N+](=O)[O-])c1	298	17.81	Eur. J. Org. Chem, 2007, 1378	2007	The Effects of Ring Substituents and Leaving Groups on the Kinetics of SNAr Reactions of 1-Halogeno- and 1-Phenoxy-nitrobenzenes with Aliphatic Amines in Acetonitrile	Crampton, Michael R.; Emokpae, Thomas A.; Isanbor, Chukwuemeka	https://doi.org/10.1002/ejoc.200600968		1	Piperidine	Cl	Acetonitrile	-0.28	140, 477	modelled
22	0.023	O=[N+]([O-])c1cccc([N+](=O)[O-])c1Cl	C1CCNCC1	O=[N+]([O-])c1cccc([N+](=O)[O-])c1N1CCCCC1	O=[N+]([O-])c1cccc([N+](=O)[O-])c1Cl.C1CCNCC1>>O=[N+]([O-])c1cccc([N+](=O)[O-])c1N1CCCCC1	298	19.66	Eur. J. Org. Chem, 2007, 1378	2007	The Effects of Ring Substituents and Leaving Groups on the Kinetics of SNAr Reactions of 1-Halogeno- and 1-Phenoxy-nitrobenzenes with Aliphatic Amines in Acetonitrile	Crampton, Michael R.; Emokpae, Thomas A.; Isanbor, Chukwuemeka	https://doi.org/10.1002/ejoc.200600968		1	Piperidine	Cl	Acetonitrile	-1.64		modelled
23	0.033	O=[N+]([O-])c1ccc(Cl)nc1	C1CCNCC1	O=[N+]([O-])c1ccc(N2CCCCC2)nc1	O=[N+]([O-])c1ccc(Cl)nc1.C1CCNCC1>>O=[N+]([O-])c1ccc(N2CCCCC2)nc1	298	19.44	Eur. J. Org. Chem, 2007, 1378	2007	The Effects of Ring Substituents and Leaving Groups on the Kinetics of SNAr Reactions of 1-Halogeno- and 1-Phenoxy-nitrobenzenes with Aliphatic Amines in Acetonitrile	Crampton, Michael R.; Emokpae, Thomas A.; Isanbor, Chukwuemeka	https://doi.org/10.1002/ejoc.200600968		1	Piperidine	Cl	Acetonitrile	-1.48	341	modelled
24	0.035	O=[N+]([O-])c1cccnc1Cl	C1CCNCC1	O=[N+]([O-])c1cccnc1N1CCCCC1	O=[N+]([O-])c1cccnc1Cl.C1CCNCC1>>O=[N+]([O-])c1cccnc1N1CCCCC1	298	19.41	Eur. J. Org. Chem, 2007, 1378	2007	The Effects of Ring Substituents and Leaving Groups on the Kinetics of SNAr Reactions of 1-Halogeno- and 1-Phenoxy-nitrobenzenes with Aliphatic Amines in Acetonitrile	Crampton, Michael R.; Emokpae, Thomas A.; Isanbor, Chukwuemeka	https://doi.org/10.1002/ejoc.200600968		1	Piperidine	Cl	Acetonitrile	-1.46	342	modelled
25	0.0028	O=[N+]([O-])c1cc(C(F)(F)F)ccc1Cl	C1CCNCC1	O=[N+]([O-])c1cc(C(F)(F)F)ccc1N1CCCCC1	O=[N+]([O-])c1cc(C(F)(F)F)ccc1Cl.C1CCNCC1>>O=[N+]([O-])c1cc(C(F)(F)F)ccc1N1CCCCC1	298	20.9	Eur. J. Org. Chem, 2007, 1378	2007	The Effects of Ring Substituents and Leaving Groups on the Kinetics of SNAr Reactions of 1-Halogeno- and 1-Phenoxy-nitrobenzenes with Aliphatic Amines in Acetonitrile	Crampton, Michael R.; Emokpae, Thomas A.; Isanbor, Chukwuemeka	https://doi.org/10.1002/ejoc.200600968		1	Piperidine	Cl	Acetonitrile	-2.55		modelled
26	0.0058	N#Cc1cc([N+](=O)[O-])ccc1Cl	C1CCNCC1	N#Cc1cc([N+](=O)[O-])ccc1N1CCCCC1	N#Cc1cc([N+](=O)[O-])ccc1Cl.C1CCNCC1>>N#Cc1cc([N+](=O)[O-])ccc1N1CCCCC1	298	20.47	Eur. J. Org. Chem, 2007, 1378	2007	The Effects of Ring Substituents and Leaving Groups on the Kinetics of SNAr Reactions of 1-Halogeno- and 1-Phenoxy-nitrobenzenes with Aliphatic Amines in Acetonitrile	Crampton, Michael R.; Emokpae, Thomas A.; Isanbor, Chukwuemeka	https://doi.org/10.1002/ejoc.200600968		1	Piperidine	Cl	Acetonitrile	-2.24		modelled
27	150	O=[N+]([O-])c1ccc(F)c([N+](=O)[O-])c1	C1CCNCC1	O=[N+]([O-])c1ccc(N2CCCCC2)c([N+](=O)[O-])c1	O=[N+]([O-])c1ccc(F)c([N+](=O)[O-])c1.C1CCNCC1>>O=[N+]([O-])c1ccc(N2CCCCC2)c([N+](=O)[O-])c1	298	14.46	Eur. J. Org. Chem, 2007, 1378	2007	The Effects of Ring Substituents and Leaving Groups on the Kinetics of SNAr Reactions of 1-Halogeno- and 1-Phenoxy-nitrobenzenes with Aliphatic Amines in Acetonitrile	Crampton, Michael R.; Emokpae, Thomas A.; Isanbor, Chukwuemeka	https://doi.org/10.1002/ejoc.200600968		1	Piperidine	F	Acetonitrile	2.18	109, 114	modelled
28	2.1	O=[N+]([O-])c1cc(C(F)(F)F)ccc1F	C1CCNCC1	O=[N+]([O-])c1cc(C(F)(F)F)ccc1N1CCCCC1	O=[N+]([O-])c1cc(C(F)(F)F)ccc1F.C1CCNCC1>>O=[N+]([O-])c1cc(C(F)(F)F)ccc1N1CCCCC1	298	16.99	Eur. J. Org. Chem, 2007, 1378	2007	The Effects of Ring Substituents and Leaving Groups on the Kinetics of SNAr Reactions of 1-Halogeno- and 1-Phenoxy-nitrobenzenes with Aliphatic Amines in Acetonitrile	Crampton, Michael R.; Emokpae, Thomas A.; Isanbor, Chukwuemeka	https://doi.org/10.1002/ejoc.200600968		1	Piperidine	F	Acetonitrile	0.32		modelled
29	0.0022	O=[N+]([O-])c1ccc(F)c(C(F)(F)F)c1	C1CCNCC1	O=[N+]([O-])c1ccc(N2CCCCC2)c(C(F)(F)F)c1	O=[N+]([O-])c1ccc(F)c(C(F)(F)F)c1.C1CCNCC1>>O=[N+]([O-])c1ccc(N2CCCCC2)c(C(F)(F)F)c1	298	21.04	Eur. J. Org. Chem, 2007, 1378	2007	The Effects of Ring Substituents and Leaving Groups on the Kinetics of SNAr Reactions of 1-Halogeno- and 1-Phenoxy-nitrobenzenes with Aliphatic Amines in Acetonitrile	Crampton, Michael R.; Emokpae, Thomas A.; Isanbor, Chukwuemeka	https://doi.org/10.1002/ejoc.200600968		1	Piperidine	F	Acetonitrile	-2.66		modelled
30	0.46	N#Cc1cc([N+](=O)[O-])ccc1F	C1CCNCC1	N#Cc1cc([N+](=O)[O-])ccc1N1CCCCC1	N#Cc1cc([N+](=O)[O-])ccc1F.C1CCNCC1>>N#Cc1cc([N+](=O)[O-])ccc1N1CCCCC1	298	17.88	Eur. J. Org. Chem, 2007, 1378	2007	The Effects of Ring Substituents and Leaving Groups on the Kinetics of SNAr Reactions of 1-Halogeno- and 1-Phenoxy-nitrobenzenes with Aliphatic Amines in Acetonitrile	Crampton, Michael R.; Emokpae, Thomas A.; Isanbor, Chukwuemeka	https://doi.org/10.1002/ejoc.200600968		1	Piperidine	F	Acetonitrile	-0.34		modelled
31	0.21	O=[N+]([O-])c1ccc(Cl)c([N+](=O)[O-])c1	Nc1ccc([S-])cc1	Nc1ccc(Sc2ccc([N+](=O)[O-])cc2[N+](=O)[O-])cc1	O=[N+]([O-])c1ccc(Cl)c([N+](=O)[O-])c1.Nc1ccc([S-])cc1>>Nc1ccc(Sc2ccc([N+](=O)[O-])cc2[N+](=O)[O-])cc1	298	18.35	J. Chem. Soc., Perkin Trans. 2, 1974, 238-241	1974	Some studies of substituent effects on the nucleophilic reactivities of thiophenoxide ions	Crampton, Michael R.; Willison, Michael J.	https://doi.org/10.1039/P29740000238		3	4-aminobenzenethiol	Cl	Ethanol:Water (95% v/v)	-0.68		modelled
32	0.096	O=[N+]([O-])c1ccc(Cl)c([N+](=O)[O-])c1	COc1ccc([S-])cc1	COc1ccc(Sc2ccc([N+](=O)[O-])cc2[N+](=O)[O-])cc1	O=[N+]([O-])c1ccc(Cl)c([N+](=O)[O-])c1.COc1ccc([S-])cc1>>COc1ccc(Sc2ccc([N+](=O)[O-])cc2[N+](=O)[O-])cc1	298	18.81	J. Chem. Soc., Perkin Trans. 2, 1974, 238-241	1974	Some studies of substituent effects on the nucleophilic reactivities of thiophenoxide ions	Crampton, Michael R.; Willison, Michael J.	https://doi.org/10.1039/P29740000238		3	4-methoxybenzenethiol	Cl	Ethanol:Water (95% v/v)	-1.02		modelled
33	0.064	O=[N+]([O-])c1ccc(Cl)c([N+](=O)[O-])c1	Cc1ccc([S-])cc1	Cc1ccc(Sc2ccc([N+](=O)[O-])cc2[N+](=O)[O-])cc1	O=[N+]([O-])c1ccc(Cl)c([N+](=O)[O-])c1.Cc1ccc([S-])cc1>>Cc1ccc(Sc2ccc([N+](=O)[O-])cc2[N+](=O)[O-])cc1	298	19.05	J. Chem. Soc., Perkin Trans. 2, 1974, 238-241	1974	Some studies of substituent effects on the nucleophilic reactivities of thiophenoxide ions	Crampton, Michael R.; Willison, Michael J.	https://doi.org/10.1039/P29740000238		3	4-methylbenzenethiol	Cl	Ethanol:Water (95% v/v)	-1.19		modelled
34	0.034	O=[N+]([O-])c1ccc(Cl)c([N+](=O)[O-])c1	Cc1cccc([S-])c1	Cc1cccc(Sc2ccc([N+](=O)[O-])cc2[N+](=O)[O-])c1	O=[N+]([O-])c1ccc(Cl)c([N+](=O)[O-])c1.Cc1cccc([S-])c1>>Cc1cccc(Sc2ccc([N+](=O)[O-])cc2[N+](=O)[O-])c1	298	19.42	J. Chem. Soc., Perkin Trans. 2, 1974, 238-241	1974	Some studies of substituent effects on the nucleophilic reactivities of thiophenoxide ions	Crampton, Michael R.; Willison, Michael J.	https://doi.org/10.1039/P29740000238		3	3-methylbenzenethiol	Cl	Ethanol:Water (95% v/v)	-1.47		modelled
35	0.019	O=[N+]([O-])c1ccc(Cl)c([N+](=O)[O-])c1	[S-]c1ccccc1	O=[N+]([O-])c1ccc(Sc2ccccc2)c([N+](=O)[O-])c1	O=[N+]([O-])c1ccc(Cl)c([N+](=O)[O-])c1.[S-]c1ccccc1>>O=[N+]([O-])c1ccc(Sc2ccccc2)c([N+](=O)[O-])c1	298	19.77	J. Chem. Soc., Perkin Trans. 2, 1974, 238-241	1974	Some studies of substituent effects on the nucleophilic reactivities of thiophenoxide ions	Crampton, Michael R.; Willison, Michael J.	https://doi.org/10.1039/P29740000238		3	benzenethiol	Cl	Ethanol:Water (95% v/v)	-1.72		modelled
36	0.0182	O=[N+]([O-])c1ccc(Cl)c([N+](=O)[O-])c1	Fc1ccc([S-])cc1	O=[N+]([O-])c1ccc(Sc2ccc(F)cc2)c([N+](=O)[O-])c1	O=[N+]([O-])c1ccc(Cl)c([N+](=O)[O-])c1.Fc1ccc([S-])cc1>>O=[N+]([O-])c1ccc(Sc2ccc(F)cc2)c([N+](=O)[O-])c1	298	19.79	J. Chem. Soc., Perkin Trans. 2, 1974, 238-241	1974	Some studies of substituent effects on the nucleophilic reactivities of thiophenoxide ions	Crampton, Michael R.; Willison, Michael J.	https://doi.org/10.1039/P29740000238		3	4-fluorobenzenethiol	Cl	Ethanol:Water (95% v/v)	-1.74		modelled
37	0.0196	O=[N+]([O-])c1ccc(Cl)c([N+](=O)[O-])c1	COc1cccc([S-])c1	COc1cccc(Sc2ccc([N+](=O)[O-])cc2[N+](=O)[O-])c1	O=[N+]([O-])c1ccc(Cl)c([N+](=O)[O-])c1.COc1cccc([S-])c1>>COc1cccc(Sc2ccc([N+](=O)[O-])cc2[N+](=O)[O-])c1	298	19.75	J. Chem. Soc., Perkin Trans. 2, 1974, 238-241	1974	Some studies of substituent effects on the nucleophilic reactivities of thiophenoxide ions	Crampton, Michael R.; Willison, Michael J.	https://doi.org/10.1039/P29740000238		3	3-methoxybenzenethiol	Cl	Ethanol:Water (95% v/v)	-1.71		modelled
38	0.0098	O=[N+]([O-])c1ccc(Cl)c([N+](=O)[O-])c1	[S-]c1ccc(Cl)cc1	O=[N+]([O-])c1ccc(Sc2ccc(Cl)cc2)c([N+](=O)[O-])c1	O=[N+]([O-])c1ccc(Cl)c([N+](=O)[O-])c1.[S-]c1ccc(Cl)cc1>>O=[N+]([O-])c1ccc(Sc2ccc(Cl)cc2)c([N+](=O)[O-])c1	298	20.16	J. Chem. Soc., Perkin Trans. 2, 1974, 238-241	1974	Some studies of substituent effects on the nucleophilic reactivities of thiophenoxide ions	Crampton, Michael R.; Willison, Michael J.	https://doi.org/10.1039/P29740000238		3	4-chlorobenzenethiol	Cl	Ethanol:Water (95% v/v)	-2.01		modelled
39	0.012	O=[N+]([O-])c1ccc(Cl)c([N+](=O)[O-])c1	CC(=O)c1cccc([S-])c1	CC(=O)c1cccc(Sc2ccc([N+](=O)[O-])cc2[N+](=O)[O-])c1	O=[N+]([O-])c1ccc(Cl)c([N+](=O)[O-])c1.CC(=O)c1cccc([S-])c1>>CC(=O)c1cccc(Sc2ccc([N+](=O)[O-])cc2[N+](=O)[O-])c1	298	20.04	J. Chem. Soc., Perkin Trans. 2, 1974, 238-241	1974	Some studies of substituent effects on the nucleophilic reactivities of thiophenoxide ions	Crampton, Michael R.; Willison, Michael J.	https://doi.org/10.1039/P29740000238		3	1-(3-sulfanylphenyl)ethanone	Cl	Ethanol:Water (95% v/v)	-1.92		modelled
40	0.0086	O=[N+]([O-])c1ccc(Cl)c([N+](=O)[O-])c1	[S-]c1ccc(Br)cc1	O=[N+]([O-])c1ccc(Sc2ccc(Br)cc2)c([N+](=O)[O-])c1	O=[N+]([O-])c1ccc(Cl)c([N+](=O)[O-])c1.[S-]c1ccc(Br)cc1>>O=[N+]([O-])c1ccc(Sc2ccc(Br)cc2)c([N+](=O)[O-])c1	298	20.24	J. Chem. Soc., Perkin Trans. 2, 1974, 238-241	1974	Some studies of substituent effects on the nucleophilic reactivities of thiophenoxide ions	Crampton, Michael R.; Willison, Michael J.	https://doi.org/10.1039/P29740000238		3	4-bromobenzenethiol	Cl	Ethanol:Water (95% v/v)	-2.07		modelled
41	0.0056	O=[N+]([O-])c1ccc(Cl)c([N+](=O)[O-])c1	[S-]c1cccc(Cl)c1	O=[N+]([O-])c1ccc(Sc2cccc(Cl)c2)c([N+](=O)[O-])c1	O=[N+]([O-])c1ccc(Cl)c([N+](=O)[O-])c1.[S-]c1cccc(Cl)c1>>O=[N+]([O-])c1ccc(Sc2cccc(Cl)c2)c([N+](=O)[O-])c1	298	20.49	J. Chem. Soc., Perkin Trans. 2, 1974, 238-241	1974	Some studies of substituent effects on the nucleophilic reactivities of thiophenoxide ions	Crampton, Michael R.; Willison, Michael J.	https://doi.org/10.1039/P29740000238		3	3-chlorobenzenethiol	Cl	Ethanol:Water (95% v/v)	-2.25		modelled
42	0.0061	O=[N+]([O-])c1ccc(Cl)c([N+](=O)[O-])c1	[S-]c1cccc(Br)c1	O=[N+]([O-])c1ccc(Sc2cccc(Br)c2)c([N+](=O)[O-])c1	O=[N+]([O-])c1ccc(Cl)c([N+](=O)[O-])c1.[S-]c1cccc(Br)c1>>O=[N+]([O-])c1ccc(Sc2cccc(Br)c2)c([N+](=O)[O-])c1	298	20.44	J. Chem. Soc., Perkin Trans. 2, 1974, 238-241	1974	Some studies of substituent effects on the nucleophilic reactivities of thiophenoxide ions	Crampton, Michael R.; Willison, Michael J.	https://doi.org/10.1039/P29740000238		3	3-bromobenzenethiol	Cl	Ethanol:Water (95% v/v)	-2.21		modelled
43	0.0302	O=[N+]([O-])c1ccc(Cl)c([N+](=O)[O-])c1	CC(=O)c1ccc([S-])cc1	CC(=O)c1ccc(Sc2ccc([N+](=O)[O-])cc2[N+](=O)[O-])cc1	O=[N+]([O-])c1ccc(Cl)c([N+](=O)[O-])c1.CC(=O)c1ccc([S-])cc1>>CC(=O)c1ccc(Sc2ccc([N+](=O)[O-])cc2[N+](=O)[O-])cc1	298	19.49	J. Chem. Soc., Perkin Trans. 2, 1974, 238-241	1974	Some studies of substituent effects on the nucleophilic reactivities of thiophenoxide ions	Crampton, Michael R.; Willison, Michael J.	https://doi.org/10.1039/P29740000238		3	1-(4-sulfanylphenyl)ethanone	Cl	Ethanol:Water (95% v/v)	-1.52		modelled
44	0.0215	O=[N+]([O-])c1ccc(Cl)c([N+](=O)[O-])c1	Cc1ccccc1[S-]	Cc1ccccc1Sc1ccc([N+](=O)[O-])cc1[N+](=O)[O-]	O=[N+]([O-])c1ccc(Cl)c([N+](=O)[O-])c1.Cc1ccccc1[S-]>>Cc1ccccc1Sc1ccc([N+](=O)[O-])cc1[N+](=O)[O-]	298	19.7	J. Chem. Soc., Perkin Trans. 2, 1974, 238-241	1974	Some studies of substituent effects on the nucleophilic reactivities of thiophenoxide ions	Crampton, Michael R.; Willison, Michael J.	https://doi.org/10.1039/P29740000238		3	2-methylbenzenethiol	Cl	Ethanol:Water (95% v/v)	-1.67		modelled
45	0.034	O=[N+]([O-])c1ccc(Cl)c([N+](=O)[O-])c1	Nc1ccccc1[S-]	Nc1ccccc1Sc1ccc([N+](=O)[O-])cc1[N+](=O)[O-]	O=[N+]([O-])c1ccc(Cl)c([N+](=O)[O-])c1.Nc1ccccc1[S-]>>Nc1ccccc1Sc1ccc([N+](=O)[O-])cc1[N+](=O)[O-]	298	19.42	J. Chem. Soc., Perkin Trans. 2, 1974, 238-241	1974	Some studies of substituent effects on the nucleophilic reactivities of thiophenoxide ions	Crampton, Michael R.; Willison, Michael J.	https://doi.org/10.1039/P29740000238		3	2-aminobenzenethiol	Cl	Ethanol:Water (95% v/v)	-1.47		modelled
46	0.003	O=[N+]([O-])c1ccc(Cl)c([N+](=O)[O-])c1	O=[N+]([O-])c1ccc([S-])cc1	O=[N+]([O-])c1ccc(Sc2ccc([N+](=O)[O-])cc2[N+](=O)[O-])cc1	O=[N+]([O-])c1ccc(Cl)c([N+](=O)[O-])c1.O=[N+]([O-])c1ccc([S-])cc1>>O=[N+]([O-])c1ccc(Sc2ccc([N+](=O)[O-])cc2[N+](=O)[O-])cc1	298	20.86	J. Chem. Soc., Perkin Trans. 2, 1974, 238-241	1974	Some studies of substituent effects on the nucleophilic reactivities of thiophenoxide ions	Crampton, Michael R.; Willison, Michael J.	https://doi.org/10.1039/P29740000238		3	4-nitrobenzenethiol	Cl	Ethanol:Water(95% v/v)	-2.52		modelled
47	4.32	COc1sc([N+](=O)[O-])cc1S(C)(=O)=O	C1CCNCC1	CS(=O)(=O)c1cc([N+](=O)[O-])sc1N1CCCCC1	COc1sc([N+](=O)[O-])cc1S(C)(=O)=O.C1CCNCC1>>CS(=O)(=O)c1cc([N+](=O)[O-])sc1N1CCCCC1	293	16.27	Int J Chem Kinet., 2014; 46, 470-476	2014	Nucleophilic Substitution Reactions of 2-Methoxy-3-X-5-nitrothiophenes: Effect of Substituents and Structure–Reactivity Correlations	ECHAIEB, A.; GABSI, W.; BOUBAKER, T.	https://doi.org/10.1002/kin.20863		1	Piperidine	Methoxide	DMSO	0.64	51, 55	modelled
48	0.52	COC(=O)c1cc([N+](=O)[O-])sc1OC	C1CCNCC1	COC(=O)c1cc([N+](=O)[O-])sc1N1CCCCC1	COC(=O)c1cc([N+](=O)[O-])sc1OC.C1CCNCC1>>COC(=O)c1cc([N+](=O)[O-])sc1N1CCCCC1	293	17.5	Int J Chem Kinet., 2014; 46, 470-476	2014	Nucleophilic Substitution Reactions of 2-Methoxy-3-X-5-nitrothiophenes: Effect of Substituents and Structure–Reactivity Correlations	ECHAIEB, A.; GABSI, W.; BOUBAKER, T.	https://doi.org/10.1002/kin.20863		1	Piperidine	Methoxide	DMSO	-0.28	52, 56	modelled
49	0.371	COc1sc([N+](=O)[O-])cc1C(N)=O	C1CCNCC1	NC(=O)c1cc([N+](=O)[O-])sc1N1CCCCC1	COc1sc([N+](=O)[O-])cc1C(N)=O.C1CCNCC1>>NC(=O)c1cc([N+](=O)[O-])sc1N1CCCCC1	293	17.7	Int J Chem Kinet., 2014; 46, 470-476	2014	Nucleophilic Substitution Reactions of 2-Methoxy-3-X-5-nitrothiophenes: Effect of Substituents and Structure–Reactivity Correlations	ECHAIEB, A.; GABSI, W.; BOUBAKER, T.	https://doi.org/10.1002/kin.20863		1	Piperidine	Methoxide	DMSO	-0.43	53, 57	modelled
50	0.025	COc1ccc([N+](=O)[O-])s1	C1CCNCC1	O=[N+]([O-])c1ccc(N2CCCCC2)s1	COc1ccc([N+](=O)[O-])s1.C1CCNCC1>>O=[N+]([O-])c1ccc(N2CCCCC2)s1	293	19.27	Int J Chem Kinet., 2014; 46, 470-476	2014	Nucleophilic Substitution Reactions of 2-Methoxy-3-X-5-nitrothiophenes: Effect of Substituents and Structure–Reactivity Correlations	ECHAIEB, A.; GABSI, W.; BOUBAKER, T.	https://doi.org/10.1002/kin.20863		1	Piperidine	Methoxide	DMSO	-1.6	54, 58	modelled
51	0.847	COc1sc([N+](=O)[O-])cc1S(C)(=O)=O	C1CCNCC1	CS(=O)(=O)c1cc([N+](=O)[O-])sc1N1CCCCC1	COc1sc([N+](=O)[O-])cc1S(C)(=O)=O.C1CCNCC1>>CS(=O)(=O)c1cc([N+](=O)[O-])sc1N1CCCCC1	293	17.22	Int J Chem Kinet., 2014; 46, 470-476	2014	Nucleophilic Substitution Reactions of 2-Methoxy-3-X-5-nitrothiophenes: Effect of Substituents and Structure–Reactivity Correlations	ECHAIEB, A.; GABSI, W.; BOUBAKER, T.	https://doi.org/10.1002/kin.20863		1	Piperidine	Methoxide	Acetonitrile	-0.07	47, 55	modelled
52	0.18	COC(=O)c1cc([N+](=O)[O-])sc1OC	C1CCNCC1	COC(=O)c1cc([N+](=O)[O-])sc1N1CCCCC1	COC(=O)c1cc([N+](=O)[O-])sc1OC.C1CCNCC1>>COC(=O)c1cc([N+](=O)[O-])sc1N1CCCCC1	293	18.12	Int J Chem Kinet., 2014; 46, 470-476	2014	Nucleophilic Substitution Reactions of 2-Methoxy-3-X-5-nitrothiophenes: Effect of Substituents and Structure–Reactivity Correlations	ECHAIEB, A.; GABSI, W.; BOUBAKER, T.	https://doi.org/10.1002/kin.20863		1	Piperidine	Methoxide	Acetonitrile	-0.74	48, 56	modelled
53	0.0593	COc1sc([N+](=O)[O-])cc1C(N)=O	C1CCNCC1	NC(=O)c1cc([N+](=O)[O-])sc1N1CCCCC1	COc1sc([N+](=O)[O-])cc1C(N)=O.C1CCNCC1>>NC(=O)c1cc([N+](=O)[O-])sc1N1CCCCC1	293	18.77	Int J Chem Kinet., 2014; 46, 470-476	2014	Nucleophilic Substitution Reactions of 2-Methoxy-3-X-5-nitrothiophenes: Effect of Substituents and Structure–Reactivity Correlations	ECHAIEB, A.; GABSI, W.; BOUBAKER, T.	https://doi.org/10.1002/kin.20863		1	Piperidine	Methoxide	Acetonitrile	-1.23	49, 57	modelled
54	0.00391	COc1ccc([N+](=O)[O-])s1	C1CCNCC1	O=[N+]([O-])c1ccc(N2CCCCC2)s1	COc1ccc([N+](=O)[O-])s1.C1CCNCC1>>O=[N+]([O-])c1ccc(N2CCCCC2)s1	293	20.35	Int J Chem Kinet., 2014; 46, 470-476	2014	Nucleophilic Substitution Reactions of 2-Methoxy-3-X-5-nitrothiophenes: Effect of Substituents and Structure–Reactivity Correlations	ECHAIEB, A.; GABSI, W.; BOUBAKER, T.	https://doi.org/10.1002/kin.20863		1	Piperidine	Methoxide	Acetonitrile	-2.41	50, 58	modelled
55	0.0755	COc1sc([N+](=O)[O-])cc1S(C)(=O)=O	C1CCNCC1	CS(=O)(=O)c1cc([N+](=O)[O-])sc1N1CCCCC1	COc1sc([N+](=O)[O-])cc1S(C)(=O)=O.C1CCNCC1>>CS(=O)(=O)c1cc([N+](=O)[O-])sc1N1CCCCC1	293	18.62	Int J Chem Kinet., 2014; 46, 470-476	2014	Nucleophilic Substitution Reactions of 2-Methoxy-3-X-5-nitrothiophenes: Effect of Substituents and Structure–Reactivity Correlations	ECHAIEB, A.; GABSI, W.; BOUBAKER, T.	https://doi.org/10.1002/kin.20863		1	Piperidine	Methoxide	Methanol	-1.12	47, 51	modelled
56	0.0216	COC(=O)c1cc([N+](=O)[O-])sc1OC	C1CCNCC1	COC(=O)c1cc([N+](=O)[O-])sc1N1CCCCC1	COC(=O)c1cc([N+](=O)[O-])sc1OC.C1CCNCC1>>COC(=O)c1cc([N+](=O)[O-])sc1N1CCCCC1	293	19.35	Int J Chem Kinet., 2014; 46, 470-476	2014	Nucleophilic Substitution Reactions of 2-Methoxy-3-X-5-nitrothiophenes: Effect of Substituents and Structure–Reactivity Correlations	ECHAIEB, A.; GABSI, W.; BOUBAKER, T.	https://doi.org/10.1002/kin.20863		1	Piperidine	Methoxide	Methanol	-1.67	48, 52	modelled
57	0.00692	COc1sc([N+](=O)[O-])cc1C(N)=O	C1CCNCC1	NC(=O)c1cc([N+](=O)[O-])sc1N1CCCCC1	COc1sc([N+](=O)[O-])cc1C(N)=O.C1CCNCC1>>NC(=O)c1cc([N+](=O)[O-])sc1N1CCCCC1	293	20.01	Int J Chem Kinet., 2014; 46, 470-476	2014	Nucleophilic Substitution Reactions of 2-Methoxy-3-X-5-nitrothiophenes: Effect of Substituents and Structure–Reactivity Correlations	ECHAIEB, A.; GABSI, W.; BOUBAKER, T.	https://doi.org/10.1002/kin.20863		1	Piperidine	Methoxide	Methanol	-2.16	49, 53	modelled
58	0.000222	COc1ccc([N+](=O)[O-])s1	C1CCNCC1	O=[N+]([O-])c1ccc(N2CCCCC2)s1	COc1ccc([N+](=O)[O-])s1.C1CCNCC1>>O=[N+]([O-])c1ccc(N2CCCCC2)s1	293	22.02	Int J Chem Kinet., 2014; 46, 470-476	2014	Nucleophilic Substitution Reactions of 2-Methoxy-3-X-5-nitrothiophenes: Effect of Substituents and Structure–Reactivity Correlations	ECHAIEB, A.; GABSI, W.; BOUBAKER, T.	https://doi.org/10.1002/kin.20863		1	Piperidine	Methoxide	Methanol	-3.65	50, 54	modelled
59	37	O=[N+]([O-])c1cc([N+](=O)[O-])c(Cl)c([N+](=O)[O-])c1	COc1ccc(CN)cc1	COc1ccc(CNc2c([N+](=O)[O-])cc([N+](=O)[O-])cc2[N+](=O)[O-])cc1	O=[N+]([O-])c1cc([N+](=O)[O-])c(Cl)c([N+](=O)[O-])c1.COc1ccc(CN)cc1>>COc1ccc(CNc2c([N+](=O)[O-])cc([N+](=O)[O-])cc2[N+](=O)[O-])cc1	298	15.29	Korean Chemical Society (2010), 31(11), 3279-3282	2010	Kinetics and Mechanism of Nucleophilic Substitution Reaction of 4-Substituted-2,6-dinitrochlorobenzene with Benzylamines in MeOH-MeCN Mixtures	Young Sun Kim, Hojune Choi, Kiyull Yang, Jong Keun Park, In Sun Koo	https://doi.org/10.5012/bkcs.2010.31.11.3279		1	1-(4-nitrophenyl)methanamine	Cl	Acetonitrile	1.57	71	modelled
60	31	O=[N+]([O-])c1cc([N+](=O)[O-])c(Cl)c([N+](=O)[O-])c1	Cc1ccc(CN)cc1	Cc1ccc(CNc2c([N+](=O)[O-])cc([N+](=O)[O-])cc2[N+](=O)[O-])cc1	O=[N+]([O-])c1cc([N+](=O)[O-])c(Cl)c([N+](=O)[O-])c1.Cc1ccc(CN)cc1>>Cc1ccc(CNc2c([N+](=O)[O-])cc([N+](=O)[O-])cc2[N+](=O)[O-])cc1	298	15.39	Korean Chemical Society (2010), 31(11), 3279-3282	2010	Kinetics and Mechanism of Nucleophilic Substitution Reaction of 4-Substituted-2,6-dinitrochlorobenzene with Benzylamines in MeOH-MeCN Mixtures	Young Sun Kim, Hojune Choi, Kiyull Yang, Jong Keun Park, In Sun Koo	https://doi.org/10.5012/bkcs.2010.31.11.3279		1	1-(4-cyanophenyl)methanamine	Cl	Acetonitrile	1.49	72	modelled
61	19.7	O=[N+]([O-])c1cc([N+](=O)[O-])c(Cl)c([N+](=O)[O-])c1	NCc1ccccc1	O=[N+]([O-])c1cc([N+](=O)[O-])c(NCc2ccccc2)c([N+](=O)[O-])c1	O=[N+]([O-])c1cc([N+](=O)[O-])c(Cl)c([N+](=O)[O-])c1.NCc1ccccc1>>O=[N+]([O-])c1cc([N+](=O)[O-])c(NCc2ccccc2)c([N+](=O)[O-])c1	298	15.66	Korean Chemical Society (2010), 31(11), 3279-3282	2010	Kinetics and Mechanism of Nucleophilic Substitution Reaction of 4-Substituted-2,6-dinitrochlorobenzene with Benzylamines in MeOH-MeCN Mixtures	Young Sun Kim, Hojune Choi, Kiyull Yang, Jong Keun Park, In Sun Koo	https://doi.org/10.5012/bkcs.2010.31.11.3279		1	Phenylmethanamine	Cl	Acetonitrile	1.29	73	modelled
62	11.3	O=[N+]([O-])c1cc([N+](=O)[O-])c(Cl)c([N+](=O)[O-])c1	NCc1ccc(Cl)cc1	O=[N+]([O-])c1cc([N+](=O)[O-])c(NCc2ccc(Cl)cc2)c([N+](=O)[O-])c1	O=[N+]([O-])c1cc([N+](=O)[O-])c(Cl)c([N+](=O)[O-])c1.NCc1ccc(Cl)cc1>>O=[N+]([O-])c1cc([N+](=O)[O-])c(NCc2ccc(Cl)cc2)c([N+](=O)[O-])c1	298	15.99	Korean Chemical Society (2010), 31(11), 3279-3282	2010	Kinetics and Mechanism of Nucleophilic Substitution Reaction of 4-Substituted-2,6-dinitrochlorobenzene with Benzylamines in MeOH-MeCN Mixtures	Young Sun Kim, Hojune Choi, Kiyull Yang, Jong Keun Park, In Sun Koo	https://doi.org/10.5012/bkcs.2010.31.11.3279		1	1-(4-chlorophenyl)methanamine	Cl	Acetonitrile	1.05	74	modelled
63	8.93	N#Cc1cc([N+](=O)[O-])c(Cl)c([N+](=O)[O-])c1	COc1ccc(CN)cc1	COc1ccc(CNc2c([N+](=O)[O-])cc(C#N)cc2[N+](=O)[O-])cc1	N#Cc1cc([N+](=O)[O-])c(Cl)c([N+](=O)[O-])c1.COc1ccc(CN)cc1>>COc1ccc(CNc2c([N+](=O)[O-])cc(C#N)cc2[N+](=O)[O-])cc1	298	16.13	Korean Chemical Society (2010), 31(11), 3279-3282	2010	Kinetics and Mechanism of Nucleophilic Substitution Reaction of 4-Substituted-2,6-dinitrochlorobenzene with Benzylamines in MeOH-MeCN Mixtures	Young Sun Kim, Hojune Choi, Kiyull Yang, Jong Keun Park, In Sun Koo	https://doi.org/10.5012/bkcs.2010.31.11.3279		1	1-(4-nitrophenyl)methanamine	Cl	Acetonitrile	0.95	75	modelled
64	7.96	N#Cc1cc([N+](=O)[O-])c(Cl)c([N+](=O)[O-])c1	Cc1ccc(CN)cc1	Cc1ccc(CNc2c([N+](=O)[O-])cc(C#N)cc2[N+](=O)[O-])cc1	N#Cc1cc([N+](=O)[O-])c(Cl)c([N+](=O)[O-])c1.Cc1ccc(CN)cc1>>Cc1ccc(CNc2c([N+](=O)[O-])cc(C#N)cc2[N+](=O)[O-])cc1	298	16.2	Korean Chemical Society (2010), 31(11), 3279-3282	2010	Kinetics and Mechanism of Nucleophilic Substitution Reaction of 4-Substituted-2,6-dinitrochlorobenzene with Benzylamines in MeOH-MeCN Mixtures	Young Sun Kim, Hojune Choi, Kiyull Yang, Jong Keun Park, In Sun Koo	https://doi.org/10.5012/bkcs.2010.31.11.3279		1	1-(4-cyanophenyl)methanamine	Cl	Acetonitrile	0.9	76	modelled
65	5.03	N#Cc1cc([N+](=O)[O-])c(Cl)c([N+](=O)[O-])c1	NCc1ccccc1	N#Cc1cc([N+](=O)[O-])c(NCc2ccccc2)c([N+](=O)[O-])c1	N#Cc1cc([N+](=O)[O-])c(Cl)c([N+](=O)[O-])c1.NCc1ccccc1>>N#Cc1cc([N+](=O)[O-])c(NCc2ccccc2)c([N+](=O)[O-])c1	298	16.47	Korean Chemical Society (2010), 31(11), 3279-3282	2010	Kinetics and Mechanism of Nucleophilic Substitution Reaction of 4-Substituted-2,6-dinitrochlorobenzene with Benzylamines in MeOH-MeCN Mixtures	Young Sun Kim, Hojune Choi, Kiyull Yang, Jong Keun Park, In Sun Koo	https://doi.org/10.5012/bkcs.2010.31.11.3279		1	Phenylmethanamine	Cl	Acetonitrile	0.7	77	modelled
66	2.87	N#Cc1cc([N+](=O)[O-])c(Cl)c([N+](=O)[O-])c1	NCc1ccc(Cl)cc1	N#Cc1cc([N+](=O)[O-])c(NCc2ccc(Cl)cc2)c([N+](=O)[O-])c1	N#Cc1cc([N+](=O)[O-])c(Cl)c([N+](=O)[O-])c1.NCc1ccc(Cl)cc1>>N#Cc1cc([N+](=O)[O-])c(NCc2ccc(Cl)cc2)c([N+](=O)[O-])c1	298	16.8	Korean Chemical Society (2010), 31(11), 3279-3282	2010	Kinetics and Mechanism of Nucleophilic Substitution Reaction of 4-Substituted-2,6-dinitrochlorobenzene with Benzylamines in MeOH-MeCN Mixtures	Young Sun Kim, Hojune Choi, Kiyull Yang, Jong Keun Park, In Sun Koo	https://doi.org/10.5012/bkcs.2010.31.11.3279		1	1-(4-chlorophenyl)methanamine	Cl	Acetonitrile	0.46	78	failed
67	1.06	O=[N+]([O-])c1cc(C(F)(F)F)cc([N+](=O)[O-])c1Cl	NCc1ccc(CO)cc1	O=[N+]([O-])c1cc(C(F)(F)F)cc([N+](=O)[O-])c1NCc1ccc(CO)cc1	O=[N+]([O-])c1cc(C(F)(F)F)cc([N+](=O)[O-])c1Cl.NCc1ccc(CO)cc1>>O=[N+]([O-])c1cc(C(F)(F)F)cc([N+](=O)[O-])c1NCc1ccc(CO)cc1	298	17.39	Korean Chemical Society (2010), 31(11), 3279-3282	2010	Kinetics and Mechanism of Nucleophilic Substitution Reaction of 4-Substituted-2,6-dinitrochlorobenzene with Benzylamines in MeOH-MeCN Mixtures	Young Sun Kim, Hojune Choi, Kiyull Yang, Jong Keun Park, In Sun Koo	https://doi.org/10.5012/bkcs.2010.31.11.3279		1	1-(4-nitrophenyl)methanamine	Cl	Acetonitrile	0.03	79	modelled
68	0.882	O=[N+]([O-])c1cc(C(F)(F)F)cc([N+](=O)[O-])c1Cl	Cc1ccc(CN)cc1	Cc1ccc(CNc2c([N+](=O)[O-])cc(C(F)(F)F)cc2[N+](=O)[O-])cc1	O=[N+]([O-])c1cc(C(F)(F)F)cc([N+](=O)[O-])c1Cl.Cc1ccc(CN)cc1>>Cc1ccc(CNc2c([N+](=O)[O-])cc(C(F)(F)F)cc2[N+](=O)[O-])cc1	298	17.5	Korean Chemical Society (2010), 31(11), 3279-3282	2010	Kinetics and Mechanism of Nucleophilic Substitution Reaction of 4-Substituted-2,6-dinitrochlorobenzene with Benzylamines in MeOH-MeCN Mixtures	Young Sun Kim, Hojune Choi, Kiyull Yang, Jong Keun Park, In Sun Koo	https://doi.org/10.5012/bkcs.2010.31.11.3279		1	1-(4-cyanophenyl)methanamine	Cl	Acetonitrile	-0.05	80	modelled
69	0.622	O=[N+]([O-])c1cc(C(F)(F)F)cc([N+](=O)[O-])c1Cl	NCc1ccccc1	O=[N+]([O-])c1cc(C(F)(F)F)cc([N+](=O)[O-])c1NCc1ccccc1	O=[N+]([O-])c1cc(C(F)(F)F)cc([N+](=O)[O-])c1Cl.NCc1ccccc1>>O=[N+]([O-])c1cc(C(F)(F)F)cc([N+](=O)[O-])c1NCc1ccccc1	298	17.71	Korean Chemical Society (2010), 31(11), 3279-3282	2010	Kinetics and Mechanism of Nucleophilic Substitution Reaction of 4-Substituted-2,6-dinitrochlorobenzene with Benzylamines in MeOH-MeCN Mixtures	Young Sun Kim, Hojune Choi, Kiyull Yang, Jong Keun Park, In Sun Koo	https://doi.org/10.5012/bkcs.2010.31.11.3279		1	Phenylmethanamine	Cl	Acetonitrile	-0.21	81	modelled
70	0.35	O=[N+]([O-])c1cc(C(F)(F)F)cc([N+](=O)[O-])c1Cl	NCc1ccc(Cl)cc1	O=[N+]([O-])c1cc(C(F)(F)F)cc([N+](=O)[O-])c1NCc1ccc(Cl)cc1	O=[N+]([O-])c1cc(C(F)(F)F)cc([N+](=O)[O-])c1Cl.NCc1ccc(Cl)cc1>>O=[N+]([O-])c1cc(C(F)(F)F)cc([N+](=O)[O-])c1NCc1ccc(Cl)cc1	298	18.05	Korean Chemical Society (2010), 31(11), 3279-3282	2010	Kinetics and Mechanism of Nucleophilic Substitution Reaction of 4-Substituted-2,6-dinitrochlorobenzene with Benzylamines in MeOH-MeCN Mixtures	Young Sun Kim, Hojune Choi, Kiyull Yang, Jong Keun Park, In Sun Koo	https://doi.org/10.5012/bkcs.2010.31.11.3279		1	1-(4-chlorophenyl)methanamine	Cl	Acetonitrile	-0.46	82	modelled
71	3.12	O=[N+]([O-])c1cc([N+](=O)[O-])c(Cl)c([N+](=O)[O-])c1	COc1ccc(CN)cc1	COc1ccc(CNc2c([N+](=O)[O-])cc([N+](=O)[O-])cc2[N+](=O)[O-])cc1	O=[N+]([O-])c1cc([N+](=O)[O-])c(Cl)c([N+](=O)[O-])c1.COc1ccc(CN)cc1>>COc1ccc(CNc2c([N+](=O)[O-])cc([N+](=O)[O-])cc2[N+](=O)[O-])cc1	298	16.75	Korean Chemical Society (2010), 31(11), 3279-3282	2010	Kinetics and Mechanism of Nucleophilic Substitution Reaction of 4-Substituted-2,6-dinitrochlorobenzene with Benzylamines in MeOH-MeCN Mixtures	Young Sun Kim, Hojune Choi, Kiyull Yang, Jong Keun Park, In Sun Koo	https://doi.org/10.5012/bkcs.2010.31.11.3279		1	1-(4-nitrophenyl)methanamine	Cl	Methanol	0.49	59	modelled
72	2.47	O=[N+]([O-])c1cc([N+](=O)[O-])c(Cl)c([N+](=O)[O-])c1	Cc1ccc(CN)cc1	Cc1ccc(CNc2c([N+](=O)[O-])cc([N+](=O)[O-])cc2[N+](=O)[O-])cc1	O=[N+]([O-])c1cc([N+](=O)[O-])c(Cl)c([N+](=O)[O-])c1.Cc1ccc(CN)cc1>>Cc1ccc(CNc2c([N+](=O)[O-])cc([N+](=O)[O-])cc2[N+](=O)[O-])cc1	298	16.89	Korean Chemical Society (2010), 31(11), 3279-3282	2010	Kinetics and Mechanism of Nucleophilic Substitution Reaction of 4-Substituted-2,6-dinitrochlorobenzene with Benzylamines in MeOH-MeCN Mixtures	Young Sun Kim, Hojune Choi, Kiyull Yang, Jong Keun Park, In Sun Koo	https://doi.org/10.5012/bkcs.2010.31.11.3279		1	1-(4-cyanophenyl)methanamine	Cl	Methanol	0.39	60	modelled
73	2.34	O=[N+]([O-])c1cc([N+](=O)[O-])c(Cl)c([N+](=O)[O-])c1	NCc1ccccc1	O=[N+]([O-])c1cc([N+](=O)[O-])c(NCc2ccccc2)c([N+](=O)[O-])c1	O=[N+]([O-])c1cc([N+](=O)[O-])c(Cl)c([N+](=O)[O-])c1.NCc1ccccc1>>O=[N+]([O-])c1cc([N+](=O)[O-])c(NCc2ccccc2)c([N+](=O)[O-])c1	298	16.92	Korean Chemical Society (2010), 31(11), 3279-3282	2010	Kinetics and Mechanism of Nucleophilic Substitution Reaction of 4-Substituted-2,6-dinitrochlorobenzene with Benzylamines in MeOH-MeCN Mixtures	Young Sun Kim, Hojune Choi, Kiyull Yang, Jong Keun Park, In Sun Koo	https://doi.org/10.5012/bkcs.2010.31.11.3279		1	Phenylmethanamine	Cl	Methanol	0.37	61	modelled
74	1.66	O=[N+]([O-])c1cc([N+](=O)[O-])c(Cl)c([N+](=O)[O-])c1	NCc1ccc(Cl)cc1	O=[N+]([O-])c1cc([N+](=O)[O-])c(NCc2ccc(Cl)cc2)c([N+](=O)[O-])c1	O=[N+]([O-])c1cc([N+](=O)[O-])c(Cl)c([N+](=O)[O-])c1.NCc1ccc(Cl)cc1>>O=[N+]([O-])c1cc([N+](=O)[O-])c(NCc2ccc(Cl)cc2)c([N+](=O)[O-])c1	298	17.12	Korean Chemical Society (2010), 31(11), 3279-3282	2010	Kinetics and Mechanism of Nucleophilic Substitution Reaction of 4-Substituted-2,6-dinitrochlorobenzene with Benzylamines in MeOH-MeCN Mixtures	Young Sun Kim, Hojune Choi, Kiyull Yang, Jong Keun Park, In Sun Koo	https://doi.org/10.5012/bkcs.2010.31.11.3279		1	1-(4-chlorophenyl)methanamine	Cl	Methanol	0.22	62	modelled
75	0.748	N#Cc1cc([N+](=O)[O-])c(Cl)c([N+](=O)[O-])c1	COc1ccc(CN)cc1	COc1ccc(CNc2c([N+](=O)[O-])cc(C#N)cc2[N+](=O)[O-])cc1	N#Cc1cc([N+](=O)[O-])c(Cl)c([N+](=O)[O-])c1.COc1ccc(CN)cc1>>COc1ccc(CNc2c([N+](=O)[O-])cc(C#N)cc2[N+](=O)[O-])cc1	298	17.6	Korean Chemical Society (2010), 31(11), 3279-3282	2010	Kinetics and Mechanism of Nucleophilic Substitution Reaction of 4-Substituted-2,6-dinitrochlorobenzene with Benzylamines in MeOH-MeCN Mixtures	Young Sun Kim, Hojune Choi, Kiyull Yang, Jong Keun Park, In Sun Koo	https://doi.org/10.5012/bkcs.2010.31.11.3279		1	1-(4-nitrophenyl)methanamine	Cl	Methanol	-0.13	63	modelled
76	0.563	N#Cc1cc([N+](=O)[O-])c(Cl)c([N+](=O)[O-])c1	Cc1ccc(CN)cc1	Cc1ccc(CNc2c([N+](=O)[O-])cc(C#N)cc2[N+](=O)[O-])cc1	N#Cc1cc([N+](=O)[O-])c(Cl)c([N+](=O)[O-])c1.Cc1ccc(CN)cc1>>Cc1ccc(CNc2c([N+](=O)[O-])cc(C#N)cc2[N+](=O)[O-])cc1	298	17.76	Korean Chemical Society (2010), 31(11), 3279-3282	2010	Kinetics and Mechanism of Nucleophilic Substitution Reaction of 4-Substituted-2,6-dinitrochlorobenzene with Benzylamines in MeOH-MeCN Mixtures	Young Sun Kim, Hojune Choi, Kiyull Yang, Jong Keun Park, In Sun Koo	https://doi.org/10.5012/bkcs.2010.31.11.3279		1	1-(4-cyanophenyl)methanamine	Cl	Methanol	-0.25	64	modelled
77	0.498	N#Cc1cc([N+](=O)[O-])c(Cl)c([N+](=O)[O-])c1	NCc1ccccc1	N#Cc1cc([N+](=O)[O-])c(NCc2ccccc2)c([N+](=O)[O-])c1	N#Cc1cc([N+](=O)[O-])c(Cl)c([N+](=O)[O-])c1.NCc1ccccc1>>N#Cc1cc([N+](=O)[O-])c(NCc2ccccc2)c([N+](=O)[O-])c1	298	17.84	Korean Chemical Society (2010), 31(11), 3279-3282	2010	Kinetics and Mechanism of Nucleophilic Substitution Reaction of 4-Substituted-2,6-dinitrochlorobenzene with Benzylamines in MeOH-MeCN Mixtures	Young Sun Kim, Hojune Choi, Kiyull Yang, Jong Keun Park, In Sun Koo	https://doi.org/10.5012/bkcs.2010.31.11.3279		1	Phenylmethanamine	Cl	Methanol	-0.3	65	modelled
78	0.356	N#Cc1cc([N+](=O)[O-])c(Cl)c([N+](=O)[O-])c1	NCc1ccc(Cl)cc1	N#Cc1cc([N+](=O)[O-])c(NCc2ccc(Cl)cc2)c([N+](=O)[O-])c1	N#Cc1cc([N+](=O)[O-])c(Cl)c([N+](=O)[O-])c1.NCc1ccc(Cl)cc1>>N#Cc1cc([N+](=O)[O-])c(NCc2ccc(Cl)cc2)c([N+](=O)[O-])c1	298	18.04	Korean Chemical Society (2010), 31(11), 3279-3282	2010	Kinetics and Mechanism of Nucleophilic Substitution Reaction of 4-Substituted-2,6-dinitrochlorobenzene with Benzylamines in MeOH-MeCN Mixtures	Young Sun Kim, Hojune Choi, Kiyull Yang, Jong Keun Park, In Sun Koo	https://doi.org/10.5012/bkcs.2010.31.11.3279		1	1-(4-chlorophenyl)methanamine	Cl	Methanol	-0.45	66	modelled
79	0.1	O=[N+]([O-])c1cc(C(F)(F)F)cc([N+](=O)[O-])c1Cl	NCc1ccc(CO)cc1	O=[N+]([O-])c1cc(C(F)(F)F)cc([N+](=O)[O-])c1NCc1ccc(CO)cc1	O=[N+]([O-])c1cc(C(F)(F)F)cc([N+](=O)[O-])c1Cl.NCc1ccc(CO)cc1>>O=[N+]([O-])c1cc(C(F)(F)F)cc([N+](=O)[O-])c1NCc1ccc(CO)cc1	298	18.79	Korean Chemical Society (2010), 31(11), 3279-3282	2010	Kinetics and Mechanism of Nucleophilic Substitution Reaction of 4-Substituted-2,6-dinitrochlorobenzene with Benzylamines in MeOH-MeCN Mixtures	Young Sun Kim, Hojune Choi, Kiyull Yang, Jong Keun Park, In Sun Koo	https://doi.org/10.5012/bkcs.2010.31.11.3279		1	1-(4-nitrophenyl)methanamine	Cl	Methanol	-1	67	modelled
80	0.0902	O=[N+]([O-])c1cc(C(F)(F)F)cc([N+](=O)[O-])c1Cl	Cc1ccc(CN)cc1	Cc1ccc(CNc2c([N+](=O)[O-])cc(C(F)(F)F)cc2[N+](=O)[O-])cc1	O=[N+]([O-])c1cc(C(F)(F)F)cc([N+](=O)[O-])c1Cl.Cc1ccc(CN)cc1>>Cc1ccc(CNc2c([N+](=O)[O-])cc(C(F)(F)F)cc2[N+](=O)[O-])cc1	298	18.85	Korean Chemical Society (2010), 31(11), 3279-3282	2010	Kinetics and Mechanism of Nucleophilic Substitution Reaction of 4-Substituted-2,6-dinitrochlorobenzene with Benzylamines in MeOH-MeCN Mixtures	Young Sun Kim, Hojune Choi, Kiyull Yang, Jong Keun Park, In Sun Koo	https://doi.org/10.5012/bkcs.2010.31.11.3279		1	1-(4-cyanophenyl)methanamine	Cl	Methanol	-1.04	68	modelled
81	0.0744	O=[N+]([O-])c1cc(C(F)(F)F)cc([N+](=O)[O-])c1Cl	NCc1ccccc1	O=[N+]([O-])c1cc(C(F)(F)F)cc([N+](=O)[O-])c1NCc1ccccc1	O=[N+]([O-])c1cc(C(F)(F)F)cc([N+](=O)[O-])c1Cl.NCc1ccccc1>>O=[N+]([O-])c1cc(C(F)(F)F)cc([N+](=O)[O-])c1NCc1ccccc1	298	18.96	Korean Chemical Society (2010), 31(11), 3279-3282	2010	Kinetics and Mechanism of Nucleophilic Substitution Reaction of 4-Substituted-2,6-dinitrochlorobenzene with Benzylamines in MeOH-MeCN Mixtures	Young Sun Kim, Hojune Choi, Kiyull Yang, Jong Keun Park, In Sun Koo	https://doi.org/10.5012/bkcs.2010.31.11.3279		1	Phenylmethanamine	Cl	Methanol	-1.13	69	modelled
82	0.0479	O=[N+]([O-])c1cc(C(F)(F)F)cc([N+](=O)[O-])c1Cl	NCc1ccc(Cl)cc1	O=[N+]([O-])c1cc(C(F)(F)F)cc([N+](=O)[O-])c1NCc1ccc(Cl)cc1	O=[N+]([O-])c1cc(C(F)(F)F)cc([N+](=O)[O-])c1Cl.NCc1ccc(Cl)cc1>>O=[N+]([O-])c1cc(C(F)(F)F)cc([N+](=O)[O-])c1NCc1ccc(Cl)cc1	298	19.22	Korean Chemical Society (2010), 31(11), 3279-3282	2010	Kinetics and Mechanism of Nucleophilic Substitution Reaction of 4-Substituted-2,6-dinitrochlorobenzene with Benzylamines in MeOH-MeCN Mixtures	Young Sun Kim, Hojune Choi, Kiyull Yang, Jong Keun Park, In Sun Koo	https://doi.org/10.5012/bkcs.2010.31.11.3279		1	1-(4-chlorophenyl)methanamine	Cl	Methanol	-1.32	70	modelled
83	4.55e-14	Clc1ccc(Cl)cc1	C[O-]	COc1ccc(Cl)cc1	Clc1ccc(Cl)cc1.C[O-]>>COc1ccc(Cl)cc1	323	38.63	J. Chem. Soc., 1963, 3492-3495	1963	The SN mechanism in aromatic compounds. Part XXIX. Some para-substituted chlorobenzenes	Miller, J.; Kai-Yan, Wan	https://doi.org/10.1039/JR9630003492			Methoxide	Cl	Methanol	-13.3	272	modelled
84	5.46e-11	FC(F)(F)c1ccc(Cl)cc1	C[O-]	COc1ccc(C(F)(F)F)cc1	FC(F)(F)c1ccc(Cl)cc1.C[O-]>>COc1ccc(C(F)(F)F)cc1	323	34.09	J. Chem. Soc., 1963, 3492-3495	1963	The SN mechanism in aromatic compounds. Part XXIX. Some para-substituted chlorobenzenes	Miller, J.; Kai-Yan, Wan	https://doi.org/10.1039/JR9630003492			Methoxide	Cl	Methanol	-10.3	273	modelled
85	3.21963e-09	CC(=O)Oc1ccc(Cl)cc1	C[O-]	COc1ccc(OC(C)=O)cc1	CC(=O)Oc1ccc(Cl)cc1.C[O-]>>COc1ccc(OC(C)=O)cc1	323	31.48	J. Chem. Soc., 1963, 3492-3495	1963	The SN mechanism in aromatic compounds. Part XXIX. Some para-substituted chlorobenzenes	Miller, J.; Kai-Yan, Wan	https://doi.org/10.1039/JR9630003492			Methoxide	Cl	Methanol	-8.49	274	modelled
86	8.46983e-06	O=[N+]([O-])c1ccc(Cl)cc1	C[O-]	COc1ccc([N+](=O)[O-])cc1	O=[N+]([O-])c1ccc(Cl)cc1.C[O-]>>COc1ccc([N+](=O)[O-])cc1	323	26.43	J. Chem. Soc., 1963, 3492-3495	1963	The SN mechanism in aromatic compounds. Part XXIX. Some para-substituted chlorobenzenes	Miller, J.; Kai-Yan, Wan	https://doi.org/10.1039/JR9630003492			Methoxide	Cl	Methanol	-5.07	275	modelled
87	1.20005e-16	Clc1ccccc1	C[O-]	COc1ccccc1	Clc1ccccc1.C[O-]>>COc1ccccc1	323	42.44	J. Chem. Soc., 1963, 3492-3495	1963	The SN mechanism in aromatic compounds. Part XXIX. Some para-substituted chlorobenzenes	Miller, J.; Kai-Yan, Wan	https://doi.org/10.1039/JR9630003492			Methoxide	Cl	Methanol	-15.9	276	modelled
88	2.97e-09	O=[N+]([O-])c1ccccc1Cl	C[O-]	COc1ccccc1[N+](=O)[O-]	O=[N+]([O-])c1ccccc1Cl.C[O-]>>COc1ccccc1[N+](=O)[O-]	273	26.56	Aust. J. Chem., 1958,11 ,302	1958	The SN Mechanism in aromatic compounds. 25. Substituent effects of multiple-bond nitrogen	Miller, J; Parker, AJ	https://doi.org/10.1071/CH9580302		1	Methoxide	Cl	Methanol	-8.53	430	modelled
89	0.002	O=[N+]([O-])c1ccc(Cl)c([N+](=O)[O-])c1	C[O-]	COc1ccc([N+](=O)[O-])cc1[N+](=O)[O-]	O=[N+]([O-])c1ccc(Cl)c([N+](=O)[O-])c1.C[O-]>>COc1ccc([N+](=O)[O-])cc1[N+](=O)[O-]	273	19.28	Aust. J. Chem., 1958,11 ,302	1958	The SN Mechanism in aromatic compounds. 25. Substituent effects of multiple-bond nitrogen	Miller, J; Parker, AJ	https://doi.org/10.1071/CH9580302		1	Methoxide	Cl	Methanol	-2.7	425	modelled
90	0.000113	N#Cc1ccc(Cl)c([N+](=O)[O-])c1	C[O-]	COc1ccc(C#N)cc1[N+](=O)[O-]	N#Cc1ccc(Cl)c([N+](=O)[O-])c1.C[O-]>>COc1ccc(C#N)cc1[N+](=O)[O-]	273	20.84	Aust. J. Chem., 1958,11 ,302	1958	The SN Mechanism in aromatic compounds. 25. Substituent effects of multiple-bond nitrogen	Miller, J; Parker, AJ	https://doi.org/10.1071/CH9580302		1	Methoxide	Cl	Methanol	-3.95		modelled
91	6e-05	O=Cc1ccc(Cl)c([N+](=O)[O-])c1	C[O-]	COc1ccc(C=O)cc1[N+](=O)[O-]	O=Cc1ccc(Cl)c([N+](=O)[O-])c1.C[O-]>>COc1ccc(C=O)cc1[N+](=O)[O-]	273	21.18	Aust. J. Chem., 1958,11 ,302	1958	The SN Mechanism in aromatic compounds. 25. Substituent effects of multiple-bond nitrogen	Miller, J; Parker, AJ	https://doi.org/10.1071/CH9580302		1	Methoxide	Cl	Methanol	-4.22		modelled
92	2.4e-05	CC(=O)c1ccc(Cl)c([N+](=O)[O-])c1	C[O-]	COc1ccc(C(C)=O)cc1[N+](=O)[O-]	CC(=O)c1ccc(Cl)c([N+](=O)[O-])c1.C[O-]>>COc1ccc(C(C)=O)cc1[N+](=O)[O-]	273	21.68	Aust. J. Chem., 1958,11 ,302	1958	The SN Mechanism in aromatic compounds. 25. Substituent effects of multiple-bond nitrogen	Miller, J; Parker, AJ	https://doi.org/10.1071/CH9580302		1	Methoxide	Cl	Methanol	-4.62	428	modelled
93	0.0155	O=Nc1ccc(Cl)c([N+](=O)[O-])c1	C[O-]	COc1ccc(N=O)cc1[N+](=O)[O-]	O=Nc1ccc(Cl)c([N+](=O)[O-])c1.C[O-]>>COc1ccc(N=O)cc1[N+](=O)[O-]	273	18.17	Aust. J. Chem., 1958,11 ,302	1958	The SN Mechanism in aromatic compounds. 25. Substituent effects of multiple-bond nitrogen	Miller, J; Parker, AJ	https://doi.org/10.1071/CH9580302		1	Methoxide	Cl	Methanol	-1.81		modelled
94	4.55e-05	Fc1ccc2c(F)c(F)c(F)c(F)c2c1F	C[O-].[Na+]	COc1c(F)c(F)c2ccc(F)c(F)c2c1F	Fc1ccc2c(F)c(F)c(F)c(F)c2c1F.C[O-].[Na+]>>COc1c(F)c(F)c2ccc(F)c(F)c2c1F	298	23.34	J. Chem. Soc. Perkin Trans 1, 1988, 251.	1988	Mechanisms for reactions of halogenated compounds. Part 5. Orientating effects of fluorine substituents on nucleophilic substitution in naphthalene and other polycyclic systems	Chambers, Richard D.; Seabury, Mark J.; Williams, D. Lyn H.;Hughes, Nigel	https://doi.org/10.1039/P19880000251		1	Methoxide	F	Methanol	-4.34		modelled
95	0.00112	Fc1c(F)c(F)c2c(F)c(F)c(F)c(F)c2c1F	C[O-].[Na+]	COc1c(F)c(F)c2c(F)c(F)c(F)c(F)c2c1F	Fc1c(F)c(F)c2c(F)c(F)c(F)c(F)c2c1F.C[O-].[Na+]>>COc1c(F)c(F)c2c(F)c(F)c(F)c(F)c2c1F	298	21.44	J. Chem. Soc. Perkin Trans 1, 1988, 251.	1988	Mechanisms for reactions of halogenated compounds. Part 5. Orientating effects of fluorine substituents on nucleophilic substitution in naphthalene and other polycyclic systems	Chambers, Richard D.; Seabury, Mark J.; Williams, D. Lyn H.;Hughes, Nigel	https://doi.org/10.1039/P19880000251		1	Methoxide	F	Methanol	-2.95		modelled
96	0.00138	Fc1cc(F)c2c(F)c(F)c(F)c(F)c2c1F	C[O-].[Na+]	COc1c(F)c(F)c2c(F)cc(F)c(F)c2c1F	Fc1cc(F)c2c(F)c(F)c(F)c(F)c2c1F.C[O-].[Na+]>>COc1c(F)c(F)c2c(F)cc(F)c(F)c2c1F	298	21.32	J. Chem. Soc. Perkin Trans 1, 1988, 251.	1988	Mechanisms for reactions of halogenated compounds. Part 5. Orientating effects of fluorine substituents on nucleophilic substitution in naphthalene and other polycyclic systems	Chambers, Richard D.; Seabury, Mark J.; Williams, D. Lyn H.;Hughes, Nigel	https://doi.org/10.1039/P19880000251		1	Methoxide	F	Methanol	-2.86		modelled
97	1.4e-06	Fc1cc(F)c2c(F)c(F)cc(F)c2c1F	C[O-].[Na+]	COc1cc(F)c2c(F)c(F)cc(F)c2c1F	Fc1cc(F)c2c(F)c(F)cc(F)c2c1F.C[O-].[Na+]>>COc1cc(F)c2c(F)c(F)cc(F)c2c1F	298	25.4	J. Chem. Soc. Perkin Trans 1, 1988, 251.	1988	Mechanisms for reactions of halogenated compounds. Part 5. Orientating effects of fluorine substituents on nucleophilic substitution in naphthalene and other polycyclic systems	Chambers, Richard D.; Seabury, Mark J.; Williams, D. Lyn H.;Hughes, Nigel	https://doi.org/10.1039/P19880000251		1	Methoxide	F	Methanol	-5.85		modelled
98	4e-07	Fc1cc(F)c2c(F)c(F)cc(F)c2c1F	C[O-].[Na+]	COc1cc(F)c(F)c2c(F)cc(F)c(F)c12	Fc1cc(F)c2c(F)c(F)cc(F)c2c1F.C[O-].[Na+]>>COc1cc(F)c(F)c2c(F)cc(F)c(F)c12	298	26.14	J. Chem. Soc. Perkin Trans 1, 1988, 251.	1988	Mechanisms for reactions of halogenated compounds. Part 5. Orientating effects of fluorine substituents on nucleophilic substitution in naphthalene and other polycyclic systems	Chambers, Richard D.; Seabury, Mark J.; Williams, D. Lyn H.;Hughes, Nigel	https://doi.org/10.1039/P19880000251		1	Methoxide	F	Methanol	-6.4		modelled
99	2e-07	Fc1cc(F)c2c(F)c(F)cc(F)c2c1F	C[O-].[Na+]	COc1c(F)cc(F)c2c(F)c(F)cc(F)c12	Fc1cc(F)c2c(F)c(F)cc(F)c2c1F.C[O-].[Na+]>>COc1c(F)cc(F)c2c(F)c(F)cc(F)c12	298	26.55	J. Chem. Soc. Perkin Trans 1, 1988, 251.	1988	Mechanisms for reactions of halogenated compounds. Part 5. Orientating effects of fluorine substituents on nucleophilic substitution in naphthalene and other polycyclic systems	Chambers, Richard D.; Seabury, Mark J.; Williams, D. Lyn H.;Hughes, Nigel	https://doi.org/10.1039/P19880000251		1	Methoxide	F	Methanol	-6.7		modelled
100	4.6e-05	Fc1cc(F)c2c(F)c(F)c(F)c(F)c2c1F	C[O-].[Na+]	COc1cc(F)c2c(F)c(F)c(F)c(F)c2c1F	Fc1cc(F)c2c(F)c(F)c(F)c(F)c2c1F.C[O-].[Na+]>>COc1cc(F)c2c(F)c(F)c(F)c(F)c2c1F	298	23.33	J. Chem. Soc. Perkin Trans 1, 1988, 251.	1988	Mechanisms for reactions of halogenated compounds. Part 5. Orientating effects of fluorine substituents on nucleophilic substitution in naphthalene and other polycyclic systems	Chambers, Richard D.; Seabury, Mark J.; Williams, D. Lyn H.;Hughes, Nigel	https://doi.org/10.1039/P19880000251		1	Methoxide	F	Methanol	-4.34		modelled
101	3900	Fc1nc(F)c(F)c(F)n1	C[O-].[Na+]	COc1nc(F)nc(F)c1F	Fc1nc(F)c(F)c(F)n1.C[O-].[Na+]>>COc1nc(F)nc(F)c1F	298	12.53	J. Chem. Soc. Perkin Trans 1, 1988, 255	1988	Mechanisms for reactions of halogenated compounds. Part 5. Orientating effects of fluorine substituents on nucleophilic substitution in naphthalene and other polycyclic systems	Chambers, Richard D.; Seabury, Mark J.; Williams, D. Lyn H.;Hughes, Nigel	https://doi.org/10.1039/P19880000255		1	Methoxide	F	Methanol	3.59		modelled
102	148	Fc1cc(F)nc(F)n1	C[O-].[Na+]	COc1nc(F)cc(F)n1	Fc1cc(F)nc(F)n1.C[O-].[Na+]>>COc1nc(F)cc(F)n1	298	14.47	J. Chem. Soc. Perkin Trans 1, 1988, 255	1988	Mechanisms for reactions of halogenated compounds. Part 5. Orientating effects of fluorine substituents on nucleophilic substitution in naphthalene and other polycyclic systems	Chambers, Richard D.; Seabury, Mark J.; Williams, D. Lyn H.;Hughes, Nigel	https://doi.org/10.1039/P19880000255		1	Methoxide	F	Methanol	2.17		modelled
103	134	Fc1cc(F)nc(F)n1	C[O-].[Na+]	COc1cc(F)nc(F)n1	Fc1cc(F)nc(F)n1.C[O-].[Na+]>>COc1cc(F)nc(F)n1	298	14.53	J. Chem. Soc. Perkin Trans 1, 1988, 255	1988	Mechanisms for reactions of halogenated compounds. Part 5. Orientating effects of fluorine substituents on nucleophilic substitution in naphthalene and other polycyclic systems	Chambers, Richard D.; Seabury, Mark J.; Williams, D. Lyn H.;Hughes, Nigel	https://doi.org/10.1039/P19880000255		1	Methoxide	F	Methanol	2.13		modelled
104	1610	Fc1ncc(F)c(F)n1	C[O-].[Na+]	COc1nc(F)ncc1F	Fc1ncc(F)c(F)n1.C[O-].[Na+]>>COc1nc(F)ncc1F	298	13.06	J. Chem. Soc. Perkin Trans 1, 1988, 255	1988	Mechanisms for reactions of halogenated compounds. Part 5. Orientating effects of fluorine substituents on nucleophilic substitution in naphthalene and other polycyclic systems	Chambers, Richard D.; Seabury, Mark J.; Williams, D. Lyn H.;Hughes, Nigel	https://doi.org/10.1039/P19880000255		1	Methoxide	F	Methanol	3.21		modelled
105	14.2	Fc1nc(F)c(F)c(F)c1F	C[O-].[Na+]	COc1c(F)c(F)nc(F)c1F	Fc1nc(F)c(F)c(F)c1F.C[O-].[Na+]>>COc1c(F)c(F)nc(F)c1F	298	15.85	J. Chem. Soc. Perkin Trans 1, 1988, 255	1988	Mechanisms for reactions of halogenated compounds. Part 5. Orientating effects of fluorine substituents on nucleophilic substitution in naphthalene and other polycyclic systems	Chambers, Richard D.; Seabury, Mark J.; Williams, D. Lyn H.;Hughes, Nigel	https://doi.org/10.1039/P19880000255		1	Methoxide	F	Methanol	1.15		modelled
106	0.594	Fc1cc(F)c(F)c(F)n1	C[O-].[Na+]	COc1cc(F)nc(F)c1F	Fc1cc(F)c(F)c(F)n1.C[O-].[Na+]>>COc1cc(F)nc(F)c1F	298	17.73	J. Chem. Soc. Perkin Trans 1, 1988, 255	1988	Mechanisms for reactions of halogenated compounds. Part 5. Orientating effects of fluorine substituents on nucleophilic substitution in naphthalene and other polycyclic systems	Chambers, Richard D.; Seabury, Mark J.; Williams, D. Lyn H.;Hughes, Nigel	https://doi.org/10.1039/P19880000255		1	Methoxide	F	Methanol	-0.23		modelled
107	0.03	Fc1cc(F)c(F)c(F)n1	C[O-].[Na+]	COc1cc(F)c(F)c(F)n1	Fc1cc(F)c(F)c(F)n1.C[O-].[Na+]>>COc1cc(F)c(F)c(F)n1	298	19.5	J. Chem. Soc. Perkin Trans 1, 1988, 255	1988	Mechanisms for reactions of halogenated compounds. Part 5. Orientating effects of fluorine substituents on nucleophilic substitution in naphthalene and other polycyclic systems	Chambers, Richard D.; Seabury, Mark J.; Williams, D. Lyn H.;Hughes, Nigel	https://doi.org/10.1039/P19880000255		1	Methoxide	F	Methanol	-1.52		modelled
108	0.934	Fc1cnc(F)c(F)c1F	C[O-].[Na+]	COc1c(F)cnc(F)c1F	Fc1cnc(F)c(F)c1F.C[O-].[Na+]>>COc1c(F)cnc(F)c1F	298	17.46	J. Chem. Soc. Perkin Trans 1, 1988, 255	1988	Mechanisms for reactions of halogenated compounds. Part 5. Orientating effects of fluorine substituents on nucleophilic substitution in naphthalene and other polycyclic systems	Chambers, Richard D.; Seabury, Mark J.; Williams, D. Lyn H.;Hughes, Nigel	https://doi.org/10.1039/P19880000255		1	Methoxide	F	Methanol	-0.03		modelled
109	380	O=[N+]([O-])c1ccc(F)c([N+](=O)[O-])c1	C1CCNCC1	O=[N+]([O-])c1ccc(N2CCCCC2)c([N+](=O)[O-])c1	O=[N+]([O-])c1ccc(F)c([N+](=O)[O-])c1.C1CCNCC1>>O=[N+]([O-])c1ccc(N2CCCCC2)c([N+](=O)[O-])c1	298	13.91	J. Org. Chem., 2007, 72, 8797.	2007	Choice of Solvent (MeCN vs H2O) Decides Rate-Limiting Step in SNAr Aminolysis of 1-Fluoro-2,4-dinitrobenzene with Secondary Amines: Importance of Brønsted-Type Analysis in Acetonitrile	Um, Ik-Hwan; Min, Se-Won; Dust, Julian M.	https://pubs.acs.org/doi/10.1021/jo701549h		1	Piperidine	F	Acetonitrile	2.58	27, 114	modelled
110	394	O=[N+]([O-])c1ccc(F)c([N+](=O)[O-])c1	C1CNCCN1	O=[N+]([O-])c1ccc(N2CCNCC2)c([N+](=O)[O-])c1	O=[N+]([O-])c1ccc(F)c([N+](=O)[O-])c1.C1CNCCN1>>O=[N+]([O-])c1ccc(N2CCNCC2)c([N+](=O)[O-])c1	298	13.89	J. Org. Chem., 2007, 72, 8797.	2007	Choice of Solvent (MeCN vs H2O) Decides Rate-Limiting Step in SNAr Aminolysis of 1-Fluoro-2,4-dinitrobenzene with Secondary Amines: Importance of Brønsted-Type Analysis in Acetonitrile	Um, Ik-Hwan; Min, Se-Won; Dust, Julian M.	https://pubs.acs.org/doi/10.1021/jo701549h		1	Piperazine	F	Acetonitrile	2.6	115	modelled
111	41.9	O=[N+]([O-])c1ccc(F)c([N+](=O)[O-])c1	OCCN1CCNCC1	O=[N+]([O-])c1ccc(N2CCN(CCO)CC2)c([N+](=O)[O-])c1	O=[N+]([O-])c1ccc(F)c([N+](=O)[O-])c1.OCCN1CCNCC1>>O=[N+]([O-])c1ccc(N2CCN(CCO)CC2)c([N+](=O)[O-])c1	298	15.21	J. Org. Chem., 2007, 72, 8797.	2007	Choice of Solvent (MeCN vs H2O) Decides Rate-Limiting Step in SNAr Aminolysis of 1-Fluoro-2,4-dinitrobenzene with Secondary Amines: Importance of Brønsted-Type Analysis in Acetonitrile	Um, Ik-Hwan; Min, Se-Won; Dust, Julian M.	https://pubs.acs.org/doi/10.1021/jo701549h		1	1-(2-hydroxyethyl) piperazine	F	Acetonitrile	1.62	116	modelled
112	11.1	O=[N+]([O-])c1ccc(F)c([N+](=O)[O-])c1	O=CN1CCNCC1	O=CN1CCN(c2ccc([N+](=O)[O-])cc2[N+](=O)[O-])CC1	O=[N+]([O-])c1ccc(F)c([N+](=O)[O-])c1.O=CN1CCNCC1>>O=CN1CCN(c2ccc([N+](=O)[O-])cc2[N+](=O)[O-])CC1	298	16	J. Org. Chem., 2007, 72, 8797.	2007	Choice of Solvent (MeCN vs H2O) Decides Rate-Limiting Step in SNAr Aminolysis of 1-Fluoro-2,4-dinitrobenzene with Secondary Amines: Importance of Brønsted-Type Analysis in Acetonitrile	Um, Ik-Hwan; Min, Se-Won; Dust, Julian M.	https://pubs.acs.org/doi/10.1021/jo701549h		1	1-formylpiperazine	F	Acetonitrile	1.05	117	modelled
113	17.8	O=[N+]([O-])c1ccc(F)c([N+](=O)[O-])c1	C1COCCN1	O=[N+]([O-])c1ccc(N2CCOCC2)c([N+](=O)[O-])c1	O=[N+]([O-])c1ccc(F)c([N+](=O)[O-])c1.C1COCCN1>>O=[N+]([O-])c1ccc(N2CCOCC2)c([N+](=O)[O-])c1	298	15.72	J. Org. Chem., 2007, 72, 8797.	2007	Choice of Solvent (MeCN vs H2O) Decides Rate-Limiting Step in SNAr Aminolysis of 1-Fluoro-2,4-dinitrobenzene with Secondary Amines: Importance of Brønsted-Type Analysis in Acetonitrile	Um, Ik-Hwan; Min, Se-Won; Dust, Julian M.	https://pubs.acs.org/doi/10.1021/jo701549h		1	Morpholine	F	Acetonitrile	1.25	118	modelled
114	9.37	O=[N+]([O-])c1ccc(F)c([N+](=O)[O-])c1	C1CCNCC1	O=[N+]([O-])c1ccc(N2CCCCC2)c([N+](=O)[O-])c1	O=[N+]([O-])c1ccc(F)c([N+](=O)[O-])c1.C1CCNCC1>>O=[N+]([O-])c1ccc(N2CCCCC2)c([N+](=O)[O-])c1	298	16.1	J. Org. Chem., 2007, 72, 8797.	2007	Choice of Solvent (MeCN vs H2O) Decides Rate-Limiting Step in SNAr Aminolysis of 1-Fluoro-2,4-dinitrobenzene with Secondary Amines: Importance of Brønsted-Type Analysis in Acetonitrile	Um, Ik-Hwan; Min, Se-Won; Dust, Julian M.	https://pubs.acs.org/doi/10.1021/jo701549h		2	Piperidine	F	Water	0.97	27, 109	modelled
115	5.48	O=[N+]([O-])c1ccc(F)c([N+](=O)[O-])c1	C1CNCCN1	O=[N+]([O-])c1ccc(N2CCNCC2)c([N+](=O)[O-])c1	O=[N+]([O-])c1ccc(F)c([N+](=O)[O-])c1.C1CNCCN1>>O=[N+]([O-])c1ccc(N2CCNCC2)c([N+](=O)[O-])c1	298	16.42	J. Org. Chem., 2007, 72, 8797.	2007	Choice of Solvent (MeCN vs H2O) Decides Rate-Limiting Step in SNAr Aminolysis of 1-Fluoro-2,4-dinitrobenzene with Secondary Amines: Importance of Brønsted-Type Analysis in Acetonitrile	Um, Ik-Hwan; Min, Se-Won; Dust, Julian M.	https://pubs.acs.org/doi/10.1021/jo701549h		2	Piperazine	F	Water	0.74	110	modelled
116	1.43	O=[N+]([O-])c1ccc(F)c([N+](=O)[O-])c1	OCCN1CCNCC1	O=[N+]([O-])c1ccc(N2CCN(CCO)CC2)c([N+](=O)[O-])c1	O=[N+]([O-])c1ccc(F)c([N+](=O)[O-])c1.OCCN1CCNCC1>>O=[N+]([O-])c1ccc(N2CCN(CCO)CC2)c([N+](=O)[O-])c1	298	17.21	J. Org. Chem., 2007, 72, 8797.	2007	Choice of Solvent (MeCN vs H2O) Decides Rate-Limiting Step in SNAr Aminolysis of 1-Fluoro-2,4-dinitrobenzene with Secondary Amines: Importance of Brønsted-Type Analysis in Acetonitrile	Um, Ik-Hwan; Min, Se-Won; Dust, Julian M.	https://pubs.acs.org/doi/10.1021/jo701549h		2	1-(2-hydroxyethyl) piperazine	F	Water	0.16	111	modelled
117	1.07	O=[N+]([O-])c1ccc(F)c([N+](=O)[O-])c1	O=CN1CCNCC1	O=CN1CCN(c2ccc([N+](=O)[O-])cc2[N+](=O)[O-])CC1	O=[N+]([O-])c1ccc(F)c([N+](=O)[O-])c1.O=CN1CCNCC1>>O=CN1CCN(c2ccc([N+](=O)[O-])cc2[N+](=O)[O-])CC1	298	17.38	J. Org. Chem., 2007, 72, 8797.	2007	Choice of Solvent (MeCN vs H2O) Decides Rate-Limiting Step in SNAr Aminolysis of 1-Fluoro-2,4-dinitrobenzene with Secondary Amines: Importance of Brønsted-Type Analysis in Acetonitrile	Um, Ik-Hwan; Min, Se-Won; Dust, Julian M.	https://pubs.acs.org/doi/10.1021/jo701549h		2	1-formylpiperazine	F	Water	0.03	112	modelled
118	0.444	O=[N+]([O-])c1ccc(F)c([N+](=O)[O-])c1	C1COCCN1	O=[N+]([O-])c1ccc(N2CCOCC2)c([N+](=O)[O-])c1	O=[N+]([O-])c1ccc(F)c([N+](=O)[O-])c1.C1COCCN1>>O=[N+]([O-])c1ccc(N2CCOCC2)c([N+](=O)[O-])c1	298	17.9	J. Org. Chem., 2007, 72, 8797.	2007	Choice of Solvent (MeCN vs H2O) Decides Rate-Limiting Step in SNAr Aminolysis of 1-Fluoro-2,4-dinitrobenzene with Secondary Amines: Importance of Brønsted-Type Analysis in Acetonitrile	Um, Ik-Hwan; Min, Se-Won; Dust, Julian M.	https://pubs.acs.org/doi/10.1021/jo701549h		2	Morpholine	F	Water	-0.35	113	modelled
119	0.0163	O=[N+]([O-])c1ccc(F)c([N+](=O)[O-])c1	C1C[NH2+]CCN1	O=[N+]([O-])c1ccc(N2CC[NH2+]CC2)c([N+](=O)[O-])c1	O=[N+]([O-])c1ccc(F)c([N+](=O)[O-])c1.C1C[NH2+]CCN1>>O=[N+]([O-])c1ccc(N2CC[NH2+]CC2)c([N+](=O)[O-])c1	298	19.86	J. Org. Chem., 2007, 72, 8797.	2007	Choice of Solvent (MeCN vs H2O) Decides Rate-Limiting Step in SNAr Aminolysis of 1-Fluoro-2,4-dinitrobenzene with Secondary Amines: Importance of Brønsted-Type Analysis in Acetonitrile	Um, Ik-Hwan; Min, Se-Won; Dust, Julian M.	https://pubs.acs.org/doi/10.1021/jo701549h		2	piperazinium ion	F	Water	-1.79		removed
120	0.00189	O=[N+]([O-])c1ccc(Cl)c([N+](=O)[O-])c1	C[O-].[Na+]	COc1ccc([N+](=O)[O-])cc1[N+](=O)[O-]	O=[N+]([O-])c1ccc(Cl)c([N+](=O)[O-])c1.C[O-].[Na+]>>COc1ccc([N+](=O)[O-])cc1[N+](=O)[O-]	293	20.77	J. Chem. Soc. Perkin Trans II, 1987, 189.	1987	Reactions in strongly basic media. Part 9. Correlation of the rates of methoxide-catalysed methanolysis of 1-substituted 2,4-dinitrobenzenes and 2-substituted 5-nitropyridines in methanolic dimethyl sulphoxide with an acidity function. Details of the mechanistic pathway	Bowden, Keith; Nadvi, Nighat S.	https://doi.org/10.1039/P29870000189		1	Methoxide	Cl	Methanol	-2.72		modelled
121	1.37	O=[N+]([O-])c1ccc(F)c([N+](=O)[O-])c1	C[O-].[Na+]	COc1ccc([N+](=O)[O-])cc1[N+](=O)[O-]	O=[N+]([O-])c1ccc(F)c([N+](=O)[O-])c1.C[O-].[Na+]>>COc1ccc([N+](=O)[O-])cc1[N+](=O)[O-]	293	16.94	J. Chem. Soc. Perkin Trans II, 1987, 189.	1987	Reactions in strongly basic media. Part 9. Correlation of the rates of methoxide-catalysed methanolysis of 1-substituted 2,4-dinitrobenzenes and 2-substituted 5-nitropyridines in methanolic dimethyl sulphoxide with an acidity function. Details of the mechanistic pathway	Bowden, Keith; Nadvi, Nighat S.	https://doi.org/10.1039/P29870000189		1	Methoxide	F	Methanol	0.14		modelled
122	0.00125	O=[N+]([O-])c1ccc(Br)c([N+](=O)[O-])c1	C[O-].[Na+]	COc1ccc([N+](=O)[O-])cc1[N+](=O)[O-]	O=[N+]([O-])c1ccc(Br)c([N+](=O)[O-])c1.C[O-].[Na+]>>COc1ccc([N+](=O)[O-])cc1[N+](=O)[O-]	293	21.01	J. Chem. Soc. Perkin Trans II, 1987, 189.	1987	Reactions in strongly basic media. Part 9. Correlation of the rates of methoxide-catalysed methanolysis of 1-substituted 2,4-dinitrobenzenes and 2-substituted 5-nitropyridines in methanolic dimethyl sulphoxide with an acidity function. Details of the mechanistic pathway	Bowden, Keith; Nadvi, Nighat S.	https://doi.org/10.1039/P29870000189		1	Methoxide	Br	Methanol	-2.9		modelled
123	0.000376	O=[N+]([O-])c1ccc(I)c([N+](=O)[O-])c1	C[O-].[Na+]	COc1ccc([N+](=O)[O-])cc1[N+](=O)[O-]	O=[N+]([O-])c1ccc(I)c([N+](=O)[O-])c1.C[O-].[Na+]>>COc1ccc([N+](=O)[O-])cc1[N+](=O)[O-]	293	21.71	J. Chem. Soc. Perkin Trans II, 1987, 189.	1987	Reactions in strongly basic media. Part 9. Correlation of the rates of methoxide-catalysed methanolysis of 1-substituted 2,4-dinitrobenzenes and 2-substituted 5-nitropyridines in methanolic dimethyl sulphoxide with an acidity function. Details of the mechanistic pathway	Bowden, Keith; Nadvi, Nighat S.	https://doi.org/10.1039/P29870000189		1	Methoxide	I	Methanol	-3.42		modelled
124	0.000371	O=[N+]([O-])c1ccc(Oc2ccccc2)c([N+](=O)[O-])c1	C[O-].[Na+]	COc1ccc([N+](=O)[O-])cc1[N+](=O)[O-]	O=[N+]([O-])c1ccc(Oc2ccccc2)c([N+](=O)[O-])c1.C[O-].[Na+]>>COc1ccc([N+](=O)[O-])cc1[N+](=O)[O-]	293	21.72	J. Chem. Soc. Perkin Trans II, 1987, 189.	1987	Reactions in strongly basic media. Part 9. Correlation of the rates of methoxide-catalysed methanolysis of 1-substituted 2,4-dinitrobenzenes and 2-substituted 5-nitropyridines in methanolic dimethyl sulphoxide with an acidity function. Details of the mechanistic pathway	Bowden, Keith; Nadvi, Nighat S.	https://doi.org/10.39/P29870000189		1	Methoxide	Phenolate	Methanol	-3.43		modelled
125	0.00118	O=[N+]([O-])c1ccc(Oc2cccc(Br)c2)c([N+](=O)[O-])c1	C[O-].[Na+]	COc1ccc([N+](=O)[O-])cc1[N+](=O)[O-]	O=[N+]([O-])c1ccc(Oc2cccc(Br)c2)c([N+](=O)[O-])c1.C[O-].[Na+]>>COc1ccc([N+](=O)[O-])cc1[N+](=O)[O-]	293	21.04	J. Chem. Soc. Perkin Trans II, 1987, 189.	1987	Reactions in strongly basic media. Part 9. Correlation of the rates of methoxide-catalysed methanolysis of 1-substituted 2,4-dinitrobenzenes and 2-substituted 5-nitropyridines in methanolic dimethyl sulphoxide with an acidity function. Details of the mechanistic pathway	Bowden, Keith; Nadvi, Nighat S.	https://doi.org/10.1039/P29870000189		1	Methoxide	3-bromophenolate	Methanol	-2.93		modelled
126	0.0012	O=[N+]([O-])c1ccc(Oc2cccc(Cl)c2)c([N+](=O)[O-])c1	C[O-].[Na+]	COc1ccc([N+](=O)[O-])cc1[N+](=O)[O-]	O=[N+]([O-])c1ccc(Oc2cccc(Cl)c2)c([N+](=O)[O-])c1.C[O-].[Na+]>>COc1ccc([N+](=O)[O-])cc1[N+](=O)[O-]	293	21.03	J. Chem. Soc. Perkin Trans II, 1987, 189.	1987	Reactions in strongly basic media. Part 9. Correlation of the rates of methoxide-catalysed methanolysis of 1-substituted 2,4-dinitrobenzenes and 2-substituted 5-nitropyridines in methanolic dimethyl sulphoxide with an acidity function. Details of the mechanistic pathway	Bowden, Keith; Nadvi, Nighat S.	https://doi.org/10.1039/P29870000189		1	Methoxide	3-chlorophenloate	Methanol	-2.92		modelled
127	0.00314	O=[N+]([O-])c1cccc(Oc2ccc([N+](=O)[O-])cc2[N+](=O)[O-])c1	C[O-].[Na+]	COc1ccc([N+](=O)[O-])cc1[N+](=O)[O-]	O=[N+]([O-])c1cccc(Oc2ccc([N+](=O)[O-])cc2[N+](=O)[O-])c1.C[O-].[Na+]>>COc1ccc([N+](=O)[O-])cc1[N+](=O)[O-]	293	20.47	J. Chem. Soc. Perkin Trans II, 1987, 189.	1987	Reactions in strongly basic media. Part 9. Correlation of the rates of methoxide-catalysed methanolysis of 1-substituted 2,4-dinitrobenzenes and 2-substituted 5-nitropyridines in methanolic dimethyl sulphoxide with an acidity function. Details of the mechanistic pathway	Bowden, Keith; Nadvi, Nighat S.	https://doi.org/10.1039/P29870000189		1	Methoxide	3-nitrophenolate	Methanol	-2.5		modelled
128	0.00109	O=[N+]([O-])c1cnccc1Cl	C[O-].[Na+]	COc1ccncc1[N+](=O)[O-]	O=[N+]([O-])c1cnccc1Cl.C[O-].[Na+]>>COc1ccncc1[N+](=O)[O-]	293	21.09	J. Chem. Soc. Perkin Trans II, 1987, 189.	1987	Reactions in strongly basic media. Part 9. Correlation of the rates of methoxide-catalysed methanolysis of 1-substituted 2,4-dinitrobenzenes and 2-substituted 5-nitropyridines in methanolic dimethyl sulphoxide with an acidity function. Details of the mechanistic pathway	Bowden, Keith; Nadvi, Nighat S.	https://doi.org/10.1039/P29870000189		2	Methoxide	Cl	Methanol	-2.96		modelled
129	0.00101	O=[N+]([O-])c1cnccc1Br	C[O-].[Na+]	COc1ccncc1[N+](=O)[O-]	O=[N+]([O-])c1cnccc1Br.C[O-].[Na+]>>COc1ccncc1[N+](=O)[O-]	293	21.13	J. Chem. Soc. Perkin Trans II, 1987, 189.	1987	Reactions in strongly basic media. Part 9. Correlation of the rates of methoxide-catalysed methanolysis of 1-substituted 2,4-dinitrobenzenes and 2-substituted 5-nitropyridines in methanolic dimethyl sulphoxide with an acidity function. Details of the mechanistic pathway	Bowden, Keith; Nadvi, Nighat S.	https://doi.org/10.1039/P29870000189		2	Methoxide	Br	Methanol	-3		modelled
130	0.000129	O=[N+]([O-])c1ccc(F)cc1	C[S-]	CSc1ccc([N+](=O)[O-])cc1	O=[N+]([O-])c1ccc(F)cc1.C[S-]>>CSc1ccc([N+](=O)[O-])cc1	273	20.77	J. Chem. Soc., 1965, 5454-5458	1965	The SN mechanism in aromatic compounds. Part XXXI. The reactions of thiomethoxide ion in methanol with some fluoro- and iodo-nitrobenzenes	Miller, J.; Wong, K. W.	https://doi.org/10.1039/JR9650005454		2	Thiomethoxide	F	Methanol	-3.89		modelled
131	3.47e-08	O=[N+]([O-])c1ccc(I)cc1	C[S-]	CSc1ccc([N+](=O)[O-])cc1	O=[N+]([O-])c1ccc(I)cc1.C[S-]>>CSc1ccc([N+](=O)[O-])cc1	273	25.22	J. Chem. Soc., 1965, 5454-5458	1965	The SN mechanism in aromatic compounds. Part XXXI. The reactions of thiomethoxide ion in methanol with some fluoro- and iodo-nitrobenzenes	Miller, J.; Wong, K. W.	https://doi.org/10.1039/JR9650005454		2	Thiomethoxide	I	Methanol	-7.46		modelled
132	151	O=[N+]([O-])c1ccc(F)c([N+](=O)[O-])c1	C[S-]	CSc1ccc([N+](=O)[O-])cc1[N+](=O)[O-]	O=[N+]([O-])c1ccc(F)c([N+](=O)[O-])c1.C[S-]>>CSc1ccc([N+](=O)[O-])cc1[N+](=O)[O-]	273	13.2	J. Chem. Soc., 1965, 5454-5458	1965	The SN mechanism in aromatic compounds. Part XXXI. The reactions of thiomethoxide ion in methanol with some fluoro- and iodo-nitrobenzenes	Miller, J.; Wong, K. W.	https://doi.org/10.1039/JR9650005454		2	Thiomethoxide	F	Methanol	2.18		modelled
133	0.000407	O=[N+]([O-])c1ccc(I)c([N+](=O)[O-])c1	C[S-]	CSc1ccc([N+](=O)[O-])cc1[N+](=O)[O-]	O=[N+]([O-])c1ccc(I)c([N+](=O)[O-])c1.C[S-]>>CSc1ccc([N+](=O)[O-])cc1[N+](=O)[O-]	273	20.15	J. Chem. Soc., 1965, 5454-5458	1965	The SN mechanism in aromatic compounds. Part XXXI. The reactions of thiomethoxide ion in methanol with some fluoro- and iodo-nitrobenzenes	Miller, J.; Wong, K. W.	https://doi.org/10.1039/JR9650005454		2	Thiomethoxide	I	Methanol	-3.39		modelled
134	1.76	O=[N+]([O-])c1ccc(F)c([N+](=O)[O-])c1	C[O-]	COc1ccc([N+](=O)[O-])cc1[N+](=O)[O-]	O=[N+]([O-])c1ccc(F)c([N+](=O)[O-])c1.C[O-]>>COc1ccc([N+](=O)[O-])cc1[N+](=O)[O-]	273	15.61	Aromatic Nucleophilic Substitution (Reaction Mechanisms in Organic Chemistry, Monograph 8) Edited by C. Eaborn and N. B. Chapman,	1968	Aromtaic Nucleophilic Substitution	Miller, J.			Table 22 (P. 112)	Methoxide	F	Methanol	0.25		modelled
135	0.00238	O=[N+]([O-])c1ccc(Br)c([N+](=O)[O-])c1	C[O-]	COc1ccc([N+](=O)[O-])cc1[N+](=O)[O-]	O=[N+]([O-])c1ccc(Br)c([N+](=O)[O-])c1.C[O-]>>COc1ccc([N+](=O)[O-])cc1[N+](=O)[O-]	273	19.19	Aromatic Nucleophilic Substitution (Reaction Mechanisms in Organic Chemistry, Monograph 8) Edited by C. Eaborn and N. B. Chapman,	1968	Aromtaic Nucleophilic Substitution	Miller, J.			Table 22 (P. 112)	Methoxide	Br	Methanol	-2.62		modelled
136	0.000308	O=[N+]([O-])c1ccc(I)c([N+](=O)[O-])c1	C[O-]	COc1ccc([N+](=O)[O-])cc1[N+](=O)[O-]	O=[N+]([O-])c1ccc(I)c([N+](=O)[O-])c1.C[O-]>>COc1ccc([N+](=O)[O-])cc1[N+](=O)[O-]	273	20.3	Aromatic Nucleophilic Substitution (Reaction Mechanisms in Organic Chemistry, Monograph 8) Edited by C. Eaborn and N. B. Chapman,	1968	Aromtaic Nucleophilic Substitution	Miller, J.			Table 22 (P. 112)	Methoxide	I	Methanol	-3.51		modelled
137	0.00316	O=[N+]([O-])c1ccc(Cl)c([N+](=O)[O-])c1	CN	CNc1ccc([N+](=O)[O-])cc1[N+](=O)[O-]	O=[N+]([O-])c1ccc(Cl)c([N+](=O)[O-])c1.CN>>CNc1ccc([N+](=O)[O-])cc1[N+](=O)[O-]	298	20.83	J. Chem. Soc., 1950, 507-516	1950	The reaction between amines and 1-chloro-2 : 4-dinitrobenzene	Brady, O. L.; Cropper, F. R.	https://doi.org/10.1039/JR9500000507		1	Methylamine	Cl	Ethanol	-2.5		modelled
138	0.0355	O=[N+]([O-])c1ccc(Cl)c([N+](=O)[O-])c1	CNC	CN(C)c1ccc([N+](=O)[O-])cc1[N+](=O)[O-]	O=[N+]([O-])c1ccc(Cl)c([N+](=O)[O-])c1.CNC>>CN(C)c1ccc([N+](=O)[O-])cc1[N+](=O)[O-]	298	19.4	J. Chem. Soc., 1950, 507-516	1950	The reaction between amines and 1-chloro-2 : 4-dinitrobenzene	Brady, O. L.; Cropper, F. R.	https://doi.org/10.1039/JR9500000507		1	Dimethylamine	Cl	Ethanol	-1.45		modelled
139	0.00092	O=[N+]([O-])c1ccc(Cl)c([N+](=O)[O-])c1	CCN	CCNc1ccc([N+](=O)[O-])cc1[N+](=O)[O-]	O=[N+]([O-])c1ccc(Cl)c([N+](=O)[O-])c1.CCN>>CCNc1ccc([N+](=O)[O-])cc1[N+](=O)[O-]	298	21.56	J. Chem. Soc., 1950, 507-516	1950	The reaction between amines and 1-chloro-2 : 4-dinitrobenzene	Brady, O. L.; Cropper, F. R.	https://doi.org/10.1039/JR9500000507		1	Ethylamine	Cl	Ethanol	-3.04		modelled
140	0.0153	O=[N+]([O-])c1ccc(Cl)c([N+](=O)[O-])c1	C1CCNCC1	O=[N+]([O-])c1ccc(N2CCCCC2)c([N+](=O)[O-])c1	O=[N+]([O-])c1ccc(Cl)c([N+](=O)[O-])c1.C1CCNCC1>>O=[N+]([O-])c1ccc(N2CCCCC2)c([N+](=O)[O-])c1	298	19.9	J. Chem. Soc., 1950, 507-516	1950	The reaction between amines and 1-chloro-2 : 4-dinitrobenzene	Brady, O. L.; Cropper, F. R.	https://doi.org/10.1039/JR9500000507		1	Piperidine	Cl	Ethanol	-1.82	21, 477	modelled
141	0.00019	O=[N+]([O-])c1ccc(Cl)c([N+](=O)[O-])c1	CCNCC	CCN(CC)c1ccc([N+](=O)[O-])cc1[N+](=O)[O-]	O=[N+]([O-])c1ccc(Cl)c([N+](=O)[O-])c1.CCNCC>>CCN(CC)c1ccc([N+](=O)[O-])cc1[N+](=O)[O-]	298	22.49	J. Chem. Soc., 1950, 507-516	1950	The reaction between amines and 1-chloro-2 : 4-dinitrobenzene	Brady, O. L.; Cropper, F. R.	https://doi.org/10.1039/JR9500000507		1	Diethylamine	Cl	Ethanol	-3.72		modelled
142	2.2e-05	O=[N+]([O-])c1ccc(Cl)c([N+](=O)[O-])c1	CC1CCCCN1	CC1CCCCN1c1ccc([N+](=O)[O-])cc1[N+](=O)[O-]	O=[N+]([O-])c1ccc(Cl)c([N+](=O)[O-])c1.CC1CCCCN1>>CC1CCCCN1c1ccc([N+](=O)[O-])cc1[N+](=O)[O-]	298	23.77	J. Chem. Soc., 1950, 507-516	1950	The reaction between amines and 1-chloro-2 : 4-dinitrobenzene	Brady, O. L.; Cropper, F. R.	https://doi.org/10.1039/JR9500000507		1	2-methylpiperidine	Cl	Ethanol	-4.66		modelled
143	4e-06	O=[N+]([O-])c1ccc(Cl)c([N+](=O)[O-])c1	N	Nc1ccc([N+](=O)[O-])cc1[N+](=O)[O-]	O=[N+]([O-])c1ccc(Cl)c([N+](=O)[O-])c1.N>>Nc1ccc([N+](=O)[O-])cc1[N+](=O)[O-]	298	24.78	J. Chem. Soc., 1950, 507-516	1950	The reaction between amines and 1-chloro-2 : 4-dinitrobenzene	Brady, O. L.; Cropper, F. R.	https://doi.org/10.1039/JR9500000507		1	Ammonia	Cl	Ethanol	-5.4		modelled
144	3.8e-06	O=[N+]([O-])c1ccc(Cl)c([N+](=O)[O-])c1	CN(C)C	C[N+](C)(C)c1ccc([N+](=O)[O-])cc1[N+](=O)[O-]	O=[N+]([O-])c1ccc(Cl)c([N+](=O)[O-])c1.CN(C)C>>C[N+](C)(C)c1ccc([N+](=O)[O-])cc1[N+](=O)[O-]	298	24.81	J. Chem. Soc., 1950, 507-516	1950	The reaction between amines and 1-chloro-2 : 4-dinitrobenzene	Brady, O. L.; Cropper, F. R.	https://doi.org/10.1039/JR9500000507		1	t-Butylamine	Cl	Ethanol	-5.42		modelled
145	5.8e-05	O=[N+]([O-])c1ccc(Cl)c([N+](=O)[O-])c1	CC(C)CNCC(C)C	CC(C)CN(CC(C)C)c1ccc([N+](=O)[O-])cc1[N+](=O)[O-]	O=[N+]([O-])c1ccc(Cl)c([N+](=O)[O-])c1.CC(C)CNCC(C)C>>CC(C)CN(CC(C)C)c1ccc([N+](=O)[O-])cc1[N+](=O)[O-]	298	23.19	J. Chem. Soc., 1950, 507-516	1950	The reaction between amines and 1-chloro-2 : 4-dinitrobenzene	Brady, O. L.; Cropper, F. R.	https://doi.org/10.1039/JR9500000507		1	Diisobutylamine	Cl	Ethanol	-4.24		modelled
146	0.001	O=[N+]([O-])c1ccc(Cl)c([N+](=O)[O-])c1	CCCCN	CCCCNc1ccc([N+](=O)[O-])cc1[N+](=O)[O-]	O=[N+]([O-])c1ccc(Cl)c([N+](=O)[O-])c1.CCCCN>>CCCCNc1ccc([N+](=O)[O-])cc1[N+](=O)[O-]	298	21.51	J. Chem. Soc., 1950, 507-516	1950	The reaction between amines and 1-chloro-2 : 4-dinitrobenzene	Brady, O. L.; Cropper, F. R.	https://doi.org/10.1039/JR9500000507		1	n-butylamine	Cl	Ethanol	-3	1	modelled
147	0.00068	O=[N+]([O-])c1ccc(Cl)c([N+](=O)[O-])c1	CC(C)CN	CC(C)CNc1ccc([N+](=O)[O-])cc1[N+](=O)[O-]	O=[N+]([O-])c1ccc(Cl)c([N+](=O)[O-])c1.CC(C)CN>>CC(C)CNc1ccc([N+](=O)[O-])cc1[N+](=O)[O-]	298	21.74	J. Chem. Soc., 1950, 507-516	1950	The reaction between amines and 1-chloro-2 : 4-dinitrobenzene	Brady, O. L.; Cropper, F. R.	https://doi.org/10.1039/JR9500000507		1	iso-butylamine	Cl	Ethanol	-3.17		modelled
148	0.00096	O=[N+]([O-])c1ccc(Cl)c([N+](=O)[O-])c1	CCCN	CCCNc1ccc([N+](=O)[O-])cc1[N+](=O)[O-]	O=[N+]([O-])c1ccc(Cl)c([N+](=O)[O-])c1.CCCN>>CCCNc1ccc([N+](=O)[O-])cc1[N+](=O)[O-]	298	21.53	J. Chem. Soc., 1950, 507-516	1950	The reaction between amines and 1-chloro-2 : 4-dinitrobenzene	Brady, O. L.; Cropper, F. R.	https://doi.org/10.1039/JR9500000507		1	n-propylamine	Cl	Ethanol	-3.02		modelled
149	0.0168	O=[N+]([O-])c1ccc(F)c([N+](=O)[O-])c1	Nc1ccccc1	O=[N+]([O-])c1ccc(Nc2ccccc2)c([N+](=O)[O-])c1	O=[N+]([O-])c1ccc(F)c([N+](=O)[O-])c1.Nc1ccccc1>>O=[N+]([O-])c1ccc(Nc2ccccc2)c([N+](=O)[O-])c1	323	21.56	J. Chem. Soc, 3301 (1951)	1951	Nucleophilic displacement of fluorine from organic compounds. Part I. Kinetics of the reactions of 1-fluoro-2 : 4-dinitrobenzene with primary aromatic amines	Chapman, N. B.;Parker, R. E.	https://doi.org/10.1039/JR9510003301		4	Analine	F	Ethanol	-1.77		modelled
150	0.000269	O=[N+]([O-])c1ccc(Cl)c([N+](=O)[O-])c1	Nc1ccccc1	O=[N+]([O-])c1ccc(Nc2ccccc2)c([N+](=O)[O-])c1	O=[N+]([O-])c1ccc(Cl)c([N+](=O)[O-])c1.Nc1ccccc1>>O=[N+]([O-])c1ccc(Nc2ccccc2)c([N+](=O)[O-])c1	323	24.21	J. Chem. Soc, 3301 (1951)	1951	Nucleophilic displacement of fluorine from organic compounds. Part I. Kinetics of the reactions of 1-fluoro-2 : 4-dinitrobenzene with primary aromatic amines	Chapman, N. B.;Parker, R. E.	https://doi.org/10.1039/JR9510003301		4	Analine	Cl	Ethanol	-3.57		modelled
151	0.000405	O=[N+]([O-])c1ccc(Br)c([N+](=O)[O-])c1	Nc1ccccc1	O=[N+]([O-])c1ccc(Nc2ccccc2)c([N+](=O)[O-])c1	O=[N+]([O-])c1ccc(Br)c([N+](=O)[O-])c1.Nc1ccccc1>>O=[N+]([O-])c1ccc(Nc2ccccc2)c([N+](=O)[O-])c1	323	23.95	J. Chem. Soc, 3301 (1951)	1951	Nucleophilic displacement of fluorine from organic compounds. Part I. Kinetics of the reactions of 1-fluoro-2 : 4-dinitrobenzene with primary aromatic amines	Chapman, N. B.;Parker, R. E.	https://doi.org/10.1039/JR9510003301		4	Analine	Br	Ethanol	-3.39		modelled
152	1.97e-05	O=[N+]([O-])c1ccc(Cl)c([N+](=O)[O-])c1	Nc1cccc(Cl)c1	O=[N+]([O-])c1ccc(Nc2cccc(Cl)c2)c([N+](=O)[O-])c1	O=[N+]([O-])c1ccc(Cl)c([N+](=O)[O-])c1.Nc1cccc(Cl)c1>>O=[N+]([O-])c1ccc(Nc2cccc(Cl)c2)c([N+](=O)[O-])c1	323	25.88	J. Chem. Soc, 3301 (1951)	1951	Nucleophilic displacement of fluorine from organic compounds. Part I. Kinetics of the reactions of 1-fluoro-2 : 4-dinitrobenzene with primary aromatic amines	Chapman, N. B.;Parker, R. E.	https://doi.org/10.1039/JR9510003301		4	p-chloroanaline	Cl	Ethanol	-4.71		modelled
153	2.19e-05	O=[N+]([O-])c1ccc(Cl)c([N+](=O)[O-])c1	Nc1cccc(Br)c1	O=[N+]([O-])c1ccc(Nc2cccc(Br)c2)c([N+](=O)[O-])c1	O=[N+]([O-])c1ccc(Cl)c([N+](=O)[O-])c1.Nc1cccc(Br)c1>>O=[N+]([O-])c1ccc(Nc2cccc(Br)c2)c([N+](=O)[O-])c1	323	25.82	J. Chem. Soc, 3301 (1951)	1951	Nucleophilic displacement of fluorine from organic compounds. Part I. Kinetics of the reactions of 1-fluoro-2 : 4-dinitrobenzene with primary aromatic amines	Chapman, N. B.;Parker, R. E.	https://doi.org/10.1039/JR9510003301		4	p-bromoanaline	Cl	Ethanol	-4.66		modelled
154	6.32e-05	O=[N+]([O-])c1ccc(Cl)c([N+](=O)[O-])c1	Nc1ccc(Cl)cc1	O=[N+]([O-])c1ccc(Nc2ccc(Cl)cc2)c([N+](=O)[O-])c1	O=[N+]([O-])c1ccc(Cl)c([N+](=O)[O-])c1.Nc1ccc(Cl)cc1>>O=[N+]([O-])c1ccc(Nc2ccc(Cl)cc2)c([N+](=O)[O-])c1	323	25.14	J. Chem. Soc, 3301 (1951)	1951	Nucleophilic displacement of fluorine from organic compounds. Part I. Kinetics of the reactions of 1-fluoro-2 : 4-dinitrobenzene with primary aromatic amines	Chapman, N. B.;Parker, R. E.	https://doi.org/10.1039/JR9510003301		4	m-chloroanaline	Cl	Ethanol	-4.2		modelled
155	5.44e-05	O=[N+]([O-])c1ccc(Cl)c([N+](=O)[O-])c1	Nc1ccc(Br)cc1	O=[N+]([O-])c1ccc(Nc2ccc(Br)cc2)c([N+](=O)[O-])c1	O=[N+]([O-])c1ccc(Cl)c([N+](=O)[O-])c1.Nc1ccc(Br)cc1>>O=[N+]([O-])c1ccc(Nc2ccc(Br)cc2)c([N+](=O)[O-])c1	323	25.23	J. Chem. Soc, 3301 (1951)	1951	Nucleophilic displacement of fluorine from organic compounds. Part I. Kinetics of the reactions of 1-fluoro-2 : 4-dinitrobenzene with primary aromatic amines	Chapman, N. B.;Parker, R. E.	https://doi.org/10.1039/JR9510003301		4	m-bromoanaline	Cl	Ethanol	-4.26		modelled
156	0.00231	O=[N+]([O-])c1ccc(F)c([N+](=O)[O-])c1	Nc1cccc(Cl)c1	O=[N+]([O-])c1ccc(Nc2cccc(Cl)c2)c([N+](=O)[O-])c1	O=[N+]([O-])c1ccc(F)c([N+](=O)[O-])c1.Nc1cccc(Cl)c1>>O=[N+]([O-])c1ccc(Nc2cccc(Cl)c2)c([N+](=O)[O-])c1	323	22.83	J. Chem. Soc, 3301 (1951)	1951	Nucleophilic displacement of fluorine from organic compounds. Part I. Kinetics of the reactions of 1-fluoro-2 : 4-dinitrobenzene with primary aromatic amines	Chapman, N. B.;Parker, R. E.	https://doi.org/10.1039/JR9510003301		4	p-chloroanaline	F	Ethanol	-2.64		modelled
157	0.00166	O=[N+]([O-])c1ccc(F)c([N+](=O)[O-])c1	Nc1cccc(Br)c1	O=[N+]([O-])c1ccc(Nc2cccc(Br)c2)c([N+](=O)[O-])c1	O=[N+]([O-])c1ccc(F)c([N+](=O)[O-])c1.Nc1cccc(Br)c1>>O=[N+]([O-])c1ccc(Nc2cccc(Br)c2)c([N+](=O)[O-])c1	323	23.04	J. Chem. Soc, 3301 (1951)	1951	Nucleophilic displacement of fluorine from organic compounds. Part I. Kinetics of the reactions of 1-fluoro-2 : 4-dinitrobenzene with primary aromatic amines	Chapman, N. B.;Parker, R. E.	https://doi.org/10.1039/JR9510003301		4	p-bromoanaline	F	Ethanol	-2.78		modelled
158	0.000546	O=[N+]([O-])c1ccc(F)c([N+](=O)[O-])c1	Nc1ccc(Cl)cc1	O=[N+]([O-])c1ccc(Nc2ccc(Cl)cc2)c([N+](=O)[O-])c1	O=[N+]([O-])c1ccc(F)c([N+](=O)[O-])c1.Nc1ccc(Cl)cc1>>O=[N+]([O-])c1ccc(Nc2ccc(Cl)cc2)c([N+](=O)[O-])c1	323	23.75	J. Chem. Soc, 3301 (1951)	1951	Nucleophilic displacement of fluorine from organic compounds. Part I. Kinetics of the reactions of 1-fluoro-2 : 4-dinitrobenzene with primary aromatic amines	Chapman, N. B.;Parker, R. E.	https://doi.org/10.1039/JR9510003301		4	m-chloroanaline	F	Ethanol	-3.26		modelled
159	0.00049	O=[N+]([O-])c1ccc(F)c([N+](=O)[O-])c1	Nc1ccc(Br)cc1	O=[N+]([O-])c1ccc(Nc2ccc(Br)cc2)c([N+](=O)[O-])c1	O=[N+]([O-])c1ccc(F)c([N+](=O)[O-])c1.Nc1ccc(Br)cc1>>O=[N+]([O-])c1ccc(Nc2ccc(Br)cc2)c([N+](=O)[O-])c1	323	23.82	J. Chem. Soc, 3301 (1951)	1951	Nucleophilic displacement of fluorine from organic compounds. Part I. Kinetics of the reactions of 1-fluoro-2 : 4-dinitrobenzene with primary aromatic amines	Chapman, N. B.;Parker, R. E.	https://doi.org/10.1039/JR9510003301		4	m-bromoanaline	F	Ethanol	-3.31		modelled
160	0.000965	O=[N+]([O-])c1ccc(Cl)c([N+](=O)[O-])c1	FC(F)(F)C1CCCNC1	O=[N+]([O-])c1ccc(N2CCCC(C(F)(F)F)C2)c([N+](=O)[O-])c1	O=[N+]([O-])c1ccc(Cl)c([N+](=O)[O-])c1.FC(F)(F)C1CCCNC1>>O=[N+]([O-])c1ccc(N2CCCC(C(F)(F)F)C2)c([N+](=O)[O-])c1	298	21.53	Aromatic Nucleophilic Substitution (Reaction Mechanisms in Organic Chemistry, Monograph 8) Edited by C. Eaborn and N. B. Chapman,	1968	Aromtaic Nucleophilic Substitution	Miller, J.		206	Table 49 (P. 207)	3-(trifluoromethyl)piperidine	Cl	Ethanol	-3.02		modelled
161	0.00283	O=[N+]([O-])c1ccc(Cl)c([N+](=O)[O-])c1	FC(F)(F)C1CCNCC1	O=[N+]([O-])c1ccc(N2CCC(C(F)(F)F)CC2)c([N+](=O)[O-])c1	O=[N+]([O-])c1ccc(Cl)c([N+](=O)[O-])c1.FC(F)(F)C1CCNCC1>>O=[N+]([O-])c1ccc(N2CCC(C(F)(F)F)CC2)c([N+](=O)[O-])c1	298	20.9	Aromatic Nucleophilic Substitution (Reaction Mechanisms in Organic Chemistry, Monograph 8) Edited by C. Eaborn and N. B. Chapman,	1968	Aromtaic Nucleophilic Substitution	Miller, J.		206	Table 49 (P. 207)	4-(trifluoromethyl)piperidine	Cl	Ethanol	-2.55		modelled
162	0.00417	O=[N+]([O-])c1ccc(Cl)c([N+](=O)[O-])c1	C1COCCN1	O=[N+]([O-])c1ccc(N2CCOCC2)c([N+](=O)[O-])c1	O=[N+]([O-])c1ccc(Cl)c([N+](=O)[O-])c1.C1COCCN1>>O=[N+]([O-])c1ccc(N2CCOCC2)c([N+](=O)[O-])c1	298	20.67	Aromatic Nucleophilic Substitution (Reaction Mechanisms in Organic Chemistry, Monograph 8) Edited by C. Eaborn and N. B. Chapman,	1968	Aromtaic Nucleophilic Substitution	Miller, J.		206	Table 49 (P. 207)	Morpholine	Cl	Ethanol	-2.38		modelled
163	0.0274	O=[N+]([O-])c1ccc(Cl)c([N+](=O)[O-])c1	C1CNCCN1	O=[N+]([O-])c1ccc(N2CCNCC2)c([N+](=O)[O-])c1	O=[N+]([O-])c1ccc(Cl)c([N+](=O)[O-])c1.C1CNCCN1>>O=[N+]([O-])c1ccc(N2CCNCC2)c([N+](=O)[O-])c1	298	19.55	Aromatic Nucleophilic Substitution (Reaction Mechanisms in Organic Chemistry, Monograph 8) Edited by C. Eaborn and N. B. Chapman,	1968	Aromtaic Nucleophilic Substitution	Miller, J.		206	Table 49 (P. 207)	Piperazine	Cl	Ethanol	-1.56		modelled
164	0.046	O=[N+]([O-])c1ccc(Cl)c([N+](=O)[O-])c1	C1CCNC1	O=[N+]([O-])c1ccc(N2CCCC2)c([N+](=O)[O-])c1	O=[N+]([O-])c1ccc(Cl)c([N+](=O)[O-])c1.C1CCNC1>>O=[N+]([O-])c1ccc(N2CCCC2)c([N+](=O)[O-])c1	298	19.25	Aromatic Nucleophilic Substitution (Reaction Mechanisms in Organic Chemistry, Monograph 8) Edited by C. Eaborn and N. B. Chapman,	1968	Aromtaic Nucleophilic Substitution	Miller, J.		206	Table 49 (P. 207)	Pyrrolidine	Cl	Ethanol	-1.34	11	failed
165	0.0117	COc1c(S(=O)(=O)C(F)(F)F)cc([N+](=O)[O-])cc1S(=O)(=O)C(F)(F)F	COc1ccc(N)cc1	COc1ccc(Nc2c(S(=O)(=O)C(F)(F)F)cc([N+](=O)[O-])cc2S(=O)(=O)C(F)(F)F)cc1	COc1c(S(=O)(=O)C(F)(F)F)cc([N+](=O)[O-])cc1S(=O)(=O)C(F)(F)F.COc1ccc(N)cc1>>COc1ccc(Nc2c(S(=O)(=O)C(F)(F)F)cc([N+](=O)[O-])cc2S(=O)(=O)C(F)(F)F)cc1	298	20.06	Int J Chem Kinet., 2010; 42; 203-210.	2010	Activation of the aromatic system by the SO2CF3 group: Kinetics study and structure–reactivity relationships	Guesmi, Nizar El; Boubaker, Taoufik;Goumont, Régis	https://doi.org/10.1002/kin.20446		1	Analine	Methoxide	Methanol	-1.93	332	modelled
166	0.00814	COc1c(S(=O)(=O)C(F)(F)F)cc([N+](=O)[O-])cc1S(=O)(=O)C(F)(F)F	Cc1ccc(N)cc1	Cc1ccc(Nc2c(S(=O)(=O)C(F)(F)F)cc([N+](=O)[O-])cc2S(=O)(=O)C(F)(F)F)cc1	COc1c(S(=O)(=O)C(F)(F)F)cc([N+](=O)[O-])cc1S(=O)(=O)C(F)(F)F.Cc1ccc(N)cc1>>Cc1ccc(Nc2c(S(=O)(=O)C(F)(F)F)cc([N+](=O)[O-])cc2S(=O)(=O)C(F)(F)F)cc1	298	20.27	Int J Chem Kinet., 2010; 42; 203-210.	2010	Activation of the aromatic system by the SO2CF3 group: Kinetics study and structure–reactivity relationships	Guesmi, Nizar El; Boubaker, Taoufik;Goumont, Régis	https://doi.org/10.1002/kin.20446		1	Analine	Methoxide	Methanol	-2.09	333	modelled
167	0.00501	COc1c(S(=O)(=O)C(F)(F)F)cc([N+](=O)[O-])cc1S(=O)(=O)C(F)(F)F	Nc1ccccc1	O=[N+]([O-])c1cc(S(=O)(=O)C(F)(F)F)c(Nc2ccccc2)c(S(=O)(=O)C(F)(F)F)c1	COc1c(S(=O)(=O)C(F)(F)F)cc([N+](=O)[O-])cc1S(=O)(=O)C(F)(F)F.Nc1ccccc1>>O=[N+]([O-])c1cc(S(=O)(=O)C(F)(F)F)c(Nc2ccccc2)c(S(=O)(=O)C(F)(F)F)c1	298	20.56	Int J Chem Kinet., 2010; 42; 203-210.	2010	Activation of the aromatic system by the SO2CF3 group: Kinetics study and structure–reactivity relationships	Guesmi, Nizar El; Boubaker, Taoufik;Goumont, Régis	https://doi.org/10.1002/kin.20446		1	Analine	Methoxide	Methanol	-2.3	334	modelled
168	0.00468	COc1c(S(=O)(=O)C(F)(F)F)cc([N+](=O)[O-])cc1S(=O)(=O)C(F)(F)F	Nc1ccc(F)cc1	O=[N+]([O-])c1cc(S(=O)(=O)C(F)(F)F)c(Nc2ccc(F)cc2)c(S(=O)(=O)C(F)(F)F)c1	COc1c(S(=O)(=O)C(F)(F)F)cc([N+](=O)[O-])cc1S(=O)(=O)C(F)(F)F.Nc1ccc(F)cc1>>O=[N+]([O-])c1cc(S(=O)(=O)C(F)(F)F)c(Nc2ccc(F)cc2)c(S(=O)(=O)C(F)(F)F)c1	298	20.6	Int J Chem Kinet., 2010; 42; 203-210.	2010	Activation of the aromatic system by the SO2CF3 group: Kinetics study and structure–reactivity relationships	Guesmi, Nizar El; Boubaker, Taoufik;Goumont, Régis	https://doi.org/10.1002/kin.20446		1	Analine	Methoxide	Methanol	-2.33		modelled
169	0.00203	COc1c(S(=O)(=O)C(F)(F)F)cc([N+](=O)[O-])cc1S(=O)(=O)C(F)(F)F	Nc1ccc(Cl)cc1	O=[N+]([O-])c1cc(S(=O)(=O)C(F)(F)F)c(Nc2ccc(Cl)cc2)c(S(=O)(=O)C(F)(F)F)c1	COc1c(S(=O)(=O)C(F)(F)F)cc([N+](=O)[O-])cc1S(=O)(=O)C(F)(F)F.Nc1ccc(Cl)cc1>>O=[N+]([O-])c1cc(S(=O)(=O)C(F)(F)F)c(Nc2ccc(Cl)cc2)c(S(=O)(=O)C(F)(F)F)c1	298	21.09	Int J Chem Kinet., 2010; 42; 203-210.	2010	Activation of the aromatic system by the SO2CF3 group: Kinetics study and structure–reactivity relationships	Guesmi, Nizar El; Boubaker, Taoufik;Goumont, Régis	https://doi.org/10.1002/kin.20446		1	Analine	Methoxide	Methanol	-2.69		modelled
170	0.0323	O=[N+]([O-])c1cnc(Cl)c([N+](=O)[O-])c1	Nc1ccccc1	O=[N+]([O-])c1cnc(Nc2ccccc2)c([N+](=O)[O-])c1	O=[N+]([O-])c1cnc(Cl)c([N+](=O)[O-])c1.Nc1ccccc1>>O=[N+]([O-])c1cnc(Nc2ccccc2)c([N+](=O)[O-])c1	298	19.46	J. Phys. Org. Chem. 2000, 13, (2000), 549–554	2000	Kinetics of the reaction of 2-chloro-3,5-dinitropyridine with meta- and para-substituted anilines in methanol	El Hegazy, Fatma El-Zahraa M.;Abdel Fattah, Soheir Z.;Hamed, Ezzat A.;Sharaf, Saber M.	https://onlinelibrary.wiley.com/doi/abs/10.1002/1099-1395%28200009%2913%3A9%3C549%3A%3AAID-POC297%3E3.0.CO%3B2-5		3	Analine	Cl	Methanol	-1.49		modelled
171	0.3341	O=[N+]([O-])c1cnc(Cl)c([N+](=O)[O-])c1	COc1ccc(N)cc1	COc1ccc(Nc2ncc([N+](=O)[O-])cc2[N+](=O)[O-])cc1	O=[N+]([O-])c1cnc(Cl)c([N+](=O)[O-])c1.COc1ccc(N)cc1>>COc1ccc(Nc2ncc([N+](=O)[O-])cc2[N+](=O)[O-])cc1	298	18.07	J. Phys. Org. Chem. 2000, 13, (2000), 549–554	2000	Kinetics of the reaction of 2-chloro-3,5-dinitropyridine with meta- and para-substituted anilines in methanol	El Hegazy, Fatma El-Zahraa M.;Abdel Fattah, Soheir Z.;Hamed, Ezzat A.;Sharaf, Saber M.	https://onlinelibrary.wiley.com/doi/abs/10.1002/1099-1395%28200009%2913%3A9%3C549%3A%3AAID-POC297%3E3.0.CO%3B2-5		3	Analine	Cl	Methanol	-0.48		modelled
172	0.134	O=[N+]([O-])c1cnc(Cl)c([N+](=O)[O-])c1	Cc1ccc(N)cc1	Cc1ccc(Nc2ncc([N+](=O)[O-])cc2[N+](=O)[O-])cc1	O=[N+]([O-])c1cnc(Cl)c([N+](=O)[O-])c1.Cc1ccc(N)cc1>>Cc1ccc(Nc2ncc([N+](=O)[O-])cc2[N+](=O)[O-])cc1	298	18.61	J. Phys. Org. Chem. 2000, 13, (2000), 549–554	2000	Kinetics of the reaction of 2-chloro-3,5-dinitropyridine with meta- and para-substituted anilines in methanol	El Hegazy, Fatma El-Zahraa M.;Abdel Fattah, Soheir Z.;Hamed, Ezzat A.;Sharaf, Saber M.	https://onlinelibrary.wiley.com/doi/abs/10.1002/1099-1395%28200009%2913%3A9%3C549%3A%3AAID-POC297%3E3.0.CO%3B2-5		3	Analine	Cl	Methanol	-0.87		modelled
173	0.0051	O=[N+]([O-])c1cnc(Cl)c([N+](=O)[O-])c1	Nc1ccc(Cl)cc1	O=[N+]([O-])c1cnc(Nc2ccc(Cl)cc2)c([N+](=O)[O-])c1	O=[N+]([O-])c1cnc(Cl)c([N+](=O)[O-])c1.Nc1ccc(Cl)cc1>>O=[N+]([O-])c1cnc(Nc2ccc(Cl)cc2)c([N+](=O)[O-])c1	298	20.55	J. Phys. Org. Chem. 2000, 13, (2000), 549–554	2000	Kinetics of the reaction of 2-chloro-3,5-dinitropyridine with meta- and para-substituted anilines in methanol	El Hegazy, Fatma El-Zahraa M.;Abdel Fattah, Soheir Z.;Hamed, Ezzat A.;Sharaf, Saber M.	https://onlinelibrary.wiley.com/doi/abs/10.1002/1099-1395%28200009%2913%3A9%3C549%3A%3AAID-POC297%3E3.0.CO%3B2-5		3	Analine	Cl	Methanol	-2.29		modelled
174	0.006	O=[N+]([O-])c1cnc(Cl)c([N+](=O)[O-])c1	Nc1ccc(Br)cc1	O=[N+]([O-])c1cnc(Nc2ccc(Br)cc2)c([N+](=O)[O-])c1	O=[N+]([O-])c1cnc(Cl)c([N+](=O)[O-])c1.Nc1ccc(Br)cc1>>O=[N+]([O-])c1cnc(Nc2ccc(Br)cc2)c([N+](=O)[O-])c1	298	20.45	J. Phys. Org. Chem. 2000, 13, (2000), 549–554	2000	Kinetics of the reaction of 2-chloro-3,5-dinitropyridine with meta- and para-substituted anilines in methanol	El Hegazy, Fatma El-Zahraa M.;Abdel Fattah, Soheir Z.;Hamed, Ezzat A.;Sharaf, Saber M.	https://onlinelibrary.wiley.com/doi/abs/10.1002/1099-1395%28200009%2913%3A9%3C549%3A%3AAID-POC297%3E3.0.CO%3B2-5		3	Analine	Cl	Methanol	-2.22		modelled
175	0.0011	O=[N+]([O-])c1cnc(Cl)c([N+](=O)[O-])c1	CC(=O)c1ccc(N)cc1	CC(=O)c1ccc(Nc2ncc([N+](=O)[O-])cc2[N+](=O)[O-])cc1	O=[N+]([O-])c1cnc(Cl)c([N+](=O)[O-])c1.CC(=O)c1ccc(N)cc1>>CC(=O)c1ccc(Nc2ncc([N+](=O)[O-])cc2[N+](=O)[O-])cc1	298	21.45	J. Phys. Org. Chem. 2000, 13, (2000), 549–554	2000	Kinetics of the reaction of 2-chloro-3,5-dinitropyridine with meta- and para-substituted anilines in methanol	El Hegazy, Fatma El-Zahraa M.;Abdel Fattah, Soheir Z.;Hamed, Ezzat A.;Sharaf, Saber M.	https://onlinelibrary.wiley.com/doi/abs/10.1002/1099-1395%28200009%2913%3A9%3C549%3A%3AAID-POC297%3E3.0.CO%3B2-5		3	Analine	Cl	Methanol	-2.96		modelled
176	0.0307	O=[N+]([O-])c1cnc(Cl)c([N+](=O)[O-])c1	COc1cccc(N)c1	COc1cccc(Nc2ncc([N+](=O)[O-])cc2[N+](=O)[O-])c1	O=[N+]([O-])c1cnc(Cl)c([N+](=O)[O-])c1.COc1cccc(N)c1>>COc1cccc(Nc2ncc([N+](=O)[O-])cc2[N+](=O)[O-])c1	298	19.49	J. Phys. Org. Chem. 2000, 13, (2000), 549–554	2000	Kinetics of the reaction of 2-chloro-3,5-dinitropyridine with meta- and para-substituted anilines in methanol	El Hegazy, Fatma El-Zahraa M.;Abdel Fattah, Soheir Z.;Hamed, Ezzat A.;Sharaf, Saber M.	https://onlinelibrary.wiley.com/doi/abs/10.1002/1099-1395%28200009%2913%3A9%3C549%3A%3AAID-POC297%3E3.0.CO%3B2-5		3	Analine	Cl	Methanol	-1.51		modelled
177	0.0485	O=[N+]([O-])c1cnc(Cl)c([N+](=O)[O-])c1	Cc1cccc(N)c1	Cc1cccc(Nc2ncc([N+](=O)[O-])cc2[N+](=O)[O-])c1	O=[N+]([O-])c1cnc(Cl)c([N+](=O)[O-])c1.Cc1cccc(N)c1>>Cc1cccc(Nc2ncc([N+](=O)[O-])cc2[N+](=O)[O-])c1	298	19.21	J. Phys. Org. Chem. 2000, 13, (2000), 549–554	2000	Kinetics of the reaction of 2-chloro-3,5-dinitropyridine with meta- and para-substituted anilines in methanol	El Hegazy, Fatma El-Zahraa M.;Abdel Fattah, Soheir Z.;Hamed, Ezzat A.;Sharaf, Saber M.	https://onlinelibrary.wiley.com/doi/abs/10.1002/1099-1395%28200009%2913%3A9%3C549%3A%3AAID-POC297%3E3.0.CO%3B2-5		3	Analine	Cl	Methanol	-1.31		modelled
178	0.0023	O=[N+]([O-])c1cnc(Cl)c([N+](=O)[O-])c1	Nc1cccc(Cl)c1	O=[N+]([O-])c1cnc(Nc2cccc(Cl)c2)c([N+](=O)[O-])c1	O=[N+]([O-])c1cnc(Cl)c([N+](=O)[O-])c1.Nc1cccc(Cl)c1>>O=[N+]([O-])c1cnc(Nc2cccc(Cl)c2)c([N+](=O)[O-])c1	298	21.02	J. Phys. Org. Chem. 2000, 13, (2000), 549–554	2000	Kinetics of the reaction of 2-chloro-3,5-dinitropyridine with meta- and para-substituted anilines in methanol	El Hegazy, Fatma El-Zahraa M.;Abdel Fattah, Soheir Z.;Hamed, Ezzat A.;Sharaf, Saber M.	https://onlinelibrary.wiley.com/doi/abs/10.1002/1099-1395%28200009%2913%3A9%3C549%3A%3AAID-POC297%3E3.0.CO%3B2-5		3	Analine	Cl	Methanol	-2.64		modelled
179	0.0028	O=[N+]([O-])c1cnc(Cl)c([N+](=O)[O-])c1	Nc1cccc(Br)c1	O=[N+]([O-])c1cnc(Nc2cccc(Br)c2)c([N+](=O)[O-])c1	O=[N+]([O-])c1cnc(Cl)c([N+](=O)[O-])c1.Nc1cccc(Br)c1>>O=[N+]([O-])c1cnc(Nc2cccc(Br)c2)c([N+](=O)[O-])c1	298	20.9	J. Phys. Org. Chem. 2000, 13, (2000), 549–554	2000	Kinetics of the reaction of 2-chloro-3,5-dinitropyridine with meta- and para-substituted anilines in methanol	El Hegazy, Fatma El-Zahraa M.;Abdel Fattah, Soheir Z.;Hamed, Ezzat A.;Sharaf, Saber M.	https://onlinelibrary.wiley.com/doi/abs/10.1002/1099-1395%28200009%2913%3A9%3C549%3A%3AAID-POC297%3E3.0.CO%3B2-5		3	Analine	Cl	Methanol	-2.55		modelled
180	1.54575e-06	Fc1nc(F)c(F)c(Cl)c1F	N	Nc1nc(F)c(F)c(Cl)c1F	Fc1nc(F)c(F)c(Cl)c1F.N>>Nc1nc(F)c(F)c(Cl)c1F	298	25.34	J. Phys. Chem. A , 120, (2016), 10023−10032	2016	Local Electron Attachment Energy and Its Use for Predicting Nucleophilic Reactions and Halogen Bonding	Brinck, Tore;Carlqvist, Peter;Stenlid, Joakim H.	https://doi.org/10.1021/acs.jpca.6b10142		Table1_a	Ammonia	F	Dioxane:Water (60:40 v/v)	-5.81		modelled
181	5.90329e-06	Fc1cc(Cl)c(F)c(F)n1	N	Nc1cc(Cl)c(F)c(F)n1	Fc1cc(Cl)c(F)c(F)n1.N>>Nc1cc(Cl)c(F)c(F)n1	298	24.55	J. Phys. Chem. A , 120, (2016), 10023−10032	2016	Local Electron Attachment Energy and Its Use for Predicting Nucleophilic Reactions and Halogen Bonding	Brinck, Tore;Carlqvist, Peter;Stenlid, Joakim H.	https://doi.org/10.1021/acs.jpca.6b10142		Table1_b	Ammonia	F	Dioxane:Water (60:40 v/v)	-5.23		modelled
182	5.06789e-05	Fc1nc(F)c(F)nc1F	N	Nc1nc(F)c(F)nc1F	Fc1nc(F)c(F)nc1F.N>>Nc1nc(F)c(F)nc1F	298	23.27	J. Phys. Chem. A , 120, (2016), 10023−10032	2016	Local Electron Attachment Energy and Its Use for Predicting Nucleophilic Reactions and Halogen Bonding	Brinck, Tore;Carlqvist, Peter;Stenlid, Joakim H.	https://doi.org/10.1021/acs.jpca.6b10142		Table1_c	Ammonia	F	Dioxane:Water (60:40 v/v)	-4.3		modelled
183	0.000682328	Fc1nc(F)c(F)c(F)c1F	N	Nc1c(F)c(F)nc(F)c1F	Fc1nc(F)c(F)c(F)c1F.N>>Nc1c(F)c(F)nc(F)c1F	298	21.74	J. Phys. Chem. A , 120, (2016), 10023−10032	2016	Local Electron Attachment Energy and Its Use for Predicting Nucleophilic Reactions and Halogen Bonding	Brinck, Tore;Carlqvist, Peter;Stenlid, Joakim H.	https://doi.org/10.1021/acs.jpca.6b10142		Table1_d	Ammonia	F	Dioxane:Water (60:40 v/v)	-3.17		modelled
184	0.00191125	Fc1nc(F)c(Cl)c(F)c1F	N	Nc1c(F)c(F)nc(F)c1Cl	Fc1nc(F)c(Cl)c(F)c1F.N>>Nc1c(F)c(F)nc(F)c1Cl	298	21.13	J. Phys. Chem. A , 120, (2016), 10023−10032	2016	Local Electron Attachment Energy and Its Use for Predicting Nucleophilic Reactions and Halogen Bonding	Brinck, Tore;Carlqvist, Peter;Stenlid, Joakim H.	https://doi.org/10.1021/acs.jpca.6b10142		Table1_e	Ammonia	F	Dioxane:Water (60:40 v/v)	-2.72		modelled
185	0.025223	Fc1nnc(F)c(F)c1F	N	Nc1c(F)nnc(F)c1F	Fc1nnc(F)c(F)c1F.N>>Nc1c(F)nnc(F)c1F	298	19.6	J. Phys. Chem. A , 120, (2016), 10023−10032	2016	Local Electron Attachment Energy and Its Use for Predicting Nucleophilic Reactions and Halogen Bonding	Brinck, Tore;Carlqvist, Peter;Stenlid, Joakim H.	https://doi.org/10.1021/acs.jpca.6b10142		Table1_f	Ammonia	F	Dioxane:Water (60:40 v/v)	-1.6		modelled
186	1.34986	Fc1nc(F)c(F)c(F)n1	N	Nc1nc(F)nc(F)c1F	Fc1nc(F)c(F)c(F)n1.N>>Nc1nc(F)nc(F)c1F	298	17.25	J. Phys. Chem. A , 120, (2016), 10023−10032	2016	Local Electron Attachment Energy and Its Use for Predicting Nucleophilic Reactions and Halogen Bonding	Brinck, Tore;Carlqvist, Peter;Stenlid, Joakim H.	https://doi.org/10.1021/acs.jpca.6b10142		Table1_I	Ammonia	F	Dioxane:Water (60:40 v/v)	0.13		modelled
187	1.67883e-07	Clc1nc(Cl)c(Cl)c(Cl)c1Cl	N	Nc1c(Cl)c(Cl)nc(Cl)c1Cl	Clc1nc(Cl)c(Cl)c(Cl)c1Cl.N>>Nc1c(Cl)c(Cl)nc(Cl)c1Cl	298	26.65	Journal of Fluorine Chemistry, 20, (1982), 507-5 14	1982	Mechanisms for reactions of halogenated compounds. Part 4.[1] activating influences of ring-nitrogen and trifluoromethyl in nucleophilic aromatic substitution	Chambers, R. D.;Martin, P. A.;Waterhouse, J. S.; Williams, D. L. H.;Anderson, B.	https://doi.org/10.1016/S0022-1139(00)82276-9		Table1_7	Ammonia	F	Dioxane:Water (60:40 v/v)	-6.77		modelled
188	1.07996e-05	Clc1nnc(Cl)c(Cl)c1Cl	N	Nc1c(Cl)nnc(Cl)c1Cl	Clc1nnc(Cl)c(Cl)c1Cl.N>>Nc1c(Cl)nnc(Cl)c1Cl	298	24.19	Journal of Fluorine Chemistry, 20, (1982), 507-5 14	1982	Mechanisms for reactions of halogenated compounds. Part 4.[1] activating influences of ring-nitrogen and trifluoromethyl in nucleophilic aromatic substitution	Chambers, R. D.;Martin, P. A.;Waterhouse, J. S.; Williams, D. L. H.;Anderson, B.	https://doi.org/10.1016/S0022-1139(00)82276-9		Table1_8	Ammonia	F	Dioxane:Water (60:40 v/v)	-4.97		modelled
189	0.00307946	Clc1nc(Cl)c(Cl)c(Cl)n1	N	Nc1nc(Cl)nc(Cl)c1Cl	Clc1nc(Cl)c(Cl)c(Cl)n1.N>>Nc1nc(Cl)nc(Cl)c1Cl	298	20.85	Journal of Fluorine Chemistry, 20, (1982), 507-5 14	1982	Mechanisms for reactions of halogenated compounds. Part 4.[1] activating influences of ring-nitrogen and trifluoromethyl in nucleophilic aromatic substitution	Chambers, R. D.;Martin, P. A.;Waterhouse, J. S.; Williams, D. L. H.;Anderson, B.	https://doi.org/10.1016/S0022-1139(00)82276-9		Table1_9	Ammonia	F	Dioxane:Water (60:40 v/v)	-2.51		modelled
190	0.0530776	Fc1nc(F)c(C(F)(F)F)c(F)c1F	N	Nc1c(F)c(F)nc(F)c1C(F)(F)F	Fc1nc(F)c(C(F)(F)F)c(F)c1F.N>>Nc1c(F)c(F)nc(F)c1C(F)(F)F	298	19.16	Journal of Fluorine Chemistry, 20, (1982), 507-5 14	1982	Mechanisms for reactions of halogenated compounds. Part 4.[1] activating influences of ring-nitrogen and trifluoromethyl in nucleophilic aromatic substitution	Chambers, R. D.;Martin, P. A.;Waterhouse, J. S.; Williams, D. L. H.;Anderson, B.	https://doi.org/10.1016/S0022-1139(00)82276-9		Table1_10	Ammonia	F	Dioxane:Water (60:40 v/v)	-1.28		modelled
191	0.0265693	Fc1nc(F)c(C(F)(F)F)c(F)c1F	N	Nc1nc(F)c(C(F)(F)F)c(F)c1F	Fc1nc(F)c(C(F)(F)F)c(F)c1F.N>>Nc1nc(F)c(C(F)(F)F)c(F)c1F	298	19.57	Journal of Fluorine Chemistry, 20, (1982), 507-5 14	1982	Mechanisms for reactions of halogenated compounds. Part 4.[1] activating influences of ring-nitrogen and trifluoromethyl in nucleophilic aromatic substitution	Chambers, R. D.;Martin, P. A.;Waterhouse, J. S.; Williams, D. L. H.;Anderson, B.	https://doi.org/10.1016/S0022-1139(00)82276-9		Table1_10	Ammonia	F	Dioxane:Water (60:40 v/v)	-1.58		modelled
192	3.38719	Fc1nc(F)c(C(F)(F)F)c(F)c1C(F)(F)F	N	Nc1c(C(F)(F)F)c(F)nc(F)c1C(F)(F)F	Fc1nc(F)c(C(F)(F)F)c(F)c1C(F)(F)F.N>>Nc1c(C(F)(F)F)c(F)nc(F)c1C(F)(F)F	298	16.7	Journal of Fluorine Chemistry, 20, (1982), 507-5 14	1982	Mechanisms for reactions of halogenated compounds. Part 4.[1] activating influences of ring-nitrogen and trifluoromethyl in nucleophilic aromatic substitution	Chambers, R. D.;Martin, P. A.;Waterhouse, J. S.; Williams, D. L. H.;Anderson, B.	https://doi.org/10.1016/S0022-1139(00)82276-9		Table1_11	Ammonia	F	Dioxane:Water (60:40 v/v)	0.53		modelled
193	1.30996	Fc1nc(F)c(C(F)(F)F)c(F)c1C(F)(F)F	N	Nc1nc(F)c(C(F)(F)F)c(F)c1C(F)(F)F	Fc1nc(F)c(C(F)(F)F)c(F)c1C(F)(F)F.N>>Nc1nc(F)c(C(F)(F)F)c(F)c1C(F)(F)F	298	17.26	Journal of Fluorine Chemistry, 20, (1982), 507-5 14	1982	Mechanisms for reactions of halogenated compounds. Part 4.[1] activating influences of ring-nitrogen and trifluoromethyl in nucleophilic aromatic substitution	Chambers, R. D.;Martin, P. A.;Waterhouse, J. S.; Williams, D. L. H.;Anderson, B.	https://doi.org/10.1016/S0022-1139(00)82276-9		Table1_11	Ammonia	F	Dioxane:Water (60:40 v/v)	0.12		modelled
194	0.342666	Fc1cc(F)c(F)c(F)n1	N	Nc1cc(F)nc(F)c1F	Fc1cc(F)c(F)c(F)n1.N>>Nc1cc(F)nc(F)c1F	298	18.06	Journal of Fluorine Chemistry, 20, (1982), 507-5 14	1982	Mechanisms for reactions of halogenated compounds. Part 4.[1] activating influences of ring-nitrogen and trifluoromethyl in nucleophilic aromatic substitution	Chambers, R. D.;Martin, P. A.;Waterhouse, J. S.; Williams, D. L. H.;Anderson, B.	https://doi.org/10.1016/S0022-1139(00)82276-9		Table1_12	Ammonia	F	Dioxane:Water (60:40 v/v)	-0.47		modelled
195	0.299692	Fc1cc(F)c(F)c(F)n1	N	Nc1cc(F)c(F)c(F)n1	Fc1cc(F)c(F)c(F)n1.N>>Nc1cc(F)c(F)c(F)n1	298	18.14	Journal of Fluorine Chemistry, 20, (1982), 507-5 14	1982	Mechanisms for reactions of halogenated compounds. Part 4.[1] activating influences of ring-nitrogen and trifluoromethyl in nucleophilic aromatic substitution	Chambers, R. D.;Martin, P. A.;Waterhouse, J. S.; Williams, D. L. H.;Anderson, B.	https://doi.org/10.1016/S0022-1139(00)82276-9		Table1_13	Ammonia	F	Dioxane:Water (60:40 v/v)	-0.52		modelled
196	0.000670156	Fc1c(F)c(F)c(C(F)(F)F)c(F)c1F	N	Nc1c(F)c(F)c(C(F)(F)F)c(F)c1F	Fc1c(F)c(F)c(C(F)(F)F)c(F)c1F.N>>Nc1c(F)c(F)c(C(F)(F)F)c(F)c1F	353	25.88	Journal of Fluorine Chemistry, 20, (1982), 507-5 14	1982	Mechanisms for reactions of halogenated compounds. Part 4.[1] activating influences of ring-nitrogen and trifluoromethyl in nucleophilic aromatic substitution	Chambers, R. D.;Martin, P. A.;Waterhouse, J. S.; Williams, D. L. H.;Anderson, B.	https://doi.org/10.1016/S0022-1139(00)82276-9		Table1_14	Ammonia	F	Dioxane:Water (60:40 v/v)	-3.17		modelled
197	7.01532e-07	Fc1cc(F)nc(F)c1	N	Nc1cc(F)nc(F)c1	Fc1cc(F)nc(F)c1.N>>Nc1cc(F)nc(F)c1	298	25.81	J. Chem. Soc., Perkin Trans. 2, 1977, 1774-1778	1977	Mechanisms for reactions of halogenated compounds. Part 2. Orienting effects of chlorine substituents in nucleophilic aromatic substitution	Chambers, Richard D.;Close, Deborah;Musgrave, W. Kenneth R.;Waterhouse, John S.;Williams, D. Lyn H.	http://dx.doi.org/10.1039/P29770001774		Table1_1	Ammonia	F	Dioxane:Water (60:40 v/v)	-6.15		modelled
198	1.9999e-07	Fc1cc(F)nc(F)c1	N	Nc1cc(F)cc(F)n1	Fc1cc(F)nc(F)c1.N>>Nc1cc(F)cc(F)n1	298	26.55	J. Chem. Soc., Perkin Trans. 2, 1977, 1774-1778	1977	Mechanisms for reactions of halogenated compounds. Part 2. Orienting effects of chlorine substituents in nucleophilic aromatic substitution	Chambers, Richard D.;Close, Deborah;Musgrave, W. Kenneth R.;Waterhouse, John S.;Williams, D. Lyn H.	http://dx.doi.org/10.1039/P29770001774		Table1_1	Ammonia	F	Dioxane:Water (60:40 v/v)	-6.7		modelled
199	0.0047529	Fc1nc(F)c(Cl)c(F)c1Cl	N	Nc1c(Cl)c(F)nc(F)c1Cl	Fc1nc(F)c(Cl)c(F)c1Cl.N>>Nc1c(Cl)c(F)nc(F)c1Cl	298	20.59	J. Chem. Soc., Perkin Trans. 2, 1977, 1774-1778	1977	Mechanisms for reactions of halogenated compounds. Part 2. Orienting effects of chlorine substituents in nucleophilic aromatic substitution	Chambers, Richard D.;Close, Deborah;Musgrave, W. Kenneth R.;Waterhouse, John S.;Williams, D. Lyn H.	http://dx.doi.org/10.1039/P29770001774		Table1_2	Ammonia	F	Dioxane:Water (60:40 v/v)	-2.32		modelled
200	2.92977e-05	Fc1cnc(F)c(F)c1F	N	Nc1c(F)cnc(F)c1F	Fc1cnc(F)c(F)c1F.N>>Nc1c(F)cnc(F)c1F	298	23.6	J. Chem. Soc., Perkin Trans. 2, 1977, 1774-1778	1977	Mechanisms for reactions of halogenated compounds. Part 2. Orienting effects of chlorine substituents in nucleophilic aromatic substitution	Chambers, Richard D.;Close, Deborah;Musgrave, W. Kenneth R.;Waterhouse, John S.;Williams, D. Lyn H.	http://dx.doi.org/10.1039/P29770001774		Table1_5	Ammonia	F	Dioxane:Water (60:40 v/v)	-4.53		modelled
201	0.000712308	Fc1nc(Cl)c(F)c(F)c1F	N	Nc1c(F)c(F)nc(Cl)c1F	Fc1nc(Cl)c(F)c(F)c1F.N>>Nc1c(F)c(F)nc(Cl)c1F	298	21.71	J. Chem. Soc., Perkin Trans. 2, 1977, 1774-1778	1977	Mechanisms for reactions of halogenated compounds. Part 2. Orienting effects of chlorine substituents in nucleophilic aromatic substitution	Chambers, Richard D.;Close, Deborah;Musgrave, W. Kenneth R.;Waterhouse, John S.;Williams, D. Lyn H.	http://dx.doi.org/10.1039/P29770001774		Table1_6	Ammonia	F	Dioxane:Water (60:40 v/v)	-3.15		modelled
202	4.87203e-06	Fc1nc(F)c(Cl)c(Cl)c1F	N	Nc1nc(F)c(F)c(Cl)c1Cl	Fc1nc(F)c(Cl)c(Cl)c1F.N>>Nc1nc(F)c(F)c(Cl)c1Cl	298	24.66	J. Chem. Soc., Perkin Trans. 2, 1977, 1774-1778	1977	Mechanisms for reactions of halogenated compounds. Part 2. Orienting effects of chlorine substituents in nucleophilic aromatic substitution	Chambers, Richard D.;Close, Deborah;Musgrave, W. Kenneth R.;Waterhouse, John S.;Williams, D. Lyn H.	http://dx.doi.org/10.1039/P29770001774		Table1_8	Ammonia	F	Dioxane:Water (60:40 v/v)	-5.31		modelled
203	4.09975e-05	Fc1nc(F)c(Cl)c(Cl)c1F	N	Nc1nc(F)c(Cl)c(Cl)c1F	Fc1nc(F)c(Cl)c(Cl)c1F.N>>Nc1nc(F)c(Cl)c(Cl)c1F	298	23.4	J. Chem. Soc., Perkin Trans. 2, 1977, 1774-1778	1977	Mechanisms for reactions of halogenated compounds. Part 2. Orienting effects of chlorine substituents in nucleophilic aromatic substitution	Chambers, Richard D.;Close, Deborah;Musgrave, W. Kenneth R.;Waterhouse, John S.;Williams, D. Lyn H.	http://dx.doi.org/10.1039/P29770001774		Table1_8	Ammonia	F	Dioxane:Water (60:40 v/v)	-4.39		modelled
204	0.000129997	Fc1nc(F)c(Cl)c(Cl)c1Cl	N	Nc1nc(F)c(Cl)c(Cl)c1Cl	Fc1nc(F)c(Cl)c(Cl)c1Cl.N>>Nc1nc(F)c(Cl)c(Cl)c1Cl	298	22.72	J. Chem. Soc., Perkin Trans. 2, 1977, 1774-1778	1977	Mechanisms for reactions of halogenated compounds. Part 2. Orienting effects of chlorine substituents in nucleophilic aromatic substitution	Chambers, Richard D.;Close, Deborah;Musgrave, W. Kenneth R.;Waterhouse, John S.;Williams, D. Lyn H.	http://dx.doi.org/10.1039/P29770001774		Table1_9	Ammonia	F	Dioxane:Water (60:40 v/v)	-3.89		modelled
205	0.000647106	Fc1c(Cl)nc(Cl)c(F)c1F	N	Nc1c(F)c(Cl)nc(Cl)c1F	Fc1c(Cl)nc(Cl)c(F)c1F.N>>Nc1c(F)c(Cl)nc(Cl)c1F	298	21.77	J. Chem. Soc., Perkin Trans. 2, 1977, 1774-1778	1977	Mechanisms for reactions of halogenated compounds. Part 2. Orienting effects of chlorine substituents in nucleophilic aromatic substitution	Chambers, Richard D.;Close, Deborah;Musgrave, W. Kenneth R.;Waterhouse, John S.;Williams, D. Lyn H.	http://dx.doi.org/10.1039/P29770001774		Table1_12	Ammonia	F	Dioxane:Water (60:40 v/v)	-3.19		modelled
206	0.00508226	Fc1nc(F)c(F)c(F)c1F	CCNCC	CCN(CC)c1c(F)c(F)nc(F)c1F	Fc1nc(F)c(F)c(F)c1F.CCNCC>>CCN(CC)c1c(F)c(F)nc(F)c1F	298	20.55	J. Chem. Soc., Perkin Trans. 2, 1977, 1774-1778	1977	Mechanisms for reactions of halogenated compounds. Part 2. Orienting effects of chlorine substituents in nucleophilic aromatic substitution	Chambers, Richard D.;Close, Deborah;Musgrave, W. Kenneth R.;Waterhouse, John S.;Williams, D. Lyn H.	http://dx.doi.org/10.1039/P29770001774		Table2_10	Diethylamine	F	Dioxane	-2.29	207	modelled
207	0.0123019	Fc1nc(F)c(F)c(F)c1F	CCNCC	CCN(CC)c1c(F)c(F)nc(F)c1F	Fc1nc(F)c(F)c(F)c1F.CCNCC>>CCN(CC)c1c(F)c(F)nc(F)c1F	298	20.03	J. Chem. Soc., Perkin Trans. 2, 1977, 1774-1778	1977	Mechanisms for reactions of halogenated compounds. Part 2. Orienting effects of chlorine substituents in nucleophilic aromatic substitution	Chambers, Richard D.;Close, Deborah;Musgrave, W. Kenneth R.;Waterhouse, John S.;Williams, D. Lyn H.	http://dx.doi.org/10.1039/P29770001774		Table2_10	Diethylamine	F	Nitrobenzene	-1.91	206	modelled
208	0.000967979	Fc1nc(F)c(Cl)c(F)c1F	CCNCC	CCN(CC)c1c(F)c(F)nc(F)c1Cl	Fc1nc(F)c(Cl)c(F)c1F.CCNCC>>CCN(CC)c1c(F)c(F)nc(F)c1Cl	298	21.53	J. Chem. Soc., Perkin Trans. 2, 1977, 1774-1778	1977	Mechanisms for reactions of halogenated compounds. Part 2. Orienting effects of chlorine substituents in nucleophilic aromatic substitution	Chambers, Richard D.;Close, Deborah;Musgrave, W. Kenneth R.;Waterhouse, John S.;Williams, D. Lyn H.	http://dx.doi.org/10.1039/P29770001774		Table2_4	Diethylamine	F	Dioxane	-3.01		modelled
209	0.0017311	Fc1nc(F)c(Cl)c(F)c1F	CCNCC	CCN(CC)c1nc(F)c(Cl)c(F)c1F	Fc1nc(F)c(Cl)c(F)c1F.CCNCC>>CCN(CC)c1nc(F)c(Cl)c(F)c1F	298	21.19	J. Chem. Soc., Perkin Trans. 2, 1977, 1774-1778	1977	Mechanisms for reactions of halogenated compounds. Part 2. Orienting effects of chlorine substituents in nucleophilic aromatic substitution	Chambers, Richard D.;Close, Deborah;Musgrave, W. Kenneth R.;Waterhouse, John S.;Williams, D. Lyn H.	http://dx.doi.org/10.1039/P29770001774		Table2_4	Diethylamine	F	Dioxane	-2.76		modelled
210	7.43297e-05	Fc1nc(F)c(F)c(Cl)c1F	CCNCC	CCN(CC)c1nc(F)c(F)c(Cl)c1F	Fc1nc(F)c(F)c(Cl)c1F.CCNCC>>CCN(CC)c1nc(F)c(F)c(Cl)c1F	298	23.05	J. Chem. Soc., Perkin Trans. 2, 1977, 1774-1778	1977	Mechanisms for reactions of halogenated compounds. Part 2. Orienting effects of chlorine substituents in nucleophilic aromatic substitution	Chambers, Richard D.;Close, Deborah;Musgrave, W. Kenneth R.;Waterhouse, John S.;Williams, D. Lyn H.	http://dx.doi.org/10.1039/P29770001774		Table2_11	Diethylamine	F	Dioxane	-4.13		modelled
211	0.00114999	Fc1nc(F)c(Cl)c(F)c1Cl	CCNCC	CCN(CC)c1nc(F)c(Cl)c(F)c1Cl	Fc1nc(F)c(Cl)c(F)c1Cl.CCNCC>>CCN(CC)c1nc(F)c(Cl)c(F)c1Cl	298	21.43	J. Chem. Soc., Perkin Trans. 2, 1977, 1774-1778	1977	Mechanisms for reactions of halogenated compounds. Part 2. Orienting effects of chlorine substituents in nucleophilic aromatic substitution	Chambers, Richard D.;Close, Deborah;Musgrave, W. Kenneth R.;Waterhouse, John S.;Williams, D. Lyn H.	http://dx.doi.org/10.1039/P29770001774		Table2_2	Diethylamine	F	Dioxane	-2.94		modelled
212	0.00195181	Fc1nc(F)c(Cl)c(Cl)c1F	CCNCC	CCN(CC)c1nc(F)c(Cl)c(Cl)c1F	Fc1nc(F)c(Cl)c(Cl)c1F.CCNCC>>CCN(CC)c1nc(F)c(Cl)c(Cl)c1F	298	21.12	J. Chem. Soc., Perkin Trans. 2, 1977, 1774-1778	1977	Mechanisms for reactions of halogenated compounds. Part 2. Orienting effects of chlorine substituents in nucleophilic aromatic substitution	Chambers, Richard D.;Close, Deborah;Musgrave, W. Kenneth R.;Waterhouse, John S.;Williams, D. Lyn H.	http://dx.doi.org/10.1039/P29770001774		Table2_8	Diethylamine	F	Dioxane	-2.71		modelled
213	0.0029795	Fc1c(Cl)nc(Cl)c(F)c1F	CCNCC	CCN(CC)c1c(F)c(Cl)nc(Cl)c1F	Fc1c(Cl)nc(Cl)c(F)c1F.CCNCC>>CCN(CC)c1c(F)c(Cl)nc(Cl)c1F	298	20.86	J. Chem. Soc., Perkin Trans. 2, 1977, 1774-1778	1977	Mechanisms for reactions of halogenated compounds. Part 2. Orienting effects of chlorine substituents in nucleophilic aromatic substitution	Chambers, Richard D.;Close, Deborah;Musgrave, W. Kenneth R.;Waterhouse, John S.;Williams, D. Lyn H.	http://dx.doi.org/10.1039/P29770001774		Table2_12	Diethylamine	F	Dioxane	-2.53		modelled
214	0.000727425	Fc1nc(F)c(Cl)c(Cl)c1Cl	CCNCC	CCN(CC)c1nc(F)c(Cl)c(Cl)c1Cl	Fc1nc(F)c(Cl)c(Cl)c1Cl.CCNCC>>CCN(CC)c1nc(F)c(Cl)c(Cl)c1Cl	298	21.7	J. Chem. Soc., Perkin Trans. 2, 1977, 1774-1778	1977	Mechanisms for reactions of halogenated compounds. Part 2. Orienting effects of chlorine substituents in nucleophilic aromatic substitution	Chambers, Richard D.;Close, Deborah;Musgrave, W. Kenneth R.;Waterhouse, John S.;Williams, D. Lyn H.	http://dx.doi.org/10.1039/P29770001774		Table2_9	Diethylamine	F	Dioxane	-3.14		modelled
215	0.00052611	O=[N+]([O-])c1ccc(F)cc1	[N-]=[N+]=[N-]	[N-]=[N+]=Nc1ccc([N+](=O)[O-])cc1	O=[N+]([O-])c1ccc(F)cc1.[N-]=[N+]=[N-]>>[N-]=[N+]=Nc1ccc([N+](=O)[O-])cc1	298	21.89	J. Am. Chem. Soc.,1973, 95, 408-410	1973	Solvation of ions. XVIII. Protic-dipolar aprotic solvent effects on the free energies, enthalpies, and entropies of activation of an SNAr reaction	Cox, B. G.;Parker, A. J.	http://dx.doi.org/10.1021/ja00783a016		Table_III_1	Azide	F	DMSO	-3.28	216, 217, 218, 219, 220, 221, 222, 223, 468, 469, 470	modelled
216	0.000549776	O=[N+]([O-])c1ccc(F)cc1	[N-]=[N+]=[N-]	[N-]=[N+]=Nc1ccc([N+](=O)[O-])cc1	O=[N+]([O-])c1ccc(F)cc1.[N-]=[N+]=[N-]>>[N-]=[N+]=Nc1ccc([N+](=O)[O-])cc1	298	21.86	J. Am. Chem. Soc.,1973, 95, 408-410	1973	Solvation of ions. XVIII. Protic-dipolar aprotic solvent effects on the free energies, enthalpies, and entropies of activation of an SNAr reaction	Cox, B. G.;Parker, A. J.	http://dx.doi.org/10.1021/ja00783a016		Table_III_2	Azide	F	Acetonitrile	-3.26	215, 217, 218, 219, 220, 221, 222, 223, 468, 469, 470	modelled
217	0.00173803	O=[N+]([O-])c1ccc(F)cc1	[N-]=[N+]=[N-]	[N-]=[N+]=Nc1ccc([N+](=O)[O-])cc1	O=[N+]([O-])c1ccc(F)cc1.[N-]=[N+]=[N-]>>[N-]=[N+]=Nc1ccc([N+](=O)[O-])cc1	298	21.18	J. Am. Chem. Soc.,1973, 95, 408-410	1973	Solvation of ions. XVIII. Protic-dipolar aprotic solvent effects on the free energies, enthalpies, and entropies of activation of an SNAr reaction	Cox, B. G.;Parker, A. J.	http://dx.doi.org/10.1021/ja00783a016		Table_III_3	Azide	F	DMF	-2.76	215, 216, 218, 219, 220, 221, 222, 223, 468, 469, 470	modelled
218	3.98159e-08	O=[N+]([O-])c1ccc(F)cc1	[N-]=[N+]=[N-]	[N-]=[N+]=Nc1ccc([N+](=O)[O-])cc1	O=[N+]([O-])c1ccc(F)cc1.[N-]=[N+]=[N-]>>[N-]=[N+]=Nc1ccc([N+](=O)[O-])cc1	298	27.5	J. Am. Chem. Soc.,1973, 95, 408-410	1973	Solvation of ions. XVIII. Protic-dipolar aprotic solvent effects on the free energies, enthalpies, and entropies of activation of an SNAr reaction	Cox, B. G.;Parker, A. J.	http://dx.doi.org/10.1021/ja00783a016		Table_III_4	Azide	F	Water	-7.4	215, 216, 217, 219, 220, 221, 222, 223, 468, 469, 470	modelled
219	6.31344e-08	O=[N+]([O-])c1ccc(F)cc1	[N-]=[N+]=[N-]	[N-]=[N+]=Nc1ccc([N+](=O)[O-])cc1	O=[N+]([O-])c1ccc(F)cc1.[N-]=[N+]=[N-]>>[N-]=[N+]=Nc1ccc([N+](=O)[O-])cc1	298	27.23	J. Am. Chem. Soc.,1973, 95, 408-410	1973	Solvation of ions. XVIII. Protic-dipolar aprotic solvent effects on the free energies, enthalpies, and entropies of activation of an SNAr reaction	Cox, B. G.;Parker, A. J.	http://dx.doi.org/10.1021/ja00783a016		Table_III_5	Azide	F	Methanol	-7.2	215, 216, 217, 218, 220, 221, 222, 223, 468, 469, 470	modelled
220	0.00173803	O=[N+]([O-])c1ccc(F)cc1	[N-]=[N+]=[N-]	[N-]=[N+]=Nc1ccc([N+](=O)[O-])cc1	O=[N+]([O-])c1ccc(F)cc1.[N-]=[N+]=[N-]>>[N-]=[N+]=Nc1ccc([N+](=O)[O-])cc1	298	21.18	J. Am. Chem. Soc.,1973, 95, 408-410	1973	Solvation of ions. XVIII. Protic-dipolar aprotic solvent effects on the free energies, enthalpies, and entropies of activation of an SNAr reaction	Cox, B. G.;Parker, A. J.	http://dx.doi.org/10.1021/ja00783a016		Table_III_6	Azide	F	TMS	-2.76	215, 216, 217, 218, 219, 221, 222, 223, 468, 469, 470	removed
221	0.000645813	O=[N+]([O-])c1ccc(F)cc1	[N-]=[N+]=[N-]	[N-]=[N+]=Nc1ccc([N+](=O)[O-])cc1	O=[N+]([O-])c1ccc(F)cc1.[N-]=[N+]=[N-]>>[N-]=[N+]=Nc1ccc([N+](=O)[O-])cc1	298	21.77	J. Am. Chem. Soc.,1973, 95, 408-410	1973	Solvation of ions. XVIII. Protic-dipolar aprotic solvent effects on the free energies, enthalpies, and entropies of activation of an SNAr reaction	Cox, B. G.;Parker, A. J.	http://dx.doi.org/10.1021/ja00783a016		Table_III_7	Azide	F	PC	-3.19	215, 216, 217, 218, 219, 220, 222, 223, 468, 469, 470	modelled
222	0.000182092	O=[N+]([O-])c1ccc(F)cc1	[N-]=[N+]=[N-]	[N-]=[N+]=Nc1ccc([N+](=O)[O-])cc1	O=[N+]([O-])c1ccc(F)cc1.[N-]=[N+]=[N-]>>[N-]=[N+]=Nc1ccc([N+](=O)[O-])cc1	298	22.52	J. Am. Chem. Soc.,1973, 95, 408-410	1973	Solvation of ions. XVIII. Protic-dipolar aprotic solvent effects on the free energies, enthalpies, and entropies of activation of an SNAr reaction	Cox, B. G.;Parker, A. J.	http://dx.doi.org/10.1021/ja00783a016		Table_III_8	Azide	F	MeNO2	-3.74	215, 216, 217, 218, 219, 220, 221, 223, 468, 469, 470	modelled
223	0.0794999	O=[N+]([O-])c1ccc(F)cc1	[N-]=[N+]=[N-]	[N-]=[N+]=Nc1ccc([N+](=O)[O-])cc1	O=[N+]([O-])c1ccc(F)cc1.[N-]=[N+]=[N-]>>[N-]=[N+]=Nc1ccc([N+](=O)[O-])cc1	298	18.92	J. Am. Chem. Soc.,1973, 95, 408-410	1973	Solvation of ions. XVIII. Protic-dipolar aprotic solvent effects on the free energies, enthalpies, and entropies of activation of an SNAr reaction	Cox, B. G.;Parker, A. J.	http://dx.doi.org/10.1021/ja00783a016		Table_III_9	Azide	F	HMPT	-1.1	215, 216, 217, 218, 219, 220, 221, 222, 468, 469, 470	modelled
224	0.0275983	O=[N+]([O-])c1ccc(F)cc1	C1CCNCC1	O=[N+]([O-])c1ccc(N2CCCCC2)cc1	O=[N+]([O-])c1ccc(F)cc1.C1CCNCC1>>O=[N+]([O-])c1ccc(N2CCCCC2)cc1	323	21.24	Chemische Berichte, 97, (1964), 3277-3283	1964	Solvent effects in nucleophilic aromatic substitutions(trans.)	Suhr, Harald	https://doi.org/10.1002/cber.19640971204		Table 1_1	Piperidine	F	DMSO	-1.56	230, 236, 242, 248, 254, 260, 266	modelled
225	6.63876e-05	O=[N+]([O-])c1ccc(Cl)cc1	C1CCNCC1	O=[N+]([O-])c1ccc(N2CCCCC2)cc1	O=[N+]([O-])c1ccc(Cl)cc1.C1CCNCC1>>O=[N+]([O-])c1ccc(N2CCCCC2)cc1	323	25.11	Chemische Berichte, 97, (1964), 3277-3283	1964	Solvent effects in nucleophilic aromatic substitutions(trans.)	Suhr, Harald	https://doi.org/10.1002/cber.19640971204		Table 1_2	Piperidine	Cl	DMSO	-4.18	231, 237, 243, 249, 255, 261, 267	modelled
226	8.02792e-05	O=[N+]([O-])c1ccc(Br)cc1	C1CCNCC1	O=[N+]([O-])c1ccc(N2CCCCC2)cc1	O=[N+]([O-])c1ccc(Br)cc1.C1CCNCC1>>O=[N+]([O-])c1ccc(N2CCCCC2)cc1	323	24.98	Chemische Berichte, 97, (1964), 3277-3283	1964	Solvent effects in nucleophilic aromatic substitutions(trans.)	Suhr, Harald	https://doi.org/10.1002/cber.19640971204		Table 1_3	Piperidine	Br	DMSO	-4.1	232, 238, 244, 250, 256, 262, 268, 431	modelled
227	1.84582e-05	O=[N+]([O-])c1ccc(I)cc1	C1CCNCC1	O=[N+]([O-])c1ccc(N2CCCCC2)cc1	O=[N+]([O-])c1ccc(I)cc1.C1CCNCC1>>O=[N+]([O-])c1ccc(N2CCCCC2)cc1	323	25.93	Chemische Berichte, 97, (1964), 3277-3283	1964	Solvent effects in nucleophilic aromatic substitutions(trans.)	Suhr, Harald	https://doi.org/10.1002/cber.19640971204		Table 1_4	Piperidine	I	DMSO	-4.73	233, 239, 245, 251, 257, 263, 269	modelled
228	0.000575656	O=[N+]([O-])c1ccc([N+](=O)[O-])cc1	C1CCNCC1	O=[N+]([O-])c1ccc(N2CCCCC2)cc1	O=[N+]([O-])c1ccc([N+](=O)[O-])cc1.C1CCNCC1>>O=[N+]([O-])c1ccc(N2CCCCC2)cc1	323	23.72	Chemische Berichte, 97, (1964), 3277-3283	1964	Solvent effects in nucleophilic aromatic substitutions(trans.)	Suhr, Harald	https://doi.org/10.1002/cber.19640971204		Table 1_5	Piperidine	Nitro	DMSO	-3.24	234, 240, 246, 252, 258, 264, 270	modelled
229	0.000189713	O=[N+]([O-])c1ccc(Oc2ccc([N+](=O)[O-])cc2)cc1	C1CCNCC1	O=[N+]([O-])c1ccc(N2CCCCC2)cc1	O=[N+]([O-])c1ccc(Oc2ccc([N+](=O)[O-])cc2)cc1.C1CCNCC1>>O=[N+]([O-])c1ccc(N2CCCCC2)cc1	323	24.43	Chemische Berichte, 97, (1964), 3277-3283	1964	Solvent effects in nucleophilic aromatic substitutions(trans.)	Suhr, Harald	https://doi.org/10.1002/cber.19640971204		Table 1_6	Piperidine	Nitro	DMSO	-3.72	235, 241, 247, 253, 259, 265, 271	modelled
230	0.00737249	O=[N+]([O-])c1ccc(F)cc1	C1CCNCC1	O=[N+]([O-])c1ccc(N2CCCCC2)cc1	O=[N+]([O-])c1ccc(F)cc1.C1CCNCC1>>O=[N+]([O-])c1ccc(N2CCCCC2)cc1	323	22.09	Chemische Berichte, 97, (1964), 3277-3283	1964	Solvent effects in nucleophilic aromatic substitutions(trans.)	Suhr, Harald	https://doi.org/10.1002/cber.19640971204		Table 1_7	Piperidine	F	DMF	-2.13	224, 236, 242, 248, 254, 260, 266	modelled
231	2.27715e-05	O=[N+]([O-])c1ccc(Cl)cc1	C1CCNCC1	O=[N+]([O-])c1ccc(N2CCCCC2)cc1	O=[N+]([O-])c1ccc(Cl)cc1.C1CCNCC1>>O=[N+]([O-])c1ccc(N2CCCCC2)cc1	323	25.79	Chemische Berichte, 97, (1964), 3277-3283	1964	Solvent effects in nucleophilic aromatic substitutions(trans.)	Suhr, Harald	https://doi.org/10.1002/cber.19640971204		Table 1_8	Piperidine	Br	DMF	-4.64	225, 237, 243, 249, 255, 261, 267	modelled
232	2.69912e-05	O=[N+]([O-])c1ccc(Br)cc1	C1CCNCC1	O=[N+]([O-])c1ccc(N2CCCCC2)cc1	O=[N+]([O-])c1ccc(Br)cc1.C1CCNCC1>>O=[N+]([O-])c1ccc(N2CCCCC2)cc1	323	25.68	Chemische Berichte, 97, (1964), 3277-3283	1964	Solvent effects in nucleophilic aromatic substitutions(trans.)	Suhr, Harald	https://doi.org/10.1002/cber.19640971204		Table 1_9	Piperidine	Cl	DMF	-4.57	226, 238, 244, 250, 256, 262, 268, 431	modelled
233	6.85865e-06	O=[N+]([O-])c1ccc(I)cc1	C1CCNCC1	O=[N+]([O-])c1ccc(N2CCCCC2)cc1	O=[N+]([O-])c1ccc(I)cc1.C1CCNCC1>>O=[N+]([O-])c1ccc(N2CCCCC2)cc1	323	26.56	Chemische Berichte, 97, (1964), 3277-3283	1964	Solvent effects in nucleophilic aromatic substitutions(trans.)	Suhr, Harald	https://doi.org/10.1002/cber.19640971204		Table 1_10	Piperidine	I	DMF	-5.16	227, 239, 245, 251, 257, 263, 269	modelled
234	0.000153778	O=[N+]([O-])c1ccc([N+](=O)[O-])cc1	C1CCNCC1	O=[N+]([O-])c1ccc(N2CCCCC2)cc1	O=[N+]([O-])c1ccc([N+](=O)[O-])cc1.C1CCNCC1>>O=[N+]([O-])c1ccc(N2CCCCC2)cc1	323	24.57	Chemische Berichte, 97, (1964), 3277-3283	1964	Solvent effects in nucleophilic aromatic substitutions(trans.)	Suhr, Harald	https://doi.org/10.1002/cber.19640971204		Table 1_11	Piperidine	Nitro	DMF	-3.81	228, 240, 246, 252, 258, 264, 270	modelled
235	4.31857e-05	O=[N+]([O-])c1ccc(Oc2ccc([N+](=O)[O-])cc2)cc1	C1CCNCC1	O=[N+]([O-])c1ccc(N2CCCCC2)cc1	O=[N+]([O-])c1ccc(Oc2ccc([N+](=O)[O-])cc2)cc1.C1CCNCC1>>O=[N+]([O-])c1ccc(N2CCCCC2)cc1	323	25.38	Chemische Berichte, 97, (1964), 3277-3283	1964	Solvent effects in nucleophilic aromatic substitutions(trans.)	Suhr, Harald	https://doi.org/10.1002/cber.19640971204		Table 1_12	Piperidine	Nitro	DMF	-4.36	229, 241, 247, 253, 259, 265, 271	modelled
236	0.0011477	O=[N+]([O-])c1ccc(F)cc1	C1CCNCC1	O=[N+]([O-])c1ccc(N2CCCCC2)cc1	O=[N+]([O-])c1ccc(F)cc1.C1CCNCC1>>O=[N+]([O-])c1ccc(N2CCCCC2)cc1	323	23.28	Chemische Berichte, 97, (1964), 3277-3283	1964	Solvent effects in nucleophilic aromatic substitutions(trans.)	Suhr, Harald	https://doi.org/10.1002/cber.19640971204		Table 1_13	Piperidine	F	Acetonitrile	-2.94	224, 230, 242, 248, 254, 260, 266	modelled
237	5.5042e-06	O=[N+]([O-])c1ccc(Cl)cc1	C1CCNCC1	O=[N+]([O-])c1ccc(N2CCCCC2)cc1	O=[N+]([O-])c1ccc(Cl)cc1.C1CCNCC1>>O=[N+]([O-])c1ccc(N2CCCCC2)cc1	323	26.7	Chemische Berichte, 97, (1964), 3277-3283	1964	Solvent effects in nucleophilic aromatic substitutions(trans.)	Suhr, Harald	https://doi.org/10.1002/cber.19640971204		Table 1_14	Piperidine	Cl	Acetonitrile	-5.26	225, 231, 243, 249, 255, 261, 267	modelled
238	6.39496e-06	O=[N+]([O-])c1ccc(Br)cc1	C1CCNCC1	O=[N+]([O-])c1ccc(N2CCCCC2)cc1	O=[N+]([O-])c1ccc(Br)cc1.C1CCNCC1>>O=[N+]([O-])c1ccc(N2CCCCC2)cc1	323	26.61	Chemische Berichte, 97, (1964), 3277-3283	1964	Solvent effects in nucleophilic aromatic substitutions(trans.)	Suhr, Harald	https://doi.org/10.1002/cber.19640971204		Table 1_15	Piperidine	Br	Acetonitrile	-5.19	226, 232, 244, 250, 256, 262, 268, 431	modelled
239	2.10752e-06	O=[N+]([O-])c1ccc(I)cc1	C1CCNCC1	O=[N+]([O-])c1ccc(N2CCCCC2)cc1	O=[N+]([O-])c1ccc(I)cc1.C1CCNCC1>>O=[N+]([O-])c1ccc(N2CCCCC2)cc1	323	27.32	Chemische Berichte, 97, (1964), 3277-3283	1964	Solvent effects in nucleophilic aromatic substitutions(trans.)	Suhr, Harald	https://doi.org/10.1002/cber.19640971204		Table 1_16	Piperidine	I	Acetonitrile	-5.68	227, 233, 245, 251, 257, 263, 269	modelled
240	1.84582e-05	O=[N+]([O-])c1ccc([N+](=O)[O-])cc1	C1CCNCC1	O=[N+]([O-])c1ccc(N2CCCCC2)cc1	O=[N+]([O-])c1ccc([N+](=O)[O-])cc1.C1CCNCC1>>O=[N+]([O-])c1ccc(N2CCCCC2)cc1	323	25.93	Chemische Berichte, 97, (1964), 3277-3283	1964	Solvent effects in nucleophilic aromatic substitutions(trans.)	Suhr, Harald	https://doi.org/10.1002/cber.19640971204		Table 1_17	Piperidine	Nitro	Acetonitrile	-4.73	228, 234, 246, 252, 258, 264, 270	modelled
241	9.54016e-06	O=[N+]([O-])c1ccc(Oc2ccc([N+](=O)[O-])cc2)cc1	C1CCNCC1	O=[N+]([O-])c1ccc(N2CCCCC2)cc1	O=[N+]([O-])c1ccc(Oc2ccc([N+](=O)[O-])cc2)cc1.C1CCNCC1>>O=[N+]([O-])c1ccc(N2CCCCC2)cc1	323	26.35	Chemische Berichte, 97, (1964), 3277-3283	1964	Solvent effects in nucleophilic aromatic substitutions(trans.)	Suhr, Harald	https://doi.org/10.1002/cber.19640971204		Table 1_18	Piperidine	Nitro	Acetonitrile	-5.02	229, 235, 247, 253, 259, 265, 271	modelled
242	0.00037447	O=[N+]([O-])c1ccc(F)cc1	C1CCNCC1	O=[N+]([O-])c1ccc(N2CCCCC2)cc1	O=[N+]([O-])c1ccc(F)cc1.C1CCNCC1>>O=[N+]([O-])c1ccc(N2CCCCC2)cc1	323	24	Chemische Berichte, 97, (1964), 3277-3283	1964	Solvent effects in nucleophilic aromatic substitutions(trans.)	Suhr, Harald	https://doi.org/10.1002/cber.19640971204		Table 1_19	Piperidine	F	Benzonitrile	-3.43	224, 230, 236, 248, 254, 260, 266	modelled
243	3.14405e-06	O=[N+]([O-])c1ccc(Cl)cc1	C1CCNCC1	O=[N+]([O-])c1ccc(N2CCCCC2)cc1	O=[N+]([O-])c1ccc(Cl)cc1.C1CCNCC1>>O=[N+]([O-])c1ccc(N2CCCCC2)cc1	323	27.06	Chemische Berichte, 97, (1964), 3277-3283	1964	Solvent effects in nucleophilic aromatic substitutions(trans.)	Suhr, Harald	https://doi.org/10.1002/cber.19640971204		Table 1_20	Piperidine	Cl	Benzonitrile	-5.5	225, 231, 237, 249, 255, 261, 267	modelled
244	3.84015e-06	O=[N+]([O-])c1ccc(Br)cc1	C1CCNCC1	O=[N+]([O-])c1ccc(N2CCCCC2)cc1	O=[N+]([O-])c1ccc(Br)cc1.C1CCNCC1>>O=[N+]([O-])c1ccc(N2CCCCC2)cc1	323	26.93	Chemische Berichte, 97, (1964), 3277-3283	1964	Solvent effects in nucleophilic aromatic substitutions(trans.)	Suhr, Harald	https://doi.org/10.1002/cber.19640971204		Table 1_21	Piperidine	Br	Benzonitrile	-5.42	226, 232, 238, 250, 256, 262, 268, 431	modelled
245	1.00553e-06	O=[N+]([O-])c1ccc(I)cc1	C1CCNCC1	O=[N+]([O-])c1ccc(N2CCCCC2)cc1	O=[N+]([O-])c1ccc(I)cc1.C1CCNCC1>>O=[N+]([O-])c1ccc(N2CCCCC2)cc1	323	27.79	Chemische Berichte, 97, (1964), 3277-3283	1964	Solvent effects in nucleophilic aromatic substitutions(trans.)	Suhr, Harald	https://doi.org/10.1002/cber.19640971204		Table 1_22	Piperidine	I	Benzonitrile	-6	227, 233, 239, 251, 257, 263, 269	modelled
246	8.5464e-06	O=[N+]([O-])c1ccc([N+](=O)[O-])cc1	C1CCNCC1	O=[N+]([O-])c1ccc(N2CCCCC2)cc1	O=[N+]([O-])c1ccc([N+](=O)[O-])cc1.C1CCNCC1>>O=[N+]([O-])c1ccc(N2CCCCC2)cc1	323	26.42	Chemische Berichte, 97, (1964), 3277-3283	1964	Solvent effects in nucleophilic aromatic substitutions(trans.)	Suhr, Harald	https://doi.org/10.1002/cber.19640971204		Table 1_23	Piperidine	Nitro	Benzonitrile	-5.07	228, 234, 240, 252, 258, 264, 270	modelled
247		O=[N+]([O-])c1ccc(Oc2ccc([N+](=O)[O-])cc2)cc1	C1CCNCC1	O=[N+]([O-])c1ccc(N2CCCCC2)cc1	O=[N+]([O-])c1ccc(Oc2ccc([N+](=O)[O-])cc2)cc1.C1CCNCC1>>O=[N+]([O-])c1ccc(N2CCCCC2)cc1	323		Chemische Berichte, 97, (1964), 3277-3283	1964	Solvent effects in nucleophilic aromatic substitutions(trans.)	Suhr, Harald	https://doi.org/10.1002/cber.19640971204		Table 1_24	Piperidine	Nitro	Benzonitrile		229, 235, 241, 253, 259, 265, 271	missing data
248	0.00022263	O=[N+]([O-])c1ccc(F)cc1	C1CCNCC1	O=[N+]([O-])c1ccc(N2CCCCC2)cc1	O=[N+]([O-])c1ccc(F)cc1.C1CCNCC1>>O=[N+]([O-])c1ccc(N2CCCCC2)cc1	323	24.33	Chemische Berichte, 97, (1964), 3277-3283	1964	Solvent effects in nucleophilic aromatic substitutions(trans.)	Suhr, Harald	https://doi.org/10.1002/cber.19640971204		Table 1_25	Piperidine	F	MEK	-3.65	224, 230, 236, 242, 254, 260, 266	modelled
249	2.4001e-06	O=[N+]([O-])c1ccc(Cl)cc1	C1CCNCC1	O=[N+]([O-])c1ccc(N2CCCCC2)cc1	O=[N+]([O-])c1ccc(Cl)cc1.C1CCNCC1>>O=[N+]([O-])c1ccc(N2CCCCC2)cc1	323	27.23	Chemische Berichte, 97, (1964), 3277-3283	1964	Solvent effects in nucleophilic aromatic substitutions(trans.)	Suhr, Harald	https://doi.org/10.1002/cber.19640971204		Table 1_26	Piperidine	Cl	MEK	-5.62	225, 231, 237, 243, 255, 261, 267	modelled
250	3.68957e-06	O=[N+]([O-])c1ccc(Br)cc1	C1CCNCC1	O=[N+]([O-])c1ccc(N2CCCCC2)cc1	O=[N+]([O-])c1ccc(Br)cc1.C1CCNCC1>>O=[N+]([O-])c1ccc(N2CCCCC2)cc1	323	26.96	Chemische Berichte, 97, (1964), 3277-3283	1964	Solvent effects in nucleophilic aromatic substitutions(trans.)	Suhr, Harald	https://doi.org/10.1002/cber.19640971204		Table 1_27	Piperidine	Br	MEK	-5.43	226, 232, 238, 244, 256, 262, 268, 431	modelled
251	1.00553e-06	O=[N+]([O-])c1ccc(I)cc1	C1CCNCC1	O=[N+]([O-])c1ccc(N2CCCCC2)cc1	O=[N+]([O-])c1ccc(I)cc1.C1CCNCC1>>O=[N+]([O-])c1ccc(N2CCCCC2)cc1	323	27.79	Chemische Berichte, 97, (1964), 3277-3283	1964	Solvent effects in nucleophilic aromatic substitutions(trans.)	Suhr, Harald	https://doi.org/10.1002/cber.19640971204		Table 1_28	Piperidine	I	MEK	-6	227, 233, 239, 245, 257, 263, 269	modelled
252	9.35126e-06	O=[N+]([O-])c1ccc([N+](=O)[O-])cc1	C1CCNCC1	O=[N+]([O-])c1ccc(N2CCCCC2)cc1	O=[N+]([O-])c1ccc([N+](=O)[O-])cc1.C1CCNCC1>>O=[N+]([O-])c1ccc(N2CCCCC2)cc1	323	26.36	Chemische Berichte, 97, (1964), 3277-3283	1964	Solvent effects in nucleophilic aromatic substitutions(trans.)	Suhr, Harald	https://doi.org/10.1002/cber.19640971204		Table 1_29	Piperidine	Nitro	MEK	-5.03	228, 234, 240, 246, 258, 264, 270	modelled
253	4.9804e-06	O=[N+]([O-])c1ccc(Oc2ccc([N+](=O)[O-])cc2)cc1	C1CCNCC1	O=[N+]([O-])c1ccc(N2CCCCC2)cc1	O=[N+]([O-])c1ccc(Oc2ccc([N+](=O)[O-])cc2)cc1.C1CCNCC1>>O=[N+]([O-])c1ccc(N2CCCCC2)cc1	323	26.77	Chemische Berichte, 97, (1964), 3277-3283	1964	Solvent effects in nucleophilic aromatic substitutions(trans.)	Suhr, Harald	https://doi.org/10.1002/cber.19640971204		Table 1_30	Piperidine	Nitro	MEK	-5.3	229, 235, 241, 247, 259, 265, 271	modelled
254	4.31857e-05	O=[N+]([O-])c1ccc(F)cc1	C1CCNCC1	O=[N+]([O-])c1ccc(N2CCCCC2)cc1	O=[N+]([O-])c1ccc(F)cc1.C1CCNCC1>>O=[N+]([O-])c1ccc(N2CCCCC2)cc1	323	25.38	Chemische Berichte, 97, (1964), 3277-3283	1964	Solvent effects in nucleophilic aromatic substitutions(trans.)	Suhr, Harald	https://doi.org/10.1002/cber.19640971204		Table 1_31	Piperidine	F	Ethylacetate	-4.36	224, 230, 236, 242, 248, 260, 266	modelled
255	3.21586e-07	O=[N+]([O-])c1ccc(Cl)cc1	C1CCNCC1	O=[N+]([O-])c1ccc(N2CCCCC2)cc1	O=[N+]([O-])c1ccc(Cl)cc1.C1CCNCC1>>O=[N+]([O-])c1ccc(N2CCCCC2)cc1	323	28.52	Chemische Berichte, 97, (1964), 3277-3283	1964	Solvent effects in nucleophilic aromatic substitutions(trans.)	Suhr, Harald	https://doi.org/10.1002/cber.19640971204		Table 1_32	Piperidine	Cl	Ethylacetate	-6.49	225, 231, 237, 243, 249, 261, 267	modelled
256	7.01532e-07	O=[N+]([O-])c1ccc(Br)cc1	C1CCNCC1	O=[N+]([O-])c1ccc(N2CCCCC2)cc1	O=[N+]([O-])c1ccc(Br)cc1.C1CCNCC1>>O=[N+]([O-])c1ccc(N2CCCCC2)cc1	323	28.02	Chemische Berichte, 97, (1964), 3277-3283	1964	Solvent effects in nucleophilic aromatic substitutions(trans.)	Suhr, Harald	https://doi.org/10.1002/cber.19640971204		Table 1_33	Piperidine	Br	Ethylacetate	-6.15	226, 232, 238, 244, 250, 262, 268, 431	modelled
257	4.00721e-07	O=[N+]([O-])c1ccc(I)cc1	C1CCNCC1	O=[N+]([O-])c1ccc(N2CCCCC2)cc1	O=[N+]([O-])c1ccc(I)cc1.C1CCNCC1>>O=[N+]([O-])c1ccc(N2CCCCC2)cc1	323	28.38	Chemische Berichte, 97, (1964), 3277-3283	1964	Solvent effects in nucleophilic aromatic substitutions(trans.)	Suhr, Harald	https://doi.org/10.1002/cber.19640971204		Table 1_34	Piperidine	I	Ethylacetate	-6.4	227, 233, 239, 245, 251, 263, 269	modelled
258	1.8506e-06	O=[N+]([O-])c1ccc([N+](=O)[O-])cc1	C1CCNCC1	O=[N+]([O-])c1ccc(N2CCCCC2)cc1	O=[N+]([O-])c1ccc([N+](=O)[O-])cc1.C1CCNCC1>>O=[N+]([O-])c1ccc(N2CCCCC2)cc1	323	27.4	Chemische Berichte, 97, (1964), 3277-3283	1964	Solvent effects in nucleophilic aromatic substitutions(trans.)	Suhr, Harald	https://doi.org/10.1002/cber.19640971204		Table 1_35	Piperidine	Nitro	Ethylacetate	-5.73	228, 234, 240, 246, 252, 264, 270	modelled
259	5.97806e-07	O=[N+]([O-])c1ccc(Oc2ccc([N+](=O)[O-])cc2)cc1	C1CCNCC1	O=[N+]([O-])c1ccc(N2CCCCC2)cc1	O=[N+]([O-])c1ccc(Oc2ccc([N+](=O)[O-])cc2)cc1.C1CCNCC1>>O=[N+]([O-])c1ccc(N2CCCCC2)cc1	323	28.13	Chemische Berichte, 97, (1964), 3277-3283	1964	Solvent effects in nucleophilic aromatic substitutions(trans.)	Suhr, Harald	https://doi.org/10.1002/cber.19640971204		Table 1_36	Piperidine	Nitro	Ethylacetate	-6.22	229, 235, 241, 247, 253, 265, 271	modelled
260	3.80194e-06	O=[N+]([O-])c1ccc(F)cc1	C1CCNCC1	O=[N+]([O-])c1ccc(N2CCCCC2)cc1	O=[N+]([O-])c1ccc(F)cc1.C1CCNCC1>>O=[N+]([O-])c1ccc(N2CCCCC2)cc1	323	26.94	Chemische Berichte, 97, (1964), 3277-3283	1964	Solvent effects in nucleophilic aromatic substitutions(trans.)	Suhr, Harald	https://doi.org/10.1002/cber.19640971204		Table 1_37	Piperidine	F	Benzene	-5.42	224, 230, 236, 242, 248, 254, 266	modelled
261	1.59695e-07	O=[N+]([O-])c1ccc(Cl)cc1	C1CCNCC1	O=[N+]([O-])c1ccc(N2CCCCC2)cc1	O=[N+]([O-])c1ccc(Cl)cc1.C1CCNCC1>>O=[N+]([O-])c1ccc(N2CCCCC2)cc1	323	28.97	Chemische Berichte, 97, (1964), 3277-3283	1964	Solvent effects in nucleophilic aromatic substitutions(trans.)	Suhr, Harald	https://doi.org/10.1002/cber.19640971204		Table 1_38	Piperidine	Cl	Benzene	-6.8	225, 231, 237, 243, 249, 255, 267	modelled
262	2.71311e-07	O=[N+]([O-])c1ccc(Br)cc1	C1CCNCC1	O=[N+]([O-])c1ccc(N2CCCCC2)cc1	O=[N+]([O-])c1ccc(Br)cc1.C1CCNCC1>>O=[N+]([O-])c1ccc(N2CCCCC2)cc1	323	28.63	Chemische Berichte, 97, (1964), 3277-3283	1964	Solvent effects in nucleophilic aromatic substitutions(trans.)	Suhr, Harald	https://doi.org/10.1002/cber.19640971204		Table 1_39	Piperidine	Br	Benzene	-6.57	226, 232, 238, 244, 250, 256, 268, 431	modelled
263	4.71468e-08	O=[N+]([O-])c1ccc(I)cc1	C1CCNCC1	O=[N+]([O-])c1ccc(N2CCCCC2)cc1	O=[N+]([O-])c1ccc(I)cc1.C1CCNCC1>>O=[N+]([O-])c1ccc(N2CCCCC2)cc1	323	29.75	Chemische Berichte, 97, (1964), 3277-3283	1964	Solvent effects in nucleophilic aromatic substitutions(trans.)	Suhr, Harald	https://doi.org/10.1002/cber.19640971204		Table 1_40	Piperidine	I	Benzene	-7.33	227, 233, 239, 245, 251, 257, 269	modelled
264		O=[N+]([O-])c1ccc([N+](=O)[O-])cc1	C1CCNCC1	O=[N+]([O-])c1ccc(N2CCCCC2)cc1	O=[N+]([O-])c1ccc([N+](=O)[O-])cc1.C1CCNCC1>>O=[N+]([O-])c1ccc(N2CCCCC2)cc1	323		Chemische Berichte, 97, (1964), 3277-3283	1964	Solvent effects in nucleophilic aromatic substitutions(trans.)	Suhr, Harald	https://doi.org/10.1002/cber.19640971204		Table 1_41	Piperidine	Nitro	Benzene		228, 234, 240, 246, 252, 258, 270	missing data
265		O=[N+]([O-])c1ccc(Oc2ccc([N+](=O)[O-])cc2)cc1	C1CCNCC1	O=[N+]([O-])c1ccc(N2CCCCC2)cc1	O=[N+]([O-])c1ccc(Oc2ccc([N+](=O)[O-])cc2)cc1.C1CCNCC1>>O=[N+]([O-])c1ccc(N2CCCCC2)cc1	323		Chemische Berichte, 97, (1964), 3277-3283	1964	Solvent effects in nucleophilic aromatic substitutions(trans.)	Suhr, Harald	https://doi.org/10.1002/cber.19640971204		Table 1_42	Piperidine	Nitro	Benzene		229, 235, 241, 247, 253, 259, 271	missing data
266	0.000140543	O=[N+]([O-])c1ccc(F)cc1	C1CCNCC1	O=[N+]([O-])c1ccc(N2CCCCC2)cc1	O=[N+]([O-])c1ccc(F)cc1.C1CCNCC1>>O=[N+]([O-])c1ccc(N2CCCCC2)cc1	323	24.62	Chemische Berichte, 97, (1964), 3277-3283	1964	Solvent effects in nucleophilic aromatic substitutions(trans.)	Suhr, Harald	https://doi.org/10.1002/cber.19640971204		Table 1_43	Piperidine	F	Ethanol	-3.85	224, 230, 236, 242, 248, 254, 260	modelled
267	8.31529e-07	O=[N+]([O-])c1ccc(Cl)cc1	C1CCNCC1	O=[N+]([O-])c1ccc(N2CCCCC2)cc1	O=[N+]([O-])c1ccc(Cl)cc1.C1CCNCC1>>O=[N+]([O-])c1ccc(N2CCCCC2)cc1	323	27.91	Chemische Berichte, 97, (1964), 3277-3283	1964	Solvent effects in nucleophilic aromatic substitutions(trans.)	Suhr, Harald	https://doi.org/10.1002/cber.19640971204		Table 1_44	Piperidine	Cl	Ethanol	-6.08	225, 231, 237, 243, 249, 255, 261	modelled
268	9.18981e-07	O=[N+]([O-])c1ccc(Br)cc1	C1CCNCC1	O=[N+]([O-])c1ccc(N2CCCCC2)cc1	O=[N+]([O-])c1ccc(Br)cc1.C1CCNCC1>>O=[N+]([O-])c1ccc(N2CCCCC2)cc1	323	27.85	Chemische Berichte, 97, (1964), 3277-3283	1964	Solvent effects in nucleophilic aromatic substitutions(trans.)	Suhr, Harald	https://doi.org/10.1002/cber.19640971204		Table 1_45	Piperidine	Br	Ethanol	-6.04	226, 232, 238, 244, 250, 256, 262, 431	modelled
269	4.71468e-08	O=[N+]([O-])c1ccc(I)cc1	C1CCNCC1	O=[N+]([O-])c1ccc(N2CCCCC2)cc1	O=[N+]([O-])c1ccc(I)cc1.C1CCNCC1>>O=[N+]([O-])c1ccc(N2CCCCC2)cc1	323	29.75	Chemische Berichte, 97, (1964), 3277-3283	1964	Solvent effects in nucleophilic aromatic substitutions(trans.)	Suhr, Harald	https://doi.org/10.1002/cber.19640971204		Table 1_46	Piperidine	I	Ethanol	-7.33	227, 233, 239, 245, 251, 257, 263	modelled
270		O=[N+]([O-])c1ccc([N+](=O)[O-])cc1	C1CCNCC1	O=[N+]([O-])c1ccc(N2CCCCC2)cc1	O=[N+]([O-])c1ccc([N+](=O)[O-])cc1.C1CCNCC1>>O=[N+]([O-])c1ccc(N2CCCCC2)cc1	323		Chemische Berichte, 97, (1964), 3277-3283	1964	Solvent effects in nucleophilic aromatic substitutions(trans.)	Suhr, Harald	https://doi.org/10.1002/cber.19640971204		Table 1_47	Piperidine	Nitro	Ethanol		228, 234, 240, 246, 252, 258, 264	missing data
271		O=[N+]([O-])c1ccc(Oc2ccc([N+](=O)[O-])cc2)cc1	C1CCNCC1	O=[N+]([O-])c1ccc(N2CCCCC2)cc1	O=[N+]([O-])c1ccc(Oc2ccc([N+](=O)[O-])cc2)cc1.C1CCNCC1>>O=[N+]([O-])c1ccc(N2CCCCC2)cc1	323		Chemische Berichte, 97, (1964), 3277-3283	1964	Solvent effects in nucleophilic aromatic substitutions(trans.)	Suhr, Harald	https://doi.org/10.1002/cber.19640971204		Table 1_48	Piperidine	Nitro	Ethanol		229, 235, 241, 247, 253, 259, 265	missing data
272	3.86e-06	Clc1ccc(Cl)cc1	C[O-]	COc1ccc(Cl)cc1	Clc1ccc(Cl)cc1.C[O-]>>COc1ccc(Cl)cc1	468.4	39.4	J. Chem. Soc., 1963, 3492-3495	1963	The SN mechanism in aromatic compounds. Part XXIX. Some para-substituted chlorobenzenes	Miller, J.;Kai-Yan, Wan	https://doi.org/10.1039/JR9630003492			Methoxide	Cl	Methanol	-5.41	83	modelled
273	1.36e-05	FC(F)(F)c1ccc(Cl)cc1	C[O-]	COc1ccc(C(F)(F)F)cc1	FC(F)(F)c1ccc(Cl)cc1.C[O-]>>COc1ccc(C(F)(F)F)cc1	432.6	35.24	J. Chem. Soc., 1963, 3492-3495	1963	The SN mechanism in aromatic compounds. Part XXIX. Some para-substituted chlorobenzenes	Miller, J.;Kai-Yan, Wan	https://doi.org/10.1039/JR9630003492			Methoxide	Cl	Methanol	-4.87	84	modelled
274	0.000318	CC(=O)Oc1ccc(Cl)cc1	C[O-]	COc1ccc(OC(C)=O)cc1	CC(=O)Oc1ccc(Cl)cc1.C[O-]>>COc1ccc(OC(C)=O)cc1	432.5	32.52	J. Chem. Soc., 1963, 3492-3495	1963	The SN mechanism in aromatic compounds. Part XXIX. Some para-substituted chlorobenzenes	Miller, J.;Kai-Yan, Wan	https://doi.org/10.1039/JR9630003492			Methoxide	Cl	Methanol	-3.5	85	modelled
275	8.68e-05	O=[N+]([O-])c1ccc(Cl)cc1	C[O-]	COc1ccc([N+](=O)[O-])cc1	O=[N+]([O-])c1ccc(Cl)cc1.C[O-]>>COc1ccc([N+](=O)[O-])cc1	344	26.6	J. Chem. Soc., 1963, 3492-3495	1963	The SN mechanism in aromatic compounds. Part XXIX. Some para-substituted chlorobenzenes	Miller, J.;Kai-Yan, Wan	https://doi.org/10.1039/JR9630003492			Methoxide	Cl	Methanol	-4.06	86	modelled
276		Clc1ccccc1	C[O-]	COc1ccccc1	Clc1ccccc1.C[O-]>>COc1ccccc1			J. Chem. Soc., 1963, 3492-3495	1963	The SN mechanism in aromatic compounds. Part XXIX. Some para-substituted chlorobenzenes	Miller, J.;Kai-Yan, Wan	https://doi.org/10.1039/JR9630003492			Methoxide	Cl	Methanol		87	missing data
277	0.00271	COc1nc(OC)nc(Oc2ccc([N+](=O)[O-])cc2)n1	Cc1cccc(C)c1[O-]	COc1nc(OC)nc(Oc2c(C)cccc2C)n1	COc1nc(OC)nc(Oc2ccc([N+](=O)[O-])cc2)n1.Cc1cccc(C)c1[O-]>>COc1nc(OC)nc(Oc2c(C)cccc2C)n1	298	20.92	J. Am. Chem. Soc., 1995, 117, 5484-5491	1995	Renfrew, A. Hunter, M.;Rettura, Donatella;Taylor, John A.;Whitmore, James M. J.;Williams, Andrew	Renfrew, A. Hunter, M.;Rettura, Donatella;Taylor, John A.;Whitmore, James M. J.;Williams, Andrew	https://doi.org/10.1021/ja00125a008		Table 2	2,6-dimethylphenolate	4-nitrophenolate	10% dioxane:water(v/v)	-2.57		modelled
278	0.031	COc1nc(OC)nc(Oc2ccc([N+](=O)[O-])cc2)n1	Cc1ccc([O-])cc1	COc1nc(OC)nc(Oc2ccc(C)cc2)n1	COc1nc(OC)nc(Oc2ccc([N+](=O)[O-])cc2)n1.Cc1ccc([O-])cc1>>COc1nc(OC)nc(Oc2ccc(C)cc2)n1	298	19.48	J. Am. Chem. Soc., 1995, 117, 5484-5491	1995	Stepwise versus Concerted Mechanisms at Trigonal Carbon: Transfer of the 1,3,5-Triazinyl Group between Aryl Oxide Ions in Aqueous Solution	Renfrew, A. Hunter, M.;Rettura, Donatella;Taylor, John A.;Whitmore, James M. J.;Williams, Andrew	https://doi.org/10.1021/ja00125a008		Table 2	4-methylphenolate	4-nitrophenolate	10% dioxane:water(v/v)	-1.51		modelled
279	0.016	COc1nc(OC)nc(Oc2ccc([N+](=O)[O-])cc2)n1	[O-]c1ccccc1	COc1nc(OC)nc(Oc2ccccc2)n1	COc1nc(OC)nc(Oc2ccc([N+](=O)[O-])cc2)n1.[O-]c1ccccc1>>COc1nc(OC)nc(Oc2ccccc2)n1	298	19.87	J. Am. Chem. Soc., 1995, 117, 5484-5491	1995	Stepwise versus Concerted Mechanisms at Trigonal Carbon: Transfer of the 1,3,5-Triazinyl Group between Aryl Oxide Ions in Aqueous Solution	Renfrew, A. Hunter, M.;Rettura, Donatella;Taylor, John A.;Whitmore, James M. J.;Williams, Andrew	https://doi.org/10.1021/ja00125a008		Table 2	phenoxide	4-nitrophenolate	10% dioxane:water(v/v)	-1.8		modelled
280	0.0126	COc1nc(OC)nc(Oc2ccc([N+](=O)[O-])cc2)n1	[O-]c1ccc(Cl)cc1	COc1nc(OC)nc(Oc2ccc(Cl)cc2)n1	COc1nc(OC)nc(Oc2ccc([N+](=O)[O-])cc2)n1.[O-]c1ccc(Cl)cc1>>COc1nc(OC)nc(Oc2ccc(Cl)cc2)n1	298	20.01	J. Am. Chem. Soc., 1995, 117, 5484-5491	1995	Stepwise versus Concerted Mechanisms at Trigonal Carbon: Transfer of the 1,3,5-Triazinyl Group between Aryl Oxide Ions in Aqueous Solution	Renfrew, A. Hunter, M.;Rettura, Donatella;Taylor, John A.;Whitmore, James M. J.;Williams, Andrew	https://doi.org/10.1021/ja00125a008		Table 2	4-chlorophenolate	4-nitrophenolate	10% dioxane:water(v/v)	-1.9		modelled
281	0.00475	COc1nc(OC)nc(Oc2ccc([N+](=O)[O-])cc2)n1	[O-]c1cccc(Cl)c1	COc1nc(OC)nc(Oc2cccc(Cl)c2)n1	COc1nc(OC)nc(Oc2ccc([N+](=O)[O-])cc2)n1.[O-]c1cccc(Cl)c1>>COc1nc(OC)nc(Oc2cccc(Cl)c2)n1	298	20.59	J. Am. Chem. Soc., 1995, 117, 5484-5491	1995	Stepwise versus Concerted Mechanisms at Trigonal Carbon: Transfer of the 1,3,5-Triazinyl Group between Aryl Oxide Ions in Aqueous Solution	Renfrew, A. Hunter, M.;Rettura, Donatella;Taylor, John A.;Whitmore, James M. J.;Williams, Andrew	https://doi.org/10.1021/ja00125a008		Table 2	3-chlorophenolate	4-nitrophenolate	10% dioxane:water(v/v)	-2.32		modelled
282	0.000868	COc1nc(OC)nc(Oc2ccc([N+](=O)[O-])cc2)n1	[O-]c1ccccc1Cl	COc1nc(OC)nc(Oc2ccccc2Cl)n1	COc1nc(OC)nc(Oc2ccc([N+](=O)[O-])cc2)n1.[O-]c1ccccc1Cl>>COc1nc(OC)nc(Oc2ccccc2Cl)n1	298	21.59	J. Am. Chem. Soc., 1995, 117, 5484-5491	1995	Stepwise versus Concerted Mechanisms at Trigonal Carbon: Transfer of the 1,3,5-Triazinyl Group between Aryl Oxide Ions in Aqueous Solution	Renfrew, A. Hunter, M.;Rettura, Donatella;Taylor, John A.;Whitmore, James M. J.;Williams, Andrew	https://doi.org/10.1021/ja00125a008		Table 2	2-chlorophenolate	4-nitrophenolate	10% dioxane:water(v/v)	-3.06		modelled
283	0.000272	COc1nc(OC)nc(Oc2ccc([N+](=O)[O-])cc2)n1	CC(=O)c1ccc([O-])cc1	COc1nc(OC)nc(Oc2ccc(C(C)=O)cc2)n1	COc1nc(OC)nc(Oc2ccc([N+](=O)[O-])cc2)n1.CC(=O)c1ccc([O-])cc1>>COc1nc(OC)nc(Oc2ccc(C(C)=O)cc2)n1	298	22.28	J. Am. Chem. Soc., 1995, 117, 5484-5491	1995	Stepwise versus Concerted Mechanisms at Trigonal Carbon: Transfer of the 1,3,5-Triazinyl Group between Aryl Oxide Ions in Aqueous Solution	Renfrew, A. Hunter, M.;Rettura, Donatella;Taylor, John A.;Whitmore, James M. J.;Williams, Andrew	https://doi.org/10.1021/ja00125a008		Table 2	4-acetylphenolate	4-nitrophenolate	10% dioxane:water(v/v)	-3.57		modelled
284	0.000302	COc1nc(OC)nc(Oc2ccc([N+](=O)[O-])cc2)n1	N#Cc1ccc([O-])cc1	COc1nc(OC)nc(Oc2ccc(C#N)cc2)n1	COc1nc(OC)nc(Oc2ccc([N+](=O)[O-])cc2)n1.N#Cc1ccc([O-])cc1>>COc1nc(OC)nc(Oc2ccc(C#N)cc2)n1	298	22.22	J. Am. Chem. Soc., 1995, 117, 5484-5491	1995	Stepwise versus Concerted Mechanisms at Trigonal Carbon: Transfer of the 1,3,5-Triazinyl Group between Aryl Oxide Ions in Aqueous Solution	Renfrew, A. Hunter, M.;Rettura, Donatella;Taylor, John A.;Whitmore, James M. J.;Williams, Andrew	https://doi.org/10.1021/ja00125a008		Table 2	4-cyanophenolate	4-nitrophenolate	10% dioxane:water(v/v)	-3.52		modelled
285	9.7e-05	COc1nc(OC)nc(Oc2ccc([N+](=O)[O-])cc2)n1	O=Cc1ccc([O-])cc1	COc1nc(OC)nc(Oc2ccc(C=O)cc2)n1	COc1nc(OC)nc(Oc2ccc([N+](=O)[O-])cc2)n1.O=Cc1ccc([O-])cc1>>COc1nc(OC)nc(Oc2ccc(C=O)cc2)n1	298	22.89	J. Am. Chem. Soc., 1995, 117, 5484-5491	1995	Stepwise versus Concerted Mechanisms at Trigonal Carbon: Transfer of the 1,3,5-Triazinyl Group between Aryl Oxide Ions in Aqueous Solution	Renfrew, A. Hunter, M.;Rettura, Donatella;Taylor, John A.;Whitmore, James M. J.;Williams, Andrew	https://doi.org/10.1021/ja00125a008		Table 2	4-formylphenolate	4-nitrophenolate	10% dioxane:water(v/v)	-4.01		modelled
286	0.000133	COc1nc(OC)nc(Oc2ccc([N+](=O)[O-])cc2)n1	[O-]c1cccc(Cl)c1Cl	COc1nc(OC)nc(Oc2cccc(Cl)c2Cl)n1	COc1nc(OC)nc(Oc2ccc([N+](=O)[O-])cc2)n1.[O-]c1cccc(Cl)c1Cl>>COc1nc(OC)nc(Oc2cccc(Cl)c2Cl)n1	298	22.7	J. Am. Chem. Soc., 1995, 117, 5484-5491	1995	Stepwise versus Concerted Mechanisms at Trigonal Carbon: Transfer of the 1,3,5-Triazinyl Group between Aryl Oxide Ions in Aqueous Solution	Renfrew, A. Hunter, M.;Rettura, Donatella;Taylor, John A.;Whitmore, James M. J.;Williams, Andrew	https://doi.org/10.1021/ja00125a008		Table 2	2,3-dichlorophenolate	4-nitrophenolate	10% dioxane:water(v/v)	-3.88		modelled
287	9.3e-05	COc1nc(OC)nc(Oc2ccc([N+](=O)[O-])cc2)n1	[O-]c1c(F)cccc1F	COc1nc(OC)nc(Oc2c(F)cccc2F)n1	COc1nc(OC)nc(Oc2ccc([N+](=O)[O-])cc2)n1.[O-]c1c(F)cccc1F>>COc1nc(OC)nc(Oc2c(F)cccc2F)n1	298	22.92	J. Am. Chem. Soc., 1995, 117, 5484-5491	1995	Stepwise versus Concerted Mechanisms at Trigonal Carbon: Transfer of the 1,3,5-Triazinyl Group between Aryl Oxide Ions in Aqueous Solution	Renfrew, A. Hunter, M.;Rettura, Donatella;Taylor, John A.;Whitmore, James M. J.;Williams, Andrew	https://doi.org/10.1021/ja00125a008		Table 2	2,6-difluorophenolate	4-nitrophenolate	10% dioxane:water(v/v)	-4.03		modelled
288	5e-07	COc1nc(OC)nc(Oc2ccc([N+](=O)[O-])cc2)n1	[O-]c1c(Cl)cccc1Cl	COc1nc(OC)nc(Oc2c(Cl)cccc2Cl)n1	COc1nc(OC)nc(Oc2ccc([N+](=O)[O-])cc2)n1.[O-]c1c(Cl)cccc1Cl>>COc1nc(OC)nc(Oc2c(Cl)cccc2Cl)n1	298	26.01	J. Am. Chem. Soc., 1995, 117, 5484-5491	1995	Stepwise versus Concerted Mechanisms at Trigonal Carbon: Transfer of the 1,3,5-Triazinyl Group between Aryl Oxide Ions in Aqueous Solution	Renfrew, A. Hunter, M.;Rettura, Donatella;Taylor, John A.;Whitmore, James M. J.;Williams, Andrew	https://doi.org/10.1021/ja00125a008		Table 2	2,6-dichlorophenolate	4-nitrophenolate	10% dioxane:water(v/v)	-6.3		modelled
289	5.6e-05	COc1nc(OC)nc(Oc2ccc([N+](=O)[O-])cc2)n1	[O-]c1cc(Cl)c(Cl)cc1Cl	COc1nc(OC)nc(Oc2cc(Cl)c(Cl)cc2Cl)n1	COc1nc(OC)nc(Oc2ccc([N+](=O)[O-])cc2)n1.[O-]c1cc(Cl)c(Cl)cc1Cl>>COc1nc(OC)nc(Oc2cc(Cl)c(Cl)cc2Cl)n1	298	23.22	J. Am. Chem. Soc., 1995, 117, 5484-5491	1995	Stepwise versus Concerted Mechanisms at Trigonal Carbon: Transfer of the 1,3,5-Triazinyl Group between Aryl Oxide Ions in Aqueous Solution	Renfrew, A. Hunter, M.;Rettura, Donatella;Taylor, John A.;Whitmore, James M. J.;Williams, Andrew	https://doi.org/10.1021/ja00125a008		Table 2	2,4,5-trichlorophenolate	4-nitrophenolate	10% dioxane:water(v/v)	-4.25		modelled
290	2e-05	COc1nc(OC)nc(Oc2ccc([N+](=O)[O-])cc2)n1	[O-]c1cc(Cl)cc(Cl)c1Cl	COc1nc(OC)nc(Oc2cc(Cl)cc(Cl)c2Cl)n1	COc1nc(OC)nc(Oc2ccc([N+](=O)[O-])cc2)n1.[O-]c1cc(Cl)cc(Cl)c1Cl>>COc1nc(OC)nc(Oc2cc(Cl)cc(Cl)c2Cl)n1	298	23.82	J. Am. Chem. Soc., 1995, 117, 5484-5491	1995	Stepwise versus Concerted Mechanisms at Trigonal Carbon: Transfer of the 1,3,5-Triazinyl Group between Aryl Oxide Ions in Aqueous Solution	Renfrew, A. Hunter, M.;Rettura, Donatella;Taylor, John A.;Whitmore, James M. J.;Williams, Andrew	https://doi.org/10.1021/ja00125a008		Table 2	2,3,5-trichlorophenolate	4-nitrophenolate	10% dioxane:water(v/v)	-4.7		modelled
291	2.2e-06	COc1nc(OC)nc(Oc2ccc([N+](=O)[O-])cc2)n1	[O-]c1cc(Cl)c(Cl)c(Cl)c1Cl	COc1nc(OC)nc(Oc2cc(Cl)c(Cl)c(Cl)c2Cl)n1	COc1nc(OC)nc(Oc2ccc([N+](=O)[O-])cc2)n1.[O-]c1cc(Cl)c(Cl)c(Cl)c1Cl>>COc1nc(OC)nc(Oc2cc(Cl)c(Cl)c(Cl)c2Cl)n1	298	25.13	J. Am. Chem. Soc., 1995, 117, 5484-5491	1995	Stepwise versus Concerted Mechanisms at Trigonal Carbon: Transfer of the 1,3,5-Triazinyl Group between Aryl Oxide Ions in Aqueous Solution	Renfrew, A. Hunter, M.;Rettura, Donatella;Taylor, John A.;Whitmore, James M. J.;Williams, Andrew	https://doi.org/10.1021/ja00125a008		Table 2	2,3,4,5-tetrachlorophenolate	4-nitrophenolate	10% dioxane:water(v/v)	-5.66		modelled
292	0.0793	COc1nc(OC)nc(Oc2ccc([N+](=O)[O-])c([N+](=O)[O-])c2)n1	[O-]c1ccccc1	COc1nc(OC)nc(Oc2ccccc2)n1	COc1nc(OC)nc(Oc2ccc([N+](=O)[O-])c([N+](=O)[O-])c2)n1.[O-]c1ccccc1>>COc1nc(OC)nc(Oc2ccccc2)n1	298	18.92	J. Am. Chem. Soc., 1995, 117, 5484-5491	1995	Stepwise versus Concerted Mechanisms at Trigonal Carbon: Transfer of the 1,3,5-Triazinyl Group between Aryl Oxide Ions in Aqueous Solution	Renfrew, A. Hunter, M.;Rettura, Donatella;Taylor, John A.;Whitmore, James M. J.;Williams, Andrew	https://doi.org/10.1021/ja00125a008		Table3	Phenoxide	3,4-dinitrophenolate	10% dioxane:water(v/v)	-1.1		modelled
293	0.0634	COc1nc(OC)nc(Oc2cc([N+](=O)[O-])cc([N+](=O)[O-])c2)n1	[O-]c1ccccc1	COc1nc(OC)nc(Oc2ccccc2)n1	COc1nc(OC)nc(Oc2cc([N+](=O)[O-])cc([N+](=O)[O-])c2)n1.[O-]c1ccccc1>>COc1nc(OC)nc(Oc2ccccc2)n1	298	19.06	J. Am. Chem. Soc., 1995, 117, 5484-5491	1995	Stepwise versus Concerted Mechanisms at Trigonal Carbon: Transfer of the 1,3,5-Triazinyl Group between Aryl Oxide Ions in Aqueous Solution	Renfrew, A. Hunter, M.;Rettura, Donatella;Taylor, John A.;Whitmore, James M. J.;Williams, Andrew	https://doi.org/10.1021/ja00125a008		Table3	Phenoxide	3,5-dinitrophenolate	10% dioxane:water(v/v)	-1.2		modelled
294	1.07	COc1nc(OC)nc(Oc2ccc([N+](=O)[O-])cc2Cl)n1	[O-]c1ccccc1	COc1nc(OC)nc(Oc2ccccc2)n1	COc1nc(OC)nc(Oc2ccc([N+](=O)[O-])cc2Cl)n1.[O-]c1ccccc1>>COc1nc(OC)nc(Oc2ccccc2)n1	298	17.38	J. Am. Chem. Soc., 1995, 117, 5484-5491	1995	Stepwise versus Concerted Mechanisms at Trigonal Carbon: Transfer of the 1,3,5-Triazinyl Group between Aryl Oxide Ions in Aqueous Solution	Renfrew, A. Hunter, M.;Rettura, Donatella;Taylor, John A.;Whitmore, James M. J.;Williams, Andrew	https://doi.org/10.1021/ja00125a008		Table3	Phenoxide	2-chloro-4-nitrophenolate	10% dioxane:water(v/v)	0.03		modelled
295	0.0258	COc1nc(OC)nc(Oc2ccc([N+](=O)[O-])c(Cl)c2)n1	[O-]c1ccccc1	COc1nc(OC)nc(Oc2ccccc2)n1	COc1nc(OC)nc(Oc2ccc([N+](=O)[O-])c(Cl)c2)n1.[O-]c1ccccc1>>COc1nc(OC)nc(Oc2ccccc2)n1	298	19.59	J. Am. Chem. Soc., 1995, 117, 5484-5491	1995	Stepwise versus Concerted Mechanisms at Trigonal Carbon: Transfer of the 1,3,5-Triazinyl Group between Aryl Oxide Ions in Aqueous Solution	Renfrew, A. Hunter, M.;Rettura, Donatella;Taylor, John A.;Whitmore, James M. J.;Williams, Andrew	https://doi.org/10.1021/ja00125a008		Table3	Phenoxide	3-chloro-4-nitrophenolate	10% dioxane:water(v/v)	-1.59		modelled
296	0.0057	COc1nc(OC)nc(Oc2ccc(C=O)cc2)n1	[O-]c1ccccc1	COc1nc(OC)nc(Oc2ccccc2)n1	COc1nc(OC)nc(Oc2ccc(C=O)cc2)n1.[O-]c1ccccc1>>COc1nc(OC)nc(Oc2ccccc2)n1	298	20.48	J. Am. Chem. Soc., 1995, 117, 5484-5491	1995	Stepwise versus Concerted Mechanisms at Trigonal Carbon: Transfer of the 1,3,5-Triazinyl Group between Aryl Oxide Ions in Aqueous Solution	Renfrew, A. Hunter, M.;Rettura, Donatella;Taylor, John A.;Whitmore, James M. J.;Williams, Andrew	https://doi.org/10.1021/ja00125a008		Table3	Phenoxide	4-formylphenolate	10% dioxane:water(v/v)	-2.24		modelled
297	0.013	COc1nc(OC)nc(Oc2ccc(Cl)c([N+](=O)[O-])c2)n1	[O-]c1ccccc1	COc1nc(OC)nc(Oc2ccccc2)n1	COc1nc(OC)nc(Oc2ccc(Cl)c([N+](=O)[O-])c2)n1.[O-]c1ccccc1>>COc1nc(OC)nc(Oc2ccccc2)n1	298	19.99	J. Am. Chem. Soc., 1995, 117, 5484-5491	1995	Stepwise versus Concerted Mechanisms at Trigonal Carbon: Transfer of the 1,3,5-Triazinyl Group between Aryl Oxide Ions in Aqueous Solution	Renfrew, A. Hunter, M.;Rettura, Donatella;Taylor, John A.;Whitmore, James M. J.;Williams, Andrew	https://doi.org/10.1021/ja00125a008		Table3	Phenoxide	4-chloro-3-nitrophenolate	10% dioxane:water(v/v)	-1.89		modelled
298	0.0064	COc1nc(OC)nc(Oc2cccc([N+](=O)[O-])c2)n1	[O-]c1ccccc1	COc1nc(OC)nc(Oc2ccccc2)n1	COc1nc(OC)nc(Oc2cccc([N+](=O)[O-])c2)n1.[O-]c1ccccc1>>COc1nc(OC)nc(Oc2ccccc2)n1	298	20.41	J. Am. Chem. Soc., 1995, 117, 5484-5491	1995	Stepwise versus Concerted Mechanisms at Trigonal Carbon: Transfer of the 1,3,5-Triazinyl Group between Aryl Oxide Ions in Aqueous Solution	Renfrew, A. Hunter, M.;Rettura, Donatella;Taylor, John A.;Whitmore, James M. J.;Williams, Andrew	https://doi.org/10.1021/ja00125a008		Table3	Phenoxide	3-nitrophenolate	10% dioxane:water(v/v)	-2.19		modelled
299	0.0025	COc1nc(OC)nc(Oc2cccc(C=O)c2)n1	[O-]c1ccccc1	COc1nc(OC)nc(Oc2ccccc2)n1	COc1nc(OC)nc(Oc2cccc(C=O)c2)n1.[O-]c1ccccc1>>COc1nc(OC)nc(Oc2ccccc2)n1	298	20.97	J. Am. Chem. Soc., 1995, 117, 5484-5491	1995	Stepwise versus Concerted Mechanisms at Trigonal Carbon: Transfer of the 1,3,5-Triazinyl Group between Aryl Oxide Ions in Aqueous Solution	Renfrew, A. Hunter, M.;Rettura, Donatella;Taylor, John A.;Whitmore, James M. J.;Williams, Andrew	https://doi.org/10.1021/ja00125a008		Table3	Phenoxide	3-formylphenolate	10% dioxane:water(v/v)	-2.6		modelled
300	0.0428	COc1nc(OC)nc(Oc2ccc([N+](=O)[O-])c([N+](=O)[O-])c2)n1	[O-]c1cccc(Cl)c1	COc1nc(OC)nc(Oc2cccc(Cl)c2)n1	COc1nc(OC)nc(Oc2ccc([N+](=O)[O-])c([N+](=O)[O-])c2)n1.[O-]c1cccc(Cl)c1>>COc1nc(OC)nc(Oc2cccc(Cl)c2)n1	298	19.29	J. Am. Chem. Soc., 1995, 117, 5484-5491	1995	Stepwise versus Concerted Mechanisms at Trigonal Carbon: Transfer of the 1,3,5-Triazinyl Group between Aryl Oxide Ions in Aqueous Solution	Renfrew, A. Hunter, M.;Rettura, Donatella;Taylor, John A.;Whitmore, James M. J.;Williams, Andrew	https://doi.org/10.1021/ja00125a008		Table3	3-chlorophenolate	3,4-dinitrophenolate	10% dioxane:water(v/v)	-1.37		modelled
301	0.00953	COc1nc(OC)nc(Oc2ccc([N+](=O)[O-])c(Cl)c2)n1	[O-]c1cccc(Cl)c1	COc1nc(OC)nc(Oc2cccc(Cl)c2)n1	COc1nc(OC)nc(Oc2ccc([N+](=O)[O-])c(Cl)c2)n1.[O-]c1cccc(Cl)c1>>COc1nc(OC)nc(Oc2cccc(Cl)c2)n1	298	20.18	J. Am. Chem. Soc., 1995, 117, 5484-5491	1995	Stepwise versus Concerted Mechanisms at Trigonal Carbon: Transfer of the 1,3,5-Triazinyl Group between Aryl Oxide Ions in Aqueous Solution	Renfrew, A. Hunter, M.;Rettura, Donatella;Taylor, John A.;Whitmore, James M. J.;Williams, Andrew	https://doi.org/10.1021/ja00125a008		Table3	3-chlorophenolate	3-chloro-4-nitrophenolate	10% dioxane:water(v/v)	-2.02		modelled
302	0.00497	COc1nc(OC)nc(Oc2ccc(Cl)c([N+](=O)[O-])c2)n1	[O-]c1cccc(Cl)c1	COc1nc(OC)nc(Oc2cccc(Cl)c2)n1	COc1nc(OC)nc(Oc2ccc(Cl)c([N+](=O)[O-])c2)n1.[O-]c1cccc(Cl)c1>>COc1nc(OC)nc(Oc2cccc(Cl)c2)n1	298	20.56	J. Am. Chem. Soc., 1995, 117, 5484-5491	1995	Stepwise versus Concerted Mechanisms at Trigonal Carbon: Transfer of the 1,3,5-Triazinyl Group between Aryl Oxide Ions in Aqueous Solution	Renfrew, A. Hunter, M.;Rettura, Donatella;Taylor, John A.;Whitmore, James M. J.;Williams, Andrew	https://doi.org/10.1021/ja00125a008		Table3	3-chlorophenolate	4-chloro-3-nitrophenolate	10% dioxane:water(v/v)	-2.3		modelled
303	0.00168	COc1nc(OC)nc(Oc2cccc([N+](=O)[O-])c2)n1	[O-]c1cccc(Cl)c1	COc1nc(OC)nc(Oc2cccc(Cl)c2)n1	COc1nc(OC)nc(Oc2cccc([N+](=O)[O-])c2)n1.[O-]c1cccc(Cl)c1>>COc1nc(OC)nc(Oc2cccc(Cl)c2)n1	298	21.2	J. Am. Chem. Soc., 1995, 117, 5484-5491	1995	Stepwise versus Concerted Mechanisms at Trigonal Carbon: Transfer of the 1,3,5-Triazinyl Group between Aryl Oxide Ions in Aqueous Solution	Renfrew, A. Hunter, M.;Rettura, Donatella;Taylor, John A.;Whitmore, James M. J.;Williams, Andrew	https://doi.org/10.1021/ja00125a008		Table3	3-chlorophenolate	3-nitrophenolate	10% dioxane:water(v/v)	-2.77		modelled
304	0.00043	COc1nc(OC)nc(Oc2cccc(C=O)c2)n1	[O-]c1cccc(Cl)c1	COc1nc(OC)nc(Oc2cccc(Cl)c2)n1	COc1nc(OC)nc(Oc2cccc(C=O)c2)n1.[O-]c1cccc(Cl)c1>>COc1nc(OC)nc(Oc2cccc(Cl)c2)n1	298	22.01	J. Am. Chem. Soc., 1995, 117, 5484-5491	1995	Stepwise versus Concerted Mechanisms at Trigonal Carbon: Transfer of the 1,3,5-Triazinyl Group between Aryl Oxide Ions in Aqueous Solution	Renfrew, A. Hunter, M.;Rettura, Donatella;Taylor, John A.;Whitmore, James M. J.;Williams, Andrew	https://doi.org/10.1021/ja00125a008		Table3	3-chlorophenolate	3-formylphenolate	10% dioxane:water(v/v)	-3.37		modelled
305	0.01005	COc1nc(OC)nc(Oc2ccc([N+](=O)[O-])c([N+](=O)[O-])c2)n1	[O-]c1ccccc1Cl	COc1nc(OC)nc(Oc2ccccc2Cl)n1	COc1nc(OC)nc(Oc2ccc([N+](=O)[O-])c([N+](=O)[O-])c2)n1.[O-]c1ccccc1Cl>>COc1nc(OC)nc(Oc2ccccc2Cl)n1	298	20.15	J. Am. Chem. Soc., 1995, 117, 5484-5491	1995	Stepwise versus Concerted Mechanisms at Trigonal Carbon: Transfer of the 1,3,5-Triazinyl Group between Aryl Oxide Ions in Aqueous Solution	Renfrew, A. Hunter, M.;Rettura, Donatella;Taylor, John A.;Whitmore, James M. J.;Williams, Andrew	https://doi.org/10.1021/ja00125a008		Table3	2-chlorophenolate	3,4-dinitrophenolate	10% dioxane:water(v/v)	-2		modelled
306	0.00266	COc1nc(OC)nc(Oc2ccc([N+](=O)[O-])c(Cl)c2)n1	[O-]c1ccccc1Cl	COc1nc(OC)nc(Oc2ccccc2Cl)n1	COc1nc(OC)nc(Oc2ccc([N+](=O)[O-])c(Cl)c2)n1.[O-]c1ccccc1Cl>>COc1nc(OC)nc(Oc2ccccc2Cl)n1	298	20.93	J. Am. Chem. Soc., 1995, 117, 5484-5491	1995	Stepwise versus Concerted Mechanisms at Trigonal Carbon: Transfer of the 1,3,5-Triazinyl Group between Aryl Oxide Ions in Aqueous Solution	Renfrew, A. Hunter, M.;Rettura, Donatella;Taylor, John A.;Whitmore, James M. J.;Williams, Andrew	https://doi.org/10.1021/ja00125a008		Table3	2-chlorophenolate	3-chloro-4-nitrophenolate	10% dioxane:water(v/v)	-2.58		modelled
307	0.000776	COc1nc(OC)nc(Oc2ccc(Cl)c([N+](=O)[O-])c2)n1	[O-]c1ccccc1Cl	COc1nc(OC)nc(Oc2ccccc2Cl)n1	COc1nc(OC)nc(Oc2ccc(Cl)c([N+](=O)[O-])c2)n1.[O-]c1ccccc1Cl>>COc1nc(OC)nc(Oc2ccccc2Cl)n1	298	21.66	J. Am. Chem. Soc., 1995, 117, 5484-5491	1995	Stepwise versus Concerted Mechanisms at Trigonal Carbon: Transfer of the 1,3,5-Triazinyl Group between Aryl Oxide Ions in Aqueous Solution	Renfrew, A. Hunter, M.;Rettura, Donatella;Taylor, John A.;Whitmore, James M. J.;Williams, Andrew	https://doi.org/10.1021/ja00125a008		Table3	2-chlorophenolate	4-chloro-3-nitrophenolate	10% dioxane:water(v/v)	-3.11		modelled
308	0.000344	COc1nc(OC)nc(Oc2cccc([N+](=O)[O-])c2)n1	[O-]c1ccccc1Cl	COc1nc(OC)nc(Oc2ccccc2Cl)n1	COc1nc(OC)nc(Oc2cccc([N+](=O)[O-])c2)n1.[O-]c1ccccc1Cl>>COc1nc(OC)nc(Oc2ccccc2Cl)n1	298	22.14	J. Am. Chem. Soc., 1995, 117, 5484-5491	1995	Stepwise versus Concerted Mechanisms at Trigonal Carbon: Transfer of the 1,3,5-Triazinyl Group between Aryl Oxide Ions in Aqueous Solution	Renfrew, A. Hunter, M.;Rettura, Donatella;Taylor, John A.;Whitmore, James M. J.;Williams, Andrew	https://doi.org/10.1021/ja00125a008		Table3	2-chlorophenolate	3-nitrophenolate	10% dioxane:water(v/v)	-3.46		modelled
309	0.000113	COc1nc(OC)nc(Oc2cccc(C=O)c2)n1	[O-]c1ccccc1Cl	COc1nc(OC)nc(Oc2ccccc2Cl)n1	COc1nc(OC)nc(Oc2cccc(C=O)c2)n1.[O-]c1ccccc1Cl>>COc1nc(OC)nc(Oc2ccccc2Cl)n1	298	22.8	J. Am. Chem. Soc., 1995, 117, 5484-5491	1995	Stepwise versus Concerted Mechanisms at Trigonal Carbon: Transfer of the 1,3,5-Triazinyl Group between Aryl Oxide Ions in Aqueous Solution	Renfrew, A. Hunter, M.;Rettura, Donatella;Taylor, John A.;Whitmore, James M. J.;Williams, Andrew	https://doi.org/10.1021/ja00125a008		Table3	2-chlorophenolate	3-formylphenolate	10% dioxane:water(v/v)	-3.95		modelled
310	0.00305	COc1nc(OC)nc(Oc2ccc([N+](=O)[O-])c([N+](=O)[O-])c2)n1	N#Cc1ccc([O-])cc1	COc1nc(OC)nc(Oc2ccc(C#N)cc2)n1	COc1nc(OC)nc(Oc2ccc([N+](=O)[O-])c([N+](=O)[O-])c2)n1.N#Cc1ccc([O-])cc1>>COc1nc(OC)nc(Oc2ccc(C#N)cc2)n1	298	20.85	J. Am. Chem. Soc., 1995, 117, 5484-5491	1995	Stepwise versus Concerted Mechanisms at Trigonal Carbon: Transfer of the 1,3,5-Triazinyl Group between Aryl Oxide Ions in Aqueous Solution	Renfrew, A. Hunter, M.;Rettura, Donatella;Taylor, John A.;Whitmore, James M. J.;Williams, Andrew	https://doi.org/10.1021/ja00125a008		Table3	4-cyanophenolate	3,4-dinitrophenolate	10% dioxane:water(v/v)	-2.52		modelled
311	0.0014	COc1nc(OC)nc(Oc2cc([N+](=O)[O-])cc([N+](=O)[O-])c2)n1	N#Cc1ccc([O-])cc1	COc1nc(OC)nc(Oc2ccc(C#N)cc2)n1	COc1nc(OC)nc(Oc2cc([N+](=O)[O-])cc([N+](=O)[O-])c2)n1.N#Cc1ccc([O-])cc1>>COc1nc(OC)nc(Oc2ccc(C#N)cc2)n1	298	21.31	J. Am. Chem. Soc., 1995, 117, 5484-5491	1995	Stepwise versus Concerted Mechanisms at Trigonal Carbon: Transfer of the 1,3,5-Triazinyl Group between Aryl Oxide Ions in Aqueous Solution	Renfrew, A. Hunter, M.;Rettura, Donatella;Taylor, John A.;Whitmore, James M. J.;Williams, Andrew	https://doi.org/10.1021/ja00125a008		Table3	4-cyanophenolate	3,5-dinitrophenolate	10% dioxane:water(v/v)	-2.85		modelled
312	0.000718	COc1nc(OC)nc(Oc2ccc([N+](=O)[O-])c(Cl)c2)n1	N#Cc1ccc([O-])cc1	COc1nc(OC)nc(Oc2ccc(C#N)cc2)n1	COc1nc(OC)nc(Oc2ccc([N+](=O)[O-])c(Cl)c2)n1.N#Cc1ccc([O-])cc1>>COc1nc(OC)nc(Oc2ccc(C#N)cc2)n1	298	21.71	J. Am. Chem. Soc., 1995, 117, 5484-5491	1995	Stepwise versus Concerted Mechanisms at Trigonal Carbon: Transfer of the 1,3,5-Triazinyl Group between Aryl Oxide Ions in Aqueous Solution	Renfrew, A. Hunter, M.;Rettura, Donatella;Taylor, John A.;Whitmore, James M. J.;Williams, Andrew	https://doi.org/10.1021/ja00125a008		Table3	4-cyanophenolate	3-chloro-4-nitrophenolate	10% dioxane:water(v/v)	-3.14		modelled
313	0.000123	COc1nc(OC)nc(Oc2ccc(C=O)cc2)n1	N#Cc1ccc([O-])cc1	COc1nc(OC)nc(Oc2ccc(C#N)cc2)n1	COc1nc(OC)nc(Oc2ccc(C=O)cc2)n1.N#Cc1ccc([O-])cc1>>COc1nc(OC)nc(Oc2ccc(C#N)cc2)n1	298	22.75	J. Am. Chem. Soc., 1995, 117, 5484-5491	1995	Stepwise versus Concerted Mechanisms at Trigonal Carbon: Transfer of the 1,3,5-Triazinyl Group between Aryl Oxide Ions in Aqueous Solution	Renfrew, A. Hunter, M.;Rettura, Donatella;Taylor, John A.;Whitmore, James M. J.;Williams, Andrew	https://doi.org/10.1021/ja00125a008		Table3	4-cyanophenolate	4-formylphenolate	10% dioxane:water(v/v)	-3.91		modelled
314	0.000123	COc1nc(OC)nc(Oc2ccc(Cl)c([N+](=O)[O-])c2)n1	N#Cc1ccc([O-])cc1	COc1nc(OC)nc(Oc2ccc(C#N)cc2)n1	COc1nc(OC)nc(Oc2ccc(Cl)c([N+](=O)[O-])c2)n1.N#Cc1ccc([O-])cc1>>COc1nc(OC)nc(Oc2ccc(C#N)cc2)n1	298	22.75	J. Am. Chem. Soc., 1995, 117, 5484-5491	1995	Stepwise versus Concerted Mechanisms at Trigonal Carbon: Transfer of the 1,3,5-Triazinyl Group between Aryl Oxide Ions in Aqueous Solution	Renfrew, A. Hunter, M.;Rettura, Donatella;Taylor, John A.;Whitmore, James M. J.;Williams, Andrew	https://doi.org/10.1021/ja00125a008		Table3	4-cyanophenolate	4-chloro-3-nitrophenolate	10% dioxane:water(v/v)	-3.91		modelled
315	0.000278	COc1nc(OC)nc(Oc2cccc([N+](=O)[O-])c2)n1	N#Cc1ccc([O-])cc1	COc1nc(OC)nc(Oc2ccc(C#N)cc2)n1	COc1nc(OC)nc(Oc2cccc([N+](=O)[O-])c2)n1.N#Cc1ccc([O-])cc1>>COc1nc(OC)nc(Oc2ccc(C#N)cc2)n1	298	22.27	J. Am. Chem. Soc., 1995, 117, 5484-5491	1995	Stepwise versus Concerted Mechanisms at Trigonal Carbon: Transfer of the 1,3,5-Triazinyl Group between Aryl Oxide Ions in Aqueous Solution	Renfrew, A. Hunter, M.;Rettura, Donatella;Taylor, John A.;Whitmore, James M. J.;Williams, Andrew	https://doi.org/10.1021/ja00125a008		Table3	4-cyanophenolate	3-nitrophenolate	10% dioxane:water(v/v)	-3.56		modelled
316	9.7e-05	COc1nc(OC)nc(Oc2cccc(C=O)c2)n1	N#Cc1ccc([O-])cc1	COc1nc(OC)nc(Oc2ccc(C#N)cc2)n1	COc1nc(OC)nc(Oc2cccc(C=O)c2)n1.N#Cc1ccc([O-])cc1>>COc1nc(OC)nc(Oc2ccc(C#N)cc2)n1	298	22.89	J. Am. Chem. Soc., 1995, 117, 5484-5491	1995	Stepwise versus Concerted Mechanisms at Trigonal Carbon: Transfer of the 1,3,5-Triazinyl Group between Aryl Oxide Ions in Aqueous Solution	Renfrew, A. Hunter, M.;Rettura, Donatella;Taylor, John A.;Whitmore, James M. J.;Williams, Andrew	https://doi.org/10.1021/ja00125a008		Table3	4-cyanophenolate	3-formylphenolate	10% dioxane:water(v/v)	-4.01		modelled
317	1.09	Clc1nc(Cl)nc(Nc2ccccc2)n1	[OH-]	Oc1nc(Cl)nc(Nc2ccccc2)n1	Clc1nc(Cl)nc(Nc2ccccc2)n1.[OH-]>>Oc1nc(Cl)nc(Nc2ccccc2)n1	298	17.37	J. Chem. Soc., Perkin Trans. 2, 1994, 2389-2393	1994	Nucleophilic aromatic substitution in heterocycles: alcoholysis and hydrolysis of 2-anilino-4,6-dichloro-1,3,5-triazines	Renfrew, A. Hunter M.;Taylor, John A.;Whitmore, James M. J.;Williams, Andrew	https://doi.org/10.1039/P29940002389		Table2	Hydroxide	Cl	20% dioxane:water(v/v)	0.04		modelled
318	2.01	Clc1ccc(Nc2nc(Cl)nc(Cl)n2)cc1	[OH-]	Oc1nc(Cl)nc(Nc2ccc(Cl)cc2)n1	Clc1ccc(Nc2nc(Cl)nc(Cl)n2)cc1.[OH-]>>Oc1nc(Cl)nc(Nc2ccc(Cl)cc2)n1	298	17.01	J. Chem. Soc., Perkin Trans. 2, 1994, 2389-2393	1994	Nucleophilic aromatic substitution in heterocycles: alcoholysis and hydrolysis of 2-anilino-4,6-dichloro-1,3,5-triazines	Renfrew, A. Hunter M.;Taylor, John A.;Whitmore, James M. J.;Williams, Andrew	https://doi.org/10.1039/P29940002389		Table2	Hydroxide	Cl	20% dioxane:water(v/v)	0.3		modelled
319	0.46	COc1ccc(Nc2nc(Cl)nc(Cl)n2)cc1	[OH-]	COc1ccc(Nc2nc(O)nc(Cl)n2)cc1	COc1ccc(Nc2nc(Cl)nc(Cl)n2)cc1.[OH-]>>COc1ccc(Nc2nc(O)nc(Cl)n2)cc1	298	17.88	J. Chem. Soc., Perkin Trans. 2, 1994, 2389-2393	1994	Nucleophilic aromatic substitution in heterocycles: alcoholysis and hydrolysis of 2-anilino-4,6-dichloro-1,3,5-triazines	Renfrew, A. Hunter M.;Taylor, John A.;Whitmore, James M. J.;Williams, Andrew	https://doi.org/10.1039/P29940002389		Table2	Hydroxide	Cl	20% dioxane:water(v/v)	-0.34		modelled
320	0.476	CN(C)c1ccc(Nc2nc(Cl)nc(Cl)n2)cc1	[OH-]	CN(C)c1ccc(Nc2nc(O)nc(Cl)n2)cc1	CN(C)c1ccc(Nc2nc(Cl)nc(Cl)n2)cc1.[OH-]>>CN(C)c1ccc(Nc2nc(O)nc(Cl)n2)cc1	298	17.86	J. Chem. Soc., Perkin Trans. 2, 1994, 2389-2393	1994	Nucleophilic aromatic substitution in heterocycles: alcoholysis and hydrolysis of 2-anilino-4,6-dichloro-1,3,5-triazines	Renfrew, A. Hunter M.;Taylor, John A.;Whitmore, James M. J.;Williams, Andrew	https://doi.org/10.1039/P29940002389		Table2	Hydroxide	Cl	20% dioxane:water(v/v)	-0.32		modelled
321	4.17	O=[N+]([O-])c1cccc(Nc2nc(Cl)nc(Cl)n2)c1	[OH-]	O=[N+]([O-])c1cccc(Nc2nc(O)nc(Cl)n2)c1	O=[N+]([O-])c1cccc(Nc2nc(Cl)nc(Cl)n2)c1.[OH-]>>O=[N+]([O-])c1cccc(Nc2nc(O)nc(Cl)n2)c1	298	16.58	J. Chem. Soc., Perkin Trans. 2, 1994, 2389-2393	1994	Nucleophilic aromatic substitution in heterocycles: alcoholysis and hydrolysis of 2-anilino-4,6-dichloro-1,3,5-triazines	Renfrew, A. Hunter M.;Taylor, John A.;Whitmore, James M. J.;Williams, Andrew	https://doi.org/10.1039/P29940002389		Table2	Hydroxide	Cl	20% dioxane:water(v/v)	0.62		modelled
322	5.35	CN(c1ccccc1)c1nc(Cl)nc(Cl)n1	O=S(=O)(CC[O-])c1ccccc1	CN(c1ccccc1)c1nc(Cl)nc(OCCS(=O)(=O)c2ccccc2)n1	CN(c1ccccc1)c1nc(Cl)nc(Cl)n1.O=S(=O)(CC[O-])c1ccccc1>>CN(c1ccccc1)c1nc(Cl)nc(OCCS(=O)(=O)c2ccccc2)n1	298	16.43	J. Chem. Soc., Perkin Trans. 2, 1994, 2389-2393	1994	Nucleophilic aromatic substitution in heterocycles: alcoholysis and hydrolysis of 2-anilino-4,6-dichloro-1,3,5-triazines	Renfrew, A. Hunter M.;Taylor, John A.;Whitmore, James M. J.;Williams, Andrew	https://doi.org/10.1039/P29940002389		Table3	2-(benzenesulfonyl)ethanolate	Cl	16% dioxane:water(v/v)	0.73		modelled
323	0.204	CN(c1ccccc1)c1nc(Cl)nc(Cl)n1	[O-]CC(Cl)(Cl)Cl	CN(c1ccccc1)c1nc(Cl)nc(OCC(Cl)(Cl)Cl)n1	CN(c1ccccc1)c1nc(Cl)nc(Cl)n1.[O-]CC(Cl)(Cl)Cl>>CN(c1ccccc1)c1nc(Cl)nc(OCC(Cl)(Cl)Cl)n1	298	18.36	J. Chem. Soc., Perkin Trans. 2, 1994, 2389-2393	1994	Nucleophilic aromatic substitution in heterocycles: alcoholysis and hydrolysis of 2-anilino-4,6-dichloro-1,3,5-triazines	Renfrew, A. Hunter M.;Taylor, John A.;Whitmore, James M. J.;Williams, Andrew	https://doi.org/10.1039/P29940002389		Table3	2,2,2-trichloroethanolate	Cl	16% dioxane:water(v/v)	-0.69		modelled
324	0.582	CN(c1ccccc1)c1nc(Cl)nc(Cl)n1	[O-]CC(F)(F)F	CN(c1ccccc1)c1nc(Cl)nc(OCC(F)(F)F)n1	CN(c1ccccc1)c1nc(Cl)nc(Cl)n1.[O-]CC(F)(F)F>>CN(c1ccccc1)c1nc(Cl)nc(OCC(F)(F)F)n1	298	17.74	J. Chem. Soc., Perkin Trans. 2, 1994, 2389-2393	1994	Nucleophilic aromatic substitution in heterocycles: alcoholysis and hydrolysis of 2-anilino-4,6-dichloro-1,3,5-triazines	Renfrew, A. Hunter M.;Taylor, John A.;Whitmore, James M. J.;Williams, Andrew	https://doi.org/10.1039/P29940002389		Table3	2,2,2-trifluoroethanolate	Cl	16% dioxane:water(v/v)	-0.24		modelled
325	0.223	CN(c1ccccc1)c1nc(Cl)nc(Cl)n1	[O-]C1OC(CO)C(O)C(O)C1O	CN(c1ccccc1)c1nc(Cl)nc(OC2OC(CO)C(O)C(O)C2O)n1	CN(c1ccccc1)c1nc(Cl)nc(Cl)n1.[O-]C1OC(CO)C(O)C(O)C1O>>CN(c1ccccc1)c1nc(Cl)nc(OC2OC(CO)C(O)C(O)C2O)n1	298	18.31	J. Chem. Soc., Perkin Trans. 2, 1994, 2389-2393	1994	Nucleophilic aromatic substitution in heterocycles: alcoholysis and hydrolysis of 2-anilino-4,6-dichloro-1,3,5-triazines	Renfrew, A. Hunter M.;Taylor, John A.;Whitmore, James M. J.;Williams, Andrew	https://doi.org/10.1039/P29940002389		Table3	3,4,5-trihydroxy-6-(hydroxymethyl)tetrahydropyran-2-olate	Cl	16% dioxane:water(v/v)	-0.65		modelled
326	18.2	CN(c1ccccc1)c1nc(Cl)nc(Cl)n1	[O-]CCCl	CN(c1ccccc1)c1nc(Cl)nc(OCCCl)n1	CN(c1ccccc1)c1nc(Cl)nc(Cl)n1.[O-]CCCl>>CN(c1ccccc1)c1nc(Cl)nc(OCCCl)n1	298	15.71	J. Chem. Soc., Perkin Trans. 2, 1994, 2389-2393	1994	Nucleophilic aromatic substitution in heterocycles: alcoholysis and hydrolysis of 2-anilino-4,6-dichloro-1,3,5-triazines	Renfrew, A. Hunter M.;Taylor, John A.;Whitmore, James M. J.;Williams, Andrew	https://doi.org/10.1039/P29940002389		Table3	2-chloroethanolate	Cl	16% dioxane:water(v/v)	1.26		modelled
327	114	CN(c1ccccc1)c1nc(Cl)nc(Cl)n1	[O-][C@H]1CO[C@@H]2[C@H](O)CO[C@H]12	CN(c1ccccc1)c1nc(Cl)nc(O[C@H]2CO[C@@H]3[C@H](O)CO[C@H]23)n1	CN(c1ccccc1)c1nc(Cl)nc(Cl)n1.[O-][C@H]1CO[C@@H]2[C@H](O)CO[C@H]12>>CN(c1ccccc1)c1nc(Cl)nc(O[C@H]2CO[C@@H]3[C@H](O)CO[C@H]23)n1	298	14.62	J. Chem. Soc., Perkin Trans. 2, 1994, 2389-2393	1994	Nucleophilic aromatic substitution in heterocycles: alcoholysis and hydrolysis of 2-anilino-4,6-dichloro-1,3,5-triazines	Renfrew, A. Hunter M.;Taylor, John A.;Whitmore, James M. J.;Williams, Andrew	https://doi.org/10.1039/P29940002389		Table3	(3R,3aR,6S,6aR)-3-hydroxy-2,3,3a,5,6,6a-hexahydrofuro[3,2-b]furan-6-olate	Cl	16% dioxane:water(v/v)	2.06		modelled
328	0.245	CN(c1ccccc1)c1nc(Cl)nc(Cl)n1	[OH-]	CN(c1ccccc1)c1nc(O)nc(Cl)n1	CN(c1ccccc1)c1nc(Cl)nc(Cl)n1.[OH-]>>CN(c1ccccc1)c1nc(O)nc(Cl)n1	298	18.26	J. Chem. Soc., Perkin Trans. 2, 1994, 2389-2393	1994	Nucleophilic aromatic substitution in heterocycles: alcoholysis and hydrolysis of 2-anilino-4,6-dichloro-1,3,5-triazines	Renfrew, A. Hunter M.;Taylor, John A.;Whitmore, James M. J.;Williams, Andrew	https://doi.org/10.1039/P29940002389		Table3	Hydroxide	Cl	16% dioxane:water(v/v)	-0.61		modelled
329	0.0873	COc1c(S(=O)(=O)C(F)(F)F)cc(S(=O)(=O)C(F)(F)F)cc1S(=O)(=O)C(F)(F)F	COc1ccc(N)cc1	COc1ccc(Nc2c(S(=O)(=O)C(F)(F)F)cc(S(=O)(=O)C(F)(F)F)cc2S(=O)(=O)C(F)(F)F)cc1	COc1c(S(=O)(=O)C(F)(F)F)cc(S(=O)(=O)C(F)(F)F)cc1S(=O)(=O)C(F)(F)F.COc1ccc(N)cc1>>COc1ccc(Nc2c(S(=O)(=O)C(F)(F)F)cc(S(=O)(=O)C(F)(F)F)cc2S(=O)(=O)C(F)(F)F)cc1	293	18.54	J. Fluroine Chemistry, 160, (2014), 41-47	1994	Mechanistic studies and quantification of the electrophilicity of aromatic triflones in σ-complexation and SNAr reactions	ElGuesmi, Nizar;Berionni, Guillaume;Asghar, Basim H.	https://doi.org/10.1016/j.jfluchem.2014.01.003		Table 2	4-methoxyaniline	Methoxide	Acetonitrile	-1.06		modelled
330	0.0542	COc1c(S(=O)(=O)C(F)(F)F)cc(S(=O)(=O)C(F)(F)F)cc1S(=O)(=O)C(F)(F)F	Cc1ccc(N)cc1	Cc1ccc(Nc2c(S(=O)(=O)C(F)(F)F)cc(S(=O)(=O)C(F)(F)F)cc2S(=O)(=O)C(F)(F)F)cc1	COc1c(S(=O)(=O)C(F)(F)F)cc(S(=O)(=O)C(F)(F)F)cc1S(=O)(=O)C(F)(F)F.Cc1ccc(N)cc1>>Cc1ccc(Nc2c(S(=O)(=O)C(F)(F)F)cc(S(=O)(=O)C(F)(F)F)cc2S(=O)(=O)C(F)(F)F)cc1	293	18.82	J. Fluroine Chemistry, 160, (2014), 41-47	1994	Mechanistic studies and quantification of the electrophilicity of aromatic triflones in σ-complexation and SNAr reactions	ElGuesmi, Nizar;Berionni, Guillaume;Asghar, Basim H.	https://doi.org/10.1016/j.jfluchem.2014.01.003		Table 2	4-aminotoluene	Methoxide	Acetonitrile	-1.27		modelled
331	0.0221	COc1c(S(=O)(=O)C(F)(F)F)cc(S(=O)(=O)C(F)(F)F)cc1S(=O)(=O)C(F)(F)F	Nc1ccccc1	O=S(=O)(c1cc(S(=O)(=O)C(F)(F)F)c(Nc2ccccc2)c(S(=O)(=O)C(F)(F)F)c1)C(F)(F)F	COc1c(S(=O)(=O)C(F)(F)F)cc(S(=O)(=O)C(F)(F)F)cc1S(=O)(=O)C(F)(F)F.Nc1ccccc1>>O=S(=O)(c1cc(S(=O)(=O)C(F)(F)F)c(Nc2ccccc2)c(S(=O)(=O)C(F)(F)F)c1)C(F)(F)F	293	19.34	J. Fluroine Chemistry, 160, (2014), 41-47	1994	Mechanistic studies and quantification of the electrophilicity of aromatic triflones in σ-complexation and SNAr reactions	ElGuesmi, Nizar;Berionni, Guillaume;Asghar, Basim H.	https://doi.org/10.1016/j.jfluchem.2014.01.003		Table 2	Aniline	Methoxide	Acetonitrile	-1.66		modelled
332	0.00499	COc1c(S(=O)(=O)C(F)(F)F)cc([N+](=O)[O-])cc1S(=O)(=O)C(F)(F)F	COc1ccc(N)cc1	COc1ccc(Nc2c(S(=O)(=O)C(F)(F)F)cc([N+](=O)[O-])cc2S(=O)(=O)C(F)(F)F)cc1	COc1c(S(=O)(=O)C(F)(F)F)cc([N+](=O)[O-])cc1S(=O)(=O)C(F)(F)F.COc1ccc(N)cc1>>COc1ccc(Nc2c(S(=O)(=O)C(F)(F)F)cc([N+](=O)[O-])cc2S(=O)(=O)C(F)(F)F)cc1	293	20.2	J. Fluroine Chemistry, 160, (2014), 41-47	1994	Mechanistic studies and quantification of the electrophilicity of aromatic triflones in σ-complexation and SNAr reactions	ElGuesmi, Nizar;Berionni, Guillaume;Asghar, Basim H.	https://doi.org/10.1016/j.jfluchem.2014.01.003		Table 2	4-methoxyaniline	Methoxide	Acetonitrile	-2.3	165	modelled
333	0.00354	COc1c(S(=O)(=O)C(F)(F)F)cc([N+](=O)[O-])cc1S(=O)(=O)C(F)(F)F	Cc1ccc(N)cc1	Cc1ccc(Nc2c(S(=O)(=O)C(F)(F)F)cc([N+](=O)[O-])cc2S(=O)(=O)C(F)(F)F)cc1	COc1c(S(=O)(=O)C(F)(F)F)cc([N+](=O)[O-])cc1S(=O)(=O)C(F)(F)F.Cc1ccc(N)cc1>>Cc1ccc(Nc2c(S(=O)(=O)C(F)(F)F)cc([N+](=O)[O-])cc2S(=O)(=O)C(F)(F)F)cc1	293	20.4	J. Fluroine Chemistry, 160, (2014), 41-47	1994	Mechanistic studies and quantification of the electrophilicity of aromatic triflones in σ-complexation and SNAr reactions	ElGuesmi, Nizar;Berionni, Guillaume;Asghar, Basim H.	https://doi.org/10.1016/j.jfluchem.2014.01.003		Table 2	4-aminotoluene	Methoxide	Acetonitrile	-2.45	166	modelled
334	0.00149	COc1c(S(=O)(=O)C(F)(F)F)cc([N+](=O)[O-])cc1S(=O)(=O)C(F)(F)F	Nc1ccccc1	O=[N+]([O-])c1cc(S(=O)(=O)C(F)(F)F)c(Nc2ccccc2)c(S(=O)(=O)C(F)(F)F)c1	COc1c(S(=O)(=O)C(F)(F)F)cc([N+](=O)[O-])cc1S(=O)(=O)C(F)(F)F.Nc1ccccc1>>O=[N+]([O-])c1cc(S(=O)(=O)C(F)(F)F)c(Nc2ccccc2)c(S(=O)(=O)C(F)(F)F)c1	293	20.91	J. Fluroine Chemistry, 160, (2014), 41-47	1994	Mechanistic studies and quantification of the electrophilicity of aromatic triflones in σ-complexation and SNAr reactions	ElGuesmi, Nizar;Berionni, Guillaume;Asghar, Basim H.	https://doi.org/10.1016/j.jfluchem.2014.01.003		Table 2	Aniline	Methoxide	Acetonitrile	-2.83	167	failed
335	0.00172	COc1c([N+](=O)[O-])cc(S(=O)(=O)C(F)(F)F)cc1S(=O)(=O)C(F)(F)F	COc1ccc(N)cc1	COc1ccc(Nc2c([N+](=O)[O-])cc(S(=O)(=O)C(F)(F)F)cc2S(=O)(=O)C(F)(F)F)cc1	COc1c([N+](=O)[O-])cc(S(=O)(=O)C(F)(F)F)cc1S(=O)(=O)C(F)(F)F.COc1ccc(N)cc1>>COc1ccc(Nc2c([N+](=O)[O-])cc(S(=O)(=O)C(F)(F)F)cc2S(=O)(=O)C(F)(F)F)cc1	293	20.82	J. Fluroine Chemistry, 160, (2014), 41-47	1994	Mechanistic studies and quantification of the electrophilicity of aromatic triflones in σ-complexation and SNAr reactions	ElGuesmi, Nizar;Berionni, Guillaume;Asghar, Basim H.	https://doi.org/10.1016/j.jfluchem.2014.01.003		Table 2	4-methoxyaniline	Methoxide	Acetonitrile	-2.76		modelled
336	0.00131	COc1c([N+](=O)[O-])cc(S(=O)(=O)C(F)(F)F)cc1S(=O)(=O)C(F)(F)F	Cc1ccc(N)cc1	Cc1ccc(Nc2c([N+](=O)[O-])cc(S(=O)(=O)C(F)(F)F)cc2S(=O)(=O)C(F)(F)F)cc1	COc1c([N+](=O)[O-])cc(S(=O)(=O)C(F)(F)F)cc1S(=O)(=O)C(F)(F)F.Cc1ccc(N)cc1>>Cc1ccc(Nc2c([N+](=O)[O-])cc(S(=O)(=O)C(F)(F)F)cc2S(=O)(=O)C(F)(F)F)cc1	293	20.98	J. Fluroine Chemistry, 160, (2014), 41-47	1994	Mechanistic studies and quantification of the electrophilicity of aromatic triflones in σ-complexation and SNAr reactions	ElGuesmi, Nizar;Berionni, Guillaume;Asghar, Basim H.	https://doi.org/10.1016/j.jfluchem.2014.01.003		Table 2	4-aminotoluene	Methoxide	Acetonitrile	-2.88		modelled
337	0.000532	COc1c([N+](=O)[O-])cc(S(=O)(=O)C(F)(F)F)cc1S(=O)(=O)C(F)(F)F	Nc1ccccc1	O=[N+]([O-])c1cc(S(=O)(=O)C(F)(F)F)cc(S(=O)(=O)C(F)(F)F)c1Nc1ccccc1	COc1c([N+](=O)[O-])cc(S(=O)(=O)C(F)(F)F)cc1S(=O)(=O)C(F)(F)F.Nc1ccccc1>>O=[N+]([O-])c1cc(S(=O)(=O)C(F)(F)F)cc(S(=O)(=O)C(F)(F)F)c1Nc1ccccc1	293	21.51	J. Fluroine Chemistry, 160, (2014), 41-47	1994	Mechanistic studies and quantification of the electrophilicity of aromatic triflones in σ-complexation and SNAr reactions	ElGuesmi, Nizar;Berionni, Guillaume;Asghar, Basim H.	https://doi.org/10.1016/j.jfluchem.2014.01.003		Table 2	Aniline	Methoxide	Acetonitrile	-3.27		modelled
338	0.011	O=[N+]([O-])c1ccc(Cl)nc1	CCCCN	CCCCNc1ccc([N+](=O)[O-])cn1	O=[N+]([O-])c1ccc(Cl)nc1.CCCCN>>CCCCNc1ccc([N+](=O)[O-])cn1	298	20.09	International Journal of Chemical Kinetics, 40(3), (2008), 125-135.	2008	Nucleophilic heteroaromatic substitution: Kinetics of the reactions of nitropyridines with aliphatic amines in dipolar aprotic solvents	Isanbor, Chukwuemeka;Emokpae, Thomas A.	https://doi.org/10.1002/kin.20297		Table 4	n-butylamine	Cl	DMSO	-1.96	3	modelled
339	0.0059	O=[N+]([O-])c1cccnc1Cl	CCCCN	CCCCNc1ncccc1[N+](=O)[O-]	O=[N+]([O-])c1cccnc1Cl.CCCCN>>CCCCNc1ncccc1[N+](=O)[O-]	298	20.46	International Journal of Chemical Kinetics, 40(3), (2008), 125-135.	2008	Nucleophilic heteroaromatic substitution: Kinetics of the reactions of nitropyridines with aliphatic amines in dipolar aprotic solvents	Isanbor, Chukwuemeka;Emokpae, Thomas A.	https://doi.org/10.1002/kin.20297		Table 4	n-butylamine	Cl	DMSO	-2.23	4	modelled
340	0.00041	O=[N+]([O-])c1ccc(Oc2ccccc2)nc1	CCCCN	CCCCNc1ccc([N+](=O)[O-])cn1	O=[N+]([O-])c1ccc(Oc2ccccc2)nc1.CCCCN>>CCCCNc1ccc([N+](=O)[O-])cn1	298	22.04	International Journal of Chemical Kinetics, 40(3), (2008), 125-135.	2008	Nucleophilic heteroaromatic substitution: Kinetics of the reactions of nitropyridines with aliphatic amines in dipolar aprotic solvents	Isanbor, Chukwuemeka;Emokpae, Thomas A.	https://doi.org/10.1002/kin.20297		Table 4	n-butylamine	Cl	DMSO	-3.39	348	modelled
341	0.29	O=[N+]([O-])c1ccc(Cl)nc1	C1CCNCC1	O=[N+]([O-])c1ccc(N2CCCCC2)nc1	O=[N+]([O-])c1ccc(Cl)nc1.C1CCNCC1>>O=[N+]([O-])c1ccc(N2CCCCC2)nc1	298	18.16	International Journal of Chemical Kinetics, 40(3), (2008), 125-135.	2008	Nucleophilic heteroaromatic substitution: Kinetics of the reactions of nitropyridines with aliphatic amines in dipolar aprotic solvents	Isanbor, Chukwuemeka;Emokpae, Thomas A.	https://doi.org/10.1002/kin.20297		Table 4	Piperidine	Cl	DMSO	-0.54	23	modelled
342	0.09	O=[N+]([O-])c1cccnc1Cl	C1CCNCC1	O=[N+]([O-])c1cccnc1N1CCCCC1	O=[N+]([O-])c1cccnc1Cl.C1CCNCC1>>O=[N+]([O-])c1cccnc1N1CCCCC1	298	18.85	International Journal of Chemical Kinetics, 40(3), (2008), 125-135.	2008	Nucleophilic heteroaromatic substitution: Kinetics of the reactions of nitropyridines with aliphatic amines in dipolar aprotic solvents	Isanbor, Chukwuemeka;Emokpae, Thomas A.	https://doi.org/10.1002/kin.20297		Table 4	Piperidine	Cl	DMSO	-1.05	24	modelled
343	0.62	O=[N+]([O-])c1ccc(Cl)nc1	C1CCNC1	O=[N+]([O-])c1ccc(N2CCCC2)nc1	O=[N+]([O-])c1ccc(Cl)nc1.C1CCNC1>>O=[N+]([O-])c1ccc(N2CCCC2)nc1	298	17.71	International Journal of Chemical Kinetics, 40(3), (2008), 125-135.	2008	Nucleophilic heteroaromatic substitution: Kinetics of the reactions of nitropyridines with aliphatic amines in dipolar aprotic solvents	Isanbor, Chukwuemeka;Emokpae, Thomas A.	https://doi.org/10.1002/kin.20297		Table 4	Pyrrolidine	Cl	DMSO	-0.21	13	modelled
344	0.52	O=[N+]([O-])c1cccnc1Cl	C1CCNC1	O=[N+]([O-])c1cccnc1N1CCCC1	O=[N+]([O-])c1cccnc1Cl.C1CCNC1>>O=[N+]([O-])c1cccnc1N1CCCC1	298	17.81	International Journal of Chemical Kinetics, 40(3), (2008), 125-135.	2008	Nucleophilic heteroaromatic substitution: Kinetics of the reactions of nitropyridines with aliphatic amines in dipolar aprotic solvents	Isanbor, Chukwuemeka;Emokpae, Thomas A.	https://doi.org/10.1002/kin.20297		Table 4	Pyrrolidine	Cl	DMSO	-0.28	14	modelled
345	0.0041	O=[N+]([O-])c1ccc(Oc2ccccc2)nc1	C1CCNC1	O=[N+]([O-])c1ccc(N2CCCC2)nc1	O=[N+]([O-])c1ccc(Oc2ccccc2)nc1.C1CCNC1>>O=[N+]([O-])c1ccc(N2CCCC2)nc1	298	20.68	International Journal of Chemical Kinetics, 40(3), (2008), 125-135.	2008	Nucleophilic heteroaromatic substitution: Kinetics of the reactions of nitropyridines with aliphatic amines in dipolar aprotic solvents	Isanbor, Chukwuemeka;Emokpae, Thomas A.	https://doi.org/10.1002/kin.20297		Table 4	Pyrrolidine	Cl	DMSO	-2.39	354	modelled
346	0.0049	O=[N+]([O-])c1ccc(Oc2ccccc2)c([N+](=O)[O-])c1	CCCCN	CCCCNc1ccc([N+](=O)[O-])cc1[N+](=O)[O-]	O=[N+]([O-])c1ccc(Oc2ccccc2)c([N+](=O)[O-])c1.CCCCN>>CCCCNc1ccc([N+](=O)[O-])cc1[N+](=O)[O-]	298	20.57	Eur. J. Org. Chem, 2007, 1378	2007	The Effects of Ring Substituents and Leaving Groups on the Kinetics of SNAr Reactions of 1-Halogeno- and 1-Phenoxy-nitrobenzenes with Aliphatic Amines in Acetonitrile	Crampton, Michael R.;Emokpae, Thomas A.;Isanbor, Chukwuemek	https://doi.org/10.1002/ejoc.200600968		Table 5	n-butylamine	Phenoxide	Acetonitrile	-2.31		modelled
347	0.047	O=[N+]([O-])c1cccc([N+](=O)[O-])c1Oc1ccccc1	CCCCN	CCCCNc1c([N+](=O)[O-])cccc1[N+](=O)[O-]	O=[N+]([O-])c1cccc([N+](=O)[O-])c1Oc1ccccc1.CCCCN>>CCCCNc1c([N+](=O)[O-])cccc1[N+](=O)[O-]	298	19.23	Eur. J. Org. Chem, 2007, 1378	2007	The Effects of Ring Substituents and Leaving Groups on the Kinetics of SNAr Reactions of 1-Halogeno- and 1-Phenoxy-nitrobenzenes with Aliphatic Amines in Acetonitrile	Crampton, Michael R.;Emokpae, Thomas A.;Isanbor, Chukwuemek	https://doi.org/10.1002/ejoc.200600968		Table 5	n-butylamine	Phenoxide	Acetonitrile	-1.33		modelled
348	2.3e-05	O=[N+]([O-])c1ccc(Oc2ccccc2)nc1	CCCCN	CCCCNc1ccc([N+](=O)[O-])cn1	O=[N+]([O-])c1ccc(Oc2ccccc2)nc1.CCCCN>>CCCCNc1ccc([N+](=O)[O-])cn1	298	23.74	Eur. J. Org. Chem, 2007, 1378	2007	The Effects of Ring Substituents and Leaving Groups on the Kinetics of SNAr Reactions of 1-Halogeno- and 1-Phenoxy-nitrobenzenes with Aliphatic Amines in Acetonitrile	Crampton, Michael R.;Emokpae, Thomas A.;Isanbor, Chukwuemek	https://doi.org/10.1002/ejoc.200600968		Table 5	n-butylamine	Phenoxide	Acetonitrile	-4.64	340	not modelled
349	5e-05	O=[N+]([O-])c1cccnc1Oc1ccccc1	CCCCN	CCCCNc1ncccc1[N+](=O)[O-]	O=[N+]([O-])c1cccnc1Oc1ccccc1.CCCCN>>CCCCNc1ncccc1[N+](=O)[O-]	298	23.28	Eur. J. Org. Chem, 2007, 1378	2007	The Effects of Ring Substituents and Leaving Groups on the Kinetics of SNAr Reactions of 1-Halogeno- and 1-Phenoxy-nitrobenzenes with Aliphatic Amines in Acetonitrile	Crampton, Michael R.;Emokpae, Thomas A.;Isanbor, Chukwuemek	https://doi.org/10.1002/ejoc.200600968		Table 5	n-butylamine	Phenoxide	Acetonitrile	-4.3		modelled
350	4.5e-05	O=[N+]([O-])c1cc(C(F)(F)F)ccc1Oc1ccccc1	CCCCN	CCCCNc1ccc(C(F)(F)F)cc1[N+](=O)[O-]	O=[N+]([O-])c1cc(C(F)(F)F)ccc1Oc1ccccc1.CCCCN>>CCCCNc1ccc(C(F)(F)F)cc1[N+](=O)[O-]	298	23.35	Eur. J. Org. Chem, 2007, 1378	2007	The Effects of Ring Substituents and Leaving Groups on the Kinetics of SNAr Reactions of 1-Halogeno- and 1-Phenoxy-nitrobenzenes with Aliphatic Amines in Acetonitrile	Crampton, Michael R.;Emokpae, Thomas A.;Isanbor, Chukwuemek	https://doi.org/10.1002/ejoc.200600968		Table 5	n-butylamine	Phenoxide	Acetonitrile	-4.35		modelled
351	4e-05	N#Cc1cc([N+](=O)[O-])ccc1Oc1ccccc1	CCCCN	CCCCNc1ccc([N+](=O)[O-])cc1C#N	N#Cc1cc([N+](=O)[O-])ccc1Oc1ccccc1.CCCCN>>CCCCNc1ccc([N+](=O)[O-])cc1C#N	298	23.41	Eur. J. Org. Chem, 2007, 1378	2007	The Effects of Ring Substituents and Leaving Groups on the Kinetics of SNAr Reactions of 1-Halogeno- and 1-Phenoxy-nitrobenzenes with Aliphatic Amines in Acetonitrile	Crampton, Michael R.;Emokpae, Thomas A.;Isanbor, Chukwuemek	https://doi.org/10.1002/ejoc.200600968		Table 5	n-butylamine	Phenoxide	Acetonitrile	-4.4		modelled
352	0.37	O=[N+]([O-])c1ccc(Oc2ccccc2)c([N+](=O)[O-])c1	C1CCNC1	O=[N+]([O-])c1ccc(N2CCCC2)c([N+](=O)[O-])c1	O=[N+]([O-])c1ccc(Oc2ccccc2)c([N+](=O)[O-])c1.C1CCNC1>>O=[N+]([O-])c1ccc(N2CCCC2)c([N+](=O)[O-])c1	298	18.01	Eur. J. Org. Chem, 2007, 1378	2007	The Effects of Ring Substituents and Leaving Groups on the Kinetics of SNAr Reactions of 1-Halogeno- and 1-Phenoxy-nitrobenzenes with Aliphatic Amines in Acetonitrile	Crampton, Michael R.;Emokpae, Thomas A.;Isanbor, Chukwuemek	https://doi.org/10.1002/ejoc.200600968		Table 5	Pyrrolidine	Phenoxide	Acetonitrile	-0.43		modelled
353	0.024	O=[N+]([O-])c1cccc([N+](=O)[O-])c1Oc1ccccc1	C1CCNC1	O=[N+]([O-])c1cccc([N+](=O)[O-])c1N1CCCC1	O=[N+]([O-])c1cccc([N+](=O)[O-])c1Oc1ccccc1.C1CCNC1>>O=[N+]([O-])c1cccc([N+](=O)[O-])c1N1CCCC1	298	19.63	Eur. J. Org. Chem, 2007, 1378	2007	The Effects of Ring Substituents and Leaving Groups on the Kinetics of SNAr Reactions of 1-Halogeno- and 1-Phenoxy-nitrobenzenes with Aliphatic Amines in Acetonitrile	Crampton, Michael R.;Emokpae, Thomas A.;Isanbor, Chukwuemek	https://doi.org/10.1002/ejoc.200600968		Table 5	Pyrrolidine	Phenoxide	Acetonitrile	-1.62		modelled
354	0.00147	O=[N+]([O-])c1ccc(Oc2ccccc2)nc1	C1CCNC1	O=[N+]([O-])c1ccc(N2CCCC2)nc1	O=[N+]([O-])c1ccc(Oc2ccccc2)nc1.C1CCNC1>>O=[N+]([O-])c1ccc(N2CCCC2)nc1	298	21.28	Eur. J. Org. Chem, 2007, 1378	2007	The Effects of Ring Substituents and Leaving Groups on the Kinetics of SNAr Reactions of 1-Halogeno- and 1-Phenoxy-nitrobenzenes with Aliphatic Amines in Acetonitrile	Crampton, Michael R.;Emokpae, Thomas A.;Isanbor, Chukwuemek	https://doi.org/10.1002/ejoc.200600968		Table 5	Pyrrolidine	Phenoxide	Acetonitrile	-2.83	345	not modelled
355	0.005	O=[N+]([O-])c1cccnc1Oc1ccccc1	C1CCNC1	O=[N+]([O-])c1cccnc1N1CCCC1	O=[N+]([O-])c1cccnc1Oc1ccccc1.C1CCNC1>>O=[N+]([O-])c1cccnc1N1CCCC1	298	20.56	Eur. J. Org. Chem, 2007, 1378	2007	The Effects of Ring Substituents and Leaving Groups on the Kinetics of SNAr Reactions of 1-Halogeno- and 1-Phenoxy-nitrobenzenes with Aliphatic Amines in Acetonitrile	Crampton, Michael R.;Emokpae, Thomas A.;Isanbor, Chukwuemek	https://doi.org/10.1002/ejoc.200600968		Table 5	Pyrrolidine	Phenoxide	Acetonitrile	-2.3		modelled
356		O=[N+]([O-])c1cc(C(F)(F)F)ccc1Oc1ccccc1	C1CCNC1	O=[N+]([O-])c1cc(C(F)(F)F)ccc1N1CCCC1	O=[N+]([O-])c1cc(C(F)(F)F)ccc1Oc1ccccc1.C1CCNC1>>O=[N+]([O-])c1cc(C(F)(F)F)ccc1N1CCCC1	298		Eur. J. Org. Chem, 2007, 1378	2007	The Effects of Ring Substituents and Leaving Groups on the Kinetics of SNAr Reactions of 1-Halogeno- and 1-Phenoxy-nitrobenzenes with Aliphatic Amines in Acetonitrile	Crampton, Michael R.;Emokpae, Thomas A.;Isanbor, Chukwuemek	https://doi.org/10.1002/ejoc.200600968		Table 5	Pyrrolidine	Phenoxide	Acetonitrile			missing data
357		N#Cc1cc([N+](=O)[O-])ccc1Oc1ccccc1	C1CCNC1	N#Cc1cc([N+](=O)[O-])ccc1N1CCCC1	N#Cc1cc([N+](=O)[O-])ccc1Oc1ccccc1.C1CCNC1>>N#Cc1cc([N+](=O)[O-])ccc1N1CCCC1	298		Eur. J. Org. Chem, 2007, 1378	2007	The Effects of Ring Substituents and Leaving Groups on the Kinetics of SNAr Reactions of 1-Halogeno- and 1-Phenoxy-nitrobenzenes with Aliphatic Amines in Acetonitrile	Crampton, Michael R.;Emokpae, Thomas A.;Isanbor, Chukwuemek	https://doi.org/10.1002/ejoc.200600968		Table 5	Pyrrolidine	Phenoxide	Acetonitrile			missing data
358	0.16	O=[N+]([O-])c1ccc(Oc2ccccc2)c([N+](=O)[O-])c1	C1CCNCC1	O=[N+]([O-])c1ccc(N2CCCCC2)c([N+](=O)[O-])c1	O=[N+]([O-])c1ccc(Oc2ccccc2)c([N+](=O)[O-])c1.C1CCNCC1>>O=[N+]([O-])c1ccc(N2CCCCC2)c([N+](=O)[O-])c1	298	18.51	Eur. J. Org. Chem, 2007, 1378	2007	The Effects of Ring Substituents and Leaving Groups on the Kinetics of SNAr Reactions of 1-Halogeno- and 1-Phenoxy-nitrobenzenes with Aliphatic Amines in Acetonitrile	Crampton, Michael R.;Emokpae, Thomas A.;Isanbor, Chukwuemek	https://doi.org/10.1002/ejoc.200600968		Table 5	Piperidine	Phenoxide	Acetonitrile	-0.8		modelled
359		O=[N+]([O-])c1cccc([N+](=O)[O-])c1Oc1ccccc1	C1CCNCC1	O=[N+]([O-])c1cccc([N+](=O)[O-])c1N1CCCCC1	O=[N+]([O-])c1cccc([N+](=O)[O-])c1Oc1ccccc1.C1CCNCC1>>O=[N+]([O-])c1cccc([N+](=O)[O-])c1N1CCCCC1	298		Eur. J. Org. Chem, 2007, 1378	2007	The Effects of Ring Substituents and Leaving Groups on the Kinetics of SNAr Reactions of 1-Halogeno- and 1-Phenoxy-nitrobenzenes with Aliphatic Amines in Acetonitrile	Crampton, Michael R.;Emokpae, Thomas A.;Isanbor, Chukwuemek	https://doi.org/10.1002/ejoc.200600968		Table 5	Piperidine	Phenoxide	Acetonitrile			missing data
360	0.0011	O=[N+]([O-])c1ccc(Oc2ccccc2)nc1	C1CCNCC1	O=[N+]([O-])c1ccc(N2CCCCC2)nc1	O=[N+]([O-])c1ccc(Oc2ccccc2)nc1.C1CCNCC1>>O=[N+]([O-])c1ccc(N2CCCCC2)nc1	298	21.45	Eur. J. Org. Chem, 2007, 1378	2007	The Effects of Ring Substituents and Leaving Groups on the Kinetics of SNAr Reactions of 1-Halogeno- and 1-Phenoxy-nitrobenzenes with Aliphatic Amines in Acetonitrile	Crampton, Michael R.;Emokpae, Thomas A.;Isanbor, Chukwuemek	https://doi.org/10.1002/ejoc.200600968		Table 5	Piperidine	Phenoxide	Acetonitrile	-2.96		modelled
361	0.00057	O=[N+]([O-])c1cccnc1Oc1ccccc1	C1CCNCC1	O=[N+]([O-])c1cccnc1N1CCCCC1	O=[N+]([O-])c1cccnc1Oc1ccccc1.C1CCNCC1>>O=[N+]([O-])c1cccnc1N1CCCCC1	298	21.84	Eur. J. Org. Chem, 2007, 1378	2007	The Effects of Ring Substituents and Leaving Groups on the Kinetics of SNAr Reactions of 1-Halogeno- and 1-Phenoxy-nitrobenzenes with Aliphatic Amines in Acetonitrile	Crampton, Michael R.;Emokpae, Thomas A.;Isanbor, Chukwuemek	https://doi.org/10.1002/ejoc.200600968		Table 5	Piperidine	Phenoxide	Acetonitrile	-3.24		modelled
362		O=[N+]([O-])c1cc(C(F)(F)F)ccc1Oc1ccccc1	C1CCNCC1	O=[N+]([O-])c1cc(C(F)(F)F)ccc1N1CCCCC1	O=[N+]([O-])c1cc(C(F)(F)F)ccc1Oc1ccccc1.C1CCNCC1>>O=[N+]([O-])c1cc(C(F)(F)F)ccc1N1CCCCC1	298		Eur. J. Org. Chem, 2007, 1378	2007	The Effects of Ring Substituents and Leaving Groups on the Kinetics of SNAr Reactions of 1-Halogeno- and 1-Phenoxy-nitrobenzenes with Aliphatic Amines in Acetonitrile	Crampton, Michael R.;Emokpae, Thomas A.;Isanbor, Chukwuemek	https://doi.org/10.1002/ejoc.200600968		Table 5	Piperidine	Phenoxide	Acetonitrile			missing data
363		N#Cc1cc([N+](=O)[O-])ccc1Oc1ccccc1	C1CCNCC1	N#Cc1cc([N+](=O)[O-])ccc1N1CCCCC1	N#Cc1cc([N+](=O)[O-])ccc1Oc1ccccc1.C1CCNCC1>>N#Cc1cc([N+](=O)[O-])ccc1N1CCCCC1	298		Eur. J. Org. Chem, 2007, 1378	2007	The Effects of Ring Substituents and Leaving Groups on the Kinetics of SNAr Reactions of 1-Halogeno- and 1-Phenoxy-nitrobenzenes with Aliphatic Amines in Acetonitrile	Crampton, Michael R.;Emokpae, Thomas A.;Isanbor, Chukwuemek	https://doi.org/10.1002/ejoc.200600968		Table 5	Piperidine	Phenoxide	Acetonitrile			missing data
364	3.25e-05	O=[N+]([O-])c1cccnc1Cl	[O-]c1ccccc1	O=[N+]([O-])c1cccnc1Oc1ccccc1	O=[N+]([O-])c1cccnc1Cl.[O-]c1ccccc1>>O=[N+]([O-])c1cccnc1Oc1ccccc1	303	23.94	J. Phys. Org. Chem., 12, 347-353 (1999)	1999	Kinetics of the reaction of 2-chloro-3-nitro- and 2-chloro-5-nitropyridines with aryloxide ions in methanol	El-Bardan, Ali A.	https://doi.org/10.1002/(SICI)1099-1395(199904)12:4%3C347::AID-POC134%3E3.0.CO;2-G		Table3	Phenoxide	Cl	Methanol	-4.49		modelled
365	5.33e-05	O=[N+]([O-])c1cccnc1Cl	Cc1ccc([O-])cc1	Cc1ccc(Oc2ncccc2[N+](=O)[O-])cc1	O=[N+]([O-])c1cccnc1Cl.Cc1ccc([O-])cc1>>Cc1ccc(Oc2ncccc2[N+](=O)[O-])cc1	303	23.64	J. Phys. Org. Chem., 12, 347-353 (1999)	1999	Kinetics of the reaction of 2-chloro-3-nitro- and 2-chloro-5-nitropyridines with aryloxide ions in methanol	El-Bardan, Ali A.	https://doi.org/10.1002/(SICI)1099-1395(199904)12:4%3C347::AID-POC134%3E3.0.CO;2-G		Table3	4-methylphenolate	Cl	Methanol	-4.27		modelled
366	6.91e-05	O=[N+]([O-])c1cccnc1Cl	COc1ccc([O-])cc1	COc1ccc(Oc2ncccc2[N+](=O)[O-])cc1	O=[N+]([O-])c1cccnc1Cl.COc1ccc([O-])cc1>>COc1ccc(Oc2ncccc2[N+](=O)[O-])cc1	303	23.49	J. Phys. Org. Chem., 12, 347-353 (1999)	1999	Kinetics of the reaction of 2-chloro-3-nitro- and 2-chloro-5-nitropyridines with aryloxide ions in methanol	El-Bardan, Ali A.	https://doi.org/10.1002/(SICI)1099-1395(199904)12:4%3C347::AID-POC134%3E3.0.CO;2-G		Table3	4-methoxyphenolate	Cl	Methanol	-4.16		modelled
367	1.12e-05	O=[N+]([O-])c1cccnc1Cl	[O-]c1ccc(Cl)cc1	O=[N+]([O-])c1cccnc1Oc1ccc(Cl)cc1	O=[N+]([O-])c1cccnc1Cl.[O-]c1ccc(Cl)cc1>>O=[N+]([O-])c1cccnc1Oc1ccc(Cl)cc1	303	24.58	J. Phys. Org. Chem., 12, 347-353 (1999)	1999	Kinetics of the reaction of 2-chloro-3-nitro- and 2-chloro-5-nitropyridines with aryloxide ions in methanol	El-Bardan, Ali A.	https://doi.org/10.1002/(SICI)1099-1395(199904)12:4%3C347::AID-POC134%3E3.0.CO;2-G		Table3	4-chlorophenolate	Cl	Methanol	-4.95		modelled
368	1.49e-05	O=[N+]([O-])c1cccnc1Cl	[O-]c1ccc(Br)cc1	O=[N+]([O-])c1cccnc1Oc1ccc(Br)cc1	O=[N+]([O-])c1cccnc1Cl.[O-]c1ccc(Br)cc1>>O=[N+]([O-])c1cccnc1Oc1ccc(Br)cc1	303	24.41	J. Phys. Org. Chem., 12, 347-353 (1999)	1999	Kinetics of the reaction of 2-chloro-3-nitro- and 2-chloro-5-nitropyridines with aryloxide ions in methanol	El-Bardan, Ali A.	https://doi.org/10.1002/(SICI)1099-1395(199904)12:4%3C347::AID-POC134%3E3.0.CO;2-G		Table3	4-bromophenolate	Cl	Methanol	-4.83		modelled
369	2.4e-06	O=[N+]([O-])c1cccnc1Cl	O=[N+]([O-])c1ccc([O-])cc1	O=[N+]([O-])c1ccc(Oc2ncccc2[N+](=O)[O-])cc1	O=[N+]([O-])c1cccnc1Cl.O=[N+]([O-])c1ccc([O-])cc1>>O=[N+]([O-])c1ccc(Oc2ncccc2[N+](=O)[O-])cc1	303	25.51	J. Phys. Org. Chem., 12, 347-353 (1999)	1999	Kinetics of the reaction of 2-chloro-3-nitro- and 2-chloro-5-nitropyridines with aryloxide ions in methanol	El-Bardan, Ali A.	https://doi.org/10.1002/(SICI)1099-1395(199904)12:4%3C347::AID-POC134%3E3.0.CO;2-G		Table3	4-nitrophenolate	Cl	Methanol	-5.62		modelled
370	3.9e-05	O=[N+]([O-])c1cccnc1Cl	Cc1cccc([O-])c1	Cc1cccc(Oc2ncccc2[N+](=O)[O-])c1	O=[N+]([O-])c1cccnc1Cl.Cc1cccc([O-])c1>>Cc1cccc(Oc2ncccc2[N+](=O)[O-])c1	303	23.83	J. Phys. Org. Chem., 12, 347-353 (1999)	1999	Kinetics of the reaction of 2-chloro-3-nitro- and 2-chloro-5-nitropyridines with aryloxide ions in methanol	El-Bardan, Ali A.	https://doi.org/10.1002/(SICI)1099-1395(199904)12:4%3C347::AID-POC134%3E3.0.CO;2-G		Table3	3-methylphenolate	Cl	Methanol	-4.41		modelled
371	6.9e-06	O=[N+]([O-])c1cccnc1Cl	[O-]c1cccc(C(F)(F)F)c1	O=[N+]([O-])c1cccnc1Oc1cccc(C(F)(F)F)c1	O=[N+]([O-])c1cccnc1Cl.[O-]c1cccc(C(F)(F)F)c1>>O=[N+]([O-])c1cccnc1Oc1cccc(C(F)(F)F)c1	303	24.87	J. Phys. Org. Chem., 12, 347-353 (1999)	1999	Kinetics of the reaction of 2-chloro-3-nitro- and 2-chloro-5-nitropyridines with aryloxide ions in methanol	El-Bardan, Ali A.	https://doi.org/10.1002/(SICI)1099-1395(199904)12:4%3C347::AID-POC134%3E3.0.CO;2-G		Table3	3-trifluoromethylphenolate	Cl	Methanol	-5.16		modelled
372	0.000269	O=[N+]([O-])c1ccc(Cl)nc1	[O-]c1ccccc1	O=[N+]([O-])c1ccc(Oc2ccccc2)nc1	O=[N+]([O-])c1ccc(Cl)nc1.[O-]c1ccccc1>>O=[N+]([O-])c1ccc(Oc2ccccc2)nc1	303	22.67	J. Phys. Org. Chem., 12, 347-353 (1999)	1999	Kinetics of the reaction of 2-chloro-3-nitro- and 2-chloro-5-nitropyridines with aryloxide ions in methanol	El-Bardan, Ali A.	https://doi.org/10.1002/(SICI)1099-1395(199904)12:4%3C347::AID-POC134%3E3.0.CO;2-G		Table4	Phenoxide	Cl	Methanol	-3.57		modelled
373	0.000494	O=[N+]([O-])c1ccc(Cl)nc1	Cc1ccc([O-])cc1	Cc1ccc(Oc2ccc([N+](=O)[O-])cn2)cc1	O=[N+]([O-])c1ccc(Cl)nc1.Cc1ccc([O-])cc1>>Cc1ccc(Oc2ccc([N+](=O)[O-])cn2)cc1	303	22.31	J. Phys. Org. Chem., 12, 347-353 (1999)	1999	Kinetics of the reaction of 2-chloro-3-nitro- and 2-chloro-5-nitropyridines with aryloxide ions in methanol	El-Bardan, Ali A.	https://doi.org/10.1002/(SICI)1099-1395(199904)12:4%3C347::AID-POC134%3E3.0.CO;2-G		Table4	4-methylphenolate	Cl	Methanol	-3.31		modelled
374	0.000788	O=[N+]([O-])c1ccc(Cl)nc1	COc1ccc([O-])cc1	COc1ccc(Oc2ccc([N+](=O)[O-])cn2)cc1	O=[N+]([O-])c1ccc(Cl)nc1.COc1ccc([O-])cc1>>COc1ccc(Oc2ccc([N+](=O)[O-])cn2)cc1	303	22.02	J. Phys. Org. Chem., 12, 347-353 (1999)	1999	Kinetics of the reaction of 2-chloro-3-nitro- and 2-chloro-5-nitropyridines with aryloxide ions in methanol	El-Bardan, Ali A.	https://doi.org/10.1002/(SICI)1099-1395(199904)12:4%3C347::AID-POC134%3E3.0.CO;2-G		Table4	4-methoxyphenolate	Cl	Methanol	-3.1		modelled
375	6.2e-05	O=[N+]([O-])c1ccc(Cl)nc1	[O-]c1ccc(Cl)cc1	O=[N+]([O-])c1ccc(Oc2ccc(Cl)cc2)nc1	O=[N+]([O-])c1ccc(Cl)nc1.[O-]c1ccc(Cl)cc1>>O=[N+]([O-])c1ccc(Oc2ccc(Cl)cc2)nc1	303	23.55	J. Phys. Org. Chem., 12, 347-353 (1999)	1999	Kinetics of the reaction of 2-chloro-3-nitro- and 2-chloro-5-nitropyridines with aryloxide ions in methanol	El-Bardan, Ali A.	https://doi.org/10.1002/(SICI)1099-1395(199904)12:4%3C347::AID-POC134%3E3.0.CO;2-G		Table4	4-chlorophenolate	Cl	Methanol	-4.21		modelled
376	8.4e-05	O=[N+]([O-])c1ccc(Cl)nc1	[O-]c1ccc(Br)cc1	O=[N+]([O-])c1ccc(Oc2ccc(Br)cc2)nc1	O=[N+]([O-])c1ccc(Cl)nc1.[O-]c1ccc(Br)cc1>>O=[N+]([O-])c1ccc(Oc2ccc(Br)cc2)nc1	303	23.37	J. Phys. Org. Chem., 12, 347-353 (1999)	1999	Kinetics of the reaction of 2-chloro-3-nitro- and 2-chloro-5-nitropyridines with aryloxide ions in methanol	El-Bardan, Ali A.	https://doi.org/10.1002/(SICI)1099-1395(199904)12:4%3C347::AID-POC134%3E3.0.CO;2-G		Table4	4-bromophenolate	Cl	Methanol	-4.08		modelled
377	1e-05	O=[N+]([O-])c1ccc(Cl)nc1	O=[N+]([O-])c1ccc([O-])cc1	O=[N+]([O-])c1ccc(Oc2ccc([N+](=O)[O-])cn2)cc1	O=[N+]([O-])c1ccc(Cl)nc1.O=[N+]([O-])c1ccc([O-])cc1>>O=[N+]([O-])c1ccc(Oc2ccc([N+](=O)[O-])cn2)cc1	303	24.65	J. Phys. Org. Chem., 12, 347-353 (1999)	1999	Kinetics of the reaction of 2-chloro-3-nitro- and 2-chloro-5-nitropyridines with aryloxide ions in methanol	El-Bardan, Ali A.	https://doi.org/10.1002/(SICI)1099-1395(199904)12:4%3C347::AID-POC134%3E3.0.CO;2-G		Table4	4-nitrophenolate	Cl	Methanol	-5		modelled
378	0.000412	O=[N+]([O-])c1ccc(Cl)nc1	Cc1cccc([O-])c1	Cc1cccc(Oc2ccc([N+](=O)[O-])cn2)c1	O=[N+]([O-])c1ccc(Cl)nc1.Cc1cccc([O-])c1>>Cc1cccc(Oc2ccc([N+](=O)[O-])cn2)c1	303	22.41	J. Phys. Org. Chem., 12, 347-353 (1999)	1999	Kinetics of the reaction of 2-chloro-3-nitro- and 2-chloro-5-nitropyridines with aryloxide ions in methanol	El-Bardan, Ali A.	https://doi.org/10.1002/(SICI)1099-1395(199904)12:4%3C347::AID-POC134%3E3.0.CO;2-G		Table4	3-methylphenolate	Cl	Methanol	-3.39		modelled
379	3.5e-05	O=[N+]([O-])c1ccc(Cl)nc1	[O-]c1cccc(C(F)(F)F)c1	O=[N+]([O-])c1ccc(Oc2cccc(C(F)(F)F)c2)nc1	O=[N+]([O-])c1ccc(Cl)nc1.[O-]c1cccc(C(F)(F)F)c1>>O=[N+]([O-])c1ccc(Oc2cccc(C(F)(F)F)c2)nc1	303	23.9	J. Phys. Org. Chem., 12, 347-353 (1999)	1999	Kinetics of the reaction of 2-chloro-3-nitro- and 2-chloro-5-nitropyridines with aryloxide ions in methanol	El-Bardan, Ali A.	https://doi.org/10.1002/(SICI)1099-1395(199904)12:4%3C347::AID-POC134%3E3.0.CO;2-G		Table4	3-trifluoromethylphenolate	Cl	Methanol	-4.46		modelled
380	0.000373	COc1cc([N+](=O)[O-])ccn1	C1CCNCC1	O=[N+]([O-])c1ccnc(N2CCCCC2)c1	COc1cc([N+](=O)[O-])ccn1.C1CCNCC1>>O=[N+]([O-])c1ccnc(N2CCCCC2)c1	293	21.71	Int J Chem Kinet. 2019;51:249–257	2019	SNAr reactions of substituted pyridines with secondary amines in aqueous solution: Kinetic and reactivity indices in density functional theory	Mahdhaoui, Faouzi;Zaier, Rania;Dhahri, Nejeh;Ayachi, Sahbi;Boubaker, Taoufik	https://doi.org/10.1002/kin.21247		Table1	Piperidine	Methoxide	Water	-3.43		modelled
381	6.49e-05	COc1cc([N+](=O)[O-])ccn1	C1CCNC1	O=[N+]([O-])c1ccnc(N2CCCC2)c1	COc1cc([N+](=O)[O-])ccn1.C1CCNC1>>O=[N+]([O-])c1ccnc(N2CCCC2)c1	293	22.73	Int J Chem Kinet. 2019;51:249–257	2019	SNAr reactions of substituted pyridines with secondary amines in aqueous solution: Kinetic and reactivity indices in density functional theory	Mahdhaoui, Faouzi;Zaier, Rania;Dhahri, Nejeh;Ayachi, Sahbi;Boubaker, Taoufik	https://doi.org/10.1002/kin.21247		Table1	Pyrrolidine	Methoxide	Water	-4.19		modelled
382	3.17e-06	COc1cc([N+](=O)[O-])ccn1	C1COCCN1	O=[N+]([O-])c1ccnc(N2CCOCC2)c1	COc1cc([N+](=O)[O-])ccn1.C1COCCN1>>O=[N+]([O-])c1ccnc(N2CCOCC2)c1	293	24.49	Int J Chem Kinet. 2019;51:249–257	2019	SNAr reactions of substituted pyridines with secondary amines in aqueous solution: Kinetic and reactivity indices in density functional theory	Mahdhaoui, Faouzi;Zaier, Rania;Dhahri, Nejeh;Ayachi, Sahbi;Boubaker, Taoufik	https://doi.org/10.1002/kin.21247		Table1	Morpholone	Methoxide	Water	-5.5		failed
383	0.000116	COc1ccc([N+](=O)[O-])cn1	C1CCNCC1	O=[N+]([O-])c1ccc(N2CCCCC2)nc1	COc1ccc([N+](=O)[O-])cn1.C1CCNCC1>>O=[N+]([O-])c1ccc(N2CCCCC2)nc1	293	22.39	Int J Chem Kinet. 2019;51:249–257	2019	SNAr reactions of substituted pyridines with secondary amines in aqueous solution: Kinetic and reactivity indices in density functional theory	Mahdhaoui, Faouzi;Zaier, Rania;Dhahri, Nejeh;Ayachi, Sahbi;Boubaker, Taoufik	https://doi.org/10.1002/kin.21247		Table1	Piperidine	Methoxide	Water	-3.94		modelled
384	1.78e-05	COc1ccc([N+](=O)[O-])cn1	C1CCNC1	O=[N+]([O-])c1ccc(N2CCCC2)nc1	COc1ccc([N+](=O)[O-])cn1.C1CCNC1>>O=[N+]([O-])c1ccc(N2CCCC2)nc1	293	23.48	Int J Chem Kinet. 2019;51:249–257	2019	SNAr reactions of substituted pyridines with secondary amines in aqueous solution: Kinetic and reactivity indices in density functional theory	Mahdhaoui, Faouzi;Zaier, Rania;Dhahri, Nejeh;Ayachi, Sahbi;Boubaker, Taoufik	https://doi.org/10.1002/kin.21247		Table1	Pyrrolidine	Methoxide	Water	-4.75		modelled
385	7.23e-07	COc1ccc([N+](=O)[O-])cn1	C1COCCN1	O=[N+]([O-])c1ccc(N2CCOCC2)nc1	COc1ccc([N+](=O)[O-])cn1.C1COCCN1>>O=[N+]([O-])c1ccc(N2CCOCC2)nc1	293	25.35	Int J Chem Kinet. 2019;51:249–257	2019	SNAr reactions of substituted pyridines with secondary amines in aqueous solution: Kinetic and reactivity indices in density functional theory	Mahdhaoui, Faouzi;Zaier, Rania;Dhahri, Nejeh;Ayachi, Sahbi;Boubaker, Taoufik	https://doi.org/10.1002/kin.21247		Table1	Morpholone	Methoxide	Water	-6.14		modelled
386	0.389	COc1cc([N+](=O)[O-])ccn1	CCOC(=O)[CH-]c1ccccc1	CCOC(=O)C(c1ccccc1)c1cc([N+](=O)[O-])ccn1	COc1cc([N+](=O)[O-])ccn1.CCOC(=O)[CH-]c1ccccc1>>CCOC(=O)C(c1ccccc1)c1cc([N+](=O)[O-])ccn1	293	17.67	Int J Chem Kinet. 2019;51:249–257	2019	SNAr reactions of substituted pyridines with secondary amines in aqueous solution: Kinetic and reactivity indices in density functional theory	Mahdhaoui, Faouzi;Zaier, Rania;Dhahri, Nejeh;Ayachi, Sahbi;Boubaker, Taoufik	https://doi.org/10.1002/kin.21247		Table5	Ethyl 2-phenylacetate	Methoxide	DMSO	-0.41		failed
387	0.0484	COc1ccc([N+](=O)[O-])cn1	CCOC(=O)[CH-]c1ccccc1	CCOC(=O)C(c1ccccc1)c1ccc([N+](=O)[O-])cn1	COc1ccc([N+](=O)[O-])cn1.CCOC(=O)[CH-]c1ccccc1>>CCOC(=O)C(c1ccccc1)c1ccc([N+](=O)[O-])cn1	293	18.88	Int J Chem Kinet. 2019;51:249–257	2019	SNAr reactions of substituted pyridines with secondary amines in aqueous solution: Kinetic and reactivity indices in density functional theory	Mahdhaoui, Faouzi;Zaier, Rania;Dhahri, Nejeh;Ayachi, Sahbi;Boubaker, Taoufik	https://doi.org/10.1002/kin.21247		Table5	Ethyl 2-phenylacetate	Methoxide	DMSO	-1.32		failed
388	2.9	COc1sc([N+](=O)[O-])cc1[N+](=O)[O-]	C1CCNC1	O=[N+]([O-])c1cc([N+](=O)[O-])c(N2CCCC2)s1	COc1sc([N+](=O)[O-])cc1[N+](=O)[O-].C1CCNC1>>O=[N+]([O-])c1cc([N+](=O)[O-])c(N2CCCC2)s1	293	16.5	Int J Chem Kinet. 2018;50:582–590	2018	SNAr reactions of substituted pyridines with secondary amines in aqueous solution: Kinetic and reactivity indices in density functional theory	Mahdhaoui, Faouzi;Zaier, Rania;Dhahri, Nejeh;Ayachi, Sahbi;Boubaker, Taoufik	https://doi.org/10.1002/kin.21184		Table1	Pyrrolidine	Methoxide	91% Ethanol:Water	0.46		modelled
389	1.43	COc1sc([N+](=O)[O-])cc1[N+](=O)[O-]	C1CCNCC1	O=[N+]([O-])c1cc([N+](=O)[O-])c(N2CCCCC2)s1	COc1sc([N+](=O)[O-])cc1[N+](=O)[O-].C1CCNCC1>>O=[N+]([O-])c1cc([N+](=O)[O-])c(N2CCCCC2)s1	293	16.91	Int J Chem Kinet. 2018;50:582–590	2018	SNAr reactions of substituted pyridines with secondary amines in aqueous solution: Kinetic and reactivity indices in density functional theory	Mahdhaoui, Faouzi;Zaier, Rania;Dhahri, Nejeh;Ayachi, Sahbi;Boubaker, Taoufik	https://doi.org/10.1002/kin.21184		Table1	Piperidine	Methoxide	91% Ethanol:Water	0.16		modelled
390	1.26	COc1sc([N+](=O)[O-])cc1[N+](=O)[O-]	C1COCCN1	O=[N+]([O-])c1cc([N+](=O)[O-])c(N2CCOCC2)s1	COc1sc([N+](=O)[O-])cc1[N+](=O)[O-].C1COCCN1>>O=[N+]([O-])c1cc([N+](=O)[O-])c(N2CCOCC2)s1	293	16.99	Int J Chem Kinet. 2018;50:582–590	2018	SNAr reactions of substituted pyridines with secondary amines in aqueous solution: Kinetic and reactivity indices in density functional theory	Mahdhaoui, Faouzi;Zaier, Rania;Dhahri, Nejeh;Ayachi, Sahbi;Boubaker, Taoufik	https://doi.org/10.1002/kin.21184		Table1	Morpholine	Methoxide	91% Ethanol:Water	0.1		modelled
391	15.8	COc1sc([N+](=O)[O-])cc1C#N	C1CCNC1	N#Cc1cc([N+](=O)[O-])sc1N1CCCC1	COc1sc([N+](=O)[O-])cc1C#N.C1CCNC1>>N#Cc1cc([N+](=O)[O-])sc1N1CCCC1	293	15.52	Int J Chem Kinet. 2018;50:582–590	2018	SNAr reactions of substituted pyridines with secondary amines in aqueous solution: Kinetic and reactivity indices in density functional theory	Mahdhaoui, Faouzi;Zaier, Rania;Dhahri, Nejeh;Ayachi, Sahbi;Boubaker, Taoufik	https://doi.org/10.1002/kin.21184		Table1	Pyrrolidine	Methoxide	Acetonitrile	1.2		modelled
392	4.42	COc1sc([N+](=O)[O-])cc1C#N	C1CCNCC1	N#Cc1cc([N+](=O)[O-])sc1N1CCCCC1	COc1sc([N+](=O)[O-])cc1C#N.C1CCNCC1>>N#Cc1cc([N+](=O)[O-])sc1N1CCCCC1	293	16.26	Int J Chem Kinet. 2018;50:582–590	2018	SNAr reactions of substituted pyridines with secondary amines in aqueous solution: Kinetic and reactivity indices in density functional theory	Mahdhaoui, Faouzi;Zaier, Rania;Dhahri, Nejeh;Ayachi, Sahbi;Boubaker, Taoufik	https://doi.org/10.1002/kin.21184		Table1	Piperidine	Methoxide	Acetonitrile	0.65		modelled
393	0.227	COc1sc([N+](=O)[O-])cc1C#N	C1COCCN1	N#Cc1cc([N+](=O)[O-])sc1N1CCOCC1	COc1sc([N+](=O)[O-])cc1C#N.C1COCCN1>>N#Cc1cc([N+](=O)[O-])sc1N1CCOCC1	293	17.98	Int J Chem Kinet. 2018;50:582–590	2018	SNAr reactions of substituted pyridines with secondary amines in aqueous solution: Kinetic and reactivity indices in density functional theory	Mahdhaoui, Faouzi;Zaier, Rania;Dhahri, Nejeh;Ayachi, Sahbi;Boubaker, Taoufik	https://doi.org/10.1002/kin.21184		Table1	Morpholine	Methoxide	Acetonitrile	-0.64		modelled
394	4.83	COc1sc([N+](=O)[O-])cc1C(C)=O	C1CCNC1	CC(=O)c1cc([N+](=O)[O-])sc1N1CCCC1	COc1sc([N+](=O)[O-])cc1C(C)=O.C1CCNC1>>CC(=O)c1cc([N+](=O)[O-])sc1N1CCCC1	293	16.21	Int J Chem Kinet. 2018;50:582–590	2018	SNAr reactions of substituted pyridines with secondary amines in aqueous solution: Kinetic and reactivity indices in density functional theory	Mahdhaoui, Faouzi;Zaier, Rania;Dhahri, Nejeh;Ayachi, Sahbi;Boubaker, Taoufik	https://doi.org/10.1002/kin.21184		Table1	Pyrrolidine	Methoxide	Acetonitrile	0.68		modelled
395	0.606	COc1sc([N+](=O)[O-])cc1C(C)=O	C1CCNCC1	CC(=O)c1cc([N+](=O)[O-])sc1N1CCCCC1	COc1sc([N+](=O)[O-])cc1C(C)=O.C1CCNCC1>>CC(=O)c1cc([N+](=O)[O-])sc1N1CCCCC1	293	17.41	Int J Chem Kinet. 2018;50:582–590	2018	SNAr reactions of substituted pyridines with secondary amines in aqueous solution: Kinetic and reactivity indices in density functional theory	Mahdhaoui, Faouzi;Zaier, Rania;Dhahri, Nejeh;Ayachi, Sahbi;Boubaker, Taoufik	https://doi.org/10.1002/kin.21184		Table1	Piperidine	Methoxide	Acetonitrile	-0.22		modelled
396	0.0337	COc1sc([N+](=O)[O-])cc1C(C)=O	C1COCCN1	CC(=O)c1cc([N+](=O)[O-])sc1N1CCOCC1	COc1sc([N+](=O)[O-])cc1C(C)=O.C1COCCN1>>CC(=O)c1cc([N+](=O)[O-])sc1N1CCOCC1	293	19.09	Int J Chem Kinet. 2018;50:582–590	2018	SNAr reactions of substituted pyridines with secondary amines in aqueous solution: Kinetic and reactivity indices in density functional theory	Mahdhaoui, Faouzi;Zaier, Rania;Dhahri, Nejeh;Ayachi, Sahbi;Boubaker, Taoufik	https://doi.org/10.1002/kin.21184		Table1	Morpholine	Methoxide	Acetonitrile	-1.47		modelled
397	0.00241	O=[N+]([O-])c1cc([N+](=O)[O-])c(Cl)c(C(F)(F)F)c1	Nc1ccccc1	O=[N+]([O-])c1cc([N+](=O)[O-])c(Nc2ccccc2)c(C(F)(F)F)c1	O=[N+]([O-])c1cc([N+](=O)[O-])c(Cl)c(C(F)(F)F)c1.Nc1ccccc1>>O=[N+]([O-])c1cc([N+](=O)[O-])c(Nc2ccccc2)c(C(F)(F)F)c1	298	20.99	Int J Chem Kinet., 2009; 41,777–786	2009	Solvent and substituent effects on the reaction of 2- and 4-chloro-3,5-dinitrobenzotrifluorides with substituted anilines	Asghar, Basim H. M.;Fathalla, Magda F.;Hamed, Ezzat A.	https://doi.org/10.1002/kin.20455		Table3	Aniline	Cl	Methanol	-2.62	404	modelled
398	0.042	O=[N+]([O-])c1cc([N+](=O)[O-])c(Cl)c(C(F)(F)F)c1	COc1ccc(N)cc1	COc1ccc(Nc2c([N+](=O)[O-])cc([N+](=O)[O-])cc2C(F)(F)F)cc1	O=[N+]([O-])c1cc([N+](=O)[O-])c(Cl)c(C(F)(F)F)c1.COc1ccc(N)cc1>>COc1ccc(Nc2c([N+](=O)[O-])cc([N+](=O)[O-])cc2C(F)(F)F)cc1	298	19.3	Int J Chem Kinet., 2009; 41,777–786	2009	Solvent and substituent effects on the reaction of 2- and 4-chloro-3,5-dinitrobenzotrifluorides with substituted anilines	Asghar, Basim H. M.;Fathalla, Magda F.;Hamed, Ezzat A.	https://doi.org/10.1002/kin.20455		Table3	4-methoxyaniline	Cl	Methanol	-1.38	405	modelled
399	0.0113	O=[N+]([O-])c1cc([N+](=O)[O-])c(Cl)c(C(F)(F)F)c1	Cc1ccc(N)cc1	Cc1ccc(Nc2c([N+](=O)[O-])cc([N+](=O)[O-])cc2C(F)(F)F)cc1	O=[N+]([O-])c1cc([N+](=O)[O-])c(Cl)c(C(F)(F)F)c1.Cc1ccc(N)cc1>>Cc1ccc(Nc2c([N+](=O)[O-])cc([N+](=O)[O-])cc2C(F)(F)F)cc1	298	20.08	Int J Chem Kinet., 2009; 41,777–786	2009	Solvent and substituent effects on the reaction of 2- and 4-chloro-3,5-dinitrobenzotrifluorides with substituted anilines	Asghar, Basim H. M.;Fathalla, Magda F.;Hamed, Ezzat A.	https://doi.org/10.1002/kin.20455		Table3	4-methylaniline	Cl	Methanol	-1.95	406	modelled
400	0.000286	O=[N+]([O-])c1cc([N+](=O)[O-])c(Cl)c(C(F)(F)F)c1	Nc1ccc(Cl)cc1	O=[N+]([O-])c1cc([N+](=O)[O-])c(Nc2ccc(Cl)cc2)c(C(F)(F)F)c1	O=[N+]([O-])c1cc([N+](=O)[O-])c(Cl)c(C(F)(F)F)c1.Nc1ccc(Cl)cc1>>O=[N+]([O-])c1cc([N+](=O)[O-])c(Nc2ccc(Cl)cc2)c(C(F)(F)F)c1	298	22.25	Int J Chem Kinet., 2009; 41,777–786	2009	Solvent and substituent effects on the reaction of 2- and 4-chloro-3,5-dinitrobenzotrifluorides with substituted anilines	Asghar, Basim H. M.;Fathalla, Magda F.;Hamed, Ezzat A.	https://doi.org/10.1002/kin.20455		Table3	4-chloroaniline	Cl	Methanol	-3.54	407	modelled
401	0.00158	O=[N+]([O-])c1cc([N+](=O)[O-])c(Cl)c(C(F)(F)F)c1	COc1cccc(N)c1	COc1cccc(Nc2c([N+](=O)[O-])cc([N+](=O)[O-])cc2C(F)(F)F)c1	O=[N+]([O-])c1cc([N+](=O)[O-])c(Cl)c(C(F)(F)F)c1.COc1cccc(N)c1>>COc1cccc(Nc2c([N+](=O)[O-])cc([N+](=O)[O-])cc2C(F)(F)F)c1	298	21.24	Int J Chem Kinet., 2009; 41,777–786	2009	Solvent and substituent effects on the reaction of 2- and 4-chloro-3,5-dinitrobenzotrifluorides with substituted anilines	Asghar, Basim H. M.;Fathalla, Magda F.;Hamed, Ezzat A.	https://doi.org/10.1002/kin.20455		Table3	3-methoxyaniline	Cl	Methanol	-2.8	408	modelled
402	0.00308	O=[N+]([O-])c1cc([N+](=O)[O-])c(Cl)c(C(F)(F)F)c1	Cc1cccc(N)c1	Cc1cccc(Nc2c([N+](=O)[O-])cc([N+](=O)[O-])cc2C(F)(F)F)c1	O=[N+]([O-])c1cc([N+](=O)[O-])c(Cl)c(C(F)(F)F)c1.Cc1cccc(N)c1>>Cc1cccc(Nc2c([N+](=O)[O-])cc([N+](=O)[O-])cc2C(F)(F)F)c1	298	20.85	Int J Chem Kinet., 2009; 41,777–786	2009	Solvent and substituent effects on the reaction of 2- and 4-chloro-3,5-dinitrobenzotrifluorides with substituted anilines	Asghar, Basim H. M.;Fathalla, Magda F.;Hamed, Ezzat A.	https://doi.org/10.1002/kin.20455		Table3	3-methylaniline	Cl	Methanol	-2.51	409	modelled
403	7e-05	O=[N+]([O-])c1cc([N+](=O)[O-])c(Cl)c(C(F)(F)F)c1	Nc1cccc(Cl)c1	O=[N+]([O-])c1cc([N+](=O)[O-])c(Nc2cccc(Cl)c2)c(C(F)(F)F)c1	O=[N+]([O-])c1cc([N+](=O)[O-])c(Cl)c(C(F)(F)F)c1.Nc1cccc(Cl)c1>>O=[N+]([O-])c1cc([N+](=O)[O-])c(Nc2cccc(Cl)c2)c(C(F)(F)F)c1	298	23.08	Int J Chem Kinet., 2009; 41,777–786	2009	Solvent and substituent effects on the reaction of 2- and 4-chloro-3,5-dinitrobenzotrifluorides with substituted anilines	Asghar, Basim H. M.;Fathalla, Magda F.;Hamed, Ezzat A.	https://doi.org/10.1002/kin.20455		Table3	3-chloroaniline	Cl	Methanol	-4.15	410	modelled
404	0.000395	O=[N+]([O-])c1cc([N+](=O)[O-])c(Cl)c(C(F)(F)F)c1	Nc1ccccc1	O=[N+]([O-])c1cc([N+](=O)[O-])c(Nc2ccccc2)c(C(F)(F)F)c1	O=[N+]([O-])c1cc([N+](=O)[O-])c(Cl)c(C(F)(F)F)c1.Nc1ccccc1>>O=[N+]([O-])c1cc([N+](=O)[O-])c(Nc2ccccc2)c(C(F)(F)F)c1	298	22.06	Int J Chem Kinet., 2009; 41,777–786	2009	Solvent and substituent effects on the reaction of 2- and 4-chloro-3,5-dinitrobenzotrifluorides with substituted anilines	Asghar, Basim H. M.;Fathalla, Magda F.;Hamed, Ezzat A.	https://doi.org/10.1002/kin.20455		Table3	Aniline	Cl	Acetonitrile	-3.4	397	modelled
405	0.0106	O=[N+]([O-])c1cc([N+](=O)[O-])c(Cl)c(C(F)(F)F)c1	COc1ccc(N)cc1	COc1ccc(Nc2c([N+](=O)[O-])cc([N+](=O)[O-])cc2C(F)(F)F)cc1	O=[N+]([O-])c1cc([N+](=O)[O-])c(Cl)c(C(F)(F)F)c1.COc1ccc(N)cc1>>COc1ccc(Nc2c([N+](=O)[O-])cc([N+](=O)[O-])cc2C(F)(F)F)cc1	298	20.11	Int J Chem Kinet., 2009; 41,777–786	2009	Solvent and substituent effects on the reaction of 2- and 4-chloro-3,5-dinitrobenzotrifluorides with substituted anilines	Asghar, Basim H. M.;Fathalla, Magda F.;Hamed, Ezzat A.	https://doi.org/10.1002/kin.20455		Table3	4-methoxyaniline	Cl	Acetonitrile	-1.97	398	modelled
406	2.48e-06	O=[N+]([O-])c1cc([N+](=O)[O-])c(Cl)c(C(F)(F)F)c1	Cc1ccc(N)cc1	Cc1ccc(Nc2c([N+](=O)[O-])cc([N+](=O)[O-])cc2C(F)(F)F)cc1	O=[N+]([O-])c1cc([N+](=O)[O-])c(Cl)c(C(F)(F)F)c1.Cc1ccc(N)cc1>>Cc1ccc(Nc2c([N+](=O)[O-])cc([N+](=O)[O-])cc2C(F)(F)F)cc1	298	25.06	Int J Chem Kinet., 2009; 41,777–786	2009	Solvent and substituent effects on the reaction of 2- and 4-chloro-3,5-dinitrobenzotrifluorides with substituted anilines	Asghar, Basim H. M.;Fathalla, Magda F.;Hamed, Ezzat A.	https://doi.org/10.1002/kin.20455		Table3	4-methylaniline	Cl	Acetonitrile	-5.61	399	modelled
407	4e-05	O=[N+]([O-])c1cc([N+](=O)[O-])c(Cl)c(C(F)(F)F)c1	Nc1ccc(Cl)cc1	O=[N+]([O-])c1cc([N+](=O)[O-])c(Nc2ccc(Cl)cc2)c(C(F)(F)F)c1	O=[N+]([O-])c1cc([N+](=O)[O-])c(Cl)c(C(F)(F)F)c1.Nc1ccc(Cl)cc1>>O=[N+]([O-])c1cc([N+](=O)[O-])c(Nc2ccc(Cl)cc2)c(C(F)(F)F)c1	298	23.41	Int J Chem Kinet., 2009; 41,777–786	2009	Solvent and substituent effects on the reaction of 2- and 4-chloro-3,5-dinitrobenzotrifluorides with substituted anilines	Asghar, Basim H. M.;Fathalla, Magda F.;Hamed, Ezzat A.	https://doi.org/10.1002/kin.20455		Table3	4-chloroaniline	Cl	Acetonitrile	-4.4	400	modelled
408	0.000192	O=[N+]([O-])c1cc([N+](=O)[O-])c(Cl)c(C(F)(F)F)c1	COc1cccc(N)c1	COc1cccc(Nc2c([N+](=O)[O-])cc([N+](=O)[O-])cc2C(F)(F)F)c1	O=[N+]([O-])c1cc([N+](=O)[O-])c(Cl)c(C(F)(F)F)c1.COc1cccc(N)c1>>COc1cccc(Nc2c([N+](=O)[O-])cc([N+](=O)[O-])cc2C(F)(F)F)c1	298	22.49	Int J Chem Kinet., 2009; 41,777–786	2009	Solvent and substituent effects on the reaction of 2- and 4-chloro-3,5-dinitrobenzotrifluorides with substituted anilines	Asghar, Basim H. M.;Fathalla, Magda F.;Hamed, Ezzat A.	https://doi.org/10.1002/kin.20455		Table3	3-methoxyaniline	Cl	Acetonitrile	-3.72	401	modelled
409	0.00063	O=[N+]([O-])c1cc([N+](=O)[O-])c(Cl)c(C(F)(F)F)c1	Cc1cccc(N)c1	Cc1cccc(Nc2c([N+](=O)[O-])cc([N+](=O)[O-])cc2C(F)(F)F)c1	O=[N+]([O-])c1cc([N+](=O)[O-])c(Cl)c(C(F)(F)F)c1.Cc1cccc(N)c1>>Cc1cccc(Nc2c([N+](=O)[O-])cc([N+](=O)[O-])cc2C(F)(F)F)c1	298	21.78	Int J Chem Kinet., 2009; 41,777–786	2009	Solvent and substituent effects on the reaction of 2- and 4-chloro-3,5-dinitrobenzotrifluorides with substituted anilines	Asghar, Basim H. M.;Fathalla, Magda F.;Hamed, Ezzat A.	https://doi.org/10.1002/kin.20455		Table3	3-methylaniline	Cl	Acetonitrile	-3.2	402	modelled
410	7e-06	O=[N+]([O-])c1cc([N+](=O)[O-])c(Cl)c(C(F)(F)F)c1	Nc1cccc(Cl)c1	O=[N+]([O-])c1cc([N+](=O)[O-])c(Nc2cccc(Cl)c2)c(C(F)(F)F)c1	O=[N+]([O-])c1cc([N+](=O)[O-])c(Cl)c(C(F)(F)F)c1.Nc1cccc(Cl)c1>>O=[N+]([O-])c1cc([N+](=O)[O-])c(Nc2cccc(Cl)c2)c(C(F)(F)F)c1	298	24.45	Int J Chem Kinet., 2009; 41,777–786	2009	Solvent and substituent effects on the reaction of 2- and 4-chloro-3,5-dinitrobenzotrifluorides with substituted anilines	Asghar, Basim H. M.;Fathalla, Magda F.;Hamed, Ezzat A.	https://doi.org/10.1002/kin.20455		Table3	3-chloroaniline	Cl	Acetonitrile	-5.15	403	modelled
411	0.0049	O=[N+]([O-])c1cc(C(F)(F)F)cc([N+](=O)[O-])c1Cl	Nc1ccccc1	O=[N+]([O-])c1cc(C(F)(F)F)cc([N+](=O)[O-])c1Nc1ccccc1	O=[N+]([O-])c1cc(C(F)(F)F)cc([N+](=O)[O-])c1Cl.Nc1ccccc1>>O=[N+]([O-])c1cc(C(F)(F)F)cc([N+](=O)[O-])c1Nc1ccccc1	298	20.57	Int J Chem Kinet., 2009; 41,777–786	2009	Solvent and substituent effects on the reaction of 2- and 4-chloro-3,5-dinitrobenzotrifluorides with substituted anilines	Asghar, Basim H. M.;Fathalla, Magda F.;Hamed, Ezzat A.	https://doi.org/10.1002/kin.20455		Table4	Aniline	Cl	Acetonitrile	-2.31	418	modelled
412	0.078	O=[N+]([O-])c1cc(C(F)(F)F)cc([N+](=O)[O-])c1Cl	COc1ccc(N)cc1	COc1ccc(Nc2c([N+](=O)[O-])cc(C(F)(F)F)cc2[N+](=O)[O-])cc1	O=[N+]([O-])c1cc(C(F)(F)F)cc([N+](=O)[O-])c1Cl.COc1ccc(N)cc1>>COc1ccc(Nc2c([N+](=O)[O-])cc(C(F)(F)F)cc2[N+](=O)[O-])cc1	298	18.93	Int J Chem Kinet., 2009; 41,777–786	2009	Solvent and substituent effects on the reaction of 2- and 4-chloro-3,5-dinitrobenzotrifluorides with substituted anilines	Asghar, Basim H. M.;Fathalla, Magda F.;Hamed, Ezzat A.	https://doi.org/10.1002/kin.20455		Table4	4-methoxyaniline	Cl	Acetonitrile	-1.11	419	modelled
413	0.0278	O=[N+]([O-])c1cc(C(F)(F)F)cc([N+](=O)[O-])c1Cl	Cc1ccc(N)cc1	Cc1ccc(Nc2c([N+](=O)[O-])cc(C(F)(F)F)cc2[N+](=O)[O-])cc1	O=[N+]([O-])c1cc(C(F)(F)F)cc([N+](=O)[O-])c1Cl.Cc1ccc(N)cc1>>Cc1ccc(Nc2c([N+](=O)[O-])cc(C(F)(F)F)cc2[N+](=O)[O-])cc1	298	19.54	Int J Chem Kinet., 2009; 41,777–786	2009	Solvent and substituent effects on the reaction of 2- and 4-chloro-3,5-dinitrobenzotrifluorides with substituted anilines	Asghar, Basim H. M.;Fathalla, Magda F.;Hamed, Ezzat A.	https://doi.org/10.1002/kin.20455		Table4	4-methylaniline	Cl	Acetonitrile	-1.56	420	modelled
414	0.00077	O=[N+]([O-])c1cc(C(F)(F)F)cc([N+](=O)[O-])c1Cl	Nc1ccc(Cl)cc1	O=[N+]([O-])c1cc(C(F)(F)F)cc([N+](=O)[O-])c1Nc1ccc(Cl)cc1	O=[N+]([O-])c1cc(C(F)(F)F)cc([N+](=O)[O-])c1Cl.Nc1ccc(Cl)cc1>>O=[N+]([O-])c1cc(C(F)(F)F)cc([N+](=O)[O-])c1Nc1ccc(Cl)cc1	298	21.67	Int J Chem Kinet., 2009; 41,777–786	2009	Solvent and substituent effects on the reaction of 2- and 4-chloro-3,5-dinitrobenzotrifluorides with substituted anilines	Asghar, Basim H. M.;Fathalla, Magda F.;Hamed, Ezzat A.	https://doi.org/10.1002/kin.20455		Table4	4-chloroaniline	Cl	Acetonitrile	-3.11	421	modelled
415	0.00224	O=[N+]([O-])c1cc(C(F)(F)F)cc([N+](=O)[O-])c1Cl	COc1cccc(N)c1	COc1cccc(Nc2c([N+](=O)[O-])cc(C(F)(F)F)cc2[N+](=O)[O-])c1	O=[N+]([O-])c1cc(C(F)(F)F)cc([N+](=O)[O-])c1Cl.COc1cccc(N)c1>>COc1cccc(Nc2c([N+](=O)[O-])cc(C(F)(F)F)cc2[N+](=O)[O-])c1	298	21.03	Int J Chem Kinet., 2009; 41,777–786	2009	Solvent and substituent effects on the reaction of 2- and 4-chloro-3,5-dinitrobenzotrifluorides with substituted anilines	Asghar, Basim H. M.;Fathalla, Magda F.;Hamed, Ezzat A.	https://doi.org/10.1002/kin.20455		Table4	3-methoxyaniline	Cl	Acetonitrile	-2.65	422	modelled
416	0.0072	O=[N+]([O-])c1cc(C(F)(F)F)cc([N+](=O)[O-])c1Cl	Cc1cccc(N)c1	Cc1cccc(Nc2c([N+](=O)[O-])cc(C(F)(F)F)cc2[N+](=O)[O-])c1	O=[N+]([O-])c1cc(C(F)(F)F)cc([N+](=O)[O-])c1Cl.Cc1cccc(N)c1>>Cc1cccc(Nc2c([N+](=O)[O-])cc(C(F)(F)F)cc2[N+](=O)[O-])c1	298	20.34	Int J Chem Kinet., 2009; 41,777–786	2009	Solvent and substituent effects on the reaction of 2- and 4-chloro-3,5-dinitrobenzotrifluorides with substituted anilines	Asghar, Basim H. M.;Fathalla, Magda F.;Hamed, Ezzat A.	https://doi.org/10.1002/kin.20455		Table4	3-methylaniline	Cl	Acetonitrile	-2.14	423	modelled
417	0.00014	O=[N+]([O-])c1cc(C(F)(F)F)cc([N+](=O)[O-])c1Cl	Nc1cccc(Cl)c1	O=[N+]([O-])c1cc(C(F)(F)F)cc([N+](=O)[O-])c1Nc1cccc(Cl)c1	O=[N+]([O-])c1cc(C(F)(F)F)cc([N+](=O)[O-])c1Cl.Nc1cccc(Cl)c1>>O=[N+]([O-])c1cc(C(F)(F)F)cc([N+](=O)[O-])c1Nc1cccc(Cl)c1	298	22.67	Int J Chem Kinet., 2009; 41,777–786	2009	Solvent and substituent effects on the reaction of 2- and 4-chloro-3,5-dinitrobenzotrifluorides with substituted anilines	Asghar, Basim H. M.;Fathalla, Magda F.;Hamed, Ezzat A.	https://doi.org/10.1002/kin.20455		Table4	3-chloroaniline	Cl	Acetonitrile	-3.85	424	modelled
418	0.00394	O=[N+]([O-])c1cc(C(F)(F)F)cc([N+](=O)[O-])c1Cl	Nc1ccccc1	O=[N+]([O-])c1cc(C(F)(F)F)cc([N+](=O)[O-])c1Nc1ccccc1	O=[N+]([O-])c1cc(C(F)(F)F)cc([N+](=O)[O-])c1Cl.Nc1ccccc1>>O=[N+]([O-])c1cc(C(F)(F)F)cc([N+](=O)[O-])c1Nc1ccccc1	298	20.7	Int J Chem Kinet., 2009; 41,777–786	2009	Solvent and substituent effects on the reaction of 2- and 4-chloro-3,5-dinitrobenzotrifluorides with substituted anilines	Asghar, Basim H. M.;Fathalla, Magda F.;Hamed, Ezzat A.	https://doi.org/10.1002/kin.20455		Table4	Aniline	Cl	Toluene	-2.4	411	modelled
419	0.067	O=[N+]([O-])c1cc(C(F)(F)F)cc([N+](=O)[O-])c1Cl	COc1ccc(N)cc1	COc1ccc(Nc2c([N+](=O)[O-])cc(C(F)(F)F)cc2[N+](=O)[O-])cc1	O=[N+]([O-])c1cc(C(F)(F)F)cc([N+](=O)[O-])c1Cl.COc1ccc(N)cc1>>COc1ccc(Nc2c([N+](=O)[O-])cc(C(F)(F)F)cc2[N+](=O)[O-])cc1	298	19.02	Int J Chem Kinet., 2009; 41,777–786	2009	Solvent and substituent effects on the reaction of 2- and 4-chloro-3,5-dinitrobenzotrifluorides with substituted anilines	Asghar, Basim H. M.;Fathalla, Magda F.;Hamed, Ezzat A.	https://doi.org/10.1002/kin.20455		Table4	4-methoxyaniline	Cl	Toluene	-1.17	412	modelled
420	0.0184	O=[N+]([O-])c1cc(C(F)(F)F)cc([N+](=O)[O-])c1Cl	Cc1ccc(N)cc1	Cc1ccc(Nc2c([N+](=O)[O-])cc(C(F)(F)F)cc2[N+](=O)[O-])cc1	O=[N+]([O-])c1cc(C(F)(F)F)cc([N+](=O)[O-])c1Cl.Cc1ccc(N)cc1>>Cc1ccc(Nc2c([N+](=O)[O-])cc(C(F)(F)F)cc2[N+](=O)[O-])cc1	298	19.79	Int J Chem Kinet., 2009; 41,777–786	2009	Solvent and substituent effects on the reaction of 2- and 4-chloro-3,5-dinitrobenzotrifluorides with substituted anilines	Asghar, Basim H. M.;Fathalla, Magda F.;Hamed, Ezzat A.	https://doi.org/10.1002/kin.20455		Table4	4-methylaniline	Cl	Toluene	-1.74	413	modelled
421	0.000523	O=[N+]([O-])c1cc(C(F)(F)F)cc([N+](=O)[O-])c1Cl	Nc1ccc(Cl)cc1	O=[N+]([O-])c1cc(C(F)(F)F)cc([N+](=O)[O-])c1Nc1ccc(Cl)cc1	O=[N+]([O-])c1cc(C(F)(F)F)cc([N+](=O)[O-])c1Cl.Nc1ccc(Cl)cc1>>O=[N+]([O-])c1cc(C(F)(F)F)cc([N+](=O)[O-])c1Nc1ccc(Cl)cc1	298	21.89	Int J Chem Kinet., 2009; 41,777–786	2009	Solvent and substituent effects on the reaction of 2- and 4-chloro-3,5-dinitrobenzotrifluorides with substituted anilines	Asghar, Basim H. M.;Fathalla, Magda F.;Hamed, Ezzat A.	https://doi.org/10.1002/kin.20455		Table4	4-chloroaniline	Cl	Toluene	-3.28	414	modelled
422	0.00204	O=[N+]([O-])c1cc(C(F)(F)F)cc([N+](=O)[O-])c1Cl	COc1cccc(N)c1	COc1cccc(Nc2c([N+](=O)[O-])cc(C(F)(F)F)cc2[N+](=O)[O-])c1	O=[N+]([O-])c1cc(C(F)(F)F)cc([N+](=O)[O-])c1Cl.COc1cccc(N)c1>>COc1cccc(Nc2c([N+](=O)[O-])cc(C(F)(F)F)cc2[N+](=O)[O-])c1	298	21.09	Int J Chem Kinet., 2009; 41,777–786	2009	Solvent and substituent effects on the reaction of 2- and 4-chloro-3,5-dinitrobenzotrifluorides with substituted anilines	Asghar, Basim H. M.;Fathalla, Magda F.;Hamed, Ezzat A.	https://doi.org/10.1002/kin.20455		Table4	3-methoxyaniline	Cl	Toluene	-2.69	415	modelled
423	0.00398	O=[N+]([O-])c1cc(C(F)(F)F)cc([N+](=O)[O-])c1Cl	Cc1cccc(N)c1	Cc1cccc(Nc2c([N+](=O)[O-])cc(C(F)(F)F)cc2[N+](=O)[O-])c1	O=[N+]([O-])c1cc(C(F)(F)F)cc([N+](=O)[O-])c1Cl.Cc1cccc(N)c1>>Cc1cccc(Nc2c([N+](=O)[O-])cc(C(F)(F)F)cc2[N+](=O)[O-])c1	298	20.69	Int J Chem Kinet., 2009; 41,777–786	2009	Solvent and substituent effects on the reaction of 2- and 4-chloro-3,5-dinitrobenzotrifluorides with substituted anilines	Asghar, Basim H. M.;Fathalla, Magda F.;Hamed, Ezzat A.	https://doi.org/10.1002/kin.20455		Table4	3-methylaniline	Cl	Toluene	-2.4	416	modelled
424	7.6e-05	O=[N+]([O-])c1cc(C(F)(F)F)cc([N+](=O)[O-])c1Cl	Nc1cccc(Cl)c1	O=[N+]([O-])c1cc(C(F)(F)F)cc([N+](=O)[O-])c1Nc1cccc(Cl)c1	O=[N+]([O-])c1cc(C(F)(F)F)cc([N+](=O)[O-])c1Cl.Nc1cccc(Cl)c1>>O=[N+]([O-])c1cc(C(F)(F)F)cc([N+](=O)[O-])c1Nc1cccc(Cl)c1	298	23.03	Int J Chem Kinet., 2009; 41,777–786	2009	Solvent and substituent effects on the reaction of 2- and 4-chloro-3,5-dinitrobenzotrifluorides with substituted anilines	Asghar, Basim H. M.;Fathalla, Magda F.;Hamed, Ezzat A.	https://doi.org/10.1002/kin.20455		Table4	3-chloroaniline	Cl	Toluene	-4.12	417	modelled
425	0.025	O=[N+]([O-])c1ccc(Cl)c([N+](=O)[O-])c1	C[O-]	COc1ccc([N+](=O)[O-])cc1[N+](=O)[O-]	O=[N+]([O-])c1ccc(Cl)c([N+](=O)[O-])c1.C[O-]>>COc1ccc([N+](=O)[O-])cc1[N+](=O)[O-]	298	19.61	J. Am. Chem. Soc., 1953, 75, 642-645	1953	Comparative Activation of Nucleophilic Substitution in 4-Substituted-2-nitrochlorobenzenes1	Bunnett, J. F.;Draper, Franklin;Ryason, P. R.;Noble, Paul;Tonkyn, R. G.;Zahler, R. E.	https://doi.org/10.1021/ja01099a036		Table1	Methoxide	Cl	Methanol	-1.6	89	modelled
426	0.00265	CS(=O)(=O)c1ccc(Cl)c([N+](=O)[O-])c1	C[O-]	COc1ccc(S(C)(=O)=O)cc1[N+](=O)[O-]	CS(=O)(=O)c1ccc(Cl)c([N+](=O)[O-])c1.C[O-]>>COc1ccc(S(C)(=O)=O)cc1[N+](=O)[O-]	298	20.93	J. Am. Chem. Soc., 1953, 75, 642-645	1953	Comparative Activation of Nucleophilic Substitution in 4-Substituted-2-nitrochlorobenzenes1	Bunnett, J. F.;Draper, Franklin;Ryason, P. R.;Noble, Paul;Tonkyn, R. G.;Zahler, R. E.	https://doi.org/10.1021/ja01099a036		Table1	Methoxide	Cl	Methanol	-2.58		modelled
427	0.000823	C[N+](C)(C)c1ccc(Cl)c([N+](=O)[O-])c1	C[O-]	COc1ccc([N+](C)(C)C)cc1[N+](=O)[O-]	C[N+](C)(C)c1ccc(Cl)c([N+](=O)[O-])c1.C[O-]>>COc1ccc([N+](C)(C)C)cc1[N+](=O)[O-]	298	21.63	J. Am. Chem. Soc., 1953, 75, 642-645	1953	Comparative Activation of Nucleophilic Substitution in 4-Substituted-2-nitrochlorobenzenes1	Bunnett, J. F.;Draper, Franklin;Ryason, P. R.;Noble, Paul;Tonkyn, R. G.;Zahler, R. E.	https://doi.org/10.1021/ja01099a036		Table1	Methoxide	Cl	Methanol	-3.08		modelled
428	0.000311	CC(=O)c1ccc(Cl)c([N+](=O)[O-])c1	C[O-]	COc1ccc(C(C)=O)cc1[N+](=O)[O-]	CC(=O)c1ccc(Cl)c([N+](=O)[O-])c1.C[O-]>>COc1ccc(C(C)=O)cc1[N+](=O)[O-]	298	22.2	J. Am. Chem. Soc., 1953, 75, 642-645	1953	Comparative Activation of Nucleophilic Substitution in 4-Substituted-2-nitrochlorobenzenes1	Bunnett, J. F.;Draper, Franklin;Ryason, P. R.;Noble, Paul;Tonkyn, R. G.;Zahler, R. E.	https://doi.org/10.1021/ja01099a036		Table1	Methoxide	Cl	Methanol	-3.51	92	modelled
429	1.75e-06	O=[N+]([O-])c1cc(Cl)ccc1Cl	C[O-]	COc1ccc(Cl)cc1[N+](=O)[O-]	O=[N+]([O-])c1cc(Cl)ccc1Cl.C[O-]>>COc1ccc(Cl)cc1[N+](=O)[O-]	298	25.27	J. Am. Chem. Soc., 1953, 75, 642-645	1953	Comparative Activation of Nucleophilic Substitution in 4-Substituted-2-nitrochlorobenzenes1	Bunnett, J. F.;Draper, Franklin;Ryason, P. R.;Noble, Paul;Tonkyn, R. G.;Zahler, R. E.	https://doi.org/10.1021/ja01099a036		Table1	Methoxide	Cl	Methanol	-5.76		modelled
430	1.5e-07	O=[N+]([O-])c1ccccc1Cl	C[O-]	COc1ccccc1[N+](=O)[O-]	O=[N+]([O-])c1ccccc1Cl.C[O-]>>COc1ccccc1[N+](=O)[O-]	298	26.72	J. Am. Chem. Soc., 1953, 75, 642-645	1953	Comparative Activation of Nucleophilic Substitution in 4-Substituted-2-nitrochlorobenzenes1	Bunnett, J. F.;Draper, Franklin;Ryason, P. R.;Noble, Paul;Tonkyn, R. G.;Zahler, R. E.	https://doi.org/10.1021/ja01099a036		Table1	Methoxide	Cl	Methanol	-6.82	88	modelled
431	6.45e-06	O=[N+]([O-])c1ccc(Br)cc1	C1CCNCC1	O=[N+]([O-])c1ccc(N2CCCCC2)cc1	O=[N+]([O-])c1ccc(Br)cc1.C1CCNCC1>>O=[N+]([O-])c1ccc(N2CCCCC2)cc1	363	29.98	J. Am. Chem. Soc., 1953, 75, 642-645	1953	Comparative Activation of Nucleophilic Substitution in 4-Substituted-2-nitrochlorobenzenes1	Bunnett, J. F.;Draper, Franklin;Ryason, P. R.;Noble, Paul;Tonkyn, R. G.;Zahler, R. E.	https://doi.org/10.1021/ja01099a036		Table2	Piperidine	Br	Benzene	-5.19	226, 232, 238, 244, 250, 256, 262, 268	modelled
432	3.4e-07	CS(=O)(=O)c1ccc(Br)cc1	C1CCNCC1	CS(=O)(=O)c1ccc(N2CCCCC2)cc1	CS(=O)(=O)c1ccc(Br)cc1.C1CCNCC1>>CS(=O)(=O)c1ccc(N2CCCCC2)cc1	363	32.1	J. Am. Chem. Soc., 1953, 75, 642-645	1953	Comparative Activation of Nucleophilic Substitution in 4-Substituted-2-nitrochlorobenzenes1	Bunnett, J. F.;Draper, Franklin;Ryason, P. R.;Noble, Paul;Tonkyn, R. G.;Zahler, R. E.	https://doi.org/10.1021/ja01099a036		Table2	Piperidine	Br	Benzene	-6.47		modelled
433	1.98e-07	N#Cc1ccc(Br)cc1	C1CCNCC1	N#Cc1ccc(N2CCCCC2)cc1	N#Cc1ccc(Br)cc1.C1CCNCC1>>N#Cc1ccc(N2CCCCC2)cc1	363	32.49	J. Am. Chem. Soc., 1953, 75, 642-645	1953	Comparative Activation of Nucleophilic Substitution in 4-Substituted-2-nitrochlorobenzenes1	Bunnett, J. F.;Draper, Franklin;Ryason, P. R.;Noble, Paul;Tonkyn, R. G.;Zahler, R. E.	https://doi.org/10.1021/ja01099a036		Table2	Piperidine	Br	Benzene	-6.7		modelled
434	8.6e-08	CC(=O)c1ccc(Br)cc1	C1CCNCC1	CC(=O)c1ccc(N2CCCCC2)cc1	CC(=O)c1ccc(Br)cc1.C1CCNCC1>>CC(=O)c1ccc(N2CCCCC2)cc1	363	33.09	J. Am. Chem. Soc., 1953, 75, 642-645	1953	Comparative Activation of Nucleophilic Substitution in 4-Substituted-2-nitrochlorobenzenes1	Bunnett, J. F.;Draper, Franklin;Ryason, P. R.;Noble, Paul;Tonkyn, R. G.;Zahler, R. E.	https://doi.org/10.1021/ja01099a036		Table2	Piperidine	Br	Benzene	-7.07		modelled
435		O=[N+]([O-])c1ccc(Br)c([N+](=O)[O-])c1	C1CCNCC1	O=[N+]([O-])c1ccc(N2CCCCC2)c([N+](=O)[O-])c1	O=[N+]([O-])c1ccc(Br)c([N+](=O)[O-])c1.C1CCNCC1>>O=[N+]([O-])c1ccc(N2CCCCC2)c([N+](=O)[O-])c1	298		J. Am. Chem. Soc., 1952, 74, 1574-1579	1952	Nucleophilic Displacement in the Benzene Series1	Berliner, Ernst;Monack, Louise C.	https://doi.org/10.1021/ja01126a069		Table1	Piperidine	Br	Piperidine			missing data
436	0.0227	O=[N+]([O-])c1cc(Br)ccc1Br	C1CCNCC1	O=[N+]([O-])c1cc(Br)ccc1N1CCCCC1	O=[N+]([O-])c1cc(Br)ccc1Br.C1CCNCC1>>O=[N+]([O-])c1cc(Br)ccc1N1CCCCC1	298	19.66	J. Am. Chem. Soc., 1952, 74, 1574-1579	1952	Nucleophilic Displacement in the Benzene Series1	Berliner, Ernst;Monack, Louise C.	https://doi.org/10.1021/ja01126a069		Table1	Piperidine	Br	Piperidine	-1.64		modelled
437	0.0162	O=[N+]([O-])c1cc(Cl)ccc1Br	C1CCNCC1	O=[N+]([O-])c1cc(Cl)ccc1N1CCCCC1	O=[N+]([O-])c1cc(Cl)ccc1Br.C1CCNCC1>>O=[N+]([O-])c1cc(Cl)ccc1N1CCCCC1	298	19.86	J. Am. Chem. Soc., 1952, 74, 1574-1579	1952	Nucleophilic Displacement in the Benzene Series1	Berliner, Ernst;Monack, Louise C.	https://doi.org/10.1021/ja01126a069		Table1	Piperidine	Br	Piperidine	-1.79		modelled
438	0.0157	O=[N+]([O-])c1cc(I)ccc1Br	C1CCNCC1	O=[N+]([O-])c1cc(I)ccc1N1CCCCC1	O=[N+]([O-])c1cc(I)ccc1Br.C1CCNCC1>>O=[N+]([O-])c1cc(I)ccc1N1CCCCC1	298	19.88	J. Am. Chem. Soc., 1952, 74, 1574-1579	1952	Nucleophilic Displacement in the Benzene Series1	Berliner, Ernst;Monack, Louise C.	https://doi.org/10.1021/ja01126a069		Table1	Piperidine	Br	Piperidine	-1.8		modelled
439	0.0073	O=C([O-])c1ccc(Br)c([N+](=O)[O-])c1	C1CCNCC1	O=C([O-])c1ccc(N2CCCCC2)c([N+](=O)[O-])c1	O=C([O-])c1ccc(Br)c([N+](=O)[O-])c1.C1CCNCC1>>O=C([O-])c1ccc(N2CCCCC2)c([N+](=O)[O-])c1	298	20.33	J. Am. Chem. Soc., 1952, 74, 1574-1579	1952	Nucleophilic Displacement in the Benzene Series1	Berliner, Ernst;Monack, Louise C.	https://doi.org/10.1021/ja01126a069		Table1	Piperidine	Br	Piperidine	-2.14		modelled
440	0.0029	O=[N+]([O-])c1ccccc1Br	C1CCNCC1	O=[N+]([O-])c1ccccc1N1CCCCC1	O=[N+]([O-])c1ccccc1Br.C1CCNCC1>>O=[N+]([O-])c1ccccc1N1CCCCC1	298	20.88	J. Am. Chem. Soc., 1952, 74, 1574-1579	1952	Nucleophilic Displacement in the Benzene Series1	Berliner, Ernst;Monack, Louise C.	https://doi.org/10.1021/ja01126a069		Table1	Piperidine	Br	Piperidine	-2.54		modelled
441	0.000755	O=[N+]([O-])c1cc(F)ccc1Br	C1CCNCC1	O=[N+]([O-])c1cc(F)ccc1N1CCCCC1	O=[N+]([O-])c1cc(F)ccc1Br.C1CCNCC1>>O=[N+]([O-])c1cc(F)ccc1N1CCCCC1	298	21.68	J. Am. Chem. Soc., 1952, 74, 1574-1579	1952	Nucleophilic Displacement in the Benzene Series1	Berliner, Ernst;Monack, Louise C.	https://doi.org/10.1021/ja01126a069		Table1	Piperidine	Br	Piperidine	-3.12		modelled
442	0.000494	CC(C)(C)c1ccc(Br)c([N+](=O)[O-])c1	C1CCNCC1	CC(C)(C)c1ccc(N2CCCCC2)c([N+](=O)[O-])c1	CC(C)(C)c1ccc(Br)c([N+](=O)[O-])c1.C1CCNCC1>>CC(C)(C)c1ccc(N2CCCCC2)c([N+](=O)[O-])c1	298	21.93	J. Am. Chem. Soc., 1952, 74, 1574-1579	1952	Nucleophilic Displacement in the Benzene Series1	Berliner, Ernst;Monack, Louise C.	https://doi.org/10.1021/ja01126a069		Table1	Piperidine	Br	Piperidine	-3.31		modelled
443	0.000423	Cc1ccc(Br)c([N+](=O)[O-])c1	C1CCNCC1	Cc1ccc(N2CCCCC2)c([N+](=O)[O-])c1	Cc1ccc(Br)c([N+](=O)[O-])c1.C1CCNCC1>>Cc1ccc(N2CCCCC2)c([N+](=O)[O-])c1	298	22.02	J. Am. Chem. Soc., 1952, 74, 1574-1579	1952	Nucleophilic Displacement in the Benzene Series1	Berliner, Ernst;Monack, Louise C.	https://doi.org/10.1021/ja01126a069		Table1	Piperidine	Br	Piperidine	-3.37		modelled
444	5.22e-05	COc1ccc(Br)c([N+](=O)[O-])c1	C1CCNCC1	COc1ccc(N2CCCCC2)c([N+](=O)[O-])c1	COc1ccc(Br)c([N+](=O)[O-])c1.C1CCNCC1>>COc1ccc(N2CCCCC2)c([N+](=O)[O-])c1	298	23.26	J. Am. Chem. Soc., 1952, 74, 1574-1579	1952	Nucleophilic Displacement in the Benzene Series1	Berliner, Ernst;Monack, Louise C.	https://doi.org/10.1021/ja01126a069		Table1	Piperidine	Br	Piperidine	-4.28		modelled
445	4.38e-05	CCOc1ccc(Br)c([N+](=O)[O-])c1	C1CCNCC1	CCOc1ccc(N2CCCCC2)c([N+](=O)[O-])c1	CCOc1ccc(Br)c([N+](=O)[O-])c1.C1CCNCC1>>CCOc1ccc(N2CCCCC2)c([N+](=O)[O-])c1	298	23.36	J. Am. Chem. Soc., 1952, 74, 1574-1579	1952	Nucleophilic Displacement in the Benzene Series1	Berliner, Ernst;Monack, Louise C.	https://doi.org/10.1021/ja01126a069		Table1	Piperidine	Br	Piperidine	-4.36		modelled
446	3.52e-06	CN(C)c1ccc(Br)c([N+](=O)[O-])c1	C1CCNCC1	CN(C)c1ccc(N2CCCCC2)c([N+](=O)[O-])c1	CN(C)c1ccc(Br)c([N+](=O)[O-])c1.C1CCNCC1>>CN(C)c1ccc(N2CCCCC2)c([N+](=O)[O-])c1	298	24.85	J. Am. Chem. Soc., 1952, 74, 1574-1579	1952	Nucleophilic Displacement in the Benzene Series1	Berliner, Ernst;Monack, Louise C.	https://doi.org/10.1021/ja01126a069		Table1	Piperidine	Br	Piperidine	-5.45		modelled
447	1.69e-06	O=[N+]([O-])c1cc(O)ccc1Br	C1CCNCC1	O=[N+]([O-])c1cc(O)ccc1N1CCCCC1	O=[N+]([O-])c1cc(O)ccc1Br.C1CCNCC1>>O=[N+]([O-])c1cc(O)ccc1N1CCCCC1	298	25.29	J. Am. Chem. Soc., 1952, 74, 1574-1579	1952	Nucleophilic Displacement in the Benzene Series1	Berliner, Ernst;Monack, Louise C.	https://doi.org/10.1021/ja01126a069		Table1	Piperidine	Br	Piperidine	-5.77		modelled
448	3.6e-07	Nc1ccc(Br)c([N+](=O)[O-])c1	C1CCNCC1	Nc1ccc(N2CCCCC2)c([N+](=O)[O-])c1	Nc1ccc(Br)c([N+](=O)[O-])c1.C1CCNCC1>>Nc1ccc(N2CCCCC2)c([N+](=O)[O-])c1	298	26.2	J. Am. Chem. Soc., 1952, 74, 1574-1579	1952	Nucleophilic Displacement in the Benzene Series1	Berliner, Ernst;Monack, Louise C.	https://doi.org/10.1021/ja01126a069		Table1	Piperidine	Br	Piperidine	-6.44		modelled
449	0.796	O=[N+]([O-])c1ccc(Cl)c2nonc12	C1COCCN1	O=[N+]([O-])c1ccc(N2CCOCC2)c2nonc12	O=[N+]([O-])c1ccc(Cl)c2nonc12.C1COCCN1>>O=[N+]([O-])c1ccc(N2CCOCC2)c2nonc12	293	17.25	Int J Chem Kinet., 2017; 49,835-846	2017	Kinetic Studies on SNAr Reactions of Substituted Benzofurazan Derivatives: Quantification of the Electrophilic Reactivities and Effect of Amine Nature on Reaction Mechanism	Raissi, H.;Jamaoui, I.;Goumont, R.;Boubaker, T.	https://doi.org/10.1002/kin.21131		Table1	Morpholine	Cl	Acetonitrile	-0.1		modelled
450	10.6	O=[N+]([O-])c1ccc(Cl)c2nonc12	C1CCNCC1	O=[N+]([O-])c1ccc(N2CCCCC2)c2nonc12	O=[N+]([O-])c1ccc(Cl)c2nonc12.C1CCNCC1>>O=[N+]([O-])c1ccc(N2CCCCC2)c2nonc12	293	15.75	Int J Chem Kinet., 2017; 49,835-846	2017	Kinetic Studies on SNAr Reactions of Substituted Benzofurazan Derivatives: Quantification of the Electrophilic Reactivities and Effect of Amine Nature on Reaction Mechanism	Raissi, H.;Jamaoui, I.;Goumont, R.;Boubaker, T.	https://doi.org/10.1002/kin.21131		Table1	Piperidine	Cl	Acetonitrile	1.03		modelled
451	44.2	O=[N+]([O-])c1ccc(Cl)c2nonc12	C1CCNC1	O=[N+]([O-])c1ccc(N2CCCC2)c2nonc12	O=[N+]([O-])c1ccc(Cl)c2nonc12.C1CCNC1>>O=[N+]([O-])c1ccc(N2CCCC2)c2nonc12	293	14.92	Int J Chem Kinet., 2017; 49,835-846	2017	Kinetic Studies on SNAr Reactions of Substituted Benzofurazan Derivatives: Quantification of the Electrophilic Reactivities and Effect of Amine Nature on Reaction Mechanism	Raissi, H.;Jamaoui, I.;Goumont, R.;Boubaker, T.	https://doi.org/10.1002/kin.21131		Table1	Pyrrolidine	Cl	Acetonitrile	1.65		modelled
452	0.111	COc1ccc([N+](=O)[O-])c2nonc12	C1COCCN1	O=[N+]([O-])c1ccc(N2CCOCC2)c2nonc12	COc1ccc([N+](=O)[O-])c2nonc12.C1COCCN1>>O=[N+]([O-])c1ccc(N2CCOCC2)c2nonc12	293	18.4	Int J Chem Kinet., 2017; 49,835-846	2017	Kinetic Studies on SNAr Reactions of Substituted Benzofurazan Derivatives: Quantification of the Electrophilic Reactivities and Effect of Amine Nature on Reaction Mechanism	Raissi, H.;Jamaoui, I.;Goumont, R.;Boubaker, T.	https://doi.org/10.1002/kin.21131		Table1	Morpholine	Methoxide	Acetonitrile	-0.95		modelled
453	2.29	COc1ccc([N+](=O)[O-])c2nonc12	C1CCNCC1	O=[N+]([O-])c1ccc(N2CCCCC2)c2nonc12	COc1ccc([N+](=O)[O-])c2nonc12.C1CCNCC1>>O=[N+]([O-])c1ccc(N2CCCCC2)c2nonc12	293	16.64	Int J Chem Kinet., 2017; 49,835-846	2017	Kinetic Studies on SNAr Reactions of Substituted Benzofurazan Derivatives: Quantification of the Electrophilic Reactivities and Effect of Amine Nature on Reaction Mechanism	Raissi, H.;Jamaoui, I.;Goumont, R.;Boubaker, T.	https://doi.org/10.1002/kin.21131		Table1	Piperidine	Methoxide	Acetonitrile	0.36		modelled
454	7.91	COc1ccc([N+](=O)[O-])c2nonc12	C1CCNC1	O=[N+]([O-])c1ccc(N2CCCC2)c2nonc12	COc1ccc([N+](=O)[O-])c2nonc12.C1CCNC1>>O=[N+]([O-])c1ccc(N2CCCC2)c2nonc12	293	15.92	Int J Chem Kinet., 2017; 49,835-846	2017	Kinetic Studies on SNAr Reactions of Substituted Benzofurazan Derivatives: Quantification of the Electrophilic Reactivities and Effect of Amine Nature on Reaction Mechanism	Raissi, H.;Jamaoui, I.;Goumont, R.;Boubaker, T.	https://doi.org/10.1002/kin.21131		Table1	Pyrrolidine	Methoxide	Acetonitrile	0.9		modelled
455	0.00012	O=[N+]([O-])c1ccc(Cl)c2nonc12	Nc1ccccc1	O=[N+]([O-])c1ccc(Nc2ccccc2)c2nonc12	O=[N+]([O-])c1ccc(Cl)c2nonc12.Nc1ccccc1>>O=[N+]([O-])c1ccc(Nc2ccccc2)c2nonc12	293	22.37	Int J Chem Kinet., 2017; 49,835-846	2017	Kinetic Studies on SNAr Reactions of Substituted Benzofurazan Derivatives: Quantification of the Electrophilic Reactivities and Effect of Amine Nature on Reaction Mechanism	Raissi, H.;Jamaoui, I.;Goumont, R.;Boubaker, T.	https://doi.org/10.1002/kin.21131		Table2	Aniline	Cl	Acetonitrile	-3.92		modelled
456	0.00077	O=[N+]([O-])c1ccc(Cl)c2nonc12	Cc1ccc(N)cc1	Cc1ccc(Nc2ccc([N+](=O)[O-])c3nonc23)cc1	O=[N+]([O-])c1ccc(Cl)c2nonc12.Cc1ccc(N)cc1>>Cc1ccc(Nc2ccc([N+](=O)[O-])c3nonc23)cc1	293	21.29	Int J Chem Kinet., 2017; 49,835-846	2017	Kinetic Studies on SNAr Reactions of Substituted Benzofurazan Derivatives: Quantification of the Electrophilic Reactivities and Effect of Amine Nature on Reaction Mechanism	Raissi, H.;Jamaoui, I.;Goumont, R.;Boubaker, T.	https://doi.org/10.1002/kin.21131		Table2	4-methylaniline	Cl	Acetonitrile	-3.11		modelled
457	0.00388	O=[N+]([O-])c1ccc(Cl)c2nonc12	COc1ccc(N)cc1	COc1ccc(Nc2ccc([N+](=O)[O-])c3nonc23)cc1	O=[N+]([O-])c1ccc(Cl)c2nonc12.COc1ccc(N)cc1>>COc1ccc(Nc2ccc([N+](=O)[O-])c3nonc23)cc1	293	20.35	Int J Chem Kinet., 2017; 49,835-846	2017	Kinetic Studies on SNAr Reactions of Substituted Benzofurazan Derivatives: Quantification of the Electrophilic Reactivities and Effect of Amine Nature on Reaction Mechanism	Raissi, H.;Jamaoui, I.;Goumont, R.;Boubaker, T.	https://doi.org/10.1002/kin.21131		Table2	4-methoxyaniline	Cl	Acetonitrile	-2.41		modelled
458	0.0112	O=[N+]([O-])c1ccc(Cl)c2nonc12	Nc1ccc(O)cc1	O=[N+]([O-])c1ccc(Nc2ccc(O)cc2)c2nonc12	O=[N+]([O-])c1ccc(Cl)c2nonc12.Nc1ccc(O)cc1>>O=[N+]([O-])c1ccc(Nc2ccc(O)cc2)c2nonc12	293	19.73	Int J Chem Kinet., 2017; 49,835-846	2017	Kinetic Studies on SNAr Reactions of Substituted Benzofurazan Derivatives: Quantification of the Electrophilic Reactivities and Effect of Amine Nature on Reaction Mechanism	Raissi, H.;Jamaoui, I.;Goumont, R.;Boubaker, T.	https://doi.org/10.1002/kin.21131		Table2	4-aminophenol	Cl	Acetonitrile	-1.95		modelled
459	6.82e-05	COc1ccc([N+](=O)[O-])c2nonc12	Nc1ccccc1	O=[N+]([O-])c1ccc(Nc2ccccc2)c2nonc12	COc1ccc([N+](=O)[O-])c2nonc12.Nc1ccccc1>>O=[N+]([O-])c1ccc(Nc2ccccc2)c2nonc12	293	22.7	Int J Chem Kinet., 2017; 49,835-846	2017	Kinetic Studies on SNAr Reactions of Substituted Benzofurazan Derivatives: Quantification of the Electrophilic Reactivities and Effect of Amine Nature on Reaction Mechanism	Raissi, H.;Jamaoui, I.;Goumont, R.;Boubaker, T.	https://doi.org/10.1002/kin.21131		Table2	Aniline	Methoxide	Acetonitrile	-4.17		modelled
460	0.000226	COc1ccc([N+](=O)[O-])c2nonc12	Cc1ccc(N)cc1	Cc1ccc(Nc2ccc([N+](=O)[O-])c3nonc23)cc1	COc1ccc([N+](=O)[O-])c2nonc12.Cc1ccc(N)cc1>>Cc1ccc(Nc2ccc([N+](=O)[O-])c3nonc23)cc1	293	22	Int J Chem Kinet., 2017; 49,835-846	2017	Kinetic Studies on SNAr Reactions of Substituted Benzofurazan Derivatives: Quantification of the Electrophilic Reactivities and Effect of Amine Nature on Reaction Mechanism	Raissi, H.;Jamaoui, I.;Goumont, R.;Boubaker, T.	https://doi.org/10.1002/kin.21131		Table2	4-methylaniline	Methoxide	Acetonitrile	-3.65		modelled
461	0.000946	COc1ccc([N+](=O)[O-])c2nonc12	COc1ccc(N)cc1	COc1ccc(Nc2ccc([N+](=O)[O-])c3nonc23)cc1	COc1ccc([N+](=O)[O-])c2nonc12.COc1ccc(N)cc1>>COc1ccc(Nc2ccc([N+](=O)[O-])c3nonc23)cc1	293	21.17	Int J Chem Kinet., 2017; 49,835-846	2017	Kinetic Studies on SNAr Reactions of Substituted Benzofurazan Derivatives: Quantification of the Electrophilic Reactivities and Effect of Amine Nature on Reaction Mechanism	Raissi, H.;Jamaoui, I.;Goumont, R.;Boubaker, T.	https://doi.org/10.1002/kin.21131		Table2	4-methoxyaniline	Methoxide	Acetonitrile	-3.02		modelled
462	0.00214	COc1ccc([N+](=O)[O-])c2nonc12	Nc1ccc(O)cc1	O=[N+]([O-])c1ccc(Nc2ccc(O)cc2)c2nonc12	COc1ccc([N+](=O)[O-])c2nonc12.Nc1ccc(O)cc1>>O=[N+]([O-])c1ccc(Nc2ccc(O)cc2)c2nonc12	293	20.7	Int J Chem Kinet., 2017; 49,835-846	2017	Kinetic Studies on SNAr Reactions of Substituted Benzofurazan Derivatives: Quantification of the Electrophilic Reactivities and Effect of Amine Nature on Reaction Mechanism	Raissi, H.;Jamaoui, I.;Goumont, R.;Boubaker, T.	https://doi.org/10.1002/kin.21131		Table2	4-aminophenol	Methoxide	Acetonitrile	-2.67		modelled
463	0.381	Clc1ncnc2ccccc12	Nc1ccccc1	c1ccc(Nc2ncnc3ccccc23)cc1	Clc1ncnc2ccccc12.Nc1ccccc1>>c1ccc(Nc2ncnc3ccccc23)cc1	298	18	Frontiers in Chemistry,2018,6, 509	2018	Activation of Electrophile/Nucleophile Pair by a Nucleophilic and Electrophilic Solvation in a SNAr Reaction	Sánchez,Bruno;Calderón,Cristian;Tapia,Ricardo A.;Contreras,Renato;Campodónico,Paola R.	https://doi.org/10.3389/fchem.2018.00509		Table1	Analine	Cl	Water	-0.42		modelled
464	0.025	Clc1ncnc2ccccc12	NN	NNc1ncnc2ccccc12	Clc1ncnc2ccccc12.NN>>NNc1ncnc2ccccc12	298	19.61	Frontiers in Chemistry,2018,6, 509	2018	Activation of Electrophile/Nucleophile Pair by a Nucleophilic and Electrophilic Solvation in a SNAr Reaction	Sánchez,Bruno;Calderón,Cristian;Tapia,Ricardo A.;Contreras,Renato;Campodónico,Paola R.	https://doi.org/10.3389/fchem.2018.00509		Table1	Hydrazine	Cl	Water	-1.6	465, 466, 467	modelled
465	0.071	Clc1ncnc2ccccc12	NN	NNc1ncnc2ccccc12	Clc1ncnc2ccccc12.NN>>NNc1ncnc2ccccc12	298	18.99	Frontiers in Chemistry,2018,6, 509	2018	Activation of Electrophile/Nucleophile Pair by a Nucleophilic and Electrophilic Solvation in a SNAr Reaction	Sánchez,Bruno;Calderón,Cristian;Tapia,Ricardo A.;Contreras,Renato;Campodónico,Paola R.	https://doi.org/10.3389/fchem.2018.00509			Hydrazine	Cl	Ethanol	-1.15	464, 466, 467	modelled
466	0.027	Clc1ncnc2ccccc12	NN	NNc1ncnc2ccccc12	Clc1ncnc2ccccc12.NN>>NNc1ncnc2ccccc12	298	19.56	Frontiers in Chemistry,2018,6, 509	2018	Activation of Electrophile/Nucleophile Pair by a Nucleophilic and Electrophilic Solvation in a SNAr Reaction	Sánchez,Bruno;Calderón,Cristian;Tapia,Ricardo A.;Contreras,Renato;Campodónico,Paola R.	https://doi.org/10.3389/fchem.2018.00509			Hydrazine	Cl	Dioxane	-1.57	464, 465, 467	modelled
467	0.012	Clc1ncnc2ccccc12	NN	NNc1ncnc2ccccc12	Clc1ncnc2ccccc12.NN>>NNc1ncnc2ccccc12	298	20.04	Frontiers in Chemistry,2018,6, 509	2018	Activation of Electrophile/Nucleophile Pair by a Nucleophilic and Electrophilic Solvation in a SNAr Reaction	Sánchez,Bruno;Calderón,Cristian;Tapia,Ricardo A.;Contreras,Renato;Campodónico,Paola R.	https://doi.org/10.3389/fchem.2018.00509			Hydrazine	Cl	Acetonitrile	-1.92	464, 465, 466	modelled
468	1.2589	O=[N+]([O-])c1ccc(F)cc1	[N-]=[N+]=[N-]	[N-]=[N+]=Nc1ccc([N+](=O)[O-])cc1	O=[N+]([O-])c1ccc(F)cc1.[N-]=[N+]=[N-]>>[N-]=[N+]=Nc1ccc([N+](=O)[O-])cc1	298	17.29	J. Am. Chem. Soc., 1968, 90, 5049-5069	1968	Solvation of ions. XIV. Protic-dipolar aprotic solvent effects on rates of bimolecular reactions. Solvent activity coefficients of reactants and transition states at 25°	Alexander, R.; Ko, E. C. F.;Parker, A. J.;Broxton, T. J.	https://doi.org/10.1021/ja01021a002		Table IV	Azide	F	HMPT	0.1	215, 216, 217, 218, 219, 220, 221, 222, 223, 469, 470	modelled
469	0.00199	O=[N+]([O-])c1ccc(F)cc1	[N-]=[N+]=[N-]	[N-]=[N+]=Nc1ccc([N+](=O)[O-])cc1	O=[N+]([O-])c1ccc(F)cc1.[N-]=[N+]=[N-]>>[N-]=[N+]=Nc1ccc([N+](=O)[O-])cc1	298	21.1	J. Am. Chem. Soc., 1968, 90, 5049-5069	1968	Solvation of ions. XIV. Protic-dipolar aprotic solvent effects on rates of bimolecular reactions. Solvent activity coefficients of reactants and transition states at 25°	Alexander, R.; Ko, E. C. F.;Parker, A. J.;Broxton, T. J.	https://doi.org/10.1021/ja01021a002		Table IV	Azide	F	TMS	-2.7	215, 216, 217, 218, 219, 220, 221, 222, 223, 468, 470	removed
470	0.01259	O=[N+]([O-])c1ccc(F)cc1	[N-]=[N+]=[N-]	[N-]=[N+]=Nc1ccc([N+](=O)[O-])cc1	O=[N+]([O-])c1ccc(F)cc1.[N-]=[N+]=[N-]>>[N-]=[N+]=Nc1ccc([N+](=O)[O-])cc1	298	20.01	J. Am. Chem. Soc., 1968, 90, 5049-5069	1968	Solvation of ions. XIV. Protic-dipolar aprotic solvent effects on rates of bimolecular reactions. Solvent activity coefficients of reactants and transition states at 25°	Alexander, R.; Ko, E. C. F.;Parker, A. J.;Broxton, T. J.	https://doi.org/10.1021/ja01021a002		Table IV	Azide	F	NMP	-1.9	215, 216, 217, 218, 219, 220, 221, 222, 223, 468, 469	not modelled
471	0.001995	O=[N+]([O-])c1ccc(Oc2cc([N+](=O)[O-])cc([N+](=O)[O-])c2)cc1	[N-]=[N+]=[N-]	[N-]=[N+]=Nc1cc([N+](=O)[O-])cc([N+](=O)[O-])c1	O=[N+]([O-])c1ccc(Oc2cc([N+](=O)[O-])cc([N+](=O)[O-])c2)cc1.[N-]=[N+]=[N-]>>[N-]=[N+]=Nc1cc([N+](=O)[O-])cc([N+](=O)[O-])c1	298	21.1	J. Am. Chem. Soc., 1968, 90, 5049-5069	1968	Solvation of ions. XIV. Protic-dipolar aprotic solvent effects on rates of bimolecular reactions. Solvent activity coefficients of reactants and transition states at 25°	Alexander, R.; Ko, E. C. F.;Parker, A. J.;Broxton, T. J.	https://doi.org/10.1021/ja01021a002		Table IV	Azide	4-nitrophenolate	Methanol	-2.7	472	not modelled
472	5.01187	O=[N+]([O-])c1ccc(Oc2cc([N+](=O)[O-])cc([N+](=O)[O-])c2)cc1	[N-]=[N+]=[N-]	[N-]=[N+]=Nc1cc([N+](=O)[O-])cc([N+](=O)[O-])c1	O=[N+]([O-])c1ccc(Oc2cc([N+](=O)[O-])cc([N+](=O)[O-])c2)cc1.[N-]=[N+]=[N-]>>[N-]=[N+]=Nc1cc([N+](=O)[O-])cc([N+](=O)[O-])c1	298	16.47	J. Am. Chem. Soc., 1968, 90, 5049-5069	1968	Solvation of ions. XIV. Protic-dipolar aprotic solvent effects on rates of bimolecular reactions. Solvent activity coefficients of reactants and transition states at 25°	Alexander, R.; Ko, E. C. F.;Parker, A. J.;Broxton, T. J.	https://doi.org/10.1021/ja01021a002		Table IV	Azide	4-nitrophenolate	DMF	0.7	471	not modelled
473	1e-09	O=[N+]([O-])c1cc(I)cc([N+](=O)[O-])c1	[Br-]	O=[N+]([O-])c1cc(Br)cc([N+](=O)[O-])c1	O=[N+]([O-])c1cc(I)cc([N+](=O)[O-])c1.[Br-]>>O=[N+]([O-])c1cc(Br)cc([N+](=O)[O-])c1	298	29.68	J. Am. Chem. Soc., 1968, 90, 5049-5069	1968	Solvation of ions. XIV. Protic-dipolar aprotic solvent effects on rates of bimolecular reactions. Solvent activity coefficients of reactants and transition states at 25°	Alexander, R.; Ko, E. C. F.;Parker, A. J.;Broxton, T. J.	https://doi.org/10.1021/ja01021a002		Table IV	Bromide	I	Methanol	-9	474	not modelled
474	7.94e-05	O=[N+]([O-])c1cc(I)cc([N+](=O)[O-])c1	[Br-]	O=[N+]([O-])c1cc(Br)cc([N+](=O)[O-])c1	O=[N+]([O-])c1cc(I)cc([N+](=O)[O-])c1.[Br-]>>O=[N+]([O-])c1cc(Br)cc([N+](=O)[O-])c1	298	23.01	J. Am. Chem. Soc., 1968, 90, 5049-5069	1968	Solvation of ions. XIV. Protic-dipolar aprotic solvent effects on rates of bimolecular reactions. Solvent activity coefficients of reactants and transition states at 25°	Alexander, R.; Ko, E. C. F.;Parker, A. J.;Broxton, T. J.	https://doi.org/10.1021/ja01021a002		Table IV	Bromide	I	DMF	-4.1	473	not modelled
475	6.3096e-11	O=[N+]([O-])c1cc(I)cc([N+](=O)[O-])c1	[Cl-]	O=[N+]([O-])c1cc(Cl)cc([N+](=O)[O-])c1	O=[N+]([O-])c1cc(I)cc([N+](=O)[O-])c1.[Cl-]>>O=[N+]([O-])c1cc(Cl)cc([N+](=O)[O-])c1	298	31.32	J. Am. Chem. Soc., 1968, 90, 5049-5069	1968	Solvation of ions. XIV. Protic-dipolar aprotic solvent effects on rates of bimolecular reactions. Solvent activity coefficients of reactants and transition states at 25°	Alexander, R.; Ko, E. C. F.;Parker, A. J.;Broxton, T. J.	https://doi.org/10.1021/ja01021a002		Table IV	Chloride	I	Methanol	-10.2	476	not modelled
476	0.0001995	O=[N+]([O-])c1cc(I)cc([N+](=O)[O-])c1	[Cl-]	O=[N+]([O-])c1cc(Cl)cc([N+](=O)[O-])c1	O=[N+]([O-])c1cc(I)cc([N+](=O)[O-])c1.[Cl-]>>O=[N+]([O-])c1cc(Cl)cc([N+](=O)[O-])c1	298	22.46	J. Am. Chem. Soc., 1968, 90, 5049-5069	1968	Solvation of ions. XIV. Protic-dipolar aprotic solvent effects on rates of bimolecular reactions. Solvent activity coefficients of reactants and transition states at 25°	Alexander, R.; Ko, E. C. F.;Parker, A. J.;Broxton, T. J.	https://doi.org/10.1021/ja01021a002		Table IV	Chloride	I	DMF	-3.7	475	not modelled
477	0.0384	O=[N+]([O-])c1ccc(Cl)c([N+](=O)[O-])c1	C1CCNCC1	O=[N+]([O-])c1ccc(N2CCCCC2)c([N+](=O)[O-])c1	O=[N+]([O-])c1ccc(Cl)c([N+](=O)[O-])c1.C1CCNCC1>>O=[N+]([O-])c1ccc(N2CCCCC2)c([N+](=O)[O-])c1	298	19.35	J. Chem. Soc., Perkin Trans. 2, 1984, 1133-1138	1984	Solvent effects on aromatic nucleophilic substitutions. Part 3. The kinetics of the reaction of 2,4-dinitrochlorobenzene with piperidine in aprotic solvents	Mancini, Pedro M. E.; Martinez, Rubén D.; Vottero, Leonor R.; Nudelman, Norma S.	http://dx.doi.org/10.1039/P29840001133		Table 3	Piperidine	Cl	Cyclohexane	-1.42	21, 140	not modelled
478	0.0783	O=[N+]([O-])c1ccc(Cl)c([N+](=O)[O-])c1	C1CCNCC1	O=[N+]([O-])c1ccc(N2CCCCC2)c([N+](=O)[O-])c1	O=[N+]([O-])c1ccc(Cl)c([N+](=O)[O-])c1.C1CCNCC1>>O=[N+]([O-])c1ccc(N2CCCCC2)c([N+](=O)[O-])c1	298	18.93	J. Chem. Soc., Perkin Trans. 2, 1984, 1133-1138	1984	Solvent effects on aromatic nucleophilic substitutions. Part 3. The kinetics of the reaction of 2,4-dinitrochlorobenzene with piperidine in aprotic solvents	Mancini, Pedro M. E.; Martinez, Rubén D.; Vottero, Leonor R.; Nudelman, Norma S.	http://dx.doi.org/10.1039/P29840001133		Table 3	Piperidine	Cl	Benzene	-1.11	479, 480, 481, 482, 483, 484, 485, 486, 487, 488, 489, 490, 491, 492, 493, 494, 495, 496, 497, 498, 499, 500, 501, 502, 503, 504, 505, 506, 507, 508, 509, 510, 511, 512, 513, 514, 515, 516, 517, 518	not modelled
479	0.0865	O=[N+]([O-])c1ccc(Cl)c([N+](=O)[O-])c1	C1CCNCC1	O=[N+]([O-])c1ccc(N2CCCCC2)c([N+](=O)[O-])c1	O=[N+]([O-])c1ccc(Cl)c([N+](=O)[O-])c1.C1CCNCC1>>O=[N+]([O-])c1ccc(N2CCCCC2)c([N+](=O)[O-])c1	298	18.87	J. Chem. Soc., Perkin Trans. 2, 1984, 1133-1138	1984	Solvent effects on aromatic nucleophilic substitutions. Part 3. The kinetics of the reaction of 2,4-dinitrochlorobenzene with piperidine in aprotic solvents	Mancini, Pedro M. E.; Martinez, Rubén D.; Vottero, Leonor R.; Nudelman, Norma S.	http://dx.doi.org/10.1039/P29840001133		Table 3	Piperidine	Cl	Chloroform	-1.06	478, 480, 481, 482, 483, 484, 485, 486, 487, 488, 489, 490, 491, 492, 493, 494, 495, 496, 497, 498, 499, 500, 501, 502, 503, 504, 505, 506, 507, 508, 509, 510, 511, 512, 513, 514, 515, 516, 517, 518	not modelled
480	0.11	O=[N+]([O-])c1ccc(Cl)c([N+](=O)[O-])c1	C1CCNCC1	O=[N+]([O-])c1ccc(N2CCCCC2)c([N+](=O)[O-])c1	O=[N+]([O-])c1ccc(Cl)c([N+](=O)[O-])c1.C1CCNCC1>>O=[N+]([O-])c1ccc(N2CCCCC2)c([N+](=O)[O-])c1	298	18.73	J. Chem. Soc., Perkin Trans. 2, 1984, 1133-1138	1984	Solvent effects on aromatic nucleophilic substitutions. Part 3. The kinetics of the reaction of 2,4-dinitrochlorobenzene with piperidine in aprotic solvents	Mancini, Pedro M. E.; Martinez, Rubén D.; Vottero, Leonor R.; Nudelman, Norma S.	http://dx.doi.org/10.1039/P29840001133		Table 3	Piperidine	Cl	Dioxane	-0.96	478, 479, 481, 482, 483, 484, 485, 486, 487, 488, 489, 490, 491, 492, 493, 494, 495, 496, 497, 498, 499, 500, 501, 502, 503, 504, 505, 506, 507, 508, 509, 510, 511, 512, 513, 514, 515, 516, 517, 518	not modelled
481	0.189	O=[N+]([O-])c1ccc(Cl)c([N+](=O)[O-])c1	C1CCNCC1	O=[N+]([O-])c1ccc(N2CCCCC2)c([N+](=O)[O-])c1	O=[N+]([O-])c1ccc(Cl)c([N+](=O)[O-])c1.C1CCNCC1>>O=[N+]([O-])c1ccc(N2CCCCC2)c([N+](=O)[O-])c1	298	18.41	J. Chem. Soc., Perkin Trans. 2, 1984, 1133-1138	1984	Solvent effects on aromatic nucleophilic substitutions. Part 3. The kinetics of the reaction of 2,4-dinitrochlorobenzene with piperidine in aprotic solvents	Mancini, Pedro M. E.; Martinez, Rubén D.; Vottero, Leonor R.; Nudelman, Norma S.	http://dx.doi.org/10.1039/P29840001133		Table 3	Piperidine	Cl	1,1,1-trichloroethane	-0.72	478, 479, 480, 482, 483, 484, 485, 486, 487, 488, 489, 490, 491, 492, 493, 494, 495, 496, 497, 498, 499, 500, 501, 502, 503, 504, 505, 506, 507, 508, 509, 510, 511, 512, 513, 514, 515, 516, 517, 518	not modelled
482	0.202	O=[N+]([O-])c1ccc(Cl)c([N+](=O)[O-])c1	C1CCNCC1	O=[N+]([O-])c1ccc(N2CCCCC2)c([N+](=O)[O-])c1	O=[N+]([O-])c1ccc(Cl)c([N+](=O)[O-])c1.C1CCNCC1>>O=[N+]([O-])c1ccc(N2CCCCC2)c([N+](=O)[O-])c1	298	18.37	J. Chem. Soc., Perkin Trans. 2, 1984, 1133-1138	1984	Solvent effects on aromatic nucleophilic substitutions. Part 3. The kinetics of the reaction of 2,4-dinitrochlorobenzene with piperidine in aprotic solvents	Mancini, Pedro M. E.; Martinez, Rubén D.; Vottero, Leonor R.; Nudelman, Norma S.	http://dx.doi.org/10.1039/P29840001133		Table 3	Piperidine	Cl	Chlorobenzene	-0.69	478, 479, 480, 481, 483, 484, 485, 486, 487, 488, 489, 490, 491, 492, 493, 494, 495, 496, 497, 498, 499, 500, 501, 502, 503, 504, 505, 506, 507, 508, 509, 510, 511, 512, 513, 514, 515, 516, 517, 518	not modelled
483	0.267	O=[N+]([O-])c1ccc(Cl)c([N+](=O)[O-])c1	C1CCNCC1	O=[N+]([O-])c1ccc(N2CCCCC2)c([N+](=O)[O-])c1	O=[N+]([O-])c1ccc(Cl)c([N+](=O)[O-])c1.C1CCNCC1>>O=[N+]([O-])c1ccc(N2CCCCC2)c([N+](=O)[O-])c1	298	18.21	J. Chem. Soc., Perkin Trans. 2, 1984, 1133-1138	1984	Solvent effects on aromatic nucleophilic substitutions. Part 3. The kinetics of the reaction of 2,4-dinitrochlorobenzene with piperidine in aprotic solvents	Mancini, Pedro M. E.; Martinez, Rubén D.; Vottero, Leonor R.; Nudelman, Norma S.	http://dx.doi.org/10.1039/P29840001133		Table 3	Piperidine	Cl	Ethylacetate	-0.57	478, 479, 480, 481, 482, 484, 485, 486, 487, 488, 489, 490, 491, 492, 493, 494, 495, 496, 497, 498, 499, 500, 501, 502, 503, 504, 505, 506, 507, 508, 509, 510, 511, 512, 513, 514, 515, 516, 517, 518	not modelled
484	0.295	O=[N+]([O-])c1ccc(Cl)c([N+](=O)[O-])c1	C1CCNCC1	O=[N+]([O-])c1ccc(N2CCCCC2)c([N+](=O)[O-])c1	O=[N+]([O-])c1ccc(Cl)c([N+](=O)[O-])c1.C1CCNCC1>>O=[N+]([O-])c1ccc(N2CCCCC2)c([N+](=O)[O-])c1	298	18.15	J. Chem. Soc., Perkin Trans. 2, 1984, 1133-1138	1984	Solvent effects on aromatic nucleophilic substitutions. Part 3. The kinetics of the reaction of 2,4-dinitrochlorobenzene with piperidine in aprotic solvents	Mancini, Pedro M. E.; Martinez, Rubén D.; Vottero, Leonor R.; Nudelman, Norma S.	http://dx.doi.org/10.1039/P29840001133		Table 3	Piperidine	Cl	THF	-0.53	478, 479, 480, 481, 482, 483, 485, 486, 487, 488, 489, 490, 491, 492, 493, 494, 495, 496, 497, 498, 499, 500, 501, 502, 503, 504, 505, 506, 507, 508, 509, 510, 511, 512, 513, 514, 515, 516, 517, 518	not modelled
485	0.491	O=[N+]([O-])c1ccc(Cl)c([N+](=O)[O-])c1	C1CCNCC1	O=[N+]([O-])c1ccc(N2CCCCC2)c([N+](=O)[O-])c1	O=[N+]([O-])c1ccc(Cl)c([N+](=O)[O-])c1.C1CCNCC1>>O=[N+]([O-])c1ccc(N2CCCCC2)c([N+](=O)[O-])c1	298	17.85	J. Chem. Soc., Perkin Trans. 2, 1984, 1133-1138	1984	Solvent effects on aromatic nucleophilic substitutions. Part 3. The kinetics of the reaction of 2,4-dinitrochlorobenzene with piperidine in aprotic solvents	Mancini, Pedro M. E.; Martinez, Rubén D.; Vottero, Leonor R.; Nudelman, Norma S.	http://dx.doi.org/10.1039/P29840001133		Table 3	Piperidine	Cl	Acetone	-0.31	478, 479, 480, 481, 482, 483, 484, 486, 487, 488, 489, 490, 491, 492, 493, 494, 495, 496, 497, 498, 499, 500, 501, 502, 503, 504, 505, 506, 507, 508, 509, 510, 511, 512, 513, 514, 515, 516, 517, 518	not modelled
486	0.791	O=[N+]([O-])c1ccc(Cl)c([N+](=O)[O-])c1	C1CCNCC1	O=[N+]([O-])c1ccc(N2CCCCC2)c([N+](=O)[O-])c1	O=[N+]([O-])c1ccc(Cl)c([N+](=O)[O-])c1.C1CCNCC1>>O=[N+]([O-])c1ccc(N2CCCCC2)c([N+](=O)[O-])c1	298	17.56	J. Chem. Soc., Perkin Trans. 2, 1984, 1133-1138	1984	Solvent effects on aromatic nucleophilic substitutions. Part 3. The kinetics of the reaction of 2,4-dinitrochlorobenzene with piperidine in aprotic solvents	Mancini, Pedro M. E.; Martinez, Rubén D.; Vottero, Leonor R.; Nudelman, Norma S.	http://dx.doi.org/10.1039/P29840001133		Table 3	Piperidine	Cl	Nitromethane	-0.1	478, 479, 480, 481, 482, 483, 484, 485, 487, 488, 489, 490, 491, 492, 493, 494, 495, 496, 497, 498, 499, 500, 501, 502, 503, 504, 505, 506, 507, 508, 509, 510, 511, 512, 513, 514, 515, 516, 517, 518	not modelled
487	1.12	O=[N+]([O-])c1ccc(Cl)c([N+](=O)[O-])c1	C1CCNCC1	O=[N+]([O-])c1ccc(N2CCCCC2)c([N+](=O)[O-])c1	O=[N+]([O-])c1ccc(Cl)c([N+](=O)[O-])c1.C1CCNCC1>>O=[N+]([O-])c1ccc(N2CCCCC2)c([N+](=O)[O-])c1	298	17.36	J. Chem. Soc., Perkin Trans. 2, 1984, 1133-1138	1984	Solvent effects on aromatic nucleophilic substitutions. Part 3. The kinetics of the reaction of 2,4-dinitrochlorobenzene with piperidine in aprotic solvents	Mancini, Pedro M. E.; Martinez, Rubén D.; Vottero, Leonor R.; Nudelman, Norma S.	http://dx.doi.org/10.1039/P29840001133		Table 3	Piperidine	Cl	DMF	0.05	478, 479, 480, 481, 482, 483, 484, 485, 486, 488, 489, 490, 491, 492, 493, 494, 495, 496, 497, 498, 499, 500, 501, 502, 503, 504, 505, 506, 507, 508, 509, 510, 511, 512, 513, 514, 515, 516, 517, 518	not modelled
488	1.93	O=[N+]([O-])c1ccc(Cl)c([N+](=O)[O-])c1	C1CCNCC1	O=[N+]([O-])c1ccc(N2CCCCC2)c([N+](=O)[O-])c1	O=[N+]([O-])c1ccc(Cl)c([N+](=O)[O-])c1.C1CCNCC1>>O=[N+]([O-])c1ccc(N2CCCCC2)c([N+](=O)[O-])c1	298	17.04	J. Chem. Soc., Perkin Trans. 2, 1984, 1133-1138	1984	Solvent effects on aromatic nucleophilic substitutions. Part 3. The kinetics of the reaction of 2,4-dinitrochlorobenzene with piperidine in aprotic solvents	Mancini, Pedro M. E.; Martinez, Rubén D.; Vottero, Leonor R.; Nudelman, Norma S.	http://dx.doi.org/10.1039/P29840001133		Table 3	Piperidine	Cl	DMSO	0.29	478, 479, 480, 481, 482, 483, 484, 485, 486, 487, 489, 490, 491, 492, 493, 494, 495, 496, 497, 498, 499, 500, 501, 502, 503, 504, 505, 506, 507, 508, 509, 510, 511, 512, 513, 514, 515, 516, 517, 518	not modelled
489	0.0141	O=[N+]([O-])c1ccc(Cl)c([N+](=O)[O-])c1	C1CCNCC1	O=[N+]([O-])c1ccc(N2CCCCC2)c([N+](=O)[O-])c1	O=[N+]([O-])c1ccc(Cl)c([N+](=O)[O-])c1.C1CCNCC1>>O=[N+]([O-])c1ccc(N2CCCCC2)c([N+](=O)[O-])c1	298	19.95	J. Chem. Soc., Perkin Trans. 2, 1986, 1427-1431	1986	Solvent effects on aromatic nucleophilic substitutions. Part 4. Kinetics of the reaction of 1-chloro-2,4-dinitrobenzene with piperidine in protic solvents	Martinez, Rubén D.; Mancini, Pedro M. E.; Vottero, Leonor R.; Nudelman, Norma S.	http://dx.doi.org/10.1039/P29860001427		Table 3	Piperidine	Cl	Methanol	-1.85	478, 479, 480, 481, 482, 483, 484, 485, 486, 487, 488, 490, 491, 492, 493, 494, 495, 496, 497, 498, 499, 500, 501, 502, 503, 504, 505, 506, 507, 508, 509, 510, 511, 512, 513, 514, 515, 516, 517, 518	not modelled
490	0.018	O=[N+]([O-])c1ccc(Cl)c([N+](=O)[O-])c1	C1CCNCC1	O=[N+]([O-])c1ccc(N2CCCCC2)c([N+](=O)[O-])c1	O=[N+]([O-])c1ccc(Cl)c([N+](=O)[O-])c1.C1CCNCC1>>O=[N+]([O-])c1ccc(N2CCCCC2)c([N+](=O)[O-])c1	298	19.8	J. Chem. Soc., Perkin Trans. 2, 1986, 1427-1431	1986	Solvent effects on aromatic nucleophilic substitutions. Part 4. Kinetics of the reaction of 1-chloro-2,4-dinitrobenzene with piperidine in protic solvents	Martinez, Rubén D.; Mancini, Pedro M. E.; Vottero, Leonor R.; Nudelman, Norma S.	http://dx.doi.org/10.1039/P29860001427		Table 3	Piperidine	Cl	Ethanol	-1.74	478, 479, 480, 481, 482, 483, 484, 485, 486, 487, 488, 489, 491, 492, 493, 494, 495, 496, 497, 498, 499, 500, 501, 502, 503, 504, 505, 506, 507, 508, 509, 510, 511, 512, 513, 514, 515, 516, 517, 518	modelled
491	0.019	O=[N+]([O-])c1ccc(Cl)c([N+](=O)[O-])c1	C1CCNCC1	O=[N+]([O-])c1ccc(N2CCCCC2)c([N+](=O)[O-])c1	O=[N+]([O-])c1ccc(Cl)c([N+](=O)[O-])c1.C1CCNCC1>>O=[N+]([O-])c1ccc(N2CCCCC2)c([N+](=O)[O-])c1	298	19.77	J. Chem. Soc., Perkin Trans. 2, 1986, 1427-1431	1986	Solvent effects on aromatic nucleophilic substitutions. Part 4. Kinetics of the reaction of 1-chloro-2,4-dinitrobenzene with piperidine in protic solvents	Martinez, Rubén D.; Mancini, Pedro M. E.; Vottero, Leonor R.; Nudelman, Norma S.	http://dx.doi.org/10.1039/P29860001427		Table 3	Piperidine	Cl	2-Methylpropan-1-ol	-1.72	478, 479, 480, 481, 482, 483, 484, 485, 486, 487, 488, 489, 490, 492, 493, 494, 495, 496, 497, 498, 499, 500, 501, 502, 503, 504, 505, 506, 507, 508, 509, 510, 511, 512, 513, 514, 515, 516, 517, 518	not modelled
492	0.0192	O=[N+]([O-])c1ccc(Cl)c([N+](=O)[O-])c1	C1CCNCC1	O=[N+]([O-])c1ccc(N2CCCCC2)c([N+](=O)[O-])c1	O=[N+]([O-])c1ccc(Cl)c([N+](=O)[O-])c1.C1CCNCC1>>O=[N+]([O-])c1ccc(N2CCCCC2)c([N+](=O)[O-])c1	298	19.76	J. Chem. Soc., Perkin Trans. 2, 1986, 1427-1431	1986	Solvent effects on aromatic nucleophilic substitutions. Part 4. Kinetics of the reaction of 1-chloro-2,4-dinitrobenzene with piperidine in protic solvents	Martinez, Rubén D.; Mancini, Pedro M. E.; Vottero, Leonor R.; Nudelman, Norma S.	http://dx.doi.org/10.1039/P29860001427		Table 3	Piperidine	Cl	Propan-1-ol	-1.72	478, 479, 480, 481, 482, 483, 484, 485, 486, 487, 488, 489, 490, 491, 493, 494, 495, 496, 497, 498, 499, 500, 501, 502, 503, 504, 505, 506, 507, 508, 509, 510, 511, 512, 513, 514, 515, 516, 517, 518	not modelled
493	0.0251	O=[N+]([O-])c1ccc(Cl)c([N+](=O)[O-])c1	C1CCNCC1	O=[N+]([O-])c1ccc(N2CCCCC2)c([N+](=O)[O-])c1	O=[N+]([O-])c1ccc(Cl)c([N+](=O)[O-])c1.C1CCNCC1>>O=[N+]([O-])c1ccc(N2CCCCC2)c([N+](=O)[O-])c1	298	19.6	J. Chem. Soc., Perkin Trans. 2, 1986, 1427-1431	1986	Solvent effects on aromatic nucleophilic substitutions. Part 4. Kinetics of the reaction of 1-chloro-2,4-dinitrobenzene with piperidine in protic solvents	Martinez, Rubén D.; Mancini, Pedro M. E.; Vottero, Leonor R.; Nudelman, Norma S.	http://dx.doi.org/10.1039/P29860001427		Table 3	Piperidine	Cl	Propan-2-ol	-1.6	478, 479, 480, 481, 482, 483, 484, 485, 486, 487, 488, 489, 490, 491, 492, 494, 495, 496, 497, 498, 499, 500, 501, 502, 503, 504, 505, 506, 507, 508, 509, 510, 511, 512, 513, 514, 515, 516, 517, 518	not modelled
494	0.0257	O=[N+]([O-])c1ccc(Cl)c([N+](=O)[O-])c1	C1CCNCC1	O=[N+]([O-])c1ccc(N2CCCCC2)c([N+](=O)[O-])c1	O=[N+]([O-])c1ccc(Cl)c([N+](=O)[O-])c1.C1CCNCC1>>O=[N+]([O-])c1ccc(N2CCCCC2)c([N+](=O)[O-])c1	298	19.59	J. Chem. Soc., Perkin Trans. 2, 1986, 1427-1431	1986	Solvent effects on aromatic nucleophilic substitutions. Part 4. Kinetics of the reaction of 1-chloro-2,4-dinitrobenzene with piperidine in protic solvents	Martinez, Rubén D.; Mancini, Pedro M. E.; Vottero, Leonor R.; Nudelman, Norma S.	http://dx.doi.org/10.1039/P29860001427		Table 3	Piperidine	Cl	Butan-2-ol	-1.59	478, 479, 480, 481, 482, 483, 484, 485, 486, 487, 488, 489, 490, 491, 492, 493, 495, 496, 497, 498, 499, 500, 501, 502, 503, 504, 505, 506, 507, 508, 509, 510, 511, 512, 513, 514, 515, 516, 517, 518	not modelled
495	0.0102	O=[N+]([O-])c1ccc(Cl)c([N+](=O)[O-])c1	C1CCNCC1	O=[N+]([O-])c1ccc(N2CCCCC2)c([N+](=O)[O-])c1	O=[N+]([O-])c1ccc(Cl)c([N+](=O)[O-])c1.C1CCNCC1>>O=[N+]([O-])c1ccc(N2CCCCC2)c([N+](=O)[O-])c1	298	20.14	J. Chem. Soc., Perkin Trans. 2, 1986, 1427-1431	1986	Solvent effects on aromatic nucleophilic substitutions. Part 4. Kinetics of the reaction of 1-chloro-2,4-dinitrobenzene with piperidine in protic solvents	Martinez, Rubén D.; Mancini, Pedro M. E.; Vottero, Leonor R.; Nudelman, Norma S.	http://dx.doi.org/10.1039/P29860001427		Table 3	Piperidine	Cl	Benzylalcohol	-1.99	478, 479, 480, 481, 482, 483, 484, 485, 486, 487, 488, 489, 490, 491, 492, 493, 494, 496, 497, 498, 499, 500, 501, 502, 503, 504, 505, 506, 507, 508, 509, 510, 511, 512, 513, 514, 515, 516, 517, 518	not modelled
496	0.0168	O=[N+]([O-])c1ccc(Cl)c([N+](=O)[O-])c1	C1CCNCC1	O=[N+]([O-])c1ccc(N2CCCCC2)c([N+](=O)[O-])c1	O=[N+]([O-])c1ccc(Cl)c([N+](=O)[O-])c1.C1CCNCC1>>O=[N+]([O-])c1ccc(N2CCCCC2)c([N+](=O)[O-])c1	298	19.84	J. Chem. Soc., Perkin Trans. 2, 1986, 1427-1431	1986	Solvent effects on aromatic nucleophilic substitutions. Part 4. Kinetics of the reaction of 1-chloro-2,4-dinitrobenzene with piperidine in protic solvents	Martinez, Rubén D.; Mancini, Pedro M. E.; Vottero, Leonor R.; Nudelman, Norma S.	http://dx.doi.org/10.1039/P29860001427		Table 3	Piperidine	Cl	2-Phenoxyethanol	-1.77	478, 479, 480, 481, 482, 483, 484, 485, 486, 487, 488, 489, 490, 491, 492, 493, 494, 495, 497, 498, 499, 500, 501, 502, 503, 504, 505, 506, 507, 508, 509, 510, 511, 512, 513, 514, 515, 516, 517, 518	not modelled
497	0.0401	O=[N+]([O-])c1ccc(Cl)c([N+](=O)[O-])c1	C1CCNCC1	O=[N+]([O-])c1ccc(N2CCCCC2)c([N+](=O)[O-])c1	O=[N+]([O-])c1ccc(Cl)c([N+](=O)[O-])c1.C1CCNCC1>>O=[N+]([O-])c1ccc(N2CCCCC2)c([N+](=O)[O-])c1	298	19.33	J. Chem. Soc., Perkin Trans. 2, 1986, 1427-1431	1986	Solvent effects on aromatic nucleophilic substitutions. Part 4. Kinetics of the reaction of 1-chloro-2,4-dinitrobenzene with piperidine in protic solvents	Martinez, Rubén D.; Mancini, Pedro M. E.; Vottero, Leonor R.; Nudelman, Norma S.	http://dx.doi.org/10.1039/P29860001427		Table 3	Piperidine	Cl	2-Methoxyethanol	-1.4	478, 479, 480, 481, 482, 483, 484, 485, 486, 487, 488, 489, 490, 491, 492, 493, 494, 495, 496, 498, 499, 500, 501, 502, 503, 504, 505, 506, 507, 508, 509, 510, 511, 512, 513, 514, 515, 516, 517, 518	not modelled
498	0.055	O=[N+]([O-])c1ccc(Cl)c([N+](=O)[O-])c1	C1CCNCC1	O=[N+]([O-])c1ccc(N2CCCCC2)c([N+](=O)[O-])c1	O=[N+]([O-])c1ccc(Cl)c([N+](=O)[O-])c1.C1CCNCC1>>O=[N+]([O-])c1ccc(N2CCCCC2)c([N+](=O)[O-])c1	298	19.14	J. Chem. Soc., Perkin Trans. 2, 1986, 1427-1431	1986	Solvent effects on aromatic nucleophilic substitutions. Part 4. Kinetics of the reaction of 1-chloro-2,4-dinitrobenzene with piperidine in protic solvents	Martinez, Rubén D.; Mancini, Pedro M. E.; Vottero, Leonor R.; Nudelman, Norma S.	http://dx.doi.org/10.1039/P29860001427		Table 3	Piperidine	Cl	Diethyleneglycol	-1.26	478, 479, 480, 481, 482, 483, 484, 485, 486, 487, 488, 489, 490, 491, 492, 493, 494, 495, 496, 497, 499, 500, 501, 502, 503, 504, 505, 506, 507, 508, 509, 510, 511, 512, 513, 514, 515, 516, 517, 518	not modelled
499	0.00801	O=[N+]([O-])c1ccc(Cl)c([N+](=O)[O-])c1	C1CCNCC1	O=[N+]([O-])c1ccc(N2CCCCC2)c([N+](=O)[O-])c1	O=[N+]([O-])c1ccc(Cl)c([N+](=O)[O-])c1.C1CCNCC1>>O=[N+]([O-])c1ccc(N2CCCCC2)c([N+](=O)[O-])c1	288	19.58	J. Chem. Soc., Perkin Trans. 2, 1986, 1427-1431	1986	Solvent effects on aromatic nucleophilic substitutions. Part 4. Kinetics of the reaction of 1-chloro-2,4-dinitrobenzene with piperidine in protic solvents	Martinez, Rubén D.; Mancini, Pedro M. E.; Vottero, Leonor R.; Nudelman, Norma S.	http://dx.doi.org/10.1039/P29860001427		Table 3	Piperidine	Cl	Methanol	-2.1	478, 479, 480, 481, 482, 483, 484, 485, 486, 487, 488, 489, 490, 491, 492, 493, 494, 495, 496, 497, 498, 500, 501, 502, 503, 504, 505, 506, 507, 508, 509, 510, 511, 512, 513, 514, 515, 516, 517, 518	not modelled
500		O=[N+]([O-])c1ccc(Cl)c([N+](=O)[O-])c1	C1CCNCC1	O=[N+]([O-])c1ccc(N2CCCCC2)c([N+](=O)[O-])c1	O=[N+]([O-])c1ccc(Cl)c([N+](=O)[O-])c1.C1CCNCC1>>O=[N+]([O-])c1ccc(N2CCCCC2)c([N+](=O)[O-])c1	288		J. Chem. Soc., Perkin Trans. 2, 1986, 1427-1431	1986	Solvent effects on aromatic nucleophilic substitutions. Part 4. Kinetics of the reaction of 1-chloro-2,4-dinitrobenzene with piperidine in protic solvents	Martinez, Rubén D.; Mancini, Pedro M. E.; Vottero, Leonor R.; Nudelman, Norma S.	http://dx.doi.org/10.1039/P29860001427		Table 3	Piperidine	Cl	Ethanol		478, 479, 480, 481, 482, 483, 484, 485, 486, 487, 488, 489, 490, 491, 492, 493, 494, 495, 496, 497, 498, 499, 501, 502, 503, 504, 505, 506, 507, 508, 509, 510, 511, 512, 513, 514, 515, 516, 517, 518	missing data
501	0.0105	O=[N+]([O-])c1ccc(Cl)c([N+](=O)[O-])c1	C1CCNCC1	O=[N+]([O-])c1ccc(N2CCCCC2)c([N+](=O)[O-])c1	O=[N+]([O-])c1ccc(Cl)c([N+](=O)[O-])c1.C1CCNCC1>>O=[N+]([O-])c1ccc(N2CCCCC2)c([N+](=O)[O-])c1	288	19.43	J. Chem. Soc., Perkin Trans. 2, 1986, 1427-1431	1986	Solvent effects on aromatic nucleophilic substitutions. Part 4. Kinetics of the reaction of 1-chloro-2,4-dinitrobenzene with piperidine in protic solvents	Martinez, Rubén D.; Mancini, Pedro M. E.; Vottero, Leonor R.; Nudelman, Norma S.	http://dx.doi.org/10.1039/P29860001427		Table 3	Piperidine	Cl	2-Methylpropan-1-ol	-1.98	478, 479, 480, 481, 482, 483, 484, 485, 486, 487, 488, 489, 490, 491, 492, 493, 494, 495, 496, 497, 498, 499, 500, 502, 503, 504, 505, 506, 507, 508, 509, 510, 511, 512, 513, 514, 515, 516, 517, 518	not modelled
502	0.0103	O=[N+]([O-])c1ccc(Cl)c([N+](=O)[O-])c1	C1CCNCC1	O=[N+]([O-])c1ccc(N2CCCCC2)c([N+](=O)[O-])c1	O=[N+]([O-])c1ccc(Cl)c([N+](=O)[O-])c1.C1CCNCC1>>O=[N+]([O-])c1ccc(N2CCCCC2)c([N+](=O)[O-])c1	288	19.44	J. Chem. Soc., Perkin Trans. 2, 1986, 1427-1431	1986	Solvent effects on aromatic nucleophilic substitutions. Part 4. Kinetics of the reaction of 1-chloro-2,4-dinitrobenzene with piperidine in protic solvents	Martinez, Rubén D.; Mancini, Pedro M. E.; Vottero, Leonor R.; Nudelman, Norma S.	http://dx.doi.org/10.1039/P29860001427		Table 3	Piperidine	Cl	Propan-1-ol	-1.99	478, 479, 480, 481, 482, 483, 484, 485, 486, 487, 488, 489, 490, 491, 492, 493, 494, 495, 496, 497, 498, 499, 500, 501, 503, 504, 505, 506, 507, 508, 509, 510, 511, 512, 513, 514, 515, 516, 517, 518	not modelled
503	0.014	O=[N+]([O-])c1ccc(Cl)c([N+](=O)[O-])c1	C1CCNCC1	O=[N+]([O-])c1ccc(N2CCCCC2)c([N+](=O)[O-])c1	O=[N+]([O-])c1ccc(Cl)c([N+](=O)[O-])c1.C1CCNCC1>>O=[N+]([O-])c1ccc(N2CCCCC2)c([N+](=O)[O-])c1	288	19.26	J. Chem. Soc., Perkin Trans. 2, 1986, 1427-1431	1986	Solvent effects on aromatic nucleophilic substitutions. Part 4. Kinetics of the reaction of 1-chloro-2,4-dinitrobenzene with piperidine in protic solvents	Martinez, Rubén D.; Mancini, Pedro M. E.; Vottero, Leonor R.; Nudelman, Norma S.	http://dx.doi.org/10.1039/P29860001427		Table 3	Piperidine	Cl	Propan-2-ol	-1.85	478, 479, 480, 481, 482, 483, 484, 485, 486, 487, 488, 489, 490, 491, 492, 493, 494, 495, 496, 497, 498, 499, 500, 501, 502, 504, 505, 506, 507, 508, 509, 510, 511, 512, 513, 514, 515, 516, 517, 518	not modelled
504	0.0148	O=[N+]([O-])c1ccc(Cl)c([N+](=O)[O-])c1	C1CCNCC1	O=[N+]([O-])c1ccc(N2CCCCC2)c([N+](=O)[O-])c1	O=[N+]([O-])c1ccc(Cl)c([N+](=O)[O-])c1.C1CCNCC1>>O=[N+]([O-])c1ccc(N2CCCCC2)c([N+](=O)[O-])c1	288	19.23	J. Chem. Soc., Perkin Trans. 2, 1986, 1427-1431	1986	Solvent effects on aromatic nucleophilic substitutions. Part 4. Kinetics of the reaction of 1-chloro-2,4-dinitrobenzene with piperidine in protic solvents	Martinez, Rubén D.; Mancini, Pedro M. E.; Vottero, Leonor R.; Nudelman, Norma S.	http://dx.doi.org/10.1039/P29860001427		Table 3	Piperidine	Cl	Butan-2-ol	-1.83	478, 479, 480, 481, 482, 483, 484, 485, 486, 487, 488, 489, 490, 491, 492, 493, 494, 495, 496, 497, 498, 499, 500, 501, 502, 503, 505, 506, 507, 508, 509, 510, 511, 512, 513, 514, 515, 516, 517, 518	not modelled
505	0.00494	O=[N+]([O-])c1ccc(Cl)c([N+](=O)[O-])c1	C1CCNCC1	O=[N+]([O-])c1ccc(N2CCCCC2)c([N+](=O)[O-])c1	O=[N+]([O-])c1ccc(Cl)c([N+](=O)[O-])c1.C1CCNCC1>>O=[N+]([O-])c1ccc(N2CCCCC2)c([N+](=O)[O-])c1	288	19.86	J. Chem. Soc., Perkin Trans. 2, 1986, 1427-1431	1986	Solvent effects on aromatic nucleophilic substitutions. Part 4. Kinetics of the reaction of 1-chloro-2,4-dinitrobenzene with piperidine in protic solvents	Martinez, Rubén D.; Mancini, Pedro M. E.; Vottero, Leonor R.; Nudelman, Norma S.	http://dx.doi.org/10.1039/P29860001427		Table 3	Piperidine	Cl	Benzylalcohol	-2.31	478, 479, 480, 481, 482, 483, 484, 485, 486, 487, 488, 489, 490, 491, 492, 493, 494, 495, 496, 497, 498, 499, 500, 501, 502, 503, 504, 506, 507, 508, 509, 510, 511, 512, 513, 514, 515, 516, 517, 518	not modelled
506	0.00836	O=[N+]([O-])c1ccc(Cl)c([N+](=O)[O-])c1	C1CCNCC1	O=[N+]([O-])c1ccc(N2CCCCC2)c([N+](=O)[O-])c1	O=[N+]([O-])c1ccc(Cl)c([N+](=O)[O-])c1.C1CCNCC1>>O=[N+]([O-])c1ccc(N2CCCCC2)c([N+](=O)[O-])c1	288	19.56	J. Chem. Soc., Perkin Trans. 2, 1986, 1427-1431	1986	Solvent effects on aromatic nucleophilic substitutions. Part 4. Kinetics of the reaction of 1-chloro-2,4-dinitrobenzene with piperidine in protic solvents	Martinez, Rubén D.; Mancini, Pedro M. E.; Vottero, Leonor R.; Nudelman, Norma S.	http://dx.doi.org/10.1039/P29860001427		Table 3	Piperidine	Cl	2-Phenoxyethanol	-2.08	478, 479, 480, 481, 482, 483, 484, 485, 486, 487, 488, 489, 490, 491, 492, 493, 494, 495, 496, 497, 498, 499, 500, 501, 502, 503, 504, 505, 507, 508, 509, 510, 511, 512, 513, 514, 515, 516, 517, 518	not modelled
507	0.0234	O=[N+]([O-])c1ccc(Cl)c([N+](=O)[O-])c1	C1CCNCC1	O=[N+]([O-])c1ccc(N2CCCCC2)c([N+](=O)[O-])c1	O=[N+]([O-])c1ccc(Cl)c([N+](=O)[O-])c1.C1CCNCC1>>O=[N+]([O-])c1ccc(N2CCCCC2)c([N+](=O)[O-])c1	288	18.97	J. Chem. Soc., Perkin Trans. 2, 1986, 1427-1431	1986	Solvent effects on aromatic nucleophilic substitutions. Part 4. Kinetics of the reaction of 1-chloro-2,4-dinitrobenzene with piperidine in protic solvents	Martinez, Rubén D.; Mancini, Pedro M. E.; Vottero, Leonor R.; Nudelman, Norma S.	http://dx.doi.org/10.1039/P29860001427		Table 3	Piperidine	Cl	2-Methoxyethanol	-1.63	478, 479, 480, 481, 482, 483, 484, 485, 486, 487, 488, 489, 490, 491, 492, 493, 494, 495, 496, 497, 498, 499, 500, 501, 502, 503, 504, 505, 506, 508, 509, 510, 511, 512, 513, 514, 515, 516, 517, 518	not modelled
508	0.03	O=[N+]([O-])c1ccc(Cl)c([N+](=O)[O-])c1	C1CCNCC1	O=[N+]([O-])c1ccc(N2CCCCC2)c([N+](=O)[O-])c1	O=[N+]([O-])c1ccc(Cl)c([N+](=O)[O-])c1.C1CCNCC1>>O=[N+]([O-])c1ccc(N2CCCCC2)c([N+](=O)[O-])c1	288	18.82	J. Chem. Soc., Perkin Trans. 2, 1986, 1427-1431	1986	Solvent effects on aromatic nucleophilic substitutions. Part 4. Kinetics of the reaction of 1-chloro-2,4-dinitrobenzene with piperidine in protic solvents	Martinez, Rubén D.; Mancini, Pedro M. E.; Vottero, Leonor R.; Nudelman, Norma S.	http://dx.doi.org/10.1039/P29860001427		Table 3	Piperidine	Cl	Diethyleneglycol	-1.52	478, 479, 480, 481, 482, 483, 484, 485, 486, 487, 488, 489, 490, 491, 492, 493, 494, 495, 496, 497, 498, 499, 500, 501, 502, 503, 504, 505, 506, 507, 509, 510, 511, 512, 513, 514, 515, 516, 517, 518	not modelled
509	0.028	O=[N+]([O-])c1ccc(Cl)c([N+](=O)[O-])c1	C1CCNCC1	O=[N+]([O-])c1ccc(N2CCCCC2)c([N+](=O)[O-])c1	O=[N+]([O-])c1ccc(Cl)c([N+](=O)[O-])c1.C1CCNCC1>>O=[N+]([O-])c1ccc(N2CCCCC2)c([N+](=O)[O-])c1	313	20.55	J. Chem. Soc., Perkin Trans. 2, 1986, 1427-1431	1986	Solvent effects on aromatic nucleophilic substitutions. Part 4. Kinetics of the reaction of 1-chloro-2,4-dinitrobenzene with piperidine in protic solvents	Martinez, Rubén D.; Mancini, Pedro M. E.; Vottero, Leonor R.; Nudelman, Norma S.	http://dx.doi.org/10.1039/P29860001427		Table 3	Piperidine	Cl	Methanol	-1.55	478, 479, 480, 481, 482, 483, 484, 485, 486, 487, 488, 489, 490, 491, 492, 493, 494, 495, 496, 497, 498, 499, 500, 501, 502, 503, 504, 505, 506, 507, 508, 510, 511, 512, 513, 514, 515, 516, 517, 518	not modelled
510		O=[N+]([O-])c1ccc(Cl)c([N+](=O)[O-])c1	C1CCNCC1	O=[N+]([O-])c1ccc(N2CCCCC2)c([N+](=O)[O-])c1	O=[N+]([O-])c1ccc(Cl)c([N+](=O)[O-])c1.C1CCNCC1>>O=[N+]([O-])c1ccc(N2CCCCC2)c([N+](=O)[O-])c1	313		J. Chem. Soc., Perkin Trans. 2, 1986, 1427-1431	1986	Solvent effects on aromatic nucleophilic substitutions. Part 4. Kinetics of the reaction of 1-chloro-2,4-dinitrobenzene with piperidine in protic solvents	Martinez, Rubén D.; Mancini, Pedro M. E.; Vottero, Leonor R.; Nudelman, Norma S.	http://dx.doi.org/10.1039/P29860001427		Table 3	Piperidine	Cl	Ethanol		478, 479, 480, 481, 482, 483, 484, 485, 486, 487, 488, 489, 490, 491, 492, 493, 494, 495, 496, 497, 498, 499, 500, 501, 502, 503, 504, 505, 506, 507, 508, 509, 511, 512, 513, 514, 515, 516, 517, 518	missing data
511	0.0461	O=[N+]([O-])c1ccc(Cl)c([N+](=O)[O-])c1	C1CCNCC1	O=[N+]([O-])c1ccc(N2CCCCC2)c([N+](=O)[O-])c1	O=[N+]([O-])c1ccc(Cl)c([N+](=O)[O-])c1.C1CCNCC1>>O=[N+]([O-])c1ccc(N2CCCCC2)c([N+](=O)[O-])c1	313	20.24	J. Chem. Soc., Perkin Trans. 2, 1986, 1427-1431	1986	Solvent effects on aromatic nucleophilic substitutions. Part 4. Kinetics of the reaction of 1-chloro-2,4-dinitrobenzene with piperidine in protic solvents	Martinez, Rubén D.; Mancini, Pedro M. E.; Vottero, Leonor R.; Nudelman, Norma S.	http://dx.doi.org/10.1039/P29860001427		Table 3	Piperidine	Cl	2-Methylpropan-1-ol	-1.34	478, 479, 480, 481, 482, 483, 484, 485, 486, 487, 488, 489, 490, 491, 492, 493, 494, 495, 496, 497, 498, 499, 500, 501, 502, 503, 504, 505, 506, 507, 508, 509, 510, 512, 513, 514, 515, 516, 517, 518	not modelled
512	0.0476	O=[N+]([O-])c1ccc(Cl)c([N+](=O)[O-])c1	C1CCNCC1	O=[N+]([O-])c1ccc(N2CCCCC2)c([N+](=O)[O-])c1	O=[N+]([O-])c1ccc(Cl)c([N+](=O)[O-])c1.C1CCNCC1>>O=[N+]([O-])c1ccc(N2CCCCC2)c([N+](=O)[O-])c1	313	20.22	J. Chem. Soc., Perkin Trans. 2, 1986, 1427-1431	1986	Solvent effects on aromatic nucleophilic substitutions. Part 4. Kinetics of the reaction of 1-chloro-2,4-dinitrobenzene with piperidine in protic solvents	Martinez, Rubén D.; Mancini, Pedro M. E.; Vottero, Leonor R.; Nudelman, Norma S.	http://dx.doi.org/10.1039/P29860001427		Table 3	Piperidine	Cl	Propan-1-ol	-1.32	478, 479, 480, 481, 482, 483, 484, 485, 486, 487, 488, 489, 490, 491, 492, 493, 494, 495, 496, 497, 498, 499, 500, 501, 502, 503, 504, 505, 506, 507, 508, 509, 510, 511, 513, 514, 515, 516, 517, 518	not modelled
513	0.0625	O=[N+]([O-])c1ccc(Cl)c([N+](=O)[O-])c1	C1CCNCC1	O=[N+]([O-])c1ccc(N2CCCCC2)c([N+](=O)[O-])c1	O=[N+]([O-])c1ccc(Cl)c([N+](=O)[O-])c1.C1CCNCC1>>O=[N+]([O-])c1ccc(N2CCCCC2)c([N+](=O)[O-])c1	313	20.05	J. Chem. Soc., Perkin Trans. 2, 1986, 1427-1431	1986	Solvent effects on aromatic nucleophilic substitutions. Part 4. Kinetics of the reaction of 1-chloro-2,4-dinitrobenzene with piperidine in protic solvents	Martinez, Rubén D.; Mancini, Pedro M. E.; Vottero, Leonor R.; Nudelman, Norma S.	http://dx.doi.org/10.1039/P29860001427		Table 3	Piperidine	Cl	Propan-2-ol	-1.2	478, 479, 480, 481, 482, 483, 484, 485, 486, 487, 488, 489, 490, 491, 492, 493, 494, 495, 496, 497, 498, 499, 500, 501, 502, 503, 504, 505, 506, 507, 508, 509, 510, 511, 512, 514, 515, 516, 517, 518	not modelled
514	0.0604	O=[N+]([O-])c1ccc(Cl)c([N+](=O)[O-])c1	C1CCNCC1	O=[N+]([O-])c1ccc(N2CCCCC2)c([N+](=O)[O-])c1	O=[N+]([O-])c1ccc(Cl)c([N+](=O)[O-])c1.C1CCNCC1>>O=[N+]([O-])c1ccc(N2CCCCC2)c([N+](=O)[O-])c1	313	20.08	J. Chem. Soc., Perkin Trans. 2, 1986, 1427-1431	1986	Solvent effects on aromatic nucleophilic substitutions. Part 4. Kinetics of the reaction of 1-chloro-2,4-dinitrobenzene with piperidine in protic solvents	Martinez, Rubén D.; Mancini, Pedro M. E.; Vottero, Leonor R.; Nudelman, Norma S.	http://dx.doi.org/10.1039/P29860001427		Table 3	Piperidine	Cl	Butan-2-ol	-1.22	478, 479, 480, 481, 482, 483, 484, 485, 486, 487, 488, 489, 490, 491, 492, 493, 494, 495, 496, 497, 498, 499, 500, 501, 502, 503, 504, 505, 506, 507, 508, 509, 510, 511, 512, 513, 515, 516, 517, 518	not modelled
515	0.0284	O=[N+]([O-])c1ccc(Cl)c([N+](=O)[O-])c1	C1CCNCC1	O=[N+]([O-])c1ccc(N2CCCCC2)c([N+](=O)[O-])c1	O=[N+]([O-])c1ccc(Cl)c([N+](=O)[O-])c1.C1CCNCC1>>O=[N+]([O-])c1ccc(N2CCCCC2)c([N+](=O)[O-])c1	313	20.54	J. Chem. Soc., Perkin Trans. 2, 1986, 1427-1431	1986	Solvent effects on aromatic nucleophilic substitutions. Part 4. Kinetics of the reaction of 1-chloro-2,4-dinitrobenzene with piperidine in protic solvents	Martinez, Rubén D.; Mancini, Pedro M. E.; Vottero, Leonor R.; Nudelman, Norma S.	http://dx.doi.org/10.1039/P29860001427		Table 3	Piperidine	Cl	Benzylalcohol	-1.55	478, 479, 480, 481, 482, 483, 484, 485, 486, 487, 488, 489, 490, 491, 492, 493, 494, 495, 496, 497, 498, 499, 500, 501, 502, 503, 504, 505, 506, 507, 508, 509, 510, 511, 512, 513, 514, 516, 517, 518	not modelled
516	0.0453	O=[N+]([O-])c1ccc(Cl)c([N+](=O)[O-])c1	C1CCNCC1	O=[N+]([O-])c1ccc(N2CCCCC2)c([N+](=O)[O-])c1	O=[N+]([O-])c1ccc(Cl)c([N+](=O)[O-])c1.C1CCNCC1>>O=[N+]([O-])c1ccc(N2CCCCC2)c([N+](=O)[O-])c1	313	20.25	J. Chem. Soc., Perkin Trans. 2, 1986, 1427-1431	1986	Solvent effects on aromatic nucleophilic substitutions. Part 4. Kinetics of the reaction of 1-chloro-2,4-dinitrobenzene with piperidine in protic solvents	Martinez, Rubén D.; Mancini, Pedro M. E.; Vottero, Leonor R.; Nudelman, Norma S.	http://dx.doi.org/10.1039/P29860001427		Table 3	Piperidine	Cl	2-Phenoxyethanol	-1.34	478, 479, 480, 481, 482, 483, 484, 485, 486, 487, 488, 489, 490, 491, 492, 493, 494, 495, 496, 497, 498, 499, 500, 501, 502, 503, 504, 505, 506, 507, 508, 509, 510, 511, 512, 513, 514, 515, 517, 518	not modelled
517	0.0909	O=[N+]([O-])c1ccc(Cl)c([N+](=O)[O-])c1	C1CCNCC1	O=[N+]([O-])c1ccc(N2CCCCC2)c([N+](=O)[O-])c1	O=[N+]([O-])c1ccc(Cl)c([N+](=O)[O-])c1.C1CCNCC1>>O=[N+]([O-])c1ccc(N2CCCCC2)c([N+](=O)[O-])c1	313	19.82	J. Chem. Soc., Perkin Trans. 2, 1986, 1427-1431	1986	Solvent effects on aromatic nucleophilic substitutions. Part 4. Kinetics of the reaction of 1-chloro-2,4-dinitrobenzene with piperidine in protic solvents	Martinez, Rubén D.; Mancini, Pedro M. E.; Vottero, Leonor R.; Nudelman, Norma S.	http://dx.doi.org/10.1039/P29860001427		Table 3	Piperidine	Cl	2-Methoxyethanol	-1.04	478, 479, 480, 481, 482, 483, 484, 485, 486, 487, 488, 489, 490, 491, 492, 493, 494, 495, 496, 497, 498, 499, 500, 501, 502, 503, 504, 505, 506, 507, 508, 509, 510, 511, 512, 513, 514, 515, 516, 518	not modelled
518	0.13	O=[N+]([O-])c1ccc(Cl)c([N+](=O)[O-])c1	C1CCNCC1	O=[N+]([O-])c1ccc(N2CCCCC2)c([N+](=O)[O-])c1	O=[N+]([O-])c1ccc(Cl)c([N+](=O)[O-])c1.C1CCNCC1>>O=[N+]([O-])c1ccc(N2CCCCC2)c([N+](=O)[O-])c1	313	19.6	J. Chem. Soc., Perkin Trans. 2, 1986, 1427-1431	1986	Solvent effects on aromatic nucleophilic substitutions. Part 4. Kinetics of the reaction of 1-chloro-2,4-dinitrobenzene with piperidine in protic solvents	Martinez, Rubén D.; Mancini, Pedro M. E.; Vottero, Leonor R.; Nudelman, Norma S.	http://dx.doi.org/10.1039/P29860001427		Table 3	Piperidine	Cl	Diethyleneglycol	-0.89	478, 479, 480, 481, 482, 483, 484, 485, 486, 487, 488, 489, 490, 491, 492, 493, 494, 495, 496, 497, 498, 499, 500, 501, 502, 503, 504, 505, 506, 507, 508, 509, 510, 511, 512, 513, 514, 515, 516, 517	not modelled
