# Supplementary material for: Machine learning meets mechanistic modelling for accurate prediction of experimental activation energies
Source: Chem Sci. 2020 Nov 5;12(3):1163–75. doi: 10.1039/d0sc04896h (PMC9528810; doi:10.1039/d0sc04896h)
Supplement: SC-012-D0SC04896H-s002 [file SC-012-D0SC04896H-s002.zip › SC-012-D0SC04896H-s053.csv]

modelled
modelled
modelled
modelled
modelled
modelled
modelled
modelled
modelled
modelled
modelled
modelled
modelled
modelled
modelled
modelled
modelled
modelled
modelled
missing data
modelled
modelled
modelled
modelled
modelled
modelled
modelled
modelled
modelled
modelled
modelled
modelled
modelled
modelled
modelled
modelled
modelled
modelled
modelled
modelled
modelled
modelled
modelled
modelled
modelled
modelled
modelled
modelled
modelled
modelled
modelled
modelled
modelled
modelled
modelled
modelled
modelled
modelled
modelled
modelled
modelled
modelled
modelled
modelled
modelled
failed
modelled
modelled
modelled
modelled
modelled
modelled
modelled
modelled
modelled
modelled
modelled
modelled
modelled
modelled
modelled
modelled
modelled
modelled
modelled
modelled
modelled
modelled
modelled
modelled
modelled
modelled
modelled
modelled
modelled
modelled
modelled
modelled
modelled
modelled
modelled
modelled
modelled
modelled
modelled
modelled
modelled
modelled
modelled
modelled
modelled
modelled
modelled
modelled
modelled
modelled
modelled
modelled
removed
modelled
modelled
modelled
modelled
modelled
modelled
modelled
modelled
modelled
modelled
modelled
modelled
modelled
modelled
modelled
modelled
modelled
modelled
modelled
modelled
modelled
modelled
modelled
modelled
modelled
modelled
modelled
modelled
modelled
modelled
modelled
modelled
modelled
modelled
modelled
modelled
modelled
modelled
modelled
modelled
modelled
modelled
modelled
modelled
failed
modelled
modelled
modelled
modelled
modelled
modelled
modelled
modelled
modelled
modelled
modelled
modelled
modelled
modelled
modelled
modelled
modelled
modelled
modelled
modelled
modelled
modelled
modelled
modelled
modelled
modelled
modelled
modelled
modelled
modelled
modelled
modelled
modelled
modelled
modelled
modelled
modelled
modelled
modelled
modelled
modelled
modelled
modelled
modelled
modelled
modelled
modelled
modelled
modelled
modelled
modelled
modelled
modelled
modelled
modelled
removed
modelled
modelled
modelled
modelled
modelled
modelled
modelled
modelled
modelled
modelled
modelled
modelled
modelled
modelled
modelled
modelled
modelled
modelled
modelled
modelled
modelled
modelled
modelled
modelled
modelled
modelled
missing data
modelled
modelled
modelled
modelled
modelled
modelled
modelled
modelled
modelled
modelled
modelled
modelled
modelled
modelled
modelled
modelled
missing data
missing data
modelled
modelled
modelled
modelled
missing data
missing data
modelled
modelled
modelled
modelled
missing data
modelled
modelled
modelled
modelled
modelled
modelled
modelled
modelled
modelled
modelled
modelled
modelled
modelled
modelled
modelled
modelled
modelled
modelled
modelled
modelled
modelled
modelled
modelled
modelled
modelled
modelled
modelled
modelled
modelled
modelled
modelled
modelled
modelled
modelled
modelled
modelled
modelled
modelled
modelled
modelled
modelled
modelled
modelled
modelled
modelled
modelled
modelled
modelled
modelled
modelled
modelled
modelled
modelled
modelled
modelled
modelled
modelled
failed
modelled
modelled
modelled
modelled
modelled
modelled
modelled
modelled
modelled
modelled
modelled
modelled
modelled
not modelled
modelled
modelled
modelled
modelled
modelled
not modelled
modelled
missing data
missing data
modelled
missing data
modelled
modelled
missing data
missing data
modelled
modelled
modelled
modelled
modelled
modelled
modelled
modelled
modelled
modelled
modelled
modelled
modelled
modelled
modelled
modelled
modelled
modelled
failed
modelled
modelled
modelled
failed
failed
modelled
modelled
modelled
modelled
modelled
modelled
modelled
modelled
modelled
modelled
modelled
modelled
modelled
modelled
modelled
modelled
modelled
modelled
modelled
modelled
modelled
modelled
modelled
modelled
modelled
modelled
modelled
modelled
modelled
modelled
modelled
modelled
modelled
modelled
modelled
modelled
modelled
modelled
modelled
modelled
modelled
modelled
modelled
modelled
modelled
modelled
modelled
missing data
modelled
modelled
modelled
modelled
modelled
modelled
modelled
modelled
modelled
modelled
modelled
modelled
modelled
modelled
modelled
modelled
modelled
modelled
modelled
modelled
modelled
modelled
modelled
modelled
modelled
modelled
modelled
modelled
modelled
modelled
modelled
modelled
modelled
removed
not modelled
not modelled
not modelled
not modelled
not modelled
not modelled
not modelled
not modelled
not modelled
not modelled
not modelled
not modelled
not modelled
not modelled
not modelled
not modelled
not modelled
not modelled
not modelled
not modelled
modelled
not modelled
not modelled
not modelled
not modelled
not modelled
not modelled
not modelled
not modelled
not modelled
missing data
not modelled
not modelled
not modelled
not modelled
not modelled
not modelled
not modelled
not modelled
not modelled
missing data
not modelled
not modelled
not modelled
not modelled
not modelled
not modelled
not modelled
not modelled
