# Supplementary material for: Machine learning meets mechanistic modelling for accurate prediction of experimental activation energies
Source: Chem Sci. 2020 Nov 5;12(3):1163–75. doi: 10.1039/d0sc04896h (PMC9528810; doi:10.1039/d0sc04896h)
Supplement: SC-012-D0SC04896H-s002 [file SC-012-D0SC04896H-s002.zip › SC-012-D0SC04896H-s054.ipynb]

# %% [code]
from predict_snar.smiles import ReactionSmilesProcessor
from predict_snar.data import SolventPicker
from analyze_snar.extraction import extract_dataframe
from rdkit import Chem
from rdkit.Chem import AllChem
import pandas as pd
import numpy as np
from joblib import Parallel, delayed

# %% [markdown]
Make functions for joblib parallelization

# %% [code]
def get_influential_solvent(solvent):
    sp = SolventPicker()
    influential_solvent = sp.get_influential_solvent(solvent)
    return influential_solvent

# %% [code]
def get_solvent_smiles(solvent):
    sp = SolventPicker()
    influential_solvent = sp.smiles_from_name(solvent)
    return influential_solvent    

# %% [code]
sp = SolventPicker()

# %% [markdown]
# Process kinetic database

# %% [code]
data_df = pd.read_excel("../prepare_kinetic_data/kinetic_data_v4.xlsx")

# %% [code]
data_rsmps = data_df["Reaction_SMILES"].apply(lambda x: ReactionSmilesProcessor(x))

# %% [code]
data_solvents = Parallel(n_jobs=4)(delayed(get_influential_solvent)(solvent) for solvent in data_df["Solvent"])

# %% [code]
solvent_smiles_data = Parallel(n_jobs=4)(delayed(get_solvent_smiles)(solvent) for solvent in data_solvents)

# %% [code]
data_df["complete_reaction_smiles"] = [AllChem.ReactionToSmiles(AllChem.ReactionFromSmarts(rsmp.reaction_smiles)) for rsmp in data_rsmps]

# %% [code]
data_df["influential_solvent"] = data_solvents
data_df["solvent_smiles"] = solvent_smiles_data

# %% [markdown]
#### Investigate replicated reactions

# %% [code]
data_df[data_df.duplicated(["complete_reaction_smiles", "influential_solvent", "Temp (K)"], keep=False)][["Reaction_SMILES", 'Exp_Rate_Constant k1 (M-1s-1)', 'Activation free Energy (kcal) Eyring', 'Solvent', 'Temp (K)', 'Reference', 'DOI']]

# %% [code]
all_data_df = data_df.copy()

# %% [code]
data_df.drop_duplicates(["complete_reaction_smiles", "influential_solvent", "Temp (K)"], inplace=True)

# %% [markdown]
#### Drop examples with activation energies

# %% [code]
print(data_df.shape)
data_df.dropna(subset=["Activation free Energy (kcal) Eyring"], inplace=True)
print(data_df.shape)

# %% [markdown]
# Process data which was submitted

# %% [code]
submitted_df = pd.read_csv("submitted_smiles", sep=" ", names=["reaction_smiles", "temperature", "solvent"])
print(submitted_df.shape)

# %% [code]
submitted_rsmps = submitted_df["reaction_smiles"].apply(lambda x: ReactionSmilesProcessor(x))

# %% [code]
submitted_df["complete_reaction_smiles"] = [AllChem.ReactionToSmiles(AllChem.ReactionFromSmarts(rsmp.reaction_smiles)) for rsmp in submitted_rsmps]
submitted_df.drop_duplicates(["complete_reaction_smiles", "temperature", "solvent"], inplace=True)
print(submitted_df.shape)

# %% [code]
comp_submitted = submitted_df[["complete_reaction_smiles", "solvent", "temperature"]]
comp_submitted.columns = ["reaction_smiles", "solvent", "temperature"]
comp_data = data_df[["complete_reaction_smiles", "influential_solvent", "Temp (K)"]]
comp_data.columns = ["reaction_smiles", "solvent", "temperature"]

# %% [code]
comp_submitted.shape

# %% [markdown]
# Find submitted reactions not in the dataset

# %% [code]
sub_in_data = pd.merge(comp_submitted, comp_data, how="left", on=["reaction_smiles", "solvent", "temperature"], indicator=True)
sub_in_data.index = comp_submitted.index

# %% [code]
left_only_sub = comp_submitted[sub_in_data["_merge"] == "left_only"]
both_sub = comp_submitted[sub_in_data["_merge"] == "both"]

# %% [code]
len(both_sub)

# %% [code]
comp_submitted[sub_in_data["_merge"] == "left_only"]

# %% [markdown]
# Find reactions in dataset that were not submitted

# %% [code]
data_in_sub = pd.merge(comp_data, comp_submitted, how="left", on=["reaction_smiles", "solvent", "temperature"], indicator=True)
data_in_sub.index = comp_data.index

# %% [code]
left_only_data = comp_data[data_in_sub["_merge"] == "left_only"]
both_data = comp_data[data_in_sub["_merge"] == "both"]

# %% [code]
left_only_data.index

# %% [code]
len(left_only_data)

# %% [markdown]
# Analysis of completed reactions

# %% [code]
df = extract_dataframe("../machine_learning/2019-12-15/db", or_lg_correction=True)
print(df.shape)

# %% [code]
reactions = df["reaction_smiles"].apply(lambda x: AllChem.ReactionFromSmarts(x, useSmiles=True))
for reaction in reactions:
    for mol in list(reaction.GetReactants()) + list(reaction.GetProducts()):
        Chem.SanitizeMol(mol)
df["reaction_smiles"] = [AllChem.ReactionToSmiles(reaction) for reaction in reactions]

# %% [code]
df.drop_duplicates(["reaction_smiles", "solvent", "temperature"], inplace=True)
print(df.shape)

# %% [markdown]
#### Investigate submitted jobs which were not finished
Turns out that all jobs were finished

# %% [code]
solvent_smiles_sub = Parallel(n_jobs=4)(delayed(get_solvent_smiles)(solvent) for solvent in both_sub["solvent"])

# %% [code]
good_sub = both_sub.copy()
good_sub["solvent_name"] = good_sub["solvent"]
good_sub["solvent"] = solvent_smiles_sub

# %% [code]
finished = pd.merge(good_sub, df, how="left", on=["reaction_smiles", "solvent", "temperature"], indicator=True)
finished.index = good_sub.index

# %% [code]
finished["_merge"].value_counts()

# %% [code]
left_only = finished[finished["_merge"] == "left_only"]

# %% [code]
left_only

# %% [code]
extra_submitted = pd.merge(df, good_sub, how="left", on=["reaction_smiles", "solvent", "temperature"], indicator=True)
extra_submitted.index = df.index

# %% [code]
extra_submitted["_merge"].value_counts()

# %% [code]
df[extra_submitted["_merge"] == "left_only"]["reaction_smiles"]

# %% [code]
df[extra_submitted["_merge"] == "left_only"]["reaction_smiles"].values

# %% [markdown]
# Find status for reactions in dataset
* Not submitted
* Submitted
* Failed
* Not treated

# %% [markdown]
Failed reactions:

| index | reason |
| ----- | ------ |
| 201   | TMS    |
| 66    | TS     |
| 185   | TS     |
| 339   | TS     |
| 457   | TS     |
| 364   | C nu   |
| 365   | C nu   |

# %% [code]
non_submitted = left_only_data.index
failed = pd.Index([66, 185, 339, 457, 364, 365])
non_treated = pd.Index([201, 474])
wrongly_submitted = pd.Index([322])

# %% [markdown]
Check that numbers add up

# %% [code]
n_good = len(df) - len(non_treated) - len(wrongly_submitted)
n_successful = n_good - len(failed)
n_failed = len(failed)

# %% [code]
print("Good submitted reactions:", n_good)
print("Successful reactions:", n_successful)
print("Failed reactions:", n_failed)
print(f"Percentage failures: {(n_failed / n_good) * 100:.2f}")

# %% [code]
labels_df = df.copy()
labels_df["label"] = "modelled"
labels_df.loc[failed, "label"] = "failed"
labels_df.loc[non_treated, "label"] = "removed"
labels_df.loc[wrongly_submitted, "label"] = "wrong"

# %% [code]
labels_df["label"].value_counts()

# %% [code]
labels_merged = pd.merge(good_sub, labels_df, how="left", on=["reaction_smiles", "solvent", "temperature"])

# %% [code]
data_labels_merged = pd.merge(comp_data, labels_merged, how="left", left_on=["reaction_smiles", "solvent", "temperature"], right_on=["reaction_smiles", "solvent_name", "temperature"], indicator=True)

# %% [code]
data_labels_merged["_merge"].value_counts()

# %% [code]
data_labels_merged["label"] = data_labels_merged["label"].fillna("not modelled")

# %% [code]
data_labels_merged["label"].value_counts()

# %% [code]
len(all_data_df)

# %% [code]
len(data_labels_merged)

# %% [code]
len(all_data_df)

# %% [code]
test_df = pd.merge(all_data_df, data_labels_merged.drop(["_merge"], axis=1), how="left", left_on=["complete_reaction_smiles", "influential_solvent", "Temp (K)"], right_on=["reaction_smiles", "solvent_x", "temperature"], indicator=True)

# %% [code]
len(test_df)

# %% [code]
test_df["label"] = test_df["label"].fillna("missing data")

# %% [code]
test_df["label"].value_counts()

# %% [code]
test_df["label"].to_csv("labels.csv", index=False, header=False)

# %% [code]
labels = test_df["label"]

# %% [code]
print(labels.loc[[26, 108]])
print(labels.loc[[139, 489]])
print(labels.loc[[219, 468]])
print(labels.loc[[222, 467]])

# %% [code]
