# Supplementary material for: Machine learning meets mechanistic modelling for accurate prediction of experimental activation energies
Source: Chem Sci. 2020 Nov 5;12(3):1163–75. doi: 10.1039/d0sc04896h (PMC9528810; doi:10.1039/d0sc04896h)
Supplement: SC-012-D0SC04896H-s002 [file SC-012-D0SC04896H-s002.zip › SC-012-D0SC04896H-s056.ipynb]

# %% [code]
import re
import pickle

# %% [code]
basis_set_names = ["def2-svp", "def2-svpd", "def2-tzvp", "def2-tzvpd"]

# %% [code]
for name in basis_set_names:
    lines = open("def2-svp-basis.gbs").readlines()
        
    lines = open(f"{name}-basis.gbs").readlines()
    block = []
    basis_dict = {}
    counter = 0
    for line in lines:
        if counter == 0:
            element = line.strip().split()[0]
        if "****" in line:
            basis_dict[element] = block
            block = []
            counter = 0
        else:
            block.append(line)
            counter += 1
            
    lines = open(f"{name}-ecp.gbs").readlines()
    block = []
    ecp_dict = {}
    counter = 0
    for line in lines:
        if re.match("^[A-Z]{1,2}\s{5}", line.strip()):
            ecp_dict[element] = block
            element = line.strip().split()[0].capitalize()
            block = []
            block.append(line)
        else:
            block.append(line)
            
    with open(f"{name}-basis.pickle", "wb") as file:
        pickle.dump(basis_dict, file)
    
    with open(f"{name}-ecp.pickle", "wb") as file:
        pickle.dump(ecp_dict, file)        

# %% [code]
