# Supplementary material for: Machine learning meets mechanistic modelling for accurate prediction of experimental activation energies
Source: Chem Sci. 2020 Nov 5;12(3):1163–75. doi: 10.1039/d0sc04896h (PMC9528810; doi:10.1039/d0sc04896h)
Supplement: SC-012-D0SC04896H-s002 [file SC-012-D0SC04896H-s002.zip › SC-012-D0SC04896H-s060.gbs]

H     0
S   3   1.00
     13.0107010              0.19682158D-01
      1.9622572              0.13796524
      0.44453796             0.47831935
S   1   1.00
      0.12194962             1.0000000
P   1   1.00
      0.8000000              1.0000000
P   1   1.00
      0.11704099050          1.0000000
****
He     0
S   3   1.00
     38.354936737            0.23814288905D-01
      5.7689081479           0.15490906777
      1.2399407035           0.46998096633
S   1   1.00
      0.29757815953          1.0000000
P   1   1.00
      1.0000000              1.0000000
P   1   1.00
      0.22039119441          1.0000000
****
Li     0
S   5   1.00
    266.27785516             0.64920150325D-02
     40.069783447            0.47747863215D-01
      9.0559944389           0.20268796111
      2.4503009051           0.48606574817
      0.72209571855          0.43626977955
S   1   1.00
      0.52810884721D-01      1.0000000
S   1   1.00
      0.20960948798D-01      1.0000000
P   2   1.00
      1.4500000              0.2586000
      0.3000000              1.0000000
P   1   1.00
      0.0820000              1.0000000
P   1   1.00
      0.26347662457D-01      1.0000000
****
Be     0
S   5   1.00
    515.18616125             0.55615307983D-02
     77.511037595            0.41190068062D-01
     17.552481693            0.17913378108
      4.8028940596           0.44736716455
      1.4516214316           0.42009581920
S   1   1.00
      0.13281633620          1.0000000
S   1   1.00
      0.45837372213D-01      1.0000000
P   3   1.00
      3.6316917145          -0.29033998305D-01
      0.71695694366         -0.16877854032
      0.19541932860         -0.51403419628
P   1   1.00
      0.60515465890D-01      1.0000000
P   1   1.00
      0.30181880660D-01      1.0000000
****
B     0
S   5   1.00
    839.31830086            -0.55929201074D-02
    126.26464843            -0.41565520771D-01
     28.620600763           -0.18299816983
      7.8793722710          -0.46540391866
      2.4088857172          -0.44173884791
S   1   1.00
      0.25105109036          1.0000000
S   1   1.00
      0.83648866069D-01      1.0000000
S   1   1.00
      0.42351565332D-01      1.0000000
P   3   1.00
      6.0332223619          -0.35603672456D-01
      1.2499157866          -0.19895775769
      0.33871676350         -0.50850202618
P   1   1.00
      0.96415632351D-01      1.0000000
D   1   1.00
      0.5000000              1.0000000
D   1   1.00
      0.74392443101D-01      1.0000000
****
C     0
S   5   1.00
   1238.4016938              0.54568832082D-02
    186.29004992             0.40638409211D-01
     42.251176346            0.18025593888
     11.676557932            0.46315121755
      3.5930506482           0.44087173314
S   1   1.00
      0.40245147363          1.0000000
S   1   1.00
      0.13090182668          1.0000000
S   1   1.00
      0.67053540256D-01      1.0000000
P   3   1.00
      9.4680970621           0.38387871728D-01
      2.0103545142           0.21117025112
      0.54771004707          0.51328172114
P   1   1.00
      0.15268613795          1.0000000
D   1   1.00
      0.8000000              1.0000000
D   1   1.00
      0.11713185140          1.0000000
****
N     0
S   5   1.00
   1712.8415853             -0.53934125305D-02
    257.64812677            -0.40221581118D-01
     58.458245853           -0.17931144990
     16.198367905           -0.46376317823
      5.0052600809          -0.44171422662
S   1   1.00
      0.58731856571          1.0000000
S   1   1.00
      0.18764592253          1.0000000
S   1   1.00
      0.96171241529D-01      1.0000000
P   3   1.00
     13.571470233           -0.40072398852D-01
      2.9257372874          -0.21807045028
      0.79927750754         -0.51294466049
P   1   1.00
      0.21954348034          1.0000000
D   1   1.00
      1.0000000              1.0000000
D   1   1.00
      0.16697708112          1.0000000
****
O     0
S   5   1.00
   2266.1767785             -0.53431809926D-02
    340.87010191            -0.39890039230D-01
     77.363135167           -0.17853911985
     21.479644940           -0.46427684959
      6.6589433124          -0.44309745172
S   1   1.00
      0.80975975668          1.0000000
S   1   1.00
      0.25530772234          1.0000000
S   1   1.00
      0.76572453250D-01      1.0000000
P   3   1.00
     17.721504317            0.43394573193D-01
      3.8635505440           0.23094120765
      1.0480920883           0.51375311064
P   1   1.00
      0.27641544411          1.0000000
P   1   1.00
      0.69002276350D-01      1.0000000
D   1   1.00
      1.2000000              1.0000000
D   1   1.00
      0.17992024323          1.0000000
****
F     0
S   5   1.00
   2894.8325990             -0.53408255515D-02
    435.41939120            -0.39904258866D-01
     98.843328866           -0.17912768038
     27.485198001           -0.46758090825
      8.5405498171          -0.44653131020
S   1   1.00
      1.0654578038           1.0000000
S   1   1.00
      0.33247346748          1.0000000
S   1   1.00
      0.98097752264D-01      1.0000000
P   3   1.00
     22.696633924           -0.45212874436D-01
      4.9872339257          -0.23754317067
      1.3491613954          -0.51287353587
P   1   1.00
      0.34829881977          1.0000000
P   1   1.00
      0.83372148304D-01      1.0000000
D   1   1.00
      1.4000000              1.0000000
D   1   1.00
      0.22301361948          1.0000000
****
Ne     0
S   5   1.00
   3598.9736625             -0.53259297003D-02
    541.32073112            -0.39817417969D-01
    122.90450062            -0.17914358188
     34.216617022           -0.46893582977
     10.650584124           -0.44782537577
S   1   1.00
      1.3545953960           1.0000000
S   1   1.00
      0.41919362639          1.0000000
S   1   1.00
      0.12055043545          1.0000000
P   3   1.00
     28.424053785           -0.46031944795D-01
      6.2822510953          -0.23993183041
      1.6978715079          -0.50871724964
P   1   1.00
      0.43300700172          1.0000000
P   1   1.00
      0.10141942051          1.0000000
D   1   1.00
      1.8880000              1.0000000
D   1   1.00
      0.28026803041          1.0000000
****
Na     0
S   5   1.00
   4098.2003908             -0.58535911879D-02
    616.49374031            -0.43647161872D-01
    139.96644001            -0.19431465884
     39.073441051           -0.48685065731
     11.929847205           -0.41881705137
S   3   1.00
     20.659966030            0.85949689854D-01
      1.9838860978          -0.56359144041
      0.64836323942         -0.51954009048
S   1   1.00
      0.52443967404D-01      1.0000000
S   1   1.00
      0.28048160742D-01      1.0000000
P   5   1.00
     75.401862017            0.154353625324D-01
     17.274818978            0.997382931840D-01
      5.1842347425           0.312095939659
      1.6601211973           0.492956748074
      0.51232528958          0.324203983180
P   1   1.00
      0.0520000              1.0000000
P   1   1.00
      0.19853008514D-01      1.0000000
D   1   1.00
      0.1310000              1.0000000
****
Mg     0
S   5   1.00
   4953.8339196             -0.57778967498D-02
    745.18044154            -0.43124761082D-01
    169.21604972            -0.19268216987
     47.300672019           -0.48641439116
     14.461336973           -0.42550894077
S   3   1.00
     24.768174789            0.87956969984D-01
      2.4940945349          -0.55165058128
      0.87807584533         -0.53443294833
S   1   1.00
      0.87212782497D-01      1.0000000
S   1   1.00
      0.33599293780D-01      1.0000000
P   5   1.00
     98.053010494           -0.14480564601D-01
     22.586932277           -0.95495750787D-01
      6.8391509842          -0.30787672651
      2.2332843818          -0.49936292886
      0.71606599387         -0.31503476213
P   1   1.00
      0.18914796195          1.0000000
P   1   1.00
      0.53768755187D-01      1.0000000
P   1   1.00
      0.23963578287D-01      1.0000000
D   1   1.00
      0.1010000              1.0000000
****
Al     0
S   5   1.00
   5887.5727030              0.13483347987D-02
    885.61225996             0.10071576809D-01
    201.13604899             0.45132454056D-01
     56.284974674            0.11461268043
     17.229551243            0.10159608943
S   3   1.00
     29.340249922            0.69347454208D-01
      3.0439630420          -0.42528117679
      1.1285539518          -0.41449832210
S   1   1.00
      0.14234175160          1.0000000
S   1   1.00
      0.54400192313D-01      1.0000000
S   1   1.00
      0.32535359511D-01      1.0000000
P   5   1.00
    145.11918809             0.63963373134D-02
     33.717894833            0.44189359965D-01
     10.369863083            0.15581575993
      3.5135616036           0.28635286951
      1.1980050273           0.22921423248
P   1   1.00
      0.26583005913          1.0000000
P   1   1.00
      0.71003361994D-01      1.0000000
D   1   1.00
      0.3000000              1.0000000
D   1   1.00
      0.53071685831D-01      1.0000000
****
Si     0
S   5   1.00
   6903.7118686              0.13373962995D-02
   1038.4346419              0.99966546241D-02
    235.87581480             0.44910165101D-01
     66.069385169            0.11463638540
     20.247945761            0.10280063858
S   3   1.00
     34.353481730            0.70837285010D-01
      3.6370788192          -0.43028836252
      1.4002048599          -0.41382774969
S   1   1.00
      0.20484414805          1.0000000
S   1   1.00
      0.77994095468D-01      1.0000000
S   1   1.00
      0.46834778282D-01      1.0000000
P   5   1.00
    179.83907373             0.61916656462D-02
     41.907258846            0.43399431982D-01
     12.955294367            0.15632019351
      4.4383267393           0.29419996982
      1.5462247904           0.23536823814
P   1   1.00
      0.35607612302          1.0000000
P   1   1.00
      0.10008513762          1.0000000
D   1   1.00
      0.3500000              1.0000000
D   1   1.00
      0.74117707708D-01      1.0000000
****
P     0
S   5   1.00
   8002.4795106              0.57503489302D-02
   1203.6813590              0.43007628959D-01
    273.44227031             0.19363986252
     76.655541517            0.49651693399
     23.516927435            0.44983262479
S   3   1.00
     39.791683439            0.95188129789D-01
      4.2770343323          -0.57649840368
      1.6940256888          -0.54239583865
S   1   1.00
      0.27567674644          1.0000000
S   1   1.00
      0.10495590099          1.0000000
S   1   1.00
      0.64309734755D-01      1.0000000
P   5   1.00
    219.50755823             0.92100565257D-02
     51.274155030            0.65409765745D-01
     15.921595892            0.24033730279
      5.5069913481           0.46318321788
      1.9537719426           0.37392563382
P   1   1.00
      0.47803397932          1.0000000
P   1   1.00
      0.13657952621          1.0000000
D   1   1.00
      0.4500000              1.0000000
D   1   1.00
      0.99587311089D-01      1.0000000
****
S     0
S   5   1.00
   9184.9303010             -0.22294387756D-02
   1381.5105503             -0.16683029937D-01
    313.87147580            -0.75262436116D-01
     88.053870623           -0.19376827038
     27.039914905           -0.17718020803
S   3   1.00
     45.648731303           -0.10736062573
      4.9664522326           0.65066293018
      2.0116242047           0.59712155354
S   1   1.00
      0.35661077013          1.0000000
S   1   1.00
      0.13507221477          1.0000000
S   1   1.00
      0.44999823506D-01      1.0000000
P   5   1.00
    261.98233439            -0.92729929822D-02
     61.306894736           -0.66547669241D-01
     19.103729887           -0.24828595903
      6.6567720378          -0.48703847402
      2.3959635161          -0.39337850312
P   1   1.00
      0.61776161679          1.0000000
P   1   1.00
      0.16993376871          1.0000000
P   1   1.00
      0.41706793676D-01      1.0000000
D   1   1.00
      0.5500000              1.0000000
D   1   1.00
      0.10172853717          1.0000000
****
Cl     0
S   5   1.00
  10449.8275660              0.19708362484D-02
   1571.7365221              0.14754727977D-01
    357.12065523             0.66679112875D-01
    100.25185935             0.17228924084
     30.812727554            0.15883786100
S   3   1.00
     51.923789434           -0.10009298909
      5.7045760975           0.60841752753
      2.3508376809           0.54352153355
S   1   1.00
      0.44605124672          1.0000000
S   1   1.00
      0.16848856190          1.0000000
S   1   1.00
      0.55344229413D-01      1.0000000
P   5   1.00
    307.66790569            -0.87801484118D-02
     72.102015515           -0.63563355471D-01
     22.532680262           -0.24016428276
      7.8991765444          -0.47798866557
      2.8767268321          -0.38515850005
P   1   1.00
      0.77459363955          1.0000000
P   1   1.00
      0.21037699698          1.0000000
P   1   1.00
      0.50046271086D-01      1.0000000
D   1   1.00
      0.6500000              1.0000000
D   1   1.00
      0.12284803390          1.0000000
****
Ar     0
S   5   1.00
  11797.1197650              0.20214479973D-02
   1774.3522753              0.15139852688D-01
    403.18875733             0.68525400873D-01
    113.24933999             0.17762929207
     34.835298193            0.16496495001
S   3   1.00
     58.614775042           -0.10343394000
      6.4922045078           0.63133365899
      2.7117014403           0.54887572301
S   1   1.00
      0.54412974538          1.0000000
S   1   1.00
      0.20517411136          1.0000000
S   1   1.00
      0.66442487045D-01      1.0000000
P   5   1.00
    356.28707256            -0.87321783271D-02
     83.593132866           -0.63680317444D-01
     26.186704029           -0.24311906886
      9.2257275925          -0.48956069653
      3.3922754954          -0.39229190040
P   1   1.00
      0.94740534010          1.0000000
P   1   1.00
      0.25659135062          1.0000000
P   1   1.00
      0.59491455142D-01      1.0000000
D   1   1.00
      0.6960000              1.0000000
D   1   1.00
      0.14309493859          1.0000000
****
K     0
S   6   1.00
  31478.7467640              0.39838653994D-02
   4726.8876066              0.30501759762D-01
   1075.4345353              0.15073752622
    303.39811023             0.51912939801
     98.327112831            1.0366957005
     33.636222177            0.76398963199
S   3   1.00
     65.639209962           -0.28242617106
      7.3162592218           1.6914935860
      2.8902580135           1.2965331953
S   3   1.00
      4.5459748965          -0.76343555273D-02
      0.70404124062          0.25635718960D-01
      0.28266888959          0.16606859208D-01
S   1   1.00
      0.29058164020D-01      1.0000000
S   1   1.00
      0.12111638157D-01      1.0000000
P   5   1.00
    361.22492154             0.20906479823D-01
     84.670222166            0.15043641740
     26.469088236            0.55440061077
      9.2658077615           1.0409009991
      3.3423388293           0.67825341194
P   3   1.00
      1.5100876104           0.75248191146
      0.56568375163          1.3708585031
      0.20817008495          0.66047633079
P   1   1.00
      0.0417370              1.0000000
P   1   1.00
      0.16603217986D-01      1.0000000
D   1   1.00
      0.3530000              1.0000000
D   1   1.00
      0.0980000              1.0000000
****
Ca     0
S   6   1.00
  35138.7139290              0.39482520740D-02
   5276.4111348              0.30234243552D-01
   1200.4692589              0.14952019681
    338.71810542             0.51597345713
    109.85385922             1.0339510296
     37.608880299            0.76937933526
S   3   1.00
     73.107977555           -0.28268525011
      8.2407705688           1.6796092142
      3.2959812993           1.2803766016
S   3   1.00
      5.2341800914          -0.76868604561D-02
      0.84187220515          0.25382375978D-01
      0.36510294029          0.16512171511D-01
S   1   1.00
      0.51222402884D-01      1.0000000
S   1   1.00
      0.19825111408D-01      1.0000000
P   5   1.00
    413.11313893             0.20327135354D-01
     96.935786224            0.14730276362
     30.372154659            0.54887167322
     10.684776830            1.0440659818
      3.8821258350           0.68653490684
P   3   1.00
      1.7993016295           0.75410246871
      0.69189056530          1.3409296599
      0.26364024096          0.56391989435
P   1   1.00
      0.0749790              1.0000000
P   1   1.00
      0.23809355789D-01      1.0000000
D   3   1.00
      5.4979093879           0.73770011433D-01
      1.3177128032           0.26052853169
      0.32188682649          0.45233836380
D   1   1.00
      0.70528614919D-01      1.0000000
****
Sc     0
S   6   1.00
  38956.0818040              0.39293205858D-02
   5849.5733637              0.30093221229D-01
   1330.8813154              0.14890370950
    375.55534165             0.51464282906
    121.87261370             1.0337708070
     41.760243729            0.77436851627
S   3   1.00
     81.060633953           -0.28318552316
      9.2059823972           1.6770806984
      3.7063215732           1.2594733678
S   3   1.00
      5.9888909988          -0.77821367493D-02
      0.97363432378          0.25499692745D-01
      0.42041019223          0.16191560820D-01
S   1   1.00
      0.59440551913D-01      1.0000000
S   1   1.00
      0.22897806303D-01      1.0000000
P   5   1.00
    466.31481262             0.19984300385D-01
    109.51217097             0.14561043072
     34.375921827            0.54687466223
     12.142096955            1.0479006012
      4.4336767669           0.68894890327
P   3   1.00
      2.0971291866           0.75619214724
      0.80977606956          1.3178212235
      0.30834046588          0.54312268173
P   1   1.00
      0.0897480              1.0000000
P   1   1.00
      0.28148150384D-01      1.0000000
D   4   1.00
     19.240334928            0.27039082144D-01
      5.1178995899           0.13803684743
      1.6554278827           0.34869086403
      0.54016355610          0.48594185717
D   1   1.00
      0.16211214518           .34374449689
F   1   1.00
      0.3450000              1.0000000
****
Ti     0
S   6   1.00
  42961.5121850              0.39127635355D-02
   6450.9759169              0.29969820489D-01
   1467.7210915              0.14836352707
    414.20997355             0.51347285324
    134.48715840             1.0335365483
     46.122209796            0.77854233930
S   3   1.00
     89.447762543           -0.28385401259
     10.223346060            1.6772785333
      4.1353774271           1.2411928456
S   3   1.00
      6.7896181452          -0.78399994518D-02
      1.1106730691           0.25495493019D-01
      0.47565975578          0.16061172892D-01
S   1   1.00
      0.65986956934D-01      1.0000000
S   1   1.00
      0.25210342250D-01      1.0000000
P   5   1.00
    522.03684782             0.19754179642D-01
    122.68649489             0.14460677619
     38.572903611            0.54669004165
     13.672169319            1.0531647540
      5.0118529359           0.69111213363
P   3   1.00
      2.4131928282           0.75803437136
      0.93252270050          1.3036241399
      0.35429058390          0.53638653300
P   1   1.00
      0.1015610              1.0000000
P   1   1.00
      0.35788253200D-01      1.0000000
D   4   1.00
     23.465125957            0.26536380115D-01
      6.3332593832           0.13796453963
      2.0766489946           0.35312644228
      0.69027361954          0.48647124166
D   1   1.00
      0.21088738554           .33026314258
F   1   1.00
      0.5620000              1.0000000
****
V     0
S   6   1.00
  47160.3760600              0.14498688908D-02
   7081.4110871              0.11106435251D-01
   1611.1621223              0.55005423585D-01
    454.72940551             0.19060252591
    147.71321208             0.38435022957
     50.699538950            0.29095546792
S   3   1.00
     98.262492669           -0.10942337856
     11.294293099            0.64539490399
      4.5853360105           0.47117880777
S   3   1.00
      7.6359689588          -0.22454949054
      1.2539836689           0.72594852764
      0.53271935387          0.45560582748
S   1   1.00
      0.72246239566D-01      1.0000000
S   1   1.00
      0.27358087448D-01      1.0000000
P   5   1.00
    580.55044988             0.97315110917D-02
    136.52341127             0.71531241137D-01
     42.983958820            0.27197688414
     15.282798763            0.52618988893
      5.6202495154           0.34452533498
P   3   1.00
      2.7485386415           0.34040396496
      1.0618550073           0.57983996120
      0.40235518645          0.23911643083
P   1   1.00
      0.1112480              1.0000000
P   1   1.00
      0.35000888460D-01      1.0000000
D   4   1.00
     27.358434017            0.26641927050D-01
      7.4540604253           0.13995311726
      2.4633917847           0.35751066639
      0.82480925277          0.48488354148
D   1   1.00
      0.25257904742           .32332844995
F   1   1.00
      0.8310000              1.0000000
****
Cr     0
S   6   1.00
  51528.0863490              0.14405823106D-02
   7737.2103487              0.11036202287D-01
   1760.3748470              0.54676651806D-01
    496.87706544             0.18965038103
    161.46520598             0.38295412850
     55.466352268            0.29090050668
S   3   1.00
      8.5461640165          -0.22711013286
      1.3900441221           0.73301527591
      0.56066602876          0.44225565433
S   3   1.00
    107.54732999            -0.10932281100
     12.408671897            0.64472599471
      5.0423628826           0.46262712560
S   1   1.00
      0.71483705972D-01      1.0000000
S   1   1.00
      0.28250687604D-01      1.0000000
P   5   1.00
    640.48536096             0.96126715203D-02
    150.69711194             0.70889834655D-01
     47.503755296            0.27065258990
     16.934120165            0.52437343414
      6.2409680590           0.34107994714
P   3   1.00
      3.0885463206           0.33973986903
      1.1791047769           0.57272062927
      0.43369774432          0.24582728206
P   1   1.00
      0.1206750              1.0000000
P   1   1.00
      0.33978554488D-01      1.0000000
D   4   1.00
     27.559479426            0.30612488044D-01
      7.4687020327           0.15593270944
      2.4345903574           0.36984421276
      0.78244754808          0.47071118077
D   1   1.00
      0.21995774311           .33941649889
F   1   1.00
      1.1470000              1.0000000
****
Mn     0
S   6   1.00
  56137.0090370              0.14321304702D-02
   8429.2063943              0.10972509162D-01
   1917.8277233              0.54382468712D-01
    541.36230198             0.18884335129
    176.00069142             0.38198025054
     60.500477010            0.29156772596
S   3   1.00
      9.4662853530          -0.22538977259
      1.5595006070           0.72307758657
      0.65230205868          0.45300721536
S   3   1.00
    117.17282882            -0.10933661328
     13.596973368            0.64305039431
      5.5483996341           0.45848970584
S   1   1.00
      0.84003734475D-01      1.0000000
S   1   1.00
      0.31256098581D-01      1.0000000
P   5   1.00
    706.00497535             0.95055518167D-02
    166.19728820             0.70356271142D-01
     52.452061906            0.27005556982
     18.746932862            0.52574344602
      6.9282991622           0.34254033223
P   3   1.00
      3.4772204938           0.33994073736
      1.3406906449           0.57203836254
      0.50498803038          0.23847605831
P   1   1.00
      0.1276500              1.0000000
P   1   1.00
      0.36336999053D-01      1.0000000
D   4   1.00
     35.423264935            0.26985304111D-01
      9.7814221451           0.14383458648
      3.2673488767           0.36418958377
      1.1026472189           0.48152670661
D   1   1.00
      0.33743205934           .31458754360
F   1   1.00
      1.3260000              1.0000000
****
Fe     0
S   6   1.00
  60923.6406430              0.14302254466D-02
   9147.8893982              0.10958790038D-01
   2081.3505927              0.54332554248D-01
    587.55977067             0.18884995009
    191.09043990             0.38253069946
     65.732730112            0.29308335984
S   3   1.00
     10.449943710           -0.22539639952
      1.7245228003           0.72164398156
      0.71772177325          0.44985492922
S   3   1.00
    127.25891928            -0.10964564925
     14.830913010            0.64387631332
      6.0653307408           0.45472347323
S   1   1.00
      0.91449828308D-01      1.0000000
S   1   1.00
      0.33706691021D-01      1.0000000
P   5   1.00
    773.43750995             0.94325735144D-02
    182.15149714             0.70029620575D-01
     57.547272758            0.26993651996
     20.614988935            0.52700011047
      7.6348557890           0.34284148028
P   3   1.00
      3.8719327990           0.33974402988
      1.4924724132           0.56842594005
      0.56061284958          0.23649365839
P   1   1.00
      0.1349150              1.0000000
P   1   1.00
      0.36933633962D-01      1.0000000
D   4   1.00
     38.968133419            0.27879664382D-01
     10.800067078            0.14858319982
      3.6136457999           0.36905479496
      1.2129967888           0.47745100883
D   1   1.00
      0.36524393170           .31418142304
F   1   1.00
      1.5980000              1.0000000
****
Co     0
S   6   1.00
  65902.2082570              0.14284614936D-02
   9895.3896027              0.10946072783D-01
   2251.4305789              0.54285953890D-01
    635.61097084             0.18885179079
    206.78820681             0.38301634994
     71.179242971            0.29443551266
S   3   1.00
     11.479915788           -0.22593846910
      1.8956426324           0.72231409008
      0.78466232067          0.44903812296
S   3   1.00
    137.77268040            -0.10990221736
     16.118079243            0.64455537395
      6.6030327710           0.45116787924
S   1   1.00
      0.98425774432D-01      1.0000000
S   1   1.00
      0.35945741932D-01      1.0000000
P   5   1.00
    843.64358575             0.93866097254D-02
    198.76386994             0.69880208716D-01
     62.854963098            0.27037070345
     22.562842280            0.52904786880
      8.3713209127           0.34357029579
P   3   1.00
      4.2858719800           0.34027999036
      1.6508041817           0.56693392384
      0.61834231096          0.23617979783
P   1   1.00
      0.1413080              1.0000000
P   1   1.00
      0.37744197011D-01      1.0000000
D   4   1.00
     42.927867612            0.28487788365D-01
     11.942533053            0.15206951283
      4.0046495664           0.37310913999
      1.3413193804           0.47549837676
D   1   1.00
      0.40015009743           .31346831424
F   1   1.00
      1.9030000              1.0000000
****
Ni     0
S   6   1.00
  71074.8032110              0.14260386729D-02
  10672.0209410              0.10928236994D-01
   2428.1389007              0.54212626938D-01
    685.53595148             0.18874768902
    223.10072863             0.38324616985
     76.842014042            0.29550637144
S   3   1.00
    148.71122016            -0.11014443059
     17.459154987            0.64521426988
      7.1625280665           0.44797838103
S   3   1.00
     12.556137125           -0.22645403224
      2.0735740488           0.72320959286
      0.85382640602          0.44868026476
S   1   1.00
      0.10536766271          1.0000000
S   1   1.00
      0.38134087688D-01      1.0000000
P   5   1.00
    916.73608662             0.93439635610D-02
    216.06139913             0.69737374902D-01
     68.383914817            0.27073495012
     24.593843952            0.53078301549
      9.1392960204           0.34410229438
P   3   1.00
      4.7193371746           0.34076082016
      1.8161849234           0.56580169611
      0.67840750720          0.23616717361
P   1   1.00
      0.1465880              1.0000000
P   1   1.00
      0.38905548722D-01      1.0000000
D   4   1.00
     47.093832108            0.28982316948D-01
     13.146463975            0.15494995950
      4.4170548925           0.37633115111
      1.4771565078           0.47365096014
D   1   1.00
      0.43735921792           .31247837833
F   1   1.00
      2.1740000              1.0000000
****
Cu     0
S   6   1.00
  76381.3480560              0.14336079896D-02
  11468.7774990              0.10986749865D-01
   2609.4246495              0.54513652465D-01
    736.75033098             0.18990128258
    239.82419958             0.38581959211
     82.656829252            0.29790607498
S   3   1.00
    160.13544196            -0.11146778567
     18.834177695            0.65349301031
      7.7176595741           0.44770534421
S   3   1.00
     13.710846717           -0.22870911122
      2.2349895670           0.73464423031
      0.87818360069          0.43273070874
S   1   1.00
      0.87187458064D-01      1.0000000
S   1   1.00
      0.32969114665D-01      1.0000000
P   5   1.00
    991.24075782             0.93878498798D-02
    233.69376116             0.70208282458D-01
     74.020930927            0.27323522220
     26.664967447            0.53580792728
      9.9192087478           0.34575794906
P   3   1.00
      5.1519553926           0.34229108083
      1.9638205828           0.56456592484
      0.71560097037          0.24078584318
P   1   1.00
      0.1550650              1.0000000
P   1   1.00
      0.38734214974D-01      1.0000000
D   4   1.00
     47.335049590            0.32375547758D-01
     13.161666077            0.16810218684
      4.3693777244           0.38477707982
      1.4132925109           0.46147880178
D   1   1.00
      0.38878001452           .32388873258
F   1   1.00
      2.2330000              1.0000000
****
Zn     0
S   6   1.00
  82000.7116290              0.14210764000D-02
  12312.4717770              0.10891499487D-01
   2801.3944193              0.54057188059D-01
    790.99424302             0.18847463904
    257.56551079             0.38346549346
     88.814933400            0.29723794197
S   3   1.00
    171.86353716            -0.11051849523
     20.302534785            0.64607716984
      8.3464123068           0.44220117322
S   3   1.00
     14.847536940           -0.22705309278
      2.4495029507           0.72433217935
      0.99845821824          0.44836495592
S   1   1.00
      0.11891307937          1.0000000
S   1   1.00
      0.42297428760D-01      1.0000000
P   5   1.00
   1071.5185372              0.92767797235D-02
    252.69712152             0.69541149434D-01
     80.100829126            0.27156772564
     28.903393172            0.53401355573
     10.768899879            0.34501323446
P   3   1.00
      5.6446212530           0.34129600164
      2.1678291347           0.56390521973
      0.80540898341          0.23676109735
P   1   1.00
      0.1624550              1.0000000
P   1   1.00
      0.42022716037D-01      1.0000000
D   4   1.00
     56.088939191            0.29588869140D-01
     15.751908917            0.158725714045
      5.3115812367           0.379762291591
      1.7737904917           0.468989591719
D   1   1.00
      0.51975583665           .309071490776
F   1   1.00
      2.6140000              1.0000000
****
Ga     0
S   6   1.00
  87842.1262960              0.14271588798D-02
  13189.4964020              0.10938894097D-01
   3000.9482141              0.54308200127D-01
    847.38425966             0.18951055983
    276.00980642             0.38615185918
     95.216672071            0.30051082719
S   3   1.00
    184.00703968            -0.11124461963
     21.827051433            0.64831322918
      9.0026963761           0.44358383594
S   3   1.00
     16.033176938           -0.23014299555
      2.6707724878           0.72946861516
      1.1252834170           0.46214976951
S   1   1.00
      0.15967608829          1.0000000
S   1   1.00
      0.57643044753D-01      1.0000000
S   1   1.00
      0.31819812628D-01      1.0000000
P   5   1.00
   1167.2665844              0.90974021307D-02
    275.38062789             0.68456273343D-01
     87.375073070            0.26922293888
     31.597254670            0.53507897882
     11.824122798            0.35279062760
P   3   1.00
      6.2881845133           0.33938244530
      2.5199853240           0.56871947608
      1.0169726306           0.27717694939
P   1   1.00
      0.24748373604          1.0000000
P   1   1.00
      0.66685294163D-01      1.0000000
D   4   1.00
     65.354237674            0.27370146382D-01
     18.504656747            0.15099463976
      6.3179620632           0.37485328545
      2.1641389426           0.47510606851
D   1   1.00
      0.66693092754           .29843287401
D   1   1.00
      0.2070000              1.0000000
D   1   1.00
      0.49799390975D-01      1.0000000
****
Ge     0
S   6   1.00
  93889.8366420              0.14233976060D-02
  14097.4975280              0.10910795654D-01
   3207.5477309              0.54183705943D-01
    905.76727269             0.18922820349
    295.11014693             0.38612847001
    101.84713141             0.30164050736
S   3   1.00
    196.56719662            -0.11118770940
     23.405292522            0.64616007369
      9.6839116702           0.44188904568
S   3   1.00
     17.269736544           -0.23027421375
      2.8964622160           0.73017169398
      1.2553621412           0.46197222255
S   1   1.00
      0.20213081492          1.0000000
S   1   1.00
      0.73867910982D-01      1.0000000
S   1   1.00
      0.43410224935D-01      1.0000000
P   5   1.00
   1259.2085995              0.90115464252D-02
    297.15626382             0.67986841689D-01
     94.353387522            0.26853856488
     34.176329677            0.53659649219
     12.816139615            0.35633514961
P   3   1.00
      6.8471029784           0.33900693119
      2.7717363939           0.56809365264
      1.1458418175           0.27246539884
P   1   1.00
      0.30679631536          1.0000000
P   1   1.00
      0.89283644115D-01      1.0000000
D   4   1.00
     74.782168177            0.25755860205D-01
     21.310849759            0.14536816132
      7.3464792363           0.37134209859
      2.5656271395           0.48002998436
D   1   1.00
      0.81981773070           .28978790744
D   1   1.00
      0.2460000              1.0000000
D   1   1.00
      0.66328328796D-01      1.0000000
****
As     0
S   6   1.00
 100146.5255400              0.14258349617D-02
  15036.8617110              0.10930176963D-01
   3421.2902833              0.54294174610D-01
    966.16965717             0.18976078153
    314.87394026             0.38775195453
    108.70823790             0.30402812040
S   3   1.00
    209.54238950            -0.11162094204
     25.038221139            0.64697607762
     10.390964343            0.44223608673
S   3   1.00
     18.555090093           -0.22994190569
      3.1281217449           0.73319107613
      1.3884885073           0.45533653943
S   1   1.00
      0.24714362141          1.0000000
S   1   1.00
      0.91429428670D-01      1.0000000
S   1   1.00
      0.55939685220D-01      1.0000000
P   5   1.00
   1355.6443507              0.89182507898D-02
    319.99929270             0.67454750717D-01
    101.67734092             0.26759772110
     36.886323845            0.53776844520
     13.861115909            0.35992570244
P   3   1.00
      7.4260666912           0.34036849637
      3.0316247187           0.57030149334
      1.2783078340           0.26606170238
P   1   1.00
      0.37568503356          1.0000000
P   1   1.00
      0.11394805454          1.0000000
D   4   1.00
     84.445514539            0.24518402724D-01
     24.190416102            0.14107454677
      8.4045015119           0.36875228915
      2.9808970748           0.48409561362
D   1   1.00
      0.97909243359           .28250268781
D   1   1.00
      0.2930000              1.0000000
D   1   1.00
      0.84097628016D-01      1.0000000
****
Se     0
S   6   1.00
 106612.2002700              0.14274889113D-02
  16007.6047010              0.10943525114D-01
   3642.1699707              0.54374171596D-01
   1028.5912993              0.19018092947
    335.30298888             0.38913021696
    115.80129154             0.30620207088
S   3   1.00
    222.93325020            -0.11198808009
     26.726257934            0.64752124207
     11.124501923            0.44241976651
S   3   1.00
     19.888520061           -0.22857227762
      3.3668473803           0.73591359951
      1.5249277839           0.44330199577
S   1   1.00
      0.29630037912          1.0000000
S   1   1.00
      0.11009288974          1.0000000
S   1   1.00
      0.42167294728D-01      1.0000000
P   5   1.00
   1455.9068120              0.88203597043D-02
    343.75101831             0.66875851967D-01
    109.29554964             0.26640578080
     39.707711022            0.53834928422
     14.950185232            0.36303281993
P   3   1.00
      8.0208962094           0.34153807025
      3.2934649756           0.57257906583
      1.4058602438           0.25549813222
P   1   1.00
      0.45076123226          1.0000000
P   1   1.00
      0.13353413325          1.0000000
P   1   1.00
      0.34396697938D-01      1.0000000
D   4   1.00
     94.494024044            0.23490101098D-01
     27.188185260            0.13747735767D+00
      9.5091567352           0.36649929124D+00
      3.4170516853           0.48750989884D+00
D   1   1.00
      1.1479590083            .27657943383D+00
D   1   1.00
      0.3380000              1.0000000
D   1   1.00
      0.82767380906D-01      1.0000000
****
Br     0
S   6   1.00
 113286.3877600              0.14283037779D-02
  17009.6263030              0.10950417496D-01
   3870.1842567              0.54421006604D-01
   1093.0357227              0.19047907695
    356.39721797             0.39024642737
    123.12539643             0.30814432514
S   3   1.00
    236.74084007            -0.11228065671
     28.468661070            0.64775962312
     11.883443722            0.44235575986
S   3   1.00
     21.269633312           -0.22642576323
      3.6129226841           0.73823712008
      1.6626648969           0.42683868694
S   1   1.00
      0.34823793232          1.0000000
S   1   1.00
      0.13019031394          1.0000000
S   1   1.00
      0.50966709763D-01      1.0000000
P   5   1.00
   1560.2801881              0.87166669072D-02
    368.47859205             0.66243637420D-01
    117.22978849             0.26495610385
     42.648909248            0.53839160587
     16.087225096            0.36579387888
P   3   1.00
      8.6352810058           0.34248787366
      3.5613665502           0.57500678213
      1.5292626609           0.24330394172
P   1   1.00
      0.53064294848          1.0000000
P   1   1.00
      0.15702758965          1.0000000
P   1   1.00
      0.39636841846D-01      1.0000000
D   4   1.00
    104.85518642             0.22650147581D-01
     30.281143688            0.13455483230
     10.651394267            0.36474454537
      3.8699456233           0.49044587056
D   1   1.00
      1.3240876762            .27137289040
D   1   1.00
      0.3890000              1.0000000
D   1   1.00
      0.96543342393D-01      1.0000000
****
Kr     0
S   6   1.00
 120165.6487500              0.14294234496D-02
  18042.5001690              0.10959597020D-01
   4105.1800388              0.54479647470D-01
   1159.4447248              0.19081239122
    378.13810346             0.39140445949
    130.67610045             0.31007346689
S   3   1.00
    250.96373353            -0.11258604011
     30.265930380            0.64816322524
     12.668110757            0.44240238994
S   3   1.00
     22.697940101           -0.22391964908
      3.8673017398           0.74060953026
      1.8013706671           0.40803658445
S   1   1.00
      0.40308639136          1.0000000
S   1   1.00
      0.15170527749          1.0000000
S   1   1.00
      0.60450731670D-01      1.0000000
P   5   1.00
   1668.5736623              0.86215009803D-02
    394.13862798             0.65665506884D-01
    125.46644854             0.26366576697
     45.704992729            0.53867658574
     17.270133229            0.36865167502
P   3   1.00
      9.2699487770           0.34346189015
      3.8364617719           0.57784776196
      1.6467163312           0.23075615197
P   1   1.00
      0.61479686489          1.0000000
P   1   1.00
      0.18319467414          1.0000000
P   1   1.00
      0.45792563991D-01      1.0000000
D   4   1.00
    115.55868603             0.21945485333D-01
     33.477985864            0.13211212879
     11.834450207            0.36333306964
      4.3408254894           0.49300484446
D   1   1.00
      1.5079273157            .26676858913
D   1   1.00
      0.4430000              1.0000000
D   1   1.00
      0.11235044486          1.0000000
****
Rb     0
S   3   1.00
      4.6687885071           0.29008526793
      2.9442428420          -0.67740090428
      0.58171262989          0.45712389487
S   1   1.00
      0.45147933555          1.0000000
S   1   1.00
      0.21604923532          1.0000000
S   1   1.00
      0.32088816526D-01      1.0000000
S   1   1.00
      0.13833878175D-01      1.0000000
P   4   1.00
      5.5234179480           0.51234729472D-01
      3.4120149646          -0.17337025646
      0.76899021792          0.43339683188
      0.33088071786          0.55354332721
P   1   1.00
      0.13423268441          1.0000000
P   1   1.00
      0.20642679613D-01      1.0000000
P   1   1.00
      0.43243763156D-02      1.0000000
D   1   1.00
      0.2260000              1.0000000
D   1   1.00
      0.27432280711D-01      1.0000000
****
Sr     0
S   3   1.00
      5.9276428767           0.19698765364
      3.0691274814          -0.64852205985
      0.70675488028          0.62064729022
S   1   1.00
      0.33824024280          1.0000000
S   1   1.00
      0.61768869200D-01      1.0000000
S   1   1.00
      0.25767593093D-01      1.0000000
P   4   1.00
      2.4324720000          -0.37145059848
      1.6642340000           0.37856824234
      0.59455471858          0.59874487803
      0.26152621998          0.35314019512
P   1   1.00
      0.10258814042          1.0000000
P   1   1.00
      0.33223404030D-01      1.0000000
P   1   1.00
      0.16570352270D-01      1.0000000
D   4   1.00
      3.6180810000          -0.75010000000D-02
      0.99665600000          0.10809800000
      0.39073500000          0.27854000000
      0.12277000000          0.47731800000
D   1   1.00
      0.36655000000D-01       .44818300000
****
Y     0
S   3   1.00
      5.1329580000          -1.3864845457
      4.2401920000           1.9459581166
      1.2982800000           0.44182603154
S   1   1.00
      0.82904954347          1.0000000
S   1   1.00
      0.34752758911          1.0000000
S   1   1.00
      0.68418878574D-01      1.0000000
S   1   1.00
      0.27323992904D-01      1.0000000
P   4   1.00
      2.7279200000          -0.37249884911871
      1.9790500000           0.32572065995957
      0.79980886805          0.50094655502482
      0.38409397354          0.44385929492812
P   1   1.00
      0.16173582264          1.0000000
P   1   1.00
      0.69700000000D-01      1.0000000
P   1   1.00
      0.0300000              1.0000000
D   4   1.00
      3.9030833060          -0.0098209792625124
      1.1363234302           0.19183629664092
      0.45617043877          0.40597788538820
      0.17470950748          0.43861485518224
D   1   1.00
      0.61978796638D-01      1.0000000
F   1   1.00
      0.2651500              1.0000000
****
Zr     0
S   3   1.00
      5.8737890000           0.54255558714
      4.2872700000          -0.95241333244
      1.4641370000          -0.13703926411
S   1   1.00
      0.83727682345           .88521584390
S   1   1.00
      0.36849806511          1.0000000
S   1   1.00
      0.77806859124D-01      1.0000000
S   1   1.00
      0.30273088330D-01      1.0000000
P   4   1.00
      2.8742240000          -0.46624086918
      2.1199010000           0.45883133891
      0.78845821105          0.58853912475
      0.36332579847          0.35822232244
P   1   1.00
      0.14951762021          1.0000000
P   1   1.00
      0.67000000000D-01      1.0000000
P   1   1.00
      0.30000000000D-01      1.0000000
D   4   1.00
      4.2898623878          -0.12212868080D-01
      1.3615557498           0.19692423520
      0.56937550689          0.42057831659
      0.22674948677          0.42757027999
D   1   1.00
      0.83011031631D-01      1.0000000
F   1   1.00
      0.3926100              1.0000000
****
Nb     0
S   3   1.00
      6.5663010000          -0.94917907866
      4.5864380000           1.5736372883
      3.7537700000           0.36380422981
S   1   1.00
      0.84187717437          1.0000000
S   1   1.00
      0.38160666177          1.0000000
S   1   1.00
      0.85819911368D-01      1.0000000
S   1   1.00
      0.32702330370D-01      1.0000000
P   4   1.00
      3.0700630000          -0.51025115881
      2.2379640000           0.53570598017
      0.80801969671          0.63102216351
      0.35783343432          0.30205908942
P   1   1.00
      0.13820085283          1.0000000
P   1   1.00
      0.70500000000D-01      1.0000000
P   1   1.00
      0.0360000              1.0000000
D   4   1.00
      4.6170975867          -0.13574476955D-01
      1.5663438480           0.20374310496
      0.66952425826          0.42997453105
      0.27140946867          0.4179975484761
D   1   1.00
      0.10054426592          1.0000000
F   1   1.00
      0.5227000              1.0000000
****
Mo     0
S   3   1.00
      7.2033800000          -0.89310617237
      5.0522950000           1.6074095756
      2.9135330000           0.27804186088
S   1   1.00
      0.97858218681          1.0000000
S   1   1.00
      0.44369153753          1.0000000
S   1   1.00
      0.92150090705D-01      1.0000000
S   1   1.00
      0.34802246935D-01      1.0000000
P   4   1.00
      3.1518660000          -0.71873040872
      2.4534820000           0.76442887870
      0.85030192180          0.64808585640
      0.36918237179          0.26792115234
P   1   1.00
      0.13490627460          1.0000000
P   1   1.00
      0.71800000000D-01      1.0000000
P   1   1.00
      0.38200000000D-01      1.0000000
D   4   1.00
      5.0044445497          -0.21587364862D-01
      1.7736823324           0.20958680086
      0.76950591696          0.43730880599
      0.31530878939          0.41123927009
D   1   1.00
      0.11754374390          1.0000000
F   1   1.00
      0.6554500              1.0000000
****
Tc     0
S   3   1.00
      7.4344020000          -1.1436289973
      5.5513270000           1.8752000559
      3.0230860000           0.23952854431
S   1   1.00
      1.0647443990           1.0000000
S   1   1.00
      0.48127808497          1.0000000
S   1   1.00
      0.98299016952D-01      1.0000000
S   1   1.00
      0.36659977936D-01      1.0000000
P   4   1.00
      3.4490050000          -0.72277510434
      2.6927370000           0.76458962802
      0.94427370692          0.64533225171
      0.41348148619          0.27195668811
P   1   1.00
      0.15488152305          1.0000000
P   1   1.00
      0.79000000000D-01      1.0000000
P   1   1.00
      0.40300000000D-01      1.0000000
D   4   1.00
      5.0906268699          -0.32176405405D-01
      2.0156178510           0.21280802536
      0.88113887240          0.44403309175
      0.36427094833          0.40796933085
D   1   1.00
      0.13678402297          1.0000000
F   1   1.00
      0.7908500              1.0000000
****
Ru     0
S   3   1.00
      7.9365700000          -1.1772083350
      5.9842450000           1.6197059592
      4.8822200000           0.51065807556
S   1   1.00
      1.1031002163           1.0000000
S   1   1.00
      0.49818875261          1.0000000
S   1   1.00
      0.10678711393          1.0000000
S   1   1.00
      0.39191775872D-01      1.0000000
P   4   1.00
      3.7546090000          -0.70777873563
      2.9165710000           0.74954391484
      1.0322209568           0.64660609645
      0.45249553774          0.27029086816
P   1   1.00
      0.16987042198          1.0000000
P   1   1.00
      0.85500000000D-01      1.0000000
P   1   1.00
      0.43000000000D-01      1.0000000
D   4   1.00
      5.7341846619          -0.35266111560D-01
      2.2483686294           0.21802502222
      0.98376978359          0.44709565013
      0.40379445583          0.40371732508
D   1   1.00
      0.14978618173          1.0000000
F   1   1.00
      0.9431400              1.0000000
****
Rh     0
S   3   1.00
      7.9177440000           0.14014042010165D+01
      6.8412070000          -0.17975072656312D+01
      2.9598400000          -0.16225754496571
S   1   1.00
      1.3166643441            .87495110714057
S   1   1.00
      0.56907152172          1.0000000
S   1   1.00
      0.10059695193          1.0000000
S   1   1.00
      0.37071460798D-01      1.0000000
P   4   1.00
      4.1360790000          -0.55183328017626
      2.9462810000           0.61370533515352
      1.0792431924           0.64005434538256
      0.46611217769          0.25958050755066
P   1   1.00
      0.17453169991          1.0000000
P   1   1.00
      0.84600000000D-01      1.0000000
P   1   1.00
      0.0410000              1.0000000
D   4   1.00
      6.8847131641          -0.15962387984517D-01
      2.3837304391           0.23047555828858
      1.0184384022           0.44075804027937
      0.39957494644          0.39567661995894
D   1   1.00
      0.13951120264          1.0000000
F   1   1.00
      1.0949900              1.0000000
****
Pd     0
S   3   1.00
      8.4756400000           1.2392391076
      7.1657170000          -1.6563109970
      3.1821100000          -0.13178619060
S   1   1.00
      1.3973644196           1.0000000
S   1   1.00
      0.60532955868          1.0000000
S   1   1.00
      0.10229514209          1.0000000
S   1   1.00
      0.37338972881D-01      1.0000000
P   4   1.00
      4.2460970000          -0.82324104973
      3.3925940000           0.87084659933
      1.1975891264           0.63512225791
      0.52673750585          0.27225338752
P   1   1.00
      0.20607094098          1.0000000
P   1   1.00
      0.87300000000D-01      1.0000000
P   1   1.00
      0.37000000000D-01      1.0000000
D   4   1.00
      7.3613290985          -0.17199885828D-01
      2.6291037258           0.23313745275
      1.1292744634           0.44536385867
      0.44471659896          0.39293650406
D   1   1.00
      0.15544893836          1.0000000
F   1   1.00
      1.2462900              1.0000000
****
Ag     0
S   3   1.00
      9.0884420000          -1.9808918797
      7.5407310000           2.7554513347
      2.7940050000           0.22715408381
S   1   1.00
      1.4918135849           1.0000000
S   1   1.00
      0.63579159445          1.0000000
S   1   1.00
      0.10368414161          1.0000000
S   1   1.00
      0.37460004363D-01      1.0000000
P   4   1.00
      4.4512400000          -0.99352103771
      3.6752630000           1.0500525237
      1.2610620905           0.64747532537
      0.54212477498          0.25621550723
P   1   1.00
      0.20221617026          1.0000000
P   1   1.00
      0.91300000000D-01      1.0000000
P   1   1.00
      0.0412000              1.0000000
D   4   1.00
      7.7956672292          -0.17042912377D-01
      2.8926510238           0.23446154803
      1.2474273203           0.44765877533
      0.49313817671          0.39064954560
D   1   1.00
      0.17285032603          1.0000000
F   1   1.00
      1.3971100              1.0000000
****
Cd     0
S   3   1.00
      9.7270110000          -1.7930075316
      7.8375230000           2.6110318971
      5.0891940000           0.10748428949
S   1   1.00
      1.4981738327           1.0000000
S   1   1.00
      0.67281383129          1.0000000
S   1   1.00
      0.13297424875          1.0000000
S   1   1.00
      0.46915090488D-01      1.0000000
P   4   1.00
      4.7427160000          -1.0411923051
      3.9366550000           1.1003682332
      1.3569243142           0.65366639411
      0.58791569541          0.24632369113
P   1   1.00
      0.21371239619          1.0000000
P   1   1.00
      0.10500000000          1.0000000
P   1   1.00
      0.0516000              1.0000000
D   4   1.00
      7.8631040859          -0.21376239365D-01
      3.2935059133           0.22596399568
      1.4503676025           0.45294402972
      0.59373316766          0.39218971958231D+00
D   1   1.00
      0.21760141520          1.0000000
F   1   1.00
      1.5981300              1.0000000
****
In     0
S   6   1.00
    283.52297445             0.70132141424D-03
     23.324282101           -0.90887432418D-01
     16.868026844            0.28096825177
      6.7866498137          -0.70697832452
      1.6782596016           0.98671644913
      0.78396870439          0.62568576302
S   2   1.00
      1.8276654775          -0.34151640249
      0.83753492534         -0.59696724334
S   1   1.00
      0.16643068973          1.0000000
S   1   1.00
      0.61143742809D-01      1.0000000
S   1   1.00
      0.25528481617D-01      1.0000000
P   4   1.00
     14.699191826            0.92248042349D-01
      8.8709038051          -0.32437029300
      1.1342905889           0.61162217018
      0.52667652433          0.17609640386
P   1   1.00
      2.3284433667           1.0000000
P   1   1.00
      0.16859144934          1.0000000
P   1   1.00
      0.50070381081D-01      1.0000000
D   5   1.00
     31.378655926            0.54007004722D-02
     18.290046326           -0.11208558948D-01
      3.2551894590           0.30384519161
      1.3874842584           0.54078109979
      0.54248962672          0.38232680038
D   1   1.00
      0.18000000000          1.0000000
D   1   1.00
      0.41325112998D-01      1.0000000
****
Sn     0
S   6   1.00
    375.95156177             0.15224884228D-02
     23.661818008           -0.16776065030
     19.946281315            0.33989090393
      6.8240270454          -0.84441791529
      1.8771488722           0.92646952846
      0.82033199226          0.53091094490
S   2   1.00
     10.341549887           -0.90331119154D-02
      1.3672524155           0.22980877714
S   1   1.00
      0.18314843823          1.0000000
S   1   1.00
      0.69547226146D-01      1.0000000
S   1   1.00
      0.34867474697D-01      1.0000000
P   4   1.00
     21.293597748            0.37103218279D-01
      8.8171842499          -0.32351709661
      1.2347028371           0.83846760898
      0.57869142617          0.23294977050
P   1   1.00
      2.5084050284           1.0000000
P   1   1.00
      0.21298577719          1.0000000
P   1   1.00
      0.67364584657D-01      1.0000000
D   5   1.00
     39.693023177            0.39185734275D-02
     20.852179275           -0.68210073667D-02
      3.6907832774           0.27938420495
      1.5849404530           0.52607409874
      0.62772693365          0.36149465348
D   1   1.00
      0.20500000000          1.0000000
D   1   1.00
      0.54356625231D-01      1.0000000
****
Sb     0
S   6   1.00
    372.76139166             0.15878057239D-02
     22.689478596           -0.15027605583
     18.391547037            0.35915813039
      7.6406271414          -0.74805091065
      1.9052000235           0.92017581656
      0.93007107773          0.46754079597
S   2   1.00
     10.584496987           -0.14845336778D-01
      1.4680242769           0.35289492025
S   1   1.00
      0.21621190032          1.0000000
S   1   1.00
      0.83546307041D-01      1.0000000
S   1   1.00
      0.43729879440D-01      1.0000000
P   4   1.00
     15.926550950            0.13206950012
     10.052739237           -0.41511149340
      1.2682183726           0.74197972626
      0.57196620929          0.15580772750
P   1   1.00
      2.6190751238           1.0000000
P   1   1.00
      0.25183282652          1.0000000
P   1   1.00
      0.83389127684D-01      1.0000000
D   5   1.00
     45.485063360            0.32556415807D-02
     18.504059617           -0.54952972010D-02
      3.9156032308           0.27988806353
      1.7142196009           0.51273377761
      0.69675478242          0.33288802736
D   1   1.00
      0.23060000000          1.0000000
D   1   1.00
      0.66830850850D-01      1.0000000
****
Te     0
S   6   1.00
    396.47954659             0.26307731203D-02
     21.919773309           -0.13203517066
     18.061271390            0.36203197834
      8.1403463241          -0.75591120276
      2.0705998798           0.79192928400
      0.97715185085          0.40558342540
S   2   1.00
     11.263563841           -0.15212984183D-01
      1.6122696062           0.35202140517
S   1   1.00
      0.25095401705          1.0000000
S   1   1.00
      0.97478452576D-01      1.0000000
S   1   1.00
      0.38352170654D-01      1.0000000
P   4   1.00
     17.479502221            0.11517799182
     10.433943171           -0.41205302672
      1.3623024763           0.78760578076
      0.59239616258          0.15283299018
P   1   1.00
      2.7961737670           1.0000000
P   1   1.00
      0.29766401026          1.0000000
P   1   1.00
      0.96151090240D-01      1.0000000
P   1   1.00
      0.26339831052D-01      1.0000000
D   5   1.00
     50.821835991            0.33763474774D-02
     18.884095378           -0.35221408938D-02
      4.2527304630           0.28254216065
      1.8757557092           0.52039372916
      0.77069282849          0.32213541689
D   1   1.00
      0.25000000000          1.0000000
D   1   1.00
      0.66543837442D-01      1.0000000
****
I     0
S   6   1.00
    445.90489176             0.20037290389D-02
     23.336842412           -0.14989397324
     19.583446104            0.36436474913
      8.5112089186          -0.75538138199
      2.1996161861           0.82816359356
      1.0668970454           0.42161048110
S   2   1.00
     11.720547572           -0.16160234511D-01
      1.7625986449           0.35271525193
S   1   1.00
      0.28697476318          1.0000000
S   1   1.00
      0.11227609607          1.0000000
S   1   1.00
      0.45123635492D-01      1.0000000
P   4   1.00
     20.499027254            0.77159335656D-01
     10.558754576           -0.38370372780
      1.5015895485           0.83554174719
      0.64597173095          0.16787259488
P   1   1.00
      3.0288656771           1.0000000
P   1   1.00
      0.34506591841          1.0000000
P   1   1.00
      0.11134513813          1.0000000
P   1   1.00
      0.29795507230D-01      1.0000000
D   5   1.00
     51.235354920            0.40345130346D-02
     15.616239482           -0.50768108881D-02
      4.5266002139           0.29151065356
      2.0529808766           0.51145783605
      0.87640281623          0.31232025297
D   1   1.00
      0.30900000000          1.0000000
D   1   1.00
      0.77987255180D-01      1.0000000
****
Xe     0
S   5   1.00
   6420.2481656              0.25092173886D-03
    983.54530664             0.16251948178D-02
    219.43881364             0.46037106451D-02
     23.012587807           -0.14698707182
     18.048324490            0.57524870348
S   2   1.00
     11.752550163            0.66038420156
      6.2390917199           0.38470524721
S   1   1.00
      2.6257211320           1.0000000
S   1   1.00
      1.2905042943           1.0000000
S   1   1.00
      0.36204185060          1.0000000
S   1   1.00
      0.14069888091          1.0000000
S   1   1.00
      0.50201095588D-01      1.0000000
P   4   1.00
     13.960683826           -0.50950157807D-01
      4.0928947097           0.36669211800
      2.2546815460           0.72619456861
      1.1546596184           0.35555871740
P   3   1.00
    193.81432545             0.95394802497D-03
     21.725228086            0.57393353332D-01
      9.8891605641          -0.27974266640
P   1   1.00
      0.52321923128          1.0000000
P   1   1.00
      0.21945569800          1.0000000
P   1   1.00
      0.86158996836D-01      1.0000000
P   1   1.00
      0.23749464135D-01      1.0000000
D   6   1.00
    135.60300038             0.81873543290D-03
     38.727062692            0.60897654151D-02
     15.377328089           -0.92782985596D-02
      5.2602537686           0.22890785589
      2.6590627424           0.44434407051
      1.2938205124           0.36029482992
D   1   1.00
      0.58050830139          1.0000000
D   1   1.00
      0.18000000000          1.0000000
D   1   1.00
      0.68002755933D-01      1.0000000
F   1   1.00
      2.5000000              1.0000000
F   1   1.00
      0.49652793             1.0000000
****
Cs     0
S   3   1.00
      5.8778113443           0.12859994983
      4.3631538286          -0.34632569725
      1.8048475155           0.69930637051
S   1   1.00
      0.37485237136          1.0000000
S   1   1.00
      0.16384858778          1.0000000
S   1   1.00
      0.27230462048D-01      1.0000000
S   1   1.00
      0.11991533212D-01      1.0000000
P   4   1.00
      4.2751856154           0.45723074174D-01
      1.9656663360          -0.25019961976
      0.47689195212          0.55660850066
      0.21529749588          0.58218553406
P   1   1.00
      0.91450850296D-01      1.0000000
P   1   1.00
      0.17592078473D-01      1.0000000
P   1   1.00
      0.33986441258D-02      1.0000000
D   1   1.00
      0.1330000              1.0000000
D   1   1.00
      0.33216214821D-01      1.0000000
****
Ba     0
S   3   1.00
      2.3961900000          -5.9554766710
      2.2433050000           6.6805648241
      0.71740200000         -0.57055347037
S   1   1.00
      0.27420073547          1.0000000
S   1   1.00
      0.40933264188D-01      1.0000000
S   1   1.00
      0.18060156423D-01      1.0000000
P   4   1.00
      2.9267420000           0.79815276764
      2.5207180000          -1.0707548832
      0.67578180854          0.34940781448
      0.31985844531          0.65041110673
P   1   1.00
      0.13221792446          1.0000000
P   1   1.00
      0.33039565349D-01      1.0000000
P   1   1.00
      0.14159090510D-01      1.0000000
D   4   1.00
      0.9663150             -0.9089380
      0.8938280              0.9472400
      0.2731950              0.3220570
      0.1038910              0.4732600
D   1   1.00
      0.0355780              0.365977
F   4   1.00
     10.00                   0.073
      3.20                   0.210
      1.00                   0.350
      0.32                   0.360
****
La     0
S   2   1.00
      5.0873990000          -0.44173707857
      4.2709780000           0.85812489720
S   1   1.00
      2.1823803999           1.0000000
S   1   1.00
      0.48954926461          1.0000000
S   1   1.00
      0.23292032550          1.0000000
S   1   1.00
      0.55595529876D-01      1.0000000
S   1   1.00
      0.22795184937D-01      1.0000000
P   4   1.00
      3.0251610000          -0.28580266654872D+00
      2.3820950000           0.51718364643673D+00
      0.67246658081         -0.44823115995325D+00
      0.32519427171         -0.58864843929619D+00
P   1   1.00
      0.13635489374          1.0000000
P   1   1.00
      0.58500000000D-01      1.0000000
P   1   1.00
      0.0251000              1.0000000
D   4   1.00
      1.2667182018          -0.17445579381106D+00
      0.89049882672          0.25137236211233D+00
      0.32947291040          0.44604068239531D+00
      0.13398788830          0.44878277154181D+00
D   1   1.00
      0.51275503081D-01      1.0000000
F   1   1.00
      0.2568300              1.0000000
****
Hf     0
S   2   1.00
     14.592485000           -0.80196298812
     11.547491000            1.5261602829
S   1   1.00
      4.9112973928           1.0000000
S   1   1.00
      0.79665469409          1.0000000
S   1   1.00
      0.34234072894          1.0000000
S   1   1.00
      0.98109197714D-01      1.0000000
S   1   1.00
      0.36190984443D-01      1.0000000
P   4   1.00
      6.7265310000           0.65076205465872
      5.9599790000          -0.83713508620273
      1.0921117054           0.50570506286223
      0.49702823217          0.51965388690539
P   1   1.00
      0.20258973792          1.0000000
P   1   1.00
      0.82500000000D-01      1.0000000
P   1   1.00
      0.0336000              1.0000000
D   4   1.00
      3.9820623229          -0.042446023944105
      1.3077987772           0.18409232564002
      0.53272310298          0.41484423515705
      0.20564954488          0.44224303496859
D   1   1.00
      0.73099858787D-01      1.0000000
F   1   1.00
      0.3154700              1.0000000
****
Ta     0
S   2   1.00
     14.400000000            0.99343296745
     12.000000000           -1.6510077975
S   1   1.00
      5.0701477302           1.0000000
S   1   1.00
      0.86033356487          1.0000000
S   1   1.00
      0.37158938894          1.0000000
S   1   1.00
      0.10745336254          1.0000000
S   1   1.00
      0.39142776556D-01      1.0000000
P   4   1.00
      7.4188720000           0.26979695152
      5.6984100000          -0.46968874449
      1.1777211960           0.50905100155
      0.54478533555          0.52298161137
P   1   1.00
      0.22309270117          1.0000000
P   1   1.00
      0.98100000000D-01      1.0000000
P   1   1.00
      0.0431000              1.0000000
D   4   1.00
      3.9738796278          -0.52799310714D-01
      1.4528884813           0.18558319471
      0.61042908544          0.42959071631
      0.24216276510          0.43497228231503D+00
D   1   1.00
      0.87909318337D-01      1.0000000
F   1   1.00
      0.3738600              1.0000000
****
W     0
S   2   1.00
     15.000000000           -0.53315505392
     12.000000000            1.0014141748
S   1   1.00
      5.2610967725           1.0000000
S   1   1.00
      0.92785370307          1.0000000
S   1   1.00
      0.40334458241          1.0000000
S   1   1.00
      0.11585976646          1.0000000
S   1   1.00
      0.41800474073D-01      1.0000000
P   4   1.00
      7.2496570000           0.45857265530
      6.0848760000          -0.66720686321
      1.2523777812           0.52090351989
      0.58569208922          0.51885687511
P   1   1.00
      0.24106964301          1.0000000
P   1   1.00
      0.98600000000D-01      1.0000000
P   1   1.00
      0.0403000              1.0000000
D   4   1.00
      4.0131231332          -0.63416491808D-01
      1.6237452450           0.18452733732
      0.69187452392          0.44121676843
      0.27865835325          0.43158409241461D+00
D   1   1.00
      0.10225296446          1.0000000
F   1   1.00
      0.4319900              1.0000000
****
Re     0
S   2   1.00
     14.781862000           -1.1395193885
     12.324075000            1.9371421121
S   1   1.00
      5.5098597284           1.0000000
S   1   1.00
      0.98874104687          1.0000000
S   1   1.00
      0.42833312030          1.0000000
S   1   1.00
      0.12296804533          1.0000000
S   1   1.00
      0.43949851581D-01      1.0000000
P   4   1.00
      7.4040050000           0.54510937865
      6.3502060000          -0.76096056536
      1.3311713455           0.53252276765
      0.62659600547          0.51483045040
P   1   1.00
      0.25922718696          1.0000000
P   1   1.00
      0.11190000000          1.0000000
P   1   1.00
      0.04200000000          1.0000000
D   4   1.00
      4.0616274916          -0.76667295205D-01
      1.8487943286           0.18067495215
      0.78702048429          0.45160766937
      0.32069843172          0.43261236265745D+00
D   1   1.00
      0.11892742980          1.0000000
F   1   1.00
      0.4898900              1.0000000
****
Os     0
S   2   1.00
     15.286736000           -1.0647114485
     12.700638000            1.8433193269
S   1   1.00
      5.7094832504           1.0000000
S   1   1.00
      1.0689228744           1.0000000
S   1   1.00
      0.46783543749          1.0000000
S   1   1.00
      0.13253456992          1.0000000
S   1   1.00
      0.47101982911D-01      1.0000000
P   4   1.00
      7.9362790000           0.33899369659
      6.3036410000          -0.56379438345
      1.4351579676           0.52360040577
      0.68442749722          0.52445339821
P   1   1.00
      0.28347394974          1.0000000
P   1   1.00
      0.12830000000          1.0000000
P   1   1.00
      0.04800000000          1.0000000
D   4   1.00
      3.5808150000          -0.42773932262
      3.1961650000           0.44501403992
      1.0550226354           0.43689459722
      0.41588406618          0.48220605798770D+00
D   1   1.00
      0.14653507868          1.0000000
F   1   1.00
      0.5506500              1.0000000
****
Ir     0
S   2   1.00
     15.293709000           -1.6731899791
     13.573682000            2.3934378976
S   1   1.00
      5.8213436542           1.0000000
S   1   1.00
      1.1520364268           1.0000000
S   1   1.00
      0.51104895338          1.0000000
S   1   1.00
      0.14084043578          1.0000000
S   1   1.00
      0.49828673085D-01      1.0000000
P   4   1.00
      8.6697960000           0.21469187346391
      6.2456140000          -0.44863071815131
      1.5657036153           0.50653393256771
      0.75577412863          0.54052273352337
P   1   1.00
      0.31306011113          1.0000000
P   1   1.00
      0.13100000000          1.0000000
P   1   1.00
      0.0548000              1.0000000
D   4   1.00
      3.6994850000          -0.54840155964653
      3.3617430000           0.56835425804006
      1.1177053710           0.44304381513032
      0.44322534858          0.47078394930144
D   1   1.00
      0.15641305125          1.0000000
F   1   1.00
      0.6100800              1.0000000
****
Pt     0
S   2   1.00
     16.559563000           -0.53808800717
     13.892440000            0.91402161377
S   1   1.00
      5.8531044732           1.0000000
S   1   1.00
      1.2498640609           1.0000000
S   1   1.00
      0.55606439459          1.0000000
S   1   1.00
      0.13793093812          1.0000000
S   1   1.00
      0.48989034059D-01      1.0000000
P   4   1.00
      8.1000000000           0.72955608128
      7.2000000000          -0.95441807252
      1.5588402917           0.57140490320
      0.73230402180          0.49508234268
P   1   1.00
      0.30270484669          1.0000000
P   1   1.00
      0.12300000000          1.0000000
P   1   1.00
      0.50000000000D-01      1.0000000
D   4   1.00
      4.6299536825          -0.87774450596D-01
      2.1980241252           0.21158360681
      0.93629991261          0.46533857641
      0.37160028160          0.41129165525
D   1   1.00
      0.13155928617          1.0000000
F   1   1.00
      0.6681300              1.0000000
****
Au     0
S   2   1.00
     20.115299000           -0.15910719389
     12.193477000            0.79105526778
S   1   1.00
      6.0735294368           1.0000000
S   1   1.00
      1.3174451569           1.0000000
S   1   1.00
      0.58596768244          1.0000000
S   1   1.00
      0.13875427354          1.0000000
S   1   1.00
      0.48876985527D-01      1.0000000
P   4   1.00
      8.6096650000           0.50053018599
      7.3353260000          -0.72681584494
      1.6575296365           0.57315511417
      0.78159310216          0.49579068859
P   1   1.00
      0.32384840661          1.0000000
P   1   1.00
      0.13220000000          1.0000000
P   1   1.00
      0.0540000              1.0000000
D   4   1.00
      4.1439490000          -0.37099566643
      3.5682570000           0.40197233762
      1.2345757130           0.46001988624
      0.48190232338          0.46152130957882D+00
D   1   1.00
      0.16490636769          1.0000000
F   1   1.00
      0.7248200              1.0000000
****
Hg     0
S   2   1.00
     26.842049000           -0.26845096483D-01
     10.320909000            0.81771278143
S   1   1.00
      6.3656242291           1.0000000
S   1   1.00
      1.3898932095           1.0000000
S   1   1.00
      0.63706742699          1.0000000
S   1   1.00
      0.16047725098          1.0000000
S   1   1.00
      0.56410423453D-01      1.0000000
P   4   1.00
      9.7729900000           0.21210940502
      7.1690950000          -0.44026342153
      1.7559567931           0.58406314464
      0.83145670425          0.49359746203
P   1   1.00
      0.34494917659          1.0000000
P   1   1.00
      0.15540000000          1.0000000
P   1   1.00
      0.07000000000          1.0000000
D   4   1.00
      4.2800000000          -0.32033414305491
      3.4800000000           0.37748470203231
      1.2535869926           0.48342275878173
      0.50841366863          0.43493523158359
D   1   1.00
      0.18501599388          1.0000000
F   1   1.00
      0.7956900              1.0000000
****
Tl     0
S   6   1.00
     45.356924655            0.50938157397D-02
     20.278843336           -0.14805704314
     14.420612394            0.36768453564
      6.2161909754          -0.66820394623
      1.5002511178           0.96232806743
      0.76330879305          0.33175999361
S   2   1.00
      7.8193195283          -0.18828631537D-01
      1.3176904042           0.32093431467
S   1   1.00
      0.17643545481          1.0000000
S   1   1.00
      0.65296835238D-01      1.0000000
S   1   1.00
      0.24592841139D-01      1.0000000
P   4   1.00
      9.0323058024           0.22738839085
      7.5356419671          -0.35117975889
      1.0521421998           0.25690085604
      0.50303932656          0.84549942764D-01
P   1   1.00
      2.0067660913           1.0000000
P   1   1.00
      0.16675605056          1.0000000
P   1   1.00
      0.48596401464D-01      1.0000000
D   5   1.00
      9.4421940760           0.58250776986D-01
      7.4410003381          -0.11789199301
      1.9831617772           0.34232057636
      0.91671748567          0.47557282350
      0.39647207885          0.30528029435
D   1   1.00
      0.15500000000          1.0000000
D   1   1.00
      0.39237960293D-01      1.0000000
****
Pb     0
S   6   1.00
     55.727520333            0.29681153058D-02
     20.302912827           -0.14352634362
     14.558628750            0.37554188507
      6.5370530973          -0.67253099800
      1.5933900686           0.95887533909
      0.83051419711          0.32593632538
S   2   1.00
      8.0719473648          -0.20412061217D-01
      1.4165737490           0.32865829049
S   1   1.00
      0.20418933370          1.0000000
S   1   1.00
      0.77159007761D-01      1.0000000
S   1   1.00
      0.33059793391D-01      1.0000000
P   4   1.00
      9.5531412199           0.20542943990
      7.5327685129          -0.36407590058
      1.1185539567           0.32217481686
      0.53739855255          0.96677743015D-01
P   1   1.00
      2.1359869828           1.0000000
P   1   1.00
      0.20027494801          1.0000000
P   1   1.00
      0.63408011513D-01      1.0000000
D   5   1.00
     13.494505735            0.11571042371D-01
      7.0609770411          -0.66746645076D-01
      2.1581835375           0.33978760942
      1.0148541418           0.48523039273
      0.44632672920          0.29682924018
D   1   1.00
      0.17500000000          1.0000000
D   1   1.00
      0.50585085346D-01      1.0000000
****
Bi     0
S   6   1.00
    175.19632102             0.80278879028D-03
     19.820147783           -0.14624461250
     14.960110102            0.37435719885
      6.7065785571          -0.68476017748
      1.7391967524           0.90967322081
      0.94504730591          0.38695797807
S   2   1.00
      8.4636832909          -0.20037183144D-01
      1.5317838545           0.31054408682
S   1   1.00
      0.23405391503          1.0000000
S   1   1.00
      0.90268814613D-01      1.0000000
S   1   1.00
      0.41577775054D-01      1.0000000
P   4   1.00
     10.672046293            0.14391258793
      7.1992185915          -0.37994608603
      1.5359697528           0.53268032065
      0.72201275727          0.23037698678
P   1   1.00
      2.8508661858           1.0000000
P   1   1.00
      0.23769418731          1.0000000
P   1   1.00
      0.78768140453D-01      1.0000000
D   5   1.00
     15.834273510            0.85062993231D-02
      7.0956896087          -0.65954380016D-01
      2.3363137007           0.33707163406
      1.1208861366           0.49128719933
      0.50309487376          0.29095930644
D   1   1.00
      0.20000000000          1.0000000
D   1   1.00
      0.62256480090D-01      1.0000000
****
Po     0
S   6   1.00
    278.13783916             0.91690497839D-03
     19.659291105           -0.14713009283
     15.016229647            0.38790413631
      7.1149978720          -0.67059966298
      1.7879214122           0.91212928327
      0.94021655206          0.29153755200
S   2   1.00
      8.7584161749          -0.21561417525D-01
      1.6503945866           0.31638990001
S   1   1.00
      0.26329582133          1.0000000
S   1   1.00
      0.10190654304          1.0000000
S   1   1.00
      0.36854928339D-01      1.0000000
P   4   1.00
     10.445945973            0.23631841405
      8.0293101888          -0.45017818996
      1.3588798023           0.44160334658
      0.66829182929          0.14575285544
P   1   1.00
      2.4460635387           1.0000000
P   1   1.00
      0.27242942777          1.0000000
P   1   1.00
      0.88796031338D-01      1.0000000
P   1   1.00
      0.24278917089D-01      1.0000000
D   5   1.00
     18.292670150            0.72030963652D-02
      7.1695578539          -0.66160544754D-01
      2.5029225180           0.34363449378
      1.2115945443           0.50529101033
      0.54713334240          0.28301155453
D   1   1.00
      0.21500000000          1.0000000
D   1   1.00
      0.60680939679D-01      1.0000000
****
At     0
S   6   1.00
    303.23376176             0.63504969788D-03
     20.289449240           -0.13823165350
     15.383783126            0.38333193283
      7.4702184232          -0.66837560338
      1.8731608346           0.91545877992
      0.97426847543          0.25559567998
S   2   1.00
      8.9610112498          -0.23092977605D-01
      1.7804284294           0.31690635939
S   1   1.00
      0.29269461143          1.0000000
S   1   1.00
      0.11395353119          1.0000000
S   1   1.00
      0.42558321816D-01      1.0000000
P   4   1.00
     10.722023134            0.26194870008
      8.4823338656          -0.46607228264
      1.3474291294           0.42119853309
      0.62824011467          0.10643224457
P   1   1.00
      2.4814896839           1.0000000
P   1   1.00
      0.31036518470          1.0000000
P   1   1.00
      0.10144862043          1.0000000
P   1   1.00
      0.26996558228D-01      1.0000000
D   5   1.00
     20.799819604            0.65227965381D-02
      7.1664616770          -0.67780885217D-01
      2.6934397048           0.33954991335
      1.3175112423           0.50899559178
      0.59997066293          0.27526771759
D   1   1.00
      0.23500000000          1.0000000
D   1   1.00
      0.67929272623D-01      1.0000000
****
Rn     0
S   5   1.00
   5187.7442468              0.16097034848D-03
    768.14491207             0.10508214789D-02
    159.35182065             0.27375438093D-02
     21.863432724           -0.55045904905
     18.388689978            0.78321373922
S   2   1.00
     24.816226448           -0.82636797204D-01
      7.2923301677           1.0926256000
S   1   1.00
      2.0850437166           1.0000000
S   1   1.00
      1.0915245945           1.0000000
S   1   1.00
      0.34915708428          1.0000000
S   1   1.00
      0.13648422952          1.0000000
S   1   1.00
      0.46837581728D-01      1.0000000
P   4   1.00
      9.0845000304          -0.23093917426
      6.2631489717           0.39747614192
      2.2545193734           0.83026693838
      1.1180666918           0.51467013112
P   3   1.00
    194.68918723             0.26265814046D-03
     11.210013525            0.19952302621
      7.5298316489          -0.45994479561
P   1   1.00
      0.47444492594          1.0000000
P   1   1.00
      0.20172354616          1.0000000
P   1   1.00
      0.79503144392D-01      1.0000000
P   1   1.00
      0.22264519316D-01      1.0000000
D   6   1.00
     75.302723665            0.73590238429D-03
     17.965913830            0.89490827389D-02
      7.3741298033          -0.76641663693D-01
      3.2296258578           0.22975404602
      1.7937840508           0.43991495311
      0.94633319732          0.35259395198
D   1   1.00
      0.46860482223          1.0000000
D   1   1.00
      0.20000000000          1.0000000
D   1   1.00
      0.68815941916D-01      1.0000000
F   1   1.00
      2.1000000              1.0000000
F   1   1.00
      0.4180600              1.0000000
****
