# Supplementary material for: Machine learning meets mechanistic modelling for accurate prediction of experimental activation energies
Source: Chem Sci. 2020 Nov 5;12(3):1163–75. doi: 10.1039/d0sc04896h (PMC9528810; doi:10.1039/d0sc04896h)
Supplement: SC-012-D0SC04896H-s002 [file SC-012-D0SC04896H-s002.zip › SC-012-D0SC04896H-s064.gbs]

RB     0
RB-ECP     3     28
f potential
  1
 2     3.8431140            -12.3169000
s-f potential
  3
 2     5.0365510             89.5001980
 2     1.9708490              0.4937610
 2     3.8431140             12.3169000
p-f potential
  3
 2     4.2583410             58.5689740
 2     1.4707090              0.4317910
 2     3.8431140             12.3169000
d-f potential
  3
 2     3.0231270             26.2248980
 2     0.6503830              0.9628390
 2     3.8431140             12.3169000
SR     0
SR-ECP     3     28
f potential
  1
 2     4.6339750            -15.8059920
s-f potential
  3
 2     7.4000740            135.4794300
 2     3.6063790             17.5344630
 2     4.6339750             15.8059920
p-f potential
  3
 2     6.4848680             88.3597090
 2     3.2880530             15.3943720
 2     4.6339750             15.8059920
d-f potential
  3
 2     4.6228410             29.8889870
 2     2.2469040              6.6594140
 2     4.6339750             15.8059920
Y     0
Y-ECP     3     28
f potential
  2
 2     6.5842120            -19.12219811
 2     3.2921060             -2.43637543
s-f potential
  4
 2     7.4880494            135.15384412
 2     3.7440247             15.55244130
 2     6.5842120             19.12219811
 2     3.2921060              2.43637543
p-f potential
  4
 2     6.4453772             87.78499167
 2     3.2226886             11.56406599
 2     6.5842120             19.12219811
 2     3.2921060              2.43637543
d-f potential
  4
 2     4.6584472             29.70100072
 2     2.3292236              5.53996847
 2     6.5842120             19.12219811
 2     3.2921060              2.43637543
ZR     0
ZR-ECP     3     28
f potential
  2
 2     7.5400000            -21.09377605
 2     3.7700000             -3.08069427
s-f potential
  4
 2     8.2000000            150.26759106
 2     4.0897278             18.97621650
 2     7.5400000             21.09377605
 2     3.7700000              3.08069427
p-f potential
  4
 2     7.1100000             99.62212372
 2     3.5967980             14.16873329
 2     7.5400000             21.09377605
 2     3.7700000              3.08069427
d-f potential
  4
 2     5.3500000             35.04512355
 2     2.4918215              6.11125948
 2     7.5400000             21.09377605
 2     3.7700000              3.08069427
NB     0
NB-ECP     3     28
f potential
  2
 2     8.4900000            -22.92954996
 2     4.2500000             -3.66630986
s-f potential
  4
 2     8.9000000            165.17914349
 2     4.4300000             21.99297437
 2     8.4900000             22.92954996
 2     4.2500000              3.66630986
p-f potential
  4
 2     7.7700000            111.79441445
 2     3.9600000             16.63348326
 2     8.4900000             22.92954996
 2     4.2500000              3.66630986
d-f potential
  4
 2     6.0500000             38.11224880
 2     2.8400000              8.03916727
 2     8.4900000             22.92954996
 2     4.2500000              3.66630986
MO     0
MO-ECP     3     28
f potential
  2
 2     9.4500000            -24.80517707
 2     4.7200000             -4.15378155
s-f potential
  4
 2     9.7145938            180.10310850
 2     4.6805004             24.99722791
 2     9.4500000             24.80517707
 2     4.7200000              4.15378155
p-f potential
  4
 2     8.1421366            123.77275231
 2     4.6259863             19.53022800
 2     9.4500000             24.80517707
 2     4.7200000              4.15378155
d-f potential
  4
 2     6.6184148             48.37502229
 2     3.2487516              8.89205274
 2     9.4500000             24.80517707
 2     4.7200000              4.15378155
TC     0
TC-ECP     3     28
f potential
  2
 2    10.4000000            -26.56244747
 2     5.2000000             -4.58568054
s-f potential
  4
 2    10.4223462            195.15916591
 2     5.0365160             28.09260333
 2    10.4000000             26.56244747
 2     5.2000000              4.58568054
p-f potential
  4
 2     8.9504494            135.28456622
 2     4.8544394             21.80650430
 2    10.4000000             26.56244747
 2     5.2000000              4.58568054
d-f potential
  4
 2     6.9456968             54.32972942
 2     3.9705849             11.15506795
 2    10.4000000             26.56244747
 2     5.2000000              4.58568054
RU     0
RU-ECP     3     28
f potential
  2
 2    11.3600000            -28.34061627
 2     5.6800000             -4.94462923
s-f potential
  4
 2    11.1052693            209.82297122
 2     5.4147454             30.65472642
 2    11.3600000             28.34061627
 2     5.6800000              4.94462923
p-f potential
  4
 2     9.7712707            146.33618228
 2     5.0739908             24.12787723
 2    11.3600000             28.34061627
 2     5.6800000              4.94462923
d-f potential
  4
 2     7.6714231             67.51589667
 2     4.1365647              9.87010415
 2    11.3600000             28.34061627
 2     5.6800000              4.94462923
RH     0
RH-ECP     3     28
f potential
  2
 2    12.3100000            -30.09345572
 2     6.1600000             -5.21848192
s-f potential
  4
 2    11.7200000            225.34775353
 2     5.8200000             32.82318898
 2    12.3100000             30.09345572
 2     6.1600000              5.21848192
p-f potential
  4
 2    10.4200000            158.70941159
 2     5.4500000             26.44410049
 2    12.3100000             30.09345572
 2     6.1600000              5.21848192
d-f potential
  4
 2     8.8200000             62.75862572
 2     3.8700000             10.97871947
 2    12.3100000             30.09345572
 2     6.1600000              5.21848192
PD     0
PD-ECP     3     28
f potential
  2
 2    13.2700000            -31.92955431
 2     6.6300000             -5.39821694
s-f potential
  4
 2    12.4300000            240.22904033
 2     6.1707594             35.17194347
 2    13.2700000             31.92955431
 2     6.6300000              5.39821694
p-f potential
  4
 2    11.0800000            170.41727605
 2     5.8295541             28.47213287
 2    13.2700000             31.92955431
 2     6.6300000              5.39821694
d-f potential
  4
 2     9.5100000             69.01384488
 2     4.1397811             11.75086158
 2    13.2700000             31.92955431
 2     6.6300000              5.39821694
AG     0
AG-ECP     3     28
f potential
  2
 2    14.2200000            -33.68992012
 2     7.1100000             -5.53112021
s-f potential
  4
 2    13.1300000            255.13936452
 2     6.5100000             36.86612154
 2    14.2200000             33.68992012
 2     7.1100000              5.53112021
p-f potential
  4
 2    11.7400000            182.18186871
 2     6.2000000             30.35775148
 2    14.2200000             33.68992012
 2     7.1100000              5.53112021
d-f potential
  4
 2    10.2100000             73.71926087
 2     4.3800000             12.50211712
 2    14.2200000             33.68992012
 2     7.1100000              5.53112021
CD     0
CD-ECP     3     28
f potential
  2
 2    15.1847957            -35.47662555
 2     7.5923978             -5.61767685
s-f potential
  4
 2    13.8358689            270.00948324
 2     6.8572704             38.76730798
 2    15.1847957             35.47662555
 2     7.5923978              5.61767685
p-f potential
  4
 2    12.4049710            193.82962939
 2     6.5677995             31.89652523
 2    15.1847957             35.47662555
 2     7.5923978              5.61767685
d-f potential
  4
 2    10.8969253             79.19364700
 2     4.6411649             13.23082674
 2    15.1847957             35.47662555
 2     7.5923978              5.61767685
IN     0
IN-ECP     3     28
f potential
  2
 2    12.53905600           -13.72807800
 2    12.55256100           -18.20686600
s-f potential
  4
 2    15.39282200           281.12235000
 2     8.05586400            61.90147000
 2    12.53905600            13.72807800
 2    12.55256100            18.20686600
p-f potential
  6
 2    13.92867200            67.46215400
 2    13.34723400           134.94925000
 2     7.61413200            14.74614000
 2     7.31836500            29.63926200
 2    12.53905600            13.72807800
 2    12.55256100            18.20686600
d-f potential
  6
 2    14.03471500            35.49325400
 2    14.51161600            53.17877300
 2     5.55055000             9.17728100
 2     5.05941500            12.39241000
 2    12.53905600            13.72807800
 2    12.55256100            18.20686600
SN     0
SN-ECP     3     28
f potential
  2
 2    12.28234800           -12.57633300
 2    12.27215000           -16.59594400
s-f potential
  4
 2    17.42041400           279.98868200
 2     7.63115500            62.37781000
 2    12.28234800            12.57633300
 2    12.27215000            16.59594400
p-f potential
  6
 2    16.13102400            66.16252300
 2    15.62807700           132.17439600
 2     7.32560800            16.33941700
 2     6.94251900            32.48895900
 2    12.28234800            12.57633300
 2    12.27215000            16.59594400
d-f potential
  6
 2    15.51497600            36.38744100
 2    15.18816000            54.50784100
 2     5.45602400             8.69682300
 2     5.36310500            12.84020800
 2    12.28234800            12.57633300
 2    12.27215000            16.59594400
SB     0
SB-ECP     3     28
f potential
  2
 2    14.44497800           -15.36680100
 2    14.44929500           -20.29613800
s-f potential
  4
 2    16.33086500           281.07158100
 2     8.55654200            61.71660400
 2    14.44497800            15.36680100
 2    14.44929500            20.29613800
p-f potential
  6
 2    14.47033700            67.45738000
 2    13.81619400           134.93350300
 2     8.42492400            14.71634400
 2     8.09272800            29.51851200
 2    14.44497800            15.36680100
 2    14.44929500            20.29613800
d-f potential
  6
 2    14.88633100            35.44781500
 2    15.14631900            53.14346600
 2     5.90826700             9.17922300
 2     5.59432200            13.24025300
 2    14.44497800            15.36680100
 2    14.44929500            20.29613800
TE     0
TE-ECP     3     28
f potential
  2
 2    15.20616800           -15.74545000
 2    15.20170200           -20.74244800
s-f potential
  4
 2    16.81447300           281.04584300
 2     8.79352600            61.62065600
 2    15.20616800            15.74545000
 2    15.20170200            20.74244800
p-f potential
  6
 2    14.87780100            67.44946400
 2    14.26973100           134.90430400
 2     8.72443500            14.68954700
 2     8.29151500            29.41506300
 2    15.20616800            15.74545000
 2    15.20170200            20.74244800
d-f potential
  6
 2    15.20500800            35.43205700
 2    15.22584800            53.13568700
 2     6.07176900             9.06980200
 2     5.80476000            13.12230400
 2    15.20616800            15.74545000
 2    15.20170200            20.74244800
I     0
I-ECP     3     28
f potential
  4
 2    19.45860900           -21.84204000
 2    19.34926000           -28.46819100
 2     4.82376700            -0.24371300
 2     4.88431500            -0.32080400
s-f potential
  7
 2    40.01583500            49.99429300
 2    17.42974700           281.02531700
 2     9.00548400            61.57332600
 2    19.45860900            21.84204000
 2    19.34926000            28.46819100
 2     4.82376700             0.24371300
 2     4.88431500             0.32080400
p-f potential
  8
 2    15.35546600            67.44284100
 2    14.97183300           134.88113700
 2     8.96016400            14.67505100
 2     8.25909600            29.37566600
 2    19.45860900            21.84204000
 2    19.34926000            28.46819100
 2     4.82376700             0.24371300
 2     4.88431500             0.32080400
d-f potential
  10
 2    15.06890800            35.43952900
 2    14.55532200            53.17605700
 2     6.71864700             9.06719500
 2     6.45639300            13.20693700
 2     1.19177900             0.08933500
 2     1.29115700             0.05238000
 2    19.45860900            21.84204000
 2    19.34926000            28.46819100
 2     4.82376700             0.24371300
 2     4.88431500             0.32080400
XE     0
XE-ECP     3     28
f potential
  4
 2    20.88155700           -23.08929500
 2    20.78344300           -30.07447500
 2     5.25338900            -0.28822700
 2     5.36118800            -0.38692400
s-f potential
  7
 2    40.00518400            49.99796200
 2    17.81221400           281.01330300
 2     9.30415000            61.53825500
 2    20.88155700            23.08929500
 2    20.78344300            30.07447500
 2     5.25338900             0.28822700
 2     5.36118800             0.38692400
p-f potential
  8
 2    15.70177200            67.43914200
 2    15.25860800           134.87471100
 2     9.29218400            14.66330000
 2     8.55900300            29.35473000
 2    20.88155700            23.08929500
 2    20.78344300            30.07447500
 2     5.25338900             0.28822700
 2     5.36118800             0.38692400
d-f potential
  10
 2    15.18560000            35.43690800
 2    14.28450000            53.19577200
 2     7.12188900             9.04623200
 2     6.99196300            13.22368100
 2     0.62394600             0.08485300
 2     0.64728400             0.04415500
 2    20.88155700            23.08929500
 2    20.78344300            30.07447500
 2     5.25338900             0.28822700
 2     5.36118800             0.38692400
CS     0
CS-ECP     3     46
f potential
  1
 2     3.1232690            -28.8843090
s-f potential
  3
 2     4.0797500             84.5477300
 2     2.4174060             16.6541730
 2     3.1232690             28.8843090
p-f potential
  3
 2     5.5140800            157.0490590
 2     2.1603160             26.4233070
 2     3.1232690             28.8843090
d-f potential
  3
 2     1.8074100             13.1727530
 2     0.8581820              3.3428330
 2     3.1232690             28.8843090
BA     0
BA-ECP     3     46
f potential
  1
 2     3.5894650            -33.4731740
s-f potential
  3
 2     9.5269860            427.8458160
 2     4.4875100            204.4175300
 2     3.5894650             33.4731740
p-f potential
  3
 2     8.3159300            293.6058640
 2     4.2922170            294.1933160
 2     3.5894650             33.4731740
d-f potential
  3
 2     5.9161080            112.5504020
 2     2.8748420            181.7826210
 2     3.5894650             33.4731740
LA     0
LA-ECP     3     46
f potential
  1
 2     4.0286000            -36.0100160
s-f potential
  3
 2     3.3099000             91.9321770
 2     1.6550000             -3.7887640
 2     4.0286000             36.0100160
p-f potential
  3
 2     2.8368000             63.7594860
 2     1.4184000             -0.6479580
 2     4.0286000             36.0100160
d-f potential
  3
 2     2.0213000             36.1161730
 2     1.0107000              0.2191140
 2     4.0286000             36.0100160
CE     0
CE-ECP     5     28
h potential
  1
 2     1.00000000             0.00000000
s-h potential
  1
 2    20.13782900           580.08345700
p-h potential
  1
 2    15.99848200           310.30283300
d-h potential
  1
 2    14.97418700           167.81394400
f-h potential
  1
 2    23.40245500           -49.39022900
g-h potential
  1
 2    16.57055300           -21.33187900
PR     0
PR-ECP     5     28
h potential
  1
 2     1.00000000             0.00000000
s-h potential
  1
 2    20.76627800           577.57312200
p-h potential
  1
 2    16.07844800           295.78584600
d-h potential
  1
 2    14.70508900           150.86705500
f-h potential
  1
 2    23.37896900           -48.73676600
g-h potential
  1
 2    17.44713800           -22.32948800
ND     0
ND-ECP     5     28
h potential
  1
 2     1.00000000             0.00000000
s-h potential
  1
 2    21.35226700           574.37098000
p-h potential
  1
 2    16.11926500           280.94644000
d-h potential
  1
 2    14.49410300           138.67062700
f-h potential
  1
 2    23.18386000           -47.52266800
g-h potential
  1
 2    18.34417400           -23.34458700
PM     0
PM-ECP     5     28
h potential
  1
 2     1.00000000             0.00000000
s-h potential
  1
 2    21.94286500           575.39574900
p-h potential
  1
 2    16.55516100           281.70451400
d-h potential
  1
 2    13.96030800           123.52473700
f-h potential
  1
 2    24.03354600           -50.74151100
g-h potential
  1
 2    19.26024500           -24.37251000
SM     0
SM-ECP     5     28
h potential
  1
 2     1.00000000             0.00000000
s-h potential
  1
 2    22.34447100           572.98533200
p-h potential
  1
 2    16.69459000           272.35914500
d-h potential
  1
 2    13.72770500           115.29390000
f-h potential
  1
 2    24.05909200           -51.10839200
g-h potential
  1
 2    20.19724900           -25.42188500
EU     0
EU-ECP     5     28
h potential
  1
 2     1.00000000             0.00000000
s-h potential
  1
 2    23.47138400           607.65933100
p-h potential
  1
 2    16.77247900           264.38547600
d-h potential
  1
 2    13.98134300           115.38137500
f-h potential
  1
 2    23.96288800           -49.40079400
g-h potential
  1
 2    21.23245800           -26.74827300
GD     0
GD-ECP     5     28
h potential
  1
 2     1.00000000             0.00000000
s-h potential
  1
 2    24.60215100           637.20086900
p-h potential
  1
 2    16.88925000           261.68960100
d-h potential
  1
 2    13.64335800           106.85653300
f-h potential
  1
 2    24.12691700           -50.68359000
g-h potential
  1
 2    22.13188700           -27.57963000
TB     0
TB-ECP     5     28
h potential
  1
 2     1.00000000             0.00000000
s-h potential
  1
 2    24.95295600           668.59715500
p-h potential
  1
 2    17.61089900           266.98047500
d-h potential
  1
 2    12.97600900            97.50659600
f-h potential
  1
 2    24.24886900           -52.17575700
g-h potential
  1
 2    23.13067200           -28.69426800
DY     0
DY-ECP     5     28
h potential
  1
 2     1.00000000             0.00000000
s-h potential
  1
 2    26.42958600           705.67122100
p-h potential
  1
 2    17.31703400           254.86698900
d-h potential
  1
 2    12.91359900            95.04518700
f-h potential
  1
 2    24.90787800           -54.57409300
g-h potential
  1
 2    24.14875300           -29.82827700
HO     0
HO-ECP     5     28
h potential
  1
 2     1.00000000             0.00000000
s-h potential
  1
 2    28.39725700           755.70313600
p-h potential
  1
 2    17.43863300           253.55199800
d-h potential
  1
 2    12.43421200            89.63567700
f-h potential
  1
 2    25.38701000           -55.48203600
g-h potential
  1
 2    25.18850100           -30.99112500
ER     0
ER-ECP     5     28
h potential
  1
 2     1.00000000             0.00000000
s-h potential
  1
 2    29.79859200           800.95287600
p-h potential
  1
 2    18.11423700           262.01986900
d-h potential
  1
 2    11.36958700            80.17055200
f-h potential
  1
 2    21.82123300           -42.33628500
g-h potential
  1
 2    26.25073500           -32.18527800
TM     0
TM-ECP     5     28
h potential
  1
 2     1.00000000             0.00000000
s-h potential
  1
 2    31.14412200           845.51074300
p-h potential
  1
 2    18.09235300           258.58523900
d-h potential
  1
 2    11.46915900            80.72905900
f-h potential
  1
 2    23.60554400           -48.70126600
g-h potential
  1
 2    27.32978100           -33.39549600
YB     0
YB-ECP     5     28
h potential
  1
 2     1.00000000             0.00000000
s-h potential
  1
 2    32.42448400           891.01377700
p-h potential
  1
 2    18.65623200           264.03695300
d-h potential
  1
 2    10.49022200            73.92391900
f-h potential
  1
 2    20.77418300           -39.59217300
g-h potential
  1
 2    28.43102800           -34.63863800
LU     0
LU-ECP     5     28
h potential
  1
 2     1.00000000             0.00000000
s-h potential
  1
 2    35.16209700           989.99558400
p-h potential
  1
 2    19.46440200           278.86565200
d-h potential
  1
 2    10.00686500            71.00917800
f-h potential
  1
 2    23.51793200           -47.40589000
g-h potential
  1
 2    29.41223800           -35.55714600
HF     0
HF-ECP     3     60
f potential
  1
 2     1.78576984            10.04672251
s-f potential
  3
 2    14.76995900          1499.28471073
 2     7.38497940            40.28210136
 2     1.78576984           -10.04672251
p-f potential
  3
 2     9.84948950           397.73300533
 2     4.92474450            19.31640586
 2     1.78576984           -10.04672251
d-f potential
  3
 2     6.09675640           101.32980526
 2     3.04837820             5.87343821
 2     1.78576984           -10.04672251
TA     0
TA-ECP     3     60
f potential
  1
 2     2.01788111            12.01796094
s-f potential
  3
 2    14.54640770          1345.88064703
 2     7.27320380            36.76680620
 2     2.01788111           -12.01796094
p-f potential
  3
 2     9.93556529           378.42530145
 2     4.96778243            22.29309086
 2     2.01788111           -12.01796094
d-f potential
  3
 2     6.34737691           104.88395571
 2     3.17368846             8.75584805
 2     2.01788111           -12.01796094
W     0
W-ECP     3     60
f potential
  1
 2     2.25888846            14.15257947
s-f potential
  3
 2    14.32285640          1192.39588226
 2     7.16142810            32.52293315
 2     2.25888846           -14.15257947
p-f potential
  3
 2    10.02164110           359.03196711
 2     5.01082040            24.03038019
 2     2.25888846           -14.15257947
d-f potential
  3
 2     6.59799743           108.30134897
 2     3.29899871            10.98252827
 2     2.25888846           -14.15257947
RE     0
RE-ECP     3     60
f potential
  1
 2     2.50865059            16.44985227
s-f potential
  3
 2    14.09930510          1038.95157226
 2     7.04965250            29.56173830
 2     2.50865059           -16.44985227
p-f potential
  3
 2    10.10771690           339.54350965
 2     5.05385830            24.91369646
 2     2.50865059           -16.44985227
d-f potential
  3
 2     6.84861794           111.69965275
 2     3.42430897            12.62432927
 2     2.50865059           -16.44985227
OS     0
OS-ECP     3     60
f potential
  1
 2     2.76707510            18.90945701
s-f potential
  3
 2    13.87575390           885.40571914
 2     6.93787690            25.96704014
 2     2.76707510           -18.90945701
p-f potential
  3
 2    10.19379260           320.08390185
 2     5.09689620            26.14876493
 2     2.76707510           -18.90945701
d-f potential
  3
 2     7.09923846           115.04484313
 2     3.54961923            13.62257457
 2     2.76707510           -18.90945701
IR     0
IR-ECP     3     60
f potential
  1
 2     3.03407192            21.53103107
s-f potential
  3
 2    13.65220260           732.26919978
 2     6.82610130            26.48472087
 2     3.03407192           -21.53103107
p-f potential
  3
 2    10.27986840           299.48947357
 2     5.13993410            26.46623354
 2     3.03407192           -21.53103107
d-f potential
  3
 2     7.34985897           124.45759451
 2     3.67492949            14.03599518
 2     3.03407192           -21.53103107
PT     0
PT-ECP     3     60
f potential
  1
 2     3.30956857            24.31437573
s-f potential
  3
 2    13.42865130           579.22386092
 2     6.71432560            29.66949062
 2     3.30956857           -24.31437573
p-f potential
  3
 2    10.36594420           280.86077422
 2     5.18297210            26.74538204
 2     3.30956857           -24.31437573
d-f potential
  3
 2     7.60047949           120.39644429
 2     3.80023974            15.81092058
 2     3.30956857           -24.31437573
AU     0
AU-ECP     3     60
f potential
  2
 2     4.78982000            30.49008890
 2     2.39491000             5.17107381
s-f potential
  4
 2    13.20510000           426.84667920
 2     6.60255000            37.00708285
 2     4.78982000           -30.49008890
 2     2.39491000            -5.17107381
p-f potential
  4
 2    10.45202000           261.19958038
 2     5.22601000            26.96249604
 2     4.78982000           -30.49008890
 2     2.39491000            -5.17107381
d-f potential
  4
 2     7.85110000           124.79066561
 2     3.92555000            16.30072573
 2     4.78982000           -30.49008890
 2     2.39491000            -5.17107381
HG     0
HG-ECP     3     60
f potential
  1
 2     3.88579112            30.36499643
s-f potential
  3
 2    12.98154870           275.73721174
 2     6.49077440            49.08921249
 2     3.88579112           -30.36499643
p-f potential
  3
 2    10.53809580           241.54007398
 2     5.26904790            27.39659081
 2     3.88579112           -30.36499643
d-f potential
  3
 2     8.10172051           127.86700761
 2     4.05086026            16.60831151
 2     3.88579112           -30.36499643
TL     0
TL-ECP     3     60
f potential
  4
 2     5.62639900            15.82548800
 2     5.54895200            21.10402100
 2     2.87494600             2.91512700
 2     2.82145100             3.89690300
s-f potential
  6
 2    12.16780500           281.28466300
 2     8.29490900            62.43425100
 2     5.62639900           -15.82548800
 2     5.54895200           -21.10402100
 2     2.87494600            -2.91512700
 2     2.82145100            -3.89690300
p-f potential
  8
 2     7.15149200             4.63340800
 2     5.17286500             9.34175600
 2     9.89107200            72.29925300
 2     9.00339100           144.55803700
 2     5.62639900           -15.82548800
 2     5.54895200           -21.10402100
 2     2.87494600            -2.91512700
 2     2.82145100            -3.89690300
d-f potential
  8
 2     7.13021800            35.94303900
 2     6.92690600            53.90959300
 2     5.41757000            10.38193900
 2     5.13868100            15.58382200
 2     5.62639900           -15.82548800
 2     5.54895200           -21.10402100
 2     2.87494600            -2.91512700
 2     2.82145100            -3.89690300
PB     0
PB-ECP     3     60
f potential
  2
 2     3.88751200            12.20989200
 2     3.81196300            16.19029100
s-f potential
  4
 2    12.29630300           281.28549900
 2     8.63263400            62.52021700
 2     3.88751200           -12.20989200
 2     3.81196300           -16.19029100
p-f potential
  6
 2    10.24179000            72.27689700
 2     8.92417600           144.59108300
 2     6.58134200             4.75869300
 2     6.25540300             9.94062100
 2     3.88751200           -12.20989200
 2     3.81196300           -16.19029100
d-f potential
  6
 2     7.75433600            35.84850700
 2     7.72028100            53.72434200
 2     4.97026400            10.11525600
 2     4.56378900            14.83373100
 2     3.88751200           -12.20989200
 2     3.81196300           -16.19029100
BI     0
BI-ECP     3     60
f potential
  2
 2     4.21454600            13.71338300
 2     4.13340000            18.19430800
s-f potential
  4
 2    13.04309000           283.26422700
 2     8.22168200            62.47195900
 2     4.21454600           -13.71338300
 2     4.13340000           -18.19430800
p-f potential
  6
 2    10.46777700            72.00149900
 2     9.11890100           144.00227700
 2     6.75479100             5.00794500
 2     6.25259200             9.99155000
 2     4.21454600           -13.71338300
 2     4.13340000           -18.19430800
d-f potential
  6
 2     8.08147400            36.39625900
 2     7.89059500            54.59766400
 2     4.95555600             9.98429400
 2     4.70455900            14.98148500
 2     4.21454600           -13.71338300
 2     4.13340000           -18.19430800
PO     0
PO-ECP     3     60
f potential
  4
 2     5.01327000            17.42829500
 2     4.98464000            23.38035300
 2     1.32676000             0.16339200
 2     1.52875800             0.32456600
s-f potential
  6
 2    13.27722700           283.24470600
 2     8.39951800            62.39646100
 2     5.01327000           -17.42829500
 2     4.98464000           -23.38035300
 2     1.32676000            -0.16339200
 2     1.52875800            -0.32456600
p-f potential
  8
 2    10.66568200            71.99171600
 2     9.28375300           143.97187100
 2     6.87274900             4.94961500
 2     6.32615000             9.74049900
 2     5.01327000           -17.42829500
 2     4.98464000           -23.38035300
 2     1.32676000            -0.16339200
 2     1.52875800            -0.32456600
d-f potential
  8
 2     8.21486600            36.37838300
 2     8.00869600            54.56271500
 2     5.05522700             9.88949900
 2     4.78255300            14.69387700
 2     5.01327000           -17.42829500
 2     4.98464000           -23.38035300
 2     1.32676000            -0.16339200
 2     1.52875800            -0.32456600
AT     0
AT-ECP     3     60
f potential
  4
 2     5.81216300            19.87019800
 2     5.75371500            26.41645200
 2     2.51347200             0.99497000
 2     2.53626100             1.49070100
s-f potential
  7
 2    30.20083200            49.95715800
 2    13.61230600           283.21037100
 2     8.52934000            62.28105200
 2     5.81216300           -19.87019800
 2     5.75371500           -26.41645200
 2     2.51347200            -0.99497000
 2     2.53626100            -1.49070100
p-f potential
  8
 2    10.85406500            71.98237100
 2     9.46822900           143.90353200
 2     7.03111400             4.87175900
 2     6.14385800             8.98305900
 2     5.81216300           -19.87019800
 2     5.75371500           -26.41645200
 2     2.51347200            -0.99497000
 2     2.53626100            -1.49070100
d-f potential
  8
 2     8.31351500            36.36323700
 2     7.99896500            54.54897000
 2     5.17996600             9.77628500
 2     4.94222600            14.26475500
 2     5.81216300           -19.87019800
 2     5.75371500           -26.41645200
 2     2.51347200            -0.99497000
 2     2.53626100            -1.49070100
RN     0
RN-ECP     3     60
f potential
  4
 2     6.34857100            21.79729000
 2     6.29594900            28.94680500
 2     2.88211800             1.44736500
 2     2.90804800             2.17796400
s-f potential
  7
 2    30.15124200            49.96555100
 2    14.52124100           283.07000000
 2     8.05203800            62.00287000
 2     6.34857100           -21.79729000
 2     6.29594900           -28.94680500
 2     2.88211800            -1.44736500
 2     2.90804800            -2.17796400
p-f potential
  8
 2    11.00994200            71.96911900
 2     9.61762500           143.86055900
 2     7.33600800             4.71476100
 2     6.40625300             9.01306500
 2     6.34857100           -21.79729000
 2     6.29594900           -28.94680500
 2     2.88211800            -1.44736500
 2     2.90804800            -2.17796400
d-f potential
  8
 2     8.36922000            36.36836500
 2     8.11697500            54.55176100
 2     5.35365600             9.63448700
 2     5.09721200            14.38790200
 2     6.34857100           -21.79729000
 2     6.29594900           -28.94680500
 2     2.88211800            -1.44736500
 2     2.90804800            -2.17796400
