# Supplementary material for: Machine learning meets mechanistic modelling for accurate prediction of experimental activation energies
Source: Chem Sci. 2020 Nov 5;12(3):1163–75. doi: 10.1039/d0sc04896h (PMC9528810; doi:10.1039/d0sc04896h)
Supplement: SC-012-D0SC04896H-s002 [file SC-012-D0SC04896H-s002.zip › SC-012-D0SC04896H-s066.gbs]

!----------------------------------------------------------------------
! Basis Set Exchange
! Version v0.7.0
! https://www.basissetexchange.org
!----------------------------------------------------------------------
!   Basis set: def2-TZVP
! Description: def2-TZVP
!        Role: orbital
!     Version: 1  (Data from Turbomole 7.3)
!----------------------------------------------------------------------


H     0
S   3   1.00
     34.0613410              0.60251978D-02
      5.1235746              0.45021094D-01
      1.1646626              0.20189726
S   1   1.00
      0.32723041             1.0000000
S   1   1.00
      0.10307241             1.0000000
P   1   1.00
      0.8000000              1.0000000
****
He     0
S   3   1.00
     98.078321616            0.75803064967D-02
     14.764404247            0.54848620937D-01
      3.3185831473           0.22074382186
S   1   1.00
      0.87413869551          1.0000000
S   1   1.00
      0.24459897208          1.0000000
P   1   1.00
      1.0000000              1.0000000
****
Li     0
S   6   1.00
   6269.2628010              0.20540968826D-03
    940.31612431             0.15916554089D-02
    214.22107528             0.82869829707D-02
     60.759840184            0.33856374249D-01
     19.915152032            0.11103225876
      7.3171509797           0.27449383329
S   2   1.00
      2.9724674216           0.23792456411
      1.2639852314           0.30765411924
S   1   1.00
      0.51427489953          1.0000000
S   1   1.00
      0.77030885901D-01      1.0000000
S   1   1.00
      0.28938896433D-01      1.0000000
P   1   1.00
      3.3270000              1.0000000
P   1   1.00
      0.4000000              1.0000000
P   1   1.00
      0.0600000              1.0000000
****
Be     0
S   6   1.00
   4700.2365626              0.23584389316D-03
    704.82845622             0.18243791019D-02
    160.43110478             0.93966148224D-02
     45.425347336            0.36908924159D-01
     14.798334125            0.10897561281
      5.3512452537           0.21694284551
S   2   1.00
      2.1542044819           0.44695408857
      0.93363744400          0.20866985771
S   1   1.00
      0.18791432989          1.0000000
S   1   1.00
      0.74648267947D-01      1.0000000
S   1   1.00
      0.32650484598D-01      1.0000000
P   2   1.00
      0.71695694366         -0.16877854032
      0.19541932860         -0.51403419628
P   1   1.00
      3.6316917145           -.29033998305D-01
P   1   1.00
      0.60515465890D-01      1.0000000
D   1   1.00
      0.1800000              1.0000000
****
B     0
S   6   1.00
   8564.8660687              0.22837198155D-03
   1284.1516263              0.17682576447D-02
    292.27871604             0.91407080516D-02
     82.775469176            0.36342638989D-01
     27.017939269            0.11063458441
      9.8149619660           0.23367344321
S   2   1.00
      3.9318559059           0.41818777978
      1.6595599712           0.22325473798
S   1   1.00
      0.35762965239          1.0000000
S   1   1.00
      0.14246277496          1.0000000
S   1   1.00
      0.60560594768D-01      1.0000000
P   4   1.00
     22.453875803            0.50265575179D-02
      5.1045058330           0.32801738965D-01
      1.4986081344           0.13151230768
      0.50927831315          0.33197167769
P   1   1.00
      0.18147077798           .47314319570
P   1   1.00
      0.64621893904D-01       .25802783943
D   1   1.00
      0.66100000             1.0000000
D   1   1.00
      0.19900000             1.0000000
F   1   1.00
      0.49000000             1.0000000
****
C     0
S   6   1.00
  13575.3496820              0.22245814352D-03
   2035.2333680              0.17232738252D-02
    463.22562359             0.89255715314D-02
    131.20019598             0.35727984502D-01
     42.853015891            0.11076259931
     15.584185766            0.24295627626
S   2   1.00
      6.2067138508           0.41440263448
      2.5764896527           0.23744968655
S   1   1.00
      0.57696339419          1.0000000
S   1   1.00
      0.22972831358          1.0000000
S   1   1.00
      0.95164440028D-01      1.0000000
P   4   1.00
     34.697232244            0.53333657805D-02
      7.9582622826           0.35864109092D-01
      2.3780826883           0.14215873329
      0.81433208183          0.34270471845
P   1   1.00
      0.28887547253           .46445822433
P   1   1.00
      0.10056823671           .24955789874
D   1   1.00
      1.09700000             1.0000000
D   1   1.00
      0.31800000             1.0000000
F   1   1.00
      0.76100000             1.0000000
****
N     0
S   6   1.00
  19730.8006470              0.21887984991D-03
   2957.8958745              0.16960708803D-02
    673.22133595             0.87954603538D-02
    190.68249494             0.35359382605D-01
     62.295441898            0.11095789217
     22.654161182            0.24982972552
S   2   1.00
      8.9791477428           0.40623896148
      3.6863002370           0.24338217176
S   1   1.00
      0.84660076805          1.0000000
S   1   1.00
      0.33647133771          1.0000000
S   1   1.00
      0.13647653675          1.0000000
P   4   1.00
     49.200380510            0.55552416751D-02
     11.346790537            0.38052379723D-01
      3.4273972411           0.14953671029
      1.1785525134           0.34949305230
P   1   1.00
      0.41642204972           .45843153697
P   1   1.00
      0.14260826011           .24428771672
D   1   1.00
      1.65400000             1.0000000
D   1   1.00
      0.46900000             1.0000000
F   1   1.00
      1.09300000             1.0000000
****
O     0
S   6   1.00
  27032.3826310              0.21726302465D-03
   4052.3871392              0.16838662199D-02
    922.32722710             0.87395616265D-02
    261.24070989             0.35239968808D-01
     85.354641351            0.11153519115
     31.035035245            0.25588953961
S   2   1.00
     12.260860728            0.39768730901
      4.9987076005           0.24627849430
S   1   1.00
      1.1703108158           1.0000000
S   1   1.00
      0.46474740994          1.0000000
S   1   1.00
      0.18504536357          1.0000000
P   4   1.00
     63.274954801            0.60685103418D-02
     14.627049379            0.41912575824D-01
      4.4501223456           0.16153841088
      1.5275799647           0.35706951311
P   1   1.00
      0.52935117943           .44794207502
P   1   1.00
      0.17478421270           .24446069663
D   1   1.00
      2.31400000             1.0000000
D   1   1.00
      0.64500000             1.0000000
F   1   1.00
      1.42800000             1.0000000
****
F     0
S   6   1.00
  35479.1004410              0.21545014888D-03
   5318.4728983              0.16700686527D-02
   1210.4810975              0.86733211476D-02
    342.85518140             0.35049933175D-01
    112.01943181             0.11165320133
     40.714740248            0.25988506647
S   2   1.00
     16.039678111            0.39422966880
      6.5038186740           0.24998238551
S   1   1.00
      1.5440477509           1.0000000
S   1   1.00
      0.61223452862          1.0000000
S   1   1.00
      0.24027979698          1.0000000
P   4   1.00
     80.233900483            0.63685999134D-02
     18.594010743            0.44303143530D-01
      5.6867902653           0.16867248708
      1.9511006294           0.36166346255
P   1   1.00
      0.66970211298           .44202901491
P   1   1.00
      0.21651300410           .24319875730
D   1   1.00
      3.10700000             1.0000000
D   1   1.00
      0.85500000             1.0000000
F   1   1.00
      1.91700000             1.0000000
****
Ne     0
S   6   1.00
  45069.4640220              0.21687155182D-03
   6755.9768656              0.16812736757D-02
   1537.6502864              0.87356062782D-02
    435.51697667             0.35361266922D-01
    142.28655638             0.11321521454
     51.692153804            0.26654653104
S   2   1.00
     20.315870490            0.39631959951
      8.2021942646           0.25582811251
S   1   1.00
      1.9681276278           1.0000000
S   1   1.00
      0.77904756001          1.0000000
S   1   1.00
      0.30229502043          1.0000000
P   4   1.00
     99.782996032            0.65569234163D-02
     23.176124101            0.45888009138D-01
      7.1163945872           0.17331287812
      2.4418711435           0.36475267512
P   1   1.00
      0.83389605766           .43831075171
P   1   1.00
      0.26607311301           .24160029835
D   1   1.00
      4.01400000             1.0000000
D   1   1.00
      1.09600000             1.0000000
F   1   1.00
      2.54400000             1.0000000
****
Na     0
S   7   1.00
  26041.1099270              0.61806342811D-03
   3906.1268548              0.47748604414D-02
    888.97454993             0.24471684829D-01
    251.45497961             0.94755394977D-01
     81.650143512            0.26867496920
     28.904158401            0.47925475440
     10.625782932            0.33248591469
S   3   1.00
     53.769410179            0.19527731872D-01
     16.308243025            0.92648010794D-01
      2.3730384125          -0.39938670172
S   2   1.00
      0.95730772603          1.6428595391
      0.40806460959          0.55692596966
S   1   1.00
      0.49967582329D-01      1.0000000
S   1   1.00
      0.19268616250D-01      1.0000000
P   5   1.00
    138.07979989             0.57951891929D-02
     32.232700393            0.41620846251D-01
      9.9816075360           0.16281916885
      3.4822033928           0.36011784647
      1.2299134620           0.44858979889
P   1   1.00
      0.41743959423           .23040759559
P   1   1.00
      0.0910000              1.0000000
P   1   1.00
      0.0300000              1.0000000
D   1   1.00
      2.6090000              1.0000000
D   1   1.00
      0.4300000              1.0000000
D   1   1.00
      0.1000000              1.0000000
****
Mg     0
S   7   1.00
  31438.3495550              0.60912311326D-03
   4715.5153354              0.47066196465D-02
   1073.1629247              0.24135820657D-01
    303.57238768             0.93628959834D-01
     98.626251042            0.26646742093
     34.943808417            0.47890929917
     12.859785199            0.33698490286
S   3   1.00
     64.876913004            0.19180889307D-01
     19.725520777            0.90913704392D-01
      2.8951804339          -0.39563756125
S   2   1.00
      1.1960454710           1.6827603373
      0.54329451156          0.52141091954
S   1   1.00
      0.10099104092          1.0000000
S   1   1.00
      0.36865728085D-01      1.0000000
P   5   1.00
    179.87189612             0.53799549018D-02
     42.120069376            0.39318014098D-01
     13.120503032            0.15740129476
      4.6257503609           0.35919094128
      1.6695211016           0.45533379310
P   1   1.00
      0.58551012105           .21986432910
P   1   1.00
      0.18914796195          1.0000000
P   1   1.00
      0.53768755187D-01      1.0000000
D   1   1.00
      3.4440000              1.0000000
D   1   1.00
      0.2900000              1.0000000
D   1   1.00
      0.0700000              1.0000000
****
Al     0
S   7   1.00
  37792.5507720              0.57047888709D-03
   5668.0682165              0.44093016538D-02
   1289.8582841              0.22630967411D-01
    364.86596028             0.88025644295D-01
    118.57631515             0.25223701612
     42.024867605            0.45960547169
     15.499501629            0.33277886014
S   3   1.00
     75.208026598            0.19250560190D-01
     23.031408972            0.87906743952D-01
      3.6348797649          -0.34246704535
S   2   1.00
      1.6065049957           1.5106266058
      0.76103394581          0.58071016470
S   1   1.00
      0.16556708849          1.0000000
S   1   1.00
      0.60041577113D-01      1.0000000
P   5   1.00
    452.52303192             0.23110812466D-02
    107.08195049             0.18568641823D-01
     34.131021255            0.87216237035D-01
     12.587037428            0.26902101523
      4.9811919704           0.52128324272
P   1   1.00
      2.0070350900            .60271687494
P   1   1.00
      0.80083714374          1.0000000
P   1   1.00
      0.20178927472          1.0000000
P   1   1.00
      0.57895550392D-01      1.0000000
D   2   1.00
      1.57000000             0.20000000
      0.333000000            1.00000000
D   1   1.00
      0.111000000            1.0000000
F   1   1.00
      0.244000000            1.0000000
****
Si     0
S   7   1.00
  44773.3580780              0.55914765868D-03
   6717.1992104              0.43206040189D-02
   1528.8960325              0.22187096460D-01
    432.54746585             0.86489249116D-01
    140.61505226             0.24939889716
     49.857636724            0.46017197366
     18.434974885            0.34250236575
S   3   1.00
     86.533886111            0.21300063007D-01
     26.624606846            0.94676139318D-01
      4.4953057159          -0.32616264859
S   2   1.00
      2.1035045710           1.3980803850
      1.0106094922           0.63865786699
S   1   1.00
      0.23701751489          1.0000000
S   1   1.00
      0.85703405362D-01      1.0000000
P   5   1.00
    394.47503628             0.26285693959D-02
     93.137683104            0.20556257749D-01
     29.519608742            0.92070262801D-01
     10.781663791            0.25565889739
      4.1626574778           0.42111707185
P   1   1.00
      1.6247972989            .34401746318
P   1   1.00
      0.54306660493          1.0000000
P   1   1.00
      0.20582073956          1.0000000
P   1   1.00
      0.70053487306D-01      1.0000000
D   2   1.00
      2.30300000             0.20000000
      0.476000000            1.00000000
D   1   1.00
      0.160000000            1.0000000
F   1   1.00
      0.336000000            1.0000000
****
P     0
S   7   1.00
  52426.9992330              0.55207164100D-03
   7863.2660552              0.42678595308D-02
   1789.5227333              0.21931529186D-01
    506.27300165             0.85667168373D-01
    164.60698546             0.24840686605
     58.391918722            0.46336753971
     21.643663201            0.35350558156
S   3   1.00
     99.013837620            0.21895679958D-01
     30.550439817            0.95650470295D-01
      5.4537087661          -0.29454270186
S   2   1.00
      2.6503362563           1.3294381200
      1.2726688867           0.66109396473
S   1   1.00
      0.31645005203          1.0000000
S   1   1.00
      0.11417466938          1.0000000
P   5   1.00
    472.27219248             0.25710623052D-02
    111.58882756             0.20250297999D-01
     35.445936418            0.91580716787D-01
     12.990776875            0.25749454014
      5.0486221658           0.42862899758
P   1   1.00
      1.9934049566            .34359817849
P   1   1.00
      0.66527284430          1.0000000
P   1   1.00
      0.25516832128          1.0000000
P   1   1.00
      0.90357762251D-01      1.0000000
D   2   1.00
      3.12000000             0.20000000
      0.648000000            1.00000000
D   1   1.00
      0.218000000            1.0000000
F   1   1.00
      0.452000000            1.0000000
****
S     0
S   7   1.00
  60700.9281040              0.54695944225D-03
   9102.6106854              0.42297224557D-02
   2071.4166009              0.21747824159D-01
    586.02476821             0.85100053589D-01
    190.55395021             0.24799128459
     67.630384260            0.46703640406
     25.127306905            0.36434587550
S   3   1.00
    112.57463010             0.21670040240D-01
     34.795554217            0.93602301760D-01
      6.5115556215          -0.26068001422
S   2   1.00
      3.2399032261           1.2842089435
      1.5477160881           0.66036416584
S   1   1.00
      0.40541030112          1.0000000
S   1   1.00
      0.14550651059          1.0000000
P   5   1.00
    564.36716027             0.24796796317D-02
    133.42624379             0.19677930250D-01
     42.468271189            0.89980008258D-01
     15.616527580            0.25705880575
      6.1093988469           0.43515167292
P   1   1.00
      2.4404160198            .34883240595
P   1   1.00
      0.83882201296          1.0000000
P   1   1.00
      0.31288746900          1.0000000
P   1   1.00
      0.10770109004          1.0000000
D   2   1.00
      3.75600000             0.20000000
      0.812000000            1.00000000
D   1   1.00
      0.273000000            1.0000000
F   1   1.00
      0.557000000            1.0000000
****
Cl     0
S   7   1.00
  69507.9909450              0.54314897497D-03
  10426.1568800              0.41990463961D-02
   2373.2334061              0.21592141679D-01
    671.56420071             0.84598850094D-01
    218.41999790             0.24757249724
     77.572249714            0.47016930228
     28.888815277            0.37436370716
S   3   1.00
    127.10527185             0.25182166603D-01
     39.339582961            0.10786112456
      7.6740679989          -0.27408821574
S   2   1.00
      3.8745627630           1.3213875014
      1.8385832573           0.68636955368
S   1   1.00
      0.50229057542          1.0000000
S   1   1.00
      0.17962723420          1.0000000
P   5   1.00
    666.50423284             0.23632663836D-02
    157.64241690             0.18879300374D-01
     50.262520978            0.87206341273D-01
     18.536078105            0.25285612970
      7.2940532777           0.43507154820
P   1   1.00
      2.9433248995            .35026513165
P   1   1.00
      1.0404970818           1.0000000
P   1   1.00
      0.38456415080          1.0000000
P   1   1.00
      0.13069642732          1.0000000
D   2   1.00
      4.61000000             0.20000000
      1.01100000             1.00000000
D   1   1.00
      0.339000000            1.0000000
F   1   1.00
      0.706000000            1.0000000
****
Ar     0
S   7   1.00
  79111.4229980              0.51029325002D-03
  11864.7460090              0.39463036981D-02
   2700.1642973              0.20307073910D-01
    763.95943485             0.79691825214D-01
    248.45150561             0.23420623836
     88.283581000            0.44833849481
     32.948607069            0.36408167400
S   3   1.00
    142.55358000             0.26387407001D-01
     44.163688009            0.11226433999
      8.9524995000          -0.26178922001
S   2   1.00
      4.5546920941           1.3002484998
      2.1444079001           0.67197237009
S   1   1.00
      0.60708777004          1.0000000
S   1   1.00
      0.21651431999          1.0000000
P   5   1.00
    776.77541998             0.22028005003D-02
    183.80107018             0.17694180008D-01
     58.694003175            0.82431293717D-01
     21.701591695            0.24207278863
      8.5821489635           0.42263558251
P   1   1.00
      3.4922679161            .34151806086
P   1   1.00
      1.2637426998           1.0000000
P   1   1.00
      0.46607870005          1.0000000
P   1   1.00
      0.15766003000          1.0000000
D   2   1.00
      5.55100000             0.20000000
      1.23500000             1.00000000
D   1   1.00
      0.412000000            1.0000000
F   1   1.00
      0.890000000            1.0000000
****
K     0
S   8   1.00
 153976.1832500              0.23662636107D-03
  23082.4976720              0.18342929137D-02
   5253.2344745              0.95310527769D-02
   1486.9550133              0.38638406980D-01
    484.06333726             0.12480768502
    173.56653980             0.29278861009
     67.116381464            0.40633425860
     26.339502054            0.20077215860
S   4   1.00
    172.87693567            -0.24200960936D-01
     53.058649063           -0.11553095040
      7.9212753964           0.57455545175
      3.2108880472           0.57023185107
S   2   1.00
      4.5662070895          -0.22615763466
      0.70209907282          0.75528392045
S   1   1.00
      0.28258942635          1.0000000
S   1   1.00
      0.35805824617D-01      1.0000000
S   1   1.00
      0.15819213245D-01      1.0000000
P   6   1.00
    728.18449873             0.26150689792D-02
    172.13265061             0.20673630835D-01
     54.829847075            0.93205603870D-01
     20.166266494            0.25436518210
      7.8610728806           0.39131132810
      3.1105213132           0.22481345943
P   3   1.00
     11.757337492           -0.25777289217D-01
      1.5139617411           0.57359428604
      0.58328591795          1.0798320002
P   1   1.00
      0.21570478076          1.0000000
P   1   1.00
      0.0417370              1.0000000
D   1   1.00
      0.9300000              1.0000000
D   1   1.00
      0.1800000              1.0000000
D   1   1.00
      0.0540000              1.0000000
****
Ca     0
S   8   1.00
 172517.3268500              0.23317502546D-03
  25861.5192750              0.18076521980D-02
   5885.6618668              0.93943844255D-02
   1665.9730031              0.38108409009D-01
    542.36718148             0.12331203853
    194.57803492             0.29004470954
     75.303597636            0.40587151157
     29.574062589            0.20398410743
S   4   1.00
    191.20074660            -0.24419759759D-01
     58.840299883           -0.11547027448
      8.9642540845           0.56356636717
      3.6856960541           0.56709682704
S   2   1.00
      5.2464289726          -0.22825334325
      0.84862621528          0.72625219172
S   1   1.00
      0.36743300538          1.0000000
S   1   1.00
      0.66821582613D-01      1.0000000
S   1   1.00
      0.26759730445D-01      1.0000000
P   6   1.00
    836.97262058             0.25258346092D-02
    197.93040142             0.20076506686D-01
     63.135558054            0.91302987366D-01
     23.282687170            0.25247029915
      9.1176444932           0.39426326344
      3.6336120139           0.23011559492
P   3   1.00
     13.494163120           -0.26495021951D-01
      1.8139259790           0.55088108210
      0.71981826006          1.0280616620
P   1   1.00
      0.27629576992          1.0000000
P   1   1.00
      0.0749790              1.0000000
P   1   1.00
      0.0269270              1.0000000
D   2   1.00
      5.4979093879           0.73770011433D-01
      1.3177128032           0.26052853169
D   1   1.00
      0.32188682649          0.45233836380
D   1   1.00
      0.70528614919D-01      1.0000000
****
Sc     0
S   8   1.00
 191612.9187400              0.23076475942D-03
  28723.8503630              0.17890329946D-02
   6537.0116490              0.92990401140D-02
   1850.3097171              0.37739438011D-01
    602.38855156             0.12227148359
    216.17324766             0.28814821470
     83.712517880            0.40517543099
     32.908707189            0.20566019623
S   4   1.00
    211.34393234            -0.24527991462D-01
     65.128920139           -0.11570158142
     10.034311535            0.55995283317
      4.1596884597           0.56087765073
S   2   1.00
      6.0009041613          -0.22840494325
      0.98255784150          0.71948970378
S   1   1.00
      0.42483192773          1.0000000
S   1   1.00
      0.77185462096D-01      1.0000000
S   1   1.00
      0.30147219702D-01      1.0000000
P   6   1.00
    947.34122823             0.24737208744D-02
    224.09699732             0.19742967060D-01
     71.560334882            0.90357147549D-01
     26.444824490            0.25201602503
     10.393798285            0.39675535929
      4.1606304559           0.23208624517
P   3   1.00
     15.565737135           -0.27129423974D-01
      2.1121544865           0.55109256629
      0.84184709021          1.0090635806
P   1   1.00
      0.32297542652          1.0000000
P   1   1.00
      0.0897480              1.0000000
D   4   1.00
     30.989390993            0.11902837431D-01
      8.6905465069           0.67655856850D-01
      2.9520256337           0.21332539722
      1.0761910745           0.38391075578
D   1   1.00
      0.38338915095           .43354716259
D   1   1.00
      0.12534686113           .24509263822
D   1   1.00
      0.0410000              1.0000000
F   1   1.00
      0.3450000              1.0000000
****
Ti     0
S   8   1.00
 211575.6902500              0.23318151011D-03
  31714.9450580              0.18079690851D-02
   7217.5476543              0.93984311352D-02
   2042.9394247              0.38156853618D-01
    665.12896208             0.12374757197
    238.74942264             0.29208551143
     92.508691001            0.41226800855
     36.403919209            0.21090534061
S   4   1.00
    232.72624607            -0.24920140738D-01
     71.791209711           -0.11746490087
     11.158534615            0.56503342318
      4.6548135416           0.56211101812
S   2   1.00
      6.8034629174          -0.23011425503
      1.1201076403           0.72103186735
S   1   1.00
      0.48080118839          1.0000000
S   1   1.00
      0.85157274977D-01      1.0000000
S   1   1.00
      0.32657477046D-01      1.0000000
P   6   1.00
   1063.1474732              0.24690839320D-02
    251.56507061             0.19773345523D-01
     80.408554854            0.90987976672D-01
     29.768193269            0.25559900413
     11.736830556            0.40489386764
      4.7142375230           0.23693402558
P   3   1.00
     17.796803704           -0.27878639615D-01
      2.4272698680           0.55672914668
      0.96823445537          1.0055447350
P   1   1.00
      0.37056694165          1.0000000
P   1   1.00
      0.1015610              1.0000000
D   4   1.00
     37.713384723            0.11513835092D-01
     10.692931184            0.67246343996D-01
      3.6728446990           0.21484207775
      1.3588590303           0.38890892779
D   1   1.00
      0.49213295253           .43040835243
D   1   1.00
      0.16330520653           .23253305465
D   1   1.00
      0.0540000              1.0000000
F   1   1.00
      0.5620000              1.0000000
****
V     0
S   8   1.00
 232340.6505800              0.23072410092D-03
  34828.8411700              0.17888178962D-02
   7926.5448691              0.92992490131D-02
   2243.7733046              0.37761463347D-01
    730.59322944             0.12255909662
    262.32219631             0.28963508811
    101.70403805             0.41004702955
     40.064784617            0.21113610858
S   4   1.00
    255.24014968            -0.24458116338D-01
     78.804646961           -0.11527205366
     12.340598946            0.55174749453
      5.1742019219           0.54504528489
S   2   1.00
      7.6513894469          -0.22967638286
      1.2639759898           0.71683769077
S   1   1.00
      0.53861761721          1.0000000
S   1   1.00
      0.92719296124D-01      1.0000000
S   1   1.00
      0.34998055176D-01      1.0000000
P   6   1.00
   1184.2369151              0.24449826729D-02
    280.23075192             0.19643454466D-01
     89.643627137            0.90796949190D-01
     33.242411253            0.25650768222
     13.144514452            0.40815393750
      5.2948534140           0.23860378268
P   3   1.00
     20.175586851           -0.28241489023D-01
      2.7605865197           0.55574635619
      1.1008900902           0.99319919270
P   1   1.00
      0.42013310739          1.0000000
P   1   1.00
      0.1112480              1.0000000
D   4   1.00
     43.861134864            0.11487174238D-01
     12.516021891            0.68247153977D-01
      4.3313854957           0.21837784195
      1.6138855773           0.39245212296
D   1   1.00
      0.58749573961           .42634466786
D   1   1.00
      0.19515723011           .22646562601
D   1   1.00
      0.0650000              1.0000000
F   1   1.00
      0.8310000              1.0000000
****
Cr     0
S   8   1.00
 254477.8070400              0.23386945693D-03
  38131.7970540              0.18142601800D-02
   8675.2930607              0.94363925721D-02
   2455.0099848              0.38343639367D-01
    799.16217787             0.12459194837
    286.90021489             0.29489696029
    111.25413232             0.41846149607
     43.864152636            0.21633763420
S   4   1.00
    279.32669173            -0.23450908111D-01
     86.274732376           -0.11080370027
     13.555756113            0.53028965842
      5.6978112751           0.51603516947
S   2   1.00
      8.5636582615          -0.38109545675
      1.3988296768           1.1991591436
S   1   1.00
      0.57288171116          1.0000000
S   1   1.00
      0.90096171317D-01      1.0000000
S   1   1.00
      0.34125885135D-01      1.0000000
P   6   1.00
   1306.4398864              0.24277326185D-02
    309.25311441             0.19544041017D-01
     98.996273963            0.90651794553D-01
     36.756916451            0.25699279154
     14.566657077            0.40935504891
      5.8739937432           0.23729388849
P   3   1.00
     22.890999695           -0.28166026613D-01
      3.0855001822           0.56034120148
      1.2132329118           0.98119019650
P   1   1.00
      0.44931680699          1.0000000
P   1   1.00
      0.1206750              1.0000000
D   4   1.00
     43.720074476            0.13622964026D-01
     12.391242652            0.78935180133D-01
      4.2639442006           0.23833840000
      1.5525221790           0.39526851122
D   1   1.00
      0.53761929485           .41061717056
D   1   1.00
      0.16493173074           .24440410795
D   1   1.00
      0.0510000              1.0000000
F   1   1.00
      1.1470000              1.0000000
****
Mn     0
S   8   1.00
 277185.0015300              0.22838385133D-03
  41550.7698900              0.17707650375D-02
   9455.9700152              0.92077209994D-02
   2676.5206482              0.37415971825D-01
    871.46687530             0.12164861426
    312.98306420             0.28824392499
    121.44454051             0.41041600847
     47.922598829            0.21372375145
S   4   1.00
    303.66723163            -0.24589926140D-01
     93.881403187           -0.11602608038
     14.879421214            0.55112059677
      6.2865200745           0.53707560756
S   2   1.00
      9.4858591337          -0.22889262695
      1.5698706158           0.71196169587
S   1   1.00
      0.65903213608          1.0000000
S   1   1.00
      0.10686292371          1.0000000
S   1   1.00
      0.39267435433D-01      1.0000000
P   6   1.00
   1444.7978182              0.23994136455D-02
    342.06551197             0.19369286864D-01
    109.58400891             0.90236108988D-01
     40.747988173            0.25745467851
     16.188626566            0.41272351958
      6.5484505964           0.24087700007
P   3   1.00
     25.357086437           -0.28707174058D-01
      3.4830168782           0.55208100712
      1.3858800906           0.97226901379
P   1   1.00
      0.52555094893          1.0000000
P   1   1.00
      0.1276500              1.0000000
D   4   1.00
     56.563189119            0.11543245294532D-01
     16.278734711            0.70299845987196D-01
      5.6964273914           0.22450770821295
      2.1411147942           0.39703065434226
D   1   1.00
      0.78291801938           .41941039165375
D   1   1.00
      0.25952311214           .21887261672743
D   1   1.00
      0.0860000              1.0000000
F   1   1.00
      1.3260000              1.0000000
****
Fe     0
S   8   1.00
 300784.8463700              0.22806273096D-03
  45088.9705570              0.17681788761D-02
  10262.5163170              0.91927083490D-02
   2905.2897293              0.37355495807D-01
    946.11487137             0.12151108426
    339.87832894             0.28818881468
    131.94425588             0.41126612677
     52.111494077            0.21518583573
S   4   1.00
    329.48839267            -0.24745216477D-01
    101.92332739            -0.11683089050
     16.240462745            0.55293621136
      6.8840675801           0.53601640182
S   2   1.00
     10.470693782           -0.22912708577
      1.7360039648           0.71159319984
S   1   1.00
      0.72577288979          1.0000000
S   1   1.00
      0.11595528203          1.0000000
S   1   1.00
      0.41968227746D-01      1.0000000
P   6   1.00
   1585.3959970              0.23793960179D-02
    375.38006499             0.19253154755D-01
    120.31816501             0.90021836536D-01
     44.788749031            0.25798172356
     17.829278584            0.41492649744
      7.2247153786           0.24207474784
P   3   1.00
     28.143219756           -0.29041755152D-01
      3.8743241412           0.55312260343
      1.5410752281           0.96771136842
P   1   1.00
      0.58285615250          1.0000000
P   1   1.00
      0.1349150              1.0000000
D   4   1.00
     61.996675034            0.11971972255D-01
     17.873732552            0.73210135410D-01
      6.2744782934           0.23103094314
      2.3552337175           0.39910706494
D   1   1.00
      0.85432239901           .41391589765
D   1   1.00
      0.27869254413           .21909269782
D   1   1.00
      0.0910000              1.0000000
F   1   1.00
      1.5980000              1.0000000
****
Co     0
S   8   1.00
 325817.0155300              0.22568462484D-03
  48839.6364530              0.17499397533D-02
  11114.9373070              0.91003134097D-02
   3146.1603642              0.36996256837D-01
   1024.4378465              0.12044269621
    368.02508816             0.28598731649
    142.91229205             0.40908312004
     56.482649209            0.21500145739
S   4   1.00
    356.40298318            -0.24767059678D-01
    110.31165215            -0.11702139134
     17.659634834            0.55215522200
      7.5059030479           0.53246877060
S   2   1.00
     11.501807176           -0.22942470077
      1.9081994606           0.71180933514
S   1   1.00
      0.79396696891          1.0000000
S   1   1.00
      0.12444448829          1.0000000
S   1   1.00
      0.44444645379D-01      1.0000000
P   6   1.00
   1731.1369144              0.23905767685D-02
    409.91750438             0.19382999967D-01
    131.45648578             0.90905448509D-01
     48.987439714            0.26146681577
     19.537078992            0.42157264570
      7.9287281634           0.24571813557
P   3   1.00
     31.076017584           -0.29438069973D-01
      4.2835180697           0.55615568168
      1.7022921563           0.96772195064
P   1   1.00
      0.64202908602          1.0000000
P   1   1.00
      0.1413080              1.0000000
D   4   1.00
     68.140745239            0.11983845360D-01
     19.685241019            0.73688540475D-01
      6.9322128825           0.23085496779
      2.6025125694           0.39281059225
D   1   1.00
      0.94016837302           .40203412228
D   1   1.00
      0.30381457794           .21415606743
D   1   1.00
      0.0980000              1.0000000
F   1   1.00
      1.9030000              1.0000000
****
Ni     0
S   8   1.00
 351535.7293500              0.22529386884D-03
  52695.8092830              0.17468616223D-02
  11992.4682930              0.90849992136D-02
   3394.5776689              0.36940748447D-01
   1105.3594585              0.12032819950
    397.14677769             0.28596715057
    154.27542974             0.40983020196
     61.018723780            0.21620642851
S   4   1.00
    384.45559739            -0.24651279268D-01
    119.04879199            -0.11658505277
     19.137012223            0.54864126676
      8.1526718562           0.52640051122
S   2   1.00
     12.579408642           -0.22797884293
      2.0870866081           0.70703738215
S   1   1.00
      0.86432568555          1.0000000
S   1   1.00
      0.13283169217          1.0000000
S   1   1.00
      0.46845327726D-01      1.0000000
P   6   1.00
   1883.0907486              0.23748258443D-02
    445.95155320             0.19289457172D-01
    143.08430815             0.90718211507D-01
     53.372920722            0.26181414117
     21.321919357            0.42309149832
      8.6643561994           0.24641686015
P   3   1.00
     34.144255211           -0.29677129163D-01
      4.7122455921           0.55616824096
      1.8709231845           0.96357766460
P   1   1.00
      0.70370016267          1.0000000
P   1   1.00
      0.1465880              1.0000000
D   4   1.00
     74.591603465            0.12077454672D-01
     21.590632752            0.74637262154D-01
      7.6246142580           0.23236775502
      2.8632206762           0.39042651680
D   1   1.00
      1.0311063388            .39509498921
D   1   1.00
      0.33060760691           .21138769167
D   1   1.00
      0.1060000              1.0000000
F   1   1.00
      2.1740000              1.0000000
****
Cu     0
S   8   1.00
 377518.7992300              0.22811766128D-03
  56589.9843110              0.17688035931D-02
  12878.7117060              0.91993460227D-02
   3645.3752143              0.37411016434D-01
   1187.0072945              0.12189873737
    426.46421902             0.28983900714
    165.70660164             0.41531872174
     65.598942707            0.21905799287
S   4   1.00
    414.41265811            -0.24682525053D-01
    128.32056039            -0.11716827406
     20.622089750            0.55301315941
      8.7821226045           0.52242718609
S   2   1.00
     13.741372006           -0.22736061821
      2.2431246833           0.71761210873
S   1   1.00
      0.89370549079          1.0000000
S   1   1.00
      0.10836699534          1.0000000
S   1   1.00
      0.38806178058D-01      1.0000000
P   6   1.00
   2034.7596692              0.23524822298D-02
    481.90468106             0.19134070751D-01
    154.67482963             0.90171105278D-01
     57.740576969            0.26063284735
     23.099052811            0.42093485770
      9.3882478591           0.24344615121
P   3   1.00
     37.596171210           -0.28991094530D-01
      5.1240690810           0.54919083831
      2.0119996085           0.93793330488
P   1   1.00
      0.73860686002          1.0000000
P   1   1.00
      0.1550650              1.0000000
D   4   1.00
     74.129460637            0.14363216676D-01
     21.359842587            0.86628177096D-01
      7.4995240537           0.25631430541
      2.7601394169           0.40374062368
D   1   1.00
      0.95362061236           .39427042447
D   1   1.00
      0.28420862520           .23091146816
D   1   1.00
      0.0850000              1.0000000
F   1   1.00
      2.2330000              1.0000000
****
Zn     0
S   8   1.00
 405924.3102800              0.22442017483D-03
  60846.9557350              0.17402086626D-02
  13847.3430920              0.90513339565D-02
   3919.6158551              0.36817341445D-01
   1276.3594167              0.12004850256
    458.67254435             0.28576057621
    178.28725246             0.41087462062
     70.612192837            0.21816962456
S   4   1.00
    443.88077950            -0.24934274984D-01
    137.55875267            -0.11817955766
     22.268083479            0.55367318468
      9.5217310606           0.52628934936
S   2   1.00
     14.874114065           -0.22929955254
      2.4647517612           0.71135484742
S   1   1.00
      1.0113272238           1.0000000
S   1   1.00
      0.14919852089          1.0000000
S   1   1.00
      0.51441872981D-01      1.0000000
P   6   1.00
   2205.3508534              0.23356240448D-02
    522.35300699             0.19031022634D-01
    167.73055542             0.89955758675D-01
     62.670045373            0.26113248631
     25.109749456            0.42348448173
     10.225142681            0.24618926885
P   3   1.00
     40.713442521           -0.30029667592D-01
      5.6247090696           0.55575254864
      2.2279949116           0.95581013442
P   1   1.00
      0.83354741691          1.0000000
P   1   1.00
      0.1624550              1.0000000
P   1   1.00
      0.0477690              1.0000000
D   4   1.00
     88.554315311            0.12728170015D-01
     25.721525557            0.79394499843D-01
      9.1278367624           0.24491506805
      3.4312364064           0.40390526479
D   1   1.00
      1.2308920645            .40158491145
D   1   1.00
      0.39031845112           .21579805034
D   1   1.00
      0.1240000              1.0000000
F   1   1.00
      2.6140000              1.0000000
****
Ga     0
S   8   1.00
 435548.6625400              0.23646329650D-03
  65289.5890310              0.18335271776D-02
  14858.7842560              0.95371863081D-02
   4205.9734729              0.38803412468D-01
   1369.6416431              0.12661604848
    492.30348905             0.30175310292
    191.41923233             0.43543934218
     75.840558665            0.23282363780
S   4   1.00
    474.30810613            -0.26743707958D-01
    147.10297560            -0.12654657542
     23.982599435            0.58840346839
     10.298230094            0.56324271589
S   2   1.00
     16.050381430           -0.24516439508
      2.6988468784           0.74578049593
S   1   1.00
      1.1428588736           1.0000000
S   1   1.00
      0.20217652251          1.0000000
S   1   1.00
      0.71980152032D-01      1.0000000
P   6   1.00
   2432.0171070              0.22434065928D-02
    576.12049582             0.18342265336D-01
    185.11584354             0.87279697167D-01
     69.246572556            0.25684868351
     27.818107777            0.42398378107
     11.420229938            0.25701340043
P   3   1.00
     42.819661530           -0.19326519119D-01
      6.3885901000           0.31571386917
      2.6698993326           0.57617792822
P   1   1.00
      1.0781783834           1.0000000
P   1   1.00
      0.22796559371          1.0000000
P   1   1.00
      0.62836234833D-01      1.0000000
D   5   1.00
    103.92331829             0.11464613652D-01
     30.371094389            0.73625747383D-01
     10.872078097            0.23505107382
      4.1549137954           0.40318563513
      1.5345659145           0.40824748152
D   1   1.00
      0.51114263830           .20502439263
D   1   1.00
      0.30622000             1.0000000
D   1   1.00
      0.11391309             1.0000000
F   1   1.00
      0.30996095             1.0000000
****
Ge     0
S   8   1.00
 466115.0059200              0.22487264660D-03
  69875.4207620              0.17435426729D-02
  15903.2767160              0.90691482206D-02
   4501.8233453              0.36906174685D-01
   1466.0570924              0.12050167907
    527.07841728             0.28748641703
    205.00395074             0.41622321885
     81.251596065            0.22397845695
S   4   1.00
    505.74661282            -0.25184609291D-01
    156.96593744            -0.11898929721
     25.761448176            0.54930135870
     11.106654687            0.52939309129
S   2   1.00
     17.272059104           -0.22854595728
      2.9438289048           0.68377930317
S   1   1.00
      1.2839164916           1.0000000
S   1   1.00
      0.25873337445          1.0000000
S   1   1.00
      0.93524913177D-01      1.0000000
P   6   1.00
   2633.9346241              0.22143925310D-02
    624.00161628             0.18140899141D-01
    200.58528404             0.86632184922D-01
     75.097081525            0.25649020592
     30.214388474            0.42658611262
     12.440087567            0.26200527313
P   3   1.00
     45.981316002           -0.20321767678D-01
      6.9945654416           0.32013744527
      2.9686001327           0.59051014555
P   1   1.00
      1.2320988495           1.0000000
P   1   1.00
      0.28981614974          1.0000000
P   1   1.00
      0.85564606447D-01      1.0000000
D   5   1.00
    119.44887581             0.10586544521D-01
     35.062915293            0.69601280945D-01
     12.636924529            0.22807035287
      4.8888672922           0.40301067220
      1.8453195392           0.41304847015
D   1   1.00
      0.63571158892           .19639209740
D   1   1.00
      0.35492132             1.0000000
D   1   1.00
      0.13155709             1.0000000
F   1   1.00
      0.36210645             1.0000000
****
As     0
S   8   1.00
 498032.4215800              0.22740196900D-03
  74656.8687430              0.17632816413D-02
  16990.9600040              0.91728040381D-02
   4809.6200321              0.37337829344D-01
   1566.2887055              0.12199536117
    563.21360499             0.29137475324
    219.11179978             0.42326351479
     86.866061030            0.22921464278
S   4   1.00
    538.19512479            -0.25254197297D-01
    167.14850224            -0.11915461115
     27.605517159            0.54628495980
     11.947858521            0.53001520976
S   2   1.00
     18.538023133           -0.23479188136
      3.2018985739           0.69167053428
S   1   1.00
      1.4356522077           1.0000000
S   1   1.00
      0.31837805200          1.0000000
S   1   1.00
      0.11622632186          1.0000000
P   6   1.00
   2678.9421546              0.23318955287D-02
    634.61765840             0.19042149977D-01
    203.93967606             0.90229744913D-01
     76.323890369            0.26169037693
     30.664124943            0.41857168155
     12.505056732            0.23447830190
P   4   1.00
     49.256229549           -0.21235539870D-01
      7.7274891466           0.30470206668
      3.5410493476           0.52888373107
      1.6985585501           0.37272250955
P   1   1.00
      0.76848071044          1.0000000
P   1   1.00
      0.30050823260          1.0000000
P   1   1.00
      0.98190639437D-01      1.0000000
D   5   1.00
    135.33289305             0.99291144106D-02
     39.860212744            0.66568843496D-01
     14.446428359            0.22275768307
      5.6432900356           0.40309224382
      2.1668188623           0.41671667946
D   1   1.00
      0.76514970569           .18935502288
D   1   1.00
      0.42434653             1.0000000
D   1   1.00
      0.16331527             1.0000000
F   1   1.00
      0.43271941             1.0000000
****
Se     0
S   8   1.00
 531071.6669600              0.24108973168D-03
  79603.0441170              0.18696431441D-02
  18115.8442400              0.97271616536D-02
   5127.8923194              0.39604793031D-01
   1669.9130839              0.12948855136
    600.57534527             0.30959437289
    233.70021247             0.45115769216
     92.672443932            0.24579189033
S   4   1.00
    571.57513675            -0.26895707881D-01
    177.63686375            -0.12670989353
     29.517767052            0.57699001719
     12.824399795            0.56369075408
S   2   1.00
     19.848235841           -0.25132415534
      3.4744018486           0.72905416980
S   1   1.00
      1.5988910849           1.0000000
S   1   1.00
      0.38333469387          1.0000000
S   1   1.00
      0.14049742459          1.0000000
P   6   1.00
   2815.3500566              0.25569026854D-02
    666.92558298             0.20874026901D-01
    214.34213188             0.98772096250D-01
     80.246687942            0.28471821221
     32.251081288            0.45003584934
     13.106432562            0.24416091055
P   4   1.00
     53.366108516           -0.21558456273D-01
      8.1827777195           0.32662310638
      3.6239945672           0.57740499319
      1.6341591401           0.34301320826
P   1   1.00
      0.58418320228          1.0000000
P   1   1.00
      0.23966269279          1.0000000
P   1   1.00
      0.88785134803D-01      1.0000000
D   5   1.00
    151.82910279             0.93970276988D-02
     44.839992523            0.64086503991D-01
     16.328999510            0.21834238004
      6.4305057612           0.40314789649
      2.5048025169           0.41966491490
D   1   1.00
      0.90271148434           .18366663432
D   1   1.00
      0.47683613             1.0000000
D   1   1.00
      0.18535160             1.0000000
F   1   1.00
      0.48866905             1.0000000
****
Br     0
S   8   1.00
 565073.2525600              0.23660314690D-03
  84701.7231790              0.18348332508D-02
  19276.2719000              0.95465849860D-02
   5456.4284576              0.38877142153D-01
   1776.9503500              0.12718314231
    639.19398276             0.30437662191
    248.78823961             0.44490940497
     98.678305494            0.24381643058
S   4   1.00
    606.07824568            -0.26527158709D-01
    188.45598484            -0.12484584809
     31.497144506            0.56468683559
     13.736008320            0.55555268564
S   2   1.00
     21.203212766           -0.24940920493
      3.7616420178           0.71213119743
S   1   1.00
      1.7735933962           1.0000000
S   1   1.00
      0.45197413664          1.0000000
S   1   1.00
      0.16613377099          1.0000000
P   6   1.00
   3019.6955723              0.24971049798D-02
    715.35481126             0.20419267596D-01
    229.98328751             0.96897148309D-01
     86.167844615            0.28053901252
     34.667870802            0.44606390473
     14.113870307            0.24410073923
P   4   1.00
     57.085653082           -0.21855950710D-01
      8.8193845840           0.32707075320
      3.9340302872           0.57855229520
      1.7998830384           0.33570987698
P   1   1.00
      0.66899410512          1.0000000
P   1   1.00
      0.27136238231          1.0000000
P   1   1.00
      0.10083790243          1.0000000
D   5   1.00
    168.85370257             0.89663981988D-02
     49.977949919            0.62062059316D-01
     18.274913338            0.21474732384
      7.2455694631           0.40335336746
      2.8562315025           0.42208813080
D   1   1.00
      1.0459621144            .17874813267
D   1   1.00
      0.56865655             1.0000000
D   1   1.00
      0.22031490             1.0000000
F   1   1.00
      0.57083312             1.0000000
****
Kr     0
S   8   1.00
 600250.9757500              0.23740610399D-03
  89976.6507810              0.18410240539D-02
  20476.8142250              0.95795580699D-02
   5796.1554078              0.39020650488D-01
   1887.5913196              0.12772645628
    679.11458519             0.30596521300
    264.38244511             0.44857474437
    104.88368574             0.24722957327
S   4   1.00
    641.47370764            -0.26745279805D-01
    199.57524820            -0.12571122567
     33.545462954            0.56483736390
     14.683955144            0.55972765539
S   2   1.00
     22.603101860           -0.25298771800
      4.0650682991           0.70992159965
S   1   1.00
      1.9611027060           1.0000000
S   1   1.00
      0.52465147979          1.0000000
S   1   1.00
      0.19332399511          1.0000000
P   6   1.00
   3232.9589614              0.24885607974D-02
    765.96442694             0.20379007428D-01
    246.33940810             0.96977188584D-01
     92.365283041            0.28199960954
     37.199509551            0.45116254358
     15.172166534            0.24917131496
P   4   1.00
     60.931321698           -0.22173603519D-01
      9.4792600646           0.32838462778
      4.2564686326           0.58124997120
      1.9729313762           0.32863541783
P   1   1.00
      0.76337108716          1.0000000
P   1   1.00
      0.30943625526          1.0000000
P   1   1.00
      0.11569704458          1.0000000
D   5   1.00
    186.41760904             0.86120284601D-02
     55.274124345            0.60394406304D-01
     20.283219120            0.21181331869
      8.0884536976           0.40366293413
      3.2214033853           0.42402860686
D   1   1.00
      1.1952170102            .17441742274
D   1   1.00
      0.6480000              1.0000000
D   1   1.00
      0.2510000              1.0000000
F   1   1.00
      0.6280000              1.0000000
****
Rb     0
S   2   1.00
      7.4744618040           0.26997866363
      6.7296180594          -0.42629251814
S   1   1.00
      2.7816640004           1.0000000
S   1   1.00
      0.53452175148          1.0000000
S   1   1.00
      0.22368793034          1.0000000
S   1   1.00
      0.32410407052D-01      1.0000000
S   1   1.00
      0.14171047424D-01      1.0000000
P   4   1.00
      5.6720643194           0.48114224135D-01
      3.3320183956          -0.18485131426
      0.80150054910          0.42811864954
      0.36302220227          0.58673165411
P   1   1.00
      0.15733924392          1.0000000
P   1   1.00
      0.40000000000D-01      1.0000000
P   1   1.00
      0.16000000000D-01      1.0000000
D   1   1.00
      0.25907866956          0.76806746340D-01
D   1   1.00
      0.42507438045D-01      0.37846160487
D   1   1.00
      0.11909276840D-01      1.0000000
****
Sr     0
S   2   1.00
     10.000000000           -0.18530550262
      8.5000000000           0.33970355376
S   1   1.00
      3.0057048856           1.0000000
S   1   1.00
      0.61161287650          1.0000000
S   1   1.00
      0.27393841217          1.0000000
S   1   1.00
      0.57435564563D-01      1.0000000
S   1   1.00
      0.23338198665D-01      1.0000000
P   4   1.00
      7.5883077869           0.33731690287D-01
      3.6731307392          -0.20523185005
      0.90496618455          0.49209972665
      0.43310256408          0.62105296512
P   1   1.00
      0.20222168964          1.0000000
P   1   1.00
      0.72000000000D-01      1.0000000
P   1   1.00
      0.25000000000D-01      1.0000000
D   3   1.00
      3.6180810000          -0.75010000000D-02
      0.99665600000          0.10809800000
      0.39073500000          0.27854000000
D   1   1.00
      0.12277000000          1.0000000
D   1   1.00
      0.36655000000D-01      1.0000000
****
Y     0
S   2   1.00
     10.000000000           -0.17487686796
      8.5000000000           0.34152345084
S   1   1.00
      3.3653905454           1.0000000
S   1   1.00
      0.68860679385          1.0000000
S   1   1.00
      0.31191502936          1.0000000
S   1   1.00
      0.70326042567D-01      1.0000000
S   1   1.00
      0.27733859327D-01      1.0000000
P   4   1.00
      8.0554093616           0.36410978939D-01
      4.0163458751          -0.20872572547
      1.0232915404           0.48956929335
      0.49843561636          0.60611943833
P   1   1.00
      0.23307661842          1.0000000
P   1   1.00
      0.80000000000D-01      1.0000000
P   1   1.00
      0.27000000000D-01      1.0000000
D   3   1.00
      3.9030833060          -0.98209792625D-02
      1.1363234302           0.19183629664
      0.45617043877          0.40597788539
D   1   1.00
      0.17470950748          1.0000000
D   1   1.00
      0.61978796638D-01      1.0000000
F   1   1.00
      0.2651500              1.0000000
****
Zr     0
S   2   1.00
     11.000000000           -0.19075595257
      9.5000000000           0.33895588754
S   1   1.00
      3.6383667759           1.0000000
S   1   1.00
      0.76822026698          1.0000000
S   1   1.00
      0.34036824036          1.0000000
S   1   1.00
      0.75261298085D-01      1.0000000
S   1   1.00
      0.30131404705D-01      1.0000000
P   4   1.00
      8.6066305543           0.40404260236D-01
      4.4400979958          -0.21187745201
      1.1281026946           0.49164266891
      0.54346076310          0.57303370658
P   1   1.00
      0.25022406048          1.0000000
P   1   1.00
      0.85000000000D-01      1.0000000
P   1   1.00
      0.29000000000D-01      1.0000000
D   3   1.00
      4.5567957795          -0.96190569023D-02
      1.2904939797           0.20569990155
      0.51646987222          0.41831381851
D   1   1.00
      0.19349797794          1.0000000
D   1   1.00
      0.67309809967D-01      1.0000000
F   1   1.00
      0.3926100              1.0000000
****
Nb     0
S   2   1.00
     12.000000000           -0.20219507530
     10.500000000            0.33640105939
S   1   1.00
      3.9276062854           1.0000000
S   1   1.00
      0.85976543258          1.0000000
S   1   1.00
      0.39074087505          1.0000000
S   1   1.00
      0.86387259879D-01      1.0000000
S   1   1.00
      0.32906200326D-01      1.0000000
P   4   1.00
      9.2056285646           0.43347689874D-01
      4.8679632125          -0.21302479233
      1.2442155792           0.48102127136
      0.60390590312          0.53917858960
P   1   1.00
      0.27967675553          1.0000000
P   1   1.00
      0.90000000000D-01      1.0000000
P   1   1.00
      0.30000000000D-01      1.0000000
D   3   1.00
      4.6170975867          -0.13574476955D-01
      1.5663438480           0.20374310496
      0.66952425826          0.42997453105
D   1   1.00
      0.27140946867          1.0000000
D   1   1.00
      0.10054426592          1.0000000
F   1   1.00
      0.5227000              1.0000000
****
Mo     0
S   2   1.00
     14.000000000           -0.22490043406
     12.500000000            0.33151248555
S   1   1.00
      4.0921501803           1.0000000
S   1   1.00
      0.97053602586          1.0000000
S   1   1.00
      0.44217620170          1.0000000
S   1   1.00
      0.92915024334D-01      1.0000000
S   1   1.00
      0.35016314389D-01      1.0000000
P   4   1.00
      8.8931117915           0.69994449475D-01
      5.4689112270          -0.23547141883
      1.3548473007           0.46315460007
      0.65494867461          0.48820184710
P   1   1.00
      0.30428197472          1.0000000
P   1   1.00
      0.10000000000          1.0000000
P   1   1.00
      0.33000000000D-01      1.0000000
D   3   1.00
      5.0044445497          -0.21587364862D-01
      1.7736823324           0.20958680086
      0.76950591696          0.43730880599
D   1   1.00
      0.31530878939          1.0000000
D   1   1.00
      0.11754374390          1.0000000
F   1   1.00
      0.6554500              1.0000000
****
Tc     0
S   2   1.00
     15.000000000           -0.19945408941
     12.910581694            0.33689922245
S   1   1.00
      4.4493321158           1.0000000
S   1   1.00
      1.0548409451           1.0000000
S   1   1.00
      0.47909677246          1.0000000
S   1   1.00
      0.99124162989D-01      1.0000000
S   1   1.00
      0.36882799789D-01      1.0000000
P   4   1.00
     10.027138011            0.61481602710D-01
      5.8463419741          -0.23600729385
      1.4968345491           0.47746483995
      0.72934632066          0.50731543496
P   1   1.00
      0.33913558879          1.0000000
P   1   1.00
      0.11000000000          1.0000000
P   1   1.00
      0.35000000000D-01      1.0000000
D   3   1.00
      5.0906268699          -0.32176405405D-01
      2.0156178510           0.21280802536
      0.88113887240          0.44403309175
D   1   1.00
      0.36427094833          1.0000000
D   1   1.00
      0.13678402297          1.0000000
F   1   1.00
      0.7908500              1.0000000
****
Ru     0
S   2   1.00
     16.000000000           -0.20634002919
     13.910581694            0.33550437725
S   1   1.00
      4.7967971407           1.0000000
S   1   1.00
      1.1555425594           1.0000000
S   1   1.00
      0.52455741182          1.0000000
S   1   1.00
      0.10734572646          1.0000000
S   1   1.00
      0.39432760192D-01      1.0000000
P   4   1.00
     11.187208671            0.53225073263D-01
      6.2477688734          -0.22731662050
      1.6279472859           0.47869486056
      0.79326493538          0.50213311567
P   1   1.00
      0.36707276865          1.0000000
P   1   1.00
      0.11500000000          1.0000000
P   1   1.00
      0.37000000000D-01      1.0000000
D   3   1.00
      5.7341846619          -0.35266111560D-01
      2.2483686294           0.21802502222
      0.98376978359          0.44709565013
D   1   1.00
      0.40379445583          1.0000000
D   1   1.00
      0.14978618173          1.0000000
F   1   1.00
      0.9431400              1.0000000
****
Rh     0
S   2   1.00
     17.000000000           -0.16690803139
     13.910581694            0.34235001652
S   1   1.00
      5.2481265288           1.0000000
S   1   1.00
      1.2262575928           1.0000000
S   1   1.00
      0.53930216349          1.0000000
S   1   1.00
      0.10130730377          1.0000000
S   1   1.00
      0.37124139005D-01      1.0000000
P   4   1.00
     11.767103631            0.59494859388D-01
      6.7485133083          -0.23735853477
      1.7502679834           0.49019334303
      0.84321166133          0.50623933751
P   1   1.00
      0.38295544759          1.0000000
P   1   1.00
      0.11500000000          1.0000000
P   1   1.00
      0.37000000000D-01      1.0000000
D   4   1.00
     19.857830136            0.66960778187D-02
     10.061378139           -0.21981738213D-01
      2.2619546477           0.37918706236
      0.97098845035          0.67289976592
D   1   1.00
      0.38391195297          1.0000000
D   1   1.00
      0.13537026904          1.0000000
F   1   1.00
      1.0949900              1.0000000
****
Pd     0
S   2   1.00
     18.000000000           -0.16605388598
     14.662134308            0.34899955055
S   1   1.00
      5.6388709265           1.0000000
S   1   1.00
      1.3198953252           1.0000000
S   1   1.00
      0.57817908509          1.0000000
S   1   1.00
      0.10352166239          1.0000000
S   1   1.00
      0.37548442674D-01      1.0000000
P   4   1.00
     12.552899300            0.61728998206D-01
      7.2444496380          -0.24178626753
      1.8905941078           0.49453200915
      0.90737168760          0.50454362626
P   1   1.00
      0.40877210813          1.0000000
P   1   1.00
      0.11500000000          1.0000000
P   1   1.00
      0.37000000000D-01      1.0000000
D   4   1.00
     22.357457575            0.39559479546D-02
     10.682526382           -0.14039011601D-01
      2.4858232550           0.24219476776
      1.0735333903           0.42580283281
D   1   1.00
      0.42613842853          1.0000000
D   1   1.00
      0.15046355385          1.0000000
F   1   1.00
      1.2462900              1.0000000
****
Ag     0
S   2   1.00
     19.000000000           -0.16600104141
     15.428199933            0.35665095918
S   1   1.00
      6.0553507268           1.0000000
S   1   1.00
      1.4162368935           1.0000000
S   1   1.00
      0.61758635858          1.0000000
S   1   1.00
      0.10474197431          1.0000000
S   1   1.00
      0.37685106264D-01      1.0000000
P   4   1.00
     13.188180180            0.66928737147D-01
      7.7952789138          -0.24735235409
      2.0351571912           0.49154280216
      0.98093914842          0.49741609006
P   1   1.00
      0.44451179958          1.0000000
P   1   1.00
      0.13000000000          1.0000000
P   1   1.00
      0.41200000000D-01      1.0000000
D   4   1.00
     25.784397351            0.35645063082D-02
     11.396636755           -0.12984262784D-01
      2.7345581361           0.24108826548
      1.1873583605           0.42412330744
D   1   1.00
      0.47316910566          1.0000000
D   1   1.00
      0.16746017986          1.0000000
F   1   1.00
      1.3971100              1.0000000
****
Cd     0
S   2   1.00
     20.000000000           -0.17401196927
     16.309051661            0.37137277194
S   1   1.00
      6.4512709901           1.0000000
S   1   1.00
      1.5350047390           1.0000000
S   1   1.00
      0.68983631523          1.0000000
S   1   1.00
      0.13475720977          1.0000000
S   1   1.00
      0.47416874527D-01      1.0000000
P   4   1.00
     14.000681404            0.69333062793D-01
      8.3094019872          -0.25420103681
      2.2020058122           0.49200980368
      1.0779246137           0.49702118131
P   1   1.00
      0.50111879846          1.0000000
P   1   1.00
      0.16000000000          1.0000000
P   1   1.00
      0.51600000000D-01      1.0000000
D   4   1.00
     30.380789793            0.32545123835D-02
     11.474551578           -0.14212074843D-01
      3.0507394903           0.24961756436
      1.3622028524           0.44905635176
D   1   1.00
      0.56399409888          1.0000000
D   1   1.00
      0.20916686535          1.0000000
F   1   1.00
      1.5981300              1.0000000
****
In     0
S   4   1.00
    847.79276774             0.12432052471D-03
     72.041054824            0.23600367607D-02
     41.061316522           -0.85588299453D-02
     12.407609713            0.62952032489
S   2   1.00
     11.640316941            1.5543429200
      6.3695642727           0.67492488361
S   1   1.00
      1.7063236353           1.0000000
S   1   1.00
      0.78666967936          1.0000000
S   1   1.00
      0.16965196873          1.0000000
S   1   1.00
      0.62074858667D-01      1.0000000
P   3   1.00
    268.28136685             0.11542193636D-03
     14.781553782            0.77779830292D-01
      8.8041476194          -0.28332389472
P   3   1.00
      2.3717277227           0.47896111744
      1.1927065422           0.48293819961
      0.58352812041          0.16843883728
P   1   1.00
      0.23280968310          1.0000000
P   1   1.00
      0.88674065208D-01      1.0000000
P   1   1.00
      0.33598828267D-01      1.0000000
D   6   1.00
     94.282575063            0.43652729696D-03
     19.716431102            0.63918753088
     19.600106824           -0.64663115577
      3.5643186737           0.21187579614
      1.7017801400           0.42129321741
      0.76456615531          0.38418127707
D   1   1.00
      0.31826765584          1.0000000
D   1   1.00
      0.10000000000          1.0000000
F   1   1.00
      0.9000000              1.0000000
F   1   1.00
      0.26415991             1.0000000
****
Sn     0
S   4   1.00
   1577.0715931              0.17042767713D-03
    235.26601078             0.81467057272D-03
     38.206330645           -0.39057904293D-02
     13.097031765            0.53245922343
S   2   1.00
     11.681492759            1.5435287275
      5.9647604361           0.76421510041
S   1   1.00
      1.8891070740           1.0000000
S   1   1.00
      0.88514080630          1.0000000
S   1   1.00
      0.20500105152          1.0000000
S   1   1.00
      0.76748551032D-01      1.0000000
P   3   1.00
    221.55767496             0.31125177983D-03
     21.084021433            0.31108097016D-01
      8.7600138521          -0.27571560918
P   3   1.00
      2.5912909722           0.45912328666
      1.3426801157           0.49682867217
      0.67732735829          0.18962377821
P   1   1.00
      0.29418756752          1.0000000
P   1   1.00
      0.11863762052          1.0000000
P   1   1.00
      0.46215750632D-01      1.0000000
D   6   1.00
    108.33210154             0.46561853277D-03
     23.703936630            0.54063163067D-01
     22.339843906           -0.58928768877D-01
      4.0874834028           0.19588500896
      1.9737354146           0.42301799185
      0.90158257692          0.39252716176
D   1   1.00
      0.38237153649          1.0000000
D   1   1.00
      0.12000000000          1.0000000
F   1   1.00
      1.0000000              1.0000000
F   1   1.00
      0.2939284850           1.0000000
****
Sb     0
S   4   1.00
   1612.4199933              0.28540380783D-03
    238.84452097             0.13393778746D-02
     23.998118809           -0.49388154574D-01
     15.193124213            0.43392227254
S   2   1.00
     11.736409733            0.92125519965
      6.5259774794           0.79235280226
S   1   1.00
      2.0247451872           1.0000000
S   1   1.00
      0.97113418587          1.0000000
S   1   1.00
      0.24254333998          1.0000000
S   1   1.00
      0.92206608177D-01      1.0000000
P   3   1.00
    215.68393354             0.26051823221D-03
     16.374479088            0.73728000195D-01
      9.7216283345          -0.27230028128
P   3   1.00
      2.7982643154           0.46472692374
      1.4711045033           0.50364242075
      0.75165385301          0.18706666294
P   1   1.00
      0.33168699849          1.0000000
P   1   1.00
      0.13931606366          1.0000000
P   1   1.00
      0.56399307526D-01      1.0000000
D   6   1.00
    115.90312253             0.53140915051D-03
     30.474233720            0.59411139166D-02
     18.228418239           -0.10563706947D-01
      4.3291456646           0.20348177341
      2.1294818496           0.42748378928
      0.99682636692          0.38539560809
D   1   1.00
      0.43347239863          1.0000000
D   1   1.00
      0.14000000000          1.0000000
F   1   1.00
      1.1000000              1.0000000
F   1   1.00
      0.32369706             1.0000000
****
Te     0
S   5   1.00
   6213.2001650              0.17392073280D-03
    920.89640017             0.11933589842D-02
    199.28042708             0.36256556777D-02
     24.774233098           -0.59791033012D-01
     14.838199169            0.95943203263
S   2   1.00
     12.278761954            0.75942429936
      6.3807845532           0.35331689542
S   1   1.00
      2.2228405205           1.0000000
S   1   1.00
      1.0776043442           1.0000000
S   1   1.00
      0.28136649025          1.0000000
S   1   1.00
      0.10781573341          1.0000000
P   3   1.00
    204.29400852             0.40605406751D-03
     18.208759358            0.60255451613D-01
      9.9211024302          -0.27491671277
P   3   1.00
      3.1441528685           0.43154849974
      1.7220884031           0.55403079110
      0.89098945714          0.24087311227
P   1   1.00
      0.39804719568          1.0000000
P   1   1.00
      0.16538785242          1.0000000
P   1   1.00
      0.65082695586D-01      1.0000000
D   6   1.00
    121.51055249             0.63490629024D-03
     32.968794396            0.61811936324D-02
     19.249862451           -0.88929825218D-02
      4.7198407254           0.20159884764
      2.3428061416           0.42976049013
      1.1135379412           0.38247126751
D   1   1.00
      0.49200061510          1.0000000
D   1   1.00
      0.16000000000          1.0000000
F   1   1.00
      1.8500000              1.0000000
F   1   1.00
      0.38255757             1.0000000
****
I     0
S   5   1.00
   5899.5791533              0.24188269271D-03
    898.54238765             0.15474041742D-02
    200.37237912             0.42836684457D-02
     31.418053840           -0.39417936275D-01
     15.645987838            0.96086691992
S   2   1.00
     11.815741857            0.75961524091
      6.4614458287           0.42495501835
S   1   1.00
      2.3838067579           1.0000000
S   1   1.00
      1.1712089662           1.0000000
S   1   1.00
      0.32115875757          1.0000000
S   1   1.00
      0.12387919364          1.0000000
P   4   1.00
     12.984316904           -0.49096186164D-01
      3.6199503008           0.38914432482
      2.0232273090           0.65610817262
      1.0367490559           0.31803551647
P   3   1.00
    197.30030547             0.73951226905D-03
     20.061411349            0.66168450008D-01
      9.7631460485          -0.28554662348
P   1   1.00
      0.45937816000          1.0000000
P   1   1.00
      0.19116532928          1.0000000
P   1   1.00
      0.74878813023D-01      1.0000000
D   6   1.00
    119.12671745             0.82596039573D-03
     33.404240134            0.68377675770D-02
     17.805918203           -0.10308158997D-01
      4.8990510353           0.22670457658
      2.4516753106           0.44180113937
      1.1820693432           0.36775472225
D   1   1.00
      0.52923110068          1.0000000
D   1   1.00
      0.17000000000          1.0000000
F   1   1.00
      2.1800000              1.0000000
F   1   1.00
      0.44141808             1.0000000
****
Xe     0
S   5   1.00
   6420.2481656              0.25092173886D-03
    983.54530664             0.16251948178D-02
    219.43881364             0.46037106451D-02
     23.012587807           -0.14698707182
     18.048324490            0.57524870348
S   2   1.00
     11.752550163            0.66038420156
      6.2390917199           0.38470524721
S   1   1.00
      2.6257211320           1.0000000
S   1   1.00
      1.2905042943           1.0000000
S   1   1.00
      0.36204185060          1.0000000
S   1   1.00
      0.14069888091          1.0000000
P   4   1.00
     13.960683826           -0.50950157807D-01
      4.0928947097           0.36669211800
      2.2546815460           0.72619456861
      1.1546596184           0.35555871740
P   3   1.00
    193.81432545             0.95394802497D-03
     21.725228086            0.57393353332D-01
      9.8891605641          -0.27974266640
P   1   1.00
      0.52321923128          1.0000000
P   1   1.00
      0.21945569800          1.0000000
P   1   1.00
      0.86158996836D-01      1.0000000
D   6   1.00
    135.60300038             0.81873543290D-03
     38.727062692            0.60897654151D-02
     15.377328089           -0.92782985596D-02
      5.2602537686           0.22890785589
      2.6590627424           0.44434407051
      1.2938205124           0.36029482992
D   1   1.00
      0.58050830139          1.0000000
D   1   1.00
      0.18000000000          1.0000000
F   1   1.00
      2.5000000              1.0000000
F   1   1.00
      0.49652793             1.0000000
****
Cs     0
S   3   1.00
      5.8778113443           0.12859994983
      4.3631538286          -0.34632569725
      1.8048475155           0.69930637051
S   1   1.00
      0.37485237136          1.0000000
S   1   1.00
      0.16384858778          1.0000000
S   1   1.00
      0.27230462048D-01      1.0000000
S   1   1.00
      0.11991533212D-01      1.0000000
P   4   1.00
      4.2751856154           0.45723074174D-01
      1.9656663360          -0.25019961976
      0.47689195212          0.55660850066
      0.21529749588          0.58218553406
P   1   1.00
      0.91450850296D-01      1.0000000
P   1   1.00
      0.17592078473D-01      1.0000000
D   1   1.00
      0.27941471548          0.15040680034
D   1   1.00
      0.62419809739D-01      0.36150912942
D   1   1.00
      0.15987870156D-01      1.0000000
****
Ba     0
S   2   1.00
      6.0000000000          -0.56587174838
      4.9822082226           0.97514768535
S   1   1.00
      2.1451943914           1.0000000
S   1   1.00
      0.41486174100          1.0000000
S   1   1.00
      0.19214757016          1.0000000
S   1   1.00
      0.48465890337D-01      1.0000000
S   1   1.00
      0.20138298948D-01      1.0000000
P   4   1.00
      5.5000000000          -0.44586312998
      4.9017938336           0.67755479813
      2.6142685062          -0.46010554954
      0.47903394983          0.68749608021
P   1   1.00
      0.19415138747          1.0000000
P   1   1.00
      0.34917622027D-01      1.0000000
P   1   1.00
      0.16320065666D-01      1.0000000
D   3   1.00
      0.96631500000         -0.90893800000
      0.89382800000          0.94724000000
      0.27319500000          0.32205700000
D   1   1.00
      0.10389100000          1.0000000
D   1   1.00
      0.35578000000D-01      1.0000000
F   4   1.00
     10.00                   0.073
      3.20                   0.210
      1.00                   0.350
      0.32                   0.360
****
La     0
S   2   1.00
      5.0873990000          -0.44174952534
      4.2709780000           0.85812466843
S   1   1.00
      2.1823656045           1.0000000
S   1   1.00
      0.48966533785          1.0000000
S   1   1.00
      0.23301675348          1.0000000
S   1   1.00
      0.55719523051D-01      1.0000000
S   1   1.00
      0.22854708808D-01      1.0000000
P   4   1.00
      6.0000000000          -0.11397960924D-01
      3.6808191615           0.14675038550
      2.3265462081          -0.35581819167
      0.64342629633          0.45834955229
P   1   1.00
      0.33584281962          1.0000000
P   1   1.00
      0.16519051916          1.0000000
P   1   1.00
      0.354D-01              1.0000000
D   3   1.00
      1.2675288018          -0.17569274035
      0.89395340284          0.25139922933
      0.33095767339          0.44603267053
D   1   1.00
      0.13461377501          1.0000000
D   1   1.00
      0.51441629839D-01      1.0000000
F   1   1.00
      0.2568300              1.0000000
****
Ce     0
S   5   1.00
  66920.681000               0.50000000000D-05
   7142.4190000              0.62000000000D-04
   1149.2279000              0.40800000000D-03
    626.04740000             0.80000000000D-04
    137.28130000             0.35590000000D-02
S   1   1.00
     36.643400000            1.0000000
S   1   1.00
     25.974200000            1.0000000
S   1   1.00
     11.885900000            1.0000000
S   1   1.00
      3.0284000000           1.0000000
S   1   1.00
      1.5664000000           1.0000000
S   1   1.00
      0.59370000000          1.0000000
S   1   1.00
      0.26300000000          1.0000000
S   1   1.00
      0.49000000000D-01      1.0000000
S   1   1.00
      0.20700000000D-01      1.0000000
P   6   1.00
   1540.6142012             -0.26957183646D-04
    327.03620501            -0.28472254334D-03
    109.60350154            -0.32344795159D-03
     21.538843756           -0.70680313025D-01
     13.193872708            0.24804039000
      3.0269443306          -0.25859425000
P   3   1.00
      6.4369463859          -0.10809501000
      3.8798398182          -0.23803318999
      1.9048218166          -0.19736029000
P   1   1.00
      1.3440027231           1.0000000
P   1   1.00
      0.75170989085          1.0000000
P   1   1.00
      0.33582028579          1.0000000
P   1   1.00
      0.13679455578          1.0000000
P   1   1.00
      0.34898392874D-01      1.0000000
D   6   1.00
    367.71570000             0.12000000000D-03
    109.87980000             0.99100000000D-03
     36.021100000            0.77780000000D-02
     14.763700000           -0.62958000000D-01
      7.3281000000           0.18034200000
      3.9441000000           0.43252900000
D   1   1.00
      2.0202000000           1.0000000
D   1   1.00
      0.96490000000          1.0000000
D   1   1.00
      0.32730000000          1.0000000
D   1   1.00
      0.10320000000          1.0000000
F   5   1.00
    123.48210000             0.15660000000D-02
     43.988100000            0.18101000000D-01
     19.451800000            0.76157000000D-01
      8.6013000000           0.19268300000
      3.8049000000           0.32433200000
F   1   1.00
      1.6176000000           1.0000000
F   1   1.00
      0.63640000000          1.0000000
F   1   1.00
      0.21640000000          1.0000000
G   1   1.00
      0.37110000000          1.0000000
****
Pr     0
S   5   1.00
  66920.681000               0.80000000000D-05
  10906.625000               0.50000000000D-04
   2635.4147000              0.24300000000D-03
    713.90510000             0.87600000000D-03
    140.01390000             0.41760000000D-02
S   1   1.00
     38.128000000            1.0000000
S   1   1.00
     26.985500000            1.0000000
S   1   1.00
     12.495900000            1.0000000
S   1   1.00
      3.1878000000           1.0000000
S   1   1.00
      1.6451000000           1.0000000
S   1   1.00
      0.61850000000          1.0000000
S   1   1.00
      0.27310000000          1.0000000
S   1   1.00
      0.50600000000D-01      1.0000000
S   1   1.00
      0.21200000000D-01      1.0000000
P   6   1.00
   1542.4277530             -0.39138546304D-04
    334.96907623            -0.39055170334D-03
    109.62343240            -0.89406456462D-03
     22.183078862           -0.70604726802D-01
     13.658163200            0.24747588569
      3.0331953705          -0.25776259936
P   3   1.00
      6.6047433884          -0.10834093438
      3.9695549710          -0.24027465924
      1.8876075409          -0.19718069819
P   1   1.00
      1.1574042008           1.0000000
P   1   1.00
      0.70703662269          1.0000000
P   1   1.00
      0.32376482703          1.0000000
P   1   1.00
      0.13270288477          1.0000000
P   1   1.00
      0.35682474433D-01      1.0000000
D   6   1.00
    355.96150000             0.19300000000D-03
    107.14140000             0.15450000000D-02
     37.556200000            0.90040000000D-02
     15.085900000           -0.47296000000D-01
      7.3832000000           0.20233700000
      3.9795000000           0.43537400000
D   1   1.00
      2.0469000000           1.0000000
D   1   1.00
      0.97940000000          1.0000000
D   1   1.00
      0.32960000000          1.0000000
D   1   1.00
      0.10260000000          1.0000000
F   5   1.00
    124.50830000             0.18850000000D-02
     44.583700000            0.20949000000D-01
     19.873100000            0.85208000000D-01
      8.9102000000           0.20531200000
      3.9977000000           0.33340300000
F   1   1.00
      1.7285000000           1.0000000
F   1   1.00
      0.69360000000          1.0000000
F   1   1.00
      0.24180000000          1.0000000
G   1   1.00
      0.40950000000          1.0000000
****
Nd     0
S   5   1.00
  67945.590000               0.15000000000D-04
   9404.4083000              0.12500000000D-03
   2084.3177000              0.61000000000D-03
    586.98950000             0.17730000000D-02
    142.94060000             0.53920000000D-02
S   1   1.00
     39.672200000            1.0000000
S   1   1.00
     28.087800000            1.0000000
S   1   1.00
     13.056900000            1.0000000
S   1   1.00
      3.3514000000           1.0000000
S   1   1.00
      1.7247000000           1.0000000
S   1   1.00
      0.64270000000          1.0000000
S   1   1.00
      0.28280000000          1.0000000
S   1   1.00
      0.51900000000D-01      1.0000000
S   1   1.00
      0.21700000000D-01      1.0000000
P   6   1.00
   1541.9152978             -0.71997456535D-04
    335.40289049            -0.58631673271D-03
    106.74203322            -0.17009914039D-02
     22.896710196           -0.72558322965D-01
     14.200399316            0.24695703002
      3.0867394424          -0.25921514998
P   3   1.00
      6.7103596337          -0.10881330998
      4.1550367670          -0.24076653997
      1.9929222501          -0.19049609000
P   1   1.00
      1.1874978721           1.0000000
P   1   1.00
      0.65259339716          1.0000000
P   1   1.00
      0.29362298053          1.0000000
P   1   1.00
      0.11747692376          1.0000000
P   1   1.00
      0.32216083150D-01      1.0000000
D   6   1.00
    350.96120000             0.28200000000D-03
    105.96210000             0.22220000000D-02
     38.470400000            0.11016000000D-01
     15.482600000           -0.31804000000D-01
      7.4260000000           0.22399400000
      3.9996000000           0.43687400000
D   1   1.00
      2.0642000000           1.0000000
D   1   1.00
      0.98980000000          1.0000000
D   1   1.00
      0.33700000000          1.0000000
D   1   1.00
      0.10510000000          1.0000000
F   5   1.00
    126.08450000             0.21720000000D-02
     45.167900000            0.23585000000D-01
     20.170000000            0.94142000000D-01
      9.0999000000           0.21745600000
      4.1085000000           0.33961200000
F   1   1.00
      1.7914000000           1.0000000
F   1   1.00
      0.72580000000          1.0000000
F   1   1.00
      0.25620000000          1.0000000
G   1   1.00
      0.43120000000          1.0000000
****
Pm     0
S   5   1.00
  69642.715000               0.29000000000D-04
  10512.976000               0.21700000000D-03
   2302.5578000              0.11360000000D-02
    604.17620000             0.36880000000D-02
    155.76230000             0.77630000000D-02
S   1   1.00
     43.085200000            1.0000000
S   1   1.00
     27.874400000            1.0000000
S   1   1.00
     13.739500000            1.0000000
S   1   1.00
      3.4869000000           1.0000000
S   1   1.00
      1.7860000000           1.0000000
S   1   1.00
      0.66590000000          1.0000000
S   1   1.00
      0.29190000000          1.0000000
S   1   1.00
      0.53000000000D-01      1.0000000
S   1   1.00
      0.22100000000D-01      1.0000000
P   6   1.00
   1541.8763965             -0.97813730374D-04
    336.04008962            -0.78060176940D-03
    106.56623043            -0.23069377088D-02
     23.811447991           -0.74414777977D-01
     14.908551039            0.24496395000
      3.1749164710          -0.26347889002
P   3   1.00
      6.8237905134          -0.10890262000
      4.2307930831          -0.23718578999
      1.8619629957          -0.19281728001
P   1   1.00
      0.97760378202          1.0000000
P   1   1.00
      0.48131299262          1.0000000
P   1   1.00
      0.22682633560          1.0000000
P   1   1.00
      0.83616938506D-01      1.0000000
P   1   1.00
      0.29345374972D-01      1.0000000
D   6   1.00
    341.80600000             0.43500000000D-03
    102.94180000             0.34200000000D-02
     38.223400000            0.14991000000D-01
     16.124600000           -0.11413000000D-01
      7.4243000000           0.24276300000
      4.0177000000           0.43130900000
D   1   1.00
      2.0884000000           1.0000000
D   1   1.00
      1.0041000000           1.0000000
D   1   1.00
      0.34370000000          1.0000000
D   1   1.00
      0.10720000000          1.0000000
F   5   1.00
    126.65160000             0.26100000000D-02
     45.667200000            0.27331000000D-01
     20.494900000            0.10293400000
      9.3103000000           0.22727400000
      4.2351000000           0.34313100000
F   1   1.00
      1.8604000000           1.0000000
F   1   1.00
      0.75850000000          1.0000000
F   1   1.00
      0.26920000000          1.0000000
G   1   1.00
      0.45190000000          1.0000000
****
Sm     0
S   5   1.00
  70078.171000               0.97000000000D-04
  10598.384000               0.73000000000D-03
   2413.8660000              0.35230000000D-02
    677.40310000             0.10873000000D-01
    208.50730000             0.17824000000D-01
S   1   1.00
     39.366300000            1.0000000
S   1   1.00
     27.987500000            1.0000000
S   1   1.00
     14.342600000            1.0000000
S   1   1.00
      3.6128000000           1.0000000
S   1   1.00
      1.8452000000           1.0000000
S   1   1.00
      0.68750000000          1.0000000
S   1   1.00
      0.30010000000          1.0000000
S   1   1.00
      0.53900000000D-01      1.0000000
S   1   1.00
      0.22400000000D-01      1.0000000
P   6   1.00
   1545.8172951             -0.14093759837D-03
    358.33097527            -0.10497581620D-02
    105.41095006            -0.38047009161D-02
     24.323692819           -0.75758384975D-01
     15.330016786            0.24471562999
      3.2777030287          -0.25977821004
P   3   1.00
      7.3871345024          -0.10977915000
      4.3824346508          -0.24311473001
      1.9204352599          -0.18652745001
P   1   1.00
      1.0521152834           1.0000000
P   1   1.00
      0.50532320012          1.0000000
P   1   1.00
      0.22745219573          1.0000000
P   1   1.00
      0.76702408745D-01      1.0000000
P   1   1.00
      0.27281849214D-01      1.0000000
D   6   1.00
    398.01540000             0.43300000000D-03
    115.54660000             0.38520000000D-02
     41.893700000            0.17324000000D-01
     20.774300000            0.57430000000D-02
      7.5304000000           0.25998300000
      4.0454000000           0.43147800000
D   1   1.00
      2.1012000000           1.0000000
D   1   1.00
      1.0105000000           1.0000000
D   1   1.00
      0.34750000000          1.0000000
D   1   1.00
      0.10830000000          1.0000000
F   5   1.00
    127.18630000             0.30500000000D-02
     45.939600000            0.31145000000D-01
     20.623400000            0.11362400000
      9.3855000000           0.24012800000
      4.2790000000           0.34765200000
F   1   1.00
      1.8883000000           1.0000000
F   1   1.00
      0.77480000000          1.0000000
F   1   1.00
      0.27760000000          1.0000000
G   1   1.00
      0.46380000000          1.0000000
****
Eu     0
S   5   1.00
  70059.420000               0.97000000000D-04
  10776.235000               0.70700000000D-03
   2482.4901000              0.33620000000D-02
    702.15260000             0.10206000000D-01
    216.79260000             0.16597000000D-01
S   1   1.00
     41.495000000            1.0000000
S   1   1.00
     29.496900000            1.0000000
S   1   1.00
     15.030900000            1.0000000
S   1   1.00
      3.7772000000           1.0000000
S   1   1.00
      1.9219000000           1.0000000
S   1   1.00
      0.71310000000          1.0000000
S   1   1.00
      0.30970000000          1.0000000
S   1   1.00
      0.54900000000D-01      1.0000000
S   1   1.00
      0.22700000000D-01      1.0000000
P   6   1.00
   1545.4788969             -0.21477687577D-03
    348.79762213            -0.16803101931D-02
    105.52943529            -0.57348847854D-02
     25.617997454           -0.75899902959D-01
     15.784430330            0.24468326999
      3.3852871239          -0.26307923005
P   3   1.00
      7.4940301111          -0.10983416002
      4.5438093966          -0.24311706000
      2.0144742222          -0.18613405999
P   1   1.00
      1.1083886524           1.0000000
P   1   1.00
      0.51142648878          1.0000000
P   1   1.00
      0.22561415288          1.0000000
P   1   1.00
      0.76000181463D-01      1.0000000
P   1   1.00
      0.27117030486D-01      1.0000000
D   6   1.00
    389.08410000             0.53400000000D-03
    117.76020000             0.42580000000D-02
     44.986900000            0.17160000000D-01
     22.859900000            0.12427000000D-01
      7.8331000000           0.27041600000
      4.1134000000           0.44527200000
D   1   1.00
      2.0999000000           1.0000000
D   1   1.00
      1.0043000000           1.0000000
D   1   1.00
      0.34220000000          1.0000000
D   1   1.00
      0.10510000000          1.0000000
F   5   1.00
    128.23410000             0.34240000000D-02
     46.268500000            0.34313000000D-01
     20.736600000            0.12319400000
      9.4479000000           0.25182400000
      4.3149000000           0.35129200000
F   1   1.00
      1.9121000000           1.0000000
F   1   1.00
      0.78970000000          1.0000000
F   1   1.00
      0.28590000000          1.0000000
G   1   1.00
      0.47520000000          1.0000000
****
Gd     0
S   5   1.00
  70672.982000               0.13500000000D-03
  10580.420000               0.10060000000D-02
   2467.2196000              0.46050000000D-02
    710.30550000             0.13577000000D-01
    223.69340000             0.20915000000D-01
S   1   1.00
     42.884500000            1.0000000
S   1   1.00
     30.595200000            1.0000000
S   1   1.00
     15.792300000            1.0000000
S   1   1.00
      3.9598000000           1.0000000
S   1   1.00
      2.0077000000           1.0000000
S   1   1.00
      0.74940000000          1.0000000
S   1   1.00
      0.32410000000          1.0000000
S   1   1.00
      0.57800000000D-01      1.0000000
S   1   1.00
      0.23700000000D-01      1.0000000
P   6   1.00
   1547.5176828             -0.27484377768D-03
    341.04355363            -0.22027518871D-02
    100.44808811            -0.74993330072D-02
     25.638724200           -0.75632911948D-01
     15.897630316            0.24448929000
      3.5643308647          -0.26400163004
P   3   1.00
      8.3793352896          -0.11016848999
      4.7567465018          -0.24310255997
      2.1155437701          -0.18589755998
P   1   1.00
      1.2378242468           1.0000000
P   1   1.00
      0.57874986425          1.0000000
P   1   1.00
      0.25295715243          1.0000000
P   1   1.00
      0.78345762145D-01      1.0000000
P   1   1.00
      0.28325755449D-01      1.0000000
D   6   1.00
    406.09940000             0.65500000000D-03
    122.42050000             0.53410000000D-02
     46.367900000            0.22180000000D-01
     20.728900000            0.29630000000D-01
      7.9773000000           0.28827000000
      4.1175000000           0.44967800000
D   1   1.00
      2.0783000000           1.0000000
D   1   1.00
      0.98880000000          1.0000000
D   1   1.00
      0.33890000000          1.0000000
D   1   1.00
      0.10370000000          1.0000000
F   5   1.00
    128.70520000             0.39700000000D-02
     46.564700000            0.38735000000D-01
     20.888200000            0.13395800000
      9.5233000000           0.26283500000
      4.3476000000           0.35391100000
F   1   1.00
      1.9241000000           1.0000000
F   1   1.00
      0.79260000000          1.0000000
F   1   1.00
      0.28550000000          1.0000000
G   1   1.00
      0.47570000000          1.0000000
****
Tb     0
S   5   1.00
  72672.982000               0.14500000000D-03
  10989.467000               0.10810000000D-02
   2527.1175000              0.50610000000D-02
    721.01020000             0.14727000000D-01
    226.91820000             0.22029000000D-01
S   1   1.00
     46.084600000            1.0000000
S   1   1.00
     30.515700000            1.0000000
S   1   1.00
     15.763200000            1.0000000
S   1   1.00
      4.0394000000           1.0000000
S   1   1.00
      2.0660000000           1.0000000
S   1   1.00
      0.74960000000          1.0000000
S   1   1.00
      0.32390000000          1.0000000
S   1   1.00
      0.56100000000D-01      1.0000000
S   1   1.00
      0.23100000000D-01      1.0000000
P   6   1.00
   1496.7406375             -0.35252193521D-03
    336.67224858            -0.27802936896D-02
     95.107797436           -0.97271998087D-02
     26.173983351           -0.75975213748D-01
     16.574198794            0.24438375027
      3.7589776432          -0.26379918982
P   3   1.00
      8.9860567493          -0.11195705980
      4.9587485157          -0.24219364975
      2.0850168854          -0.18569740970
P   1   1.00
      1.3118796539           1.0000000
P   1   1.00
      0.60093829090          1.0000000
P   1   1.00
      0.26272369944          1.0000000
P   1   1.00
      0.79998395175D-01      1.0000000
P   1   1.00
      0.29116323886D-01      1.0000000
D   6   1.00
    410.83070000             0.84900000000D-03
    123.83550000             0.69370000000D-02
     47.013100000            0.28533000000D-01
     20.298900000            0.50342000000D-01
      8.0138000000           0.30163300000
      4.0855000000           0.44817800000
D   1   1.00
      2.0516000000           1.0000000
D   1   1.00
      0.98380000000          1.0000000
D   1   1.00
      0.34200000000          1.0000000
D   1   1.00
      0.10580000000          1.0000000
F   5   1.00
    128.96660000             0.45880000000D-02
     46.786100000            0.43563000000D-01
     21.002100000            0.14488000000
      9.5773000000           0.27243000000
      4.3716000000           0.35365200000
F   1   1.00
      1.9343000000           1.0000000
F   1   1.00
      0.79600000000          1.0000000
F   1   1.00
      0.28660000000          1.0000000
G   1   1.00
      0.47760000000          1.0000000
****
Dy     0
S   5   1.00
  78529.743000               0.13800000000D-03
  11854.699000               0.10330000000D-02
   2719.9807000              0.48610000000D-02
    772.40360000             0.14340000000D-01
    242.03200000             0.21620000000D-01
S   1   1.00
     48.356200000            1.0000000
S   1   1.00
     31.880600000            1.0000000
S   1   1.00
     16.860900000            1.0000000
S   1   1.00
      4.2155000000           1.0000000
S   1   1.00
      2.1287000000           1.0000000
S   1   1.00
      0.78890000000          1.0000000
S   1   1.00
      0.33830000000          1.0000000
S   1   1.00
      0.58100000000D-01      1.0000000
S   1   1.00
      0.23800000000D-01      1.0000000
P   6   1.00
   1358.7955712             -0.54124273749D-03
    314.30076974            -0.38199599919D-02
     96.833600236           -0.11659520370D-01
     26.794921343           -0.71362166970D-01
     16.402756832            0.24160993997
      3.7814596949          -0.26927863007
P   3   1.00
     11.024274121           -0.11776304007
      5.4163925954          -0.24421949997
      2.0677311442          -0.17947890999
P   1   1.00
      1.5508876090           1.0000000
P   1   1.00
      0.70008700696          1.0000000
P   1   1.00
      0.30001063837          1.0000000
P   1   1.00
      0.93510529355D-01      1.0000000
P   1   1.00
      0.32387494996D-01      1.0000000
D   6   1.00
    409.80320000             0.10460000000D-02
    123.71040000             0.84480000000D-02
     47.097600000            0.33945000000D-01
     20.120200000            0.63313000000D-01
      8.1571000000           0.31054200000
      4.1474000000           0.44327600000
D   1   1.00
      2.0825000000           1.0000000
D   1   1.00
      0.99980000000          1.0000000
D   1   1.00
      0.32020000000          1.0000000
D   1   1.00
      0.91300000000D-01      1.0000000
F   5   1.00
    129.62740000             0.52520000000D-02
     47.172700000            0.48490000000D-01
     21.158600000            0.15475200000
      9.6381000000           0.28117000000
      4.3953000000           0.35382800000
F   1   1.00
      1.9426000000           1.0000000
F   1   1.00
      0.79800000000          1.0000000
F   1   1.00
      0.28660000000          1.0000000
G   1   1.00
      0.47820000000          1.0000000
****
Ho     0
S   5   1.00
  86373.955000               0.78000000000D-04
  13014.200000               0.58800000000D-03
   2974.2417000              0.28010000000D-02
    840.77100000             0.83640000000D-02
    258.12230000             0.13419000000D-01
S   1   1.00
     49.764800000            1.0000000
S   1   1.00
     35.546300000            1.0000000
S   1   1.00
     18.129000000            1.0000000
S   1   1.00
      4.4456000000           1.0000000
S   1   1.00
      2.2170000000           1.0000000
S   1   1.00
      0.83290000000          1.0000000
S   1   1.00
      0.35440000000          1.0000000
S   1   1.00
      0.59700000000D-01      1.0000000
S   1   1.00
      0.24400000000D-01      1.0000000
P   6   1.00
   1332.9863082             -0.69886752830D-03
    314.40687931            -0.47443415377D-02
     97.911719435           -0.14164711110D-01
     27.909961603           -0.67658927355D-01
     16.545097311            0.23908917082
      3.9331568107          -0.28419452937
P   3   1.00
     11.734112679           -0.12903589462
      5.7259586736          -0.22875008481
      2.1474251528          -0.17724151732
P   1   1.00
      1.9836134634           1.0000000
P   1   1.00
      0.84599263880          1.0000000
P   1   1.00
      0.35904662823          1.0000000
P   1   1.00
      0.12780582053          1.0000000
P   1   1.00
      0.38623978525D-01      1.0000000
D   6   1.00
    454.44040000             0.10650000000D-02
    137.41230000             0.87540000000D-02
     52.693600000            0.35896000000D-01
     22.603700000            0.76848000000D-01
      8.7808000000           0.29227300000
      4.3752000000           0.45709200000
D   1   1.00
      2.1022000000           1.0000000
D   1   1.00
      0.90730000000          1.0000000
D   1   1.00
      0.31720000000          1.0000000
D   1   1.00
      0.97500000000D-01      1.0000000
F   5   1.00
    136.46780000             0.52300000000D-02
     49.569200000            0.48449000000D-01
     22.247100000            0.15620800000
     10.135900000            0.28238400000
      4.6186000000           0.35388100000
F   1   1.00
      2.0375000000           1.0000000
F   1   1.00
      0.83430000000          1.0000000
F   1   1.00
      0.29790000000          1.0000000
G   1   1.00
      0.49850000000          1.0000000
****
Er     0
S   5   1.00
  89904.835000               0.63000000000D-04
  13532.874000               0.47300000000D-03
   3087.3042000              0.22540000000D-02
    870.18760000             0.67060000000D-02
    263.42620000             0.10882000000D-01
S   1   1.00
     52.414100000            1.0000000
S   1   1.00
     37.438700000            1.0000000
S   1   1.00
     18.930000000            1.0000000
S   1   1.00
      4.6293000000           1.0000000
S   1   1.00
      2.3028000000           1.0000000
S   1   1.00
      0.86460000000          1.0000000
S   1   1.00
      0.36610000000          1.0000000
S   1   1.00
      0.60500000000D-01      1.0000000
S   1   1.00
      0.24700000000D-01      1.0000000
P   6   1.00
   1313.7192000             -0.85085703000D-03
    317.62634000            -0.56332121000D-02
    100.72062000            -0.15928060000D-01
     31.085412000           -0.56267936000D-01
     16.701242000            0.23405579000
      4.4544611000          -0.30821909000
P   3   1.00
     11.957197000           -0.14606300000
      6.1128678000          -0.21361997000
      2.3709039000          -0.17725088000
P   1   1.00
      2.6407536000           1.0000000
P   1   1.00
      1.0370364000           1.0000000
P   1   1.00
      0.44469224000          1.0000000
P   1   1.00
      0.17406437000          1.0000000
P   1   1.00
      0.68583626885D-01      1.0000000
P   1   1.00
      0.26118405217D-01      1.0000000
D   6   1.00
    456.00080000             0.14180000000D-02
    138.15230000             0.11586000000D-01
     53.204400000            0.46849000000D-01
     22.681500000            0.10408300000
      8.9971000000           0.28843400000
      4.4298000000           0.44983300000
D   1   1.00
      2.1154000000           1.0000000
D   1   1.00
      0.90920000000          1.0000000
D   1   1.00
      0.31100000000          1.0000000
D   1   1.00
      0.93300000000D-01      1.0000000
F   5   1.00
    137.95750000             0.52180000000D-02
     49.673200000            0.48047000000D-01
     22.275400000            0.16363400000
     10.212300000            0.28948300000
      4.6589000000           0.35374200000
F   1   1.00
      2.0551000000           1.0000000
F   1   1.00
      0.84060000000          1.0000000
F   1   1.00
      0.29960000000          1.0000000
G   1   1.00
      0.50180000000          1.0000000
****
Tm     0
S   5   1.00
  91965.741000               0.56000000000D-04
  13821.718000               0.42000000000D-03
   3143.9393000              0.20100000000D-02
    882.03480000             0.59310000000D-02
    261.83820000             0.96710000000D-02
S   1   1.00
     55.310800000            1.0000000
S   1   1.00
     39.507700000            1.0000000
S   1   1.00
     19.625100000            1.0000000
S   1   1.00
      4.8195000000           1.0000000
S   1   1.00
      2.3954000000           1.0000000
S   1   1.00
      0.89260000000          1.0000000
S   1   1.00
      0.37650000000          1.0000000
S   1   1.00
      0.61500000000D-01      1.0000000
S   1   1.00
      0.25000000000D-01      1.0000000
P   6   1.00
   1416.2116000             -0.95591407000D-03
    364.66774000            -0.55852573000D-02
    124.32162000            -0.16181718000D-01
     42.452195000           -0.36559868000D-01
     14.730545000            0.23712942000
      5.4481245000          -0.30572341000
P   3   1.00
     11.991772000           -0.15251673000
      9.8698236000          -0.20311556000
      2.0053929000          -0.19621836000
P   1   1.00
      3.5694494000           1.0000000
P   1   1.00
      1.3379669000           1.0000000
P   1   1.00
      0.57929408000          1.0000000
P   1   1.00
      0.23696110000          1.0000000
P   1   1.00
      0.76512597103D-01      1.0000000
P   1   1.00
      0.28346699677D-01      1.0000000
D   6   1.00
    462.75630000             0.15900000000D-02
    140.26880000             0.12892000000D-01
     54.038900000            0.51416000000D-01
     22.993700000            0.11270300000
      9.1744000000           0.29479100000
      4.4985000000           0.44636800000
D   1   1.00
      2.1434000000           1.0000000
D   1   1.00
      0.91950000000          1.0000000
D   1   1.00
      0.31310000000          1.0000000
D   1   1.00
      0.93400000000D-01      1.0000000
F   5   1.00
    139.45920000             0.59800000000D-02
     50.468800000            0.53736000000D-01
     22.646900000            0.17238700000
     10.346700000            0.29555200000
      4.7136000000           0.35243800000
F   1   1.00
      2.0773000000           1.0000000
F   1   1.00
      0.84900000000          1.0000000
F   1   1.00
      0.30230000000          1.0000000
G   1   1.00
      0.50660000000          1.0000000
****
Yb     0
S   5   1.00
  91972.903000               0.51000000000D-04
  13787.371000               0.38600000000D-03
   3123.6135000              0.18440000000D-02
    871.47540000             0.53560000000D-02
    250.46300000             0.88590000000D-02
S   1   1.00
     58.282700000            1.0000000
S   1   1.00
     41.630500000            1.0000000
S   1   1.00
     20.216400000            1.0000000
S   1   1.00
      4.9972000000           1.0000000
S   1   1.00
      2.4822000000           1.0000000
S   1   1.00
      0.91790000000          1.0000000
S   1   1.00
      0.38530000000          1.0000000
S   1   1.00
      0.61400000000D-01      1.0000000
S   1   1.00
      0.25000000000D-01      1.0000000
P   6   1.00
   1497.5567000             -0.10182934000D-02
    375.04101000            -0.60919401000D-02
    128.69727000            -0.17077693000D-01
     45.270759000           -0.35655508000D-01
     14.906971000            0.23732226000
      5.6450858000          -0.30559689000
P   3   1.00
     12.274108000           -0.15252141000
     10.695631000           -0.20243492000
      2.0359782000          -0.19621046000
P   1   1.00
      3.6752106000           1.0000000
P   1   1.00
      1.3296961000           1.0000000
P   1   1.00
      0.55338966000          1.0000000
P   1   1.00
      0.22382350000          1.0000000
P   1   1.00
      0.68350467650D-01      1.0000000
P   1   1.00
      0.25355670803D-01      1.0000000
D   6   1.00
    469.76060000             0.19840000000D-02
    142.61280000             0.16013000000D-01
     55.126700000            0.63153000000D-01
     23.441500000            0.13780000000
      9.4951000000           0.28549800000
      4.5792000000           0.43830900000
D   1   1.00
      2.1646000000           1.0000000
D   1   1.00
      0.92380000000          1.0000000
D   1   1.00
      0.31070000000          1.0000000
D   1   1.00
      0.91400000000D-01      1.0000000
F   5   1.00
    142.02930000             0.59570000000D-02
     51.086200000            0.53180000000D-01
     22.874100000            0.17807600000
     10.502500000            0.30060000000
      4.7872000000           0.35034200000
F   1   1.00
      2.1088000000           1.0000000
F   1   1.00
      0.86090000000          1.0000000
F   1   1.00
      0.30600000000          1.0000000
G   1   1.00
      0.51330000000          1.0000000
****
Lu     0
S   5   1.00
  95169.767000               0.22000000000D-04
  15488.403000               0.14500000000D-03
   3776.2335000              0.65100000000D-03
   1079.0501000              0.20380000000D-02
    268.95380000             0.51270000000D-02
S   1   1.00
     63.467900000            1.0000000
S   1   1.00
     45.133200000            1.0000000
S   1   1.00
     21.456800000            1.0000000
S   1   1.00
      5.3483000000           1.0000000
S   1   1.00
      2.6778000000           1.0000000
S   1   1.00
      1.0287000000           1.0000000
S   1   1.00
      0.44080000000          1.0000000
S   1   1.00
      0.79100000000D-01      1.0000000
S   1   1.00
      0.31300000000D-01      1.0000000
P   6   1.00
   1500.5317313             -0.10192569555D-02
    382.39748937            -0.59476212135D-02
    132.99969628            -0.16265160929D-01
     46.110032419           -0.35623845839D-01
     15.583529011            0.23709171074
      5.7856677022          -0.30670977844
P   3   1.00
     12.333733920           -0.15313031066
     11.080331415           -0.20300664852
      2.0341747228          -0.19458361263
P   1   1.00
      3.7823361008           1.0000000
P   1   1.00
      1.3682592248           1.0000000
P   1   1.00
      0.57288205601          1.0000000
P   1   1.00
      0.22793165135          1.0000000
P   1   1.00
      0.81403917986D-01      1.0000000
P   1   1.00
      0.29091071778D-01      1.0000000
D   6   1.00
    484.52750000             0.22860000000D-02
    146.66550000             0.18629000000D-01
     56.377900000            0.74088000000D-01
     23.671100000            0.16155400000
      9.4401000000           0.30809100000
      4.3712000000           0.44833400000
D   1   1.00
      1.9580000000           1.0000000
D   1   1.00
      0.72720000000          1.0000000
D   1   1.00
      0.24600000000          1.0000000
D   1   1.00
      0.74400000000D-01      1.0000000
F   5   1.00
    175.15590000             0.41020000000D-02
     62.890900000            0.39086000000D-01
     28.362400000            0.14704400000
     13.247800000            0.27109200000
      6.1440000000           0.34566500000
F   1   1.00
      2.7623000000           1.0000000
F   1   1.00
      1.1574000000           1.0000000
F   1   1.00
      0.42440000000          1.0000000
G   1   1.00
      0.70090000000          1.0000000
****
Hf     0
S   4   1.00
     24.000000000            0.19369448644
     16.000000000           -3.5064630782
     14.400000000            4.3082581000
     10.304504667           -0.91045809742
S   1   1.00
      3.8426510824           1.0000000
S   1   1.00
      0.93296029049          1.0000000
S   1   1.00
      0.42615320942          1.0000000
S   1   1.00
      0.93366560195D-01      1.0000000
S   1   1.00
      0.35532895141D-01      1.0000000
P   4   1.00
     17.000000000           -0.30316491880D-01
     11.738072097            0.10139279686
      4.9203967161          -0.28227924657
      1.1251726138           0.52032008501
P   1   1.00
      0.54220114055          1.0000000
P   1   1.00
      0.25659447877          1.0000000
P   1   1.00
      0.06500000000          1.0000000
D   3   1.00
      3.9820623229          -0.42446023944D-01
      1.3077987772           0.18409232564
      0.53272310298          0.41484423516
D   1   1.00
      0.20564954488          1.0000000
D   1   1.00
      0.73099858787D-01      1.0000000
F   1   1.00
      0.3154700              1.0000000
****
Ta     0
S   4   1.00
     24.473650944            0.20590322488
     18.721372549           -0.74670795514
     11.500000000            3.4071363897
     10.350000000           -2.8175487609
S   1   1.00
      3.8436180089           1.0000000
S   1   1.00
      1.0202266016           1.0000000
S   1   1.00
      0.46774781869          1.0000000
S   1   1.00
      0.10323186670          1.0000000
S   1   1.00
      0.38674461203D-01      1.0000000
P   4   1.00
     17.000000000           -0.32577305616D-01
     12.008186536            0.10336287365
      5.0278760583          -0.28526521696
      1.1937124184           0.51790141155
P   1   1.00
      0.57889707053          1.0000000
P   1   1.00
      0.27225198801          1.0000000
P   1   1.00
      0.06500000000          1.0000000
D   3   1.00
      3.9738796278          -0.52799310714D-01
      1.4528884813           0.18558319471
      0.61042908544          0.42959071631
D   1   1.00
      0.24216276510          1.0000000
D   1   1.00
      0.87909318337D-01      1.0000000
F   1   1.00
      0.3738600              1.0000000
****
W     0
S   3   1.00
     30.000000000            0.32246483410
     27.000000000           -0.46692257214
     13.078045684            0.42699563776
S   1   1.00
      4.8100449717           1.0000000
S   1   1.00
      0.98497804263          1.0000000
S   1   1.00
      0.44910485344          1.0000000
S   1   1.00
      0.11448352920          1.0000000
S   1   1.00
      0.41720421956D-01      1.0000000
P   4   1.00
     17.000000000           -0.37817768433D-01
     12.431973432            0.10905673845
      5.1586217658          -0.29399955020
      1.2801454812           0.51560726697
P   1   1.00
      0.62856790898          1.0000000
P   1   1.00
      0.29380423553          1.0000000
P   1   1.00
      0.06500000000          1.0000000
D   4   1.00
      7.4064737315           0.86993963018D-01
      5.9026268603          -0.17667540011
      1.2984756750           0.55145697030
      0.57153508541          0.95313596535
D   1   1.00
      0.23845526606          1.0000000
D   1   1.00
      0.91144267331D-01      1.0000000
F   1   1.00
      0.4319900              1.0000000
****
Re     0
S   3   1.00
     30.000000000            0.31780717811
     27.000000000           -0.46492321332
     13.078045684            0.45723641305
S   1   1.00
      5.0352712861           1.0000000
S   1   1.00
      1.0482706438           1.0000000
S   1   1.00
      0.47708773413          1.0000000
S   1   1.00
      0.12225857255          1.0000000
S   1   1.00
      0.44007400609D-01      1.0000000
P   4   1.00
     18.000000000           -0.26890962397D-01
     12.318606250            0.99711498502D-01
      5.3719234505          -0.29289398145
      1.3506646748           0.51466301434
P   1   1.00
      0.66212816808          1.0000000
P   1   1.00
      0.31071385193          1.0000000
P   1   1.00
      0.07000000000          1.0000000
D   4   1.00
      7.7352877672           0.83901798556D-01
      6.0949443610          -0.17722258734
      1.3871105497           0.55238259692
      0.62324027854          0.91980111239
D   1   1.00
      0.26517328547          1.0000000
D   1   1.00
      0.10321096849          1.0000000
F   1   1.00
      0.4898900              1.0000000
****
Os     0
S   3   1.00
     30.000000000            0.32213004804
     27.000000000           -0.47922918137
     13.524730005            0.47465946837
S   1   1.00
      5.2402883472           1.0000000
S   1   1.00
      1.1306661245           1.0000000
S   1   1.00
      0.51689966917          1.0000000
S   1   1.00
      0.13222953545          1.0000000
S   1   1.00
      0.47220318801D-01      1.0000000
P   4   1.00
     15.500000000            0.16016463376
     14.000000000           -0.23201520402
      5.5458290420           0.29772587274
      1.4139502215          -0.54253238176
P   1   1.00
      0.68136686765          1.0000000
P   1   1.00
      0.30911452647          1.0000000
P   1   1.00
      0.52000000000D-01      1.0000000
D   4   1.00
      8.2945059487           0.69648222110D-01
      6.3060397430          -0.16444229630
      1.4890109110           0.55154541033
      0.67315390607          0.88461370291
D   1   1.00
      0.28590805222          1.0000000
D   1   1.00
      0.11058012051          1.0000000
F   1   1.00
      0.5506500              1.0000000
****
Ir     0
S   3   1.00
     30.000000000            0.30797903228
     27.000000000           -0.46726361781
     13.961973911            0.47161003146
S   1   1.00
      5.3956977802           1.0000000
S   1   1.00
      1.2149128721           1.0000000
S   1   1.00
      0.55885743756          1.0000000
S   1   1.00
      0.14097974313          1.0000000
S   1   1.00
      0.50021924989D-01      1.0000000
P   4   1.00
     15.902664143           -0.16290720099
     14.415830698            0.23483212987
      5.7597608991          -0.30305337176
      1.5008913108           0.55512982069
P   1   1.00
      0.72348035957          1.0000000
P   1   1.00
      0.32785980328          1.0000000
P   1   1.00
      0.56000000000D-01      1.0000000
D   4   1.00
      8.6321692504           0.75000099949D-01
      6.5898192302          -0.17326965173
      1.5808379663           0.55065196913
      0.71827834905          0.85273641436
D   1   1.00
      0.30571851998          1.0000000
D   1   1.00
      0.11827071879          1.0000000
F   1   1.00
      0.6100800              1.0000000
****
Pt     0
S   3   1.00
     30.000000000            0.27148263900
     27.000000000           -0.42226758774
     14.408318564            0.44361581995
S   1   1.00
      5.5335788010           1.0000000
S   1   1.00
      1.2986438223           1.0000000
S   1   1.00
      0.58759393108          1.0000000
S   1   1.00
      0.13845587261          1.0000000
S   1   1.00
      0.49204459888D-01      1.0000000
P   4   1.00
     15.500000000           -0.15672718629
     14.000000000            0.23853412989
      6.1161212339          -0.31041379733
      1.5715586385           0.56473525089
P   1   1.00
      0.75132510781          1.0000000
P   1   1.00
      0.33306466812          1.0000000
P   1   1.00
      0.57000000000D-01      1.0000000
D   4   1.00
      8.3207937611           0.62945798646D-01
      7.4207226520          -0.90271847072D-01
      1.6570410639           0.16812526416
      0.73943569960          0.25045416970
D   1   1.00
      0.30510856008          1.0000000
D   1   1.00
      0.11350405268          1.0000000
F   1   1.00
      0.6681300              1.0000000
****
Au     0
S   3   1.00
     30.000000000            0.20749231108
     27.000000000           -0.33267893394
     14.746824331            0.38302817958
S   1   1.00
      5.6017248938           1.0000000
S   1   1.00
      1.3874162443           1.0000000
S   1   1.00
      0.62923031957          1.0000000
S   1   1.00
      0.14027517613          1.0000000
S   1   1.00
      0.49379413761D-01      1.0000000
P   4   1.00
     15.500000000            0.15001711880
     14.000000000           -0.23609813183
      6.4227368205           0.31458896948
      1.6595601681          -0.57279670446
P   1   1.00
      0.79402913993          1.0000000
P   1   1.00
      0.35125155397          1.0000000
P   1   1.00
      0.45000000000D-01      1.0000000
D   4   1.00
      9.5524098656           0.40145559502D-01
      7.2698886937          -0.93690906606D-01
      1.7746496789           0.31746282317
      0.79960541055          0.46795192483
D   1   1.00
      0.33252279372          1.0000000
D   1   1.00
      0.12445133105          1.0000000
F   1   1.00
      0.7248200              1.0000000
****
Hg     0
S   3   1.00
     48.013786990            0.58008164912D-02
     21.239875095           -0.17328165235
     15.876100879            0.36416685034
S   1   1.00
      5.5180531820           1.0000000
S   1   1.00
      1.5099145479           1.0000000
S   1   1.00
      0.70683482159          1.0000000
S   1   1.00
      0.16266265576          1.0000000
S   1   1.00
      0.56960589112D-01      1.0000000
P   4   1.00
     17.500000000           -0.86457187331D-01
     15.252594855            0.15327318234
      6.4404715169          -0.30274955249
      1.8180159920           0.54361285026
P   1   1.00
      0.90067981801          1.0000000
P   1   1.00
      0.41304540122          1.0000000
P   1   1.00
      0.11845702655          1.0000000
P   1   1.00
      0.36087619349D-01      1.0000000
D   4   1.00
     10.028197701            0.39922353165D-01
      7.5920661493          -0.94774230522D-01
      1.9144256118           0.31164157463
      0.88641552102          0.45567078406
D   1   1.00
      0.38154235320          1.0000000
D   1   1.00
      0.14880740086          1.0000000
F   1   1.00
      0.7956900              1.0000000
****
Tl     0
S   4   1.00
    729.65038145             0.13672829828D-03
     46.665548707            0.60443439951D-02
     20.970448726           -0.20022066697
     14.149588677            0.40801678488
S   2   1.00
     20.730134285           -0.71861135918D-01
      6.1527631309           0.98057508445
S   1   1.00
      1.5757324480           1.0000000
S   1   1.00
      0.74980169458          1.0000000
S   1   1.00
      0.19536816194          1.0000000
S   1   1.00
      0.70878767298D-01      1.0000000
P   3   1.00
     15.383852616            0.61717949180
     14.814929544           -0.72859235151
      6.7261253658           0.40438195364
P   3   1.00
      1.9626182149           0.43157661160
      1.0331857851           0.39230403853
      0.53837445996          0.14007406820
P   1   1.00
      0.24446611676          1.0000000
P   1   1.00
      0.90785377260D-01      1.0000000
P   1   1.00
      0.33401321498D-01      1.0000000
D   6   1.00
     57.606819928            0.16054811114D-03
      9.7368866667           0.24456562496D-01
      6.9256201679          -0.69914775031D-01
      2.1396230731           0.19496269490
      1.0836187110           0.29731629705
      0.52356298209          0.23728708102
D   1   1.00
      0.23842309375          1.0000000
D   1   1.00
      0.95000000000D-01      1.0000000
F   1   1.00
      0.9500000              1.0000000
F   1   1.00
      0.2843500              1.0000000
****
Pb     0
S   4   1.00
    591.61124370             0.22126521076D-03
     46.757232559            0.56961959130D-02
     20.746462696           -0.21374063831
     14.610796419            0.40502620616
S   2   1.00
     20.222637612           -0.83541883299D-01
      6.4767324865           0.97910892388
S   1   1.00
      1.6600600927           1.0000000
S   1   1.00
      0.80431655001          1.0000000
S   1   1.00
      0.22627039020          1.0000000
S   1   1.00
      0.84014530665D-01      1.0000000
P   3   1.00
     15.189102118            0.61952303583
     14.693144415           -0.72498497086
      6.8705890048           0.37680007984
P   3   1.00
      2.2021426123           0.40196284806
      1.2209125119           0.46058131862
      0.63367559815          0.19367655397
P   1   1.00
      0.28202837058          1.0000000
P   1   1.00
      0.11333375666          1.0000000
P   1   1.00
      0.43948707430D-01      1.0000000
D   6   1.00
     61.315369628            0.33870800787D-03
     12.372195840            0.13788683942D-01
      6.9254944983          -0.75979608103D-01
      2.3319539939           0.28113784298
      1.2108730003           0.44474512269
      0.60090478506          0.35326874351
D   1   1.00
      0.28135869813          1.0000000
D   1   1.00
      0.11500000000          1.0000000
F   1   1.00
      1.0000000              1.0000000
F   1   1.00
      0.2896200              1.0000000
****
Bi     0
S   4   1.00
    716.41435310             0.31254307133D-03
     83.806059047            0.17624768946D-02
     21.116962853           -0.21910983437
     15.491448187            0.40411224931
S   2   1.00
     23.239855029           -0.68255758685D-01
      6.6474255000           0.97888046471
S   1   1.00
      1.7617744005           1.0000000
S   1   1.00
      0.87252866000          1.0000000
S   1   1.00
      0.25618895997          1.0000000
S   1   1.00
      0.97073913006D-01      1.0000000
P   3   1.00
     15.249644669            0.74560356000
     14.846176053           -0.85578637338
      7.0636826784           0.40149159592
P   3   1.00
      2.5881255616           0.35542729633
      1.5020208499           0.63976991890
      0.76732724388          0.32332773839
P   1   1.00
      0.32797648982          1.0000000
P   1   1.00
      0.13820335991          1.0000000
P   1   1.00
      0.55137330969D-01      1.0000000
D   6   1.00
     66.404481948            0.38102878348D-03
     13.858426961            0.10746152442D-01
      7.0654519000          -0.71947646845D-01
      2.5252144035           0.26195974989
      1.3419585000           0.42594750000
      0.68340941000          0.33680325627
D   1   1.00
      0.32934755420          1.0000000
D   1   1.00
      0.14000000000          1.0000000
F   1   1.00
      1.0500000              1.0000000
F   1   1.00
      0.3127100              1.0000000
****
Po     0
S   5   1.00
   6744.8211765              0.76891556363D-04
    744.41892532             0.71284827354D-03
    131.04029309             0.22057583958D-02
     19.662021030           -0.64364713744
     16.623025609            0.91997150546
S   2   1.00
     23.094002965           -0.70404410177D-01
      6.9707398381           0.97886540086
S   1   1.00
      1.8497377593           1.0000000
S   1   1.00
      0.93082999263          1.0000000
S   1   1.00
      0.28673026462          1.0000000
S   1   1.00
      0.10979212169          1.0000000
P   4   1.00
      8.9027395407          -0.13798250445
      5.7414667465           0.26304005326
      1.9896329823           0.66225846161
      0.94703210822          0.39547051892
P   3   1.00
    253.99024497             0.83876362116D-04
      9.8712718748           0.24572710458
      7.4489893496          -0.44297763661
P   1   1.00
      0.37071136280          1.0000000
P   1   1.00
      0.15554706086          1.0000000
P   1   1.00
      0.61173720818D-01      1.0000000
D   6   1.00
     67.943077046            0.48919125336D-03
     14.914219894            0.10157120776D-01
      7.2973948305          -0.69943263066D-01
      2.6826784400           0.26244730680
      1.4374143009           0.42702361494
      0.73903797417          0.32502435477
D   1   1.00
      0.35838153281          1.0000000
D   1   1.00
      0.15000000000          1.0000000
F   1   1.00
      1.4000000              1.0000000
F   1   1.00
      0.3327500              1.0000000
****
At     0
S   5   1.00
   3635.9809356              0.12571463494D-03
    537.64129823             0.75950883820D-03
     91.600030756            0.25790982348D-02
     20.200005804           -0.54772187699
     16.893873824            0.78417507786
S   2   1.00
     18.177216938           -0.13023627002
      7.2317852082           0.96473566747
S   1   1.00
      1.9496199739           1.0000000
S   1   1.00
      0.99226695236          1.0000000
S   1   1.00
      0.31957178881          1.0000000
S   1   1.00
      0.12342539809          1.0000000
P   4   1.00
      8.9484156471          -0.15012953475
      5.9694592464           0.27048141788
      2.1099088209           0.63671217722
      1.0236370373           0.38057472615
P   3   1.00
    216.81518928             0.16975297090D-03
     10.592298115            0.22683755793
      7.4596585430          -0.47336848377
P   1   1.00
      0.42186356565          1.0000000
P   1   1.00
      0.17757132268          1.0000000
P   1   1.00
      0.69670886939D-01      1.0000000
D   6   1.00
     70.619633393            0.59974022914D-03
     16.212096478            0.93445952839D-02
      7.3607401479          -0.70748413897D-01
      2.9309052592           0.24037366077
      1.6085414823           0.41841372624
      0.84194162715          0.32832651044
D   1   1.00
      0.41335677957          1.0000000
D   1   1.00
      0.17400000000          1.0000000
F   1   1.00
      1.8000000              1.0000000
F   1   1.00
      0.3740800              1.0000000
****
Rn     0
S   5   1.00
   5187.7442468              0.16097034848D-03
    768.14491207             0.10508214789D-02
    159.35182065             0.27375438093D-02
     21.863432724           -0.55045904905
     18.388689978            0.78321373922
S   2   1.00
     24.816226448           -0.82636797204D-01
      7.2923301677           1.0926256000
S   1   1.00
      2.0850437166           1.0000000
S   1   1.00
      1.0915245945           1.0000000
S   1   1.00
      0.34915708428          1.0000000
S   1   1.00
      0.13648422952          1.0000000
P   4   1.00
      9.0845000304          -0.23093917426
      6.2631489717           0.39747614192
      2.2545193734           0.83026693838
      1.1180666918           0.51467013112
P   3   1.00
    194.68918723             0.26265814046D-03
     11.210013525            0.19952302621
      7.5298316489          -0.45994479561
P   1   1.00
      0.47444492594          1.0000000
P   1   1.00
      0.20172354616          1.0000000
P   1   1.00
      0.79503144392D-01      1.0000000
D   6   1.00
     75.302723665            0.73590238429D-03
     17.965913830            0.89490827389D-02
      7.3741298033          -0.76641663693D-01
      3.2296258578           0.22975404602
      1.7937840508           0.43991495311
      0.94633319732          0.35259395198
D   1   1.00
      0.46860482223          1.0000000
D   1   1.00
      0.20000000000          1.0000000
F   1   1.00
      2.1000000              1.0000000
F   1   1.00
      0.4180600              1.0000000
****
