# Supplementary material for: Machine learning meets mechanistic modelling for accurate prediction of experimental activation energies
Source: Chem Sci. 2020 Nov 5;12(3):1163–75. doi: 10.1039/d0sc04896h (PMC9528810; doi:10.1039/d0sc04896h)
Supplement: SC-012-D0SC04896H-s002 [file SC-012-D0SC04896H-s002.zip › SC-012-D0SC04896H-s074.csv]

0.1671556532382965	0.3916916251182556	-0.4914330840110779	0.31435176730155945	-0.19864365458488464	-0.4241029620170593	-1.5496604442596436	-0.6713427305221558	0.6714417934417725	2.405278205871582	1.5314668416976929	0.8158319592475891	-2.2431271076202393	-1.7048256397247314	-1.214127540588379	1.2086251974105835	-0.9127513766288757	-0.5327882766723633	0.6453583836555481	2.59061861038208	1.072691798210144	-2.635328531265259	-0.2793577313423157	-0.8928653001785278	-1.1554744243621826	-0.002176828682422638	-2.462095260620117	-0.9561651945114136	-0.3954133987426758	-0.657128632068634	0.14389173686504364	0.011893578805029392	0.5754846930503845	-0.2078469842672348	-0.13913895189762115	0.07489565759897232	2.699308156967163	-0.3158518373966217	-0.18964730203151703	2.7757582664489746	-2.2612462043762207	2.243727207183838	1.2332911491394043	0.13008439540863037	-0.18772311508655548	-0.0034038275480270386	-1.8010361194610596	0.93943190574646	0.5458613038063049	1.2524296045303345
0.16308963298797607	0.84583979845047	-0.491130530834198	0.3080558180809021	-0.42594170570373535	-0.7944082021713257	-1.9855620861053467	-0.41839492321014404	0.6808815002441406	2.2687976360321045	1.2635388374328613	1.346293568611145	-2.262848138809204	-1.5030759572982788	-0.976444661617279	0.999541699886322	-0.7048449516296387	-0.649782121181488	0.8373260498046875	2.4194490909576416	0.7706640958786011	-2.558696746826172	-0.3535100817680359	-0.9427634477615356	-1.1313199996948242	0.026589084416627884	-2.3261024951934814	-1.274694800376892	-0.3272702097892761	-0.8556473851203918	0.3724055290222168	0.4273984432220459	0.27886125445365906	-0.09074185788631439	-0.14227436482906342	-0.2006712704896927	2.605257272720337	-0.5387145280838013	-0.18234582245349884	2.8835289478302	-2.1386125087738037	2.2391252517700195	1.656211495399475	0.33510828018188477	-0.3363608121871948	0.10309723019599915	-1.9524850845336914	0.5223202705383301	0.4980376958847046	1.2738498449325562
0.19986873865127563	0.6927813291549683	-0.6805124282836914	0.20354026556015015	-0.09187041223049164	-0.528700590133667	-1.7051632404327393	-0.6382495760917664	0.9332577586174011	2.5590972900390625	1.5064632892608643	1.021195411682129	-2.0593178272247314	-2.028573989868164	-1.1683428287506104	1.309887170791626	-0.9649855494499207	-0.5420581698417664	0.6789731979370117	2.525007724761963	0.9418784379959106	-2.5257649421691895	-0.5427470207214355	-0.8589137196540833	-1.084752082824707	0.17109383642673492	-2.5428149700164795	-1.3268723487854004	-0.510829508304596	-0.5555663108825684	-0.09352670609951019	-0.05052875727415085	0.5731001496315002	-0.43281006813049316	-0.029181167483329773	0.12526066601276398	2.7691667079925537	-0.1701892614364624	-0.12211906164884567	2.763448715209961	-2.4085586071014404	2.316934108734131	1.336485743522644	0.19435036182403564	-0.16931135952472687	0.3507063090801239	-1.8861078023910522	1.0132488012313843	0.7112769484519958	1.1583223342895508
0.30499500036239624	0.565965473651886	-0.6954248547554016	0.39431825280189514	-0.20802226662635803	-0.39946448802948	-1.7132426500320435	-0.5326150059700012	0.7841073870658875	2.305757761001587	1.6747907400131226	0.9810483455657959	-2.220621347427368	-1.686244010925293	-1.0740004777908325	1.478847622871399	-0.8294396996498108	-0.6003128290176392	0.6737352013587952	2.708308219909668	0.9312947988510132	-2.6133198738098145	-0.2517459988594055	-0.7802680730819702	-1.1383072137832642	0.05522020906209946	-2.4602997303009033	-1.1110830307006836	-0.5141213536262512	-0.7030187845230103	0.07517781853675842	-0.0027563413605093956	0.38685178756713867	-0.22778208553791046	-0.1961861103773117	0.10644036531448364	2.60677170753479	-0.15086257457733154	-0.15473081171512604	2.806165933609009	-2.3926382064819336	2.305298328399658	1.4608709812164307	0.3016420006752014	-0.28971147537231445	0.168320432305336	-2.0107200145721436	0.8196771144866943	0.5970134139060974	1.3026373386383057
0.37742963433265686	0.30686718225479126	-0.798750102519989	0.27463823556900024	-0.1758088767528534	-0.24490028619766235	-1.4186559915542603	-0.5710537433624268	0.6161971092224121	2.404472589492798	1.1976245641708374	1.1333905458450317	-2.2042288780212402	-1.5509670972824097	-0.8387942314147949	1.5962727069854736	-0.8871665000915527	-0.7617976665496826	0.8508883118629456	2.642103672027588	1.203634262084961	-2.3382649421691895	-0.3452759385108948	-0.6082921028137207	-1.1851203441619873	-0.006302747875452042	-2.6735212802886963	-1.2314683198928833	-0.4399592876434326	-0.5197608470916748	0.0497405081987381	0.2492082267999649	0.7054903507232666	-0.3127327561378479	-0.1606462150812149	0.1104590892791748	2.6530888080596924	-0.39066576957702637	-0.3371983766555786	2.9982306957244873	-2.37357497215271	2.1671862602233887	1.4637001752853394	0.30493229627609253	-0.15117602050304413	0.17989520728588104	-1.9938632249832153	0.9358088374137878	0.5676050782203674	1.6573126316070557
-2.4774861335754395	1.2567431926727295	-0.9478229284286499	-0.39033737778663635	-0.5561297535896301	0.5782309770584106	-1.6472071409225464	-1.1887109279632568	1.5723448991775513	2.2828564643859863	1.3880372047424316	-0.3469470143318176	-3.3607420921325684	-1.6063209772109985	-0.21260979771614075	-0.6935871243476868	-0.6353024244308472	-1.2735751867294312	0.11762496829032898	1.0460635423660278	-1.5773630142211914	-1.6871384382247925	1.2665296792984009	-1.6113624572753906	-0.4893065094947815	-0.22892479598522186	-0.03795186057686806	-0.18681229650974274	-0.027581453323364258	-0.3603631258010864	-0.8205288052558899	0.7948107123374939	-1.1855697631835938	-1.7120897769927979	-0.7477546334266663	-0.9738919734954834	0.598690390586853	0.25924813747406006	-0.9363337159156799	2.1832358837127686	0.11576809734106064	1.628024697303772	-0.5124384164810181	-0.08203113079071045	-1.0427179336547852	-1.6173962354660034	-2.166965961456299	1.5598381757736206	2.89755916595459	-1.200167179107666
0.2889477610588074	0.3691268861293793	-0.19309383630752563	0.45866796374320984	-0.15767963230609894	-0.4483495354652405	-1.2673577070236206	-0.44512224197387695	0.5875910520553589	2.2113900184631348	1.1224944591522217	0.4976385831832886	-2.271419048309326	-1.1050554513931274	-1.0990052223205566	1.1061500310897827	-0.4091923236846924	-0.5319531559944153	0.8581360578536987	2.8343985080718994	1.2719370126724243	-2.7834672927856445	-0.05854511260986328	-0.44931113719940186	-1.4138704538345337	0.09522750973701477	-2.601895809173584	-0.9872751235961914	-0.5049015879631042	-0.7641915678977966	0.3458269238471985	0.12758344411849976	0.8174831867218018	-0.11979927122592926	0.0913073942065239	0.2085416167974472	2.9436848163604736	-0.8571678996086121	-0.2266310304403305	2.511364459991455	-2.1289169788360596	2.3372087478637695	0.7538018226623535	0.28838804364204407	-0.09661300480365753	-0.5144234895706177	-1.727452278137207	0.5707204937934875	0.44583213329315186	1.3680566549301147
0.23701408505439758	0.6056769490242004	-0.21096158027648926	0.34649527072906494	-0.012630999088287354	-0.8016871213912964	-1.0130919218063354	-0.2886285185813904	0.8004599213600159	2.2425334453582764	1.183182954788208	0.3805209994316101	-2.107161045074463	-1.2365583181381226	-1.0729097127914429	1.0620794296264648	-0.12577995657920837	-0.3438020348548889	1.089788556098938	2.6993424892425537	1.0893783569335938	-2.832953453063965	-0.15640811622142792	-0.7632263898849487	-1.366776466369629	0.5059964060783386	-2.478759288787842	-0.8104114532470703	-0.5522323846817017	-0.6982674598693848	0.13429060578346252	0.11208438873291016	0.6342598795890808	-0.08420686423778534	0.43921560049057007	0.09988006204366684	3.143536329269409	-0.7802572250366211	-0.17104677855968475	1.9592093229293823	-2.154283285140991	2.0736966133117676	0.8467727899551392	0.06458202004432678	-0.37779736518859863	-0.3925504982471466	-1.6696795225143433	0.5765804052352905	0.6056922674179077	1.2048202753067017
0.4524412751197815	0.7649869322776794	-0.2980789542198181	0.5962632894515991	-0.31608664989471436	-0.5816652774810791	-1.3644752502441406	-0.2709692120552063	0.5524660348892212	2.03743314743042	1.060935139656067	0.6172709465026855	-2.113353967666626	-1.0754966735839844	-0.9649077653884888	0.9197026491165161	-0.19429612159729004	-0.5468939542770386	0.9718298316001892	2.5989272594451904	1.2481778860092163	-2.540372848510742	-0.21069346368312836	-0.5401465892791748	-1.3236775398254395	0.33390772342681885	-2.620734930038452	-1.2670974731445312	-0.6024673581123352	-0.6713669300079346	0.4583272337913513	0.40869393944740295	0.6265982389450073	-0.3578527569770813	0.18255722522735596	-0.014310896396636963	2.910194158554077	-1.2173322439193726	-0.04736193269491196	2.2400312423706055	-2.1364824771881104	2.2763476371765137	1.0382039546966553	0.15955308079719543	-0.16998209059238434	-0.43776801228523254	-1.7636306285858154	0.6361221671104431	0.5107437968254089	1.2486989498138428
-2.258883476257324	1.2533631324768066	-1.0495887994766235	-0.5059496164321899	-0.6205136179924011	0.7355319261550903	-1.8425949811935425	-1.0876978635787964	1.5828847885131836	2.2219669818878174	1.507152795791626	-0.28750425577163696	-3.415090322494507	-1.7909057140350342	-0.13539382815361023	-0.46013081073760986	-0.5823643803596497	-1.4525575637817383	0.2072450816631317	1.2227387428283691	-1.520125150680542	-1.5809653997421265	1.331821084022522	-1.6336305141448975	-0.48003607988357544	-0.1925102323293686	-0.08098167181015015	-0.3400520086288452	-0.07234591245651245	-0.3909889757633209	-0.8249815702438354	0.5883706212043762	-1.150296688079834	-1.7015407085418701	-0.6339271664619446	-0.9420304298400879	0.6347953081130981	0.2713484466075897	-0.8919817209243774	2.4712700843811035	0.03789157420396805	1.7345439195632935	-0.3317895233631134	0.10030189901590347	-0.9583263397216797	-1.4707558155059814	-2.326383113861084	1.4596412181854248	2.9208364486694336	-1.1923893690109253
-2.440892219543457	1.4498178958892822	-1.0152344703674316	-0.541260838508606	-0.4909217953681946	0.5190984010696411	-1.7998361587524414	-1.0398110151290894	1.5157763957977295	2.329685926437378	1.3318771123886108	-0.27086398005485535	-3.4653708934783936	-1.987438440322876	-0.15012413263320923	-0.5668541193008423	-0.5813261866569519	-1.4191910028457642	0.2996017038822174	1.2471609115600586	-1.4457532167434692	-1.6643584966659546	1.1817150115966797	-1.5723443031311035	-0.5130277276039124	-0.20141109824180603	-0.08681872487068176	-0.4899032711982727	-0.08089882135391235	-0.34774571657180786	-0.8843543529510498	0.7203206419944763	-1.0049059391021729	-1.704880952835083	-0.6354284286499023	-1.0311508178710938	0.7595527172088623	0.17275331914424896	-0.7463952302932739	2.3036489486694336	-0.015470549464225769	1.6764283180236816	-0.3920404016971588	0.16150552034378052	-1.1309654712677002	-1.3702712059020996	-2.2855825424194336	1.5100847482681274	2.891096353530884	-1.0033700466156006
-2.3906118869781494	1.2570703029632568	-1.0440768003463745	-0.43844109773635864	-0.5117620229721069	0.5364484786987305	-1.6218141317367554	-1.1405065059661865	1.600333333015442	2.1527857780456543	1.4869575500488281	-0.37141966819763184	-3.5191662311553955	-1.7623673677444458	-0.34720057249069214	-0.6460203528404236	-0.6695001125335693	-1.333952784538269	0.17886273562908173	1.247029185295105	-1.4767587184906006	-1.7449032068252563	1.1650563478469849	-1.573756217956543	-0.4512523412704468	-0.30157265067100525	-0.19504112005233765	-0.3032589554786682	0.08831744641065598	-0.3534890115261078	-0.6861991882324219	0.7647596597671509	-0.9917161464691162	-1.624129295349121	-0.7572171688079834	-0.9682395458221436	0.6541473269462585	0.21436625719070435	-0.9574759602546692	2.26737642288208	0.015616431832313538	1.5760918855667114	-0.3792875409126282	0.09694261103868484	-1.0854992866516113	-1.462923526763916	-2.1432974338531494	1.6007298231124878	2.947866201400757	-1.0005171298980713
0.5767842531204224	0.45162686705589294	-0.48571139574050903	0.6240943670272827	-0.05289901793003082	-0.2559530735015869	-1.083038330078125	-0.3595982789993286	0.4875495731830597	2.2099051475524902	0.8383944034576416	0.5633425116539001	-2.119983434677124	-1.095616102218628	-0.8944747447967529	1.2677422761917114	-0.27676451206207275	-0.6619409322738647	0.8992348313331604	2.9306437969207764	1.2399978637695312	-2.519881010055542	-0.06238262355327606	-0.37963011860847473	-1.3182133436203003	0.35912472009658813	-2.8566391468048096	-1.27171790599823	-0.6269014477729797	-0.5812222957611084	0.23230476677417755	0.43090710043907166	0.913509726524353	-0.27388429641723633	0.13658760488033295	0.28968310356140137	3.0598065853118896	-1.0021933317184448	-0.17933742702007294	2.5089995861053467	-2.23183274269104	2.250722885131836	0.7713353633880615	0.16295036673545837	-0.1416381448507309	-0.3264579474925995	-1.917791724205017	0.7279496192932129	0.5138229727745056	1.6662412881851196
0.3251587450504303	0.6169180274009705	-0.3833542764186859	0.48055532574653625	-0.06890305131673813	-0.46138104796409607	-1.4117605686187744	-0.4730129837989807	0.6420178413391113	2.093796730041504	1.0822893381118774	0.587524950504303	-2.1838173866271973	-1.2459180355072021	-0.9364833831787109	1.1549490690231323	-0.2611556351184845	-0.6756318211555481	0.78737473487854	2.7191436290740967	1.3998943567276	-2.5426292419433594	-0.09218008816242218	-0.3624767065048218	-1.15349543094635	0.301304429769516	-2.601386547088623	-1.2671730518341064	-0.8445145487785339	-0.6527361869812012	0.2224925011396408	0.232914999127388	0.8847657442092896	-0.3068501353263855	0.12520188093185425	0.1748012900352478	2.9494340419769287	-0.9618837237358093	-0.04165312275290489	2.432798147201538	-2.3343253135681152	2.1888933181762695	0.7658101916313171	0.2371954321861267	-0.2780662178993225	-0.30028751492500305	-1.82583487033844	0.7503120303153992	0.5132061839103699	1.5340770483016968
-2.2705111503601074	1.4698984622955322	-0.5240607261657715	-0.3231046199798584	-0.5771178603172302	0.5875569581985474	-1.4996861219406128	-0.8477062582969666	1.7117118835449219	2.027400493621826	1.1664615869522095	-0.684207558631897	-3.4702670574188232	-1.2714102268218994	-0.12774613499641418	-0.9335201382637024	-0.25135332345962524	-1.2595609426498413	0.4139755964279175	1.3099735975265503	-1.4816668033599854	-1.8800972700119019	1.4053934812545776	-1.3765329122543335	-0.6323593854904175	-0.13265711069107056	-0.10411198437213898	-0.31734907627105713	-0.15346723794937134	-0.39391210675239563	-0.4988757371902466	0.6878069639205933	-0.9410132169723511	-1.705161452293396	-0.6659525632858276	-1.0127862691879272	0.9013565182685852	-0.35425180196762085	-0.9505326151847839	1.874651551246643	0.4738845229148865	1.7775743007659912	-0.6953285336494446	-0.03870442137122154	-1.2056220769882202	-2.0695788860321045	-1.9395030736923218	1.2381998300552368	2.8330905437469482	-1.2607734203338623
0.4215739965438843	0.5371763706207275	-0.4243677258491516	0.6376380920410156	-0.0430787056684494	-0.4224613904953003	-1.3613269329071045	-0.34821081161499023	0.5801188349723816	2.1391148567199707	1.0769414901733398	0.6082189679145813	-2.173299789428711	-1.112155795097351	-0.8951505422592163	1.116018533706665	-0.22574260830879211	-0.4700767993927002	0.8032720685005188	2.7987771034240723	1.3144088983535767	-2.5853421688079834	-0.05506065487861633	-0.3198968172073364	-1.1518653631210327	0.3547074496746063	-2.7927422523498535	-1.1635788679122925	-0.7971090078353882	-0.7805038690567017	0.3063439726829529	0.24296481907367706	0.8725378513336182	-0.15504376590251923	0.06283020973205566	0.17151378095149994	2.8712213039398193	-0.9327053427696228	-0.15465421974658966	2.342824697494507	-2.304171085357666	2.1256604194641113	0.7741377949714661	0.21494847536087036	-0.3104090690612793	-0.25247883796691895	-1.7653636932373047	0.7295582890510559	0.4648001790046692	1.5746983289718628
-2.1305274963378906	1.589788794517517	-0.6716738343238831	-0.22976186871528625	-0.5059942007064819	0.6411601305007935	-1.5906574726104736	-0.7825238108634949	1.5054277181625366	2.148733615875244	1.0867964029312134	-0.7817035913467407	-3.436554193496704	-1.4394954442977905	0.03364434838294983	-0.8182836771011353	0.046697210520505905	-1.3646317720413208	0.4252204895019531	1.521705150604248	-1.300480842590332	-1.7524354457855225	1.572877287864685	-1.2328789234161377	-0.47607332468032837	-0.01180320605635643	-0.3194923400878906	-0.5130736231803894	-0.4473567008972168	-0.3313685655593872	-0.550814688205719	0.7292440533638	-0.8340622186660767	-1.8454190492630005	-0.6264206767082214	-1.1117523908615112	0.8952364921569824	-0.4959257245063782	-0.8304483294487	1.9183024168014526	0.3575630784034729	1.6519769430160522	-0.6255323886871338	0.13427147269248962	-1.1466408967971802	-1.9236986637115479	-2.0414164066314697	1.2837671041488647	2.9862093925476074	-1.022568702697754
0.2913682758808136	0.4317553639411926	-0.2777479290962219	0.4344622790813446	-0.16485793888568878	-0.5004381537437439	-1.268369197845459	-0.4390530586242676	0.6019490361213684	2.163773775100708	1.1070266962051392	0.5972687005996704	-2.211839437484741	-1.1769803762435913	-1.117882490158081	1.0704268217086792	-0.45544248819351196	-0.4643969237804413	0.8662155270576477	2.80318284034729	1.2588454484939575	-2.709347724914551	-0.11756749451160431	-0.480546236038208	-1.4646968841552734	0.08931237459182739	-2.5829012393951416	-0.9663140773773193	-0.5018130540847778	-0.8658850193023682	0.361660361289978	0.059284649789333344	0.802405834197998	-0.10232757031917572	0.1309322863817215	0.2250976264476776	3.0212855339050293	-0.8274045586585999	-0.30412957072257996	2.5051581859588623	-2.1402313709259033	2.4223227500915527	0.7258765697479248	0.2776172459125519	-0.07998298108577728	-0.41375604271888733	-1.6873583793640137	0.5844341516494751	0.4529368281364441	1.3356503248214722
0.4017753601074219	0.8295897841453552	-0.3849862813949585	0.5995374917984009	-0.3106451630592346	-0.6636013984680176	-1.372031807899475	-0.31607913970947266	0.6047382950782776	2.0737192630767822	1.0665135383605957	0.7458567023277283	-2.0096468925476074	-1.1481083631515503	-0.9873861074447632	0.8469737768173218	-0.2553814649581909	-0.42339205741882324	1.0212411880493164	2.5431365966796875	1.197260856628418	-2.4478752613067627	-0.242085263133049	-0.6203933954238892	-1.4142378568649292	0.3167359530925751	-2.5710456371307373	-1.287309169769287	-0.5802119970321655	-0.814673900604248	0.47703421115875244	0.322339802980423	0.606970489025116	-0.3785121440887451	0.23649407923221588	-0.024793922901153564	3.006695032119751	-1.1863189935684204	-0.13994362950325012	2.2058305740356445	-2.1358871459960938	2.330472946166992	0.9464143514633179	0.1351262331008911	-0.10513176023960114	-0.34734252095222473	-1.7489832639694214	0.6298981308937073	0.551581859588623	1.169467806816101
-2.259321689605713	1.441731572151184	-0.601504921913147	-0.27746278047561646	-0.5417125225067139	0.5467532873153687	-1.4368935823440552	-0.8005775809288025	1.6839276552200317	2.0227768421173096	1.1606073379516602	-0.7304039001464844	-3.4976003170013428	-1.3928142786026	-0.17540019750595093	-0.8859032988548279	-0.18670296669006348	-1.2632123231887817	0.42810767889022827	1.3963143825531006	-1.4310067892074585	-1.8557217121124268	1.3650331497192383	-1.3220754861831665	-0.6686847805976868	-0.2022312581539154	-0.22300274670124054	-0.3277536630630493	-0.16564178466796875	-0.3977431654930115	-0.4640594720840454	0.5805825591087341	-0.8701611757278442	-1.7156808376312256	-0.6604934334754944	-0.9907931089401245	0.9447163343429565	-0.34212586283683777	-1.0084089040756226	1.875400185585022	0.3816795349121094	1.7336536645889282	-0.6617799997329712	0.06388042867183685	-1.1567736864089966	-2.00691556930542	-1.9020750522613525	1.2997989654541016	2.9119791984558105	-1.2036197185516357
0.328872412443161	0.6511859893798828	-0.2766847610473633	0.35082197189331055	-0.09703279286623001	-0.7086533308029175	-1.0668236017227173	-0.3051925301551819	0.7948421835899353	2.1013894081115723	1.151119589805603	0.5245155096054077	-2.007615566253662	-1.1985386610031128	-1.1895488500595093	1.0311812162399292	-0.16619086265563965	-0.4542976915836334	1.1368300914764404	2.6491682529449463	1.1825790405273438	-2.703326940536499	-0.21151478588581085	-0.6845558881759644	-1.4790689945220947	0.36373940110206604	-2.4093897342681885	-0.9505274295806885	-0.5711219310760498	-0.8239906430244446	0.23316805064678192	0.05492185056209564	0.6038952469825745	-0.161590114235878	0.3591171205043793	0.09887175261974335	3.180911064147949	-0.887507975101471	-0.3069923222064972	1.9980276823043823	-2.1541154384613037	2.197901725769043	0.9330002069473267	0.16048559546470642	-0.25754600763320923	-0.41215190291404724	-1.6421396732330322	0.5160127878189087	0.6166347861289978	1.1736063957214355
0.22836118936538696	0.702103316783905	-0.4740186333656311	0.47353556752204895	-0.04335896670818329	-0.5630185604095459	-1.4040441513061523	-0.4879072904586792	0.6874276399612427	2.0892858505249023	1.1124376058578491	0.7068014740943909	-2.1437571048736572	-1.3478279113769531	-0.919969916343689	1.0623805522918701	-0.35385480523109436	-0.6229095458984375	0.8043940663337708	2.6574790477752686	1.3324848413467407	-2.468057632446289	-0.14973683655261993	-0.41335031390190125	-1.1935595273971558	0.2765481472015381	-2.560089349746704	-1.2705258131027222	-0.8028602600097656	-0.7474134564399719	0.21630896627902985	0.14865504205226898	0.8799186944961548	-0.2988206744194031	0.20663271844387054	0.15084640681743622	3.01711106300354	-0.9007343053817749	-0.08802415430545807	2.428997755050659	-2.352534770965576	2.2356410026550293	0.6552662253379822	0.28602704405784607	-0.20498763024806976	-0.16681432723999023	-1.8226994276046753	0.7306848764419556	0.5144627094268799	1.465776801109314
-2.3059353828430176	1.4975882768630981	-0.6142136454582214	-0.3766523599624634	-0.5637964606285095	0.5480773448944092	-1.4809637069702148	-0.8382897973060608	1.6885632276535034	1.972912311553955	1.1210598945617676	-0.6293119192123413	-3.4417238235473633	-1.3331769704818726	-0.13814783096313477	-0.9591118693351746	-0.30277219414711	-1.1970624923706055	0.3941786289215088	1.2371025085449219	-1.5133004188537598	-1.7713918685913086	1.3762489557266235	-1.4035160541534424	-0.6599653959274292	-0.14260394871234894	-0.0832756981253624	-0.2709396481513977	-0.15082678198814392	-0.4516773223876953	-0.4927195906639099	0.6439182758331299	-0.9649599194526672	-1.6659756898880005	-0.6247580647468567	-1.0249578952789307	0.9269253015518188	-0.31204816699028015	-1.0089813470840454	1.9169387817382812	0.45723438262939453	1.8202756643295288	-0.7569754719734192	-0.04992172494530678	-1.16793692111969	-1.9624481201171875	-1.9234552383422852	1.2578811645507812	2.8388848304748535	-1.269779086112976
-2.2928080558776855	1.6253033876419067	-0.7262513041496277	-0.42402419447898865	-0.4085044264793396	0.5085973739624023	-1.6162246465682983	-0.8740212321281433	1.568855881690979	2.0415501594543457	1.0406330823898315	-0.7128949761390686	-3.4898765087127686	-1.6828500032424927	0.0010663419961929321	-0.7784667015075684	-0.05518613010644913	-1.411460280418396	0.43693286180496216	1.3887195587158203	-1.2411953210830688	-1.7191174030303955	1.4963343143463135	-1.2812106609344482	-0.448874294757843	-0.007872279733419418	-0.1910068541765213	-0.5467961430549622	-0.37885695695877075	-0.3647131025791168	-0.6325101256370544	0.6629006862640381	-0.7713529467582703	-1.8408719301223755	-0.46316778659820557	-1.0473970174789429	0.9796030521392822	-0.45602723956108093	-0.8089896440505981	1.9328314065933228	0.2688467800617218	1.7208998203277588	-0.7528876662254333	0.17204034328460693	-1.2155112028121948	-1.7248121500015259	-2.051356077194214	1.352819561958313	2.92889666557312	-0.8711036443710327
0.576156735420227	0.5323042273521423	-0.5469605326652527	0.6261337995529175	-0.0651654452085495	-0.3040197789669037	-1.1275920867919922	-0.35053592920303345	0.5060706734657288	2.1762499809265137	0.8534989356994629	0.672726035118103	-2.089094638824463	-1.1492962837219238	-0.8853670954704285	1.2186379432678223	-0.32875844836235046	-0.5733997225761414	0.8421562910079956	2.8472206592559814	1.2406821250915527	-2.3956451416015625	-0.13536040484905243	-0.39635759592056274	-1.3692080974578857	0.4023088216781616	-2.8113017082214355	-1.2826793193817139	-0.6172700524330139	-0.6808127164840698	0.3014049530029297	0.3558749556541443	0.9150509834289551	-0.25800204277038574	0.18570108711719513	0.29635071754455566	3.073502779006958	-0.977644681930542	-0.27253416180610657	2.4841256141662598	-2.2579798698425293	2.3667664527893066	0.6756933927536011	0.21311229467391968	-0.10771191120147705	-0.1938372552394867	-1.8883628845214844	0.7150764465332031	0.5140742063522339	1.6415882110595703
0.38678282499313354	0.640290379524231	-0.46022945642471313	0.6024473905563354	-0.055272459983825684	-0.549435019493103	-1.3489738702774048	-0.34038347005844116	0.6253936290740967	2.12404727935791	1.0784533023834229	0.7109082937240601	-2.1199586391448975	-1.1862297058105469	-0.9148784875869751	1.0308440923690796	-0.2913968563079834	-0.37996020913124084	0.7982888221740723	2.7237517833709717	1.2699965238571167	-2.50746488571167	-0.13888882100582123	-0.38200777769088745	-1.1994882822036743	0.3375968337059021	-2.7591733932495117	-1.1750389337539673	-0.7834836840629578	-0.8850589990615845	0.34075289964675903	0.16774989664554596	0.8471499681472778	-0.1263207048177719	0.09609729051589966	0.171839639544487	2.9352035522460938	-0.9346893429756165	-0.20476362109184265	2.3351478576660156	-2.3040812015533447	2.1986193656921387	0.7281640768051147	0.21414270997047424	-0.24813388288021088	-0.11608120799064636	-1.7704484462738037	0.6972020864486694	0.4801194369792938	1.5183542966842651
-2.1841354370117188	1.6310847997665405	-0.7396366596221924	-0.31086263060569763	-0.48747575283050537	0.5371991395950317	-1.5638240575790405	-0.7758693099021912	1.5324394702911377	2.093057632446289	1.0377812385559082	-0.6994696855545044	-3.4188640117645264	-1.5001721382141113	0.03047296404838562	-0.8636810779571533	-0.01477155089378357	-1.2656317949295044	0.4355141520500183	1.455195665359497	-1.3613879680633545	-1.654579997062683	1.506981611251831	-1.2714293003082275	-0.4961993098258972	-0.0003394708037376404	-0.30447888374328613	-0.492881178855896	-0.4156331419944763	-0.4190119504928589	-0.5104396343231201	0.6996585726737976	-0.8381844758987427	-1.767346739768982	-0.5912261009216309	-1.1397861242294312	0.9131340384483337	-0.46344491839408875	-0.8555720448493958	1.9349989891052246	0.35021159052848816	1.6945655345916748	-0.7038816809654236	0.1549452543258667	-1.100529432296753	-1.7825266122817993	-2.062255382537842	1.2938578128814697	2.9766275882720947	-1.0007681846618652
-2.286468267440796	1.4715627431869507	-0.6687573790550232	-0.3257787823677063	-0.5436426401138306	0.4758284389972687	-1.4031487703323364	-0.7633152008056641	1.7217097282409668	1.946283221244812	1.1230909824371338	-0.6282603144645691	-3.493241786956787	-1.4682942628860474	-0.19086745381355286	-0.9429667592048645	-0.2631443738937378	-1.1922070980072021	0.41637086868286133	1.3233710527420044	-1.48829984664917	-1.7767581939697266	1.3278870582580566	-1.3962944746017456	-0.6894389390945435	-0.2356441169977188	-0.18593131005764008	-0.28539854288101196	-0.13909661769866943	-0.48864176869392395	-0.47105950117111206	0.5344539284706116	-0.893777072429657	-1.644048810005188	-0.6097440719604492	-0.9966012239456177	0.9427459239959717	-0.2964777648448944	-1.051361083984375	1.9329917430877686	0.3759497404098511	1.7873554229736328	-0.7082348465919495	0.055535562336444855	-1.1138086318969727	-1.8852276802062988	-1.9111238718032837	1.3133965730667114	2.9066503047943115	-1.2290539741516113
-0.16445590555667877	0.6776849031448364	-0.14496298134326935	1.2842830419540405	-0.5548235774040222	2.1389033794403076	-1.4433730840682983	1.180166482925415	0.40637022256851196	2.382158041000366	-1.6369260549545288	1.4228006601333618	-1.9812251329421997	-3.0447885990142822	1.3488726615905762	1.4502185583114624	0.715279757976532	1.8268775939941406	0.8498491644859314	0.7505596876144409	-2.227801561355591	-1.201556921005249	0.9811606407165527	-1.2874208688735962	-0.9899289011955261	-2.7392876148223877	-2.4130141735076904	0.4761485457420349	0.3390697240829468	-1.2208096981048584	-0.03875698894262314	-0.5444854497909546	0.6926433444023132	1.321852207183838	-0.8500960469245911	0.632244348526001	-2.252275228500366	1.2122937440872192	-0.39092084765434265	0.1281631886959076	-0.48570966720581055	2.3834776878356934	0.44785401225090027	-0.6296136975288391	0.6782820820808411	0.21865035593509674	-0.6700313091278076	-2.2844510078430176	-0.664842426776886	1.4985251426696777
-0.16043375432491302	0.4861544668674469	0.0026225894689559937	1.1367501020431519	-0.5969510078430176	2.1247777938842773	-1.709903359413147	1.1172404289245605	0.49217620491981506	2.5009987354278564	-1.342955231666565	1.1366010904312134	-2.083189010620117	-3.0977087020874023	1.4248982667922974	1.6093305349349976	0.5477340221405029	1.8964892625808716	0.9013404250144958	0.6688383221626282	-1.9454576969146729	-1.0666029453277588	1.1085178852081299	-1.2511131763458252	-0.8089276552200317	-2.6795830726623535	-2.606510877609253	0.69925457239151	0.33120298385620117	-1.3322901725769043	-0.13410082459449768	-0.7536191940307617	0.7911087870597839	1.1577399969100952	-0.7973051071166992	0.7118934392929077	-2.2455368041992188	1.062541127204895	-0.3931479752063751	0.19878405332565308	-0.5949968695640564	2.3469033241271973	0.40043404698371887	-0.6942976117134094	0.5596137642860413	0.17195111513137817	-0.6784576177597046	-2.0324015617370605	-0.7944843173027039	1.717523455619812
-0.221332848072052	0.6954431533813477	0.027415737509727478	1.2155096530914307	-0.7319329977035522	1.9514973163604736	-1.605823040008545	1.26265287399292	0.3402337431907654	2.432021379470825	-1.47773015499115	1.3377498388290405	-1.861608624458313	-2.9197194576263428	1.5958458185195923	1.6950907707214355	0.537028968334198	1.9088820219039917	0.8941434025764465	0.5910342335700989	-2.0271718502044678	-1.032743215560913	0.6877613067626953	-0.9697884917259216	-0.8954032063484192	-2.8139140605926514	-2.3848559856414795	0.5386413335800171	0.3761060833930969	-1.6232792139053345	-0.05756177008152008	-0.4283437132835388	0.9315966367721558	0.9856892228126526	-0.9706832766532898	0.6927602291107178	-2.5113327503204346	1.1825053691864014	-0.3206315338611603	0.34588029980659485	-0.2489648461341858	2.017796516418457	0.3180184066295624	-0.7178797125816345	0.45685726404190063	0.1048055961728096	-0.7133353352546692	-2.1575405597686768	-0.7803075909614563	1.778372049331665
-0.13089917600154877	0.5665430426597595	-0.04372537136077881	1.2716774940490723	-0.5809500813484192	2.1480743885040283	-1.6221719980239868	1.1353541612625122	0.5079138875007629	2.3878047466278076	-1.4918242692947388	1.3037880659103394	-2.078174591064453	-3.1330859661102295	1.334946632385254	1.5182650089263916	0.6286594271659851	1.8418153524398804	0.8504198789596558	0.6993661522865295	-2.1246304512023926	-1.143750786781311	0.9001942276954651	-1.309410810470581	-0.8042716979980469	-2.7606985569000244	-2.32291841506958	0.5153203010559082	0.3583804965019226	-1.2752249240875244	-0.02140587568283081	-0.6438077688217163	0.6902034878730774	1.305090069770813	-0.8849133849143982	0.7302927374839783	-2.195157289505005	1.2441754341125488	-0.40957507491111755	0.1136147528886795	-0.42605364322662354	2.3981285095214844	0.4925944209098816	-0.684438169002533	0.5672783255577087	0.25490593910217285	-0.7212543487548828	-2.1467316150665283	-0.6808815598487854	1.6513289213180542
-0.14950355887413025	0.5600557923316956	-0.1010654866695404	1.27837073802948	-0.6222217082977295	2.1033852100372314	-1.5878429412841797	1.119091272354126	0.49801239371299744	2.3455424308776855	-1.5261585712432861	1.3997466564178467	-2.107637643814087	-3.055133581161499	1.3305692672729492	1.5541718006134033	0.6503103375434875	1.8589210510253906	0.8431978821754456	0.7027170658111572	-2.207901954650879	-1.0985133647918701	0.8543039560317993	-1.275687336921692	-0.8754702210426331	-2.787046432495117	-2.3856201171875	0.5054976344108582	0.4725421071052551	-1.2680885791778564	-0.03309784084558487	-0.5333144664764404	0.70481938123703	1.2978644371032715	-0.8623886704444885	0.7495483160018921	-2.1884493827819824	1.212265133857727	-0.35798805952072144	0.13417364656925201	-0.4085249602794647	2.324343681335449	0.5318607091903687	-0.6873568296432495	0.6338734030723572	0.16235637664794922	-0.7325709462165833	-2.033043384552002	-0.6505443453788757	1.6262223720550537
-0.47949910163879395	0.4077207148075104	-0.08513614535331726	1.0571755170822144	-0.676644504070282	1.9155933856964111	-1.632151484489441	1.1886323690414429	0.385576456785202	2.4131762981414795	-1.283822774887085	1.0899784564971924	-1.9559926986694336	-2.8687655925750732	1.3988043069839478	1.7953319549560547	0.43134790658950806	1.8889682292938232	0.8527573943138123	0.7064653038978577	-1.9427433013916016	-0.9250677824020386	0.5336169600486755	-0.953862726688385	-0.7437058687210083	-2.7941300868988037	-2.489534616470337	0.534633219242096	0.40304383635520935	-1.3705039024353027	-0.25553303956985474	-0.5581561326980591	0.8591877222061157	1.2147263288497925	-0.7632612586021423	0.9675520062446594	-2.37990140914917	1.1989755630493164	-0.15230384469032288	0.704663097858429	-0.3221380114555359	2.231584072113037	0.3435131013393402	-0.6433987021446228	0.23161795735359192	0.10658013820648193	-0.8968397974967957	-1.7933701276779175	-0.7144933938980103	1.9168529510498047
-0.26041895151138306	0.40774253010749817	-0.04764775186777115	1.1407424211502075	-0.5586164593696594	2.1567115783691406	-1.7223228216171265	0.9468386173248291	0.4586508572101593	2.470804452896118	-1.2315523624420166	1.1308989524841309	-2.152085304260254	-3.035616159439087	1.2247858047485352	1.6348931789398193	0.5968258380889893	1.8240971565246582	0.9482074975967407	0.8449358940124512	-1.9586832523345947	-1.1156703233718872	1.1523091793060303	-1.37871253490448	-0.718919575214386	-2.71108341217041	-2.468336343765259	0.6452323198318481	0.43190065026283264	-1.2176297903060913	-0.09819725155830383	-0.7091561555862427	0.6802233457565308	1.3513689041137695	-0.8470639586448669	0.7663489580154419	-1.9922932386398315	1.2466320991516113	-0.26854273676872253	0.3566479980945587	-0.5168894529342651	2.4062771797180176	0.5195534229278564	-0.5547378063201904	0.4841243624687195	0.21521620452404022	-0.9283877611160278	-1.9311699867248535	-0.638772189617157	1.7228715419769287
-0.2893325686454773	0.6636877059936523	-0.03276485949754715	1.1640535593032837	-0.7418439984321594	1.9417757987976074	-1.5414077043533325	1.2324162721633911	0.4671919345855713	2.386808156967163	-1.5635920763015747	1.2390378713607788	-2.000615358352661	-2.8561346530914307	1.4407382011413574	1.664247751235962	0.4647062420845032	2.0078046321868896	0.847163736820221	0.6556452512741089	-1.9917230606079102	-0.9352294206619263	0.5209319591522217	-0.893855631351471	-0.8340273499488831	-2.807673215866089	-2.6229941844940186	0.49487030506134033	0.35007649660110474	-1.5181804895401	-0.1429157853126526	-0.517993152141571	0.9118051528930664	1.1808996200561523	-0.8773759007453918	0.79754239320755	-2.5565991401672363	1.133342981338501	-0.1607954055070877	0.43882614374160767	-0.289022833108902	2.126734733581543	0.29454946517944336	-0.6450531482696533	0.37860214710235596	0.14905282855033875	-0.8832718133926392	-1.990598440170288	-0.7125136256217957	1.9361257553100586
-0.33851319551467896	0.6282526254653931	-0.24779924750328064	1.343873381614685	-0.40810930728912354	2.304008722305298	-1.6713519096374512	0.9343756437301636	0.4054187536239624	2.652904748916626	-1.3503339290618896	1.240471601486206	-2.1032161712646484	-3.272770643234253	1.0965596437454224	1.503380537033081	0.7006586194038391	1.8481167554855347	1.0356175899505615	0.9128819704055786	-2.0955898761749268	-1.2377562522888184	1.4825465679168701	-1.3467811346054077	-1.0344198942184448	-2.663846015930176	-2.3848328590393066	0.4228002429008484	0.3884323835372925	-1.3828823566436768	-0.23861423134803772	-0.6614899635314941	0.7229478359222412	1.2145144939422607	-0.8965693116188049	0.6883947849273682	-2.110450029373169	1.1585947275161743	-0.25286126136779785	0.23092065751552582	-0.6504088640213013	2.4108757972717285	0.45661023259162903	-0.5577868819236755	0.5988478660583496	0.3119261562824249	-0.740726888179779	-1.9513120651245117	-0.5252081155776978	1.4230283498764038
-0.5281012654304504	0.5231200456619263	-0.07476646453142166	1.0953545570373535	-0.6573885679244995	1.9023311138153076	-1.6361345052719116	1.2198896408081055	0.38043370842933655	2.4335243701934814	-1.2544816732406616	1.1027573347091675	-1.9365724325180054	-2.898480176925659	1.3670494556427002	1.7606796026229858	0.4818633198738098	1.8975945711135864	0.8506508469581604	0.6526995897293091	-1.9394423961639404	-0.9682018756866455	0.5960262417793274	-0.9838343262672424	-0.7677586078643799	-2.777376174926758	-2.4596290588378906	0.5307363867759705	0.3962821066379547	-1.453518271446228	-0.27494072914123535	-0.5396788120269775	0.863227367401123	1.2054163217544556	-0.7789224982261658	0.8947415947914124	-2.364718198776245	1.2369625568389893	-0.11257492750883102	0.682170569896698	-0.3158937096595764	2.2222447395324707	0.3911975622177124	-0.5885025262832642	0.25511234998703003	0.14561152458190918	-0.8894370198249817	-1.8375500440597534	-0.717072606086731	1.9177507162094116
-0.18563976883888245	0.37650740146636963	-0.10586240142583847	1.243736982345581	-0.6292536854743958	2.1196603775024414	-1.6070833206176758	0.9639748930931091	0.4253959059715271	2.4566099643707275	-1.343758225440979	1.332576036453247	-2.1002020835876465	-3.0187346935272217	1.3755056858062744	1.6789504289627075	0.6267216205596924	1.891432762145996	0.9601456522941589	0.7938297390937805	-2.099128484725952	-1.0689059495925903	1.0158452987670898	-1.3299198150634766	-0.8452014923095703	-2.860962152481079	-2.429748773574829	0.6462894082069397	0.5347301959991455	-1.1812076568603516	-0.07413604110479355	-0.5786433219909668	0.6634908318519592	1.270107388496399	-0.8570905327796936	0.7710826992988586	-2.039442300796509	1.1878796815872192	-0.3592989146709442	0.1419624239206314	-0.45526474714279175	2.284426212310791	0.6168319582939148	-0.6786261200904846	0.5186955332756042	0.08925594389438629	-0.8520330190658569	-1.9098448753356934	-0.6072278022766113	1.68926203250885
-0.36449891328811646	0.7323796153068542	-0.031098581850528717	1.1777257919311523	-0.6964635848999023	1.9328129291534424	-1.5573232173919678	1.2355440855026245	0.4371078610420227	2.418086290359497	-1.5065499544143677	1.2236651182174683	-1.969290018081665	-2.9184234142303467	1.379610538482666	1.6526652574539185	0.515315055847168	1.9899206161499023	0.8717610239982605	0.6339023113250732	-1.974482536315918	-0.979823112487793	0.5557020902633667	-0.9425880312919617	-0.8488200902938843	-2.7954399585723877	-2.6071715354919434	0.4827960729598999	0.3721235990524292	-1.5680148601531982	-0.21252508461475372	-0.5341047644615173	0.9105801582336426	1.1481572389602661	-0.8412483334541321	0.7720092535018921	-2.5023252964019775	1.2030761241912842	-0.0916183665394783	0.4658578336238861	-0.28227460384368896	2.12430477142334	0.3775346577167511	-0.6144767999649048	0.3870934247970581	0.17159590125083923	-0.8975633978843689	-1.9723784923553467	-0.6947128176689148	1.9363019466400146
-0.3305996060371399	0.6900524497032166	0.007393479347229004	1.1998225450515747	-0.5523743629455566	2.070746660232544	-1.5848242044448853	1.1331443786621094	0.5389736890792847	2.381483316421509	-1.6497904062271118	1.396319031715393	-1.9642951488494873	-2.971346855163574	1.222876787185669	1.5765243768692017	0.5828384160995483	1.7228996753692627	0.7439724802970886	0.7166667580604553	-2.2639331817626953	-1.1064646244049072	0.7820475101470947	-1.2432587146759033	-0.8533097505569458	-2.7197227478027344	-2.2796835899353027	0.32463589310646057	0.4118660092353821	-1.3092715740203857	-0.05624204874038696	-0.5332047343254089	0.6786085367202759	1.3814347982406616	-0.8371711373329163	0.6090477108955383	-2.2062649726867676	1.2306612730026245	-0.3280481696128845	0.23202595114707947	-0.472256064414978	2.455585479736328	0.3389977216720581	-0.6632952094078064	0.7238888740539551	0.2880074977874756	-0.7417393326759338	-2.1465187072753906	-0.6664930582046509	1.5917894840240479
-0.2694683074951172	0.4098843038082123	-0.18662847578525543	1.330174446105957	-0.4357481002807617	2.1643872261047363	-1.735446810722351	0.8412112593650818	0.42165690660476685	2.5333104133605957	-1.209403157234192	1.2005637884140015	-2.1590335369110107	-3.269529104232788	1.1434146165847778	1.7942185401916504	0.7316190600395203	1.7857143878936768	1.0799039602279663	0.8287615180015564	-2.078467845916748	-1.1283771991729736	1.2924225330352783	-1.3320847749710083	-0.8235090374946594	-2.7276999950408936	-2.3795671463012695	0.5504166483879089	0.45914503931999207	-1.3486050367355347	-0.272535502910614	-0.6639915704727173	0.7780197262763977	1.1307141780853271	-0.7650260925292969	0.8982948660850525	-2.0351433753967285	1.2202848196029663	-0.23662826418876648	0.17200684547424316	-0.5702531933784485	2.2578625679016113	0.6262558698654175	-0.5605875849723816	0.5706960558891296	0.1932925432920456	-0.8043859004974365	-1.6001700162887573	-0.4993312358856201	1.6380195617675781
-0.3932963013648987	0.6203235983848572	-0.04802647978067398	1.1757863759994507	-0.553633987903595	2.04964280128479	-1.5633164644241333	0.996597170829773	0.49095720052719116	2.523941993713379	-1.559361219406128	1.3617172241210938	-1.9343438148498535	-2.873976230621338	1.2436225414276123	1.6641018390655518	0.5469675064086914	1.667188286781311	0.8601517677307129	0.8285846710205078	-2.2120471000671387	-1.1701511144638062	0.9049661755561829	-1.24813711643219	-0.8493616580963135	-2.7572975158691406	-2.309692621231079	0.3939644396305084	0.48461419343948364	-1.2988659143447876	-0.06155622377991676	-0.5308292508125305	0.7093183994293213	1.309230923652649	-0.8459174633026123	0.5390154719352722	-2.0849854946136475	1.1455984115600586	-0.3092610836029053	0.27424222230911255	-0.5194864273071289	2.366114616394043	0.45542511343955994	-0.6245915293693542	0.6608404517173767	0.21766871213912964	-0.8321014046669006	-2.1056976318359375	-0.5926477313041687	1.6430515050888062
-0.9780037999153137	0.21312201023101807	0.2654714584350586	-1.8392149209976196	0.9875518679618835	-1.1472057104110718	-0.051985468715429306	1.5070526599884033	0.3308781385421753	1.7548587322235107	-0.2195347547531128	-1.098369836807251	-0.009250566363334656	-2.6517856121063232	-2.6728129386901855	1.0293686389923096	0.39267849922180176	-0.3597247004508972	-0.6492733359336853	2.580963134765625	-0.015057399868965149	-0.8796776533126831	-0.59452223777771	-1.6285749673843384	-1.994884967803955	0.8973891139030457	-1.4788199663162231	1.2417105436325073	-0.0816764235496521	1.1849048137664795	-2.5141031742095947	0.7019374370574951	0.1834847331047058	0.185237854719162	2.399282693862915	0.25782668590545654	1.5245099067687988	1.5186169147491455	2.702345848083496	3.052494764328003	-2.680924892425537	0.6018601059913635	-0.5994963645935059	0.7600216865539551	1.9566998481750488	0.7272948026657104	-1.102383017539978	0.43163323402404785	1.51277494430542	-0.822453498840332
-0.23923562467098236	0.5391566157341003	0.013865232467651367	1.1590089797973633	-0.507272481918335	1.9844861030578613	-1.551684021949768	1.245112657546997	0.4864374101161957	2.390451431274414	-1.4999279975891113	1.1800473928451538	-1.9981634616851807	-3.119462251663208	1.2409026622772217	1.555383324623108	0.661389172077179	1.8893866539001465	0.7848453521728516	0.6982793211936951	-2.1568076610565186	-1.219485878944397	0.8807051181793213	-1.379331111907959	-0.8675538301467896	-2.6049253940582275	-2.3824503421783447	0.4848254323005676	0.46790406107902527	-1.2447651624679565	-0.18318724632263184	-0.6166544556617737	0.6508671641349792	1.454047441482544	-0.760271430015564	0.7973605394363403	-2.0557808876037598	1.2771190404891968	-0.2797210216522217	0.25660809874534607	-0.4192885458469391	2.3334269523620605	0.38003289699554443	-0.7265415787696838	0.567070484161377	0.2081410437822342	-0.6863442659378052	-2.056811809539795	-0.6906389594078064	1.7058963775634766
-0.8843861222267151	0.09456886351108551	-0.45228296518325806	-1.309880256652832	1.486229658126831	-1.6221404075622559	0.5095680952072144	1.3857477903366089	-0.29862529039382935	2.109250068664551	-0.5720285177230835	-0.3203616142272949	-0.06527502834796906	-2.4968090057373047	-2.5983569622039795	1.2574577331542969	0.5955385565757751	0.3197396397590637	-0.9637755155563354	2.676564931869507	0.3282542824745178	-1.4161343574523926	-0.7349625825881958	-1.7732220888137817	-1.747331976890564	0.18265698850154877	-1.6130954027175903	0.9911718368530273	-0.5181164741516113	0.3385741710662842	-2.8309526443481445	0.9799088835716248	-0.3085750341415405	-0.2577592730522156	2.2397031784057617	1.0135430097579956	0.7988791465759277	1.8589811325073242	2.595409870147705	2.5012154579162598	-2.659707546234131	0.41554680466651917	0.2680375576019287	0.46968576312065125	1.28248131275177	0.9778721332550049	-1.579789638519287	0.6787316799163818	1.3791409730911255	-0.6567410230636597
-1.290029764175415	0.39968588948249817	-0.5040205121040344	-0.7388362884521484	0.7510455846786499	-0.9544187784194946	-0.2045121192932129	1.407315969467163	0.2376011610031128	1.7704092264175415	-0.6320974826812744	-0.28763288259506226	-0.19259217381477356	-2.339175224304199	-2.7849435806274414	1.3323073387145996	0.3736323118209839	0.09281202405691147	-0.7856573462486267	2.933361053466797	0.32893481850624084	-0.9444981813430786	-0.7118513584136963	-1.8528251647949219	-1.9875905513763428	-0.04616107419133186	-1.9561365842819214	0.6173276901245117	-0.28961843252182007	0.06287986040115356	-2.255507230758667	1.0305569171905518	-0.1725188046693802	-0.5129915475845337	2.4235053062438965	0.9478898048400879	0.9050284624099731	1.5696345567703247	3.1305201053619385	2.8487727642059326	-2.408087968826294	0.7940764427185059	0.20172010362148285	0.7748885154724121	1.6680527925491333	0.971786379814148	-1.54448401927948	0.8652364611625671	1.355446696281433	-0.8424010276794434
-0.8970259428024292	0.673841655254364	-0.30628204345703125	-1.011206030845642	0.9944530129432678	-0.9093911647796631	-0.3365512192249298	1.1046901941299438	0.0397736132144928	2.1775898933410645	-0.3478316366672516	-0.6245970129966736	0.40022823214530945	-2.847829580307007	-2.540865421295166	1.2472610473632812	0.11102133989334106	-0.02568344958126545	-0.5272881984710693	2.757366895675659	0.5362313389778137	-1.2822926044464111	-1.2152886390686035	-1.8562957048416138	-2.021029472351074	0.2611577808856964	-1.903342604637146	1.0102884769439697	-0.3544654846191406	0.7929275035858154	-2.526724338531494	1.3767421245574951	0.3283097743988037	-0.7187373042106628	2.371342420578003	1.0057045221328735	0.7624331116676331	1.0608696937561035	2.723020315170288	2.4245476722717285	-2.1016342639923096	0.6192651391029358	0.3825843036174774	-0.25100359320640564	1.670209527015686	0.847741961479187	-1.2964755296707153	0.9962885975837708	1.701806902885437	-0.63252854347229
-1.290029764175415	0.39968588948249817	-0.5040205121040344	-0.7388362884521484	0.7510455846786499	-0.9544187784194946	-0.2045121192932129	1.407315969467163	0.2376011610031128	1.7704092264175415	-0.6320974826812744	-0.28763288259506226	-0.19259217381477356	-2.339175224304199	-2.7849435806274414	1.3323073387145996	0.3736323118209839	0.09281202405691147	-0.7856573462486267	2.933361053466797	0.32893481850624084	-0.9444981813430786	-0.7118513584136963	-1.8528251647949219	-1.9875905513763428	-0.04616107419133186	-1.9561365842819214	0.6173276901245117	-0.28961843252182007	0.06287986040115356	-2.255507230758667	1.0305569171905518	-0.1725188046693802	-0.5129915475845337	2.4235053062438965	0.9478898048400879	0.9050284624099731	1.5696345567703247	3.1305201053619385	2.8487727642059326	-2.408087968826294	0.7940764427185059	0.20172010362148285	0.7748885154724121	1.6680527925491333	0.971786379814148	-1.54448401927948	0.8652364611625671	1.355446696281433	-0.8424010276794434
-0.9780037999153137	0.21312201023101807	0.2654714584350586	-1.8392149209976196	0.9875518679618835	-1.1472057104110718	-0.051985468715429306	1.5070526599884033	0.3308781385421753	1.7548587322235107	-0.2195347547531128	-1.098369836807251	-0.009250566363334656	-2.6517856121063232	-2.6728129386901855	1.0293686389923096	0.39267849922180176	-0.3597247004508972	-0.6492733359336853	2.580963134765625	-0.015057399868965149	-0.8796776533126831	-0.59452223777771	-1.6285749673843384	-1.994884967803955	0.8973891139030457	-1.4788199663162231	1.2417105436325073	-0.0816764235496521	1.1849048137664795	-2.5141031742095947	0.7019374370574951	0.1834847331047058	0.185237854719162	2.399282693862915	0.25782668590545654	1.5245099067687988	1.5186169147491455	2.702345848083496	3.052494764328003	-2.680924892425537	0.6018601059913635	-0.5994963645935059	0.7600216865539551	1.9566998481750488	0.7272948026657104	-1.102383017539978	0.43163323402404785	1.51277494430542	-0.822453498840332
-0.8843861222267151	0.09456886351108551	-0.45228296518325806	-1.309880256652832	1.486229658126831	-1.6221404075622559	0.5095680952072144	1.3857477903366089	-0.29862529039382935	2.109250068664551	-0.5720285177230835	-0.3203616142272949	-0.06527502834796906	-2.4968090057373047	-2.5983569622039795	1.2574577331542969	0.5955385565757751	0.3197396397590637	-0.9637755155563354	2.676564931869507	0.3282542824745178	-1.4161343574523926	-0.7349625825881958	-1.7732220888137817	-1.747331976890564	0.18265698850154877	-1.6130954027175903	0.9911718368530273	-0.5181164741516113	0.3385741710662842	-2.8309526443481445	0.9799088835716248	-0.3085750341415405	-0.2577592730522156	2.2397031784057617	1.0135430097579956	0.7988791465759277	1.8589811325073242	2.595409870147705	2.5012154579162598	-2.659707546234131	0.41554680466651917	0.2680375576019287	0.46968576312065125	1.28248131275177	0.9778721332550049	-1.579789638519287	0.6787316799163818	1.3791409730911255	-0.6567410230636597
-0.8970259428024292	0.673841655254364	-0.30628204345703125	-1.011206030845642	0.9944530129432678	-0.9093911647796631	-0.3365512192249298	1.1046901941299438	0.0397736132144928	2.1775898933410645	-0.3478316366672516	-0.6245970129966736	0.40022823214530945	-2.847829580307007	-2.540865421295166	1.2472610473632812	0.11102133989334106	-0.02568344958126545	-0.5272881984710693	2.757366895675659	0.5362313389778137	-1.2822926044464111	-1.2152886390686035	-1.8562957048416138	-2.021029472351074	0.2611577808856964	-1.903342604637146	1.0102884769439697	-0.3544654846191406	0.7929275035858154	-2.526724338531494	1.3767421245574951	0.3283097743988037	-0.7187373042106628	2.371342420578003	1.0057045221328735	0.7624331116676331	1.0608696937561035	2.723020315170288	2.4245476722717285	-2.1016342639923096	0.6192651391029358	0.3825843036174774	-0.25100359320640564	1.670209527015686	0.847741961479187	-1.2964755296707153	0.9962885975837708	1.701806902885437	-0.63252854347229
-0.9780037999153137	0.21312201023101807	0.2654714584350586	-1.8392149209976196	0.9875518679618835	-1.1472057104110718	-0.051985468715429306	1.5070526599884033	0.3308781385421753	1.7548587322235107	-0.2195347547531128	-1.098369836807251	-0.009250566363334656	-2.6517856121063232	-2.6728129386901855	1.0293686389923096	0.39267849922180176	-0.3597247004508972	-0.6492733359336853	2.580963134765625	-0.015057399868965149	-0.8796776533126831	-0.59452223777771	-1.6285749673843384	-1.994884967803955	0.8973891139030457	-1.4788199663162231	1.2417105436325073	-0.0816764235496521	1.1849048137664795	-2.5141031742095947	0.7019374370574951	0.1834847331047058	0.185237854719162	2.399282693862915	0.25782668590545654	1.5245099067687988	1.5186169147491455	2.702345848083496	3.052494764328003	-2.680924892425537	0.6018601059913635	-0.5994963645935059	0.7600216865539551	1.9566998481750488	0.7272948026657104	-1.102383017539978	0.43163323402404785	1.51277494430542	-0.822453498840332
-1.290029764175415	0.39968588948249817	-0.5040205121040344	-0.7388362884521484	0.7510455846786499	-0.9544187784194946	-0.2045121192932129	1.407315969467163	0.2376011610031128	1.7704092264175415	-0.6320974826812744	-0.28763288259506226	-0.19259217381477356	-2.339175224304199	-2.7849435806274414	1.3323073387145996	0.3736323118209839	0.09281202405691147	-0.7856573462486267	2.933361053466797	0.32893481850624084	-0.9444981813430786	-0.7118513584136963	-1.8528251647949219	-1.9875905513763428	-0.04616107419133186	-1.9561365842819214	0.6173276901245117	-0.28961843252182007	0.06287986040115356	-2.255507230758667	1.0305569171905518	-0.1725188046693802	-0.5129915475845337	2.4235053062438965	0.9478898048400879	0.9050284624099731	1.5696345567703247	3.1305201053619385	2.8487727642059326	-2.408087968826294	0.7940764427185059	0.20172010362148285	0.7748885154724121	1.6680527925491333	0.971786379814148	-1.54448401927948	0.8652364611625671	1.355446696281433	-0.8424010276794434
-0.8843861222267151	0.09456886351108551	-0.45228296518325806	-1.309880256652832	1.486229658126831	-1.6221404075622559	0.5095680952072144	1.3857477903366089	-0.29862529039382935	2.109250068664551	-0.5720285177230835	-0.3203616142272949	-0.06527502834796906	-2.4968090057373047	-2.5983569622039795	1.2574577331542969	0.5955385565757751	0.3197396397590637	-0.9637755155563354	2.676564931869507	0.3282542824745178	-1.4161343574523926	-0.7349625825881958	-1.7732220888137817	-1.747331976890564	0.18265698850154877	-1.6130954027175903	0.9911718368530273	-0.5181164741516113	0.3385741710662842	-2.8309526443481445	0.9799088835716248	-0.3085750341415405	-0.2577592730522156	2.2397031784057617	1.0135430097579956	0.7988791465759277	1.8589811325073242	2.595409870147705	2.5012154579162598	-2.659707546234131	0.41554680466651917	0.2680375576019287	0.46968576312065125	1.28248131275177	0.9778721332550049	-1.579789638519287	0.6787316799163818	1.3791409730911255	-0.6567410230636597
-0.8970259428024292	0.673841655254364	-0.30628204345703125	-1.011206030845642	0.9944530129432678	-0.9093911647796631	-0.3365512192249298	1.1046901941299438	0.0397736132144928	2.1775898933410645	-0.3478316366672516	-0.6245970129966736	0.40022823214530945	-2.847829580307007	-2.540865421295166	1.2472610473632812	0.11102133989334106	-0.02568344958126545	-0.5272881984710693	2.757366895675659	0.5362313389778137	-1.2822926044464111	-1.2152886390686035	-1.8562957048416138	-2.021029472351074	0.2611577808856964	-1.903342604637146	1.0102884769439697	-0.3544654846191406	0.7929275035858154	-2.526724338531494	1.3767421245574951	0.3283097743988037	-0.7187373042106628	2.371342420578003	1.0057045221328735	0.7624331116676331	1.0608696937561035	2.723020315170288	2.4245476722717285	-2.1016342639923096	0.6192651391029358	0.3825843036174774	-0.25100359320640564	1.670209527015686	0.847741961479187	-1.2964755296707153	0.9962885975837708	1.701806902885437	-0.63252854347229
0.11723285913467407	0.4177519679069519	-0.5758901238441467	-0.07524827867746353	-0.21704339981079102	-0.5248370170593262	-1.4826207160949707	-0.7986531853675842	0.6872860789299011	2.3807787895202637	1.7151833772659302	0.8204142451286316	-2.3723227977752686	-1.7876501083374023	-1.1930845975875854	1.2300794124603271	-1.0294536352157593	-0.4868464767932892	0.569805920124054	2.8232574462890625	0.9710338115692139	-2.475048542022705	-0.4577489495277405	-0.7931153178215027	-1.0230275392532349	0.07159343361854553	-2.4980340003967285	-1.1231552362442017	-0.3376097083091736	-0.5529401302337646	0.19672690331935883	-0.02847270667552948	0.6453001499176025	-0.054523468017578125	-0.062873974442482	0.3316347599029541	2.753108024597168	-0.25943928956985474	-0.12761804461479187	2.987929582595825	-2.067279100418091	2.283595561981201	1.4678539037704468	-0.14790289103984833	0.005602389574050903	0.15076756477355957	-1.8815521001815796	1.2092281579971313	0.651824414730072	1.372443437576294
0.3144664168357849	0.5627783536911011	-0.6199249625205994	0.11856210231781006	-0.2860954701900482	-0.3775395154953003	-1.2296984195709229	-0.46985286474227905	0.606188952922821	2.2320125102996826	1.386669635772705	0.6317899823188782	-2.355581283569336	-1.5438302755355835	-1.1125266551971436	1.1665505170822144	-0.8061230182647705	-0.2805980145931244	0.7854054570198059	2.82987904548645	1.2399574518203735	-2.5155842304229736	-0.535153865814209	-0.555280864238739	-1.1046230792999268	0.03655998408794403	-2.5363621711730957	-1.0848232507705688	-0.4594513177871704	-0.5711424946784973	0.31341636180877686	-0.033527255058288574	0.5895484685897827	-0.2270428091287613	0.09639635682106018	0.24697905778884888	2.785551071166992	-0.6024391651153564	-0.06420029699802399	2.6512269973754883	-1.9705899953842163	2.2208056449890137	1.4355807304382324	-0.19059845805168152	-0.267422080039978	-0.20961156487464905	-1.8543345928192139	0.9500971436500549	0.4547487795352936	1.5186465978622437
0.1342656910419464	0.36974427103996277	-0.6208515167236328	-0.08951976895332336	-0.20889818668365479	-0.5222376585006714	-1.4702038764953613	-0.7962161898612976	0.6650634407997131	2.4313807487487793	1.7035832405090332	0.8303467035293579	-2.4080679416656494	-1.7770839929580688	-1.1630362272262573	1.2917113304138184	-1.056793451309204	-0.4764136075973511	0.5839692950248718	2.838590383529663	0.9672890901565552	-2.490182638168335	-0.4537110924720764	-0.7510282397270203	-1.0413676500320435	0.09191916882991791	-2.5057942867279053	-1.0988653898239136	-0.284681499004364	-0.521364152431488	0.2129857987165451	-0.008653443306684494	0.6105126142501831	-0.039391130208969116	-0.09290094673633575	0.3152216076850891	2.719866991043091	-0.25715896487236023	-0.14389698207378387	2.923593521118164	-2.1271650791168213	2.2528562545776367	1.5118155479431152	-0.16270647943019867	-0.05560402572154999	0.22317641973495483	-1.8413176536560059	1.1725354194641113	0.6701223254203796	1.3959242105484009
0.2342180609703064	0.6550297737121582	-0.6718669533729553	0.0665464997291565	-0.2477257400751114	-0.40234702825546265	-1.1833488941192627	-0.484139084815979	0.6640408039093018	2.245316743850708	1.33070707321167	0.6547549366950989	-2.2103655338287354	-1.5941576957702637	-1.2866460084915161	1.0628151893615723	-0.8467703461647034	-0.33949869871139526	0.7598535418510437	2.761489152908325	1.3172504901885986	-2.4189908504486084	-0.7372462153434753	-0.5457450747489929	-1.0910838842391968	0.03424951806664467	-2.6130568981170654	-1.2045482397079468	-0.37157803773880005	-0.527654767036438	0.39067786931991577	-0.09420929849147797	0.6479591131210327	-0.2736596465110779	0.09424829483032227	0.1855994164943695	2.7678027153015137	-0.613489031791687	-0.11819251626729965	2.6509716510772705	-1.9772371053695679	2.2214536666870117	1.4830570220947266	-0.17105302214622498	-0.144733265042305	-0.1733069121837616	-1.8726589679718018	1.0727535486221313	0.4590434432029724	1.4286965131759644
-0.06432197988033295	0.501764714717865	-0.5530839562416077	-0.18550856411457062	-0.32818788290023804	-0.6536473035812378	-1.6761415004730225	-0.828963577747345	0.7326468825340271	2.3245136737823486	1.5356913805007935	0.944455087184906	-2.5975427627563477	-1.6837843656539917	-1.3335365056991577	1.096705675125122	-1.0761682987213135	-0.5238475799560547	0.5928065180778503	2.8425209522247314	0.7317824363708496	-2.468224048614502	-0.5092536807060242	-0.872008740901947	-0.9940174221992493	-0.18900658190250397	-2.3460450172424316	-1.1497193574905396	-0.046227023005485535	-0.6780261993408203	0.2717970013618469	0.15195563435554504	0.6704139113426208	0.024348080158233643	0.001256301999092102	0.1387118399143219	2.706976890563965	-0.3005067706108093	-0.020782481878995895	2.964519500732422	-2.03975510597229	2.281557559967041	1.5285974740982056	-0.11276043951511383	-0.021644577383995056	0.1559445858001709	-1.929705262184143	1.1608790159225464	0.5747745633125305	1.4373570680618286
0.27466505765914917	0.5119081139564514	-0.46499913930892944	0.07233960926532745	-0.33974403142929077	-0.4325833320617676	-1.4011605978012085	-0.5255452394485474	0.5677074790000916	2.200971841812134	1.3524664640426636	0.7121506929397583	-2.4959425926208496	-1.5652658939361572	-1.1942687034606934	1.0510717630386353	-0.8486352562904358	-0.22081810235977173	0.7682999968528748	2.7871134281158447	1.2036627531051636	-2.3738582134246826	-0.6144614219665527	-0.5675222873687744	-1.0164737701416016	-0.1306648999452591	-2.5796046257019043	-1.096855640411377	-0.4143088459968567	-0.6568148136138916	0.35149675607681274	0.009492163546383381	0.6541594862937927	-0.21020452678203583	0.21755793690681458	0.15571990609169006	2.726982593536377	-0.6451947689056396	0.07644549012184143	2.662299871444702	-1.9343510866165161	2.2283458709716797	1.4446887969970703	-0.21145915985107422	-0.1619178205728531	-0.22317630052566528	-1.8410612344741821	0.944323718547821	0.35423505306243896	1.4488722085952759
0.3144664168357849	0.5627783536911011	-0.6199249625205994	0.11856210231781006	-0.2860954701900482	-0.3775395154953003	-1.2296984195709229	-0.46985286474227905	0.606188952922821	2.2320125102996826	1.386669635772705	0.6317899823188782	-2.355581283569336	-1.5438302755355835	-1.1125266551971436	1.1665505170822144	-0.8061230182647705	-0.2805980145931244	0.7854054570198059	2.82987904548645	1.2399574518203735	-2.5155842304229736	-0.535153865814209	-0.555280864238739	-1.1046230792999268	0.03655998408794403	-2.5363621711730957	-1.0848232507705688	-0.4594513177871704	-0.5711424946784973	0.31341636180877686	-0.033527255058288574	0.5895484685897827	-0.2270428091287613	0.09639635682106018	0.24697905778884888	2.785551071166992	-0.6024391651153564	-0.06420029699802399	2.6512269973754883	-1.9705899953842163	2.2208056449890137	1.4355807304382324	-0.19059845805168152	-0.267422080039978	-0.20961156487464905	-1.8543345928192139	0.9500971436500549	0.4547487795352936	1.5186465978622437
-0.06432197988033295	0.501764714717865	-0.5530839562416077	-0.18550856411457062	-0.32818788290023804	-0.6536473035812378	-1.6761415004730225	-0.828963577747345	0.7326468825340271	2.3245136737823486	1.5356913805007935	0.944455087184906	-2.5975427627563477	-1.6837843656539917	-1.3335365056991577	1.096705675125122	-1.0761682987213135	-0.5238475799560547	0.5928065180778503	2.8425209522247314	0.7317824363708496	-2.468224048614502	-0.5092536807060242	-0.872008740901947	-0.9940174221992493	-0.18900658190250397	-2.3460450172424316	-1.1497193574905396	-0.046227023005485535	-0.6780261993408203	0.2717970013618469	0.15195563435554504	0.6704139113426208	0.024348080158233643	0.001256301999092102	0.1387118399143219	2.706976890563965	-0.3005067706108093	-0.020782481878995895	2.964519500732422	-2.03975510597229	2.281557559967041	1.5285974740982056	-0.11276043951511383	-0.021644577383995056	0.1559445858001709	-1.929705262184143	1.1608790159225464	0.5747745633125305	1.4373570680618286
0.27466505765914917	0.5119081139564514	-0.46499913930892944	0.07233960926532745	-0.33974403142929077	-0.4325833320617676	-1.4011605978012085	-0.5255452394485474	0.5677074790000916	2.200971841812134	1.3524664640426636	0.7121506929397583	-2.4959425926208496	-1.5652658939361572	-1.1942687034606934	1.0510717630386353	-0.8486352562904358	-0.22081810235977173	0.7682999968528748	2.7871134281158447	1.2036627531051636	-2.3738582134246826	-0.6144614219665527	-0.5675222873687744	-1.0164737701416016	-0.1306648999452591	-2.5796046257019043	-1.096855640411377	-0.4143088459968567	-0.6568148136138916	0.35149675607681274	0.009492163546383381	0.6541594862937927	-0.21020452678203583	0.21755793690681458	0.15571990609169006	2.726982593536377	-0.6451947689056396	0.07644549012184143	2.662299871444702	-1.9343510866165161	2.2283458709716797	1.4446887969970703	-0.21145915985107422	-0.1619178205728531	-0.22317630052566528	-1.8410612344741821	0.944323718547821	0.35423505306243896	1.4488722085952759
0.2342180609703064	0.6550297737121582	-0.6718669533729553	0.0665464997291565	-0.2477257400751114	-0.40234702825546265	-1.1833488941192627	-0.484139084815979	0.6640408039093018	2.245316743850708	1.33070707321167	0.6547549366950989	-2.2103655338287354	-1.5941576957702637	-1.2866460084915161	1.0628151893615723	-0.8467703461647034	-0.33949869871139526	0.7598535418510437	2.761489152908325	1.3172504901885986	-2.4189908504486084	-0.7372462153434753	-0.5457450747489929	-1.0910838842391968	0.03424951806664467	-2.6130568981170654	-1.2045482397079468	-0.37157803773880005	-0.527654767036438	0.39067786931991577	-0.09420929849147797	0.6479591131210327	-0.2736596465110779	0.09424829483032227	0.1855994164943695	2.7678027153015137	-0.613489031791687	-0.11819251626729965	2.6509716510772705	-1.9772371053695679	2.2214536666870117	1.4830570220947266	-0.17105302214622498	-0.144733265042305	-0.1733069121837616	-1.8726589679718018	1.0727535486221313	0.4590434432029724	1.4286965131759644
0.8486436605453491	0.24817761778831482	-1.042244791984558	0.3968397080898285	-0.30223917961120605	0.9787524938583374	-0.23301908373832703	0.017588257789611816	0.2388433814048767	0.9584776759147644	-1.3682043552398682	0.6071475744247437	-1.9713834524154663	-1.8035695552825928	-0.16566729545593262	1.4831730127334595	0.4745214581489563	0.9061915278434753	1.0279645919799805	0.35478392243385315	-0.3508111536502838	-2.627028465270996	0.38987481594085693	-1.3094722032546997	-2.793194532394409	-3.2126357555389404	-0.8909854888916016	0.4527621865272522	1.1046528816223145	-0.44652459025382996	-0.7195290923118591	0.08425810933113098	0.9717669486999512	1.7210261821746826	0.09725380688905716	-0.3026463985443115	-2.159937858581543	0.8208516836166382	0.018462352454662323	1.614694595336914	-2.2607743740081787	0.19019681215286255	-0.9811967611312866	0.14952531456947327	1.1121997833251953	-0.7357093095779419	-1.0168225765228271	-2.8924787044525146	0.34698474407196045	0.2058250606060028
0.9944846034049988	0.5876848101615906	-1.1498167514801025	0.11592140793800354	-0.10351771116256714	1.1973445415496826	-0.10465320944786072	-0.037991002202034	0.08218786120414734	1.210225224494934	-1.3835840225219727	0.2343769669532776	-1.7832298278808594	-1.7802364826202393	-0.4344848394393921	1.6006007194519043	0.690908670425415	0.883545458316803	1.091631293296814	0.383696049451828	-0.31101566553115845	-2.431422233581543	0.05763820558786392	-1.3736177682876587	-2.924142837524414	-3.117309331893921	-1.3746142387390137	0.31212547421455383	0.8897168636322021	-0.47692427039146423	-0.5071161985397339	-0.3496277928352356	1.027485728263855	1.8756763935089111	0.35038861632347107	-0.3760526776313782	-1.7702020406723022	0.5235769152641296	-0.09680447727441788	1.3770753145217896	-2.320324659347534	0.10747824609279633	-1.089921474456787	0.5865667462348938	1.1084941625595093	-0.6156028509140015	-0.9216773509979248	-2.8360488414764404	0.3790832459926605	-0.1295059323310852
0.6257542371749878	0.026637673377990723	-1.2385064363479614	0.2486797273159027	-0.06660319864749908	0.8148554563522339	0.05922706797719002	-0.1510622650384903	0.3308732509613037	0.8418958783149719	-1.6820515394210815	0.24229705333709717	-1.9951187372207642	-1.5329298973083496	-0.23516176640987396	1.4782904386520386	0.4103270471096039	0.8113170862197876	0.8923795223236084	0.24377676844596863	-0.47281453013420105	-2.5160675048828125	0.24194420874118805	-1.2598116397857666	-2.897562265396118	-2.9160830974578857	-1.361006259918213	0.5702442526817322	1.066645860671997	-0.11151719093322754	-0.27862027287483215	0.15929126739501953	1.0427353382110596	2.132344961166382	0.10589732974767685	-0.17719028890132904	-1.7833462953567505	0.36044833064079285	-0.11440377682447433	1.5646008253097534	-2.242469549179077	0.2458876073360443	-1.374943494796753	0.498585969209671	0.6144168972969055	-0.7036396265029907	-1.4031797647476196	-2.678706645965576	0.33261001110076904	0.12337180972099304
0.5958520174026489	0.3254584074020386	-0.8690452575683594	0.4096221625804901	-0.15588071942329407	-0.301738977432251	-0.988604724407196	-0.36915498971939087	0.615864634513855	2.068389415740967	0.8740077018737793	0.7767517566680908	-2.2093722820281982	-1.384446620941162	-0.8293579816818237	1.4586460590362549	-0.4599485397338867	-0.45056724548339844	0.9276068806648254	2.6947789192199707	1.5420175790786743	-2.4107019901275635	-0.5634881258010864	-0.22846457362174988	-1.1226633787155151	0.06113819032907486	-2.805284023284912	-1.2181243896484375	-0.48004859685897827	-0.5765826106071472	0.3627431392669678	-0.08470364660024643	0.9102514982223511	-0.34563499689102173	0.01656074821949005	0.3009876012802124	2.535623550415039	-0.7040649056434631	-0.28149551153182983	2.546912431716919	-2.1518781185150146	1.9721671342849731	1.3194146156311035	-0.107425257563591	-0.3925950527191162	-0.12107178568840027	-2.057704448699951	0.9191078543663025	0.4420701563358307	1.9368302822113037
0.4922667145729065	0.4070228338241577	-0.8948727250099182	0.43330255150794983	-0.1160166785120964	-0.2952975630760193	-0.9211947321891785	-0.4347638487815857	0.6565205454826355	2.16858172416687	0.8388793468475342	0.8073173761367798	-2.0765461921691895	-1.4405051469802856	-0.9191758632659912	1.38084876537323	-0.5178301334381104	-0.5026854276657104	0.895240068435669	2.649228811264038	1.585404396057129	-2.354167938232422	-0.5916814804077148	-0.22463789582252502	-1.0782979726791382	0.10759538412094116	-2.852226734161377	-1.2875924110412598	-0.48361796140670776	-0.6015098690986633	0.39600861072540283	-0.10349923372268677	0.9135078191757202	-0.37292689085006714	0.010721191763877869	0.24542221426963806	2.534881830215454	-0.6517585515975952	-0.36282452940940857	2.5184578895568848	-2.2193756103515625	1.9670084714889526	1.3545804023742676	-0.09106601774692535	-0.29235953092575073	-0.11599498987197876	-2.0302135944366455	0.9398406147956848	0.44907146692276	1.8026295900344849
0.11723285913467407	0.4177519679069519	-0.5758901238441467	-0.07524827867746353	-0.21704339981079102	-0.5248370170593262	-1.4826207160949707	-0.7986531853675842	0.6872860789299011	2.3807787895202637	1.7151833772659302	0.8204142451286316	-2.3723227977752686	-1.7876501083374023	-1.1930845975875854	1.2300794124603271	-1.0294536352157593	-0.4868464767932892	0.569805920124054	2.8232574462890625	0.9710338115692139	-2.475048542022705	-0.4577489495277405	-0.7931153178215027	-1.0230275392532349	0.07159343361854553	-2.4980340003967285	-1.1231552362442017	-0.3376097083091736	-0.5529401302337646	0.19672690331935883	-0.02847270667552948	0.6453001499176025	-0.054523468017578125	-0.062873974442482	0.3316347599029541	2.753108024597168	-0.25943928956985474	-0.12761804461479187	2.987929582595825	-2.067279100418091	2.283595561981201	1.4678539037704468	-0.14790289103984833	0.005602389574050903	0.15076756477355957	-1.8815521001815796	1.2092281579971313	0.651824414730072	1.372443437576294
0.02027343213558197	0.429972767829895	-0.5451563596725464	-0.18609444797039032	-0.3096288740634918	-0.6331162452697754	-1.6551636457443237	-0.8322389721870422	0.6910640001296997	2.357170820236206	1.561037540435791	0.9448468685150146	-2.6059188842773438	-1.6770036220550537	-1.3245714902877808	1.1470379829406738	-1.1007511615753174	-0.5009415149688721	0.5424965023994446	2.878436803817749	0.7451694011688232	-2.4367692470550537	-0.52834552526474	-0.8371031880378723	-1.0311909914016724	-0.12900957465171814	-2.378262758255005	-1.1448193788528442	-0.055936530232429504	-0.6485642194747925	0.2551792860031128	0.1709134727716446	0.6424255967140198	-0.021800503134727478	-0.022746697068214417	0.16885016858577728	2.680426597595215	-0.28540095686912537	-0.01318367850035429	2.9333419799804688	-2.040433645248413	2.270007610321045	1.485445261001587	-0.13194644451141357	-0.004070356488227844	0.160692036151886	-1.9359835386276245	1.1261227130889893	0.6107870936393738	1.4309110641479492
0.6065099239349365	0.5891788005828857	-1.5471165180206299	0.18059757351875305	-0.14516229927539825	1.257751703262329	-0.12103456258773804	0.030296295881271362	0.012342892587184906	1.4328659772872925	-1.0167988538742065	0.5464322566986084	-2.054706335067749	-1.409335970878601	-0.2310803234577179	1.8309049606323242	0.42587634921073914	0.47257769107818604	1.0841975212097168	0.5335384607315063	-0.24643266201019287	-2.4140872955322266	0.23587282001972198	-1.0332927703857422	-2.4259729385375977	-3.1381850242614746	-1.490736961364746	0.23985962569713593	0.8998091816902161	-0.813373327255249	-0.3219674825668335	-0.40817514061927795	0.9100408554077148	2.196988821029663	0.1276160329580307	-0.3198004961013794	-1.9605642557144165	0.39445313811302185	-0.03382854536175728	1.3035802841186523	-2.283447504043579	0.22321811318397522	-1.2973318099975586	0.5680180191993713	0.8975769877433777	-0.42952820658683777	-1.0399258136749268	-3.044905662536621	0.5171331763267517	-0.018227610737085342
0.25575852394104004	0.084259033203125	-0.8706531524658203	0.043069690465927124	-0.12710270285606384	-0.3049866557121277	-1.3169379234313965	-0.8039787411689758	0.7758974432945251	2.3436124324798584	1.3047153949737549	1.0010275840759277	-2.3488829135894775	-1.4999079704284668	-0.8928747773170471	1.5235358476638794	-1.0249621868133545	-0.6905504465103149	0.8135255575180054	2.7754528522491455	1.2922582626342773	-2.3290979862213135	-0.468176007270813	-0.36659908294677734	-1.1329967975616455	0.19448521733283997	-2.662890911102295	-1.269386887550354	-0.25593847036361694	-0.5790789723396301	0.3688400387763977	0.08464924246072769	0.8783769607543945	-0.13647742569446564	-0.19598190486431122	0.251273512840271	2.61773681640625	-0.40272417664527893	-0.48696231842041016	2.882211208343506	-2.3194408416748047	2.207118511199951	1.3660954236984253	0.14948487281799316	-0.08083935081958771	0.19037123024463654	-2.014871835708618	1.0434577465057373	0.7256450653076172	1.6381057500839233
-0.6165695190429688	0.779751181602478	-1.0596675872802734	0.24425405263900757	-0.3437059819698334	0.540452241897583	-0.332603394985199	0.5397674441337585	-0.007436871528625488	0.8666197061538696	-2.385444402694702	-0.5820555090904236	-1.2490713596343994	-1.453997015953064	0.24598069489002228	0.06822981685400009	0.7406226396560669	0.4524449110031128	0.4202882647514343	-0.5830528140068054	-1.8645893335342407	-1.324486255645752	1.8366179466247559	-2.9735374450683594	-2.3693368434906006	-1.639876365661621	-0.01787218451499939	0.9814592003822327	0.7484034299850464	0.3253973424434662	-0.20902204513549805	0.614148736000061	-0.2807043790817261	1.804012417793274	0.020652204751968384	-1.3590574264526367	-2.225377082824707	-0.10050588846206665	0.10943270474672318	1.6907292604446411	-1.3644360303878784	0.04758273810148239	-1.2882823944091797	0.576927125453949	0.8114197254180908	-0.6874539852142334	-1.433835506439209	-2.535968542098999	0.6788771748542786	-1.6025129556655884
0.5537288784980774	-0.21982157230377197	-1.2363240718841553	0.2782529890537262	-0.02214614301919937	0.44988712668418884	0.0978882908821106	-0.16874851286411285	0.19595220685005188	0.9425356984138489	-1.8062689304351807	0.42553290724754333	-2.244133949279785	-1.51662015914917	-0.22105666995048523	1.3068121671676636	0.4957103133201599	1.022901177406311	0.8548172116279602	0.4051704704761505	-0.71067875623703	-2.7764217853546143	0.03208228200674057	-1.3567806482315063	-2.9401891231536865	-3.057339906692505	-1.4300262928009033	0.4795241951942444	1.240769624710083	-0.18301823735237122	-0.29939004778862	0.3519028425216675	1.025644063949585	2.2855939865112305	0.07242894917726517	-0.07097315788269043	-1.7447841167449951	0.29326993227005005	0.06435663253068924	1.7062034606933594	-2.268580198287964	0.23043972253799438	-1.2172596454620361	0.3027929961681366	0.4689955711364746	-0.6378668546676636	-1.36518394947052	-2.5332629680633545	0.2545336186885834	0.1884549856185913
-0.5540508031845093	1.0078362226486206	-0.9012068510055542	0.2032848596572876	-0.23236863315105438	0.6849930286407471	-0.47388797998428345	0.6841490864753723	-0.04934906214475632	0.8092244267463684	-1.7801941633224487	-0.10355033725500107	-1.372949481010437	-1.8825441598892212	0.2957027554512024	0.08970984816551208	0.6996074318885803	0.30762797594070435	0.15642067790031433	-0.743686318397522	-1.868498682975769	-1.494598627090454	1.7296725511550903	-3.082919120788574	-2.2948503494262695	-1.8155640363693237	-0.1702522188425064	0.6635499596595764	0.6192440986633301	0.5278715491294861	-0.1793428659439087	0.6633175015449524	-0.027731366455554962	1.6676350831985474	0.07422226667404175	-1.3867515325546265	-2.0254464149475098	-0.034570351243019104	0.4411386549472809	1.9890576601028442	-1.73045814037323	0.03995902091264725	-1.041060209274292	0.795116126537323	1.4117978811264038	-0.43959495425224304	-1.2182133197784424	-2.557691812515259	0.9466588497161865	-2.0602684020996094
-0.5077756643295288	0.9987374544143677	-0.7755219340324402	0.26636001467704773	-0.21525722742080688	0.6675980091094971	-0.42669084668159485	0.7955862283706665	-0.20075786113739014	0.8244682550430298	-1.639530897140503	-0.2765875458717346	-1.3611806631088257	-1.8914209604263306	0.3776969313621521	0.2834261953830719	0.7257082462310791	0.34148168563842773	0.1910351812839508	-0.769684374332428	-1.929561972618103	-1.4079731702804565	1.5025049448013306	-2.924346685409546	-2.2902042865753174	-1.9475373029708862	-0.2388019561767578	0.7707840800285339	0.7572004795074463	0.524049699306488	-0.32064783573150635	0.6138463616371155	0.08323897421360016	1.7549123764038086	0.06462958455085754	-1.4757581949234009	-2.160580635070801	-0.007265517488121986	0.4543973207473755	1.7855838537216187	-1.8285012245178223	0.16746529936790466	-0.9424663186073303	0.6974987983703613	1.387711524963379	-0.3366938531398773	-1.1598761081695557	-2.7181949615478516	0.944441020488739	-2.0095865726470947
-0.780536413192749	0.7549382448196411	-1.1169875860214233	0.014686234295368195	-0.20469924807548523	0.7098480463027954	-0.41732266545295715	0.3038853704929352	-0.3819672465324402	0.7164140343666077	-1.830331802368164	-0.2284581959247589	-1.3666619062423706	-1.6569371223449707	0.2735970616340637	0.2312069535255432	0.8986935019493103	0.23871514201164246	0.2670493721961975	-0.5441593527793884	-1.9057393074035645	-1.7961159944534302	1.786381483078003	-3.0009407997131348	-2.303640842437744	-2.099984884262085	-0.03779534250497818	0.7243267893791199	0.8192444443702698	0.461238294839859	-0.33716142177581787	0.8373012542724609	-0.22601556777954102	1.8483692407608032	0.18565592169761658	-1.0486292839050293	-2.0695643424987793	0.0791279748082161	0.25898778438568115	2.0060863494873047	-1.5905778408050537	-0.03587444871664047	-1.1092209815979004	0.5468580722808838	1.0655245780944824	-0.4207260310649872	-1.336921215057373	-2.516038417816162	0.9897662997245789	-1.830075740814209
0.15677067637443542	0.6894873380661011	-0.5740324258804321	0.023584485054016113	-0.3386289179325104	-0.4790714979171753	-1.3229838609695435	-0.541240930557251	0.7015045285224915	2.1656506061553955	1.25795316696167	0.7372747659683228	-2.3487660884857178	-1.5685425996780396	-1.3566206693649292	0.9485712647438049	-0.8224314451217651	-0.2956261932849884	0.8433358669281006	2.7372372150421143	1.2225199937820435	-2.3293051719665527	-0.7658487558364868	-0.5301346182823181	-1.0933148860931396	-0.20336587727069855	-2.5936262607574463	-1.2243088483810425	-0.2912918031215668	-0.6715694069862366	0.44554126262664795	0.011344282887876034	0.7967005372047424	-0.24369995296001434	0.16353480517864227	0.10621123760938644	2.6723804473876953	-0.6949291229248047	0.0065361373126506805	2.5988659858703613	-1.9720804691314697	2.1366491317749023	1.4665652513504028	-0.18973839282989502	-0.03804445266723633	-0.24203428626060486	-1.849688172340393	1.070210337638855	0.30938035249710083	1.3629106283187866
-0.9233831167221069	0.7833921909332275	-1.0187888145446777	-0.005090951919555664	-0.2587897777557373	0.673445463180542	-0.47511500120162964	0.5126376152038574	-0.45538851618766785	0.9121915698051453	-1.6432690620422363	-0.1937233805656433	-1.2720242738723755	-1.9035332202911377	0.233643040060997	0.06694196909666061	0.8924468159675598	0.43506380915641785	0.2287064641714096	-0.563334047794342	-1.9016772508621216	-1.7659580707550049	2.1815638542175293	-3.2316088676452637	-2.5200910568237305	-1.734899640083313	-0.334352970123291	0.8245099186897278	0.7475275993347168	0.5646975636482239	-0.26457667350769043	0.5505467057228088	-0.2948954999446869	1.5155954360961914	0.14474079012870789	-1.3656631708145142	-1.6659458875656128	0.02296135574579239	0.3678535223007202	2.0157902240753174	-1.647423267364502	0.13219943642616272	-1.0969735383987427	0.7169229388237	1.1423699855804443	-0.4030696451663971	-1.386088490486145	-2.142481565475464	0.9343697428703308	-1.962664246559143
0.02027343213558197	0.429972767829895	-0.5451563596725464	-0.18609444797039032	-0.3096288740634918	-0.6331162452697754	-1.6551636457443237	-0.8322389721870422	0.6910640001296997	2.357170820236206	1.561037540435791	0.9448468685150146	-2.6059188842773438	-1.6770036220550537	-1.3245714902877808	1.1470379829406738	-1.1007511615753174	-0.5009415149688721	0.5424965023994446	2.878436803817749	0.7451694011688232	-2.4367692470550537	-0.52834552526474	-0.8371031880378723	-1.0311909914016724	-0.12900957465171814	-2.378262758255005	-1.1448193788528442	-0.055936530232429504	-0.6485642194747925	0.2551792860031128	0.1709134727716446	0.6424255967140198	-0.021800503134727478	-0.022746697068214417	0.16885016858577728	2.680426597595215	-0.28540095686912537	-0.01318367850035429	2.9333419799804688	-2.040433645248413	2.270007610321045	1.485445261001587	-0.13194644451141357	-0.004070356488227844	0.160692036151886	-1.9359835386276245	1.1261227130889893	0.6107870936393738	1.4309110641479492
0.7392343878746033	-0.017567932605743408	-1.0806808471679688	0.5235024690628052	-0.03908932954072952	0.7992410659790039	-0.08495031297206879	-0.19634629786014557	0.32482537627220154	0.969409704208374	-1.4889929294586182	0.1803918480873108	-2.044833183288574	-1.5916452407836914	-0.03170321136713028	1.4175111055374146	0.6813905239105225	1.1857155561447144	1.0629414319992065	0.4232877492904663	-0.4483519494533539	-2.738521099090576	0.44897812604904175	-1.4751118421554565	-3.1699979305267334	-2.8620502948760986	-1.3626179695129395	0.5292619466781616	1.3771498203277588	-0.2673720717430115	-0.3991008400917053	0.13553085923194885	0.8738318681716919	2.0235188007354736	0.15095582604408264	-0.04476773738861084	-1.788090705871582	0.38012757897377014	-0.1419333666563034	1.573211669921875	-2.291226625442505	0.36982399225234985	-1.0977331399917603	0.18113914132118225	0.5341742038726807	-0.5022462606430054	-1.2411816120147705	-2.3705978393554688	0.244120791554451	0.13329604268074036
-0.8177075386047363	0.7444965839385986	-0.8726939558982849	0.20672950148582458	-0.23555052280426025	0.6368498802185059	-0.16659268736839294	0.4596158266067505	-0.29612287878990173	0.9534355401992798	-1.639755129814148	-0.44413894414901733	-1.3716374635696411	-1.7681595087051392	0.3490477204322815	0.2561316192150116	0.8750898241996765	0.5190670490264893	0.3911803364753723	-0.6836925745010376	-2.075214147567749	-1.83185875415802	1.8088825941085815	-3.0154449939727783	-2.5129246711730957	-1.921213150024414	-0.48480093479156494	0.7554188370704651	0.9305630922317505	0.4985157549381256	-0.5175662636756897	0.7340090870857239	-0.20679058134555817	1.6745524406433105	0.02773105353116989	-1.2881715297698975	-2.0073559284210205	0.11613933742046356	0.18593518435955048	1.6616365909576416	-1.736428141593933	0.21442553400993347	-0.9598918557167053	0.3874032199382782	0.8728102445602417	-0.16199767589569092	-1.3472052812576294	-2.3333609104156494	1.1116588115692139	-1.768454670906067
0.524131178855896	-0.19503283500671387	-1.1177527904510498	0.2589578926563263	-0.00810106098651886	0.3855224549770355	-0.02741919830441475	-0.08497251570224762	-0.02133447676897049	0.9559373259544373	-1.6807197332382202	0.24787473678588867	-2.1173064708709717	-1.6672738790512085	-0.12068279087543488	1.4290130138397217	0.6521504521369934	0.9790033102035522	0.9027163982391357	0.38130736351013184	-0.835709273815155	-2.689464807510376	0.08878761529922485	-1.4417967796325684	-3.0135412216186523	-3.00020694732666	-1.3079168796539307	0.5689924359321594	1.1965131759643555	-0.06505066156387329	-0.2634560763835907	0.32658082246780396	1.0121504068374634	2.385719060897827	0.054140277206897736	-0.07578741014003754	-1.7469147443771362	0.24517473578453064	-0.025133877992630005	1.6123864650726318	-2.263978958129883	0.2660670876502991	-1.3126860857009888	0.34036093950271606	0.32190829515457153	-0.5612591505050659	-1.3432402610778809	-2.636357545852661	0.2759484052658081	-0.08913171291351318
0.6191809177398682	-0.329906702041626	-1.0438891649246216	0.5857424736022949	0.1330176740884781	0.5090947151184082	0.15626665949821472	-0.1960480958223343	0.2312270998954773	1.0209358930587769	-1.7358771562576294	0.21356946229934692	-2.1886167526245117	-1.4953731298446655	-0.2813754379749298	1.2988572120666504	0.6263865828514099	1.4148838520050049	0.7894667387008667	0.42039692401885986	-0.7457005977630615	-2.6929094791412354	0.11472092568874359	-1.4577701091766357	-3.0685930252075195	-3.0366129875183105	-1.6711355447769165	0.6985768675804138	1.2756896018981934	-0.1433555781841278	-0.15729664266109467	0.23381702601909637	0.9942288398742676	2.363081932067871	0.02564537525177002	0.007845625281333923	-1.8857250213623047	0.3527449369430542	-0.1338948756456375	1.4161112308502197	-2.0759189128875732	0.31737303733825684	-1.297881007194519	0.14861154556274414	0.4692535996437073	-0.6482102870941162	-1.2777560949325562	-2.346944570541382	0.1194845512509346	0.3076746463775635
-0.5632960796356201	1.0970172882080078	-1.0088565349578857	0.3790726959705353	-0.1956055462360382	0.6715288162231445	-0.406154066324234	0.6941226124763489	-0.22398671507835388	0.9454672336578369	-1.7134982347488403	-0.2826511561870575	-1.3911486864089966	-1.7086650133132935	0.38643908500671387	0.2446814775466919	0.8824049830436707	0.557912290096283	0.3207506835460663	-0.5947639346122742	-2.117626905441284	-1.7356027364730835	1.6971415281295776	-3.148562431335449	-2.412621259689331	-1.9039678573608398	-0.18602676689624786	0.5964908599853516	0.7817133665084839	0.26151421666145325	-0.3608255982398987	0.7505396008491516	-0.08026433736085892	1.702509880065918	-0.07648614048957825	-1.2339590787887573	-2.176145076751709	0.04415948688983917	0.3154614567756653	1.5997087955474854	-1.7416362762451172	0.09383666515350342	-0.812573254108429	0.5289041996002197	1.303577184677124	-0.2492128312587738	-1.0143609046936035	-2.6400723457336426	0.9186432957649231	-1.9836053848266602
-0.8060171604156494	0.745303213596344	-1.2260513305664062	0.08196866512298584	-0.017317816615104675	0.6987128257751465	-0.46336090564727783	0.36331236362457275	-0.6638532876968384	0.8973859548568726	-1.7569968700408936	-0.20207828283309937	-1.2216299772262573	-1.7696857452392578	0.26156526803970337	0.2758629620075226	1.0269277095794678	0.5464854836463928	0.2066631019115448	-0.48908737301826477	-2.0074169635772705	-2.023609161376953	1.9302676916122437	-3.0791006088256836	-2.3958449363708496	-2.107541084289551	-0.1418437510728836	0.7608840465545654	0.7758821249008179	0.4071303904056549	-0.4147907495498657	0.7084389328956604	-0.24324342608451843	1.6533862352371216	0.17357861995697021	-0.9856191873550415	-2.0621252059936523	0.04267679154872894	0.319985955953598	1.7396583557128906	-1.6049649715423584	0.0088285431265831	-0.9956150650978088	0.6917691826820374	1.1135865449905396	-0.3418944180011749	-1.1985868215560913	-2.581092119216919	0.9057457447052002	-2.0257649421691895
0.1342656910419464	0.36974427103996277	-0.6208515167236328	-0.08951976895332336	-0.20889818668365479	-0.5222376585006714	-1.4702038764953613	-0.7962161898612976	0.6650634407997131	2.4313807487487793	1.7035832405090332	0.8303467035293579	-2.4080679416656494	-1.7770839929580688	-1.1630362272262573	1.2917113304138184	-1.056793451309204	-0.4764136075973511	0.5839692950248718	2.838590383529663	0.9672890901565552	-2.490182638168335	-0.4537110924720764	-0.7510282397270203	-1.0413676500320435	0.09191916882991791	-2.5057942867279053	-1.0988653898239136	-0.284681499004364	-0.521364152431488	0.2129857987165451	-0.008653443306684494	0.6105126142501831	-0.039391130208969116	-0.09290094673633575	0.3152216076850891	2.719866991043091	-0.25715896487236023	-0.14389698207378387	2.923593521118164	-2.1271650791168213	2.2528562545776367	1.5118155479431152	-0.16270647943019867	-0.05560402572154999	0.22317641973495483	-1.8413176536560059	1.1725354194641113	0.6701223254203796	1.3959242105484009
0.5786235332489014	-0.23298430442810059	-1.2495615482330322	0.28982898592948914	-0.022031262516975403	0.6136336326599121	0.06606792658567429	-0.2491612583398819	0.14286643266677856	1.0723344087600708	-1.903632640838623	0.17052042484283447	-2.137871265411377	-1.4306659698486328	-0.25826019048690796	1.3480726480484009	0.5762520432472229	1.0779780149459839	0.9690058827400208	0.4227147400379181	-0.7052317261695862	-2.6608450412750244	0.12079089879989624	-1.3476067781448364	-3.039149522781372	-3.1419310569763184	-1.516555905342102	0.61430823802948	1.3324828147888184	-0.12417030334472656	-0.22169236838817596	0.22188973426818848	1.0198179483413696	2.297600746154785	0.1181291714310646	-0.11225689947605133	-1.736990213394165	0.28802505135536194	-0.13816265761852264	1.569358468055725	-2.206937551498413	0.18058446049690247	-1.291037917137146	0.31071722507476807	0.4674301743507385	-0.6701483726501465	-1.2264035940170288	-2.5167112350463867	0.25986066460609436	0.21149009466171265
0.5293644666671753	-0.12562325596809387	-1.1829497814178467	0.2641877830028534	-0.0546686053276062	0.521691083908081	0.06287135928869247	-0.16759701073169708	0.0793382078409195	0.8346899151802063	-1.8304164409637451	0.520245373249054	-2.3599252700805664	-1.5369521379470825	-0.3805662989616394	1.263048529624939	0.5164647102355957	1.0013052225112915	0.7551610469818115	0.4680030047893524	-0.7493625283241272	-2.6884140968322754	-0.021001264452934265	-1.4217798709869385	-2.9541070461273193	-3.0649287700653076	-1.4595988988876343	0.4752260446548462	1.2707984447479248	-0.37336263060569763	-0.2519800662994385	0.3422156870365143	1.0401556491851807	2.2742438316345215	0.0829538032412529	-0.15468068420886993	-1.7926859855651855	0.4312904179096222	0.07583411037921906	1.593430519104004	-2.2340033054351807	0.40865325927734375	-1.3142752647399902	0.2926922142505646	0.6667270064353943	-0.6661220788955688	-1.4168411493301392	-2.541086435317993	0.1797407865524292	0.1674777865409851
0.48272597789764404	0.3729475438594818	-0.8704413771629333	0.37171584367752075	-0.12524977326393127	-0.3073122501373291	-0.8883357048034668	-0.5183466076850891	0.7043426632881165	2.2902138233184814	0.7945705652236938	0.7672463655471802	-2.000112533569336	-1.4436911344528198	-1.0161248445510864	1.293457269668579	-0.6583976149559021	-0.422425240278244	0.765214741230011	2.6292788982391357	1.5500457286834717	-2.362802743911743	-0.6413478851318359	-0.25121504068374634	-1.1720997095108032	0.17026132345199585	-2.838188886642456	-1.323340892791748	-0.46354299783706665	-0.4888230562210083	0.41725146770477295	-0.14356593787670135	0.9036680459976196	-0.365355908870697	-0.03775551915168762	0.2565520703792572	2.5811753273010254	-0.6919834613800049	-0.3353949785232544	2.532341718673706	-2.2653653621673584	2.050779342651367	1.2340185642242432	-0.06992645561695099	-0.19489805400371552	-0.13288044929504395	-2.0169172286987305	0.9689891338348389	0.45761820673942566	1.7612454891204834
0.5958520174026489	0.3254584074020386	-0.8690452575683594	0.4096221625804901	-0.15588071942329407	-0.301738977432251	-0.988604724407196	-0.36915498971939087	0.615864634513855	2.068389415740967	0.8740077018737793	0.7767517566680908	-2.2093722820281982	-1.384446620941162	-0.8293579816818237	1.4586460590362549	-0.4599485397338867	-0.45056724548339844	0.9276068806648254	2.6947789192199707	1.5420175790786743	-2.4107019901275635	-0.5634881258010864	-0.22846457362174988	-1.1226633787155151	0.06113819032907486	-2.805284023284912	-1.2181243896484375	-0.48004859685897827	-0.5765826106071472	0.3627431392669678	-0.08470364660024643	0.9102514982223511	-0.34563499689102173	0.01656074821949005	0.3009876012802124	2.535623550415039	-0.7040649056434631	-0.28149551153182983	2.546912431716919	-2.1518781185150146	1.9721671342849731	1.3194146156311035	-0.107425257563591	-0.3925950527191162	-0.12107178568840027	-2.057704448699951	0.9191078543663025	0.4420701563358307	1.9368302822113037
0.4922667145729065	0.4070228338241577	-0.8948727250099182	0.43330255150794983	-0.1160166785120964	-0.2952975630760193	-0.9211947321891785	-0.4347638487815857	0.6565205454826355	2.16858172416687	0.8388793468475342	0.8073173761367798	-2.0765461921691895	-1.4405051469802856	-0.9191758632659912	1.38084876537323	-0.5178301334381104	-0.5026854276657104	0.895240068435669	2.649228811264038	1.585404396057129	-2.354167938232422	-0.5916814804077148	-0.22463789582252502	-1.0782979726791382	0.10759538412094116	-2.852226734161377	-1.2875924110412598	-0.48361796140670776	-0.6015098690986633	0.39600861072540283	-0.10349923372268677	0.9135078191757202	-0.37292689085006714	0.010721191763877869	0.24542221426963806	2.534881830215454	-0.6517585515975952	-0.36282452940940857	2.5184578895568848	-2.2193756103515625	1.9670084714889526	1.3545804023742676	-0.09106601774692535	-0.29235953092575073	-0.11599498987197876	-2.0302135944366455	0.9398406147956848	0.44907146692276	1.8026295900344849
0.25575852394104004	0.084259033203125	-0.8706531524658203	0.043069690465927124	-0.12710270285606384	-0.3049866557121277	-1.3169379234313965	-0.8039787411689758	0.7758974432945251	2.3436124324798584	1.3047153949737549	1.0010275840759277	-2.3488829135894775	-1.4999079704284668	-0.8928747773170471	1.5235358476638794	-1.0249621868133545	-0.6905504465103149	0.8135255575180054	2.7754528522491455	1.2922582626342773	-2.3290979862213135	-0.468176007270813	-0.36659908294677734	-1.1329967975616455	0.19448521733283997	-2.662890911102295	-1.269386887550354	-0.25593847036361694	-0.5790789723396301	0.3688400387763977	0.08464924246072769	0.8783769607543945	-0.13647742569446564	-0.19598190486431122	0.251273512840271	2.61773681640625	-0.40272417664527893	-0.48696231842041016	2.882211208343506	-2.3194408416748047	2.207118511199951	1.3660954236984253	0.14948487281799316	-0.08083935081958771	0.19037123024463654	-2.014871835708618	1.0434577465057373	0.7256450653076172	1.6381057500839233
-0.6082649230957031	0.9394704699516296	-0.9059609770774841	0.2968910038471222	-0.43282634019851685	0.5695221424102783	-0.22970539331436157	0.5930174589157104	0.20164841413497925	0.6405329704284668	-2.3418543338775635	-0.6198419332504272	-1.498840570449829	-1.3888405561447144	0.34205007553100586	0.02851025201380253	0.6974560618400574	0.16535717248916626	0.4895699620246887	-0.7831071019172668	-1.9427874088287354	-1.3163256645202637	1.4421476125717163	-2.748523235321045	-2.065028429031372	-1.8277350664138794	-0.039875440299510956	0.8054108619689941	0.8613623380661011	0.45791926980018616	-0.14079484343528748	0.8392947912216187	-0.13831175863742828	1.9987797737121582	-0.08638797700405121	-1.3977138996124268	-2.4193503856658936	0.016913993284106255	0.046832915395498276	1.7472000122070312	-1.4774290323257446	0.21418464183807373	-1.2651934623718262	0.6305575370788574	0.6580685377120972	-0.517220139503479	-1.3295034170150757	-2.7708208560943604	0.9193021655082703	-1.455206274986267
-0.5209817886352539	0.9049654603004456	-0.8325455784797668	0.36330363154411316	-0.37275415658950806	0.7498418092727661	-0.33775952458381653	0.7098456621170044	0.16623544692993164	0.7298570871353149	-2.2823753356933594	-0.6667128205299377	-1.4623363018035889	-1.524968147277832	0.4486631155014038	0.28051361441612244	0.6934904456138611	0.3701784908771515	0.41510140895843506	-0.7913647294044495	-2.0007195472717285	-1.2945560216903687	1.7676597833633423	-2.9911673069000244	-2.310382127761841	-1.6780965328216553	-0.011852983385324478	0.8823554515838623	0.8565143346786499	0.3408827483654022	-0.22605253756046295	0.5470798015594482	-0.19698253273963928	1.8153507709503174	-0.04915304481983185	-1.3691935539245605	-2.4656195640563965	-0.02563546411693096	-0.0020156996324658394	1.4762600660324097	-1.4782590866088867	0.21097102761268616	-1.241966962814331	0.3879919648170471	0.8085954189300537	-0.3976384699344635	-1.2929917573928833	-2.6599466800689697	0.7313393950462341	-1.606480598449707
-0.6500322818756104	0.912283182144165	-0.7606401443481445	0.18795272707939148	-0.2866067886352539	0.5160901546478271	-0.16406728327274323	0.4440547525882721	-0.12512505054473877	0.9979344606399536	-1.9610298871994019	-0.5846698880195618	-1.3109009265899658	-1.6226798295974731	0.3583155870437622	0.34725433588027954	0.9260905981063843	0.30799978971481323	0.45408666133880615	-0.5303164720535278	-1.92798912525177	-1.5810102224349976	1.649384617805481	-2.863949775695801	-2.312756061553955	-1.9607747793197632	-0.44509050250053406	0.8855463266372681	0.8635293841362	0.6519802808761597	-0.6136072278022766	0.9184899926185608	-0.2730421721935272	1.766603946685791	-0.10166884958744049	-1.1876145601272583	-2.342935085296631	0.1536482572555542	0.0768815353512764	1.5670472383499146	-1.7229869365692139	0.05340011417865753	-0.8742647767066956	0.4522579610347748	0.6426665186882019	-0.11804640293121338	-1.2937513589859009	-2.576265811920166	1.1360526084899902	-1.4939005374908447
-0.4568023085594177	0.9839752316474915	-0.7742468118667603	0.3015905022621155	-0.3040408194065094	0.8299268484115601	-0.16490395367145538	0.5929573774337769	0.09521810710430145	0.7934731841087341	-2.200018882751465	-0.5152649283409119	-1.3801465034484863	-1.6040713787078857	0.3318483233451843	0.23820069432258606	0.7986848950386047	0.31387630105018616	0.2988360524177551	-0.6927831172943115	-1.9230848550796509	-1.3301753997802734	1.774135947227478	-2.822376012802124	-2.3511550426483154	-1.7162954807281494	-0.23302200436592102	0.8149882555007935	0.6511286497116089	0.5458534955978394	-0.2912863790988922	0.695163905620575	0.032175272703170776	1.7404558658599854	-0.018228963017463684	-1.3133866786956787	-2.448307991027832	0.07452256977558136	0.14802846312522888	1.644202470779419	-1.7691813707351685	0.13802936673164368	-1.1835204362869263	0.6074076294898987	1.0648998022079468	-0.40965989232063293	-1.205803394317627	-2.7333695888519287	0.8041114807128906	-1.6528774499893188
-0.642259418964386	0.8171089887619019	-1.0953928232192993	0.11845837533473969	-0.10859023034572601	0.46458515524864197	-0.27410387992858887	0.521669864654541	-0.17825940251350403	0.9493402242660522	-2.2085094451904297	-0.38883960247039795	-1.0632926225662231	-1.6579163074493408	0.13741108775138855	-0.040760211646556854	0.8529723286628723	0.3770081102848053	0.16154101490974426	-0.5977363586425781	-1.648133397102356	-1.5567303895950317	1.940661907196045	-2.860516309738159	-2.333375930786133	-1.6258846521377563	-0.23587283492088318	0.907792866230011	0.6182565689086914	0.4679342210292816	-0.24168559908866882	0.743635356426239	-0.29968950152397156	1.7717236280441284	-0.05845800042152405	-1.3266221284866333	-2.1693458557128906	-0.04838356375694275	0.20944909751415253	1.9346418380737305	-1.6412478685379028	-0.08615533262491226	-1.1869722604751587	1.0069341659545898	0.9695389270782471	-0.6893961429595947	-1.3412630558013916	-2.595482349395752	0.8363865613937378	-1.632690191268921
-0.6142842769622803	1.0553619861602783	-0.691062867641449	0.2158823311328888	-0.2390700876712799	0.515290379524231	-0.14794491231441498	0.45652759075164795	-0.14391013979911804	1.0811606645584106	-1.9472407102584839	-0.6415146589279175	-1.0176023244857788	-1.6805305480957031	0.2789669632911682	0.2784475088119507	1.0726064443588257	0.4494287669658661	0.4975501298904419	-0.4979616701602936	-1.862165093421936	-1.6550499200820923	1.7198487520217896	-3.0857112407684326	-2.401676654815674	-1.7793667316436768	-0.49831604957580566	0.9292484521865845	0.7992075085639954	0.4749772250652313	-0.6700183153152466	0.6885426640510559	-0.360853374004364	1.6514556407928467	0.013387545943260193	-1.2894340753555298	-2.129460334777832	0.09260708838701248	0.2096514254808426	1.5713778734207153	-1.7370613813400269	0.045314617455005646	-0.856684684753418	0.40431034564971924	0.8858387470245361	-0.25586527585983276	-1.223338007926941	-2.5292532444000244	1.0243068933486938	-1.660384178161621
-0.5161422491073608	0.9860219955444336	-0.6578067541122437	0.2898832857608795	-0.329093873500824	0.6602388620376587	-0.17579880356788635	0.6848722100257874	0.09705216437578201	0.7472689747810364	-2.0319106578826904	-0.5310840010643005	-1.4468181133270264	-1.6444553136825562	0.24488483369350433	0.22834178805351257	0.7995421290397644	0.1602838635444641	0.2802223563194275	-0.665726363658905	-1.8362785577774048	-1.2323275804519653	1.4723280668258667	-2.7795886993408203	-2.264662265777588	-1.7288811206817627	-0.3562818467617035	0.7952711582183838	0.6285168528556824	0.558269202709198	-0.31483906507492065	0.6848353147506714	0.0803498774766922	1.7925620079040527	0.14144925773143768	-1.3729863166809082	-2.342848539352417	0.04483303427696228	0.36919495463371277	1.794886589050293	-1.7975815534591675	0.17440108954906464	-1.1953164339065552	0.738040566444397	1.063159465789795	-0.47001585364341736	-1.3764337301254272	-2.718536138534546	0.8252761960029602	-1.6335347890853882
-2.2849936485290527	1.9264705181121826	-0.14792561531066895	-0.07407910376787186	-0.7241649627685547	0.33273619413375854	-1.5681473016738892	-0.6760094165802002	1.9137521982192993	2.165092945098877	1.2633181810379028	-0.8953145146369934	-3.2180309295654297	-1.3779447078704834	-0.079702228307724	-1.126700520515442	-0.07828923314809799	-0.8727706670761108	0.3506959080696106	1.3018550872802734	-1.2040419578552246	-2.05108642578125	1.3437390327453613	-1.479642391204834	-0.5427905321121216	-0.059629928320646286	-0.16755449771881104	-0.3395113945007324	-0.18183627724647522	-0.5034913420677185	-0.4226605296134949	0.2857532203197479	-1.0087671279907227	-1.5168858766555786	-0.5130131244659424	-1.0551424026489258	1.038421630859375	-0.27191784977912903	-0.7582655549049377	1.7842541933059692	0.5678746700286865	1.7820959091186523	-0.5465810298919678	-0.1559908390045166	-1.3227006196975708	-1.877903699874878	-1.7747892141342163	1.120342493057251	2.7795164585113525	-1.2390198707580566
-0.5944473147392273	0.1322404146194458	-0.5345004796981812	0.20339739322662354	-0.17254537343978882	0.2097742259502411	0.13359709084033966	0.4979841709136963	0.07221086323261261	0.39778947830200195	-2.192321300506592	-0.38178586959838867	-1.8038225173950195	-1.5602623224258423	0.09396028518676758	-0.09252766519784927	0.6964465975761414	0.7782888412475586	-0.06437745690345764	-0.920364499092102	-2.0842959880828857	-1.6827633380889893	1.1314185857772827	-2.420616626739502	-2.204221725463867	-1.9964905977249146	-0.4820950925350189	1.0116968154907227	1.0658226013183594	0.4768091142177582	-0.13071119785308838	0.8996014595031738	0.15186116099357605	2.4574196338653564	-0.08224861323833466	-1.280577301979065	-2.3410797119140625	0.17714813351631165	0.27508336305618286	1.6692235469818115	-1.5852773189544678	0.30226266384124756	-1.4770214557647705	0.5618141293525696	0.5383389592170715	-0.30859676003456116	-1.538940191268921	-2.5477988719940186	0.7264255881309509	-1.1282747983932495
-2.2249386310577393	1.7501459121704102	-0.4958798885345459	-0.14475499093532562	-0.6402798295021057	0.4507255256175995	-1.718772530555725	-0.8436245322227478	1.7684378623962402	2.0928633213043213	1.095516562461853	-0.6584180593490601	-3.246903657913208	-1.250840663909912	-0.1314598023891449	-0.997617781162262	-0.24102887511253357	-1.1786251068115234	0.48401641845703125	1.248917579650879	-1.362593173980713	-1.8017313480377197	1.266302466392517	-1.4535421133041382	-0.5716227293014526	0.015065016224980354	-0.018907014280557632	-0.3507770299911499	-0.20516324043273926	-0.5993361473083496	-0.40176278352737427	0.49249836802482605	-0.949836015701294	-1.6228452920913696	-0.6153729557991028	-1.0125606060028076	1.0376293659210205	-0.41329774260520935	-0.808089017868042	1.8827160596847534	0.5285137891769409	1.8383771181106567	-0.7057660222053528	-0.10560312867164612	-1.2902244329452515	-2.0449583530426025	-1.9937419891357422	1.1096765995025635	2.8311171531677246	-1.2188389301300049
-2.3059353828430176	1.4975882768630981	-0.6142136454582214	-0.3766523599624634	-0.5637964606285095	0.5480773448944092	-1.4809637069702148	-0.8382897973060608	1.6885632276535034	1.972912311553955	1.1210598945617676	-0.6293119192123413	-3.4417238235473633	-1.3331769704818726	-0.13814783096313477	-0.9591118693351746	-0.30277219414711	-1.1970624923706055	0.3941786289215088	1.2371025085449219	-1.5133004188537598	-1.7713918685913086	1.3762489557266235	-1.4035160541534424	-0.6599653959274292	-0.14260394871234894	-0.0832756981253624	-0.2709396481513977	-0.15082678198814392	-0.4516773223876953	-0.4927195906639099	0.6439182758331299	-0.9649599194526672	-1.6659756898880005	-0.6247580647468567	-1.0249578952789307	0.9269253015518188	-0.31204816699028015	-1.0089813470840454	1.9169387817382812	0.45723438262939453	1.8202756643295288	-0.7569754719734192	-0.04992172494530678	-1.16793692111969	-1.9624481201171875	-1.9234552383422852	1.2578811645507812	2.8388848304748535	-1.269779086112976
-0.8150229454040527	1.9457405805587769	-0.3300911784172058	1.85838782787323	-0.44501495361328125	1.5406110286712646	-1.7802385091781616	1.7572009563446045	-0.22383111715316772	1.6884448528289795	-1.2927063703536987	0.6972346305847168	-1.9551911354064941	-2.8752281665802	1.3998198509216309	1.1677519083023071	1.2207207679748535	1.6213339567184448	1.1416115760803223	-0.24831800162792206	-3.0475423336029053	-0.8521063327789307	0.5044092535972595	-2.3379244804382324	0.17397409677505493	-1.963776707649231	-1.8046176433563232	0.5792272090911865	0.6534377336502075	-1.3299630880355835	-0.12373483180999756	-0.5917150378227234	0.1522667407989502	1.3735324144363403	-0.6351929903030396	0.46960800886154175	-3.3019912242889404	0.9129526615142822	0.1026788279414177	-0.8972548246383667	-0.25252416729927063	2.99906063079834	0.9905582666397095	-0.5695234537124634	0.7778202891349792	0.28911226987838745	0.07105280458927155	-1.545573353767395	-0.35685497522354126	0.792709231376648
0.44710785150527954	1.1226980686187744	-0.21599745750427246	1.2407844066619873	-0.12986640632152557	-0.11150428652763367	0.7040541768074036	1.6515452861785889	0.936052680015564	1.015295386314392	-1.962936520576477	0.3117637038230896	-1.074198603630066	-2.314385175704956	0.11590296030044556	0.31028199195861816	1.352821707725525	2.0521750450134277	0.12264115363359451	-0.7036514282226562	-1.9666752815246582	-2.4449353218078613	0.27602648735046387	-2.805116653442383	-2.200801134109497	-2.083897113800049	-0.46390393376350403	0.2738378345966339	0.7736563682556152	-0.23110559582710266	-0.7848003506660461	0.15889592468738556	0.005383804440498352	2.343338966369629	0.47701311111450195	-0.721141517162323	-1.5861914157867432	0.8843860626220703	0.7342557907104492	0.9669492840766907	-1.2687045335769653	0.2932954728603363	-0.8505731821060181	-0.056289851665496826	1.2503727674484253	-0.45411416888237	-1.0958776473999023	-2.3643529415130615	0.6691475510597229	-0.5147149562835693
0.6191809177398682	-0.329906702041626	-1.0438891649246216	0.5857424736022949	0.1330176740884781	0.5090947151184082	0.15626665949821472	-0.1960480958223343	0.2312270998954773	1.0209358930587769	-1.7358771562576294	0.21356946229934692	-2.1886167526245117	-1.4953731298446655	-0.2813754379749298	1.2988572120666504	0.6263865828514099	1.4148838520050049	0.7894667387008667	0.42039692401885986	-0.7457005977630615	-2.6929094791412354	0.11472092568874359	-1.4577701091766357	-3.0685930252075195	-3.0366129875183105	-1.6711355447769165	0.6985768675804138	1.2756896018981934	-0.1433555781841278	-0.15729664266109467	0.23381702601909637	0.9942288398742676	2.363081932067871	0.02564537525177002	0.007845625281333923	-1.8857250213623047	0.3527449369430542	-0.1338948756456375	1.4161112308502197	-2.0759189128875732	0.31737303733825684	-1.297881007194519	0.14861154556274414	0.4692535996437073	-0.6482102870941162	-1.2777560949325562	-2.346944570541382	0.1194845512509346	0.3076746463775635
0.5337844491004944	0.0047156065702438354	-0.970222532749176	0.3332112431526184	0.015391558408737183	0.531731367111206	0.0758146271109581	-0.03398527204990387	0.3719654381275177	1.0106027126312256	-1.6839849948883057	0.11353284865617752	-1.9323546886444092	-1.632437825202942	-0.12574279308319092	1.211882472038269	0.836362898349762	1.0470311641693115	0.9762977361679077	0.40392008423805237	-0.6047651171684265	-2.8038101196289062	0.5645906329154968	-1.6331002712249756	-2.9559032917022705	-2.8560266494750977	-1.388659119606018	0.5475246906280518	1.234882116317749	-0.029224898666143417	-0.5037137269973755	0.4131965637207031	0.7342877388000488	2.0295279026031494	0.1704866588115692	-0.08754388988018036	-1.783523440361023	0.44000571966171265	-0.02774370089173317	1.7826613187789917	-2.261622667312622	0.37845951318740845	-1.06710684299469	0.3237992823123932	0.5661284327507019	-0.5534828901290894	-1.556199550628662	-2.4020190238952637	0.32583120465278625	0.15700571238994598
0.3386237621307373	2.2631983757019043	0.28862011432647705	2.1425817012786865	-0.07154031097888947	1.4325461387634277	-1.881723403930664	2.6082603931427	-0.25440630316734314	2.004345178604126	-0.8356027603149414	1.253712773323059	-1.2877411842346191	-3.364534616470337	1.326889991760254	1.1123746633529663	1.424429178237915	2.4093306064605713	1.006604552268982	0.07514377683401108	-2.5069353580474854	-1.2840993404388428	-0.018907830119132996	-1.9944251775741577	0.15078136324882507	-2.3150739669799805	-1.706279993057251	0.5932212471961975	0.37817537784576416	-1.226706624031067	-0.06830912083387375	-1.2337161302566528	0.1052410900592804	1.2719197273254395	0.1693575382232666	0.7042291164398193	-2.4440412521362305	1.507060170173645	0.3839677572250366	-1.1352509260177612	0.11173892766237259	2.5578432083129883	0.9895671606063843	-1.14499032497406	1.4171096086502075	0.1911904513835907	0.629931628704071	-1.6379687786102295	-0.7595006227493286	0.9448935985565186
-2.2249386310577393	1.7501459121704102	-0.4958798885345459	-0.14475499093532562	-0.6402798295021057	0.4507255256175995	-1.718772530555725	-0.8436245322227478	1.7684378623962402	2.0928633213043213	1.095516562461853	-0.6584180593490601	-3.246903657913208	-1.250840663909912	-0.1314598023891449	-0.997617781162262	-0.24102887511253357	-1.1786251068115234	0.48401641845703125	1.248917579650879	-1.362593173980713	-1.8017313480377197	1.266302466392517	-1.4535421133041382	-0.5716227293014526	0.015065016224980354	-0.018907014280557632	-0.3507770299911499	-0.20516324043273926	-0.5993361473083496	-0.40176278352737427	0.49249836802482605	-0.949836015701294	-1.6228452920913696	-0.6153729557991028	-1.0125606060028076	1.0376293659210205	-0.41329774260520935	-0.808089017868042	1.8827160596847534	0.5285137891769409	1.8383771181106567	-0.7057660222053528	-0.10560312867164612	-1.2902244329452515	-2.0449583530426025	-1.9937419891357422	1.1096765995025635	2.8311171531677246	-1.2188389301300049
-2.2849936485290527	1.9264705181121826	-0.14792561531066895	-0.07407910376787186	-0.7241649627685547	0.33273619413375854	-1.5681473016738892	-0.6760094165802002	1.9137521982192993	2.165092945098877	1.2633181810379028	-0.8953145146369934	-3.2180309295654297	-1.3779447078704834	-0.079702228307724	-1.126700520515442	-0.07828923314809799	-0.8727706670761108	0.3506959080696106	1.3018550872802734	-1.2040419578552246	-2.05108642578125	1.3437390327453613	-1.479642391204834	-0.5427905321121216	-0.059629928320646286	-0.16755449771881104	-0.3395113945007324	-0.18183627724647522	-0.5034913420677185	-0.4226605296134949	0.2857532203197479	-1.0087671279907227	-1.5168858766555786	-0.5130131244659424	-1.0551424026489258	1.038421630859375	-0.27191784977912903	-0.7582655549049377	1.7842541933059692	0.5678746700286865	1.7820959091186523	-0.5465810298919678	-0.1559908390045166	-1.3227006196975708	-1.877903699874878	-1.7747892141342163	1.120342493057251	2.7795164585113525	-1.2390198707580566
0.2427462637424469	1.9145482778549194	0.5808228850364685	2.1317780017852783	-0.12341497838497162	1.2392661571502686	-1.5855512619018555	2.4382588863372803	-0.20185428857803345	1.993048071861267	-0.9443517923355103	1.3046684265136719	-1.386040449142456	-3.207482099533081	1.2114437818527222	1.1332547664642334	1.5181623697280884	2.6646549701690674	0.8683472275733948	0.0435781367123127	-2.721879482269287	-1.3768502473831177	0.021373704075813293	-2.1215054988861084	-0.013937868177890778	-2.3980398178100586	-2.2005884647369385	0.7583332061767578	0.27447807788848877	-1.0569853782653809	-0.18327778577804565	-1.0177626609802246	0.12635689973831177	1.4322975873947144	-0.07204347848892212	0.7796320915222168	-2.40531325340271	1.4156724214553833	0.5182136297225952	-0.8630067110061646	0.17568010091781616	2.3969521522521973	0.8272989392280579	-1.054000973701477	1.249720573425293	0.047263309359550476	0.2257862538099289	-1.3530992269515991	-0.5458047986030579	1.327551007270813
-2.3542327880859375	1.5348118543624878	-0.36099934577941895	-0.44674810767173767	-0.4431178569793701	0.508224606513977	-1.7162466049194336	-1.0467535257339478	1.6361380815505981	2.216024398803711	1.4560048580169678	-0.3469439446926117	-3.2754080295562744	-1.673071026802063	-0.3453291356563568	-0.6708609461784363	-0.46210670471191406	-1.481582522392273	0.1647091656923294	1.2206547260284424	-1.5704371929168701	-1.9931528568267822	1.3513212203979492	-1.8888747692108154	-0.5155172348022461	-0.01892848312854767	-0.047142643481492996	-0.35075438022613525	0.08300596475601196	-0.22920837998390198	-0.6822786927223206	0.25392821431159973	-1.0746240615844727	-1.5624984502792358	-0.5345311760902405	-0.887157678604126	0.942369818687439	-0.006112305447459221	-0.9607422351837158	2.193687915802002	0.3022027611732483	1.7984975576400757	-0.5785273313522339	-0.21009084582328796	-1.0490785837173462	-1.628768801689148	-1.8307768106460571	1.280561923980713	2.938448667526245	-1.3461015224456787
-0.8169658184051514	1.5614656209945679	-0.1428712010383606	1.8367493152618408	-0.45447081327438354	1.4843237400054932	-1.5305837392807007	1.4998706579208374	-0.40289685130119324	1.8710236549377441	-1.3164587020874023	0.8428698778152466	-1.912519097328186	-2.7772040367126465	1.1954748630523682	1.1239666938781738	1.3007917404174805	1.9441945552825928	1.015129566192627	-0.21487528085708618	-3.1721670627593994	-1.0168031454086304	0.394772469997406	-2.4070382118225098	-0.24564266204833984	-2.204866886138916	-2.1477293968200684	0.779964029788971	0.7091092467308044	-1.0592459440231323	-0.2403675764799118	-0.2713371813297272	0.18546774983406067	1.3409537076950073	-0.8314192891120911	0.5195202827453613	-3.156357526779175	0.7776275873184204	0.10141906142234802	-0.6580225229263306	-0.13988089561462402	2.7555580139160156	0.9603440165519714	-0.6135320067405701	0.5948891043663025	0.08621686697006226	-0.23217464983463287	-1.2255585193634033	-0.1671481728553772	0.9993888139724731
0.21666866540908813	1.7132008075714111	0.19856776297092438	0.4438796937465668	0.1135447770357132	0.2588461637496948	0.9277792572975159	1.0973864793777466	1.0452648401260376	0.611765444278717	-1.6791441440582275	-0.06927431374788284	-1.871270775794983	-2.0910401344299316	-0.04926472157239914	0.6530258059501648	2.0428857803344727	1.204295039176941	-0.36486220359802246	-1.2085063457489014	-2.271916151046753	-2.8739194869995117	1.2597519159317017	-2.1557254791259766	-2.4472062587738037	-2.0473787784576416	-0.624300479888916	0.3070160448551178	0.8623486757278442	0.23113389313220978	-0.40094059705734253	0.029916532337665558	0.353381872177124	2.6215453147888184	0.055667147040367126	-0.5312623977661133	-2.5932323932647705	0.7506397366523743	0.06872623413801193	1.3827379941940308	-1.6676660776138306	0.16137784719467163	-1.9917927980422974	0.6307360529899597	0.6953824162483215	0.8047107458114624	-1.716760277748108	-3.069291830062866	0.6881344318389893	-0.36619430780410767
0.29058292508125305	0.28189435601234436	-0.23692379891872406	0.5234575271606445	-0.22269880771636963	-0.5353630781173706	-1.3799453973770142	-0.64399254322052	0.6143813729286194	2.3349390029907227	1.6430951356887817	0.8259470462799072	-2.2090296745300293	-1.472509741783142	-1.2104473114013672	1.1945708990097046	-0.7289670705795288	-0.475503146648407	0.6321007013320923	2.5947606563568115	1.4356426000595093	-2.46679425239563	-0.27303797006607056	-0.5852013826370239	-1.2438758611679077	0.034450460225343704	-2.6734917163848877	-0.9636797904968262	-0.45157021284103394	-0.8436608910560608	0.008693508803844452	0.05782289057970047	0.5761642456054688	-0.2615419030189514	0.07316429167985916	0.1869528442621231	2.343181848526001	-0.24384933710098267	-0.09911423176527023	2.693169116973877	-2.3548831939697266	2.5094642639160156	1.0614303350448608	0.3269577920436859	-0.3126595616340637	-0.02153792977333069	-1.6364682912826538	0.9478539824485779	0.2574068307876587	1.469555139541626
-2.3542327880859375	1.5348118543624878	-0.36099934577941895	-0.44674810767173767	-0.4431178569793701	0.508224606513977	-1.7162466049194336	-1.0467535257339478	1.6361380815505981	2.216024398803711	1.4560048580169678	-0.3469439446926117	-3.2754080295562744	-1.673071026802063	-0.3453291356563568	-0.6708609461784363	-0.46210670471191406	-1.481582522392273	0.1647091656923294	1.2206547260284424	-1.5704371929168701	-1.9931528568267822	1.3513212203979492	-1.8888747692108154	-0.5155172348022461	-0.01892848312854767	-0.047142643481492996	-0.35075438022613525	0.08300596475601196	-0.22920837998390198	-0.6822786927223206	0.25392821431159973	-1.0746240615844727	-1.5624984502792358	-0.5345311760902405	-0.887157678604126	0.942369818687439	-0.006112305447459221	-0.9607422351837158	2.193687915802002	0.3022027611732483	1.7984975576400757	-0.5785273313522339	-0.21009084582328796	-1.0490785837173462	-1.628768801689148	-1.8307768106460571	1.280561923980713	2.938448667526245	-1.3461015224456787
-0.5944473147392273	0.1322404146194458	-0.5345004796981812	0.20339739322662354	-0.17254537343978882	0.2097742259502411	0.13359709084033966	0.4979841709136963	0.07221086323261261	0.39778947830200195	-2.192321300506592	-0.38178586959838867	-1.8038225173950195	-1.5602623224258423	0.09396028518676758	-0.09252766519784927	0.6964465975761414	0.7782888412475586	-0.06437745690345764	-0.920364499092102	-2.0842959880828857	-1.6827633380889893	1.1314185857772827	-2.420616626739502	-2.204221725463867	-1.9964905977249146	-0.4820950925350189	1.0116968154907227	1.0658226013183594	0.4768091142177582	-0.13071119785308838	0.8996014595031738	0.15186116099357605	2.4574196338653564	-0.08224861323833466	-1.280577301979065	-2.3410797119140625	0.17714813351631165	0.27508336305618286	1.6692235469818115	-1.5852773189544678	0.30226266384124756	-1.4770214557647705	0.5618141293525696	0.5383389592170715	-0.30859676003456116	-1.538940191268921	-2.5477988719940186	0.7264255881309509	-1.1282747983932495
0.44710785150527954	1.1226980686187744	-0.21599745750427246	1.2407844066619873	-0.12986640632152557	-0.11150428652763367	0.7040541768074036	1.6515452861785889	0.936052680015564	1.015295386314392	-1.962936520576477	0.3117637038230896	-1.074198603630066	-2.314385175704956	0.11590296030044556	0.31028199195861816	1.352821707725525	2.0521750450134277	0.12264115363359451	-0.7036514282226562	-1.9666752815246582	-2.4449353218078613	0.27602648735046387	-2.805116653442383	-2.200801134109497	-2.083897113800049	-0.46390393376350403	0.2738378345966339	0.7736563682556152	-0.23110559582710266	-0.7848003506660461	0.15889592468738556	0.005383804440498352	2.343338966369629	0.47701311111450195	-0.721141517162323	-1.5861914157867432	0.8843860626220703	0.7342557907104492	0.9669492840766907	-1.2687045335769653	0.2932954728603363	-0.8505731821060181	-0.056289851665496826	1.2503727674484253	-0.45411416888237	-1.0958776473999023	-2.3643529415130615	0.6691475510597229	-0.5147149562835693
0.19895949959754944	0.3871637284755707	-0.4240816831588745	0.4237445294857025	-0.18186675012111664	-0.4958988130092621	-1.4305191040039062	-0.6625025868415833	0.6738129258155823	2.34122371673584	1.5065350532531738	0.8915182948112488	-2.211508274078369	-1.5126007795333862	-1.1948696374893188	1.1330329179763794	-0.7364136576652527	-0.49847179651260376	0.6718851923942566	2.6278576850891113	1.193481683731079	-2.541438341140747	-0.3375374674797058	-0.7876396179199219	-1.106919288635254	0.08848361670970917	-2.458146095275879	-0.9745231866836548	-0.5026450753211975	-0.7997369766235352	0.15817609429359436	0.18234647810459137	0.5972511768341064	-0.21325232088565826	-0.03929203748703003	0.04796576499938965	2.625225782394409	-0.2553927004337311	-0.10681354254484177	2.636366844177246	-2.2581498622894287	2.3334407806396484	1.1542249917984009	0.202654629945755	-0.2593209743499756	-0.06024816632270813	-1.887568712234497	0.9257967472076416	0.42127957940101624	1.3484519720077515
-0.33014678955078125	-1.4228090047836304	-1.6850250959396362	0.6110475063323975	-1.0586020946502686	1.56858491897583	-0.6763061881065369	-1.5829098224639893	1.0075033903121948	2.5998966693878174	1.3538316488265991	0.3590328097343445	-2.210538148880005	-0.3379400372505188	0.7138918042182922	1.1566160917282104	-0.771207869052887	1.5730615854263306	2.7307991981506348	1.5345553159713745	1.5727111101150513	-1.8450067043304443	0.5786266326904297	0.4641497731208801	-2.4385182857513428	-0.730194628238678	0.10157634317874908	0.5035598278045654	-0.23943239450454712	-1.7610808610916138	1.1984905004501343	-0.017670657485723495	0.6819232702255249	-1.8231117725372314	-1.941179871559143	0.9257727861404419	-0.21396403014659882	-1.2181169986724854	-3.4503612518310547	-0.3716558814048767	0.04197951406240463	2.7659873962402344	0.6572112441062927	-0.6848224997520447	-2.3888301849365234	-0.37838372588157654	0.31913426518440247	0.6472331285476685	0.5672411322593689	-0.23121438920497894
0.44626063108444214	0.041577231138944626	-0.35987138748168945	0.6441957950592041	-0.06916087865829468	-0.6675139665603638	-1.310507893562317	-0.6440699696540833	0.6674670577049255	2.578659772872925	1.2798792123794556	1.0926278829574585	-2.262899875640869	-1.2666666507720947	-0.9376580715179443	1.4470213651657104	-0.6651034951210022	-0.5050405263900757	0.513563871383667	2.924779176712036	1.2121264934539795	-2.8024628162384033	0.1773928701877594	-0.5611955523490906	-1.4394136667251587	0.009717712178826332	-2.6361544132232666	-0.734331488609314	-0.28104156255722046	-0.9284881353378296	-0.05900432914495468	0.09942258149385452	0.7559451460838318	-0.05636991560459137	0.3622903823852539	0.2149212509393692	2.4279074668884277	-0.17821727693080902	-0.1524907797574997	2.575562000274658	-2.1421046257019043	2.4083614349365234	0.6045843362808228	0.211138516664505	-0.19190533459186554	-0.36720040440559387	-1.5979177951812744	0.6594979166984558	0.2253551483154297	1.4472237825393677
-2.4585397243499756	1.731825351715088	-0.5005951523780823	-0.4906957745552063	-0.5974226593971252	0.2686420679092407	-1.5484068393707275	-0.7958661913871765	1.8212125301361084	2.2524518966674805	1.3222110271453857	-0.5570794939994812	-3.299283266067505	-1.4766074419021606	-0.40741586685180664	-1.0118850469589233	-0.4120669364929199	-1.0761513710021973	0.31296998262405396	1.3093210458755493	-1.5578672885894775	-2.032602310180664	1.3570588827133179	-1.7884361743927002	-0.4720715284347534	-0.14702007174491882	-0.007480043917894363	-0.39692944288253784	-0.22423392534255981	-0.6538742184638977	-0.5061015486717224	0.4517418444156647	-1.0819792747497559	-1.6127042770385742	-0.6088339686393738	-0.8940924406051636	1.2151168584823608	-0.39766407012939453	-0.5881273746490479	2.1821765899658203	0.40113845467567444	1.840562343597412	-0.39432433247566223	-0.18043971061706543	-1.228209137916565	-1.742140293121338	-1.9235538244247437	1.1939433813095093	2.8226683139801025	-1.1307834386825562
0.2904963791370392	1.5676467418670654	0.11648301780223846	0.7709313631057739	0.3090364933013916	0.08404994010925293	1.2067766189575195	1.2838436365127563	1.01835298538208	0.3711469769477844	-1.683302879333496	-0.022123001515865326	-2.043358325958252	-2.0435569286346436	-0.3103216886520386	0.6228240132331848	1.9311752319335938	1.565138816833496	-0.695652425289154	-1.5045158863067627	-2.695272922515869	-2.6754727363586426	0.8313796520233154	-2.0651955604553223	-2.449707508087158	-2.1475110054016113	-0.6483755111694336	0.3838409185409546	0.7406102418899536	0.27769795060157776	-0.16279923915863037	-0.18143822252750397	0.5656981468200684	3.012287139892578	-0.16542242467403412	-0.4465368986129761	-2.865797281265259	0.7954806685447693	0.2624012529850006	0.7663943767547607	-1.4572830200195312	-0.009798984974622726	-2.3676693439483643	0.6529120802879333	0.7222128510475159	0.827771782875061	-1.4575862884521484	-3.0411765575408936	0.6682905554771423	-0.1678331196308136
-2.4585397243499756	1.731825351715088	-0.5005951523780823	-0.4906957745552063	-0.5974226593971252	0.2686420679092407	-1.5484068393707275	-0.7958661913871765	1.8212125301361084	2.2524518966674805	1.3222110271453857	-0.5570794939994812	-3.299283266067505	-1.4766074419021606	-0.40741586685180664	-1.0118850469589233	-0.4120669364929199	-1.0761513710021973	0.31296998262405396	1.3093210458755493	-1.5578672885894775	-2.032602310180664	1.3570588827133179	-1.7884361743927002	-0.4720715284347534	-0.14702007174491882	-0.007480043917894363	-0.39692944288253784	-0.22423392534255981	-0.6538742184638977	-0.5061015486717224	0.4517418444156647	-1.0819792747497559	-1.6127042770385742	-0.6088339686393738	-0.8940924406051636	1.2151168584823608	-0.39766407012939453	-0.5881273746490479	2.1821765899658203	0.40113845467567444	1.840562343597412	-0.39432433247566223	-0.18043971061706543	-1.228209137916565	-1.742140293121338	-1.9235538244247437	1.1939433813095093	2.8226683139801025	-1.1307834386825562
0.2913682758808136	0.4317553639411926	-0.2777479290962219	0.4344622790813446	-0.16485793888568878	-0.5004381537437439	-1.268369197845459	-0.4390530586242676	0.6019490361213684	2.163773775100708	1.1070266962051392	0.5972687005996704	-2.211839437484741	-1.1769803762435913	-1.117882490158081	1.0704268217086792	-0.45544248819351196	-0.4643969237804413	0.8662155270576477	2.80318284034729	1.2588454484939575	-2.709347724914551	-0.11756749451160431	-0.480546236038208	-1.4646968841552734	0.08931237459182739	-2.5829012393951416	-0.9663140773773193	-0.5018130540847778	-0.8658850193023682	0.361660361289978	0.059284649789333344	0.802405834197998	-0.10232757031917572	0.1309322863817215	0.2250976264476776	3.0212855339050293	-0.8274045586585999	-0.30412957072257996	2.5051581859588623	-2.1402313709259033	2.4223227500915527	0.7258765697479248	0.2776172459125519	-0.07998298108577728	-0.41375604271888733	-1.6873583793640137	0.5844341516494751	0.4529368281364441	1.3356503248214722
0.4968547224998474	-0.04947315901517868	-0.30193889141082764	0.5218206644058228	-0.012577705085277557	-0.47759032249450684	-1.23588228225708	-0.46166354417800903	0.6206187009811401	2.4025182723999023	0.9889708757400513	0.7229524850845337	-2.1403250694274902	-1.4427489042282104	-1.1025854349136353	1.176569938659668	-0.6029263734817505	-0.5873034000396729	0.6434003114700317	2.9860074520111084	1.2409887313842773	-2.7855334281921387	-0.07238271832466125	-0.8425974249839783	-1.257849097251892	0.10790622234344482	-2.6342015266418457	-0.8999547958374023	-0.3881993293762207	-0.7817021608352661	0.08254256844520569	0.1238505020737648	0.7536323070526123	-0.12091489136219025	0.2759479582309723	0.1605459749698639	2.795201301574707	-0.5251016616821289	-0.16016121208667755	2.680168867111206	-1.9846720695495605	2.417485237121582	0.7209758758544922	0.25673311948776245	0.0011017918586730957	-0.43555399775505066	-1.8957771062850952	0.552139163017273	0.4858400821685791	1.361325979232788
0.1671556532382965	0.3916916251182556	-0.4914330840110779	0.31435176730155945	-0.19864365458488464	-0.4241029620170593	-1.5496604442596436	-0.6713427305221558	0.6714417934417725	2.405278205871582	1.5314668416976929	0.8158319592475891	-2.2431271076202393	-1.7048256397247314	-1.214127540588379	1.2086251974105835	-0.9127513766288757	-0.5327882766723633	0.6453583836555481	2.59061861038208	1.072691798210144	-2.635328531265259	-0.2793577313423157	-0.8928653001785278	-1.1554744243621826	-0.002176828682422638	-2.462095260620117	-0.9561651945114136	-0.3954133987426758	-0.657128632068634	0.14389173686504364	0.011893578805029392	0.5754846930503845	-0.2078469842672348	-0.13913895189762115	0.07489565759897232	2.699308156967163	-0.3158518373966217	-0.18964730203151703	2.7757582664489746	-2.2612462043762207	2.243727207183838	1.2332911491394043	0.13008439540863037	-0.18772311508655548	-0.0034038275480270386	-1.8010361194610596	0.93943190574646	0.5458613038063049	1.2524296045303345
-0.04936099424958229	0.13395720720291138	-0.88432377576828	2.2219579219818115	-1.5334219932556152	0.5863145589828491	-1.5932954549789429	0.08837968111038208	1.604819416999817	4.42488431930542	3.410973310470581	0.8761965036392212	-2.47499942779541	-0.3887479901313782	0.2330797165632248	1.5474721193313599	0.30542925000190735	2.0206191539764404	1.9235905408859253	2.5538272857666016	0.7301706075668335	-1.532041072845459	0.8161442279815674	-1.1333255767822266	-0.5558948516845703	-2.2477660179138184	-2.3153038024902344	0.09791065752506256	1.281567096710205	-2.715481996536255	0.5121544599533081	-1.3380212783813477	-1.349800705909729	0.5743385553359985	0.7270027995109558	0.5515987873077393	0.06809602677822113	0.5723907351493835	-0.3961220383644104	-0.05284891650080681	-0.5897327661514282	2.4912819862365723	2.713829517364502	-1.4946860074996948	0.8046567440032959	-0.29775068163871765	-0.6949265599250793	-0.32260382175445557	-0.2141360193490982	0.18882602453231812
-0.2277935892343521	-0.6367270350456238	-0.5701302886009216	-2.1709420680999756	1.5229696035385132	-0.6392757892608643	-0.35385504364967346	1.8592146635055542	-1.731423020362854	1.9323650598526	2.0511441230773926	0.17550991475582123	0.8084033131599426	-3.2082326412200928	-1.7681565284729004	1.910770297050476	1.1494401693344116	2.0245361328125	0.2215019017457962	1.1198582649230957	-0.2504815459251404	-3.339257001876831	1.3966211080551147	-2.381560802459717	0.017683960497379303	-1.6392021179199219	-1.1983025074005127	0.9423311948776245	-0.1536160707473755	0.0474180169403553	-1.3454490900039673	-0.0804884284734726	-0.4723167419433594	1.7624727487564087	2.1210379600524902	1.1701257228851318	0.4028085470199585	2.0504236221313477	0.7436924576759338	1.050986647605896	-0.6743519306182861	-0.3594476282596588	1.3356575965881348	0.08447567373514175	2.3622965812683105	1.647973656654358	0.06339699029922485	-2.0764107704162598	0.8237289786338806	-0.5075374841690063
0.19224798679351807	0.3573429584503174	-0.47685277462005615	0.337799072265625	-0.19086718559265137	-0.4367660880088806	-1.5235873460769653	-0.6517006158828735	0.6396702527999878	2.3763766288757324	1.4478998184204102	0.837201714515686	-2.212773084640503	-1.607582926750183	-1.1585506200790405	1.2412962913513184	-0.785764217376709	-0.5512834191322327	0.6616369485855103	2.605928659439087	1.0806483030319214	-2.634906053543091	-0.2747865319252014	-0.8055500388145447	-1.1032077074050903	0.0020489059388637543	-2.473755121231079	-0.9369484186172485	-0.4346309304237366	-0.6574740409851074	0.1463596373796463	0.10086240619421005	0.6030494570732117	-0.1455487459897995	-0.14325876533985138	0.08978565782308578	2.6752676963806152	-0.28544673323631287	-0.13929486274719238	2.664673328399658	-2.26039719581604	2.257768154144287	1.2057416439056396	0.20965248346328735	-0.24373771250247955	-0.0008228272199630737	-1.8481025695800781	0.8827779293060303	0.46575233340263367	1.338735818862915
0.2904963791370392	1.5676467418670654	0.11648301780223846	0.7709313631057739	0.3090364933013916	0.08404994010925293	1.2067766189575195	1.2838436365127563	1.01835298538208	0.3711469769477844	-1.683302879333496	-0.022123001515865326	-2.043358325958252	-2.0435569286346436	-0.3103216886520386	0.6228240132331848	1.9311752319335938	1.565138816833496	-0.695652425289154	-1.5045158863067627	-2.695272922515869	-2.6754727363586426	0.8313796520233154	-2.0651955604553223	-2.449707508087158	-2.1475110054016113	-0.6483755111694336	0.3838409185409546	0.7406102418899536	0.27769795060157776	-0.16279923915863037	-0.18143822252750397	0.5656981468200684	3.012287139892578	-0.16542242467403412	-0.4465368986129761	-2.865797281265259	0.7954806685447693	0.2624012529850006	0.7663943767547607	-1.4572830200195312	-0.009798984974622726	-2.3676693439483643	0.6529120802879333	0.7222128510475159	0.827771782875061	-1.4575862884521484	-3.0411765575408936	0.6682905554771423	-0.1678331196308136
-2.6207242012023926	1.558523416519165	-0.8939091563224792	-0.3359662592411041	-0.7447375059127808	0.5727980136871338	-1.7132289409637451	-0.9746442437171936	1.5662381649017334	2.0421178340911865	1.3267979621887207	-0.3418269455432892	-3.6978087425231934	-1.5210484266281128	0.12346391379833221	-0.9411191344261169	-0.7278155088424683	-1.1670141220092773	0.22376766800880432	0.8260473608970642	-1.3580225706100464	-1.7082066535949707	1.3399099111557007	-1.3948113918304443	-0.3256079852581024	-0.25439900159835815	0.1301260143518448	-0.12182636559009552	0.032206177711486816	-0.7922440767288208	-0.5392506718635559	0.6687827110290527	-1.071746587753296	-1.5505352020263672	-0.6012395024299622	-1.0637551546096802	0.5202716588973999	0.2409924864768982	-0.8859742283821106	2.1653356552124023	0.18730485439300537	1.5925383567810059	-0.7804604172706604	-0.4362075626850128	-1.3196051120758057	-1.5857093334197998	-2.025303840637207	1.433279275894165	2.7835702896118164	-1.2729014158248901
0.0723724514245987	0.6110216379165649	-0.5808563232421875	0.43851420283317566	-0.30522194504737854	-0.4223580062389374	-1.4084213972091675	-0.5255929231643677	0.5046420097351074	2.116316795349121	1.2934798002243042	0.96015864610672	-2.3285043239593506	-1.4544140100479126	-0.8561736941337585	1.209958791732788	-0.7197297811508179	-0.4894387722015381	0.9004230499267578	2.473698616027832	1.4587223529815674	-2.749721050262451	-0.20098955929279327	-0.35972583293914795	-1.226697564125061	-0.0526549257338047	-2.4205756187438965	-0.9055178165435791	-0.4101980924606323	-1.1855146884918213	0.2926543354988098	-0.1473364233970642	0.8003385663032532	-0.26129448413848877	0.09222595393657684	0.12961429357528687	2.672957181930542	-0.3362521827220917	-0.3233312666416168	2.5743112564086914	-2.371551036834717	2.2170662879943848	1.1454877853393555	-0.16169126331806183	-0.3170030117034912	-0.13657230138778687	-1.5939109325408936	0.7539163827896118	0.4013076424598694	1.3880188465118408
0.2983699142932892	0.42842796444892883	-0.18098917603492737	0.46646764874458313	-0.0032013431191444397	-0.5127385258674622	-1.344340205192566	-0.6424086093902588	0.756926953792572	2.1066415309906006	1.2579501867294312	0.7583322525024414	-1.9072397947311401	-1.6419336795806885	-1.1500284671783447	1.3133976459503174	-0.5992234945297241	-0.6931432485580444	0.6095477342605591	2.7689225673675537	1.0598132610321045	-2.8617615699768066	0.005612820386886597	-0.7035379409790039	-1.2533742189407349	0.18660394847393036	-2.376145362854004	-0.9501610994338989	-0.48045361042022705	-0.5838915705680847	0.24976395070552826	-0.18563778698444366	0.7118908166885376	-0.024034768342971802	0.12474846839904785	0.11389406770467758	3.0735368728637695	-0.3635447323322296	-0.16781684756278992	2.7831389904022217	-2.1751840114593506	2.360807418823242	0.8837514519691467	0.04754258692264557	-0.09252351522445679	-0.18060457706451416	-1.7419040203094482	0.8749409914016724	0.5540839433670044	1.3282852172851562
-0.14117664098739624	-0.5143511891365051	-0.20556338131427765	-1.9143173694610596	2.167053461074829	-0.2440260350704193	-0.9036827087402344	1.8833614587783813	-1.7128489017486572	1.508880615234375	2.0469422340393066	0.44648927450180054	1.0194169282913208	-2.9924192428588867	-1.9186421632766724	1.6169462203979492	0.9261355400085449	2.480987787246704	-0.044354021549224854	1.2186057567596436	-0.08793925493955612	-3.0925323963165283	1.270879864692688	-2.8984856605529785	-0.35673078894615173	-1.2502787113189697	-1.549189805984497	1.1586049795150757	-0.6094681620597839	0.17974576354026794	-1.8171707391738892	0.01331611443310976	-0.8751472234725952	1.4255141019821167	2.4382545948028564	1.487031102180481	1.486243486404419	2.5125365257263184	0.4582289457321167	0.3837839961051941	-0.3784494996070862	-0.5355273485183716	1.4515728950500488	-0.6589398980140686	2.7087860107421875	1.6389716863632202	0.9793078303337097	-1.2610394954681396	0.34396567940711975	-1.0195192098617554
-0.21816161274909973	-0.8768202662467957	-0.8812252879142761	-2.2524235248565674	1.5219725370407104	-0.6621187925338745	-0.5511600971221924	1.647633671760559	-1.8300303220748901	1.7926857471466064	2.018087863922119	0.3611162006855011	0.9891757965087891	-3.3061118125915527	-1.5807101726531982	1.9981188774108887	0.8300367593765259	2.0479736328125	0.1855343133211136	1.1989960670471191	0.036865659058094025	-3.1123147010803223	1.208873987197876	-2.4785945415496826	-0.14984175562858582	-1.5834696292877197	-1.2409453392028809	0.7560316920280457	-0.17907068133354187	0.0382295586168766	-1.3012202978134155	-0.16052739322185516	-0.4970744550228119	1.5377326011657715	2.3774430751800537	1.1622376441955566	0.47051894664764404	2.060596466064453	0.6938714385032654	1.1775435209274292	-0.6417359113693237	-0.5553850531578064	1.2768313884735107	0.3817289471626282	2.2352633476257324	1.4995641708374023	-0.04500052332878113	-1.8493577241897583	0.8250669836997986	-0.7385551929473877
-0.2420584112405777	-0.821323573589325	-0.9046213030815125	-2.290769338607788	1.5622092485427856	-0.6119557619094849	-0.5826341509819031	1.733842134475708	-1.8981244564056396	1.8063538074493408	2.048741579055786	0.3582476079463959	0.9522097110748291	-3.3212673664093018	-1.632752776145935	1.9949904680252075	0.7912279963493347	2.0703907012939453	0.13620665669441223	1.1514543294906616	0.053150177001953125	-3.125204086303711	1.1459885835647583	-2.4571080207824707	-0.12525013089179993	-1.5338468551635742	-1.2891227006912231	0.7584181427955627	-0.18077686429023743	0.0631149560213089	-1.329145908355713	-0.14601239562034607	-0.4789615869522095	1.4637011289596558	2.4361789226531982	1.196534276008606	0.37808388471603394	2.096541166305542	0.7037809491157532	1.1652042865753174	-0.6501123905181885	-0.5224404335021973	1.2311007976531982	0.37289243936538696	2.1721205711364746	1.5018607378005981	-0.015394913032650948	-1.8776531219482422	0.8177534937858582	-0.8098580837249756
0.48631811141967773	0.16376733779907227	-0.2748083174228668	0.17477202415466309	-0.02885092794895172	-0.5830883383750916	-1.1472712755203247	-0.5738590955734253	0.783161461353302	2.334552526473999	1.043074607849121	0.5491993427276611	-1.8515719175338745	-1.6727808713912964	-1.2512638568878174	1.2653045654296875	-0.6004866361618042	-0.4170903265476227	0.7670750021934509	2.9370131492614746	1.484041690826416	-2.667524814605713	-0.14251290261745453	-0.9997181296348572	-1.3811231851577759	0.30567502975463867	-2.5470921993255615	-1.0350863933563232	-0.3822821378707886	-0.7317356467247009	0.22532068192958832	-0.32727736234664917	0.5809445381164551	0.01586538553237915	0.24235546588897705	0.18483006954193115	3.1541640758514404	-0.667180597782135	-0.21603283286094666	2.963413953781128	-1.9966293573379517	2.375701427459717	1.1854361295700073	-0.01977044716477394	-0.05156956613063812	-0.24494147300720215	-1.8488268852233887	0.7888860106468201	0.5952061414718628	1.3713552951812744
-1.8660197257995605	-0.9466385841369629	-1.8401365280151367	0.40506094694137573	-0.9906736016273499	1.025803565979004	-1.2443853616714478	-0.8978666663169861	1.4615784883499146	2.732499837875366	1.2502626180648804	-0.20305585861206055	-1.926668405532837	0.10317960381507874	1.6427568197250366	-0.5579352974891663	-1.0130350589752197	1.0606387853622437	1.56792151927948	-0.11809781938791275	-0.5900670886039734	-0.4491811692714691	2.2108206748962402	-1.340701699256897	-1.209743618965149	0.6406806111335754	2.124354124069214	1.0230903625488281	-0.3018081784248352	-0.6837568879127502	0.34022384881973267	1.454972505569458	-1.1121580600738525	-2.4414312839508057	-2.4330615997314453	-0.7031879425048828	-1.3126214742660522	-1.0131325721740723	-2.0117406845092773	-0.3505917191505432	1.5799541473388672	1.3796831369400024	0.6231449842453003	-0.7392867803573608	-2.143186330795288	-1.6006296873092651	0.5818360447883606	1.070603847503662	1.929236888885498	-2.406102418899536
-2.000760316848755	-1.171429991722107	-1.9679019451141357	0.17330050468444824	-0.7954956889152527	0.7628364562988281	-1.1301028728485107	-0.7221415638923645	1.300352692604065	2.8027515411376953	1.0163551568984985	-0.2279224693775177	-1.8141770362854004	0.16062946617603302	1.8670146465301514	-0.4652760624885559	-0.7643181681632996	1.2381103038787842	1.8602955341339111	-0.2171342819929123	-0.7919595837593079	-0.6996240615844727	2.6156249046325684	-1.5665616989135742	-1.3090037107467651	0.7490243315696716	2.2466447353363037	1.3503289222717285	-0.25589796900749207	-0.8386853337287903	0.4727138876914978	1.4538025856018066	-1.1256310939788818	-2.389582872390747	-2.4345388412475586	-0.4978238344192505	-1.3476097583770752	-1.1087943315505981	-2.235954999923706	-0.508638322353363	1.6317294836044312	1.2728924751281738	0.468774676322937	-0.9230718612670898	-2.0327656269073486	-1.5327143669128418	0.4487573504447937	1.027056336402893	1.7361624240875244	-2.4191973209381104
-1.9178838729858398	-1.072174310684204	-1.8979642391204834	0.2562727928161621	-0.839493989944458	0.9632903337478638	-1.013195514678955	-0.8187424540519714	1.3773610591888428	2.7465529441833496	1.3038982152938843	-0.3508245050907135	-1.953391432762146	0.11254961043596268	1.8089032173156738	-0.47158533334732056	-0.8248958587646484	0.9479280114173889	1.748594880104065	-0.24656608700752258	-0.5753182768821716	-0.668472170829773	2.457235813140869	-1.2866133451461792	-1.2532771825790405	0.6660299301147461	2.0843417644500732	1.2226788997650146	-0.14135122299194336	-0.7532298564910889	0.33833181858062744	1.3183575868606567	-0.8255889415740967	-2.5562798976898193	-2.6329243183135986	-0.5031070113182068	-1.3364523649215698	-1.0753246545791626	-2.4371209144592285	-0.4882979094982147	1.7104178667068481	1.303359031677246	0.3001537621021271	-0.6654521226882935	-2.2022387981414795	-1.586662769317627	0.6806206107139587	1.073606252670288	2.000490427017212	-2.393834352493286
-2.277146339416504	-0.7326958179473877	-1.7819699048995972	0.3234129250049591	-1.1996666193008423	0.813660740852356	-0.9147607684135437	-0.8468636870384216	1.3924973011016846	2.820267677307129	0.6980358362197876	0.0786791443824768	-2.0951483249664307	0.09583847224712372	1.7705175876617432	-0.6485810279846191	-0.8869436979293823	0.8670287132263184	1.5026203393936157	-0.17006783187389374	-1.0179905891418457	-0.5553971529006958	2.4402570724487305	-1.379526972770691	-1.3509362936019897	0.3844181001186371	1.997730016708374	1.3752275705337524	-0.13751307129859924	-0.4721985459327698	-0.13781675696372986	1.7163991928100586	-1.3589141368865967	-2.3855106830596924	-2.344146966934204	-0.5732089877128601	-1.4592751264572144	-0.43554022908210754	-2.0134835243225098	-0.3575326204299927	1.2940913438796997	1.3393073081970215	0.4709665775299072	-0.7217298746109009	-2.051410675048828	-1.7457281351089478	0.15695075690746307	0.88288813829422	2.1059939861297607	-2.515662908554077
-2.34833025932312	-0.7904555201530457	-1.8099156618118286	0.2976060211658478	-1.1105581521987915	0.8547338247299194	-0.9693049788475037	-0.8025456070899963	1.3692271709442139	2.7304043769836426	0.8379858732223511	0.024398796260356903	-2.0468475818634033	0.032267164438962936	1.7592538595199585	-0.7473970055580139	-0.8861827254295349	0.7862592339515686	1.5630168914794922	-0.1612057387828827	-1.0183542966842651	-0.6612260341644287	2.5215401649475098	-1.3895694017410278	-1.2526519298553467	0.41602909564971924	2.068556070327759	1.3532636165618896	-0.20926061272621155	-0.47885772585868835	-0.05293452739715576	1.6294100284576416	-1.2755897045135498	-2.4126856327056885	-2.3581132888793945	-0.555017352104187	-1.4644209146499634	-0.45831114053726196	-2.0569331645965576	-0.28239691257476807	1.354825496673584	1.3698405027389526	0.30983662605285645	-0.7464318871498108	-1.9562702178955078	-1.7226736545562744	0.21835733950138092	0.815852165222168	2.1874401569366455	-2.4469714164733887
-2.2162821292877197	-0.7009953856468201	-1.8492696285247803	0.3497239053249359	-1.180901288986206	0.815506100654602	-0.9942088723182678	-0.9962443709373474	1.3026931285858154	2.7806200981140137	0.8192205429077148	0.20692789554595947	-2.249103546142578	-0.044872261583805084	1.8112009763717651	-0.6236358880996704	-0.9047490954399109	0.9418687224388123	1.4938379526138306	-0.0779200941324234	-1.1229043006896973	-0.6187950968742371	2.5693962574005127	-1.1369965076446533	-1.1185015439987183	0.1562485247850418	1.9546184539794922	1.2568103075027466	-0.11757543683052063	-0.687216579914093	0.003814093768596649	1.6403961181640625	-1.2419486045837402	-2.4343745708465576	-2.3129167556762695	-0.6611610054969788	-1.435414433479309	-0.4671105444431305	-2.166567087173462	-0.14554814994335175	1.373258352279663	1.5278329849243164	0.2764792740345001	-0.8377057909965515	-2.024773120880127	-1.629315972328186	0.09973247349262238	0.8139160871505737	2.265902519226074	-2.229404926300049
-2.086735486984253	-1.094497799873352	-2.0904688835144043	0.2536713480949402	-1.0492057800292969	0.4245435297489166	-1.1376234292984009	-0.6854181885719299	1.2326446771621704	2.8897876739501953	0.7356590032577515	-0.0029793530702590942	-1.808122992515564	0.026148095726966858	1.650376796722412	-0.5978782176971436	-0.9074559807777405	0.9743977785110474	1.4823616743087769	-0.03342428803443909	-0.9591673016548157	-0.7707159519195557	2.600182294845581	-1.672243595123291	-1.5339267253875732	0.42471158504486084	2.1937620639801025	1.4429759979248047	-0.14144015312194824	-0.7048051953315735	0.01818498969078064	1.6932779550552368	-1.594905972480774	-2.102222204208374	-2.1054461002349854	-0.44512224197387695	-1.2473781108856201	-0.509705126285553	-1.9090912342071533	-0.05087372660636902	1.3612439632415771	1.2127829790115356	0.461294025182724	-0.7061235308647156	-1.8437862396240234	-1.76592218875885	-0.11408182978630066	0.6101918816566467	1.811008334159851	-2.6603994369506836
-1.8746495246887207	-1.138202428817749	-2.0041110515594482	0.2225445806980133	-0.7972328066825867	1.0850746631622314	-1.1618163585662842	-0.83387690782547	1.200262427330017	2.6965198516845703	1.3955615758895874	-0.40291714668273926	-2.078824043273926	0.04295094311237335	1.7321922779083252	-0.4262711703777313	-0.9493432641029358	0.8255547881126404	1.7624876499176025	-0.13146187365055084	-0.44746914505958557	-0.7422960996627808	2.4193804264068604	-1.2969857454299927	-1.3268564939498901	0.6560333371162415	2.138701915740967	1.2747070789337158	0.1314341425895691	-0.7180867791175842	0.32410115003585815	1.317229151725769	-0.7296183705329895	-2.479015827178955	-2.5558629035949707	-0.4674116373062134	-1.1930515766143799	-1.131234049797058	-2.3591341972351074	-0.2655975818634033	1.5407161712646484	1.2764602899551392	0.33216649293899536	-0.6286136507987976	-2.1766397953033447	-1.6383037567138672	0.6664981245994568	1.1640194654464722	1.915146827697754	-2.469024181365967
-2.2207627296447754	-0.9238607883453369	-1.7610323429107666	0.23903760313987732	-1.0972179174423218	0.8148806095123291	-1.1429535150527954	-0.9639232754707336	1.1740843057632446	2.778352975845337	0.933712363243103	0.03972257673740387	-2.155521869659424	0.0855458602309227	1.665894627571106	-0.6386347413063049	-0.9712905287742615	1.0081721544265747	1.4605613946914673	0.0030396422371268272	-0.996293842792511	-0.7347525358200073	2.5279147624969482	-1.263141393661499	-1.1590551137924194	0.17457246780395508	2.0077474117279053	1.4111191034317017	0.024563714861869812	-0.6558780074119568	-0.006292618811130524	1.678202748298645	-1.1887575387954712	-2.303375005722046	-2.2604122161865234	-0.6113439202308655	-1.3822330236434937	-0.6501230001449585	-2.1323747634887695	-0.08512745797634125	1.392967939376831	1.5024124383926392	0.3610643446445465	-0.8389962315559387	-1.8509981632232666	-1.6321674585342407	0.047441963106393814	0.8468413352966309	2.1170613765716553	-2.2492663860321045
-2.2438008785247803	-0.850753903388977	-2.022400140762329	0.27073368430137634	-1.027220606803894	0.4935142695903778	-1.189395785331726	-0.732925295829773	1.2753100395202637	2.8673348426818848	0.8285926580429077	0.3500131368637085	-1.9654780626296997	0.12555930018424988	1.8349878787994385	-0.6840275526046753	-1.045027494430542	0.9984452724456787	1.181609034538269	-0.03577589616179466	-0.8620303273200989	-0.6771364212036133	2.6277711391448975	-1.4933068752288818	-1.3539363145828247	0.5745325088500977	2.2102088928222656	1.4601759910583496	-0.2512895166873932	-0.6464444398880005	0.10137754678726196	1.6979479789733887	-1.5065447092056274	-2.0384678840637207	-2.1689536571502686	-0.5170628428459167	-1.4111356735229492	-0.3951107859611511	-1.818199634552002	-0.11268917471170425	1.1814961433410645	1.2083510160446167	0.3516121506690979	-0.606494128704071	-1.5977195501327515	-1.7057219743728638	-0.0007231421768665314	0.5902726650238037	1.7968502044677734	-2.7168726921081543
-1.962238073348999	-0.9359631538391113	-1.8896913528442383	0.3862827718257904	-0.9510321617126465	0.9455397129058838	-1.2695549726486206	-0.8118111491203308	1.417212963104248	2.7751853466033936	1.2569184303283691	-0.18223252892494202	-1.8766963481903076	0.06863457709550858	1.6239694356918335	-0.5984891653060913	-0.9487612843513489	1.0726075172424316	1.6124604940414429	-0.10540398210287094	-0.6413875222206116	-0.49303510785102844	2.334641695022583	-1.5059072971343994	-1.2146356105804443	0.729657769203186	2.1716933250427246	1.07672917842865	-0.30600911378860474	-0.7051929235458374	0.3719412684440613	1.4754265546798706	-1.1766972541809082	-2.3521547317504883	-2.4003758430480957	-0.7096477150917053	-1.290960669517517	-0.9906530380249023	-1.8956544399261475	-0.3991856575012207	1.5696742534637451	1.352056860923767	0.6584628820419312	-0.7502923011779785	-2.079535722732544	-1.564423680305481	0.5295446515083313	1.007932186126709	1.8424581289291382	-2.436025857925415
-2.147081136703491	-1.0177812576293945	-1.8504292964935303	0.14532868564128876	-0.7501180171966553	0.9704105854034424	-1.3142939805984497	-0.8225755095481873	1.3766987323760986	2.65565824508667	1.2961642742156982	-0.017648257315158844	-1.679023265838623	0.04597363620996475	1.6746463775634766	-0.6961125135421753	-0.9048743844032288	1.175901174545288	1.6816284656524658	-0.21149051189422607	-0.5917738080024719	-0.5200632810592651	2.5798587799072266	-1.4683436155319214	-1.2188650369644165	0.8051621317863464	2.183933734893799	1.386214017868042	-0.34085768461227417	-0.7262474298477173	0.36328649520874023	1.4555155038833618	-0.9384368658065796	-2.280667781829834	-2.418081521987915	-0.5320377349853516	-1.208541750907898	-0.9348562359809875	-2.0038623809814453	-0.7511796951293945	1.4608820676803589	1.3131940364837646	0.4291376769542694	-0.8268871903419495	-1.949979543685913	-1.399619460105896	0.7102290391921997	1.1409763097763062	1.683742880821228	-2.5415594577789307
-2.219245672225952	-0.9413138628005981	-1.751644492149353	0.3588574230670929	-0.8762436509132385	0.7950588464736938	-1.1038646697998047	-0.9729128479957581	1.2234480381011963	2.8203303813934326	1.1336857080459595	-0.3515399992465973	-2.02934193611145	-0.13874880969524384	1.4897279739379883	-0.5919153094291687	-1.001563310623169	0.7884191870689392	1.414940357208252	-0.06657715141773224	-0.575840413570404	-0.771888017654419	2.177062511444092	-1.3177156448364258	-1.1847132444381714	0.19340857863426208	2.003096103668213	1.2211638689041138	-0.13814741373062134	-0.663582444190979	-0.08764727413654327	1.5066237449645996	-1.0907390117645264	-2.5308926105499268	-2.3467679023742676	-0.47721773386001587	-1.2295794486999512	-0.7263907194137573	-2.217090368270874	-0.1639392226934433	1.297383427619934	1.378861904144287	0.469815731048584	-0.7465436458587646	-1.9781107902526855	-1.633022427558899	0.3548499643802643	0.9034777283668518	2.3926782608032227	-2.420593023300171
-2.4320361614227295	-0.9596977233886719	-1.771864891052246	0.08232210576534271	-0.7444766163825989	0.663612961769104	-1.678145408630371	-0.7963150143623352	1.3158565759658813	2.8891799449920654	1.0010087490081787	-0.2331881821155548	-1.685566782951355	0.1078689694404602	1.421078085899353	-0.6369054913520813	-0.8747947216033936	1.0584590435028076	1.8264597654342651	0.02303411439061165	-0.6895989179611206	-0.6455034017562866	2.7555105686187744	-1.6314712762832642	-0.9561059474945068	0.8076806664466858	2.248908758163452	1.353775978088379	-0.2826608717441559	-0.9388980269432068	0.38685017824172974	1.3229870796203613	-1.402127981185913	-2.091630220413208	-2.012484312057495	-0.562920331954956	-1.2821156978607178	-0.9511533975601196	-1.7095770835876465	-0.501000165939331	1.4454361200332642	1.5174561738967896	0.5237739086151123	-0.8101863861083984	-1.7110600471496582	-1.2339890003204346	0.3489379286766052	0.8387734889984131	1.8137531280517578	-2.517869710922241
-2.2013394832611084	-0.6597946286201477	-1.8452147245407104	0.3497195243835449	-1.1710447072982788	0.744554877281189	-0.8553374409675598	-0.9643656611442566	1.5331379175186157	2.7831857204437256	0.9808436632156372	0.08189760148525238	-2.026784658432007	0.1534997820854187	1.7770417928695679	-0.6856169104576111	-0.9213774800300598	1.0319650173187256	1.6412876844406128	-0.14989107847213745	-0.8945134282112122	-0.5797735452651978	2.2961180210113525	-1.1530388593673706	-1.1493629217147827	0.36105450987815857	2.0493366718292236	1.1861164569854736	-0.23414257168769836	-0.6919832825660706	-0.06584477424621582	1.613231897354126	-1.1564173698425293	-2.49409556388855	-2.4756734371185303	-0.5420060157775879	-1.572919487953186	-0.5317327976226807	-2.1493682861328125	-0.5563729405403137	1.4265124797821045	1.4646611213684082	0.4153718054294586	-0.7571038603782654	-2.1270885467529297	-1.6594425439834595	0.3697756230831146	0.8945565223693848	2.315326452255249	-2.31874680519104
-2.257906436920166	-0.8076207637786865	-1.8089923858642578	0.293351948261261	-1.1484127044677734	0.8072495460510254	-1.0798606872558594	-0.8413546681404114	1.3234480619430542	2.6425492763519287	0.7093679904937744	0.12996365129947662	-2.1930007934570312	-0.001659594476222992	1.7329424619674683	-0.6991690993309021	-0.9632869362831116	0.6996919512748718	1.343509316444397	-0.20125101506710052	-1.0468405485153198	-0.47044700384140015	2.4462101459503174	-1.2662299871444702	-1.3016254901885986	0.28340983390808105	2.1274986267089844	1.3343620300292969	-0.08669915795326233	-0.4135364890098572	-0.08289864659309387	1.7251873016357422	-1.2716246843338013	-2.3059659004211426	-2.1990935802459717	-0.6972289085388184	-1.4329915046691895	-0.4170747995376587	-2.0088324546813965	-0.15146949887275696	1.2427860498428345	1.2704030275344849	0.3386150300502777	-0.6186758279800415	-2.0257327556610107	-1.7338758707046509	0.1328621208667755	0.8098258972167969	2.0762617588043213	-2.464982509613037
-2.288687229156494	-0.7909671664237976	-1.8197851181030273	0.3502548933029175	-1.1299927234649658	0.9164164066314697	-0.9404021501541138	-0.9326911568641663	1.4385435581207275	2.7564587593078613	0.7688277959823608	0.08472985774278641	-2.1549243927001953	0.0017850250005722046	1.8128633499145508	-0.6215968728065491	-0.894878625869751	0.8761609792709351	1.7123706340789795	-0.08209190517663956	-0.919215202331543	-0.6760395765304565	2.466726541519165	-1.2486079931259155	-1.3152105808258057	0.25001537799835205	1.9527053833007812	1.2172355651855469	-0.25630468130111694	-0.6628376245498657	-0.008342400193214417	1.5655577182769775	-1.197941780090332	-2.543870449066162	-2.380200147628784	-0.4885403513908386	-1.417769432067871	-0.45712795853614807	-2.2018914222717285	-0.2705780863761902	1.3119466304779053	1.4688917398452759	0.43943750858306885	-0.8016574382781982	-2.103548765182495	-1.6523257493972778	0.3122347891330719	0.8584712147712708	2.207435131072998	-2.4112088680267334
-1.8925974369049072	-1.1047377586364746	-1.9714763164520264	0.23538607358932495	-0.8013346791267395	1.1298390626907349	-1.146225929260254	-0.8639761805534363	1.2035305500030518	2.7042288780212402	1.4131537675857544	-0.525031328201294	-2.0936312675476074	0.0170222707092762	1.6511139869689941	-0.47233766317367554	-0.9336876273155212	0.6712144613265991	1.6719967126846313	-0.21545454859733582	-0.33258670568466187	-0.7116004228591919	2.3642585277557373	-1.255440592765808	-1.2389805316925049	0.6394973397254944	2.0761520862579346	1.1910771131515503	0.16938361525535583	-0.6580935716629028	0.3046718239784241	1.2951245307922363	-0.7094264030456543	-2.460378646850586	-2.5920770168304443	-0.5165320038795471	-1.2455577850341797	-1.1151933670043945	-2.402625322341919	-0.20097316801548004	1.5366450548171997	1.290545105934143	0.3094623386859894	-0.5924924612045288	-2.2742373943328857	-1.664126992225647	0.7369102835655212	1.1812785863876343	2.0243771076202393	-2.4340126514434814
-1.9057786464691162	-1.0980830192565918	-1.8748587369918823	0.23593449592590332	-0.853114902973175	1.0103439092636108	-1.0270659923553467	-0.8345274329185486	1.3991769552230835	2.7277631759643555	1.2952953577041626	-0.3757379949092865	-1.9613302946090698	0.1410050392150879	1.8027464151382446	-0.44213616847991943	-0.8557766079902649	0.9390089511871338	1.7223665714263916	-0.25160449743270874	-0.554685652256012	-0.6431664228439331	2.3956775665283203	-1.22929847240448	-1.2341434955596924	0.637201189994812	2.078677177429199	1.2010564804077148	-0.1170857846736908	-0.7366882562637329	0.32389843463897705	1.313127875328064	-0.7952362895011902	-2.58076548576355	-2.6025443077087402	-0.5174952149391174	-1.341143012046814	-1.0954025983810425	-2.4796805381774902	-0.47320181131362915	1.6952167749404907	1.3219093084335327	0.28446435928344727	-0.665116012096405	-2.1910362243652344	-1.5816624164581299	0.7053840160369873	1.1282169818878174	2.013248920440674	-2.4096224308013916
-1.9597840309143066	-0.874267578125	-1.9054707288742065	0.29679712653160095	-0.8682966232299805	0.6836342811584473	-1.1074070930480957	-0.7686906456947327	1.344063639640808	2.86826491355896	1.247153639793396	-0.1407911777496338	-2.109132766723633	0.20067809522151947	1.845206379890442	-0.4690096974372864	-0.908196747303009	1.0916402339935303	1.5771822929382324	-0.07899399846792221	-0.8775844573974609	-0.701306939125061	2.510643243789673	-1.4362128973007202	-1.0973604917526245	0.6354256272315979	2.2060706615448	1.1869930028915405	-0.18698614835739136	-0.9046865105628967	0.22532545030117035	1.4469835758209229	-1.1131970882415771	-2.4348621368408203	-2.3456552028656006	-0.6210436224937439	-1.3893154859542847	-0.9568760395050049	-2.1083500385284424	-0.24778753519058228	1.674567699432373	1.3106703758239746	0.37377771735191345	-0.8308265209197998	-1.912581205368042	-1.5724626779556274	0.4452471435070038	0.9768242239952087	2.0843701362609863	-2.447678565979004
-2.1273882389068604	-1.0780390501022339	-2.046764373779297	0.14945825934410095	-0.836249589920044	0.8836420774459839	-1.1195878982543945	-0.9987412095069885	1.4933937788009644	2.648075819015503	0.9949066638946533	0.2967391610145569	-2.0905685424804688	-0.11109159886837006	1.7611217498779297	-0.5168378353118896	-0.942419707775116	1.218706488609314	2.0067312717437744	0.1204739660024643	-0.797554075717926	-0.7791866064071655	2.5815556049346924	-1.2068862915039062	-1.362476110458374	0.32322031259536743	1.8617557287216187	1.1060277223587036	-0.3623468279838562	-0.9062963128089905	0.40665149688720703	1.643576741218567	-0.9228386282920837	-2.4095053672790527	-2.3435072898864746	-0.3446652889251709	-1.204891324043274	-0.7694531083106995	-2.23083233833313	-0.4635382890701294	1.3420557975769043	1.4719107151031494	0.5262508988380432	-0.8247884511947632	-2.144456148147583	-1.4343928098678589	0.45736226439476013	1.163952350616455	1.8185592889785767	-2.258087158203125
-1.858851432800293	-0.959256649017334	-1.8685181140899658	0.24652138352394104	-0.9489650726318359	1.041273832321167	-0.8764980435371399	-0.8319382071495056	1.4283852577209473	2.7642080783843994	1.3003333806991577	-0.2341042459011078	-2.044074773788452	0.26699814200401306	1.8464405536651611	-0.465520977973938	-0.8916594982147217	0.878943145275116	1.6458134651184082	-0.34412312507629395	-0.6026159524917603	-0.6065374612808228	2.3134148120880127	-1.122074007987976	-1.2375761270523071	0.5983455777168274	2.1112427711486816	1.1632007360458374	0.04130208492279053	-0.7374284863471985	0.1932026892900467	1.2776296138763428	-0.7411667704582214	-2.570112705230713	-2.6391546726226807	-0.5647758841514587	-1.4243199825286865	-1.0348037481307983	-2.536768674850464	-0.43145129084587097	1.6784486770629883	1.3805254697799683	0.11211221665143967	-0.6229056119918823	-2.2532525062561035	-1.7126437425613403	0.7065263390541077	1.0881751775741577	2.0846645832061768	-2.400489091873169
0.1784566342830658	0.7306246161460876	-0.6584980487823486	0.46416619420051575	-0.329307496547699	-0.4961817264556885	-1.4869935512542725	-0.43578773736953735	0.4408009648323059	1.951079249382019	1.2185094356536865	0.7936997413635254	-2.118537187576294	-1.316773772239685	-0.9475565552711487	1.0628266334533691	-0.5942036509513855	-0.5255298018455505	1.0492690801620483	2.4064486026763916	1.4347150325775146	-2.7035350799560547	-0.4375455975532532	-0.3386616110801697	-1.20438814163208	0.1449034959077835	-2.1975691318511963	-0.9898277521133423	-0.36155080795288086	-1.0614407062530518	0.5247871279716492	0.0541268065571785	0.687233567237854	-0.2628052830696106	0.06649014353752136	-0.03791806101799011	2.694195508956909	-0.541892409324646	-0.34299877285957336	2.263375759124756	-2.130911111831665	2.1931915283203125	1.3348976373672485	-0.18526285886764526	-0.39231085777282715	-0.15162846446037292	-1.666467547416687	0.6665778160095215	0.46605321764945984	1.399730920791626
0.295196533203125	0.573377788066864	-0.26945289969444275	0.5444537401199341	-0.2389848381280899	-0.5836658477783203	-1.3729346990585327	-0.37838655710220337	0.6996147632598877	2.2040963172912598	0.9835388660430908	0.5130337476730347	-2.002084732055664	-1.0791784524917603	-1.0464444160461426	1.0582599639892578	-0.4383714199066162	-0.4270729422569275	0.9165411591529846	2.7593994140625	1.2850838899612427	-2.6815388202667236	-0.1516231745481491	-0.47781968116760254	-1.360611081123352	0.23781557381153107	-2.378297805786133	-0.967180609703064	-0.5474299788475037	-0.8518394231796265	0.3972773551940918	0.0010348828509449959	0.7393889427185059	-0.03635452687740326	0.08837234973907471	0.15137985348701477	3.0228123664855957	-0.9065106511116028	-0.1193384900689125	2.5433218479156494	-2.0561232566833496	2.465567111968994	0.7541143298149109	0.2309449017047882	-0.1372843235731125	-0.5811614990234375	-1.7805218696594238	0.49566423892974854	0.45535629987716675	1.4380018711090088
0.18951818346977234	0.8120466470718384	-0.6843121647834778	0.48045840859413147	-0.32847508788108826	-0.5853691697120667	-1.386020302772522	-0.36824148893356323	0.5018815994262695	1.9671262502670288	1.1601057052612305	0.7630159854888916	-1.9928336143493652	-1.332668423652649	-1.0623118877410889	1.0220025777816772	-0.626554012298584	-0.5218193531036377	1.0154885053634644	2.461965322494507	1.4996501207351685	-2.6204793453216553	-0.671960711479187	-0.3323271870613098	-1.1345529556274414	0.12813358008861542	-2.265143632888794	-1.0699721574783325	-0.2514517307281494	-1.0282894372940063	0.5084297060966492	-0.07091231644153595	0.7358824014663696	-0.15413625538349152	0.1377284675836563	-0.10284687578678131	2.643815517425537	-0.6174446940422058	-0.2788547873497009	2.2436792850494385	-2.1545486450195312	2.248164176940918	1.3750921487808228	-0.20769426226615906	-0.2418769747018814	-0.10143736004829407	-1.6553176641464233	0.7146902084350586	0.45382609963417053	1.2910959720611572
0.14922410249710083	0.7303200364112854	0.1449688822031021	0.6675636768341064	-0.308872789144516	-0.7368669509887695	-1.2360156774520874	-0.2511938810348511	0.7859805226325989	2.298279047012329	1.157360553741455	0.25082653760910034	-2.0482981204986572	-1.2027076482772827	-0.9897505044937134	0.8678505420684814	-0.34977996349334717	-0.09945755451917648	0.6949500441551208	2.72986102104187	1.3956643342971802	-2.825284004211426	-0.09446023404598236	-0.5174921751022339	-1.2764053344726562	0.09635336697101593	-2.5867581367492676	-0.8538713455200195	-0.4827837347984314	-0.6955467462539673	0.3734416365623474	-0.13900113105773926	0.6007542610168457	0.11917879432439804	0.25869619846343994	0.16620443761348724	2.9303245544433594	-0.8128786683082581	-0.021499864757061005	2.448923349380493	-2.015895366668701	2.4464449882507324	0.696732223033905	0.11169049888849258	-0.14510022103786469	-0.4429771602153778	-1.61496102809906	0.5747207999229431	0.3579343557357788	1.3635454177856445
-0.19209851324558258	0.3720557689666748	0.2779439091682434	-0.07776954025030136	-2.1114134788513184	1.4090811014175415	-0.9837862849235535	-0.2530480623245239	1.029778003692627	1.7321454286575317	-0.9698476791381836	0.011822126805782318	-2.070450782775879	1.375379204750061	2.549981117248535	0.05734682083129883	0.9621447920799255	0.47094613313674927	0.3703375458717346	0.11323344707489014	-2.87823224067688	1.2791467905044556	1.239498496055603	-0.3559429943561554	-0.2860843241214752	-0.5515523552894592	0.22784876823425293	1.1000635623931885	-1.0223352909088135	0.6284140348434448	0.4265846610069275	-0.49730855226516724	-1.4414997100830078	-0.5154280662536621	-1.0844030380249023	-1.899095058441162	-1.2310712337493896	-0.17785727977752686	-1.5084415674209595	0.08897823840379715	1.0623066425323486	1.4408843517303467	-0.3286263942718506	-2.3200676441192627	0.23944935202598572	-0.36886706948280334	0.1290857344865799	1.6891549825668335	0.45120736956596375	-0.5893534421920776
0.16173359751701355	0.8210106492042542	-0.6987044811248779	0.48345401883125305	-0.2986178398132324	-0.5790884494781494	-1.3813155889511108	-0.3762342929840088	0.4849430322647095	2.0254101753234863	1.1834791898727417	0.7859414219856262	-1.9800280332565308	-1.317441463470459	-1.0311367511749268	0.9636577367782593	-0.6059327125549316	-0.4843411147594452	0.9973421692848206	2.4421966075897217	1.5544167757034302	-2.557753562927246	-0.6400587558746338	-0.3429892957210541	-1.1423331499099731	0.21073998510837555	-2.266831636428833	-1.0947409868240356	-0.2913248538970947	-1.0314215421676636	0.5589462518692017	-0.10448218882083893	0.7059105634689331	-0.1727585345506668	0.15629269182682037	-0.14853759109973907	2.608086109161377	-0.5767763257026672	-0.29849421977996826	2.297142505645752	-2.180361747741699	2.2385997772216797	1.3484128713607788	-0.19272828102111816	-0.19117136299610138	-0.08164119720458984	-1.6813753843307495	0.716335117816925	0.4461897909641266	1.280501365661621
-0.19209851324558258	0.3720557689666748	0.2779439091682434	-0.07776954025030136	-2.1114134788513184	1.4090811014175415	-0.9837862849235535	-0.2530480623245239	1.029778003692627	1.7321454286575317	-0.9698476791381836	0.011822126805782318	-2.070450782775879	1.375379204750061	2.549981117248535	0.05734682083129883	0.9621447920799255	0.47094613313674927	0.3703375458717346	0.11323344707489014	-2.87823224067688	1.2791467905044556	1.239498496055603	-0.3559429943561554	-0.2860843241214752	-0.5515523552894592	0.22784876823425293	1.1000635623931885	-1.0223352909088135	0.6284140348434448	0.4265846610069275	-0.49730855226516724	-1.4414997100830078	-0.5154280662536621	-1.0844030380249023	-1.899095058441162	-1.2310712337493896	-0.17785727977752686	-1.5084415674209595	0.08897823840379715	1.0623066425323486	1.4408843517303467	-0.3286263942718506	-2.3200676441192627	0.23944935202598572	-0.36886706948280334	0.1290857344865799	1.6891549825668335	0.45120736956596375	-0.5893534421920776
-0.19209851324558258	0.3720557689666748	0.2779439091682434	-0.07776954025030136	-2.1114134788513184	1.4090811014175415	-0.9837862849235535	-0.2530480623245239	1.029778003692627	1.7321454286575317	-0.9698476791381836	0.011822126805782318	-2.070450782775879	1.375379204750061	2.549981117248535	0.05734682083129883	0.9621447920799255	0.47094613313674927	0.3703375458717346	0.11323344707489014	-2.87823224067688	1.2791467905044556	1.239498496055603	-0.3559429943561554	-0.2860843241214752	-0.5515523552894592	0.22784876823425293	1.1000635623931885	-1.0223352909088135	0.6284140348434448	0.4265846610069275	-0.49730855226516724	-1.4414997100830078	-0.5154280662536621	-1.0844030380249023	-1.899095058441162	-1.2310712337493896	-0.17785727977752686	-1.5084415674209595	0.08897823840379715	1.0623066425323486	1.4408843517303467	-0.3286263942718506	-2.3200676441192627	0.23944935202598572	-0.36886706948280334	0.1290857344865799	1.6891549825668335	0.45120736956596375	-0.5893534421920776
0.1849634349346161	0.7881929874420166	-0.6766626834869385	0.44746842980384827	-0.3215588927268982	-0.6090843081474304	-1.3765945434570312	-0.38516920804977417	0.5153498649597168	2.0331623554229736	1.1771352291107178	0.7544605135917664	-1.959182858467102	-1.2932149171829224	-1.0871905088424683	0.9779453277587891	-0.6258120536804199	-0.4917443096637726	0.9923838973045349	2.45109224319458	1.520377516746521	-2.581977367401123	-0.6927663683891296	-0.3623769283294678	-1.1457775831222534	0.20259439945220947	-2.2586660385131836	-1.0946195125579834	-0.2571316957473755	-1.0071436166763306	0.5268393158912659	-0.11082077771425247	0.6861257553100586	-0.14271141588687897	0.17809472978115082	-0.10725618898868561	2.665937662124634	-0.6218482255935669	-0.2877079248428345	2.254725694656372	-2.1543242931365967	2.2623085975646973	1.3433833122253418	-0.20949921011924744	-0.1952471286058426	-0.0918305516242981	-1.6546655893325806	0.6768812537193298	0.4528532326221466	1.27254319190979
-2.6447136402130127	1.6124907732009888	-0.9667312502861023	-0.37843191623687744	-0.7315315008163452	0.5287337303161621	-1.5645086765289307	-0.8720158934593201	1.6048643589019775	2.0533816814422607	1.2571133375167847	-0.4619760513305664	-3.6023316383361816	-1.5399141311645508	0.084427610039711	-1.0122827291488647	-0.7452577352523804	-1.192873239517212	0.19957569241523743	0.8826757669448853	-1.3077131509780884	-1.6386510133743286	1.208245038986206	-1.4008762836456299	-0.2596554160118103	-0.22715608775615692	0.059924058616161346	-0.13254691660404205	0.08878453075885773	-0.7282438278198242	-0.520232617855072	0.5030322074890137	-1.052278757095337	-1.4510571956634521	-0.5413774847984314	-1.1756328344345093	0.5264375805854797	0.11950225383043289	-0.8835475444793701	2.1829161643981934	0.2113916277885437	1.7056479454040527	-0.8123083114624023	-0.4047200381755829	-1.1999585628509521	-1.5480819940567017	-2.017587661743164	1.5074039697647095	2.80350399017334	-1.3524292707443237
-2.089851140975952	1.4750139713287354	-0.6116827130317688	-0.021735727787017822	-0.7596800327301025	0.6832787990570068	-1.213457465171814	-0.6955328583717346	1.2570782899856567	2.072204351425171	0.16703322529792786	-1.0110169649124146	-3.2964320182800293	-1.2727752923965454	0.24162854254245758	-0.9460504055023193	0.07948195189237595	-1.438659906387329	0.695959746837616	1.241920828819275	-1.9419422149658203	-1.3179192543029785	1.4190744161605835	-1.4077194929122925	-0.44243279099464417	-0.4667232632637024	-0.28254610300064087	-0.012874811887741089	-0.47721999883651733	0.03522616997361183	-0.39798563718795776	0.5558413863182068	-0.9827830791473389	-2.0071380138397217	-0.7722453474998474	-1.3020554780960083	0.29064422845840454	-0.21176084876060486	-0.8861478567123413	2.0650949478149414	0.8447827100753784	1.3540880680084229	-0.7751660346984863	-0.07903897017240524	-1.0213595628738403	-2.188546657562256	-1.9558305740356445	1.2827341556549072	2.9264392852783203	-0.8988848924636841
0.16764146089553833	0.8364022374153137	-0.6850191354751587	0.503922700881958	-0.3115212023258209	-0.5729352235794067	-1.3989403247833252	-0.35498034954071045	0.4801325500011444	1.971535563468933	1.1589781045913696	0.7862734794616699	-2.0262515544891357	-1.352001667022705	-1.0071556568145752	1.0069092512130737	-0.6167853474617004	-0.49273109436035156	1.0102994441986084	2.457927703857422	1.5457576513290405	-2.5859246253967285	-0.6376306414604187	-0.32484591007232666	-1.1364014148712158	0.13797681033611298	-2.270075798034668	-1.064928412437439	-0.283990740776062	-1.053978681564331	0.5390034914016724	-0.06813609600067139	0.7318211793899536	-0.16501863300800323	0.12225474417209625	-0.1468438059091568	2.609558582305908	-0.5876167416572571	-0.277095228433609	2.296163320541382	-2.1739609241485596	2.2153334617614746	1.3658987283706665	-0.1993962824344635	-0.2312372773885727	-0.08590415120124817	-1.6844338178634644	0.7322515249252319	0.4432806074619293	1.2937357425689697
-2.6727540493011475	1.6432400941848755	-0.9504197239875793	-0.3607698976993561	-0.7335229516029358	0.4944750964641571	-1.5500320196151733	-0.8704419732093811	1.5983868837356567	2.0580835342407227	1.2584701776504517	-0.3989301919937134	-3.6345157623291016	-1.5609798431396484	0.10371372103691101	-0.9943328499794006	-0.7118532657623291	-1.1425977945327759	0.20333753526210785	0.8878016471862793	-1.3083611726760864	-1.630817174911499	1.2190418243408203	-1.3972289562225342	-0.280826598405838	-0.24669907987117767	0.06439906358718872	-0.15056751668453217	0.07700669765472412	-0.7986870408058167	-0.5499199032783508	0.5482715368270874	-1.0760948657989502	-1.4472867250442505	-0.5715759992599487	-1.1712971925735474	0.481769859790802	0.18952813744544983	-0.8488295674324036	2.227120876312256	0.16999909281730652	1.648866057395935	-0.7658149600028992	-0.3884327709674835	-1.2003625631332397	-1.529235601425171	-2.0501890182495117	1.4830726385116577	2.8021798133850098	-1.3808635473251343
-1.995246410369873	2.566556453704834	0.5517657995223999	-0.377320796251297	0.8997321724891663	-0.5210185050964355	0.018888752907514572	-0.041068241000175476	1.9118038415908813	1.6347401142120361	2.492170810699463	-0.5357701182365417	-1.3869115114212036	-1.9477074146270752	-0.5080694556236267	0.07524275779724121	0.08466244488954544	-1.5528420209884644	-0.3797314167022705	0.2927345335483551	-0.08017141371965408	-3.200615406036377	0.4081592559814453	-0.21172556281089783	-0.10882636159658432	1.0754060745239258	0.18001073598861694	-0.998332142829895	-1.1697611808776855	0.2693755626678467	-1.2985987663269043	-0.017350785434246063	-0.4648437798023224	-1.1231685876846313	-1.1147832870483398	0.02397795021533966	1.340404987335205	0.4615383744239807	-0.326056569814682	-0.35196030139923096	-0.34118741750717163	0.8259634971618652	-1.038753628730774	-1.0279357433319092	-1.8389973640441895	0.5009045600891113	-1.5021796226501465	0.23006029427051544	3.2614407539367676	1.190251111984253
-2.089851140975952	1.4750139713287354	-0.6116827130317688	-0.021735727787017822	-0.7596800327301025	0.6832787990570068	-1.213457465171814	-0.6955328583717346	1.2570782899856567	2.072204351425171	0.16703322529792786	-1.0110169649124146	-3.2964320182800293	-1.2727752923965454	0.24162854254245758	-0.9460504055023193	0.07948195189237595	-1.438659906387329	0.695959746837616	1.241920828819275	-1.9419422149658203	-1.3179192543029785	1.4190744161605835	-1.4077194929122925	-0.44243279099464417	-0.4667232632637024	-0.28254610300064087	-0.012874811887741089	-0.47721999883651733	0.03522616997361183	-0.39798563718795776	0.5558413863182068	-0.9827830791473389	-2.0071380138397217	-0.7722453474998474	-1.3020554780960083	0.29064422845840454	-0.21176084876060486	-0.8861478567123413	2.0650949478149414	0.8447827100753784	1.3540880680084229	-0.7751660346984863	-0.07903897017240524	-1.0213595628738403	-2.188546657562256	-1.9558305740356445	1.2827341556549072	2.9264392852783203	-0.8988848924636841
-0.19209851324558258	0.3720557689666748	0.2779439091682434	-0.07776954025030136	-2.1114134788513184	1.4090811014175415	-0.9837862849235535	-0.2530480623245239	1.029778003692627	1.7321454286575317	-0.9698476791381836	0.011822126805782318	-2.070450782775879	1.375379204750061	2.549981117248535	0.05734682083129883	0.9621447920799255	0.47094613313674927	0.3703375458717346	0.11323344707489014	-2.87823224067688	1.2791467905044556	1.239498496055603	-0.3559429943561554	-0.2860843241214752	-0.5515523552894592	0.22784876823425293	1.1000635623931885	-1.0223352909088135	0.6284140348434448	0.4265846610069275	-0.49730855226516724	-1.4414997100830078	-0.5154280662536621	-1.0844030380249023	-1.899095058441162	-1.2310712337493896	-0.17785727977752686	-1.5084415674209595	0.08897823840379715	1.0623066425323486	1.4408843517303467	-0.3286263942718506	-2.3200676441192627	0.23944935202598572	-0.36886706948280334	0.1290857344865799	1.6891549825668335	0.45120736956596375	-0.5893534421920776
-0.19209851324558258	0.3720557689666748	0.2779439091682434	-0.07776954025030136	-2.1114134788513184	1.4090811014175415	-0.9837862849235535	-0.2530480623245239	1.029778003692627	1.7321454286575317	-0.9698476791381836	0.011822126805782318	-2.070450782775879	1.375379204750061	2.549981117248535	0.05734682083129883	0.9621447920799255	0.47094613313674927	0.3703375458717346	0.11323344707489014	-2.87823224067688	1.2791467905044556	1.239498496055603	-0.3559429943561554	-0.2860843241214752	-0.5515523552894592	0.22784876823425293	1.1000635623931885	-1.0223352909088135	0.6284140348434448	0.4265846610069275	-0.49730855226516724	-1.4414997100830078	-0.5154280662536621	-1.0844030380249023	-1.899095058441162	-1.2310712337493896	-0.17785727977752686	-1.5084415674209595	0.08897823840379715	1.0623066425323486	1.4408843517303467	-0.3286263942718506	-2.3200676441192627	0.23944935202598572	-0.36886706948280334	0.1290857344865799	1.6891549825668335	0.45120736956596375	-0.5893534421920776
0.08288869261741638	0.669411301612854	-0.5219585299491882	0.37554579973220825	-0.2273925244808197	-0.3819422125816345	-1.422445297241211	-0.43683481216430664	0.5869766473770142	2.148789405822754	1.5486453771591187	0.7799692153930664	-2.319298267364502	-1.8323403596878052	-1.0676175355911255	1.0392930507659912	-0.9087012410163879	-0.4832030236721039	0.6796241998672485	2.533287763595581	1.646750807762146	-2.403658151626587	-0.4984282851219177	-0.4338034689426422	-1.1598830223083496	0.06825967878103256	-2.4705333709716797	-0.9225893020629883	-0.2868358790874481	-0.8652984499931335	0.3463151454925537	-0.6042746305465698	0.8328309059143066	-0.30642807483673096	0.27583974599838257	0.024635732173919678	2.7088828086853027	-0.20276319980621338	-0.19293665885925293	2.776698112487793	-2.3976521492004395	2.324251651763916	0.960382878780365	-0.15200766921043396	0.11641594022512436	0.022825345396995544	-1.5772693157196045	1.1534026861190796	0.4292377829551697	0.9793670177459717
-0.19209851324558258	0.3720557689666748	0.2779439091682434	-0.07776954025030136	-2.1114134788513184	1.4090811014175415	-0.9837862849235535	-0.2530480623245239	1.029778003692627	1.7321454286575317	-0.9698476791381836	0.011822126805782318	-2.070450782775879	1.375379204750061	2.549981117248535	0.05734682083129883	0.9621447920799255	0.47094613313674927	0.3703375458717346	0.11323344707489014	-2.87823224067688	1.2791467905044556	1.239498496055603	-0.3559429943561554	-0.2860843241214752	-0.5515523552894592	0.22784876823425293	1.1000635623931885	-1.0223352909088135	0.6284140348434448	0.4265846610069275	-0.49730855226516724	-1.4414997100830078	-0.5154280662536621	-1.0844030380249023	-1.899095058441162	-1.2310712337493896	-0.17785727977752686	-1.5084415674209595	0.08897823840379715	1.0623066425323486	1.4408843517303467	-0.3286263942718506	-2.3200676441192627	0.23944935202598572	-0.36886706948280334	0.1290857344865799	1.6891549825668335	0.45120736956596375	-0.5893534421920776
-0.19209851324558258	0.3720557689666748	0.2779439091682434	-0.07776954025030136	-2.1114134788513184	1.4090811014175415	-0.9837862849235535	-0.2530480623245239	1.029778003692627	1.7321454286575317	-0.9698476791381836	0.011822126805782318	-2.070450782775879	1.375379204750061	2.549981117248535	0.05734682083129883	0.9621447920799255	0.47094613313674927	0.3703375458717346	0.11323344707489014	-2.87823224067688	1.2791467905044556	1.239498496055603	-0.3559429943561554	-0.2860843241214752	-0.5515523552894592	0.22784876823425293	1.1000635623931885	-1.0223352909088135	0.6284140348434448	0.4265846610069275	-0.49730855226516724	-1.4414997100830078	-0.5154280662536621	-1.0844030380249023	-1.899095058441162	-1.2310712337493896	-0.17785727977752686	-1.5084415674209595	0.08897823840379715	1.0623066425323486	1.4408843517303467	-0.3286263942718506	-2.3200676441192627	0.23944935202598572	-0.36886706948280334	0.1290857344865799	1.6891549825668335	0.45120736956596375	-0.5893534421920776
0.1467958390712738	0.8952974677085876	-0.6567639708518982	0.1940900981426239	-0.423974871635437	-0.6247485876083374	-1.6494545936584473	-0.5428028702735901	0.5948535203933716	2.1009509563446045	1.5860646963119507	0.9943305850028992	-2.2195749282836914	-1.3511953353881836	-1.193526268005371	1.0235869884490967	-0.830057680606842	-0.6924136281013489	0.6950101852416992	2.5122785568237305	1.158970594406128	-2.632770538330078	-0.5729418992996216	-0.643457293510437	-1.1705164909362793	0.26770341396331787	-1.9816370010375977	-1.2268096208572388	-0.14037427306175232	-0.8230953216552734	0.3753945231437683	0.07463955134153366	0.44565606117248535	-0.2488459199666977	-0.018367648124694824	-0.034836724400520325	2.626678705215454	-0.43317002058029175	-0.4467903971672058	2.5927047729492188	-2.017479419708252	2.5297417640686035	1.4032853841781616	0.1622074842453003	-0.24820967018604279	-0.1038556694984436	-1.6857579946517944	0.6819671392440796	0.6927031874656677	1.0121071338653564
-2.0421462059020996	1.4572508335113525	-0.5846678018569946	0.08094942569732666	-0.6580557823181152	0.5643163919448853	-1.1990669965744019	-0.5112664103507996	1.4939934015274048	2.1103169918060303	0.5318585634231567	-1.0626715421676636	-3.349914073944092	-1.1881358623504639	0.09838832914829254	-0.7664084434509277	-0.014872044324874878	-1.4425114393234253	0.5672948360443115	1.2899786233901978	-1.6895442008972168	-1.5485591888427734	1.377586007118225	-1.5514615774154663	-0.4786241948604584	-0.32747799158096313	-0.21295379102230072	-0.14066950976848602	-0.5808145999908447	0.04470835253596306	-0.4309917092323303	0.5794268846511841	-0.8808295130729675	-2.134233236312866	-0.8380417823791504	-1.405557632446289	0.6989812254905701	-0.4933820962905884	-0.6946284174919128	1.9983158111572266	0.8205357789993286	1.293546438217163	-0.7021140456199646	0.095109723508358	-1.2716505527496338	-2.3754117488861084	-2.0169200897216797	1.2294803857803345	2.826629638671875	-0.9975242614746094
-0.19209851324558258	0.3720557689666748	0.2779439091682434	-0.07776954025030136	-2.1114134788513184	1.4090811014175415	-0.9837862849235535	-0.2530480623245239	1.029778003692627	1.7321454286575317	-0.9698476791381836	0.011822126805782318	-2.070450782775879	1.375379204750061	2.549981117248535	0.05734682083129883	0.9621447920799255	0.47094613313674927	0.3703375458717346	0.11323344707489014	-2.87823224067688	1.2791467905044556	1.239498496055603	-0.3559429943561554	-0.2860843241214752	-0.5515523552894592	0.22784876823425293	1.1000635623931885	-1.0223352909088135	0.6284140348434448	0.4265846610069275	-0.49730855226516724	-1.4414997100830078	-0.5154280662536621	-1.0844030380249023	-1.899095058441162	-1.2310712337493896	-0.17785727977752686	-1.5084415674209595	0.08897823840379715	1.0623066425323486	1.4408843517303467	-0.3286263942718506	-2.3200676441192627	0.23944935202598572	-0.36886706948280334	0.1290857344865799	1.6891549825668335	0.45120736956596375	-0.5893534421920776
-2.0576062202453613	1.3799388408660889	-0.6544655561447144	0.05044583976268768	-0.6639412641525269	0.5572985410690308	-1.1567050218582153	-0.5191337466239929	1.5298666954040527	2.1200711727142334	0.552149772644043	-1.0054773092269897	-3.3566672801971436	-1.0799143314361572	0.12888459861278534	-0.7129872441291809	-0.05982939153909683	-1.4413518905639648	0.5903145670890808	1.3170698881149292	-1.6593376398086548	-1.527570366859436	1.3989510536193848	-1.5293852090835571	-0.5136829614639282	-0.31291699409484863	-0.148391455411911	-0.1153479665517807	-0.5473952293395996	0.04784466698765755	-0.4574447274208069	0.656286895275116	-0.8511677384376526	-2.1371889114379883	-0.8251175880432129	-1.4114793539047241	0.6879913210868835	-0.5422966480255127	-0.6496037244796753	2.0699479579925537	0.8037895560264587	1.319841742515564	-0.7011880874633789	0.18210917711257935	-1.2873538732528687	-2.4520840644836426	-2.0322535037994385	1.274454951286316	2.8134922981262207	-1.0543726682662964
-1.9972913265228271	1.4163906574249268	-0.600597620010376	0.08401420712471008	-0.6790472865104675	0.5898377895355225	-1.1943116188049316	-0.5013432502746582	1.5047508478164673	2.103191375732422	0.5407412052154541	-1.0693880319595337	-3.344985008239746	-1.206558346748352	0.10350558161735535	-0.7552059888839722	-0.02485673874616623	-1.4317126274108887	0.5573726296424866	1.3080288171768188	-1.6926933526992798	-1.5285077095031738	1.3877469301223755	-1.564117431640625	-0.47679951786994934	-0.3356315791606903	-0.20239368081092834	-0.13933350145816803	-0.5799636244773865	0.03342130407691002	-0.4289707541465759	0.5925678014755249	-0.8860509991645813	-2.145202398300171	-0.8553299307823181	-1.387923240661621	0.7090817093849182	-0.5120003819465637	-0.6892131567001343	2.0206844806671143	0.8312171697616577	1.2835900783538818	-0.6759200692176819	0.12736168503761292	-1.2656666040420532	-2.387521743774414	-2.036945104598999	1.2603626251220703	2.8348453044891357	-0.9933691024780273
0.18037313222885132	0.7688652276992798	-0.7498413920402527	0.21692991256713867	-0.3814004063606262	-0.702664852142334	-1.6204853057861328	-0.5602704882621765	0.5574979186058044	2.122912883758545	1.5062942504882812	0.9900206923484802	-2.237017869949341	-1.3626991510391235	-1.1289055347442627	1.0460100173950195	-0.8109737038612366	-0.6520020961761475	0.7436996102333069	2.508200168609619	1.012468934059143	-2.651369571685791	-0.627112090587616	-0.6298643350601196	-1.1771678924560547	0.2725907266139984	-2.0334014892578125	-1.2008135318756104	-0.1593092679977417	-0.7934553623199463	0.421464204788208	0.12399054318666458	0.4915405511856079	-0.27038300037384033	-0.01524767279624939	-0.06842590868473053	2.570815324783325	-0.44517919421195984	-0.43426522612571716	2.6061015129089355	-1.9851316213607788	2.434157371520996	1.4619792699813843	0.11496702581644058	-0.3330802321434021	-0.10220909118652344	-1.7562048435211182	0.6889024972915649	0.7419498562812805	1.1452136039733887
-2.668447256088257	1.6136658191680908	-0.9494926929473877	-0.35804370045661926	-0.7230322957038879	0.4969029128551483	-1.5630173683166504	-0.8678968548774719	1.5899819135665894	2.116039276123047	1.3018379211425781	-0.41278159618377686	-3.595717430114746	-1.5770612955093384	0.08138662576675415	-1.0074145793914795	-0.7276202440261841	-1.122568964958191	0.1989971250295639	0.9265173077583313	-1.265608787536621	-1.6301366090774536	1.199488639831543	-1.4325788021087646	-0.2867374122142792	-0.19391010701656342	0.05599070340394974	-0.19822774827480316	0.07632061839103699	-0.7882548570632935	-0.519465446472168	0.51008141040802	-1.093055009841919	-1.4576046466827393	-0.5449270009994507	-1.182066559791565	0.5103498101234436	0.2121507078409195	-0.8612666726112366	2.2286558151245117	0.16519242525100708	1.6789079904556274	-0.7416889667510986	-0.37310782074928284	-1.177329659461975	-1.5032296180725098	-2.0336241722106934	1.4604243040084839	2.801304817199707	-1.374309778213501
0.18970954418182373	0.6097274422645569	-0.5913827419281006	0.36781859397888184	-0.18640205264091492	-0.33482688665390015	-1.4360519647598267	-0.4424700140953064	0.6136964559555054	2.1410200595855713	1.5087854862213135	0.7645639777183533	-2.2358720302581787	-1.8586033582687378	-1.0831592082977295	1.0283948183059692	-0.91289883852005	-0.5073649287223816	0.7228936553001404	2.4931657314300537	1.6931779384613037	-2.3740382194519043	-0.5109843611717224	-0.3937166631221771	-1.1713186502456665	0.18174168467521667	-2.540397882461548	-0.9380446672439575	-0.3072110712528229	-0.8010503053665161	0.3602762818336487	-0.7297775745391846	0.8864399194717407	-0.32930296659469604	0.33635953068733215	0.09852314740419388	2.769599676132202	-0.20963889360427856	-0.23914584517478943	2.706493854522705	-2.3756861686706543	2.3929014205932617	0.9060240983963013	-0.15896981954574585	0.21554714441299438	0.08956171572208405	-1.536286473274231	1.228075623512268	0.44685304164886475	0.9358847141265869
-2.0338759422302246	1.5156618356704712	-0.45230990648269653	-0.03239169716835022	-0.720421552658081	0.45743152499198914	-1.353121280670166	-0.8140494227409363	1.3114795684814453	2.3003368377685547	0.33722740411758423	-0.6883677244186401	-3.411038398742676	-1.249584674835205	0.2869202494621277	-0.7470572590827942	-0.02752617746591568	-1.372438907623291	0.6429621577262878	1.58224356174469	-1.8356249332427979	-1.6380069255828857	1.490012526512146	-1.4024361371994019	-0.3546275198459625	-0.6925067901611328	-0.3699318766593933	-0.22589091956615448	-0.6849703788757324	-0.11173999309539795	-0.43658190965652466	0.7095609307289124	-0.9359620809555054	-2.200195074081421	-0.8129338026046753	-1.197492241859436	0.6394520401954651	-0.3755774199962616	-0.6733991503715515	2.237473487854004	0.7926857471466064	1.3279484510421753	-0.5505355000495911	-0.006143532693386078	-1.0593982934951782	-2.1762428283691406	-2.0233678817749023	1.203822135925293	2.799417018890381	-0.862601637840271
0.13427597284317017	0.6345633864402771	-0.6345546245574951	0.4280969798564911	-0.3140407204627991	-0.5039886236190796	-1.3268797397613525	-0.46232956647872925	0.5312424898147583	2.1770570278167725	1.2014620304107666	0.936447024345398	-2.19203519821167	-1.393020749092102	-0.9934709668159485	1.0762423276901245	-0.7697991132736206	-0.4555932283401489	0.86186283826828	2.491422414779663	1.6378073692321777	-2.5644426345825195	-0.44688981771469116	-0.3352777659893036	-1.1854248046875	0.05537419766187668	-2.558074474334717	-0.9800926446914673	-0.2592866122722626	-1.1487613916397095	0.37798136472702026	-0.4201703667640686	0.8694894313812256	-0.13408054411411285	0.26325833797454834	0.03556431829929352	2.6800177097320557	-0.4143723249435425	-0.301512748003006	2.6215438842773438	-2.430110454559326	2.3645482063293457	1.0845818519592285	-0.09604913741350174	-0.027977660298347473	-0.0779179036617279	-1.5317384004592896	0.8093640804290771	0.3364778161048889	1.226324439048767
0.17193296551704407	0.8088101148605347	-0.72905033826828	0.22253137826919556	-0.38734984397888184	-0.6618653535842896	-1.6125943660736084	-0.5558933019638062	0.5758488178253174	2.091662645339966	1.5105174779891968	0.977449893951416	-2.1882245540618896	-1.3510715961456299	-1.165881872177124	1.0133919715881348	-0.8123420476913452	-0.6833701729774475	0.7634012699127197	2.490985870361328	1.0797061920166016	-2.636688709259033	-0.599936842918396	-0.6241234540939331	-1.1786713600158691	0.27291765809059143	-2.0179035663604736	-1.2455538511276245	-0.18660679459571838	-0.7932491898536682	0.43058520555496216	0.0911058709025383	0.4952709674835205	-0.26557648181915283	-0.008438706398010254	-0.07170325517654419	2.6222259998321533	-0.4518660306930542	-0.4346306324005127	2.631099224090576	-1.9928728342056274	2.46195125579834	1.4156999588012695	0.17350387573242188	-0.28140705823898315	-0.1157446801662445	-1.7671221494674683	0.7067255973815918	0.709150493144989	1.1035951375961304
-2.1208901405334473	1.5852552652359009	-0.5395975708961487	-0.0989072322845459	-0.7345589399337769	0.5519548654556274	-1.3870691061019897	-0.8457595705986023	1.3121192455291748	2.2710554599761963	0.34991008043289185	-0.6871345639228821	-3.4260520935058594	-1.3631399869918823	0.23552535474300385	-0.8206502199172974	-0.04061124473810196	-1.450933575630188	0.5154294967651367	1.3777024745941162	-1.816470980644226	-1.5497660636901855	1.4865597486495972	-1.3954445123672485	-0.2898366153240204	-0.520739734172821	-0.35253405570983887	-0.24856965243816376	-0.4929848909378052	-0.14950944483280182	-0.4756224751472473	0.7043370604515076	-0.9718818068504333	-2.0992066860198975	-0.6908497214317322	-1.350366473197937	0.43696892261505127	-0.2724996507167816	-0.8228614926338196	2.480487823486328	0.7524815797805786	1.5060720443725586	-0.6674824953079224	0.050057150423526764	-1.0751961469650269	-2.022594928741455	-2.0323266983032227	1.110833764076233	2.9642488956451416	-0.8496670722961426
0.1723780333995819	0.9630265831947327	-0.6112234592437744	0.2015179693698883	-0.4222630262374878	-0.6904206275939941	-1.652916669845581	-0.48126840591430664	0.5774219036102295	2.245736598968506	1.5128586292266846	1.0022292137145996	-2.1872503757476807	-1.4447520971298218	-1.3078526258468628	1.0150158405303955	-0.9381553530693054	-0.6951630115509033	0.5851038694381714	2.535099744796753	1.2544368505477905	-2.535076856613159	-0.7508178353309631	-0.6095895767211914	-1.209709644317627	0.4471653401851654	-2.0215256214141846	-1.3456848859786987	0.00908176600933075	-0.7741720080375671	0.4394336938858032	0.012936997227370739	0.44323068857192993	-0.20043189823627472	-0.06989319622516632	-0.05817152559757233	2.5402283668518066	-0.5146876573562622	-0.42676204442977905	2.590843439102173	-2.086402416229248	2.5281524658203125	1.3859362602233887	0.19900375604629517	-0.14465053379535675	0.043293386697769165	-1.564765453338623	0.58917635679245	0.7488563656806946	0.9362835884094238
-2.0208451747894287	1.4081958532333374	-0.6364479064941406	0.05770319700241089	-0.6559246778488159	0.6010022163391113	-1.2018755674362183	-0.5006291270256042	1.5182448625564575	2.0930275917053223	0.5475764870643616	-1.0804855823516846	-3.3758280277252197	-1.1934181451797485	0.07082504034042358	-0.6961351037025452	-0.042564935982227325	-1.4588758945465088	0.565678060054779	1.3261044025421143	-1.6341191530227661	-1.5167951583862305	1.354055643081665	-1.5696171522140503	-0.5123597383499146	-0.32313114404678345	-0.22455309331417084	-0.17296026647090912	-0.5553217530250549	0.041875679045915604	-0.4218974709510803	0.5724331736564636	-0.861234724521637	-2.1220128536224365	-0.8080739974975586	-1.3915166854858398	0.7329188585281372	-0.5347744226455688	-0.6781167984008789	2.070305824279785	0.7547251582145691	1.3069419860839844	-0.6547072529792786	0.15906310081481934	-1.2640172243118286	-2.363151788711548	-2.0073792934417725	1.2897261381149292	2.816511392593384	-1.021921157836914
0.324591726064682	0.44372907280921936	-0.19296932220458984	0.3494337499141693	-0.08559691160917282	-0.6185535192489624	-1.054930567741394	-0.29830825328826904	0.7683106660842896	2.1898367404937744	1.1027041673660278	0.6130049824714661	-2.1863486766815186	-1.2860736846923828	-1.118214726448059	1.140472173690796	-0.20934313535690308	-0.4393036663532257	0.9959660172462463	2.7894954681396484	1.2217196226119995	-2.7766923904418945	0.18145108222961426	-0.6438239216804504	-1.552021861076355	0.1327110379934311	-2.6149280071258545	-0.834263801574707	-0.6113392114639282	-1.0433748960494995	0.07308278977870941	-0.05738421902060509	0.7729108333587646	-0.06381413340568542	0.2899324893951416	0.2305503785610199	3.069436550140381	-0.7880527973175049	-0.36690160632133484	2.2174243927001953	-2.2681822776794434	2.1518330574035645	0.6500411629676819	0.16603386402130127	-0.019946932792663574	-0.3857381045818329	-1.7364790439605713	0.42402660846710205	0.6145659685134888	1.3613457679748535
-0.10721506923437119	1.817367434501648	0.2665882706642151	1.4334887266159058	-0.553070604801178	0.08557003736495972	0.04105555638670921	1.1140834093093872	1.6901507377624512	3.0530478954315186	0.5585137605667114	0.3191221356391907	-0.8905197978019714	-3.0384817123413086	0.19641165435314178	0.5775960087776184	-0.04508113116025925	1.1221507787704468	1.5468230247497559	2.007706880569458	-0.6893188953399658	-2.9675583839416504	0.37309974431991577	-1.4631315469741821	-1.7907861471176147	-0.690318763256073	-0.6564385890960693	-0.29417121410369873	-1.2678518295288086	-1.6431936025619507	-1.4126054048538208	0.5996624827384949	-0.9838241934776306	-1.457473635673523	-1.5136500597000122	0.08849720656871796	1.8674218654632568	-0.15106609463691711	-1.1572438478469849	-0.061228252947330475	0.7497022747993469	1.1828497648239136	0.02964385412633419	-2.0404560565948486	0.05623281002044678	-0.7660422325134277	-2.501096487045288	-0.2767636179924011	2.727109670639038	1.4993786811828613
0.1530947983264923	0.8738145232200623	-0.7253548502922058	0.163993239402771	-0.4351082444190979	-0.6663247346878052	-1.6729339361190796	-0.5327634215354919	0.6000310182571411	2.1395699977874756	1.5595823526382446	1.054450273513794	-2.29231858253479	-1.378861904144287	-1.138950228691101	1.0687164068222046	-0.8247983455657959	-0.6649719476699829	0.7274448871612549	2.51470947265625	1.0529509782791138	-2.658188581466675	-0.6074308156967163	-0.6731521487236023	-1.1515207290649414	0.25833743810653687	-1.9944987297058105	-1.1897169351577759	-0.09986785054206848	-0.8349753022193909	0.3839420676231384	0.09714297950267792	0.4220414161682129	-0.25044214725494385	-0.04170088469982147	-0.03889822959899902	2.5751662254333496	-0.4145621061325073	-0.4775346517562866	2.577183485031128	-1.9929413795471191	2.4967517852783203	1.5109964609146118	0.1049562320113182	-0.3405095934867859	-0.052348971366882324	-1.6747323274612427	0.688930332660675	0.7225316166877747	1.0710351467132568
0.21701458096504211	0.4939245283603668	-0.23006375133991241	0.20454829931259155	-0.09586095809936523	-0.7308712005615234	-1.1897306442260742	-0.3997904658317566	0.6896323561668396	2.3443336486816406	1.0628305673599243	0.6188478469848633	-2.089534282684326	-1.3346223831176758	-1.2008095979690552	1.0247278213500977	-0.5169073343276978	-0.3728533685207367	0.8772906064987183	2.781048059463501	1.1934770345687866	-2.600975275039673	-0.2677456736564636	-0.7003859281539917	-1.276784062385559	0.1260489970445633	-2.5559706687927246	-1.010681390762329	-0.3816848397254944	-0.9635423421859741	0.30269086360931396	0.01804457977414131	0.7308021783828735	-0.024038851261138916	0.08060180395841599	0.1567198783159256	3.1192824840545654	-0.9023679494857788	-0.22734184563159943	2.6192290782928467	-2.180896759033203	2.223146438598633	0.9925753474235535	0.018906407058238983	-0.02267281711101532	-0.07478392124176025	-1.6987336874008179	0.5736420750617981	0.546201229095459	1.404514193534851
0.29189932346343994	0.5403003692626953	-0.2772342562675476	0.3099982738494873	-0.07987862825393677	-0.6606090068817139	-1.149865746498108	-0.3790714144706726	0.6803674101829529	2.344853162765503	1.040453553199768	0.652725100517273	-1.9934519529342651	-1.4034193754196167	-1.2205696105957031	0.9455551505088806	-0.4827479124069214	-0.3483603298664093	0.9120502471923828	2.805967092514038	1.2390891313552856	-2.6115543842315674	-0.2542470693588257	-0.6753509044647217	-1.3724033832550049	0.1988956332206726	-2.607783555984497	-1.0727767944335938	-0.42722296714782715	-0.9998763203620911	0.3205558657646179	-0.1499973088502884	0.7597219347953796	-0.06128925085067749	0.16042274236679077	0.12645280361175537	3.11651349067688	-0.9146445393562317	-0.2849995195865631	2.739529848098755	-2.195340156555176	2.2200074195861816	0.956265926361084	-0.01858711987733841	0.0007185712456703186	-0.16839933395385742	-1.6584903001785278	0.6433377861976624	0.5922845602035522	1.3057219982147217
-2.3307645320892334	1.4704303741455078	-0.6927167177200317	-0.5758432149887085	-0.564428448677063	0.5390386581420898	-1.3409279584884644	-0.6735445857048035	1.716360092163086	1.9256079196929932	0.9410219192504883	-0.5648584365844727	-3.4165937900543213	-1.1616734266281128	-0.055079031735658646	-0.9646677374839783	-0.0724666491150856	-1.2189438343048096	0.3813135027885437	1.0764135122299194	-1.6244240999221802	-1.5375045537948608	1.5136079788208008	-1.5183879137039185	-0.7482472062110901	-0.039184700697660446	-0.020313233137130737	-0.17960922420024872	-0.18520304560661316	-0.6034276485443115	-0.5988150835037231	0.44170448184013367	-0.9992404580116272	-1.5775121450424194	-0.40006011724472046	-1.0299996137619019	0.8664897084236145	-0.31655609607696533	-0.9905481934547424	1.6710362434387207	0.3510095775127411	1.693376898765564	-1.0059770345687866	0.047525957226753235	-1.0142334699630737	-1.9860334396362305	-1.8652799129486084	1.1754274368286133	2.8117294311523438	-1.4090476036071777
0.07647119462490082	0.6963600516319275	-0.5962018370628357	0.4348316490650177	-0.31230300664901733	-0.5123346447944641	-1.3133705854415894	-0.4470648765563965	0.5239471793174744	2.2079362869262695	1.2722500562667847	0.9589176774024963	-2.2198550701141357	-1.4662551879882812	-0.9948257207870483	1.0946751832962036	-0.7633012533187866	-0.4360080063343048	0.8207881450653076	2.507864236831665	1.6169185638427734	-2.558190107345581	-0.41667431592941284	-0.37097448110580444	-1.1648789644241333	0.018490834161639214	-2.5387754440307617	-0.9869290590286255	-0.2795120179653168	-1.1683374643325806	0.34866034984588623	-0.3924209773540497	0.8304125070571899	-0.1615297943353653	0.22944793105125427	0.008510202169418335	2.6089372634887695	-0.35418203473091125	-0.25599348545074463	2.6840898990631104	-2.4516067504882812	2.3352322578430176	1.150391697883606	-0.10998371243476868	-0.03845320641994476	-0.08453741669654846	-1.5541017055511475	0.8343828916549683	0.3544977605342865	1.203580617904663
-1.537351369857788	2.506688356399536	0.8600801825523376	-0.2824047803878784	0.9602044224739075	-0.585721492767334	0.22018705308437347	0.054528817534446716	1.9861396551132202	1.7420557737350464	2.2877705097198486	-0.48104196786880493	-1.1921367645263672	-1.8663760423660278	-0.768114447593689	-0.049060024321079254	0.5454327464103699	-1.3200078010559082	-0.29072874784469604	0.6179850697517395	-0.23066505789756775	-3.2012903690338135	0.5765187740325928	-0.38791659474372864	-0.5860546231269836	1.3586549758911133	-0.010382331907749176	-1.1711560487747192	-1.064988374710083	0.2455870658159256	-1.4122711420059204	0.012032558210194111	-0.5019410848617554	-1.2553009986877441	-0.8436188101768494	0.23993763327598572	1.6990734338760376	-0.0932915210723877	-0.42703279852867126	-0.735993504524231	-0.24473023414611816	0.943775475025177	-1.217263102531433	-0.6137555837631226	-1.674608588218689	0.21518473327159882	-1.444425344467163	0.01240125298500061	3.300640821456909	0.8844447135925293
-0.10721506923437119	1.817367434501648	0.2665882706642151	1.4334887266159058	-0.553070604801178	0.08557003736495972	0.04105555638670921	1.1140834093093872	1.6901507377624512	3.0530478954315186	0.5585137605667114	0.3191221356391907	-0.8905197978019714	-3.0384817123413086	0.19641165435314178	0.5775960087776184	-0.04508113116025925	1.1221507787704468	1.5468230247497559	2.007706880569458	-0.6893188953399658	-2.9675583839416504	0.37309974431991577	-1.4631315469741821	-1.7907861471176147	-0.690318763256073	-0.6564385890960693	-0.29417121410369873	-1.2678518295288086	-1.6431936025619507	-1.4126054048538208	0.5996624827384949	-0.9838241934776306	-1.457473635673523	-1.5136500597000122	0.08849720656871796	1.8674218654632568	-0.15106609463691711	-1.1572438478469849	-0.061228252947330475	0.7497022747993469	1.1828497648239136	0.02964385412633419	-2.0404560565948486	0.05623281002044678	-0.7660422325134277	-2.501096487045288	-0.2767636179924011	2.727109670639038	1.4993786811828613
-1.537351369857788	2.506688356399536	0.8600801825523376	-0.2824047803878784	0.9602044224739075	-0.585721492767334	0.22018705308437347	0.054528817534446716	1.9861396551132202	1.7420557737350464	2.2877705097198486	-0.48104196786880493	-1.1921367645263672	-1.8663760423660278	-0.768114447593689	-0.049060024321079254	0.5454327464103699	-1.3200078010559082	-0.29072874784469604	0.6179850697517395	-0.23066505789756775	-3.2012903690338135	0.5765187740325928	-0.38791659474372864	-0.5860546231269836	1.3586549758911133	-0.010382331907749176	-1.1711560487747192	-1.064988374710083	0.2455870658159256	-1.4122711420059204	0.012032558210194111	-0.5019410848617554	-1.2553009986877441	-0.8436188101768494	0.23993763327598572	1.6990734338760376	-0.0932915210723877	-0.42703279852867126	-0.735993504524231	-0.24473023414611816	0.943775475025177	-1.217263102531433	-0.6137555837631226	-1.674608588218689	0.21518473327159882	-1.444425344467163	0.01240125298500061	3.300640821456909	0.8844447135925293
-0.10721506923437119	1.817367434501648	0.2665882706642151	1.4334887266159058	-0.553070604801178	0.08557003736495972	0.04105555638670921	1.1140834093093872	1.6901507377624512	3.0530478954315186	0.5585137605667114	0.3191221356391907	-0.8905197978019714	-3.0384817123413086	0.19641165435314178	0.5775960087776184	-0.04508113116025925	1.1221507787704468	1.5468230247497559	2.007706880569458	-0.6893188953399658	-2.9675583839416504	0.37309974431991577	-1.4631315469741821	-1.7907861471176147	-0.690318763256073	-0.6564385890960693	-0.29417121410369873	-1.2678518295288086	-1.6431936025619507	-1.4126054048538208	0.5996624827384949	-0.9838241934776306	-1.457473635673523	-1.5136500597000122	0.08849720656871796	1.8674218654632568	-0.15106609463691711	-1.1572438478469849	-0.061228252947330475	0.7497022747993469	1.1828497648239136	0.02964385412633419	-2.0404560565948486	0.05623281002044678	-0.7660422325134277	-2.501096487045288	-0.2767636179924011	2.727109670639038	1.4993786811828613
-1.537351369857788	2.506688356399536	0.8600801825523376	-0.2824047803878784	0.9602044224739075	-0.585721492767334	0.22018705308437347	0.054528817534446716	1.9861396551132202	1.7420557737350464	2.2877705097198486	-0.48104196786880493	-1.1921367645263672	-1.8663760423660278	-0.768114447593689	-0.049060024321079254	0.5454327464103699	-1.3200078010559082	-0.29072874784469604	0.6179850697517395	-0.23066505789756775	-3.2012903690338135	0.5765187740325928	-0.38791659474372864	-0.5860546231269836	1.3586549758911133	-0.010382331907749176	-1.1711560487747192	-1.064988374710083	0.2455870658159256	-1.4122711420059204	0.012032558210194111	-0.5019410848617554	-1.2553009986877441	-0.8436188101768494	0.23993763327598572	1.6990734338760376	-0.0932915210723877	-0.42703279852867126	-0.735993504524231	-0.24473023414611816	0.943775475025177	-1.217263102531433	-0.6137555837631226	-1.674608588218689	0.21518473327159882	-1.444425344467163	0.01240125298500061	3.300640821456909	0.8844447135925293
0.324591726064682	0.44372907280921936	-0.19296932220458984	0.3494337499141693	-0.08559691160917282	-0.6185535192489624	-1.054930567741394	-0.29830825328826904	0.7683106660842896	2.1898367404937744	1.1027041673660278	0.6130049824714661	-2.1863486766815186	-1.2860736846923828	-1.118214726448059	1.140472173690796	-0.20934313535690308	-0.4393036663532257	0.9959660172462463	2.7894954681396484	1.2217196226119995	-2.7766923904418945	0.18145108222961426	-0.6438239216804504	-1.552021861076355	0.1327110379934311	-2.6149280071258545	-0.834263801574707	-0.6113392114639282	-1.0433748960494995	0.07308278977870941	-0.05738421902060509	0.7729108333587646	-0.06381413340568542	0.2899324893951416	0.2305503785610199	3.069436550140381	-0.7880527973175049	-0.36690160632133484	2.2174243927001953	-2.2681822776794434	2.1518330574035645	0.6500411629676819	0.16603386402130127	-0.019946932792663574	-0.3857381045818329	-1.7364790439605713	0.42402660846710205	0.6145659685134888	1.3613457679748535
0.324591726064682	0.44372907280921936	-0.19296932220458984	0.3494337499141693	-0.08559691160917282	-0.6185535192489624	-1.054930567741394	-0.29830825328826904	0.7683106660842896	2.1898367404937744	1.1027041673660278	0.6130049824714661	-2.1863486766815186	-1.2860736846923828	-1.118214726448059	1.140472173690796	-0.20934313535690308	-0.4393036663532257	0.9959660172462463	2.7894954681396484	1.2217196226119995	-2.7766923904418945	0.18145108222961426	-0.6438239216804504	-1.552021861076355	0.1327110379934311	-2.6149280071258545	-0.834263801574707	-0.6113392114639282	-1.0433748960494995	0.07308278977870941	-0.05738421902060509	0.7729108333587646	-0.06381413340568542	0.2899324893951416	0.2305503785610199	3.069436550140381	-0.7880527973175049	-0.36690160632133484	2.2174243927001953	-2.2681822776794434	2.1518330574035645	0.6500411629676819	0.16603386402130127	-0.019946932792663574	-0.3857381045818329	-1.7364790439605713	0.42402660846710205	0.6145659685134888	1.3613457679748535
-2.3307645320892334	1.4704303741455078	-0.6927167177200317	-0.5758432149887085	-0.564428448677063	0.5390386581420898	-1.3409279584884644	-0.6735445857048035	1.716360092163086	1.9256079196929932	0.9410219192504883	-0.5648584365844727	-3.4165937900543213	-1.1616734266281128	-0.055079031735658646	-0.9646677374839783	-0.0724666491150856	-1.2189438343048096	0.3813135027885437	1.0764135122299194	-1.6244240999221802	-1.5375045537948608	1.5136079788208008	-1.5183879137039185	-0.7482472062110901	-0.039184700697660446	-0.020313233137130737	-0.17960922420024872	-0.18520304560661316	-0.6034276485443115	-0.5988150835037231	0.44170448184013367	-0.9992404580116272	-1.5775121450424194	-0.40006011724472046	-1.0299996137619019	0.8664897084236145	-0.31655609607696533	-0.9905481934547424	1.6710362434387207	0.3510095775127411	1.693376898765564	-1.0059770345687866	0.047525957226753235	-1.0142334699630737	-1.9860334396362305	-1.8652799129486084	1.1754274368286133	2.8117294311523438	-1.4090476036071777
-2.3307645320892334	1.4704303741455078	-0.6927167177200317	-0.5758432149887085	-0.564428448677063	0.5390386581420898	-1.3409279584884644	-0.6735445857048035	1.716360092163086	1.9256079196929932	0.9410219192504883	-0.5648584365844727	-3.4165937900543213	-1.1616734266281128	-0.055079031735658646	-0.9646677374839783	-0.0724666491150856	-1.2189438343048096	0.3813135027885437	1.0764135122299194	-1.6244240999221802	-1.5375045537948608	1.5136079788208008	-1.5183879137039185	-0.7482472062110901	-0.039184700697660446	-0.020313233137130737	-0.17960922420024872	-0.18520304560661316	-0.6034276485443115	-0.5988150835037231	0.44170448184013367	-0.9992404580116272	-1.5775121450424194	-0.40006011724472046	-1.0299996137619019	0.8664897084236145	-0.31655609607696533	-0.9905481934547424	1.6710362434387207	0.3510095775127411	1.693376898765564	-1.0059770345687866	0.047525957226753235	-1.0142334699630737	-1.9860334396362305	-1.8652799129486084	1.1754274368286133	2.8117294311523438	-1.4090476036071777
-2.107156991958618	1.3878133296966553	-0.6899523138999939	-0.005825705826282501	-0.6009289026260376	0.5501514673233032	-1.1079630851745605	-0.48579907417297363	1.5592269897460938	2.1006410121917725	0.5342607498168945	-1.0132170915603638	-3.3659722805023193	-1.0110366344451904	0.07208633422851562	-0.6442018747329712	-0.0524384006857872	-1.477036476135254	0.6448279619216919	1.342153787612915	-1.5651168823242188	-1.5297771692276	1.354103446006775	-1.5376036167144775	-0.632115364074707	-0.2277262657880783	-0.17269685864448547	-0.14467750489711761	-0.46117252111434937	0.09904143214225769	-0.4737224578857422	0.6117793917655945	-0.8189407587051392	-2.0278053283691406	-0.7444187998771667	-1.449729323387146	0.7190207242965698	-0.5337544679641724	-0.6197949647903442	2.0583362579345703	0.6945993304252625	1.3692835569381714	-0.6960824131965637	0.23238372802734375	-1.29595148563385	-2.434065103530884	-1.9954062700271606	1.2898887395858765	2.769643783569336	-1.1196956634521484
-0.3623727262020111	0.830392599105835	0.4624730944633484	-1.6573175191879272	1.3831887245178223	-0.7541916370391846	-0.9028932452201843	-0.28732722997665405	0.17822065949440002	0.6213703155517578	1.7313904762268066	1.1890212297439575	2.5256056785583496	-2.2940878868103027	-2.0028674602508545	0.2292061448097229	-0.1013602539896965	-0.6706041097640991	-2.4221577644348145	2.1233997344970703	-0.560655415058136	-0.08670445531606674	-0.2563745379447937	-1.4165674448013306	-1.7109135389328003	2.0177624225616455	-0.16630445420742035	0.5110453367233276	-2.434478998184204	2.147674083709717	-2.1296982765197754	-1.516257643699646	-0.7992280125617981	-0.37256765365600586	0.8922328948974609	-0.17833922803401947	4.6000800132751465	1.1587456464767456	1.580366611480713	-0.2359747737646103	-1.4207837581634521	0.3548738956451416	0.6341269016265869	-1.7441133260726929	3.418048143386841	-0.32333406805992126	-0.04586883261799812	2.7530601024627686	0.9329339265823364	-0.710973858833313
-2.3307645320892334	1.4704303741455078	-0.6927167177200317	-0.5758432149887085	-0.564428448677063	0.5390386581420898	-1.3409279584884644	-0.6735445857048035	1.716360092163086	1.9256079196929932	0.9410219192504883	-0.5648584365844727	-3.4165937900543213	-1.1616734266281128	-0.055079031735658646	-0.9646677374839783	-0.0724666491150856	-1.2189438343048096	0.3813135027885437	1.0764135122299194	-1.6244240999221802	-1.5375045537948608	1.5136079788208008	-1.5183879137039185	-0.7482472062110901	-0.039184700697660446	-0.020313233137130737	-0.17960922420024872	-0.18520304560661316	-0.6034276485443115	-0.5988150835037231	0.44170448184013367	-0.9992404580116272	-1.5775121450424194	-0.40006011724472046	-1.0299996137619019	0.8664897084236145	-0.31655609607696533	-0.9905481934547424	1.6710362434387207	0.3510095775127411	1.693376898765564	-1.0059770345687866	0.047525957226753235	-1.0142334699630737	-1.9860334396362305	-1.8652799129486084	1.1754274368286133	2.8117294311523438	-1.4090476036071777
-0.3623727262020111	0.830392599105835	0.4624730944633484	-1.6573175191879272	1.3831887245178223	-0.7541916370391846	-0.9028932452201843	-0.28732722997665405	0.17822065949440002	0.6213703155517578	1.7313904762268066	1.1890212297439575	2.5256056785583496	-2.2940878868103027	-2.0028674602508545	0.2292061448097229	-0.1013602539896965	-0.6706041097640991	-2.4221577644348145	2.1233997344970703	-0.560655415058136	-0.08670445531606674	-0.2563745379447937	-1.4165674448013306	-1.7109135389328003	2.0177624225616455	-0.16630445420742035	0.5110453367233276	-2.434478998184204	2.147674083709717	-2.1296982765197754	-1.516257643699646	-0.7992280125617981	-0.37256765365600586	0.8922328948974609	-0.17833922803401947	4.6000800132751465	1.1587456464767456	1.580366611480713	-0.2359747737646103	-1.4207837581634521	0.3548738956451416	0.6341269016265869	-1.7441133260726929	3.418048143386841	-0.32333406805992126	-0.04586883261799812	2.7530601024627686	0.9329339265823364	-0.710973858833313
0.324591726064682	0.44372907280921936	-0.19296932220458984	0.3494337499141693	-0.08559691160917282	-0.6185535192489624	-1.054930567741394	-0.29830825328826904	0.7683106660842896	2.1898367404937744	1.1027041673660278	0.6130049824714661	-2.1863486766815186	-1.2860736846923828	-1.118214726448059	1.140472173690796	-0.20934313535690308	-0.4393036663532257	0.9959660172462463	2.7894954681396484	1.2217196226119995	-2.7766923904418945	0.18145108222961426	-0.6438239216804504	-1.552021861076355	0.1327110379934311	-2.6149280071258545	-0.834263801574707	-0.6113392114639282	-1.0433748960494995	0.07308278977870941	-0.05738421902060509	0.7729108333587646	-0.06381413340568542	0.2899324893951416	0.2305503785610199	3.069436550140381	-0.7880527973175049	-0.36690160632133484	2.2174243927001953	-2.2681822776794434	2.1518330574035645	0.6500411629676819	0.16603386402130127	-0.019946932792663574	-0.3857381045818329	-1.7364790439605713	0.42402660846710205	0.6145659685134888	1.3613457679748535
-0.10721506923437119	1.817367434501648	0.2665882706642151	1.4334887266159058	-0.553070604801178	0.08557003736495972	0.04105555638670921	1.1140834093093872	1.6901507377624512	3.0530478954315186	0.5585137605667114	0.3191221356391907	-0.8905197978019714	-3.0384817123413086	0.19641165435314178	0.5775960087776184	-0.04508113116025925	1.1221507787704468	1.5468230247497559	2.007706880569458	-0.6893188953399658	-2.9675583839416504	0.37309974431991577	-1.4631315469741821	-1.7907861471176147	-0.690318763256073	-0.6564385890960693	-0.29417121410369873	-1.2678518295288086	-1.6431936025619507	-1.4126054048538208	0.5996624827384949	-0.9838241934776306	-1.457473635673523	-1.5136500597000122	0.08849720656871796	1.8674218654632568	-0.15106609463691711	-1.1572438478469849	-0.061228252947330475	0.7497022747993469	1.1828497648239136	0.02964385412633419	-2.0404560565948486	0.05623281002044678	-0.7660422325134277	-2.501096487045288	-0.2767636179924011	2.727109670639038	1.4993786811828613
-1.537351369857788	2.506688356399536	0.8600801825523376	-0.2824047803878784	0.9602044224739075	-0.585721492767334	0.22018705308437347	0.054528817534446716	1.9861396551132202	1.7420557737350464	2.2877705097198486	-0.48104196786880493	-1.1921367645263672	-1.8663760423660278	-0.768114447593689	-0.049060024321079254	0.5454327464103699	-1.3200078010559082	-0.29072874784469604	0.6179850697517395	-0.23066505789756775	-3.2012903690338135	0.5765187740325928	-0.38791659474372864	-0.5860546231269836	1.3586549758911133	-0.010382331907749176	-1.1711560487747192	-1.064988374710083	0.2455870658159256	-1.4122711420059204	0.012032558210194111	-0.5019410848617554	-1.2553009986877441	-0.8436188101768494	0.23993763327598572	1.6990734338760376	-0.0932915210723877	-0.42703279852867126	-0.735993504524231	-0.24473023414611816	0.943775475025177	-1.217263102531433	-0.6137555837631226	-1.674608588218689	0.21518473327159882	-1.444425344467163	0.01240125298500061	3.300640821456909	0.8844447135925293
-0.3623727262020111	0.830392599105835	0.4624730944633484	-1.6573175191879272	1.3831887245178223	-0.7541916370391846	-0.9028932452201843	-0.28732722997665405	0.17822065949440002	0.6213703155517578	1.7313904762268066	1.1890212297439575	2.5256056785583496	-2.2940878868103027	-2.0028674602508545	0.2292061448097229	-0.1013602539896965	-0.6706041097640991	-2.4221577644348145	2.1233997344970703	-0.560655415058136	-0.08670445531606674	-0.2563745379447937	-1.4165674448013306	-1.7109135389328003	2.0177624225616455	-0.16630445420742035	0.5110453367233276	-2.434478998184204	2.147674083709717	-2.1296982765197754	-1.516257643699646	-0.7992280125617981	-0.37256765365600586	0.8922328948974609	-0.17833922803401947	4.6000800132751465	1.1587456464767456	1.580366611480713	-0.2359747737646103	-1.4207837581634521	0.3548738956451416	0.6341269016265869	-1.7441133260726929	3.418048143386841	-0.32333406805992126	-0.04586883261799812	2.7530601024627686	0.9329339265823364	-0.710973858833313
-0.3623727262020111	0.830392599105835	0.4624730944633484	-1.6573175191879272	1.3831887245178223	-0.7541916370391846	-0.9028932452201843	-0.28732722997665405	0.17822065949440002	0.6213703155517578	1.7313904762268066	1.1890212297439575	2.5256056785583496	-2.2940878868103027	-2.0028674602508545	0.2292061448097229	-0.1013602539896965	-0.6706041097640991	-2.4221577644348145	2.1233997344970703	-0.560655415058136	-0.08670445531606674	-0.2563745379447937	-1.4165674448013306	-1.7109135389328003	2.0177624225616455	-0.16630445420742035	0.5110453367233276	-2.434478998184204	2.147674083709717	-2.1296982765197754	-1.516257643699646	-0.7992280125617981	-0.37256765365600586	0.8922328948974609	-0.17833922803401947	4.6000800132751465	1.1587456464767456	1.580366611480713	-0.2359747737646103	-1.4207837581634521	0.3548738956451416	0.6341269016265869	-1.7441133260726929	3.418048143386841	-0.32333406805992126	-0.04586883261799812	2.7530601024627686	0.9329339265823364	-0.710973858833313
-1.004361867904663	0.29276391863822937	0.09651818871498108	-2.099686861038208	1.234729290008545	-1.3917012214660645	-1.251317024230957	0.4058138132095337	-0.6394209861755371	2.396925449371338	1.6151995658874512	1.3304145336151123	2.15759539604187	-2.461155414581299	-1.8940449953079224	0.2613939046859741	-1.6776853799819946	0.4907110929489136	-1.6312612295150757	2.5541467666625977	-0.464120477437973	-1.703054666519165	-0.5995436906814575	-0.8894001841545105	-2.3868846893310547	0.7234450578689575	-0.3487146496772766	-0.10026951134204865	-1.086672067642212	1.1013680696487427	-1.6666144132614136	2.1691927909851074	0.7270637154579163	-1.590904712677002	1.8931238651275635	-0.04553470015525818	2.22678542137146	0.8615608215332031	2.2163870334625244	1.8788414001464844	-1.9531347751617432	-0.2894730567932129	-0.30228400230407715	0.16624251008033752	2.3493330478668213	-0.1036996841430664	-0.24049390852451324	-0.6858513951301575	1.210672378540039	-0.8738070726394653
-1.004361867904663	0.29276391863822937	0.09651818871498108	-2.099686861038208	1.234729290008545	-1.3917012214660645	-1.251317024230957	0.4058138132095337	-0.6394209861755371	2.396925449371338	1.6151995658874512	1.3304145336151123	2.15759539604187	-2.461155414581299	-1.8940449953079224	0.2613939046859741	-1.6776853799819946	0.4907110929489136	-1.6312612295150757	2.5541467666625977	-0.464120477437973	-1.703054666519165	-0.5995436906814575	-0.8894001841545105	-2.3868846893310547	0.7234450578689575	-0.3487146496772766	-0.10026951134204865	-1.086672067642212	1.1013680696487427	-1.6666144132614136	2.1691927909851074	0.7270637154579163	-1.590904712677002	1.8931238651275635	-0.04553470015525818	2.22678542137146	0.8615608215332031	2.2163870334625244	1.8788414001464844	-1.9531347751617432	-0.2894730567932129	-0.30228400230407715	0.16624251008033752	2.3493330478668213	-0.1036996841430664	-0.24049390852451324	-0.6858513951301575	1.210672378540039	-0.8738070726394653
-1.004361867904663	0.29276391863822937	0.09651818871498108	-2.099686861038208	1.234729290008545	-1.3917012214660645	-1.251317024230957	0.4058138132095337	-0.6394209861755371	2.396925449371338	1.6151995658874512	1.3304145336151123	2.15759539604187	-2.461155414581299	-1.8940449953079224	0.2613939046859741	-1.6776853799819946	0.4907110929489136	-1.6312612295150757	2.5541467666625977	-0.464120477437973	-1.703054666519165	-0.5995436906814575	-0.8894001841545105	-2.3868846893310547	0.7234450578689575	-0.3487146496772766	-0.10026951134204865	-1.086672067642212	1.1013680696487427	-1.6666144132614136	2.1691927909851074	0.7270637154579163	-1.590904712677002	1.8931238651275635	-0.04553470015525818	2.22678542137146	0.8615608215332031	2.2163870334625244	1.8788414001464844	-1.9531347751617432	-0.2894730567932129	-0.30228400230407715	0.16624251008033752	2.3493330478668213	-0.1036996841430664	-0.24049390852451324	-0.6858513951301575	1.210672378540039	-0.8738070726394653
0.6257542371749878	0.026637673377990723	-1.2385064363479614	0.2486797273159027	-0.06660319864749908	0.8148554563522339	0.05922706797719002	-0.1510622650384903	0.3308732509613037	0.8418958783149719	-1.6820515394210815	0.24229705333709717	-1.9951187372207642	-1.5329298973083496	-0.23516176640987396	1.4782904386520386	0.4103270471096039	0.8113170862197876	0.8923795223236084	0.24377676844596863	-0.47281453013420105	-2.5160675048828125	0.24194420874118805	-1.2598116397857666	-2.897562265396118	-2.9160830974578857	-1.361006259918213	0.5702442526817322	1.066645860671997	-0.11151719093322754	-0.27862027287483215	0.15929126739501953	1.0427353382110596	2.132344961166382	0.10589732974767685	-0.17719028890132904	-1.7833462953567505	0.36044833064079285	-0.11440377682447433	1.5646008253097534	-2.242469549179077	0.2458876073360443	-1.374943494796753	0.498585969209671	0.6144168972969055	-0.7036396265029907	-1.4031797647476196	-2.678706645965576	0.33261001110076904	0.12337180972099304
0.9944846034049988	0.5876848101615906	-1.1498167514801025	0.11592140793800354	-0.10351771116256714	1.1973445415496826	-0.10465320944786072	-0.037991002202034	0.08218786120414734	1.210225224494934	-1.3835840225219727	0.2343769669532776	-1.7832298278808594	-1.7802364826202393	-0.4344848394393921	1.6006007194519043	0.690908670425415	0.883545458316803	1.091631293296814	0.383696049451828	-0.31101566553115845	-2.431422233581543	0.05763820558786392	-1.3736177682876587	-2.924142837524414	-3.117309331893921	-1.3746142387390137	0.31212547421455383	0.8897168636322021	-0.47692427039146423	-0.5071161985397339	-0.3496277928352356	1.027485728263855	1.8756763935089111	0.35038861632347107	-0.3760526776313782	-1.7702020406723022	0.5235769152641296	-0.09680447727441788	1.3770753145217896	-2.320324659347534	0.10747824609279633	-1.089921474456787	0.5865667462348938	1.1084941625595093	-0.6156028509140015	-0.9216773509979248	-2.8360488414764404	0.3790832459926605	-0.1295059323310852
0.6065099239349365	0.5891788005828857	-1.5471165180206299	0.18059757351875305	-0.14516229927539825	1.257751703262329	-0.12103456258773804	0.030296295881271362	0.012342892587184906	1.4328659772872925	-1.0167988538742065	0.5464322566986084	-2.054706335067749	-1.409335970878601	-0.2310803234577179	1.8309049606323242	0.42587634921073914	0.47257769107818604	1.0841975212097168	0.5335384607315063	-0.24643266201019287	-2.4140872955322266	0.23587282001972198	-1.0332927703857422	-2.4259729385375977	-3.1381850242614746	-1.490736961364746	0.23985962569713593	0.8998091816902161	-0.813373327255249	-0.3219674825668335	-0.40817514061927795	0.9100408554077148	2.196988821029663	0.1276160329580307	-0.3198004961013794	-1.9605642557144165	0.39445313811302185	-0.03382854536175728	1.3035802841186523	-2.283447504043579	0.22321811318397522	-1.2973318099975586	0.5680180191993713	0.8975769877433777	-0.42952820658683777	-1.0399258136749268	-3.044905662536621	0.5171331763267517	-0.018227610737085342
-0.10721506923437119	1.817367434501648	0.2665882706642151	1.4334887266159058	-0.553070604801178	0.08557003736495972	0.04105555638670921	1.1140834093093872	1.6901507377624512	3.0530478954315186	0.5585137605667114	0.3191221356391907	-0.8905197978019714	-3.0384817123413086	0.19641165435314178	0.5775960087776184	-0.04508113116025925	1.1221507787704468	1.5468230247497559	2.007706880569458	-0.6893188953399658	-2.9675583839416504	0.37309974431991577	-1.4631315469741821	-1.7907861471176147	-0.690318763256073	-0.6564385890960693	-0.29417121410369873	-1.2678518295288086	-1.6431936025619507	-1.4126054048538208	0.5996624827384949	-0.9838241934776306	-1.457473635673523	-1.5136500597000122	0.08849720656871796	1.8674218654632568	-0.15106609463691711	-1.1572438478469849	-0.061228252947330475	0.7497022747993469	1.1828497648239136	0.02964385412633419	-2.0404560565948486	0.05623281002044678	-0.7660422325134277	-2.501096487045288	-0.2767636179924011	2.727109670639038	1.4993786811828613
0.324591726064682	0.44372907280921936	-0.19296932220458984	0.3494337499141693	-0.08559691160917282	-0.6185535192489624	-1.054930567741394	-0.29830825328826904	0.7683106660842896	2.1898367404937744	1.1027041673660278	0.6130049824714661	-2.1863486766815186	-1.2860736846923828	-1.118214726448059	1.140472173690796	-0.20934313535690308	-0.4393036663532257	0.9959660172462463	2.7894954681396484	1.2217196226119995	-2.7766923904418945	0.18145108222961426	-0.6438239216804504	-1.552021861076355	0.1327110379934311	-2.6149280071258545	-0.834263801574707	-0.6113392114639282	-1.0433748960494995	0.07308278977870941	-0.05738421902060509	0.7729108333587646	-0.06381413340568542	0.2899324893951416	0.2305503785610199	3.069436550140381	-0.7880527973175049	-0.36690160632133484	2.2174243927001953	-2.2681822776794434	2.1518330574035645	0.6500411629676819	0.16603386402130127	-0.019946932792663574	-0.3857381045818329	-1.7364790439605713	0.42402660846710205	0.6145659685134888	1.3613457679748535
0.324591726064682	0.44372907280921936	-0.19296932220458984	0.3494337499141693	-0.08559691160917282	-0.6185535192489624	-1.054930567741394	-0.29830825328826904	0.7683106660842896	2.1898367404937744	1.1027041673660278	0.6130049824714661	-2.1863486766815186	-1.2860736846923828	-1.118214726448059	1.140472173690796	-0.20934313535690308	-0.4393036663532257	0.9959660172462463	2.7894954681396484	1.2217196226119995	-2.7766923904418945	0.18145108222961426	-0.6438239216804504	-1.552021861076355	0.1327110379934311	-2.6149280071258545	-0.834263801574707	-0.6113392114639282	-1.0433748960494995	0.07308278977870941	-0.05738421902060509	0.7729108333587646	-0.06381413340568542	0.2899324893951416	0.2305503785610199	3.069436550140381	-0.7880527973175049	-0.36690160632133484	2.2174243927001953	-2.2681822776794434	2.1518330574035645	0.6500411629676819	0.16603386402130127	-0.019946932792663574	-0.3857381045818329	-1.7364790439605713	0.42402660846710205	0.6145659685134888	1.3613457679748535
-0.10721506923437119	1.817367434501648	0.2665882706642151	1.4334887266159058	-0.553070604801178	0.08557003736495972	0.04105555638670921	1.1140834093093872	1.6901507377624512	3.0530478954315186	0.5585137605667114	0.3191221356391907	-0.8905197978019714	-3.0384817123413086	0.19641165435314178	0.5775960087776184	-0.04508113116025925	1.1221507787704468	1.5468230247497559	2.007706880569458	-0.6893188953399658	-2.9675583839416504	0.37309974431991577	-1.4631315469741821	-1.7907861471176147	-0.690318763256073	-0.6564385890960693	-0.29417121410369873	-1.2678518295288086	-1.6431936025619507	-1.4126054048538208	0.5996624827384949	-0.9838241934776306	-1.457473635673523	-1.5136500597000122	0.08849720656871796	1.8674218654632568	-0.15106609463691711	-1.1572438478469849	-0.061228252947330475	0.7497022747993469	1.1828497648239136	0.02964385412633419	-2.0404560565948486	0.05623281002044678	-0.7660422325134277	-2.501096487045288	-0.2767636179924011	2.727109670639038	1.4993786811828613
-0.10721506923437119	1.817367434501648	0.2665882706642151	1.4334887266159058	-0.553070604801178	0.08557003736495972	0.04105555638670921	1.1140834093093872	1.6901507377624512	3.0530478954315186	0.5585137605667114	0.3191221356391907	-0.8905197978019714	-3.0384817123413086	0.19641165435314178	0.5775960087776184	-0.04508113116025925	1.1221507787704468	1.5468230247497559	2.007706880569458	-0.6893188953399658	-2.9675583839416504	0.37309974431991577	-1.4631315469741821	-1.7907861471176147	-0.690318763256073	-0.6564385890960693	-0.29417121410369873	-1.2678518295288086	-1.6431936025619507	-1.4126054048538208	0.5996624827384949	-0.9838241934776306	-1.457473635673523	-1.5136500597000122	0.08849720656871796	1.8674218654632568	-0.15106609463691711	-1.1572438478469849	-0.061228252947330475	0.7497022747993469	1.1828497648239136	0.02964385412633419	-2.0404560565948486	0.05623281002044678	-0.7660422325134277	-2.501096487045288	-0.2767636179924011	2.727109670639038	1.4993786811828613
-1.537351369857788	2.506688356399536	0.8600801825523376	-0.2824047803878784	0.9602044224739075	-0.585721492767334	0.22018705308437347	0.054528817534446716	1.9861396551132202	1.7420557737350464	2.2877705097198486	-0.48104196786880493	-1.1921367645263672	-1.8663760423660278	-0.768114447593689	-0.049060024321079254	0.5454327464103699	-1.3200078010559082	-0.29072874784469604	0.6179850697517395	-0.23066505789756775	-3.2012903690338135	0.5765187740325928	-0.38791659474372864	-0.5860546231269836	1.3586549758911133	-0.010382331907749176	-1.1711560487747192	-1.064988374710083	0.2455870658159256	-1.4122711420059204	0.012032558210194111	-0.5019410848617554	-1.2553009986877441	-0.8436188101768494	0.23993763327598572	1.6990734338760376	-0.0932915210723877	-0.42703279852867126	-0.735993504524231	-0.24473023414611816	0.943775475025177	-1.217263102531433	-0.6137555837631226	-1.674608588218689	0.21518473327159882	-1.444425344467163	0.01240125298500061	3.300640821456909	0.8844447135925293
0.324591726064682	0.44372907280921936	-0.19296932220458984	0.3494337499141693	-0.08559691160917282	-0.6185535192489624	-1.054930567741394	-0.29830825328826904	0.7683106660842896	2.1898367404937744	1.1027041673660278	0.6130049824714661	-2.1863486766815186	-1.2860736846923828	-1.118214726448059	1.140472173690796	-0.20934313535690308	-0.4393036663532257	0.9959660172462463	2.7894954681396484	1.2217196226119995	-2.7766923904418945	0.18145108222961426	-0.6438239216804504	-1.552021861076355	0.1327110379934311	-2.6149280071258545	-0.834263801574707	-0.6113392114639282	-1.0433748960494995	0.07308278977870941	-0.05738421902060509	0.7729108333587646	-0.06381413340568542	0.2899324893951416	0.2305503785610199	3.069436550140381	-0.7880527973175049	-0.36690160632133484	2.2174243927001953	-2.2681822776794434	2.1518330574035645	0.6500411629676819	0.16603386402130127	-0.019946932792663574	-0.3857381045818329	-1.7364790439605713	0.42402660846710205	0.6145659685134888	1.3613457679748535
0.324591726064682	0.44372907280921936	-0.19296932220458984	0.3494337499141693	-0.08559691160917282	-0.6185535192489624	-1.054930567741394	-0.29830825328826904	0.7683106660842896	2.1898367404937744	1.1027041673660278	0.6130049824714661	-2.1863486766815186	-1.2860736846923828	-1.118214726448059	1.140472173690796	-0.20934313535690308	-0.4393036663532257	0.9959660172462463	2.7894954681396484	1.2217196226119995	-2.7766923904418945	0.18145108222961426	-0.6438239216804504	-1.552021861076355	0.1327110379934311	-2.6149280071258545	-0.834263801574707	-0.6113392114639282	-1.0433748960494995	0.07308278977870941	-0.05738421902060509	0.7729108333587646	-0.06381413340568542	0.2899324893951416	0.2305503785610199	3.069436550140381	-0.7880527973175049	-0.36690160632133484	2.2174243927001953	-2.2681822776794434	2.1518330574035645	0.6500411629676819	0.16603386402130127	-0.019946932792663574	-0.3857381045818329	-1.7364790439605713	0.42402660846710205	0.6145659685134888	1.3613457679748535
-1.537351369857788	2.506688356399536	0.8600801825523376	-0.2824047803878784	0.9602044224739075	-0.585721492767334	0.22018705308437347	0.054528817534446716	1.9861396551132202	1.7420557737350464	2.2877705097198486	-0.48104196786880493	-1.1921367645263672	-1.8663760423660278	-0.768114447593689	-0.049060024321079254	0.5454327464103699	-1.3200078010559082	-0.29072874784469604	0.6179850697517395	-0.23066505789756775	-3.2012903690338135	0.5765187740325928	-0.38791659474372864	-0.5860546231269836	1.3586549758911133	-0.010382331907749176	-1.1711560487747192	-1.064988374710083	0.2455870658159256	-1.4122711420059204	0.012032558210194111	-0.5019410848617554	-1.2553009986877441	-0.8436188101768494	0.23993763327598572	1.6990734338760376	-0.0932915210723877	-0.42703279852867126	-0.735993504524231	-0.24473023414611816	0.943775475025177	-1.217263102531433	-0.6137555837631226	-1.674608588218689	0.21518473327159882	-1.444425344467163	0.01240125298500061	3.300640821456909	0.8844447135925293
-0.10721506923437119	1.817367434501648	0.2665882706642151	1.4334887266159058	-0.553070604801178	0.08557003736495972	0.04105555638670921	1.1140834093093872	1.6901507377624512	3.0530478954315186	0.5585137605667114	0.3191221356391907	-0.8905197978019714	-3.0384817123413086	0.19641165435314178	0.5775960087776184	-0.04508113116025925	1.1221507787704468	1.5468230247497559	2.007706880569458	-0.6893188953399658	-2.9675583839416504	0.37309974431991577	-1.4631315469741821	-1.7907861471176147	-0.690318763256073	-0.6564385890960693	-0.29417121410369873	-1.2678518295288086	-1.6431936025619507	-1.4126054048538208	0.5996624827384949	-0.9838241934776306	-1.457473635673523	-1.5136500597000122	0.08849720656871796	1.8674218654632568	-0.15106609463691711	-1.1572438478469849	-0.061228252947330475	0.7497022747993469	1.1828497648239136	0.02964385412633419	-2.0404560565948486	0.05623281002044678	-0.7660422325134277	-2.501096487045288	-0.2767636179924011	2.727109670639038	1.4993786811828613
-1.537351369857788	2.506688356399536	0.8600801825523376	-0.2824047803878784	0.9602044224739075	-0.585721492767334	0.22018705308437347	0.054528817534446716	1.9861396551132202	1.7420557737350464	2.2877705097198486	-0.48104196786880493	-1.1921367645263672	-1.8663760423660278	-0.768114447593689	-0.049060024321079254	0.5454327464103699	-1.3200078010559082	-0.29072874784469604	0.6179850697517395	-0.23066505789756775	-3.2012903690338135	0.5765187740325928	-0.38791659474372864	-0.5860546231269836	1.3586549758911133	-0.010382331907749176	-1.1711560487747192	-1.064988374710083	0.2455870658159256	-1.4122711420059204	0.012032558210194111	-0.5019410848617554	-1.2553009986877441	-0.8436188101768494	0.23993763327598572	1.6990734338760376	-0.0932915210723877	-0.42703279852867126	-0.735993504524231	-0.24473023414611816	0.943775475025177	-1.217263102531433	-0.6137555837631226	-1.674608588218689	0.21518473327159882	-1.444425344467163	0.01240125298500061	3.300640821456909	0.8844447135925293
-1.537351369857788	2.506688356399536	0.8600801825523376	-0.2824047803878784	0.9602044224739075	-0.585721492767334	0.22018705308437347	0.054528817534446716	1.9861396551132202	1.7420557737350464	2.2877705097198486	-0.48104196786880493	-1.1921367645263672	-1.8663760423660278	-0.768114447593689	-0.049060024321079254	0.5454327464103699	-1.3200078010559082	-0.29072874784469604	0.6179850697517395	-0.23066505789756775	-3.2012903690338135	0.5765187740325928	-0.38791659474372864	-0.5860546231269836	1.3586549758911133	-0.010382331907749176	-1.1711560487747192	-1.064988374710083	0.2455870658159256	-1.4122711420059204	0.012032558210194111	-0.5019410848617554	-1.2553009986877441	-0.8436188101768494	0.23993763327598572	1.6990734338760376	-0.0932915210723877	-0.42703279852867126	-0.735993504524231	-0.24473023414611816	0.943775475025177	-1.217263102531433	-0.6137555837631226	-1.674608588218689	0.21518473327159882	-1.444425344467163	0.01240125298500061	3.300640821456909	0.8844447135925293
-2.3307645320892334	1.4704303741455078	-0.6927167177200317	-0.5758432149887085	-0.564428448677063	0.5390386581420898	-1.3409279584884644	-0.6735445857048035	1.716360092163086	1.9256079196929932	0.9410219192504883	-0.5648584365844727	-3.4165937900543213	-1.1616734266281128	-0.055079031735658646	-0.9646677374839783	-0.0724666491150856	-1.2189438343048096	0.3813135027885437	1.0764135122299194	-1.6244240999221802	-1.5375045537948608	1.5136079788208008	-1.5183879137039185	-0.7482472062110901	-0.039184700697660446	-0.020313233137130737	-0.17960922420024872	-0.18520304560661316	-0.6034276485443115	-0.5988150835037231	0.44170448184013367	-0.9992404580116272	-1.5775121450424194	-0.40006011724472046	-1.0299996137619019	0.8664897084236145	-0.31655609607696533	-0.9905481934547424	1.6710362434387207	0.3510095775127411	1.693376898765564	-1.0059770345687866	0.047525957226753235	-1.0142334699630737	-1.9860334396362305	-1.8652799129486084	1.1754274368286133	2.8117294311523438	-1.4090476036071777
-2.3307645320892334	1.4704303741455078	-0.6927167177200317	-0.5758432149887085	-0.564428448677063	0.5390386581420898	-1.3409279584884644	-0.6735445857048035	1.716360092163086	1.9256079196929932	0.9410219192504883	-0.5648584365844727	-3.4165937900543213	-1.1616734266281128	-0.055079031735658646	-0.9646677374839783	-0.0724666491150856	-1.2189438343048096	0.3813135027885437	1.0764135122299194	-1.6244240999221802	-1.5375045537948608	1.5136079788208008	-1.5183879137039185	-0.7482472062110901	-0.039184700697660446	-0.020313233137130737	-0.17960922420024872	-0.18520304560661316	-0.6034276485443115	-0.5988150835037231	0.44170448184013367	-0.9992404580116272	-1.5775121450424194	-0.40006011724472046	-1.0299996137619019	0.8664897084236145	-0.31655609607696533	-0.9905481934547424	1.6710362434387207	0.3510095775127411	1.693376898765564	-1.0059770345687866	0.047525957226753235	-1.0142334699630737	-1.9860334396362305	-1.8652799129486084	1.1754274368286133	2.8117294311523438	-1.4090476036071777
-2.3307645320892334	1.4704303741455078	-0.6927167177200317	-0.5758432149887085	-0.564428448677063	0.5390386581420898	-1.3409279584884644	-0.6735445857048035	1.716360092163086	1.9256079196929932	0.9410219192504883	-0.5648584365844727	-3.4165937900543213	-1.1616734266281128	-0.055079031735658646	-0.9646677374839783	-0.0724666491150856	-1.2189438343048096	0.3813135027885437	1.0764135122299194	-1.6244240999221802	-1.5375045537948608	1.5136079788208008	-1.5183879137039185	-0.7482472062110901	-0.039184700697660446	-0.020313233137130737	-0.17960922420024872	-0.18520304560661316	-0.6034276485443115	-0.5988150835037231	0.44170448184013367	-0.9992404580116272	-1.5775121450424194	-0.40006011724472046	-1.0299996137619019	0.8664897084236145	-0.31655609607696533	-0.9905481934547424	1.6710362434387207	0.3510095775127411	1.693376898765564	-1.0059770345687866	0.047525957226753235	-1.0142334699630737	-1.9860334396362305	-1.8652799129486084	1.1754274368286133	2.8117294311523438	-1.4090476036071777
-2.3307645320892334	1.4704303741455078	-0.6927167177200317	-0.5758432149887085	-0.564428448677063	0.5390386581420898	-1.3409279584884644	-0.6735445857048035	1.716360092163086	1.9256079196929932	0.9410219192504883	-0.5648584365844727	-3.4165937900543213	-1.1616734266281128	-0.055079031735658646	-0.9646677374839783	-0.0724666491150856	-1.2189438343048096	0.3813135027885437	1.0764135122299194	-1.6244240999221802	-1.5375045537948608	1.5136079788208008	-1.5183879137039185	-0.7482472062110901	-0.039184700697660446	-0.020313233137130737	-0.17960922420024872	-0.18520304560661316	-0.6034276485443115	-0.5988150835037231	0.44170448184013367	-0.9992404580116272	-1.5775121450424194	-0.40006011724472046	-1.0299996137619019	0.8664897084236145	-0.31655609607696533	-0.9905481934547424	1.6710362434387207	0.3510095775127411	1.693376898765564	-1.0059770345687866	0.047525957226753235	-1.0142334699630737	-1.9860334396362305	-1.8652799129486084	1.1754274368286133	2.8117294311523438	-1.4090476036071777
-0.3623727262020111	0.830392599105835	0.4624730944633484	-1.6573175191879272	1.3831887245178223	-0.7541916370391846	-0.9028932452201843	-0.28732722997665405	0.17822065949440002	0.6213703155517578	1.7313904762268066	1.1890212297439575	2.5256056785583496	-2.2940878868103027	-2.0028674602508545	0.2292061448097229	-0.1013602539896965	-0.6706041097640991	-2.4221577644348145	2.1233997344970703	-0.560655415058136	-0.08670445531606674	-0.2563745379447937	-1.4165674448013306	-1.7109135389328003	2.0177624225616455	-0.16630445420742035	0.5110453367233276	-2.434478998184204	2.147674083709717	-2.1296982765197754	-1.516257643699646	-0.7992280125617981	-0.37256765365600586	0.8922328948974609	-0.17833922803401947	4.6000800132751465	1.1587456464767456	1.580366611480713	-0.2359747737646103	-1.4207837581634521	0.3548738956451416	0.6341269016265869	-1.7441133260726929	3.418048143386841	-0.32333406805992126	-0.04586883261799812	2.7530601024627686	0.9329339265823364	-0.710973858833313
-0.3623727262020111	0.830392599105835	0.4624730944633484	-1.6573175191879272	1.3831887245178223	-0.7541916370391846	-0.9028932452201843	-0.28732722997665405	0.17822065949440002	0.6213703155517578	1.7313904762268066	1.1890212297439575	2.5256056785583496	-2.2940878868103027	-2.0028674602508545	0.2292061448097229	-0.1013602539896965	-0.6706041097640991	-2.4221577644348145	2.1233997344970703	-0.560655415058136	-0.08670445531606674	-0.2563745379447937	-1.4165674448013306	-1.7109135389328003	2.0177624225616455	-0.16630445420742035	0.5110453367233276	-2.434478998184204	2.147674083709717	-2.1296982765197754	-1.516257643699646	-0.7992280125617981	-0.37256765365600586	0.8922328948974609	-0.17833922803401947	4.6000800132751465	1.1587456464767456	1.580366611480713	-0.2359747737646103	-1.4207837581634521	0.3548738956451416	0.6341269016265869	-1.7441133260726929	3.418048143386841	-0.32333406805992126	-0.04586883261799812	2.7530601024627686	0.9329339265823364	-0.710973858833313
-1.004361867904663	0.29276391863822937	0.09651818871498108	-2.099686861038208	1.234729290008545	-1.3917012214660645	-1.251317024230957	0.4058138132095337	-0.6394209861755371	2.396925449371338	1.6151995658874512	1.3304145336151123	2.15759539604187	-2.461155414581299	-1.8940449953079224	0.2613939046859741	-1.6776853799819946	0.4907110929489136	-1.6312612295150757	2.5541467666625977	-0.464120477437973	-1.703054666519165	-0.5995436906814575	-0.8894001841545105	-2.3868846893310547	0.7234450578689575	-0.3487146496772766	-0.10026951134204865	-1.086672067642212	1.1013680696487427	-1.6666144132614136	2.1691927909851074	0.7270637154579163	-1.590904712677002	1.8931238651275635	-0.04553470015525818	2.22678542137146	0.8615608215332031	2.2163870334625244	1.8788414001464844	-1.9531347751617432	-0.2894730567932129	-0.30228400230407715	0.16624251008033752	2.3493330478668213	-0.1036996841430664	-0.24049390852451324	-0.6858513951301575	1.210672378540039	-0.8738070726394653
-1.004361867904663	0.29276391863822937	0.09651818871498108	-2.099686861038208	1.234729290008545	-1.3917012214660645	-1.251317024230957	0.4058138132095337	-0.6394209861755371	2.396925449371338	1.6151995658874512	1.3304145336151123	2.15759539604187	-2.461155414581299	-1.8940449953079224	0.2613939046859741	-1.6776853799819946	0.4907110929489136	-1.6312612295150757	2.5541467666625977	-0.464120477437973	-1.703054666519165	-0.5995436906814575	-0.8894001841545105	-2.3868846893310547	0.7234450578689575	-0.3487146496772766	-0.10026951134204865	-1.086672067642212	1.1013680696487427	-1.6666144132614136	2.1691927909851074	0.7270637154579163	-1.590904712677002	1.8931238651275635	-0.04553470015525818	2.22678542137146	0.8615608215332031	2.2163870334625244	1.8788414001464844	-1.9531347751617432	-0.2894730567932129	-0.30228400230407715	0.16624251008033752	2.3493330478668213	-0.1036996841430664	-0.24049390852451324	-0.6858513951301575	1.210672378540039	-0.8738070726394653
-0.8496599793434143	-2.520111083984375	0.8961477875709534	-2.1120712757110596	1.9588234424591064	-0.22407759726047516	-0.520150899887085	0.5484511852264404	-1.1348042488098145	1.4860213994979858	2.967376470565796	-0.5072913765907288	2.7569851875305176	-1.047951340675354	-0.7199168801307678	1.940893530845642	0.0031774714589118958	1.5216649770736694	-0.5439788699150085	1.471484899520874	-1.0374096632003784	-2.634704113006592	1.4238334894180298	-1.8929723501205444	1.480783224105835	0.03111666440963745	-0.31796854734420776	1.0991376638412476	-2.052257776260376	-0.20520226657390594	-2.352368116378784	-0.2147752344608307	-0.6151672601699829	1.141373872756958	1.4404181241989136	0.9432843923568726	1.8276722431182861	2.013993740081787	-0.03955980762839317	0.9836226105690002	-0.3408922553062439	0.053735747933387756	0.42588499188423157	-1.8448566198349	2.9474806785583496	0.463244765996933	0.07418954372406006	-1.0053598880767822	0.9570039510726929	-1.6097925901412964
-0.5595183372497559	-2.6662349700927734	-0.2307661771774292	-0.5585211515426636	0.9247680306434631	-0.579903244972229	-0.8478121757507324	-0.7800309658050537	-0.2424258589744568	2.8623523712158203	1.8862642049789429	0.3722524344921112	1.1690289974212646	-0.7406510710716248	0.5773075222969055	2.8292977809906006	-0.4582589268684387	1.7423266172409058	1.049548864364624	2.296928882598877	-0.5935583114624023	-2.8891866207122803	2.6942148208618164	-1.9224475622177124	0.13430148363113403	-0.6280913352966309	-1.8276842832565308	-0.09171389043331146	-0.8677142262458801	-1.1590431928634644	-0.4849879741668701	-0.6167414784431458	0.017108768224716187	-0.2956138849258423	-0.3165026307106018	0.5012286901473999	1.4712207317352295	0.6348355412483215	-1.9462311267852783	1.5387306213378906	-1.0875910520553589	0.2218025028705597	0.20059847831726074	-3.1056463718414307	1.5535544157028198	0.8769278526306152	-0.4826210141181946	-0.9944774508476257	-0.1503281444311142	-0.8693453073501587
-0.9284671545028687	-1.2883914709091187	0.11177067458629608	-1.48094642162323	1.9133305549621582	-0.4087674915790558	-0.8287692070007324	1.2848715782165527	-1.2198485136032104	2.585782527923584	3.032179594039917	-0.6070525050163269	1.5349693298339844	-1.388912558555603	-1.4793061017990112	1.0232768058776855	0.12501899898052216	2.06823992729187	-1.25023353099823	0.6626748442649841	-1.4258806705474854	-2.463277816772461	1.1121808290481567	-2.57814359664917	0.603323757648468	-0.5196760892868042	-0.676110029220581	1.1155214309692383	-1.9696331024169922	-0.057249050587415695	-2.0380241870880127	0.12065153568983078	-0.7353895306587219	0.7128075957298279	0.8775610327720642	0.7449102401733398	1.267922282218933	2.462036609649658	-0.036584723740816116	1.1639870405197144	-0.38815227150917053	0.4615668058395386	1.020901083946228	-1.440338373184204	1.6906344890594482	0.5167245864868164	1.3717329502105713	-1.3104469776153564	1.16413414478302	-1.442133903503418
-0.7898244261741638	-2.24735689163208	0.5209310054779053	-1.9746184349060059	1.7301336526870728	-0.26948899030685425	-0.677446186542511	0.34003204107284546	-1.277332067489624	1.9755669832229614	2.509097099304199	-0.19028320908546448	2.5998244285583496	-1.00486421585083	-0.7981307506561279	2.329901933670044	0.04624814912676811	1.6543900966644287	-0.3778063654899597	1.892290711402893	-1.1536622047424316	-2.528386116027832	1.0776634216308594	-1.9953908920288086	1.271092176437378	-0.630835771560669	-1.1167311668395996	0.6665463447570801	-2.234234571456909	-0.19128744304180145	-2.044793128967285	-0.17633002996444702	-0.6708058714866638	0.8548269867897034	1.051466703414917	0.8063576817512512	2.37631893157959	1.8204946517944336	0.23251700401306152	0.9571166634559631	-0.6465997099876404	0.48737096786499023	0.8559738993644714	-2.1321351528167725	2.90798282623291	0.8133212327957153	0.2714248299598694	-0.8182240128517151	0.8159834742546082	-1.2369132041931152
-1.926959753036499	-3.4933321475982666	0.8930910229682922	-3.688502550125122	1.7851232290267944	-0.28653979301452637	-0.025651942938566208	-0.6729876399040222	-1.0356261730194092	1.0873571634292603	1.8354527950286865	0.8474642634391785	2.1923463344573975	1.0771962404251099	-0.024048849940299988	2.6624200344085693	1.6078715324401855	1.123818278312683	-0.4732019305229187	0.9263776540756226	-0.23143336176872253	-1.4148516654968262	3.6494953632354736	-1.4529999494552612	-0.007120698690414429	1.1023207902908325	-0.05464813858270645	1.2792694568634033	0.2767724394798279	-0.6683918833732605	0.04827073961496353	0.15039260685443878	0.16319864988327026	1.2018967866897583	0.43562448024749756	1.941882848739624	0.3281548321247101	2.3478660583496094	-1.623273253440857	0.010319817811250687	0.4466056823730469	-1.876086950302124	-1.8643641471862793	-1.7588106393814087	2.3240458965301514	0.7746058702468872	-0.2870847284793854	0.6298906803131104	-1.1284260749816895	-1.2803065776824951
-1.4029552936553955	-0.41725802421569824	0.9133806824684143	-2.474877119064331	1.2757564783096313	-1.692082405090332	0.8712279200553894	1.4995259046554565	0.8605778217315674	1.6869580745697021	1.5786371231079102	-0.9944903254508972	1.741510033607483	0.7418845295906067	-0.12786740064620972	1.8102205991744995	0.7074140310287476	1.605945348739624	0.0052967071533203125	0.8452688455581665	-0.40063315629959106	-0.755649209022522	1.1631059646606445	-2.867708444595337	-0.5702317357063293	1.1140762567520142	1.5142627954483032	1.8194669485092163	-1.920656681060791	-0.4568886160850525	-1.4678339958190918	0.7062584161758423	-1.9628151655197144	-0.2642677426338196	0.1757383793592453	1.4822295904159546	0.5813490748405457	3.4803502559661865	-0.9110811352729797	-0.23726394772529602	0.8730561137199402	-1.3673973083496094	0.03589171916246414	-2.7581076622009277	1.3515279293060303	1.270960807800293	-0.07342515885829926	0.07178016006946564	0.7687245607376099	-0.6366180181503296
-1.1346209049224854	-3.0017213821411133	0.43816959857940674	-1.8238439559936523	1.5254216194152832	-0.8806778192520142	-0.7717651724815369	-0.032778337597846985	-1.314578890800476	2.47481107711792	2.661882162094116	0.435561865568161	2.206923723220825	-0.6673063635826111	-0.4677882194519043	2.5209898948669434	-0.14629366993904114	1.7151414155960083	-0.5500079393386841	1.6200497150421143	-0.45136913657188416	-2.5802347660064697	2.088690757751465	-2.3322155475616455	1.116916537284851	0.18518587946891785	-1.1394767761230469	0.5869479179382324	-1.3846447467803955	-0.7425197958946228	-1.2869757413864136	0.25862377882003784	-0.11908364295959473	0.8811572790145874	0.8904941082000732	0.8602238893508911	1.8662300109863281	1.7107549905776978	-0.4948202669620514	1.5867913961410522	-0.6695911884307861	-0.3615642786026001	0.31177693605422974	-2.0028908252716064	2.4266555309295654	0.7118359804153442	-0.4211753308773041	-0.9849904179573059	-0.11503227800130844	-1.5885002613067627
-0.8101800680160522	-1.7708625793457031	0.3339301347732544	-1.7828160524368286	1.854085087776184	-0.4273199439048767	-0.6177971959114075	0.9751341342926025	-1.1166279315948486	2.2528669834136963	3.2069103717803955	-0.6978707909584045	1.8503789901733398	-1.3634127378463745	-1.4290953874588013	1.7748655080795288	0.3227875232696533	1.9669790267944336	-1.0822069644927979	1.1446038484573364	-1.2856605052947998	-2.543665647506714	0.8676257133483887	-2.4855082035064697	0.859265148639679	-0.6811564564704895	-0.9907503128051758	0.9580222964286804	-2.021914005279541	-0.2482965737581253	-1.931993842124939	-0.3867116868495941	-0.6748223304748535	1.0112597942352295	0.9312944412231445	1.0210238695144653	1.845033884048462	2.0877909660339355	0.19560416042804718	0.7197877764701843	-0.6016066074371338	0.4042709767818451	1.0093917846679688	-1.7829687595367432	2.0459325313568115	0.9745336771011353	1.1279624700546265	-1.013621211051941	1.215093970298767	-1.0378687381744385
-0.7934988141059875	-2.743302583694458	1.1628286838531494	-1.8199063539505005	1.5772457122802734	-0.1947820633649826	-0.19720658659934998	0.05375169217586517	-1.9004309177398682	1.0919063091278076	2.2226343154907227	-0.4314488172531128	2.4976961612701416	-0.68528151512146	-0.9643608927726746	2.558910608291626	0.1584525853395462	1.3064343929290771	-0.5799652338027954	2.09684681892395	-1.3600707054138184	-2.38916277885437	1.5269814729690552	-1.657214641571045	0.8697205781936646	-0.5468181371688843	-0.7785444259643555	0.7739248871803284	-1.8333046436309814	-0.33634063601493835	-2.5330216884613037	-0.4627251625061035	-0.266012042760849	1.2440040111541748	1.4289155006408691	0.8768949508666992	1.7311961650848389	1.8399922847747803	0.30328983068466187	1.2714147567749023	-0.33117830753326416	-0.2878745198249817	-0.29934370517730713	-1.4884345531463623	3.2748897075653076	0.10988406091928482	-0.6067474484443665	-0.7719114422798157	1.2212015390396118	-1.0156559944152832
-0.9850614070892334	-1.5533148050308228	0.22211457788944244	-1.8388570547103882	2.2501485347747803	-0.6081885099411011	-0.8712815642356873	1.4575012922286987	-0.8692889213562012	2.293790578842163	3.6277048587799072	-0.6051021814346313	1.2936519384384155	-1.8396258354187012	-1.4748152494430542	1.4291203022003174	0.2883010506629944	1.7104281187057495	-1.0271689891815186	0.6048601269721985	-0.8210523128509521	-2.73459792137146	1.1148368120193481	-2.5868256092071533	1.101277470588684	-0.1380307376384735	-0.8383843898773193	1.1948589086532593	-1.4164557456970215	-0.19957733154296875	-1.6994951963424683	-0.1655482053756714	-0.5773478746414185	1.5473110675811768	1.5054004192352295	1.198226809501648	1.1879973411560059	2.354788303375244	0.048247646540403366	0.3788697421550751	-0.5589392185211182	0.2618110775947571	1.152012825012207	-1.629573941230774	2.196542263031006	1.070399522781372	1.3728388547897339	-1.2836254835128784	1.0990403890609741	-1.4624606370925903
-0.9192526340484619	-2.718522787094116	0.7924272418022156	-1.8492335081100464	1.8155312538146973	-0.39650148153305054	-0.43728169798851013	0.6340794563293457	-1.4016462564468384	1.3942945003509521	3.0349700450897217	-0.2563045918941498	2.198939561843872	-1.2233539819717407	-1.1620557308197021	2.0791397094726562	0.5467616319656372	1.5501712560653687	-0.4898461103439331	1.54048752784729	-1.276998519897461	-3.012727975845337	1.5071221590042114	-1.8033173084259033	1.3808724880218506	-0.37126287817955017	-0.8282066583633423	0.8003351092338562	-1.6186573505401611	-0.48789530992507935	-2.323759078979492	0.056168586015701294	-0.5235249996185303	1.7114821672439575	1.4614086151123047	0.9991430044174194	1.769042730331421	2.0578420162200928	0.3052983283996582	0.8555900454521179	-0.6306787729263306	-0.04892389848828316	0.42355209589004517	-1.1173286437988281	2.847785711288452	0.5681818723678589	-0.14942088723182678	-1.121361494064331	0.9318337440490723	-1.3725974559783936
-0.9548496603965759	-3.0468742847442627	0.2903459668159485	-1.9626080989837646	1.5788077116012573	-0.42021995782852173	-1.1275182962417603	-0.3127442002296448	-1.3586136102676392	2.4490818977355957	2.2565934658050537	0.22423353791236877	2.270169496536255	-0.4840882420539856	-0.20213639736175537	2.5003743171691895	-0.40634405612945557	1.6720679998397827	0.01599002629518509	1.9319734573364258	-0.5527512431144714	-2.5163044929504395	2.022388458251953	-2.147738218307495	1.1769341230392456	-0.1363055258989334	-1.2094721794128418	0.27445188164711	-1.6307365894317627	-0.8763529062271118	-1.2241843938827515	-0.14879001677036285	-0.2638387084007263	0.3803035616874695	0.7383008599281311	0.7330220341682434	2.3600757122039795	1.4609867334365845	-0.8084675669670105	1.4304397106170654	-0.756923258304596	0.3265553414821625	0.6078101396560669	-2.1853559017181396	2.605794906616211	0.8726564645767212	-0.016041044145822525	-0.6482958197593689	-0.07164138555526733	-1.5221836566925049
-0.8891619443893433	-2.6436688899993896	-0.11235977709293365	-1.7897592782974243	2.0270657539367676	-0.4301694631576538	-1.0813044309616089	0.22599895298480988	-1.4449747800827026	1.995273470878601	2.9707493782043457	-0.1401405930519104	2.254153251647949	-0.653418242931366	-1.0660737752914429	1.6092323064804077	-0.2930932939052582	1.5091872215270996	-1.0074284076690674	1.3111318349838257	-0.9881487488746643	-2.309701442718506	1.3186031579971313	-2.252591133117676	1.257943034172058	0.05807177722454071	-0.7490242719650269	0.7416630983352661	-2.565643548965454	-0.7484513521194458	-1.226167917251587	-0.19141708314418793	-0.5457209944725037	0.6228123307228088	0.9472597241401672	0.9055367708206177	2.1089420318603516	1.8166639804840088	-0.37670010328292847	0.28155428171157837	-0.5648502707481384	0.8303795456886292	1.1087055206298828	-1.5362368822097778	2.548369884490967	0.9068669080734253	1.1174627542495728	-0.9252198338508606	0.5268118977546692	-1.442484736442566
-1.823167324066162	-2.963088035583496	-0.23808978497982025	-3.2544026374816895	2.4159207344055176	-1.1507971286773682	-0.7843932509422302	-0.17214985191822052	-0.8672674298286438	0.7804057598114014	1.957442283630371	0.24923557043075562	2.486959218978882	-0.5927186608314514	-0.07386593520641327	1.906786561012268	0.25987064838409424	0.31321990489959717	-0.44175297021865845	0.43823888897895813	0.8011926412582397	-0.5290186405181885	2.305644989013672	-0.7405381798744202	0.6498868465423584	1.7902387380599976	-0.429482102394104	0.29969239234924316	-0.17943942546844482	0.6050578951835632	0.36419975757598877	0.21862494945526123	0.5219242572784424	0.17252719402313232	1.6936031579971313	0.8072417974472046	1.575930118560791	1.4835631847381592	-2.1654751300811768	-0.6134626865386963	0.1770378053188324	-1.2000809907913208	-0.012321112677454948	-1.0848796367645264	2.168320417404175	1.2375327348709106	0.1601184457540512	1.1350767612457275	-1.339193344116211	-0.29325947165489197
0.916788637638092	-0.7673984169960022	-0.9686945676803589	0.5325101613998413	-0.13384118676185608	2.580061435699463	0.06090879812836647	-0.8926367163658142	-1.8716427087783813	1.361940860748291	-0.8091961145401001	1.3190348148345947	-1.2864373922348022	0.014154773205518723	1.078194260597229	1.2240995168685913	-1.436319351196289	1.6701332330703735	0.5038586854934692	0.7952144742012024	-0.6462637782096863	-1.6486247777938843	0.8430761694908142	-0.20361895859241486	-4.33781099319458	-1.9618712663650513	-0.33232182264328003	0.08667804300785065	0.4188358187675476	0.7024512887001038	0.7114632725715637	-0.6654475331306458	2.0317795276641846	-1.579880952835083	0.2111109495162964	-0.07891084253787994	-0.8961074948310852	-1.0223714113235474	-2.769746780395508	0.30500468611717224	-1.5710262060165405	-0.08522135019302368	-1.3452160358428955	-1.1944608688354492	0.7773808240890503	-0.9890638589859009	0.23396359384059906	-1.8130680322647095	-0.6096042990684509	-1.1106029748916626
-0.8536416888237	-2.813318967819214	-0.2706083655357361	-1.7237610816955566	2.0830929279327393	-0.18967023491859436	-1.1403383016586304	0.006008028984069824	-1.5128991603851318	1.871524453163147	2.791079044342041	-0.01151052862405777	2.272240161895752	-0.4885275363922119	-0.6964476108551025	1.6509366035461426	-0.4759525656700134	1.5389279127120972	-0.7439971566200256	1.3242084980010986	-0.868110179901123	-2.4119935035705566	1.6650530099868774	-2.3108668327331543	1.201991081237793	0.12725278735160828	-0.7094196081161499	0.6665145754814148	-2.4800736904144287	-0.9364001750946045	-1.1025922298431396	-0.2330906093120575	-0.6317380666732788	0.42333996295928955	0.9442588686943054	1.02070152759552	2.1413042545318604	1.7579604387283325	-0.6180235147476196	0.31471431255340576	-0.6247684955596924	0.7204897999763489	1.1489648818969727	-1.7049083709716797	2.496424913406372	0.8205697536468506	1.1218478679656982	-0.731488049030304	0.18294334411621094	-1.6575722694396973
-1.7292375564575195	-2.755418300628662	0.6250540018081665	-2.7101082801818848	1.9047610759735107	-1.55354905128479	-1.1202062368392944	0.4566080570220947	-0.1620320975780487	1.5302215814590454	3.287724733352661	-0.3281232714653015	2.167210102081299	-0.9445644617080688	-0.6253477334976196	1.8825674057006836	0.5436969995498657	0.9905248880386353	-0.5600975751876831	1.1591675281524658	-0.21563276648521423	-1.9629319906234741	1.670095443725586	-2.1581788063049316	1.9046392440795898	0.6693100333213806	-0.5278054475784302	1.0730713605880737	-0.9103867411613464	0.31899529695510864	-0.5751597881317139	-0.06020984426140785	-0.41803932189941406	0.9686059951782227	1.1472502946853638	0.576282262802124	1.4433977603912354	1.923134446144104	-0.6120615601539612	-0.19778884947299957	0.43998444080352783	-0.41882428526878357	0.7760780453681946	-2.03366756439209	2.2270288467407227	0.9409407377243042	-0.18708883225917816	-0.3558361530303955	0.21383452415466309	-0.2496183216571808
0.9381893277168274	-0.9416314363479614	-0.978706419467926	0.4484049379825592	-0.11224820464849472	2.7145328521728516	0.08392215520143509	-1.0503238439559937	-1.4876890182495117	1.2437430620193481	-0.6757398843765259	0.9986958503723145	-1.4192603826522827	0.0015353560447692871	0.844206690788269	1.2040807008743286	-1.654950737953186	1.4708741903305054	0.7683513760566711	0.31286734342575073	-0.43850716948509216	-1.759030818939209	0.7674697041511536	-0.22621037065982819	-4.441470146179199	-1.9502296447753906	-0.2220965474843979	0.019699320197105408	0.7474944591522217	0.6955463290214539	0.647899866104126	-0.8233984708786011	2.2135493755340576	-1.468559980392456	0.2629125714302063	0.06923145055770874	-1.0112656354904175	-1.1703037023544312	-3.1770877838134766	0.2618454098701477	-1.7255187034606934	-0.06266878545284271	-1.4784289598464966	-1.2220321893692017	0.5285668969154358	-0.7542428970336914	-0.046427540481090546	-1.6418455839157104	-0.4434535503387451	-0.9695762395858765
-0.7510302662849426	-2.6978976726531982	1.0011227130889893	-1.4675298929214478	1.8454604148864746	-0.06866376847028732	-0.27489906549453735	0.11191348731517792	-1.999695897102356	0.9622672200202942	2.45119047164917	-0.6142615079879761	2.414963722229004	-0.6223482489585876	-0.7400764226913452	2.4285035133361816	0.23137229681015015	1.4091484546661377	-0.7106305956840515	1.869836688041687	-1.5569485425949097	-2.2376210689544678	1.8916682004928589	-1.8918609619140625	0.6275078058242798	-0.5685750246047974	-0.8482577800750732	0.8549675941467285	-1.9354424476623535	-0.5200769901275635	-2.6583383083343506	-0.684452474117279	-0.5876692533493042	1.2370820045471191	1.3914726972579956	1.0783581733703613	1.6355748176574707	1.897798776626587	0.33420154452323914	0.8522762060165405	-0.18212640285491943	-0.5329622030258179	-0.2584474980831146	-1.5499470233917236	3.134164333343506	0.20845139026641846	-0.5868712663650513	-0.8857102990150452	1.0697031021118164	-1.081796407699585
1.2594096660614014	-1.3791286945343018	-1.1576508283615112	0.2685725688934326	-0.17083320021629333	2.666745662689209	0.13040921092033386	-1.2282215356826782	-1.9686051607131958	0.9123995304107666	-0.8737450838088989	0.8916587829589844	-1.510185718536377	0.3803969621658325	0.8914195895195007	1.2401710748672485	-1.4757612943649292	1.2094587087631226	0.5630125999450684	0.7365747094154358	-0.4402289092540741	-2.002678632736206	0.4670643210411072	0.6423263549804688	-3.761427164077759	-2.246534824371338	-0.5152812004089355	0.30726683139801025	0.6702345013618469	0.8205772638320923	1.147170901298523	-0.6953756809234619	2.6838836669921875	-1.5052013397216797	0.02166597545146942	0.5226160883903503	-0.8793414831161499	-1.518465280532837	-3.362515687942505	0.0722489207983017	-1.6093039512634277	0.26640111207962036	-1.4561052322387695	-0.5352382063865662	0.4008333683013916	-1.3341058492660522	0.3250527083873749	-1.8854424953460693	-0.8106099963188171	-0.6530629396438599
1.1556951999664307	-1.5003987550735474	-1.2079015970230103	0.28636160492897034	0.02947482466697693	2.67146635055542	0.07752732932567596	-1.1607307195663452	-2.031268835067749	0.9883814454078674	-0.7592413425445557	0.9138232469558716	-1.5738332271575928	0.2973993420600891	0.7647132873535156	1.2691779136657715	-1.5047906637191772	1.3021724224090576	0.5370684862136841	0.8186783194541931	-0.43404096364974976	-2.2025363445281982	0.649331271648407	0.5287219882011414	-3.894805669784546	-2.23164963722229	-0.8974975347518921	0.28484976291656494	0.46336665749549866	0.9078964591026306	1.1031248569488525	-0.643822968006134	2.5825679302215576	-1.4883723258972168	0.00565260648727417	0.5966009497642517	-0.7181320786476135	-1.351853609085083	-3.29663348197937	0.06972167640924454	-1.6780303716659546	0.2635709047317505	-1.2138763666152954	-0.46445176005363464	0.3105435371398926	-1.2635891437530518	0.314846396446228	-1.8074277639389038	-0.7834550738334656	-0.5298672914505005
-0.8473328948020935	-2.585475444793701	0.720068633556366	-2.002692461013794	2.0521609783172607	-0.11991611123085022	-0.7233709096908569	0.607627809047699	-1.3185675144195557	1.324539065361023	3.104412078857422	-0.5555024147033691	2.793346405029297	-0.9782332181930542	-0.5597131252288818	1.8830885887145996	0.030188724398612976	1.5449483394622803	-0.5734156966209412	1.352180004119873	-1.0463200807571411	-2.6293442249298096	1.7620830535888672	-2.0211241245269775	1.3461248874664307	0.07984298467636108	-0.3969772458076477	1.180238127708435	-2.121305465698242	-0.21964089572429657	-2.3234033584594727	-0.20116117596626282	-0.601967453956604	1.1042845249176025	1.4272345304489136	1.0938385725021362	1.8833403587341309	2.0537338256835938	-0.08813091367483139	0.8848221898078918	-0.4426797926425934	-0.1499604731798172	0.3662582337856293	-1.7951816320419312	2.8949637413024902	0.6157428026199341	0.07329711318016052	-0.8944893479347229	0.7735705375671387	-1.5825493335723877
-0.5296199321746826	-2.108961582183838	1.1857537031173706	-1.8084356784820557	2.0589258670806885	-0.14174117147922516	-0.41531243920326233	0.602739155292511	-1.6930625438690186	1.4284539222717285	2.9176924228668213	-0.8846978545188904	2.4010565280914307	-1.2414653301239014	-1.1705254316329956	1.7815700769424438	0.38425323367118835	1.6789077520370483	-0.36621493101119995	1.6438162326812744	-1.3775783777236938	-2.7355573177337646	1.0400960445404053	-2.041072368621826	1.2534096240997314	-0.5042025446891785	-1.1129165887832642	1.18094801902771	-1.6886563301086426	-0.3825952112674713	-2.6193337440490723	-0.20481090247631073	-0.28342747688293457	1.399134635925293	1.3139196634292603	1.3155490159988403	1.6868393421173096	1.8480658531188965	0.2359096109867096	0.9894907474517822	-0.2377723753452301	-0.18368107080459595	0.4219561517238617	-1.598170518875122	2.684338331222534	0.621672511100769	-0.040777526795864105	-1.0268404483795166	1.017163634300232	-1.2631258964538574
-0.5046155452728271	-2.3929920196533203	-0.23185795545578003	-0.6538861989974976	1.0150517225265503	-0.35467231273651123	-0.6099780201911926	-0.7119207978248596	-0.3535730242729187	3.0449252128601074	1.8437093496322632	0.7060250043869019	1.4734493494033813	-0.8038666844367981	1.0462647676467896	2.641462802886963	-0.5246778130531311	2.147845506668091	0.6696571111679077	2.4325389862060547	-0.6562846302986145	-2.748917818069458	2.915034770965576	-1.8573849201202393	-0.1788683980703354	-0.3334205448627472	-1.7684516906738281	0.42215627431869507	-0.9072385430335999	-0.7740241885185242	-0.43660396337509155	-0.2677377760410309	0.09224903583526611	-0.4088033437728882	-0.18623177707195282	0.4662274718284607	1.165342926979065	0.9131230711936951	-1.9731866121292114	1.737120509147644	-1.1509441137313843	0.09720246493816376	-0.25167322158813477	-2.922447443008423	1.8478466272354126	0.6295394897460938	-0.5581210255622864	-0.7461656928062439	-0.1823805719614029	-0.9617751836776733
1.1996173858642578	-1.3214905261993408	-1.0946332216262817	0.32505470514297485	-0.16963469982147217	2.651974678039551	0.12932060658931732	-1.243192434310913	-1.907358169555664	0.9660470485687256	-0.9119313955307007	0.8836268782615662	-1.5299501419067383	0.33508145809173584	0.7735030651092529	1.110314965248108	-1.4941182136535645	1.2180730104446411	0.5108886957168579	0.6442654132843018	-0.5319777727127075	-1.942631721496582	0.5636237263679504	0.4576958417892456	-3.822416305541992	-2.1239798069000244	-0.4560663402080536	0.25205349922180176	0.6456336975097656	0.825610876083374	1.157808780670166	-0.7313170433044434	2.6496970653533936	-1.4864124059677124	0.061098434031009674	0.4300422668457031	-0.8176736831665039	-1.4974443912506104	-3.2633161544799805	-0.005175461061298847	-1.6169785261154175	0.20494285225868225	-1.4467878341674805	-0.5763129591941833	0.38743942975997925	-1.3660246133804321	0.38774967193603516	-1.8737279176712036	-0.8494614958763123	-0.4875342547893524
-0.5419148206710815	1.0989041328430176	-0.8918488621711731	-0.26616692543029785	0.10577023029327393	-0.11235077679157257	-0.5075799226760864	0.3339972496032715	1.0527344942092896	1.1717286109924316	-1.5206691026687622	0.1714760959148407	-1.2206991910934448	-1.9587268829345703	-0.27813664078712463	1.311440110206604	1.1616625785827637	0.2665855884552002	1.0117791891098022	0.37655916810035706	-0.8338739275932312	-2.023037910461426	1.1134490966796875	-1.96559739112854	-1.816406488418579	-0.9414364695549011	-2.409304141998291	0.3406592011451721	0.16859784722328186	-0.3794640898704529	-0.08706551790237427	-0.37418803572654724	0.8315417766571045	1.6684285402297974	0.5382175445556641	-0.23325107991695404	-0.7786707878112793	0.40698426961898804	0.824496865272522	2.29221773147583	-1.9692001342773438	0.1345008909702301	-0.6299473643302917	1.314538836479187	0.09579116851091385	-0.3945503532886505	-2.1368815898895264	-1.7805508375167847	0.5993070602416992	0.7217767238616943
1.2643229961395264	-1.227594017982483	-1.1006112098693848	0.3566524386405945	-0.0791458860039711	2.724897623062134	0.017699088901281357	-1.2097728252410889	-1.9718221426010132	1.1283612251281738	-0.8402677774429321	0.963552713394165	-1.521332025527954	0.28123384714126587	0.8222049474716187	1.1138516664505005	-1.4011799097061157	1.328585147857666	0.6373752951622009	0.7236692905426025	-0.5417229533195496	-1.9894529581069946	0.5849451422691345	0.46578073501586914	-3.7937233448028564	-2.2188985347747803	-0.5795779228210449	0.2093488723039627	0.6982786655426025	0.6764314770698547	1.0317975282669067	-0.7587519884109497	2.661336898803711	-1.4860280752182007	0.13423070311546326	0.4351039528846741	-0.8925452828407288	-1.3846582174301147	-3.3922669887542725	-0.01894666627049446	-1.5991469621658325	0.3413909375667572	-1.3232892751693726	-0.5822155475616455	0.45892268419265747	-1.2820768356323242	0.4541417062282562	-1.8560185432434082	-0.8590341806411743	-0.6594274044036865
-0.7950453162193298	-2.7415390014648438	0.5378873348236084	-1.9449260234832764	1.9714150428771973	-0.6099165678024292	-0.6002663373947144	0.9482988119125366	-1.6567339897155762	1.2491216659545898	3.1400158405303955	0.0013662874698638916	2.2784125804901123	-1.3480920791625977	-0.9861052632331848	2.1166183948516846	0.4293671250343323	1.6370702981948853	-0.6942955851554871	1.4761748313903809	-1.0323035717010498	-3.0765931606292725	1.5652272701263428	-1.979109525680542	1.068467378616333	-0.16876110434532166	-0.8541901111602783	0.8878488540649414	-1.933854579925537	-0.3120642602443695	-2.220449686050415	0.2854757010936737	-0.5631757974624634	1.5268017053604126	1.426018476486206	1.165602207183838	2.1840059757232666	2.1027987003326416	0.2849521338939667	0.5988512635231018	-0.8500211834907532	-0.06043300777673721	0.6288647055625916	-0.9930406212806702	2.904860019683838	0.5875786542892456	0.08049997687339783	-1.0474388599395752	0.6028358340263367	-1.7547653913497925
-0.7497629523277283	-2.547116994857788	-0.5423080921173096	-0.282915860414505	0.39000219106674194	-0.614138662815094	-0.536156952381134	-0.7118659615516663	-0.8849636316299438	2.6452531814575195	0.9317551851272583	0.8520785570144653	0.4162571132183075	0.07768520712852478	0.48074066638946533	3.206289768218994	-0.14329800009727478	1.5629392862319946	1.0163506269454956	2.732084274291992	-0.8929384350776672	-2.7371163368225098	2.6086976528167725	-1.4525480270385742	-0.786471426486969	-1.4859603643417358	-1.9554592370986938	0.10334709286689758	-0.7085040211677551	-1.2434715032577515	-0.43096739053726196	-0.8112143278121948	0.3210609555244446	0.1643902063369751	-0.29755085706710815	0.5779832601547241	0.9167633652687073	0.12828770279884338	-1.17436945438385	1.9294650554656982	-1.131651520729065	-0.1404137909412384	-0.306193083524704	-2.4919028282165527	2.25357985496521	0.34938865900039673	-0.9637538194656372	-1.1305968761444092	0.35944288969039917	-0.620949387550354
-0.8469528555870056	-2.020921468734741	0.48680317401885986	-1.938935399055481	2.10520601272583	-0.5273641347885132	-0.35144495964050293	0.6847038269042969	-1.6967564821243286	2.253079891204834	3.189924716949463	-0.21899476647377014	1.8072887659072876	-0.9815590381622314	-1.053343415260315	1.7582463026046753	0.004711680114269257	1.8076400756835938	-1.070198893547058	0.9274647831916809	-1.0588668584823608	-2.6659786701202393	1.4353713989257812	-2.542649984359741	1.0019394159317017	0.07746301591396332	-0.7649838924407959	0.9383589625358582	-1.832632303237915	-0.5205125212669373	-2.1493070125579834	0.5713385939598083	-0.6630885004997253	1.1744773387908936	0.941098690032959	0.9989191293716431	1.4545466899871826	2.422537088394165	-0.18893450498580933	1.1243090629577637	-0.5751404762268066	-0.4891998767852783	0.18695974349975586	-1.9718097448349	1.6029930114746094	0.6823768615722656	0.042052630335092545	-1.3460166454315186	0.4885731637477875	-1.7745883464813232
-0.666283905506134	1.2848124504089355	-1.228880763053894	0.06651589274406433	0.11167420446872711	0.10926985740661621	-0.29038459062576294	0.120174340903759	0.840167224407196	1.3465564250946045	-1.3487921953201294	0.043914638459682465	-1.2463312149047852	-1.799829363822937	-0.0868125781416893	1.5819896459579468	1.0785036087036133	0.17424476146697998	1.0313029289245605	0.3083019256591797	-0.6602787375450134	-2.1556901931762695	1.346824288368225	-2.2102649211883545	-2.118603229522705	-0.7825272083282471	-2.006007194519043	0.2594803273677826	0.30876052379608154	-0.3338088095188141	-0.05477568134665489	-0.6386914253234863	0.4468909502029419	1.470605731010437	0.8363158702850342	-0.11685352027416229	-0.8121337890625	0.4042982757091522	0.3204386532306671	2.153125524520874	-2.2273035049438477	-0.03379988297820091	-0.7104114294052124	1.0922824144363403	0.06216040626168251	-0.23290002346038818	-2.1033058166503906	-1.6544965505599976	0.6903249025344849	0.2616784870624542
-0.6219711899757385	-2.136500120162964	1.3436367511749268	-2.2148964405059814	1.7968772649765015	-0.22808870673179626	-0.3669641613960266	0.486089289188385	-1.2259782552719116	1.5107403993606567	2.657224416732788	-0.6249569654464722	2.297760248184204	-0.6113682389259338	-1.1950442790985107	1.9477168321609497	0.23666125535964966	1.550683617591858	-0.5859951972961426	1.8040653467178345	-1.6328999996185303	-2.265446662902832	0.7778803706169128	-1.9061568975448608	1.2607860565185547	-0.6123647689819336	-0.9231743812561035	0.9061911106109619	-2.3518524169921875	-0.3602420687675476	-2.406153678894043	-0.453486829996109	-0.4629748463630676	1.3928618431091309	0.9772941470146179	0.8039608597755432	2.2938759326934814	1.8435941934585571	0.41332170367240906	0.8420636653900146	-0.033166076987981796	0.34350165724754333	0.3917039930820465	-1.6314648389816284	2.758812189102173	0.5603270530700684	-0.2448062300682068	-0.9752917885780334	1.239322304725647	-1.01420259475708
0.3153679072856903	0.6784690022468567	-0.4605481028556824	0.34913790225982666	-0.2749989628791809	-0.6684740781784058	-1.4153468608856201	-0.36590254306793213	0.8836681842803955	2.201794385910034	1.4133044481277466	0.74761563539505	-2.0954694747924805	-1.4146901369094849	-1.065342664718628	1.2465059757232666	-0.5129367113113403	-0.5806439518928528	0.9281827211380005	2.449953079223633	1.1742703914642334	-2.673448085784912	-0.47788918018341064	-0.8717826008796692	-1.135576844215393	0.22846555709838867	-2.3794922828674316	-0.9301697015762329	-0.5174244046211243	-0.5421437621116638	0.27298158407211304	0.0780540183186531	0.3877665400505066	-0.12106062471866608	0.09190674126148224	-0.04690799117088318	2.8408069610595703	-0.521546483039856	-0.28860852122306824	2.2182154655456543	-2.2192811965942383	2.1309361457824707	1.6034488677978516	0.23609471321105957	-0.48212671279907227	-0.0740480124950409	-1.7033398151397705	0.6578128933906555	0.5312496423721313	1.1584980487823486
-0.5717529058456421	1.0048164129257202	-0.9355588555335999	-0.22694788873195648	0.13868410885334015	-0.1257408708333969	-0.4951763153076172	0.3903464078903198	1.031903624534607	1.0665721893310547	-1.499854564666748	0.19324949383735657	-1.1351251602172852	-1.8974791765213013	-0.3614603281021118	1.334883451461792	1.1715842485427856	0.3822563588619232	0.97343510389328	0.31577426195144653	-0.8400396704673767	-1.981850266456604	1.0829209089279175	-1.9960782527923584	-1.8225094079971313	-1.0045684576034546	-2.407752513885498	0.37311142683029175	0.28603455424308777	-0.4494507610797882	-0.10871271789073944	-0.29938191175460815	0.822803795337677	1.7938003540039062	0.4670342206954956	-0.24393527209758759	-0.8725253939628601	0.3762979805469513	0.8026869893074036	2.264683485031128	-2.0422117710113525	0.0750206708908081	-0.6460897326469421	1.3401098251342773	0.055610403418540955	-0.31256988644599915	-2.098600149154663	-1.859161138534546	0.5509176850318909	0.7748414278030396
-0.9107050895690918	-2.2368969917297363	0.9109316468238831	-1.585372805595398	1.4527206420898438	-0.38945168256759644	-0.10044759511947632	-0.16978539526462555	-1.7573822736740112	1.9988445043563843	1.7525925636291504	-0.14490318298339844	2.057551622390747	-0.20080338418483734	-0.6117280125617981	2.9365408420562744	0.20516349375247955	1.7618004083633423	-0.7282349467277527	2.1410279273986816	-1.775449514389038	-2.260812520980835	1.8036017417907715	-2.033735513687134	0.4964292645454407	-0.9956415891647339	-1.45098876953125	0.566169261932373	-1.6373038291931152	-0.5966793894767761	-2.3465652465820312	-0.13610680401325226	-0.5668010711669922	1.1010187864303589	0.8327653408050537	0.7722837924957275	1.5566818714141846	1.6381515264511108	0.33702170848846436	1.2316149473190308	-0.3100745379924774	-0.33719053864479065	-0.3771151602268219	-1.876676321029663	3.0214617252349854	0.23892071843147278	-1.0951802730560303	-0.8427795767784119	0.8558683395385742	-1.0595686435699463
-0.51002037525177	-1.9280403852462769	0.31394118070602417	-1.7584333419799805	2.182690382003784	-0.3758469223976135	-0.5163069367408752	1.4793399572372437	-1.6653201580047607	1.7351588010787964	3.510183572769165	-0.7336692810058594	1.2266122102737427	-1.7456307411193848	-1.3367843627929688	1.4669969081878662	0.4703328311443329	1.9536736011505127	-0.9904474020004272	0.5885763764381409	-0.4628971517086029	-2.729660987854004	1.1714690923690796	-2.7835888862609863	0.32456550002098083	-0.049711551517248154	-0.8157244920730591	1.4619734287261963	-1.2450768947601318	-0.4909188151359558	-2.3416202068328857	0.41199183464050293	-0.5699647068977356	1.2940813302993774	1.5525379180908203	1.5966691970825195	1.0786750316619873	2.4785866737365723	-0.20333057641983032	0.7667575478553772	-0.7164159417152405	-0.555732250213623	0.8832318782806396	-1.3406000137329102	1.50278902053833	0.8939498662948608	1.1193960905075073	-1.1597377061843872	0.20292168855667114	-2.0991148948669434
0.16308963298797607	0.84583979845047	-0.491130530834198	0.3080558180809021	-0.42594170570373535	-0.7944082021713257	-1.9855620861053467	-0.41839492321014404	0.6808815002441406	2.2687976360321045	1.2635388374328613	1.346293568611145	-2.262848138809204	-1.5030759572982788	-0.976444661617279	0.999541699886322	-0.7048449516296387	-0.649782121181488	0.8373260498046875	2.4194490909576416	0.7706640958786011	-2.558696746826172	-0.3535100817680359	-0.9427634477615356	-1.1313199996948242	0.026589084416627884	-2.3261024951934814	-1.274694800376892	-0.3272702097892761	-0.8556473851203918	0.3724055290222168	0.4273984432220459	0.27886125445365906	-0.09074185788631439	-0.14227436482906342	-0.2006712704896927	2.605257272720337	-0.5387145280838013	-0.18234582245349884	2.8835289478302	-2.1386125087738037	2.2391252517700195	1.656211495399475	0.33510828018188477	-0.3363608121871948	0.10309723019599915	-1.9524850845336914	0.5223202705383301	0.4980376958847046	1.2738498449325562
0.4017753601074219	0.8295897841453552	-0.3849862813949585	0.5995374917984009	-0.3106451630592346	-0.6636013984680176	-1.372031807899475	-0.31607913970947266	0.6047382950782776	2.0737192630767822	1.0665135383605957	0.7458567023277283	-2.0096468925476074	-1.1481083631515503	-0.9873861074447632	0.8469737768173218	-0.2553814649581909	-0.42339205741882324	1.0212411880493164	2.5431365966796875	1.197260856628418	-2.4478752613067627	-0.242085263133049	-0.6203933954238892	-1.4142378568649292	0.3167359530925751	-2.5710456371307373	-1.287309169769287	-0.5802119970321655	-0.814673900604248	0.47703421115875244	0.322339802980423	0.606970489025116	-0.3785121440887451	0.23649407923221588	-0.024793922901153564	3.006695032119751	-1.1863189935684204	-0.13994362950325012	2.2058305740356445	-2.1358871459960938	2.330472946166992	0.9464143514633179	0.1351262331008911	-0.10513176023960114	-0.34734252095222473	-1.7489832639694214	0.6298981308937073	0.551581859588623	1.169467806816101
0.328872412443161	0.6511859893798828	-0.2766847610473633	0.35082197189331055	-0.09703279286623001	-0.7086533308029175	-1.0668236017227173	-0.3051925301551819	0.7948421835899353	2.1013894081115723	1.151119589805603	0.5245155096054077	-2.007615566253662	-1.1985386610031128	-1.1895488500595093	1.0311812162399292	-0.16619086265563965	-0.4542976915836334	1.1368300914764404	2.6491682529449463	1.1825790405273438	-2.703326940536499	-0.21151478588581085	-0.6845558881759644	-1.4790689945220947	0.36373940110206604	-2.4093897342681885	-0.9505274295806885	-0.5711219310760498	-0.8239906430244446	0.23316805064678192	0.05492185056209564	0.6038952469825745	-0.161590114235878	0.3591171205043793	0.09887175261974335	3.180911064147949	-0.887507975101471	-0.3069923222064972	1.9980276823043823	-2.1541154384613037	2.197901725769043	0.9330002069473267	0.16048559546470642	-0.25754600763320923	-0.41215190291404724	-1.6421396732330322	0.5160127878189087	0.6166347861289978	1.1736063957214355
-0.9616079330444336	-2.517794132232666	0.42507505416870117	-1.976921796798706	1.677125334739685	-0.36566606163978577	-0.6166858673095703	0.02811536192893982	-1.3869260549545288	2.1044890880584717	2.220397710800171	-0.08480716496706009	2.6944470405578613	-0.8045490384101868	-0.33018338680267334	2.6454455852508545	0.10311101377010345	1.5853112936019897	-0.15152491629123688	1.9743671417236328	-1.0243093967437744	-2.6313884258270264	1.9069517850875854	-2.057608127593994	1.0560760498046875	-0.6354846954345703	-1.1683666706085205	0.6444992423057556	-1.9438340663909912	-0.3487272262573242	-1.9780535697937012	-0.15305036306381226	-0.46818986535072327	0.7094363570213318	0.8841322660446167	0.840800940990448	2.321732759475708	1.60592520236969	-0.20460101962089539	1.352095365524292	-0.697977602481842	-0.02133096568286419	0.508139431476593	-2.3626022338867188	2.8543288707733154	0.7858535051345825	-0.3637412190437317	-0.7272111773490906	0.5276745557785034	-1.1866644620895386
0.23701408505439758	0.6056769490242004	-0.21096158027648926	0.34649527072906494	-0.012630999088287354	-0.8016871213912964	-1.0130919218063354	-0.2886285185813904	0.8004599213600159	2.2425334453582764	1.183182954788208	0.3805209994316101	-2.107161045074463	-1.2365583181381226	-1.0729097127914429	1.0620794296264648	-0.12577995657920837	-0.3438020348548889	1.089788556098938	2.6993424892425537	1.0893783569335938	-2.832953453063965	-0.15640811622142792	-0.7632263898849487	-1.366776466369629	0.5059964060783386	-2.478759288787842	-0.8104114532470703	-0.5522323846817017	-0.6982674598693848	0.13429060578346252	0.11208438873291016	0.6342598795890808	-0.08420686423778534	0.43921560049057007	0.09988006204366684	3.143536329269409	-0.7802572250366211	-0.17104677855968475	1.9592093229293823	-2.154283285140991	2.0736966133117676	0.8467727899551392	0.06458202004432678	-0.37779736518859863	-0.3925504982471466	-1.6696795225143433	0.5765804052352905	0.6056922674179077	1.2048202753067017
0.4524412751197815	0.7649869322776794	-0.2980789542198181	0.5962632894515991	-0.31608664989471436	-0.5816652774810791	-1.3644752502441406	-0.2709692120552063	0.5524660348892212	2.03743314743042	1.060935139656067	0.6172709465026855	-2.113353967666626	-1.0754966735839844	-0.9649077653884888	0.9197026491165161	-0.19429612159729004	-0.5468939542770386	0.9718298316001892	2.5989272594451904	1.2481778860092163	-2.540372848510742	-0.21069346368312836	-0.5401465892791748	-1.3236775398254395	0.33390772342681885	-2.620734930038452	-1.2670974731445312	-0.6024673581123352	-0.6713669300079346	0.4583272337913513	0.40869393944740295	0.6265982389450073	-0.3578527569770813	0.18255722522735596	-0.014310896396636963	2.910194158554077	-1.2173322439193726	-0.04736193269491196	2.2400312423706055	-2.1364824771881104	2.2763476371765137	1.0382039546966553	0.15955308079719543	-0.16998209059238434	-0.43776801228523254	-1.7636306285858154	0.6361221671104431	0.5107437968254089	1.2486989498138428
-0.4424552917480469	-1.9588454961776733	1.614842176437378	-1.9661445617675781	1.5348297357559204	0.01649932563304901	-0.30819839239120483	0.3899543583393097	-1.077426552772522	1.3179333209991455	2.3684487342834473	-0.7050825357437134	2.389606237411499	-0.5505070090293884	-1.2788128852844238	1.8073139190673828	0.3208685517311096	1.3958394527435303	-0.4414551258087158	1.913662075996399	-2.0623185634613037	-2.141920328140259	0.4869241714477539	-1.5548704862594604	1.492290735244751	-0.8881295919418335	-1.005155324935913	0.7501402497291565	-2.168914318084717	-0.33799001574516296	-2.478494644165039	-0.5233673453330994	-0.405756413936615	1.4748367071151733	1.0458745956420898	0.6539185643196106	1.9778470993041992	1.8157612085342407	0.619947075843811	1.2122327089309692	-0.018486030399799347	0.6761023998260498	0.3539294898509979	-1.5470192432403564	2.9095191955566406	0.3595505952835083	-0.16877372562885284	-0.8743041157722473	1.3325841426849365	-0.667253851890564
-1.2971446514129639	-0.560695469379425	-0.2730388045310974	-1.599707007408142	0.28192466497421265	-1.7120863199234009	2.936073064804077	1.2209800481796265	0.7458557486534119	0.6292003989219666	-0.22459569573402405	0.07203230261802673	0.9850873947143555	1.9994945526123047	0.7690101861953735	2.0967888832092285	0.4495440423488617	1.229332447052002	-0.1879349797964096	0.16051898896694183	-1.5830439329147339	0.23706364631652832	0.4851560592651367	-1.0505670309066772	-2.0877840518951416	0.06383547186851501	0.4836589992046356	0.5014841556549072	-0.8897096514701843	0.26239120960235596	-1.7013920545578003	-0.19745047390460968	-1.7276196479797363	-1.032185673713684	-0.15695272386074066	0.8052415251731873	-0.006314605474472046	2.5640695095062256	-0.8045480847358704	-0.3914920687675476	1.140169382095337	-2.5723376274108887	-1.077470064163208	-1.3120946884155273	0.24408882856369019	-0.31979426741600037	-0.6850186586380005	0.3723257780075073	0.20752161741256714	-0.056056585162878036
-0.7683706283569336	-2.6397786140441895	1.551061987876892	-1.6786365509033203	1.1588565111160278	-0.5545473694801331	-0.3572920262813568	-0.37480008602142334	-1.1471987962722778	1.4734855890274048	1.6101295948028564	-0.38570547103881836	2.058994770050049	-0.17493455111980438	-0.6215369701385498	2.1431915760040283	0.23899313807487488	0.7909879088401794	-0.2774401307106018	2.1844427585601807	-1.2030609846115112	-2.538320779800415	1.1544902324676514	-1.7330186367034912	1.5666940212249756	-0.6546399593353271	-1.1556507349014282	0.647306501865387	-1.5404224395751953	-0.5303846597671509	-2.0067851543426514	-0.44983187317848206	0.17126473784446716	1.6556377410888672	0.5347018837928772	0.2796051800251007	1.978150725364685	1.4045815467834473	0.2716560661792755	1.7045725584030151	-0.05697904899716377	-0.11146355420351028	-0.34324124455451965	-1.7645924091339111	2.8461525440216064	0.06845404207706451	-1.7246464490890503	-1.297304391860962	0.9120045304298401	-0.506820559501648
-0.3567146062850952	-1.8331228494644165	0.5903159379959106	-2.233381986618042	2.1392476558685303	-0.3727009892463684	-0.5861313343048096	1.1741732358932495	-1.4385242462158203	1.9572169780731201	3.4048941135406494	-0.4816780686378479	1.493880271911621	-1.1648577451705933	-1.4929410219192505	1.717997670173645	0.37166789174079895	2.061063766479492	-1.264969825744629	0.9800447225570679	-0.8547543883323669	-2.429006576538086	1.0032960176467896	-2.7338435649871826	0.36888250708580017	-0.285905122756958	-0.8459949493408203	1.464996337890625	-2.0182065963745117	-0.38129961490631104	-2.3794195652008057	0.04884900897741318	-0.8678823709487915	1.264391541481018	1.1741316318511963	1.2981836795806885	1.7085131406784058	2.241694927215576	0.0454862155020237	0.29432758688926697	-0.5431177616119385	0.14620156586170197	0.7459595203399658	-1.5784286260604858	1.794817566871643	1.1059248447418213	0.7996411323547363	-0.8049105405807495	0.508745014667511	-1.7320598363876343
-1.166503667831421	-1.0992860794067383	0.7280610203742981	-2.1245367527008057	1.6236770153045654	-1.5342440605163574	0.5770546197891235	1.458195447921753	-0.14304351806640625	2.5230355262756348	3.706632137298584	-0.26235702633857727	1.503126621246338	0.5946171879768372	-0.9914512634277344	2.5532281398773193	1.2388124465942383	2.67344331741333	-0.8257774710655212	1.1588057279586792	0.3968958854675293	-2.3799843788146973	2.506826162338257	-3.070173978805542	-0.5632750391960144	1.5918434858322144	0.8005845546722412	2.554980754852295	-0.8648939728736877	-1.1301887035369873	-1.6727138757705688	-0.4013494551181793	-1.4793918132781982	1.1998755931854248	1.7723891735076904	1.4261234998703003	0.32610151171684265	2.9967589378356934	0.1380005180835724	-0.9400829076766968	0.1933680772781372	-0.9963734149932861	0.6140781044960022	-1.047275424003601	2.758054494857788	0.7679551839828491	-0.4942059814929962	0.24141228199005127	-0.2015867829322815	-2.0297281742095947
-0.10809016972780228	1.5168681144714355	-0.2865775227546692	-0.5553888082504272	0.4480096697807312	-0.17255662381649017	-0.47061312198638916	0.8730360269546509	0.1611391007900238	1.790745735168457	0.11524268239736557	0.15801091492176056	-0.4038899540901184	-3.040971040725708	-0.5680423974990845	2.1976592540740967	1.4327597618103027	1.4763708114624023	0.45774656534194946	0.3885503113269806	-0.18869510293006897	-3.4756593704223633	1.353462815284729	-2.267197608947754	-1.2286502122879028	-0.8855782747268677	-1.8344124555587769	0.80988609790802	-0.7109530568122864	-0.18423821032047272	-0.988034725189209	-0.8113828301429749	0.1277032494544983	1.4421429634094238	0.7660885453224182	-0.13703705370426178	-0.3659970164299011	1.2132948637008667	1.4694715738296509	2.903852939605713	-2.0927274227142334	0.020673058927059174	-0.14247150719165802	0.3165110945701599	0.3774421811103821	0.49815306067466736	-1.5655059814453125	-1.1693440675735474	0.6171417832374573	0.32976752519607544
-1.005746603012085	-2.599402666091919	1.5125021934509277	-2.22575044631958	1.6635080575942993	-0.5149451494216919	-0.36924928426742554	-0.2621060609817505	-1.311166763305664	1.833681344985962	1.9599764347076416	-0.4664875864982605	2.393115758895874	-0.22029049694538116	-0.6239429116249084	2.051363468170166	0.04654265195131302	0.8653507828712463	-0.3200017809867859	2.0031516551971436	-1.116782784461975	-2.4807026386260986	1.2288364171981812	-1.9122710227966309	1.7857857942581177	-0.12807738780975342	-0.7919677495956421	0.7752568125724792	-1.6797590255737305	-0.25968679785728455	-2.0971031188964844	-0.16202595829963684	0.17818698287010193	1.376443862915039	0.6760412454605103	0.4527169466018677	2.123140335083008	1.6265554428100586	-0.22580552101135254	1.5035377740859985	0.05521724373102188	-0.40754157304763794	-0.43512827157974243	-1.9766310453414917	2.848571538925171	0.09206730872392654	-1.196724534034729	-1.1419235467910767	1.0584332942962646	-1.0416288375854492
-1.8288459777832031	-0.6675513982772827	0.04153186082839966	-2.7806100845336914	2.1073741912841797	-1.7168608903884888	-0.4636853337287903	2.0632216930389404	0.19453531503677368	2.5912201404571533	3.777207851409912	0.06998378038406372	1.158390998840332	-0.3437286615371704	-1.0962992906570435	1.980670690536499	1.0044782161712646	2.396232843399048	-0.9854228496551514	0.4124183654785156	-0.0902579203248024	-2.6671390533447266	1.8797070980072021	-2.3482613563537598	0.1350345015525818	1.294453501701355	1.324448585510254	2.4752895832061768	-1.3026516437530518	-0.5498074889183044	-1.1258171796798706	0.7730266451835632	-0.9615985751152039	1.3008145093917847	1.393001675605774	1.5134934186935425	0.16244153678417206	3.053046941757202	-0.5705779790878296	-0.2649649679660797	0.0738397017121315	-0.19529685378074646	0.7163465619087219	-1.294382929801941	2.0976860523223877	1.3296592235565186	0.3291895091533661	-0.43693405389785767	0.14244697988033295	-2.334333658218384
-0.4041067063808441	1.5595530271530151	-0.25621360540390015	-0.6873337030410767	0.47876983880996704	-0.04459341615438461	-0.5748436450958252	0.5903117060661316	0.15557676553726196	1.9758063554763794	-0.1729603111743927	0.4288555085659027	-0.5753864049911499	-2.740349531173706	-0.7122988700866699	2.182575225830078	1.2106213569641113	1.022929310798645	0.43452370166778564	0.63536137342453	-0.4895978271961212	-3.550774335861206	1.3356398344039917	-2.02773118019104	-1.30451500415802	-1.0161269903182983	-2.012300968170166	0.7029367089271545	-0.9293226599693298	-0.19154341518878937	-0.9200609922409058	-0.6139923930168152	0.363164484500885	1.4146023988723755	0.6069380044937134	-0.12056119740009308	-0.3574064373970032	1.1821346282958984	1.2428940534591675	2.8468692302703857	-1.987961769104004	0.014445126056671143	-0.1828734129667282	0.3022421598434448	0.6661759614944458	0.17859910428524017	-1.6510217189788818	-1.5872492790222168	0.5908060669898987	0.20800995826721191
-0.36268678307533264	1.3869526386260986	-0.3013925552368164	-0.4339291453361511	0.4984017014503479	-0.1832878142595291	-0.4993232488632202	0.7372588515281677	0.3725751042366028	1.4254006147384644	-0.07818245887756348	0.35004475712776184	-0.779472827911377	-2.5349371433258057	-0.6727883815765381	1.9992082118988037	1.3013699054718018	1.3343228101730347	0.24640290439128876	0.31061574816703796	-0.2033894956111908	-3.251678228378296	1.5729390382766724	-2.225005865097046	-1.4523930549621582	-0.9126863479614258	-2.077561140060425	0.6595421433448792	-0.4898027777671814	-0.23516327142715454	-0.9140617847442627	-0.738286554813385	0.2269529104232788	1.86997652053833	0.7459844946861267	-0.02697618305683136	-0.6766047477722168	1.0756057500839233	1.3896489143371582	2.9798223972320557	-2.1122233867645264	0.19049584865570068	-0.4387108087539673	0.8917932510375977	0.4600178599357605	0.3775777220726013	-2.0241856575012207	-1.3032208681106567	0.5027544498443604	0.2583884596824646
-0.41377705335617065	1.3434748649597168	-0.34011131525039673	-0.5143598318099976	0.5863767266273499	-0.14915746450424194	-0.46780598163604736	0.7238423228263855	0.37337562441825867	1.4985082149505615	-0.1267210990190506	0.3342186510562897	-0.7334114909172058	-2.522315740585327	-0.7061236500740051	1.956917405128479	1.3036046028137207	1.2884985208511353	0.23392486572265625	0.3433881103992462	-0.20960834622383118	-3.2007956504821777	1.6108202934265137	-2.196671485900879	-1.440030574798584	-0.8480097651481628	-2.0852887630462646	0.6019763350486755	-0.5391584038734436	-0.18594761192798615	-0.9451700448989868	-0.7347082495689392	0.21936920285224915	1.8186578750610352	0.8012851476669312	-0.02894839644432068	-0.6228276491165161	1.0620462894439697	1.382922649383545	2.997215509414673	-2.0914175510406494	0.13799504935741425	-0.4629359543323517	0.9205015301704407	0.5059282183647156	0.3437464237213135	-2.0766549110412598	-1.4268091917037964	0.5435903668403625	0.2095363736152649
0.1235283762216568	1.0816999673843384	-0.2435738742351532	-0.3671015501022339	-0.08857212960720062	0.05868300795555115	-0.9097034335136414	0.7292550802230835	0.5477004647254944	1.4607996940612793	-0.8380945920944214	0.9890202879905701	-1.242228627204895	-2.9386789798736572	-0.5427717566490173	1.7107117176055908	1.1500526666641235	1.826520323753357	0.3643370270729065	0.006059323437511921	-0.9022250771522522	-3.0364582538604736	1.0474340915679932	-2.5485572814941406	-2.151404857635498	-0.7380771040916443	-1.6953877210617065	0.7623289227485657	0.29440009593963623	-0.2096949815750122	-0.4778438210487366	-0.5275700092315674	0.06569923460483551	2.0341339111328125	0.4742981791496277	-0.34351658821105957	-0.7048947215080261	1.6057958602905273	0.74196457862854	2.520136833190918	-2.1073968410491943	0.27056771516799927	-0.592592716217041	0.3612898290157318	0.882682204246521	0.18321043252944946	-1.399691104888916	-1.4173799753189087	0.30341267585754395	-0.10895922034978867
-0.0967254564166069	1.3627797365188599	-0.08976848423480988	-0.34134387969970703	0.019592493772506714	0.07230012118816376	-0.947075605392456	0.6714386940002441	0.6076059341430664	1.655287265777588	-0.7841147184371948	1.0225859880447388	-1.0912911891937256	-2.9620792865753174	-0.6770955920219421	1.8006196022033691	1.3013026714324951	1.693764328956604	0.3488306403160095	0.17621701955795288	-0.9539899230003357	-3.0940685272216797	1.2632132768630981	-2.4904253482818604	-2.017643451690674	-0.7821841835975647	-1.7345093488693237	0.8189858198165894	0.09296003729104996	-0.26958340406417847	-0.4617539644241333	-0.615972638130188	-0.07278130948543549	2.060659885406494	0.5563368201255798	-0.39006340503692627	-0.6995392441749573	1.6069785356521606	0.7955247759819031	2.7169766426086426	-2.0807156562805176	0.38476064801216125	-0.5147693753242493	0.2728258967399597	1.1097867488861084	0.24926309287548065	-1.4177653789520264	-1.5364505052566528	0.3292362093925476	-0.18860064446926117
-0.009465374052524567	1.0665347576141357	-0.3757261037826538	-0.4342923164367676	0.07676564157009125	0.11615291237831116	-0.9811527132987976	0.4027128219604492	0.5293169617652893	1.2570210695266724	-0.977299690246582	0.9666497111320496	-1.2914519309997559	-2.65571928024292	-0.5049381852149963	1.7601319551467896	1.01705002784729	1.403633713722229	0.45504552125930786	0.22884206473827362	-0.9280299544334412	-3.0519766807556152	1.374802827835083	-2.3053884506225586	-1.9041966199874878	-0.9040718674659729	-1.6144829988479614	0.833361804485321	0.23000487685203552	-0.03348022326827049	-0.5882650017738342	-0.3183962106704712	0.023041486740112305	2.0420031547546387	0.42175018787384033	-0.1797109991312027	-0.7440492510795593	1.421873927116394	0.7009758949279785	2.670184373855591	-2.211745023727417	0.23788228631019592	-0.7476783990859985	0.11114095896482468	0.8345353603363037	-0.09002572298049927	-1.422074556350708	-1.8788762092590332	0.33405160903930664	-0.17160074412822723
0.10242083668708801	0.7731807231903076	-0.2768198549747467	-0.2913171648979187	-0.2087114453315735	-0.05776376277208328	-0.655512273311615	0.5180429220199585	0.6662707328796387	1.3304134607315063	-0.8946503400802612	0.8663050532341003	-1.0671887397766113	-2.8010776042938232	-0.19345074892044067	1.6434402465820312	1.2398537397384644	2.0159382820129395	0.5601639747619629	0.12138038873672485	-0.9551222920417786	-3.106858491897583	0.9810255169868469	-2.4985532760620117	-2.2716269493103027	-0.8471328616142273	-1.4652516841888428	0.9542285799980164	0.39772021770477295	-0.23308038711547852	-0.5127124190330505	-0.46026989817619324	0.14340978860855103	2.1074328422546387	0.4342098832130432	-0.42773717641830444	-0.5882881879806519	1.6353952884674072	0.6560976505279541	2.3005127906799316	-2.1036627292633057	0.2144031524658203	-0.4983876049518585	-0.035769023001194	0.8847130537033081	0.10754284262657166	-1.4162198305130005	-1.2989038228988647	0.4332256019115448	-0.10585425794124603
-0.45842549204826355	1.0670900344848633	-0.4043402671813965	-0.5951423645019531	0.2465980499982834	0.15564978122711182	-0.7907071709632874	0.4028890132904053	0.7500472664833069	1.4761226177215576	-0.9004718065261841	0.7797549366950989	-1.2798835039138794	-2.4927756786346436	-0.7485486268997192	1.7445688247680664	1.1313114166259766	0.862934947013855	0.42584848403930664	0.31322091817855835	-0.7857611775398254	-2.9073572158813477	1.457436442375183	-2.0503201484680176	-1.7943774461746216	-0.620261013507843	-2.1278579235076904	0.48062270879745483	-0.4627290964126587	-0.2836051285266876	-0.4874870181083679	-0.6191160678863525	0.44473081827163696	1.8717045783996582	0.5260869264602661	-0.29523056745529175	-0.40735960006713867	1.3397276401519775	0.5811799168586731	2.86089825630188	-1.9407559633255005	0.49059540033340454	-0.7964655756950378	0.8159602880477905	0.8043091297149658	-0.04907318949699402	-1.9934430122375488	-1.7119437456130981	0.4589059352874756	0.04283875972032547
-1.9041094779968262	-2.1102075576782227	0.5386871695518494	-1.9034069776535034	1.4955846071243286	-1.6102311611175537	-0.12277960777282715	0.6766525506973267	-0.28115400671958923	2.117509603500366	2.7546749114990234	-0.7322853803634644	1.4622339010238647	1.1972376108169556	-0.7620118260383606	2.1076176166534424	0.6003738045692444	1.4496471881866455	-0.06437301635742188	1.9510960578918457	-0.3844781517982483	-2.5208375453948975	1.9596694707870483	-2.752175807952881	-0.4434904158115387	0.6324916481971741	1.0751234292984009	0.8491463661193848	-2.0787272453308105	-1.8724679946899414	-1.3291497230529785	0.3076915144920349	-1.9806785583496094	0.5027446150779724	0.47125446796417236	1.2213501930236816	1.246505618095398	2.8119521141052246	-0.5793072581291199	0.3595508337020874	0.751099705696106	-0.4356932044029236	0.4407159686088562	-1.3892033100128174	2.1648852825164795	1.227541208267212	-0.5409796237945557	-0.9084653258323669	0.9883533120155334	-1.9101520776748657
-0.6380139589309692	1.3115485906600952	-0.32705751061439514	-0.5147207975387573	0.5239477157592773	0.027222290635108948	-0.49715352058410645	0.49405044317245483	0.32665130496025085	1.4698786735534668	-0.19753175973892212	0.455146849155426	-0.7794287204742432	-2.445021152496338	-0.7602787613868713	2.1507935523986816	1.0565437078475952	0.8401615619659424	0.4969443678855896	0.45351213216781616	-0.26801589131355286	-3.253056526184082	1.5242928266525269	-2.0043447017669678	-1.6256344318389893	-1.083470344543457	-2.247406482696533	0.556999683380127	-0.5492284893989563	-0.06626816093921661	-0.8796331882476807	-0.6763808131217957	0.36431676149368286	1.764013648033142	0.6006408333778381	-0.10926954448223114	-0.437643826007843	1.0967780351638794	1.1638004779815674	2.7968854904174805	-1.9934883117675781	-0.1064102053642273	-0.4522607922554016	0.7486072182655334	0.617255687713623	0.12330994755029678	-2.024038791656494	-1.6497291326522827	0.5175195336341858	0.15427295863628387
-0.5458976030349731	1.284777283668518	-0.31382614374160767	-0.6511577367782593	0.6217027306556702	0.06302773952484131	-0.47667717933654785	0.6398935317993164	0.3181735873222351	1.691056489944458	-0.3114321529865265	0.4335484206676483	-0.7901749014854431	-2.4779741764068604	-0.7750930786132812	2.06330943107605	1.128620982170105	0.9881607294082642	0.4099971652030945	0.4717772305011749	-0.37749820947647095	-3.2485575675964355	1.4601967334747314	-2.0476489067077637	-1.5763899087905884	-1.005514144897461	-2.282804012298584	0.5140893459320068	-0.6017102003097534	-0.07858000695705414	-0.944873034954071	-0.7253901362419128	0.31194645166397095	1.701149344444275	0.6929040551185608	-0.09745185077190399	-0.4522983431816101	1.094007968902588	1.1590982675552368	2.830693244934082	-1.9492733478546143	-0.0038150809705257416	-0.4454961121082306	0.7584653496742249	0.6346431374549866	0.09163970500230789	-1.9396467208862305	-1.7771706581115723	0.49438315629959106	0.04313047230243683
-0.21476155519485474	0.7511866092681885	-0.5221164226531982	-0.6382036209106445	0.15497462451457977	0.09099531173706055	-0.8513750433921814	0.46932893991470337	0.6238410472869873	1.2812525033950806	-0.8771202564239502	0.8909769654273987	-1.3536573648452759	-2.605897903442383	-0.6349031329154968	1.7454171180725098	1.0162999629974365	1.1259517669677734	0.34141772985458374	0.15233144164085388	-0.8339396715164185	-2.9160819053649902	1.2126965522766113	-2.1165244579315186	-1.9020906686782837	-0.5990872979164124	-2.0856704711914062	0.5108216404914856	-0.22046661376953125	-0.14691808819770813	-0.4530556797981262	-0.6056603193283081	0.5339809656143188	1.9683383703231812	0.4559534192085266	-0.21697057783603668	-0.3207959532737732	1.4768431186676025	0.5427727103233337	2.7228598594665527	-2.0170555114746094	0.4136630594730377	-0.8474684357643127	0.7452271580696106	0.6274857521057129	-0.026021450757980347	-1.9593697786331177	-1.48734712600708	0.38278642296791077	0.09433138370513916
-0.9598528742790222	0.1473768949508667	-0.510685384273529	-1.787765622138977	0.646426260471344	-1.6074830293655396	-0.9783396124839783	0.7088883519172668	0.13339568674564362	2.297403335571289	0.8679472208023071	0.9371997714042664	0.363226056098938	-2.7452468872070312	-1.6814018487930298	1.2581112384796143	-1.3496602773666382	0.26065096259117126	-1.8426733016967773	3.0586345195770264	-0.8066397309303284	-2.0700764656066895	-0.2707916498184204	-1.0819674730300903	-1.848536729812622	0.659019947052002	-1.2435188293457031	0.6067179441452026	-0.704692006111145	1.3293416500091553	-1.6194924116134644	1.9333854913711548	0.9107412099838257	-0.7539750933647156	1.4197838306427002	-0.16008584201335907	1.641538381576538	1.4240525960922241	2.0656919479370117	2.5349390506744385	-2.0226988792419434	0.048960499465465546	-0.7592065930366516	0.7236198782920837	1.2515225410461426	-0.07262027263641357	-0.8583376407623291	-0.68767249584198	0.8701293468475342	-0.20465399324893951
-0.833816647529602	-0.4756929874420166	0.022735893726348877	-1.6166105270385742	1.5991404056549072	-1.7894659042358398	-2.007845163345337	0.1432495266199112	0.40470731258392334	3.371060848236084	1.9730563163757324	0.32542094588279724	1.4657115936279297	-3.0985312461853027	-0.9198211431503296	1.3132551908493042	-0.8422008156776428	-0.0030007250607013702	-0.864422619342804	2.925915002822876	-0.39935925602912903	-1.4364687204360962	0.0454249382019043	-1.9643685817718506	-0.8318555951118469	1.5041557550430298	-1.0857335329055786	0.3672381639480591	-0.8864894509315491	0.9025358557701111	-1.9893455505371094	0.25628235936164856	0.27809587121009827	-1.654158592224121	1.8065522909164429	0.8287908434867859	2.6522045135498047	1.824319839477539	1.3445430994033813	2.172997236251831	-1.5610923767089844	0.3608276844024658	0.47318604588508606	-0.011340692639350891	2.1447038650512695	-0.049593836069107056	-0.7303721904754639	1.2731436491012573	1.4057317972183228	-0.6887398958206177
-0.2540547251701355	0.6092109084129333	-0.5518227219581604	-0.6615282297134399	0.06464344263076782	-0.008390367031097412	-0.6505419611930847	0.3040698170661926	0.6527382731437683	1.134606122970581	-0.9602782726287842	0.7513678669929504	-1.1696507930755615	-2.5411758422851562	-0.449526846408844	1.6779807806015015	1.0967068672180176	1.2623944282531738	0.4046797752380371	0.1808643937110901	-0.8552935719490051	-2.925312042236328	1.1286256313323975	-2.150876760482788	-1.9709097146987915	-0.6890274882316589	-1.8808269500732422	0.6314810514450073	-0.15150266885757446	-0.1410464644432068	-0.5309891700744629	-0.49452492594718933	0.5869854092597961	1.957270622253418	0.4711913466453552	-0.2344345897436142	-0.25200355052948	1.483996868133545	0.5241902470588684	2.6901142597198486	-2.0605549812316895	0.37357091903686523	-0.7734084129333496	0.5042418241500854	0.5612525939941406	-0.13035249710083008	-1.9797470569610596	-1.4476579427719116	0.478656142950058	0.03455904871225357
-0.24985365569591522	0.5994758009910583	-0.5454667210578918	-0.7296507358551025	0.30013972520828247	0.004665583372116089	-0.7943146228790283	0.3082146644592285	0.5205050706863403	1.0398926734924316	-1.103428602218628	0.5522311925888062	-1.2798093557357788	-2.409921646118164	-0.754213809967041	1.808386206626892	1.1263054609298706	1.0103639364242554	0.47359997034072876	0.26922228932380676	-0.656769335269928	-3.0398151874542236	1.3290722370147705	-2.039379119873047	-1.7140527963638306	-0.7867802977561951	-1.9365979433059692	0.7227534055709839	-0.056275174021720886	-0.011300988495349884	-0.6614343523979187	-0.5253827571868896	0.40023016929626465	2.087026357650757	0.5429571866989136	-0.01744486391544342	-0.33268940448760986	1.3970698118209839	0.5886120796203613	2.671602725982666	-2.0847418308258057	0.25743064284324646	-0.8768717646598816	0.6071664094924927	0.6714082956314087	-0.2825491726398468	-1.875276803970337	-1.8772339820861816	0.3388225734233856	-0.059577543288469315
-0.8448583483695984	1.4083348512649536	-1.0051462650299072	-0.07945694774389267	0.13851864635944366	-0.2688697576522827	-0.3795694410800934	0.2023913860321045	0.8995808959007263	1.0591157674789429	-1.2309662103652954	0.14032398164272308	-1.2536749839782715	-2.033123731613159	-0.5638195276260376	1.7979058027267456	1.1718432903289795	0.6024252772331238	1.0886489152908325	0.050098322331905365	-0.6057643294334412	-2.47416615486145	1.7174701690673828	-2.1567394733428955	-1.9688853025436401	-1.1398977041244507	-2.1838974952697754	0.4372062087059021	0.3239407539367676	-0.4629075527191162	-0.37359291315078735	-0.5606003403663635	0.32607465982437134	2.0037479400634766	0.6768069863319397	-0.11623628437519073	-0.8297377228736877	0.6646463871002197	0.8774007558822632	2.749239206314087	-2.0066542625427246	-0.02483440563082695	-0.3912413418292999	0.8816425204277039	-0.08073075115680695	-0.11045384407043457	-1.9009937047958374	-1.9711580276489258	0.693523645401001	0.747761607170105
-0.4232307970523834	1.452653169631958	-0.2575531601905823	-0.45269426703453064	0.5131070017814636	-0.12211504578590393	-0.42011895775794983	0.667120635509491	0.29819947481155396	1.40229070186615	-0.09025682508945465	0.4005456566810608	-0.5967555642127991	-2.5130341053009033	-0.6419960260391235	2.1395504474639893	1.4247863292694092	1.3961485624313354	0.14599043130874634	0.25240275263786316	-0.22422170639038086	-3.1449551582336426	1.564818263053894	-2.1674585342407227	-1.4876618385314941	-0.8787591457366943	-1.9489362239837646	0.7841569185256958	-0.5398971438407898	-0.2571806013584137	-0.9287725687026978	-0.9445099234580994	0.13562250137329102	1.98312246799469	0.9254910349845886	-0.0775800496339798	-0.5568312406539917	1.331311821937561	1.4369568824768066	3.014775514602661	-1.9281482696533203	0.04751994460821152	-0.5987842679023743	0.8144108653068542	0.5553943514823914	0.4115981459617615	-2.0557219982147217	-1.3062199354171753	0.36997708678245544	0.11339130997657776
-0.7540491819381714	0.6291143298149109	0.010653331875801086	-1.2870393991470337	0.548755407333374	-1.791779637336731	-0.4608919620513916	1.3109111785888672	0.7700616717338562	1.8346480131149292	0.26634395122528076	-0.8204402923583984	-0.4521419107913971	-2.478502035140991	-2.5132250785827637	1.1366961002349854	-0.2618420422077179	-0.7039843797683716	-0.63457852602005	2.8764777183532715	0.5739786028862	-1.0837527513504028	-0.4075038433074951	-1.9277387857437134	-1.8729732036590576	1.2642323970794678	-1.272948980331421	0.7154186964035034	0.31411242485046387	1.2282848358154297	-1.885118007659912	0.7818007469177246	-0.14321964979171753	-0.13395310938358307	2.3376448154449463	0.20674407482147217	2.0594260692596436	0.9823228716850281	2.7238681316375732	3.1442270278930664	-2.769639253616333	1.0410780906677246	0.266690731048584	1.3025325536727905	1.5727819204330444	0.2803688645362854	-1.2010473012924194	0.9747304320335388	1.1583296060562134	-0.5415244102478027
-0.5835356712341309	1.4941701889038086	-0.16200728714466095	-0.6857422590255737	0.5771644711494446	0.01655663549900055	-0.49339109659194946	0.5977627635002136	0.21511143445968628	1.619290828704834	-0.15586577355861664	0.47812941670417786	-0.5973461866378784	-2.504398822784424	-0.8030522465705872	2.17856502532959	1.2691787481307983	1.0659971237182617	0.13979902863502502	0.5152772665023804	-0.3738841712474823	-3.2893190383911133	1.462617039680481	-2.096323251724243	-1.5621229410171509	-0.9346446990966797	-2.0709757804870605	0.6554761528968811	-0.782380998134613	-0.26560160517692566	-1.089589238166809	-0.8335269689559937	0.17041254043579102	1.866591453552246	0.8587242960929871	-0.10804443061351776	-0.2545398473739624	1.3181450366973877	1.3574795722961426	2.9609293937683105	-1.8902353048324585	-0.017265021800994873	-0.43432462215423584	0.5300605893135071	0.7780059576034546	0.15758992731571198	-1.9597350358963013	-1.594642996788025	0.3618515133857727	-0.054558515548706055
-0.19663316011428833	0.17222359776496887	-0.503670334815979	-1.6548433303833008	0.5190905928611755	-2.0413269996643066	-0.4162738025188446	1.6934740543365479	0.9168818593025208	1.565494179725647	0.35233524441719055	-0.5249671339988708	-0.5117886066436768	-2.010568857192993	-2.523801326751709	1.1630584001541138	-0.19214698672294617	-0.5913164615631104	-0.7842046022415161	2.7733259201049805	1.2558101415634155	-0.7869622707366943	-0.31099778413772583	-1.8463460206985474	-1.8998488187789917	2.1854093074798584	-1.1317825317382812	1.047744631767273	0.2757440507411957	0.7219861745834351	-1.3671391010284424	0.3027251362800598	-0.18749725818634033	1.0661325454711914	2.93856143951416	0.1890748143196106	2.6779348850250244	1.372359275817871	2.828951358795166	3.0859878063201904	-2.828493356704712	1.0483386516571045	0.25670376420021057	1.3758057355880737	1.6866780519485474	0.3902219533920288	-1.3228998184204102	1.0968738794326782	0.714778482913971	-0.2392178177833557
-0.10573321580886841	0.21803441643714905	-0.5005974769592285	-1.5839974880218506	0.48194146156311035	-2.1270437240600586	-0.5382535457611084	1.5904393196105957	0.9857306480407715	1.6763454675674438	0.19382745027542114	-0.5375316143035889	-0.205316424369812	-1.7254465818405151	-2.2091052532196045	1.3368171453475952	-0.28993692994117737	-0.7189217209815979	-0.7383120656013489	2.730053186416626	1.431325078010559	-0.727299690246582	-0.42224156856536865	-1.742296576499939	-1.7126461267471313	2.5260610580444336	-1.098556399345398	1.0580010414123535	0.14501436054706573	0.5621649622917175	-1.2174865007400513	0.20815160870552063	-0.039126016199588776	1.2325361967086792	2.9675073623657227	0.16660386323928833	2.7221839427948	1.2710362672805786	2.8690242767333984	3.2159414291381836	-2.788376569747925	1.1324841976165771	0.22915217280387878	1.1866650581359863	1.6836289167404175	0.15160492062568665	-1.4527535438537598	1.0677422285079956	0.8124256134033203	-0.1907566338777542
-1.2196197509765625	-0.9504915475845337	1.3505874872207642	-1.6836369037628174	1.557707667350769	-2.0570452213287354	0.29747891426086426	0.7216629385948181	0.09126730263233185	1.462084412574768	2.500439405441284	-1.2286109924316406	2.3503835201263428	1.1402398347854614	-1.0977898836135864	2.1060190200805664	0.8534237146377563	1.7032451629638672	0.09184767305850983	2.0193874835968018	-0.7837562561035156	-1.736547589302063	1.6300023794174194	-2.9465606212615967	-0.36841413378715515	1.4401450157165527	0.5739437341690063	1.0758371353149414	-2.3708643913269043	-1.5910999774932861	-1.7159874439239502	0.31421685218811035	-2.4312565326690674	0.9428744912147522	0.8974348306655884	0.9472833275794983	1.4151991605758667	2.9619388580322266	0.6448846459388733	-0.5697308778762817	0.7963607907295227	-0.6994880437850952	0.3899068832397461	-1.1942698955535889	2.7521862983703613	0.8695400953292847	-0.9571719765663147	-0.3311563730239868	0.6326671838760376	-1.3484950065612793
-0.6077514886856079	0.5493757724761963	0.05406619608402252	-1.2197442054748535	0.5320812463760376	-1.602952480316162	-0.4503171145915985	1.3610377311706543	0.7507708072662354	1.810515284538269	0.3287777006626129	-0.9793305993080139	-0.5442527532577515	-2.4926438331604004	-2.499220371246338	1.1322067975997925	-0.22279781103134155	-0.7346256375312805	-0.6520239114761353	2.8984928131103516	0.5454516410827637	-1.2417106628417969	-0.38111329078674316	-1.9114528894424438	-1.8470470905303955	1.3385345935821533	-1.2955061197280884	0.7493579387664795	0.4006301164627075	1.257292628288269	-1.9297387599945068	0.8094650506973267	-0.15545745193958282	-0.10531608760356903	2.361459732055664	0.26865696907043457	2.01212739944458	1.071395754814148	2.707303285598755	3.169374465942383	-2.765968084335327	0.9416915774345398	0.31484273076057434	1.2106305360794067	1.5451210737228394	0.20304203033447266	-1.1901010274887085	0.9933861494064331	1.1023304462432861	-0.628950834274292
-0.1579693853855133	0.08119528740644455	-0.4598269462585449	-1.6119422912597656	0.47935545444488525	-1.8345297574996948	-0.46560418605804443	1.6633211374282837	0.89253169298172	1.5821276903152466	0.35310450196266174	-0.6854379773139954	-0.66480553150177	-2.0384109020233154	-2.4855055809020996	1.153496503829956	-0.21325722336769104	-0.7255059480667114	-0.8068234920501709	2.7368271350860596	1.169760823249817	-0.9656140804290771	-0.27103060483932495	-1.7677884101867676	-1.8637988567352295	2.1885764598846436	-1.0870532989501953	1.0122543573379517	0.37497591972351074	0.8539345264434814	-1.357991337776184	0.41039717197418213	-0.12810258567333221	1.0380157232284546	2.916093587875366	0.22443509101867676	2.5737857818603516	1.3578619956970215	2.8478684425354004	3.1760144233703613	-2.8391666412353516	1.0351650714874268	0.23334258794784546	1.4293071031570435	1.587732195854187	0.2550244629383087	-1.24653959274292	0.9700713157653809	0.7522081732749939	-0.312722384929657
-1.2248964309692383	0.7678688764572144	-0.1352333128452301	-0.9767497777938843	0.8444367051124573	-1.3255627155303955	-0.29805636405944824	1.1343481540679932	0.10006017982959747	2.139881134033203	-0.9207801818847656	-0.1664850115776062	0.0973602756857872	-2.184946298599243	-2.687028408050537	1.1503076553344727	0.384776771068573	-0.21059182286262512	-0.8415334820747375	2.7605173587799072	0.0025971904397010803	-1.1112967729568481	-0.41068512201309204	-1.6298027038574219	-1.666143536567688	0.21075987815856934	-2.025631904602051	0.9007875919342041	-0.40300196409225464	0.5712013244628906	-2.155653953552246	0.8780516386032104	-0.07358045130968094	-0.41972535848617554	2.1689207553863525	0.742161214351654	0.632979154586792	1.5248832702636719	3.1305031776428223	2.5733838081359863	-2.4965980052948	0.5473194718360901	-0.02180161513388157	0.6667446494102478	1.899426817893982	0.7190501689910889	-1.447391152381897	0.45566505193710327	1.2617655992507935	-0.3756829798221588
-1.3765063285827637	0.7123381495475769	-0.29924148321151733	-1.0563310384750366	0.9050037264823914	-1.4732927083969116	-0.25312745571136475	0.9817118048667908	0.26080676913261414	2.273141384124756	-0.9141272306442261	0.028190746903419495	0.15960317850112915	-2.324528694152832	-2.5438451766967773	1.137712001800537	0.1227436438202858	-0.035149261355400085	-0.855417013168335	2.627370834350586	-0.14833542704582214	-0.8683432340621948	-0.4761316776275635	-1.5627315044403076	-1.7295608520507812	0.15163296461105347	-1.9538590908050537	0.821840763092041	-0.44229286909103394	0.6385424137115479	-2.222369909286499	0.8803229928016663	-0.0464172288775444	-0.5287635922431946	2.1959636211395264	0.6847482323646545	0.5895369648933411	1.5275582075119019	3.0766761302948	2.5778419971466064	-2.4983530044555664	0.6182762384414673	-0.2805045545101166	0.760468065738678	1.893364667892456	0.7785226106643677	-1.438942790031433	0.46110570430755615	1.4291141033172607	-0.4383479654788971
-1.0080482959747314	0.340000182390213	-0.2308509647846222	-1.383022427558899	1.4171003103256226	-1.2665259838104248	-0.015081100165843964	1.0965685844421387	-0.4552612006664276	1.9750926494598389	-0.44254639744758606	-0.3598460555076599	-0.032349735498428345	-2.3002119064331055	-2.9221763610839844	1.0272774696350098	0.5758042931556702	-0.33873990178108215	-1.0070568323135376	2.75832200050354	0.5071214437484741	-1.2730662822723389	-0.8814647197723389	-1.7178525924682617	-1.4980417490005493	0.25189322233200073	-1.5514382123947144	0.7763575315475464	-0.199752539396286	0.3606893718242645	-2.5646939277648926	1.1812561750411987	-0.03305169939994812	-0.1757766753435135	2.489813804626465	1.137316107749939	0.7395921349525452	1.804897665977478	2.81303071975708	2.6233530044555664	-2.8981845378875732	0.48559194803237915	0.20669639110565186	0.4226059019565582	1.9099595546722412	0.9291795492172241	-1.5630062818527222	0.7873270511627197	1.4410908222198486	-0.7908012866973877
-1.2632012367248535	1.0844483375549316	-0.530808687210083	-0.9719870090484619	0.8147591948509216	-1.6261510848999023	-0.5930731296539307	1.1539008617401123	0.3420470952987671	2.5208725929260254	-0.8944647312164307	0.35184672474861145	0.4984118640422821	-2.097316026687622	-2.6196224689483643	1.0500315427780151	-0.14592629671096802	0.17265033721923828	-0.8733038902282715	2.60786771774292	0.17670032382011414	-0.6919506788253784	-0.4770001173019409	-1.3465683460235596	-1.3973143100738525	0.5496350526809692	-2.0064949989318848	0.7821562886238098	-0.5760497450828552	0.10904589295387268	-1.8822689056396484	0.6215410828590393	0.15910837054252625	-0.12634702026844025	2.4805774688720703	0.4524112939834595	0.7529938817024231	1.5235189199447632	3.473492383956909	2.4125497341156006	-2.4853274822235107	0.7120639681816101	-0.3265029191970825	0.6171355247497559	2.1279475688934326	0.7333813905715942	-1.4653891324996948	0.5194105505943298	1.2775418758392334	-0.1549137532711029
-1.0753369331359863	-1.3813124895095825	0.7990748882293701	-2.396779775619507	2.1915760040283203	-0.44393667578697205	-0.34395158290863037	1.3217302560806274	-0.9395809769630432	2.342036008834839	3.940399408340454	-0.9507716298103333	1.0916870832443237	-1.0082061290740967	-1.4081732034683228	1.4186586141586304	0.5258511304855347	1.9981536865234375	-1.0816410779953003	0.6635762453079224	-0.6605513095855713	-2.6874747276306152	1.0290367603302002	-2.931647777557373	0.45007121562957764	0.43487581610679626	0.07134552299976349	1.5391515493392944	-1.5640127658843994	-0.6235814690589905	-2.725625991821289	-0.020301003009080887	-0.8041318655014038	1.4050939083099365	1.2866417169570923	1.5857797861099243	1.0546691417694092	2.6708078384399414	-0.1953815519809723	0.5539090037345886	-0.20260852575302124	-0.5875166058540344	0.31507354974746704	-1.793824315071106	1.3430653810501099	1.0337212085723877	0.9002906680107117	-0.6953911185264587	0.8668943047523499	-2.1968183517456055
-1.0076407194137573	0.47760990262031555	-0.20787811279296875	-1.4034062623977661	1.087977409362793	-1.4744739532470703	-0.8817027807235718	1.6565021276474	0.04338175803422928	2.3419947624206543	-0.23903149366378784	0.01285853236913681	0.6253636479377747	-2.155853748321533	-2.610407590866089	0.9748507142066956	-0.3115839660167694	0.1394677758216858	-0.6978328824043274	2.5501744747161865	0.6058676838874817	-0.5729707479476929	-0.6074148416519165	-1.473652720451355	-1.2639323472976685	1.020422101020813	-1.8921090364456177	0.8133590221405029	-0.6027108430862427	0.19268687069416046	-1.9227442741394043	0.5072246789932251	0.46485328674316406	0.27681341767311096	2.8793389797210693	0.4080958366394043	1.2712818384170532	1.4916552305221558	3.3212592601776123	2.495704412460327	-2.4202146530151367	0.6439954042434692	-0.3737313449382782	0.6187922954559326	2.5274100303649902	0.6810630559921265	-1.5529617071151733	0.5930455923080444	1.212450385093689	-0.36093881726264954
-1.0404384136199951	0.42317435145378113	-0.32625097036361694	-1.4097352027893066	1.4356666803359985	-1.4917092323303223	0.112725168466568	1.1075413227081299	-0.35357797145843506	1.9777257442474365	-0.4684021770954132	-0.2789810597896576	0.038158513605594635	-2.435072422027588	-2.908869743347168	1.0155785083770752	0.5743292570114136	-0.20255014300346375	-0.9758763313293457	2.6979782581329346	0.5709217190742493	-1.1403687000274658	-0.9377678632736206	-1.7946124076843262	-1.662603735923767	0.27413642406463623	-1.4975354671478271	0.7915588617324829	-0.2405833601951599	0.36432358622550964	-2.619077682495117	1.1385294198989868	-0.08453410118818283	-0.2275323122739792	2.5307891368865967	1.1231111288070679	0.8322790861129761	1.7956950664520264	2.787330150604248	2.5273666381835938	-2.941040277481079	0.4489472210407257	0.2037353366613388	0.40899768471717834	1.896979808807373	1.0385076999664307	-1.6125568151474	0.9000718593597412	1.4495759010314941	-0.7713500261306763
-1.0012093782424927	0.5455465912818909	-0.33264535665512085	-1.3427461385726929	1.4421347379684448	-1.6142147779464722	-0.14163176715373993	1.2264320850372314	-0.19096407294273376	2.2230887413024902	-0.4845007359981537	-0.17613261938095093	0.2395065724849701	-2.362058639526367	-2.8872931003570557	0.9960004687309265	0.3342321217060089	-0.186498761177063	-0.9810199737548828	2.657625675201416	0.7076752781867981	-0.8815857172012329	-1.0666271448135376	-1.4770313501358032	-1.3514453172683716	0.6018412113189697	-1.5443929433822632	0.74949049949646	-0.3734840154647827	0.1428479552268982	-2.347790002822876	0.9994704723358154	0.17991352081298828	0.044755905866622925	2.764655351638794	0.8839824199676514	0.8067632913589478	1.7490777969360352	2.975769281387329	2.4451375007629395	-2.8752260208129883	0.581760823726654	-0.05022906884551048	0.420364111661911	2.0083091259002686	0.9944047927856445	-1.7103897333145142	0.8821487426757812	1.5142866373062134	-0.5915044546127319
-0.9300796985626221	0.18366724252700806	-0.028382889926433563	-1.6600077152252197	1.0895274877548218	-1.2859336137771606	-0.3845817744731903	1.4882144927978516	-0.37711483240127563	1.9840811491012573	-0.3970086872577667	-0.3715936839580536	0.4526056945323944	-2.411367416381836	-2.6871144771575928	1.161426305770874	0.2622196674346924	0.04527251422405243	-0.6208623647689819	2.783352851867676	0.3336603343486786	-1.0697152614593506	-0.3617185354232788	-1.8602725267410278	-1.62068772315979	0.3996155560016632	-1.874594807624817	0.8756392598152161	-0.5834347009658813	0.5332037806510925	-2.446234703063965	0.7110885977745056	0.057292431592941284	-0.17356757819652557	2.5483036041259766	0.7694675326347351	1.1694321632385254	1.612856388092041	2.9036316871643066	2.886585235595703	-2.447713613510132	0.29131659865379333	0.10725659132003784	0.6037612557411194	2.331502914428711	0.8096150159835815	-1.461761713027954	0.48219096660614014	1.3351715803146362	-0.5586652755737305
0.1575455665588379	0.965277373790741	-0.8003877997398376	0.3696604371070862	-0.3824705481529236	-0.593525767326355	-1.4199491739273071	-0.4313603639602661	0.4695481061935425	2.1429409980773926	1.1771525144577026	1.0563701391220093	-2.3091180324554443	-1.6861845254898071	-1.0712002515792847	1.184386134147644	-0.8157300353050232	-0.4370054304599762	0.6942389607429504	2.8058414459228516	1.3362828493118286	-2.5072360038757324	-0.7890019416809082	-0.25544390082359314	-1.0369375944137573	-0.14966191351413727	-2.4939181804656982	-1.0512452125549316	-0.3179017901420593	-1.0104070901870728	0.2226657122373581	-0.2648182809352875	0.81974196434021	-0.2186843603849411	0.17408078908920288	0.22081616520881653	2.557171583175659	-0.2983575463294983	-0.12874571979045868	2.5014569759368896	-2.268744707107544	2.3124537467956543	1.377946376800537	-0.19929048418998718	-0.13481022417545319	-0.01996733248233795	-1.5795060396194458	0.9946286082267761	0.44136467576026917	1.372741460800171
-0.6225888729095459	1.4215937852859497	-0.8144813179969788	0.030127301812171936	0.26467299461364746	-0.14461083710193634	-0.2951492965221405	0.5263348817825317	0.8137739896774292	1.290939450263977	-1.2536615133285522	-0.09518475085496902	-1.0920723676681519	-2.2030274868011475	-0.822208821773529	1.7208361625671387	1.3342772722244263	0.9934772253036499	0.9391018152236938	-0.02654942125082016	-0.627936840057373	-2.351297616958618	1.3652292490005493	-2.411043643951416	-2.005551338195801	-0.9559139609336853	-2.124382972717285	0.5071623921394348	0.3942069709300995	-0.6281700730323792	-0.5799546837806702	-1.0979331731796265	0.4878206253051758	2.0119175910949707	0.8340638279914856	0.13910409808158875	-0.6946157813072205	0.7643340229988098	0.8419265151023865	2.471985101699829	-1.8627992868423462	-0.06403481215238571	-0.3959543704986572	0.8871654868125916	-0.05357900261878967	-0.027473092079162598	-1.782835841178894	-1.8814442157745361	0.42508789896965027	0.5506880283355713
0.19658946990966797	0.8805256485939026	-0.6819326281547546	0.3650899827480316	-0.44472384452819824	-0.5913439989089966	-1.533453106880188	-0.43590831756591797	0.38396766781806946	2.144822120666504	1.1870745420455933	1.1197311878204346	-2.4086272716522217	-1.6828923225402832	-0.9695906639099121	1.2452728748321533	-0.7726432085037231	-0.380178838968277	0.6794453859329224	2.7489540576934814	1.1796265840530396	-2.5507264137268066	-0.6603420376777649	-0.3200082778930664	-1.0831106901168823	-0.19195811450481415	-2.478248357772827	-0.9938311576843262	-0.4145389795303345	-1.0713592767715454	0.21394236385822296	-0.11192917078733444	0.7797750234603882	-0.2472904771566391	0.1910979002714157	0.2799410820007324	2.630903959274292	-0.2779102325439453	-0.015011950396001339	2.5934369564056396	-2.235072135925293	2.2805423736572266	1.3385553359985352	-0.1448795199394226	-0.19611205160617828	0.014509767293930054	-1.6161353588104248	0.8742775917053223	0.3648853600025177	1.4581401348114014
0.19658946990966797	0.8805256485939026	-0.6819326281547546	0.3650899827480316	-0.44472384452819824	-0.5913439989089966	-1.533453106880188	-0.43590831756591797	0.38396766781806946	2.144822120666504	1.1870745420455933	1.1197311878204346	-2.4086272716522217	-1.6828923225402832	-0.9695906639099121	1.2452728748321533	-0.7726432085037231	-0.380178838968277	0.6794453859329224	2.7489540576934814	1.1796265840530396	-2.5507264137268066	-0.6603420376777649	-0.3200082778930664	-1.0831106901168823	-0.19195811450481415	-2.478248357772827	-0.9938311576843262	-0.4145389795303345	-1.0713592767715454	0.21394236385822296	-0.11192917078733444	0.7797750234603882	-0.2472904771566391	0.1910979002714157	0.2799410820007324	2.630903959274292	-0.2779102325439453	-0.015011950396001339	2.5934369564056396	-2.235072135925293	2.2805423736572266	1.3385553359985352	-0.1448795199394226	-0.19611205160617828	0.014509767293930054	-1.6161353588104248	0.8742775917053223	0.3648853600025177	1.4581401348114014
0.1425362229347229	0.9854090809822083	-0.7912291884422302	0.3858136236667633	-0.3773072361946106	-0.60716712474823	-1.408769965171814	-0.4227867126464844	0.44148895144462585	2.1500132083892822	1.1689530611038208	1.075108528137207	-2.3249013423919678	-1.7002787590026855	-1.0331037044525146	1.1602283716201782	-0.8061571717262268	-0.41365763545036316	0.6880406737327576	2.7892367839813232	1.360960602760315	-2.4804232120513916	-0.7694351673126221	-0.2262362837791443	-1.0470479726791382	-0.1343112587928772	-2.506533145904541	-1.048787236213684	-0.35307633876800537	-1.018101692199707	0.24993784725666046	-0.24397043883800507	0.844455361366272	-0.23777131736278534	0.16281093657016754	0.17768004536628723	2.5322797298431396	-0.2883134186267853	-0.09685953706502914	2.5514261722564697	-2.2735092639923096	2.273240089416504	1.3365771770477295	-0.20173323154449463	-0.12342101335525513	-0.026110991835594177	-1.6177496910095215	1.004313349723816	0.4316953420639038	1.3783869743347168
0.08374989032745361	0.7213360071182251	-0.5682687163352966	0.1305631548166275	-0.40101194381713867	-0.6857656240463257	-1.5349653959274292	-0.7831228375434875	0.2709091007709503	2.2726662158966064	1.5653995275497437	1.2607476711273193	-2.4848685264587402	-1.6215593814849854	-1.0839077234268188	1.460736870765686	-0.8772741556167603	-0.47666507959365845	0.4523022174835205	2.8698267936706543	0.9325529932975769	-2.6018309593200684	-0.48824191093444824	-0.545892596244812	-1.0080777406692505	-0.2803243100643158	-2.385312557220459	-0.9870775938034058	-0.3617706298828125	-0.9377561807632446	0.08635899424552917	-0.020236175507307053	0.5989744663238525	-0.12474112212657928	0.0549921840429306	0.35386502742767334	2.5309860706329346	-0.0027000531554222107	-0.08798075467348099	2.9287195205688477	-2.208359956741333	2.434391498565674	1.3177446126937866	0.03359343856573105	0.019899293780326843	0.09818853437900543	-1.7619730234146118	0.894444465637207	0.5412824749946594	1.19294273853302
0.10230310261249542	0.66697096824646	-0.6452152132987976	0.1801382601261139	-0.33293503522872925	-0.7473009824752808	-1.4564282894134521	-0.8187119364738464	0.26890748739242554	2.298308849334717	1.5342397689819336	1.1953535079956055	-2.472454786300659	-1.6385446786880493	-1.0270873308181763	1.483467936515808	-0.8201580047607422	-0.4227592647075653	0.5237932205200195	2.875338077545166	0.8845083713531494	-2.6253392696380615	-0.5151392221450806	-0.4816860556602478	-0.9881002902984619	-0.18203160166740417	-2.4692795276641846	-1.0281672477722168	-0.4230116605758667	-0.9129810929298401	0.14477555453777313	-0.02970663458108902	0.6429913640022278	-0.1964999884366989	0.06255912780761719	0.3822588324546814	2.483430862426758	0.009778807871043682	-0.10153918713331223	2.920588731765747	-2.1967272758483887	2.3578109741210938	1.3544549942016602	0.0008924826979637146	-0.027751922607421875	0.11517763882875443	-1.7758668661117554	0.9982340335845947	0.5575013756752014	1.2732899188995361
0.6191809177398682	-0.329906702041626	-1.0438891649246216	0.5857424736022949	0.1330176740884781	0.5090947151184082	0.15626665949821472	-0.1960480958223343	0.2312270998954773	1.0209358930587769	-1.7358771562576294	0.21356946229934692	-2.1886167526245117	-1.4953731298446655	-0.2813754379749298	1.2988572120666504	0.6263865828514099	1.4148838520050049	0.7894667387008667	0.42039692401885986	-0.7457005977630615	-2.6929094791412354	0.11472092568874359	-1.4577701091766357	-3.0685930252075195	-3.0366129875183105	-1.6711355447769165	0.6985768675804138	1.2756896018981934	-0.1433555781841278	-0.15729664266109467	0.23381702601909637	0.9942288398742676	2.363081932067871	0.02564537525177002	0.007845625281333923	-1.8857250213623047	0.3527449369430542	-0.1338948756456375	1.4161112308502197	-2.0759189128875732	0.31737303733825684	-1.297881007194519	0.14861154556274414	0.4692535996437073	-0.6482102870941162	-1.2777560949325562	-2.346944570541382	0.1194845512509346	0.3076746463775635
0.5006310343742371	0.2246275246143341	-1.0768600702285767	0.39103925228118896	-0.002156779170036316	0.7256886959075928	-0.0816192626953125	-0.20105107128620148	0.44938185811042786	0.9052876234054565	-1.3350164890289307	0.13869139552116394	-2.06887149810791	-1.588858962059021	-0.11653465777635574	1.3977750539779663	0.4580582082271576	0.8048665523529053	1.0953705310821533	0.352628231048584	-0.45624712109565735	-2.5053083896636963	0.35531559586524963	-1.6804720163345337	-3.033104181289673	-2.800157308578491	-1.5361607074737549	0.36971718072891235	1.2139906883239746	-0.14982467889785767	-0.4083358645439148	-0.004203041084110737	0.8200721144676208	2.086670160293579	0.20120501518249512	-0.03190110623836517	-1.8161702156066895	0.30724069476127625	-0.014326627366244793	1.719700813293457	-2.338817834854126	0.1764553040266037	-1.2386993169784546	0.30297741293907166	0.6834239363670349	-0.5743206739425659	-1.474192500114441	-2.371199131011963	0.49468469619750977	0.0643884539604187
0.1575455665588379	0.965277373790741	-0.8003877997398376	0.3696604371070862	-0.3824705481529236	-0.593525767326355	-1.4199491739273071	-0.4313603639602661	0.4695481061935425	2.1429409980773926	1.1771525144577026	1.0563701391220093	-2.3091180324554443	-1.6861845254898071	-1.0712002515792847	1.184386134147644	-0.8157300353050232	-0.4370054304599762	0.6942389607429504	2.8058414459228516	1.3362828493118286	-2.5072360038757324	-0.7890019416809082	-0.25544390082359314	-1.0369375944137573	-0.14966191351413727	-2.4939181804656982	-1.0512452125549316	-0.3179017901420593	-1.0104070901870728	0.2226657122373581	-0.2648182809352875	0.81974196434021	-0.2186843603849411	0.17408078908920288	0.22081616520881653	2.557171583175659	-0.2983575463294983	-0.12874571979045868	2.5014569759368896	-2.268744707107544	2.3124537467956543	1.377946376800537	-0.19929048418998718	-0.13481022417545319	-0.01996733248233795	-1.5795060396194458	0.9946286082267761	0.44136467576026917	1.372741460800171
0.5293644666671753	-0.12562325596809387	-1.1829497814178467	0.2641877830028534	-0.0546686053276062	0.521691083908081	0.06287135928869247	-0.16759701073169708	0.0793382078409195	0.8346899151802063	-1.8304164409637451	0.520245373249054	-2.3599252700805664	-1.5369521379470825	-0.3805662989616394	1.263048529624939	0.5164647102355957	1.0013052225112915	0.7551610469818115	0.4680030047893524	-0.7493625283241272	-2.6884140968322754	-0.021001264452934265	-1.4217798709869385	-2.9541070461273193	-3.0649287700653076	-1.4595988988876343	0.4752260446548462	1.2707984447479248	-0.37336263060569763	-0.2519800662994385	0.3422156870365143	1.0401556491851807	2.2742438316345215	0.0829538032412529	-0.15468068420886993	-1.7926859855651855	0.4312904179096222	0.07583411037921906	1.593430519104004	-2.2340033054351807	0.40865325927734375	-1.3142752647399902	0.2926922142505646	0.6667270064353943	-0.6661220788955688	-1.4168411493301392	-2.541086435317993	0.1797407865524292	0.1674777865409851
0.1425362229347229	0.9854090809822083	-0.7912291884422302	0.3858136236667633	-0.3773072361946106	-0.60716712474823	-1.408769965171814	-0.4227867126464844	0.44148895144462585	2.1500132083892822	1.1689530611038208	1.075108528137207	-2.3249013423919678	-1.7002787590026855	-1.0331037044525146	1.1602283716201782	-0.8061571717262268	-0.41365763545036316	0.6880406737327576	2.7892367839813232	1.360960602760315	-2.4804232120513916	-0.7694351673126221	-0.2262362837791443	-1.0470479726791382	-0.1343112587928772	-2.506533145904541	-1.048787236213684	-0.35307633876800537	-1.018101692199707	0.24993784725666046	-0.24397043883800507	0.844455361366272	-0.23777131736278534	0.16281093657016754	0.17768004536628723	2.5322797298431396	-0.2883134186267853	-0.09685953706502914	2.5514261722564697	-2.2735092639923096	2.273240089416504	1.3365771770477295	-0.20173323154449463	-0.12342101335525513	-0.026110991835594177	-1.6177496910095215	1.004313349723816	0.4316953420639038	1.3783869743347168
0.5670970678329468	0.0004595741629600525	-1.0398930311203003	0.37163954973220825	-0.07177212834358215	0.6887881755828857	0.061717305332422256	-0.1351580172777176	0.23442566394805908	0.7243951559066772	-1.8013261556625366	0.33606064319610596	-2.252751588821411	-1.4129211902618408	-0.37438899278640747	1.253909707069397	0.579797625541687	1.082682490348816	0.746240496635437	0.38305073976516724	-0.7560176253318787	-2.6331801414489746	0.027488239109516144	-1.481505036354065	-3.152697801589966	-3.1578500270843506	-1.4190870523452759	0.5922417640686035	1.191664218902588	-0.20728309452533722	-0.21387089788913727	0.3692914843559265	0.9949964284896851	2.2886569499969482	0.20065675675868988	-0.1385568231344223	-1.7348774671554565	0.34400296211242676	-0.043853528797626495	1.5716968774795532	-2.1414871215820312	0.41639453172683716	-1.3140588998794556	0.17546582221984863	0.8805404305458069	-0.7001879215240479	-1.3861634731292725	-2.473191738128662	0.19351063668727875	0.036180391907691956
0.544192910194397	0.5575688481330872	-0.9427311420440674	0.6006600856781006	-0.2475452423095703	-0.3556283712387085	-1.1984511613845825	-0.34257084131240845	0.4739309251308441	1.9933384656906128	0.8305611610412598	1.100757122039795	-2.1273248195648193	-1.4852765798568726	-0.7533299326896667	1.4634006023406982	-0.505942165851593	-0.6956031322479248	0.9111835956573486	2.4592301845550537	1.4805240631103516	-2.5444862842559814	-0.5032179951667786	-0.07656578719615936	-1.2159185409545898	0.028343455865979195	-2.614763021469116	-1.2582011222839355	-0.49426066875457764	-0.9251046180725098	0.20055104792118073	-0.14586244523525238	1.0244231224060059	-0.34714794158935547	0.14197197556495667	0.2666167616844177	2.5575265884399414	-0.42606592178344727	-0.3364920914173126	2.639683485031128	-2.452070474624634	2.1086974143981934	1.059952735900879	-0.03349841758608818	-0.35168761014938354	0.0347459614276886	-1.8505617380142212	0.8478511571884155	0.3784945607185364	1.817194938659668
0.10230310261249542	0.66697096824646	-0.6452152132987976	0.1801382601261139	-0.33293503522872925	-0.7473009824752808	-1.4564282894134521	-0.8187119364738464	0.26890748739242554	2.298308849334717	1.5342397689819336	1.1953535079956055	-2.472454786300659	-1.6385446786880493	-1.0270873308181763	1.483467936515808	-0.8201580047607422	-0.4227592647075653	0.5237932205200195	2.875338077545166	0.8845083713531494	-2.6253392696380615	-0.5151392221450806	-0.4816860556602478	-0.9881002902984619	-0.18203160166740417	-2.4692795276641846	-1.0281672477722168	-0.4230116605758667	-0.9129810929298401	0.14477555453777313	-0.02970663458108902	0.6429913640022278	-0.1964999884366989	0.06255912780761719	0.3822588324546814	2.483430862426758	0.009778807871043682	-0.10153918713331223	2.920588731765747	-2.1967272758483887	2.3578109741210938	1.3544549942016602	0.0008924826979637146	-0.027751922607421875	0.11517763882875443	-1.7758668661117554	0.9982340335845947	0.5575013756752014	1.2732899188995361
0.7392343878746033	-0.017567932605743408	-1.0806808471679688	0.5235024690628052	-0.03908932954072952	0.7992410659790039	-0.08495031297206879	-0.19634629786014557	0.32482537627220154	0.969409704208374	-1.4889929294586182	0.1803918480873108	-2.044833183288574	-1.5916452407836914	-0.03170321136713028	1.4175111055374146	0.6813905239105225	1.1857155561447144	1.0629414319992065	0.4232877492904663	-0.4483519494533539	-2.738521099090576	0.44897812604904175	-1.4751118421554565	-3.1699979305267334	-2.8620502948760986	-1.3626179695129395	0.5292619466781616	1.3771498203277588	-0.2673720717430115	-0.3991008400917053	0.13553085923194885	0.8738318681716919	2.0235188007354736	0.15095582604408264	-0.04476773738861084	-1.788090705871582	0.38012757897377014	-0.1419333666563034	1.573211669921875	-2.291226625442505	0.36982399225234985	-1.0977331399917603	0.18113914132118225	0.5341742038726807	-0.5022462606430054	-1.2411816120147705	-2.3705978393554688	0.244120791554451	0.13329604268074036
0.14192011952400208	0.6572155952453613	-0.6358067989349365	0.09985360503196716	-0.37648898363113403	-0.7200150489807129	-1.510001540184021	-0.7633810043334961	0.28062888979911804	2.326920747756958	1.5274524688720703	1.286087155342102	-2.507730484008789	-1.6445342302322388	-1.0623540878295898	1.529026985168457	-0.8557343482971191	-0.43767625093460083	0.4840235114097595	2.8796725273132324	0.9132328629493713	-2.6101629734039307	-0.5148359537124634	-0.5618759393692017	-1.0259476900100708	-0.2238808125257492	-2.416055202484131	-0.9573429822921753	-0.347828209400177	-0.9630774855613708	0.0853670984506607	-0.04411764815449715	0.5426616072654724	-0.10668779909610748	0.05550594627857208	0.36142122745513916	2.5098817348480225	-0.008054124191403389	-0.14354635775089264	2.8721868991851807	-2.228790760040283	2.3960862159729004	1.4098626375198364	-0.04531727731227875	-0.040537282824516296	0.18472912907600403	-1.7267181873321533	0.8640865087509155	0.5939394235610962	1.2406052350997925
0.08374989032745361	0.7213360071182251	-0.5682687163352966	0.1305631548166275	-0.40101194381713867	-0.6857656240463257	-1.5349653959274292	-0.7831228375434875	0.2709091007709503	2.2726662158966064	1.5653995275497437	1.2607476711273193	-2.4848685264587402	-1.6215593814849854	-1.0839077234268188	1.460736870765686	-0.8772741556167603	-0.47666507959365845	0.4523022174835205	2.8698267936706543	0.9325529932975769	-2.6018309593200684	-0.48824191093444824	-0.545892596244812	-1.0080777406692505	-0.2803243100643158	-2.385312557220459	-0.9870775938034058	-0.3617706298828125	-0.9377561807632446	0.08635899424552917	-0.020236175507307053	0.5989744663238525	-0.12474112212657928	0.0549921840429306	0.35386502742767334	2.5309860706329346	-0.0027000531554222107	-0.08798075467348099	2.9287195205688477	-2.208359956741333	2.434391498565674	1.3177446126937866	0.03359343856573105	0.019899293780326843	0.09818853437900543	-1.7619730234146118	0.894444465637207	0.5412824749946594	1.19294273853302
-1.537351369857788	2.506688356399536	0.8600801825523376	-0.2824047803878784	0.9602044224739075	-0.585721492767334	0.22018705308437347	0.054528817534446716	1.9861396551132202	1.7420557737350464	2.2877705097198486	-0.48104196786880493	-1.1921367645263672	-1.8663760423660278	-0.768114447593689	-0.049060024321079254	0.5454327464103699	-1.3200078010559082	-0.29072874784469604	0.6179850697517395	-0.23066505789756775	-3.2012903690338135	0.5765187740325928	-0.38791659474372864	-0.5860546231269836	1.3586549758911133	-0.010382331907749176	-1.1711560487747192	-1.064988374710083	0.2455870658159256	-1.4122711420059204	0.012032558210194111	-0.5019410848617554	-1.2553009986877441	-0.8436188101768494	0.23993763327598572	1.6990734338760376	-0.0932915210723877	-0.42703279852867126	-0.735993504524231	-0.24473023414611816	0.943775475025177	-1.217263102531433	-0.6137555837631226	-1.674608588218689	0.21518473327159882	-1.444425344467163	0.01240125298500061	3.300640821456909	0.8844447135925293
0.6508280038833618	-0.24724388122558594	-1.0604254007339478	0.38284531235694885	0.03526774048805237	0.5953515768051147	-0.09865143895149231	-0.17620043456554413	0.2560383677482605	0.822778046131134	-1.8685935735702515	0.3335390090942383	-2.2120044231414795	-1.5551769733428955	-0.4585661292076111	1.271028995513916	0.6168670058250427	1.2474758625030518	0.7906593084335327	0.37066757678985596	-0.6389325261116028	-2.533858060836792	0.08445221185684204	-1.3893417119979858	-2.9999449253082275	-3.0483791828155518	-1.4555126428604126	0.5885095596313477	1.3409652709960938	-0.31423577666282654	-0.11385168135166168	0.20487193763256073	1.0265659093856812	2.395751476287842	0.10155213624238968	-0.09073032438755035	-1.9718283414840698	0.37064605951309204	-0.018274560570716858	1.5043524503707886	-2.1282942295074463	0.2171008586883545	-1.346161127090454	0.19229567050933838	0.7358765602111816	-0.7429385185241699	-1.2797132730484009	-2.46665096282959	0.065313421189785	0.2637355327606201
-1.5932891368865967	2.4934091567993164	0.8171499967575073	-0.32302501797676086	0.9748358130455017	-0.672598123550415	0.06749304383993149	0.027296900749206543	1.9307886362075806	1.837283968925476	2.123574733734131	-0.3683592677116394	-1.1546329259872437	-1.9837548732757568	-0.8856583833694458	-0.13896983861923218	0.5506480932235718	-1.3057440519332886	-0.22256799042224884	0.7247306108474731	-0.21675655245780945	-3.137277603149414	0.5413685441017151	-0.35854583978652954	-0.5804705619812012	1.3258997201919556	-0.09619513899087906	-1.1892651319503784	-0.9710368514060974	0.17219240963459015	-1.3588154315948486	-0.06336012482643127	-0.3867224454879761	-1.2365378141403198	-0.7572290897369385	0.2559995651245117	1.6864441633224487	-0.1776455193758011	-0.42080461978912354	-0.9360459446907043	-0.27168840169906616	0.9949566125869751	-1.2022238969802856	-0.612295925617218	-1.6151695251464844	0.2784591317176819	-1.3176743984222412	-0.006424829363822937	3.2992491722106934	0.9173953533172607
-1.6416099071502686	2.547250509262085	0.7938777208328247	-0.22782409191131592	1.0097641944885254	-0.5488327741622925	0.1532660722732544	0.05196182429790497	1.9906538724899292	1.7687597274780273	2.1888046264648438	-0.4816710948944092	-1.3189687728881836	-1.7775613069534302	-0.7968369722366333	-0.023597605526447296	0.5343849062919617	-1.4116514921188354	-0.4447675347328186	0.6156771183013916	-0.18109887838363647	-3.1248393058776855	0.47022855281829834	-0.28492459654808044	-0.5740466713905334	1.280961275100708	-0.08772877603769302	-1.2169033288955688	-1.0618650913238525	0.24166731536388397	-1.424811840057373	0.01950007677078247	-0.4306287467479706	-1.1356619596481323	-0.8046791553497314	0.1746915727853775	1.5862656831741333	-0.11313312500715256	-0.35236600041389465	-0.7059785723686218	-0.3459770977497101	0.9237343072891235	-1.1822172403335571	-0.6298444271087646	-1.562550663948059	0.32190579175949097	-1.4538246393203735	0.09539889544248581	3.3362319469451904	0.9705514907836914
0.45817655324935913	0.6358380913734436	-1.0337783098220825	0.611878514289856	-0.17545083165168762	-0.3928651809692383	-1.051377773284912	-0.3368458151817322	0.47912299633026123	2.0996198654174805	0.8932684659957886	1.0137436389923096	-2.0336806774139404	-1.5385453701019287	-0.7888544201850891	1.4728301763534546	-0.5907782912254333	-0.6930257081985474	0.8465210795402527	2.4779016971588135	1.620162844657898	-2.4037466049194336	-0.5301021337509155	-0.054986849427223206	-1.1257058382034302	0.14308185875415802	-2.6380209922790527	-1.2305383682250977	-0.4717777371406555	-0.8731756210327148	0.24893595278263092	-0.28639328479766846	1.032049536705017	-0.3547399044036865	0.15354059636592865	0.20864072442054749	2.51283860206604	-0.39852049946784973	-0.3818244934082031	2.5721263885498047	-2.534799575805664	2.1169023513793945	1.1175851821899414	-0.052943937480449677	-0.3296440839767456	0.015719816088676453	-1.8502997159957886	0.9593814611434937	0.4562200903892517	1.7472407817840576
-1.491032361984253	2.6099581718444824	0.7974763512611389	-0.16165891289710999	0.9207442402839661	-0.6348079442977905	0.1548987329006195	-0.029250621795654297	1.918243169784546	1.7569094896316528	2.2058966159820557	-0.46883106231689453	-1.083003044128418	-1.7313095331192017	-0.5119274854660034	-0.079389289021492	0.5613180994987488	-1.4168213605880737	-0.06588263809680939	0.7312052249908447	-0.1280793845653534	-3.1970112323760986	0.6749196648597717	-0.2702827453613281	-0.4180585443973541	1.4212270975112915	-0.0879470705986023	-1.2703158855438232	-1.121582269668579	0.42509904503822327	-1.3538751602172852	0.13268496096134186	-0.46310853958129883	-1.3830227851867676	-0.9068745970726013	0.19711218774318695	1.5790315866470337	-0.25048866868019104	-0.3108779788017273	-0.7270098924636841	-0.2515956163406372	1.0401318073272705	-0.9860862493515015	-0.6364163160324097	-1.7006566524505615	0.3305776119232178	-1.4764752388000488	0.19941934943199158	3.2551944255828857	1.0244765281677246
-1.6804687976837158	2.5582473278045654	0.812624990940094	-0.3201979994773865	0.976360023021698	-0.6437180638313293	0.19867970049381256	0.048654705286026	1.9857159852981567	1.7696640491485596	2.1757071018218994	-0.36850446462631226	-1.2979228496551514	-1.9281607866287231	-0.8411678075790405	-0.061940617859363556	0.517093300819397	-1.3557530641555786	-0.37652379274368286	0.6670712828636169	-0.2290460765361786	-3.1621885299682617	0.4145822525024414	-0.32409510016441345	-0.5404441356658936	1.276244044303894	-0.041043639183044434	-1.2575730085372925	-1.0470082759857178	0.2323249727487564	-1.3892909288406372	0.06996762752532959	-0.4085639715194702	-1.2441747188568115	-0.8532708287239075	0.1633739173412323	1.5801037549972534	-0.08015188574790955	-0.4190499186515808	-0.7540841102600098	-0.3327192962169647	1.0286675691604614	-1.220685601234436	-0.5904929637908936	-1.6011123657226562	0.35068079829216003	-1.3663872480392456	0.08030736446380615	3.2564711570739746	0.8074750900268555
-1.621722936630249	2.6229846477508545	0.7586445808410645	-0.12080422043800354	0.8708805441856384	-0.7342395782470703	0.077690988779068	-0.07803051173686981	1.9477519989013672	1.7277958393096924	2.243464946746826	-0.5909077525138855	-1.0868134498596191	-1.7346371412277222	-0.5410159826278687	-0.020239271223545074	0.4777754545211792	-1.4813555479049683	-0.11371958255767822	0.6925589442253113	-0.046497687697410583	-3.0911359786987305	0.4649706482887268	-0.27143529057502747	-0.38756057620048523	1.3237268924713135	-0.07994312047958374	-1.280115008354187	-1.1941111087799072	0.5235913991928101	-1.3543198108673096	0.213039368391037	-0.5145230293273926	-1.4275963306427002	-0.9277783036231995	0.07725364714860916	1.5632466077804565	-0.2945970892906189	-0.19493724405765533	-0.523224413394928	-0.3306678235530853	0.9326874613761902	-0.7771406173706055	-0.6706596612930298	-1.6004935503005981	0.19563162326812744	-1.6227593421936035	0.27584031224250793	3.34098744392395	0.9892795085906982
0.14192011952400208	0.6572155952453613	-0.6358067989349365	0.09985360503196716	-0.37648898363113403	-0.7200150489807129	-1.510001540184021	-0.7633810043334961	0.28062888979911804	2.326920747756958	1.5274524688720703	1.286087155342102	-2.507730484008789	-1.6445342302322388	-1.0623540878295898	1.529026985168457	-0.8557343482971191	-0.43767625093460083	0.4840235114097595	2.8796725273132324	0.9132328629493713	-2.6101629734039307	-0.5148359537124634	-0.5618759393692017	-1.0259476900100708	-0.2238808125257492	-2.416055202484131	-0.9573429822921753	-0.347828209400177	-0.9630774855613708	0.0853670984506607	-0.04411764815449715	0.5426616072654724	-0.10668779909610748	0.05550594627857208	0.36142122745513916	2.5098817348480225	-0.008054124191403389	-0.14354635775089264	2.8721868991851807	-2.228790760040283	2.3960862159729004	1.4098626375198364	-0.04531727731227875	-0.040537282824516296	0.18472912907600403	-1.7267181873321533	0.8640865087509155	0.5939394235610962	1.2406052350997925
0.12625469267368317	0.6073383688926697	-0.6836010813713074	0.17936673760414124	-0.3163909912109375	-0.7971727848052979	-1.4408468008041382	-0.8043957352638245	0.25781798362731934	2.3129286766052246	1.5211292505264282	1.167717456817627	-2.4773900508880615	-1.6565061807632446	-1.0288193225860596	1.5350545644760132	-0.7728971838951111	-0.375360906124115	0.5051429271697998	2.8961737155914307	0.8730109333992004	-2.6199302673339844	-0.550200879573822	-0.48001009225845337	-1.0107005834579468	-0.14235302805900574	-2.4918057918548584	-0.9737952947616577	-0.4038403034210205	-0.9353989362716675	0.15013565123081207	-0.04815424233675003	0.616124153137207	-0.15429209172725677	0.10339927673339844	0.39971205592155457	2.4646174907684326	0.00026924721896648407	-0.0833030566573143	2.848295211791992	-2.208570718765259	2.3426461219787598	1.4123586416244507	-0.08586235344409943	-0.06037229299545288	0.15053477883338928	-1.759132742881775	0.973254382610321	0.5965840220451355	1.3093410730361938
-1.576850175857544	2.61995792388916	0.7150533199310303	-0.09409360587596893	0.8502527475357056	-0.7173293828964233	0.031214803457260132	-0.07075513899326324	1.929196834564209	1.741949439048767	2.2511403560638428	-0.5679210424423218	-1.1206268072128296	-1.7608352899551392	-0.5594599843025208	-0.03845986723899841	0.4822429120540619	-1.4563113451004028	-0.09972222149372101	0.699882984161377	-0.06636308878660202	-3.1106090545654297	0.47124534845352173	-0.3155580461025238	-0.39547935128211975	1.3261921405792236	-0.10185331106185913	-1.2954021692276	-1.1572530269622803	0.4658906161785126	-1.3113219738006592	0.19187003374099731	-0.5163758993148804	-1.420492172241211	-0.9326493144035339	0.09960146993398666	1.5702972412109375	-0.29174619913101196	-0.22197650372982025	-0.5238535404205322	-0.3394889235496521	0.9792019128799438	-0.7750532031059265	-0.6586005091667175	-1.6081209182739258	0.18787550926208496	-1.6451659202575684	0.25150519609451294	3.3067760467529297	0.9976397752761841
-1.5435068607330322	2.55495548248291	0.7035647630691528	-0.06129170209169388	0.8246018290519714	-0.664253830909729	-0.09547093510627747	-0.12611623108386993	1.8778554201126099	1.8528077602386475	2.2036852836608887	-0.600189208984375	-1.0620611906051636	-1.865382432937622	-0.5311328768730164	0.0006775110960006714	0.43732210993766785	-1.3727140426635742	-0.06560789048671722	0.8419853448867798	-0.05251651257276535	-3.040936231613159	0.40867942571640015	-0.3616780936717987	-0.3774694502353668	1.2392339706420898	-0.2668750286102295	-1.3304619789123535	-1.2523014545440674	0.4339267909526825	-1.2343934774398804	0.23049351572990417	-0.5142681002616882	-1.510036826133728	-0.9176157116889954	0.029139384627342224	1.7003202438354492	-0.3444780111312866	-0.2088618129491806	-0.4442163109779358	-0.3935302197933197	1.0198018550872803	-0.5721522569656372	-0.7588405013084412	-1.4679888486862183	0.12049156427383423	-1.6739909648895264	0.25794386863708496	3.340733528137207	0.9117952585220337
0.544192910194397	0.5575688481330872	-0.9427311420440674	0.6006600856781006	-0.2475452423095703	-0.3556283712387085	-1.1984511613845825	-0.34257084131240845	0.4739309251308441	1.9933384656906128	0.8305611610412598	1.100757122039795	-2.1273248195648193	-1.4852765798568726	-0.7533299326896667	1.4634006023406982	-0.505942165851593	-0.6956031322479248	0.9111835956573486	2.4592301845550537	1.4805240631103516	-2.5444862842559814	-0.5032179951667786	-0.07656578719615936	-1.2159185409545898	0.028343455865979195	-2.614763021469116	-1.2582011222839355	-0.49426066875457764	-0.9251046180725098	0.20055104792118073	-0.14586244523525238	1.0244231224060059	-0.34714794158935547	0.14197197556495667	0.2666167616844177	2.5575265884399414	-0.42606592178344727	-0.3364920914173126	2.639683485031128	-2.452070474624634	2.1086974143981934	1.059952735900879	-0.03349841758608818	-0.35168761014938354	0.0347459614276886	-1.8505617380142212	0.8478511571884155	0.3784945607185364	1.817194938659668
0.4738193154335022	0.6141762733459473	-1.0338600873947144	0.6189224720001221	-0.1920730173587799	-0.39431869983673096	-1.0686314105987549	-0.3496896028518677	0.5049004554748535	2.1228878498077393	0.8813295364379883	1.02366304397583	-2.0017449855804443	-1.5318173170089722	-0.8058438897132874	1.4902642965316772	-0.6038355827331543	-0.6999163031578064	0.8736594319343567	2.49275803565979	1.6018203496932983	-2.4430506229400635	-0.5505163669586182	-0.1004524827003479	-1.1141295433044434	0.1279291808605194	-2.6504955291748047	-1.2398871183395386	-0.44810962677001953	-0.870180070400238	0.21340008080005646	-0.25351253151893616	0.9878196716308594	-0.3440748453140259	0.14214684069156647	0.24475646018981934	2.5384819507598877	-0.4077666997909546	-0.4094647467136383	2.520292043685913	-2.5334932804107666	2.1480307579040527	1.1695153713226318	-0.06316029280424118	-0.3130913972854614	0.02565324306488037	-1.820116400718689	0.9524892568588257	0.4736374318599701	1.7354865074157715
-1.6164190769195557	2.6119751930236816	0.7999427914619446	-0.10294605791568756	0.8235969543457031	-0.7294707298278809	-0.08155639469623566	-0.09781046211719513	1.8972734212875366	1.8047183752059937	2.2316689491271973	-0.5943172574043274	-1.1520177125930786	-1.7884076833724976	-0.5398447513580322	-0.016536913812160492	0.4660075902938843	-1.3674906492233276	-0.10103021562099457	0.7695185542106628	-0.07013923674821854	-3.0848517417907715	0.4668339490890503	-0.3642224967479706	-0.3839801847934723	1.2564160823822021	-0.13063853979110718	-1.3052291870117188	-1.210038185119629	0.418558269739151	-1.317236304283142	0.18397943675518036	-0.5357385873794556	-1.4268959760665894	-0.9153125882148743	0.06680579483509064	1.6137808561325073	-0.3131307363510132	-0.13097935914993286	-0.4230221211910248	-0.3732427656650543	0.970725417137146	-0.6927366852760315	-0.7109586000442505	-1.5027512311935425	0.21141986548900604	-1.6389381885528564	0.2601301670074463	3.3596246242523193	0.9428117275238037
-1.661564588546753	2.5116024017333984	0.7639621496200562	-0.19319361448287964	0.9632471203804016	-0.6312157511711121	0.11511577665805817	-0.03244200348854065	1.9260952472686768	1.7789790630340576	2.3458058834075928	-0.41194528341293335	-1.0785932540893555	-1.899359941482544	-0.7408543825149536	-0.039062075316905975	0.4524683356285095	-1.4312176704406738	-0.2793971300125122	0.6511722207069397	-0.13502946496009827	-3.2243378162384033	0.6080777645111084	-0.298850417137146	-0.5286626219749451	1.2954115867614746	-0.005203410983085632	-1.2105649709701538	-1.0918636322021484	0.2495376616716385	-1.2995549440383911	0.08451897650957108	-0.464509516954422	-1.3909027576446533	-1.0435315370559692	0.18578721582889557	1.6899385452270508	-0.1323496699333191	-0.4726213216781616	-0.711936354637146	-0.18947888910770416	1.054580807685852	-1.0279921293258667	-0.7097490429878235	-1.5944641828536987	0.24382735788822174	-1.453945279121399	0.1385486125946045	3.274440050125122	0.9313523769378662
-1.6717729568481445	2.655264377593994	0.8242478966712952	-0.1020515114068985	0.8418132066726685	-0.7195669412612915	-0.011216465383768082	-0.05369742214679718	1.9226616621017456	1.7979201078414917	2.3586320877075195	-0.4422781467437744	-1.107287883758545	-1.8069977760314941	-0.5456808805465698	-0.08410923182964325	0.4267227351665497	-1.3961244821548462	-0.1484348326921463	0.7006373405456543	-0.19076314568519592	-3.2863669395446777	0.67844158411026	-0.4249056577682495	-0.315024197101593	1.3069130182266235	-0.03093579038977623	-1.278387427330017	-1.2002894878387451	0.3626849949359894	-1.3825668096542358	0.2135046422481537	-0.5037832260131836	-1.3731820583343506	-1.0572702884674072	0.16068735718727112	1.5717359781265259	-0.1979125291109085	-0.21513433754444122	-0.4227270185947418	-0.3430412709712982	0.9666328430175781	-0.797917366027832	-0.7712841629981995	-1.5503931045532227	0.36152732372283936	-1.5760719776153564	0.2149161994457245	3.279430866241455	0.9497275352478027
-1.7234432697296143	2.5483205318450928	0.8304749131202698	-0.18762075901031494	0.9467987418174744	-0.688744306564331	0.18040889501571655	0.0013549625873565674	1.9812099933624268	1.7371611595153809	2.3335704803466797	-0.44114577770233154	-1.0811505317687988	-1.7961187362670898	-0.6782695651054382	-0.014584086835384369	0.48418596386909485	-1.3925206661224365	-0.28221434354782104	0.6065148115158081	-0.1942572295665741	-3.270420789718628	0.6795125603675842	-0.2966362535953522	-0.47968894243240356	1.2379748821258545	0.014970570802688599	-1.206536054611206	-1.1591787338256836	0.3250580430030823	-1.3369864225387573	0.11964600533246994	-0.5323241949081421	-1.291149377822876	-1.048802137374878	0.16045382618904114	1.608006477355957	-0.0932186096906662	-0.3392547369003296	-0.6206657290458679	-0.25438180565834045	1.029003381729126	-1.026108980178833	-0.6716845035552979	-1.6303799152374268	0.24102014303207397	-1.4448134899139404	0.06097631901502609	3.3154385089874268	0.9265714883804321
-1.6696994304656982	2.49924898147583	0.7122570276260376	-0.189683198928833	0.9980688691139221	-0.6189785003662109	0.13960838317871094	-0.025902479887008667	1.9307035207748413	1.7017875909805298	2.3187129497528076	-0.5212483406066895	-1.2371798753738403	-1.8120191097259521	-0.751995861530304	-0.05294199287891388	0.3315224349498749	-1.3516008853912354	-0.26282280683517456	0.6622926592826843	-0.24501091241836548	-3.3875954151153564	0.4756997227668762	-0.23402850329875946	-0.4519607126712799	1.2958920001983643	-0.03680320829153061	-1.2148284912109375	-1.0415728092193604	0.36297667026519775	-1.2376078367233276	0.23110951483249664	-0.3762117922306061	-1.252662181854248	-1.132906198501587	0.14514444768428802	1.621229648590088	-0.06100296229124069	-0.43434596061706543	-0.6084045767784119	-0.1860872507095337	1.0412108898162842	-1.0718884468078613	-0.6287654042243958	-1.6420342922210693	0.23714739084243774	-1.475928544998169	0.13371409475803375	3.2391908168792725	0.9931017160415649
0.28943055868148804	1.1190072298049927	1.6099848747253418	1.0141665935516357	-1.8527908325195312	0.8648135662078857	0.0037428736686706543	-0.6539402604103088	1.2269419431686401	1.4322493076324463	-1.1927136182785034	1.936198353767395	-0.7596198916435242	-0.0752958208322525	-0.4949411153793335	-0.8154709935188293	0.332114577293396	0.625008761882782	1.9671869277954102	0.7868979573249817	-0.6046332120895386	-0.7292237281799316	-0.8874199390411377	0.03484310209751129	-2.5859732627868652	-0.3452754616737366	-0.49978893995285034	-0.8591916561126709	-1.5465350151062012	-1.0098758935928345	0.5156806707382202	0.11811622232198715	0.3561619520187378	-0.7639921307563782	-1.8557037115097046	-0.36161452531814575	0.17633718252182007	0.1435016393661499	-1.507650375366211	-0.6797033548355103	0.19257056713104248	2.3863978385925293	-0.8407134413719177	-0.4252903461456299	-1.0610166788101196	0.0518987774848938	0.7286917567253113	-0.7966761589050293	-0.5556384921073914	-1.790650486946106
0.321267694234848	0.41952282190322876	-0.8176736235618591	0.2567637860774994	-0.31901466846466064	-0.31116366386413574	-1.3779993057250977	-0.6563140749931335	0.5004724860191345	2.200350761413574	1.3595845699310303	1.343176007270813	-2.2155728340148926	-1.3831937313079834	-0.9080170392990112	1.6858623027801514	-0.8909671902656555	-0.6643272638320923	0.7630957365036011	2.6629528999328613	1.1821898221969604	-2.4585859775543213	-0.4209755063056946	-0.3369804620742798	-1.0943022966384888	0.004271894693374634	-2.3929402828216553	-1.257043719291687	-0.33434444665908813	-0.9731315970420837	0.17651845514774323	-0.06390560418367386	0.7050362825393677	-0.21290497481822968	-0.023915186524391174	0.2873125672340393	2.5574300289154053	-0.0896964892745018	-0.5159414410591125	2.8434908390045166	-2.408752202987671	2.510589599609375	1.244102120399475	0.20608708262443542	-0.029921382665634155	0.14398908615112305	-1.9055020809173584	0.8490374088287354	0.6232999563217163	1.3462623357772827
0.28943055868148804	1.1190072298049927	1.6099848747253418	1.0141665935516357	-1.8527908325195312	0.8648135662078857	0.0037428736686706543	-0.6539402604103088	1.2269419431686401	1.4322493076324463	-1.1927136182785034	1.936198353767395	-0.7596198916435242	-0.0752958208322525	-0.4949411153793335	-0.8154709935188293	0.332114577293396	0.625008761882782	1.9671869277954102	0.7868979573249817	-0.6046332120895386	-0.7292237281799316	-0.8874199390411377	0.03484310209751129	-2.5859732627868652	-0.3452754616737366	-0.49978893995285034	-0.8591916561126709	-1.5465350151062012	-1.0098758935928345	0.5156806707382202	0.11811622232198715	0.3561619520187378	-0.7639921307563782	-1.8557037115097046	-0.36161452531814575	0.17633718252182007	0.1435016393661499	-1.507650375366211	-0.6797033548355103	0.19257056713104248	2.3863978385925293	-0.8407134413719177	-0.4252903461456299	-1.0610166788101196	0.0518987774848938	0.7286917567253113	-0.7966761589050293	-0.5556384921073914	-1.790650486946106
0.28943055868148804	1.1190072298049927	1.6099848747253418	1.0141665935516357	-1.8527908325195312	0.8648135662078857	0.0037428736686706543	-0.6539402604103088	1.2269419431686401	1.4322493076324463	-1.1927136182785034	1.936198353767395	-0.7596198916435242	-0.0752958208322525	-0.4949411153793335	-0.8154709935188293	0.332114577293396	0.625008761882782	1.9671869277954102	0.7868979573249817	-0.6046332120895386	-0.7292237281799316	-0.8874199390411377	0.03484310209751129	-2.5859732627868652	-0.3452754616737366	-0.49978893995285034	-0.8591916561126709	-1.5465350151062012	-1.0098758935928345	0.5156806707382202	0.11811622232198715	0.3561619520187378	-0.7639921307563782	-1.8557037115097046	-0.36161452531814575	0.17633718252182007	0.1435016393661499	-1.507650375366211	-0.6797033548355103	0.19257056713104248	2.3863978385925293	-0.8407134413719177	-0.4252903461456299	-1.0610166788101196	0.0518987774848938	0.7286917567253113	-0.7966761589050293	-0.5556384921073914	-1.790650486946106
0.1493310034275055	0.614068329334259	-0.4405635595321655	0.372895747423172	-0.22751012444496155	-0.7897331714630127	-1.2322416305541992	-0.4181201457977295	0.9495178461074829	2.2853400707244873	1.2464851140975952	0.6190322041511536	-2.389798402786255	-1.0876296758651733	-1.036891222000122	0.9770410656929016	-0.269742876291275	-0.26500651240348816	1.0557957887649536	2.794834852218628	0.8353738188743591	-2.9897100925445557	0.12227531522512436	-0.5955671668052673	-1.3843477964401245	0.098162442445755	-2.450525999069214	-0.9855725765228271	-0.3257174491882324	-0.8902066349983215	0.37029874324798584	0.10360083729028702	0.6892873644828796	-0.11857382953166962	0.17301200330257416	0.18104609847068787	2.745046615600586	-0.7942454218864441	-0.2082318812608719	2.366144895553589	-1.9681421518325806	2.4943904876708984	0.8647319674491882	0.2926546633243561	-0.47818636894226074	-0.5917607545852661	-1.6707783937454224	0.6999410390853882	0.4593135714530945	1.3781672716140747
0.28943055868148804	1.1190072298049927	1.6099848747253418	1.0141665935516357	-1.8527908325195312	0.8648135662078857	0.0037428736686706543	-0.6539402604103088	1.2269419431686401	1.4322493076324463	-1.1927136182785034	1.936198353767395	-0.7596198916435242	-0.0752958208322525	-0.4949411153793335	-0.8154709935188293	0.332114577293396	0.625008761882782	1.9671869277954102	0.7868979573249817	-0.6046332120895386	-0.7292237281799316	-0.8874199390411377	0.03484310209751129	-2.5859732627868652	-0.3452754616737366	-0.49978893995285034	-0.8591916561126709	-1.5465350151062012	-1.0098758935928345	0.5156806707382202	0.11811622232198715	0.3561619520187378	-0.7639921307563782	-1.8557037115097046	-0.36161452531814575	0.17633718252182007	0.1435016393661499	-1.507650375366211	-0.6797033548355103	0.19257056713104248	2.3863978385925293	-0.8407134413719177	-0.4252903461456299	-1.0610166788101196	0.0518987774848938	0.7286917567253113	-0.7966761589050293	-0.5556384921073914	-1.790650486946106
-1.6930046081542969	2.5136961936950684	0.7815150618553162	-0.1984642893075943	0.9504255652427673	-0.6157459616661072	0.06725306063890457	-0.045257315039634705	1.9771549701690674	1.742807388305664	2.340329647064209	-0.41711992025375366	-1.1061595678329468	-1.8781847953796387	-0.7524927854537964	-0.05093526095151901	0.4272044599056244	-1.3866747617721558	-0.14770415425300598	0.6534998416900635	-0.206802636384964	-3.2709457874298096	0.6255908608436584	-0.36243873834609985	-0.5249269604682922	1.2074360847473145	0.028740309178829193	-1.1751291751861572	-1.0358915328979492	0.15032871067523956	-1.335286021232605	0.06062450259923935	-0.5033012628555298	-1.3663853406906128	-1.1085933446884155	0.22137385606765747	1.7083219289779663	-0.10868095606565475	-0.4761389195919037	-0.717065691947937	-0.18213744461536407	1.091626763343811	-0.9685255885124207	-0.776454746723175	-1.5970038175582886	0.27011334896087646	-1.466279149055481	0.20780876278877258	3.315431594848633	0.9391366243362427
0.14203304052352905	0.819452166557312	-0.6549517512321472	0.5224634408950806	-0.23735429346561432	-1.02974534034729	-1.3083316087722778	-0.3595283031463623	1.1566163301467896	2.285290479660034	1.0655864477157593	0.6764501333236694	-2.1721394062042236	-1.2378219366073608	-0.9878384470939636	0.9809295535087585	-0.2954120934009552	-0.09417852759361267	1.0840768814086914	2.7585840225219727	0.8257566094398499	-2.947335958480835	0.04709506779909134	-0.6999495625495911	-1.331784725189209	0.2577419877052307	-2.322213888168335	-0.9006184339523315	-0.2744048237800598	-1.0934683084487915	0.44930708408355713	-0.04123995825648308	0.5592341423034668	0.06383093446493149	0.2792659401893616	0.14371174573898315	2.6958885192871094	-0.6571173667907715	-0.17323598265647888	2.5138137340545654	-1.964300274848938	2.4664649963378906	0.9787256717681885	0.11234747618436813	-0.6105872392654419	-0.48966488242149353	-1.748557448387146	0.667705237865448	0.524977445602417	1.514371395111084
-1.7230732440948486	2.5242373943328857	0.7101194858551025	-0.28775453567504883	0.9305663704872131	-0.6450029611587524	0.1015072613954544	-0.07091374695301056	1.9933271408081055	1.764320969581604	2.3645575046539307	-0.4184443950653076	-1.181510090827942	-1.8465937376022339	-0.7580817937850952	-0.03340286761522293	0.4645004868507385	-1.3721991777420044	-0.16840510070323944	0.6874713897705078	-0.2528543770313263	-3.2741000652313232	0.6265876889228821	-0.33289748430252075	-0.4909610450267792	1.1453202962875366	0.04601629078388214	-1.1400864124298096	-1.0876750946044922	0.12362447381019592	-1.3191641569137573	0.05533108860254288	-0.46566441655158997	-1.4089467525482178	-1.106187105178833	0.2353096306324005	1.6875172853469849	-0.1255471259355545	-0.5106721520423889	-0.6564211249351501	-0.14721402525901794	1.049856424331665	-0.912604033946991	-0.8062438368797302	-1.5953924655914307	0.20912423729896545	-1.4890003204345703	0.25108790397644043	3.3010048866271973	0.960075855255127
0.36609238386154175	0.3950161635875702	-0.8688902258872986	0.2561388611793518	-0.2908441424369812	-0.36651867628097534	-1.3195557594299316	-0.6282317042350769	0.5274488925933838	2.260655641555786	1.303086519241333	1.3343098163604736	-2.2413721084594727	-1.4353777170181274	-0.8747733235359192	1.7115589380264282	-0.8626102209091187	-0.629634439945221	0.7696756720542908	2.6215579509735107	1.17937433719635	-2.453554630279541	-0.44884347915649414	-0.3210935592651367	-1.132124900817871	0.0685923770070076	-2.4284255504608154	-1.265816330909729	-0.30489620566368103	-0.9733498096466064	0.19428850710391998	-0.12725895643234253	0.6879168152809143	-0.22508464753627777	-0.0005412846803665161	0.2693273723125458	2.506505012512207	-0.1468832939863205	-0.5369789600372314	2.848505973815918	-2.4300801753997803	2.4571690559387207	1.237486720085144	0.1730460226535797	-0.07083490490913391	0.20669281482696533	-1.9220620393753052	0.8246639370918274	0.6868343353271484	1.4250489473342896
0.45817655324935913	0.6358380913734436	-1.0337783098220825	0.611878514289856	-0.17545083165168762	-0.3928651809692383	-1.051377773284912	-0.3368458151817322	0.47912299633026123	2.0996198654174805	0.8932684659957886	1.0137436389923096	-2.0336806774139404	-1.5385453701019287	-0.7888544201850891	1.4728301763534546	-0.5907782912254333	-0.6930257081985474	0.8465210795402527	2.4779016971588135	1.620162844657898	-2.4037466049194336	-0.5301021337509155	-0.054986849427223206	-1.1257058382034302	0.14308185875415802	-2.6380209922790527	-1.2305383682250977	-0.4717777371406555	-0.8731756210327148	0.24893595278263092	-0.28639328479766846	1.032049536705017	-0.3547399044036865	0.15354059636592865	0.20864072442054749	2.51283860206604	-0.39852049946784973	-0.3818244934082031	2.5721263885498047	-2.534799575805664	2.1169023513793945	1.1175851821899414	-0.052943937480449677	-0.3296440839767456	0.015719816088676453	-1.8502997159957886	0.9593814611434937	0.4562200903892517	1.7472407817840576
0.12625469267368317	0.6073383688926697	-0.6836010813713074	0.17936673760414124	-0.3163909912109375	-0.7971727848052979	-1.4408468008041382	-0.8043957352638245	0.25781798362731934	2.3129286766052246	1.5211292505264282	1.167717456817627	-2.4773900508880615	-1.6565061807632446	-1.0288193225860596	1.5350545644760132	-0.7728971838951111	-0.375360906124115	0.5051429271697998	2.8961737155914307	0.8730109333992004	-2.6199302673339844	-0.550200879573822	-0.48001009225845337	-1.0107005834579468	-0.14235302805900574	-2.4918057918548584	-0.9737952947616577	-0.4038403034210205	-0.9353989362716675	0.15013565123081207	-0.04815424233675003	0.616124153137207	-0.15429209172725677	0.10339927673339844	0.39971205592155457	2.4646174907684326	0.00026924721896648407	-0.0833030566573143	2.848295211791992	-2.208570718765259	2.3426461219787598	1.4123586416244507	-0.08586235344409943	-0.06037229299545288	0.15053477883338928	-1.759132742881775	0.973254382610321	0.5965840220451355	1.3093410730361938
0.10783407092094421	0.6803168654441833	-0.5547823905944824	0.32697710394859314	-0.21184688806533813	-0.8871259689331055	-1.227561354637146	-0.4380796551704407	0.9905615448951721	2.241386890411377	1.1865966320037842	0.692079484462738	-2.3011345863342285	-1.197144627571106	-1.0360313653945923	0.9626511335372925	-0.2737240791320801	-0.23340943455696106	1.1036083698272705	2.7663888931274414	0.8118110299110413	-2.9456021785736084	0.11560896039009094	-0.6700653433799744	-1.4205093383789062	0.05551256984472275	-2.3970601558685303	-0.9678679704666138	-0.28848832845687866	-1.0163346529006958	0.398040235042572	0.015320752747356892	0.6435727477073669	-0.09857256710529327	0.22353261709213257	0.18239080905914307	2.7792158126831055	-0.7743866443634033	-0.2857334315776825	2.3734071254730225	-1.9898173809051514	2.481991767883301	0.9134311079978943	0.23283717036247253	-0.4361937642097473	-0.47925207018852234	-1.6519168615341187	0.667860746383667	0.5090730786323547	1.4088550806045532
0.44487375020980835	0.7581535577774048	-0.27031204104423523	0.5380922555923462	-0.6165950894355774	-0.9538301229476929	-1.228476881980896	-0.245377317070961	0.4153777062892914	2.1165311336517334	1.2105298042297363	1.0721590518951416	-2.0755257606506348	-1.0443980693817139	-0.9444786310195923	1.2717134952545166	-0.8153362274169922	-0.3091927468776703	0.7253938317298889	2.322129964828491	1.3496841192245483	-2.456190347671509	-0.693597137928009	-0.3282157778739929	-1.2553191184997559	0.08703356981277466	-2.3447811603546143	-0.932965874671936	-0.2997332513332367	-0.8322080373764038	0.2670523524284363	0.08787843585014343	0.5969719290733337	-0.295005738735199	0.18854179978370667	-0.04356454312801361	2.79036808013916	-0.6764777898788452	-0.005831788294017315	2.3533060550689697	-2.187753200531006	2.1964211463928223	1.3897897005081177	-0.40680021047592163	-0.6253513097763062	-0.7246493101119995	-1.7474253177642822	0.7868473529815674	0.27495187520980835	1.156275987625122
-1.6997880935668945	2.450249433517456	0.7586808204650879	-0.3095836043357849	0.9990105032920837	-0.6032028794288635	0.16590772569179535	-0.002898991107940674	1.948790431022644	1.7446157932281494	2.2949469089508057	-0.5763368010520935	-1.2445857524871826	-1.913727045059204	-0.8202779293060303	-0.022290438413619995	0.45777764916419983	-1.3454797267913818	-0.27662014961242676	0.6576812267303467	-0.227679044008255	-3.329313039779663	0.509760856628418	-0.22788719832897186	-0.4174288213253021	1.1932203769683838	-0.019450906664133072	-1.1792819499969482	-1.112229347229004	0.2578067183494568	-1.3318992853164673	0.049771860241889954	-0.3775741457939148	-1.2074533700942993	-1.0847963094711304	0.1774623543024063	1.6573486328125	-0.07557808607816696	-0.49112823605537415	-0.664621114730835	-0.2050081193447113	0.9917839765548706	-1.0260978937149048	-0.717393159866333	-1.6177887916564941	0.28653568029403687	-1.4764041900634766	0.17594799399375916	3.3159396648406982	1.0305559635162354
0.2941521406173706	0.37987783551216125	-0.8382428884506226	0.27586764097213745	-0.26718661189079285	-0.3314788043498993	-1.3169344663619995	-0.7041506767272949	0.5152971148490906	2.2169508934020996	1.3747973442077637	1.2539955377578735	-2.191824197769165	-1.4297274351119995	-0.9032387137413025	1.6440709829330444	-0.8218362927436829	-0.6760634779930115	0.8048617243766785	2.6278774738311768	1.1961551904678345	-2.4629411697387695	-0.41518068313598633	-0.283212274312973	-1.0743368864059448	0.07555948942899704	-2.4361572265625	-1.2842015027999878	-0.3870190382003784	-0.933505117893219	0.20906005799770355	-0.15987218916416168	0.7438792586326599	-0.2928886413574219	0.03109601140022278	0.2591060698032379	2.557682514190674	-0.12018582969903946	-0.5019251704216003	2.9304542541503906	-2.353386878967285	2.4366660118103027	1.21327543258667	0.14832839369773865	-0.007967889308929443	0.1090957522392273	-1.959856629371643	0.9271818399429321	0.6594191789627075	1.4157532453536987
-0.7942947745323181	0.2741072177886963	0.21077759563922882	-1.5952396392822266	0.9671772122383118	-1.5176771879196167	-0.480099618434906	1.2349263429641724	0.5567493438720703	1.9680243730545044	0.48035192489624023	-0.8032464385032654	0.3049185276031494	-2.6777408123016357	-2.505845785140991	0.4927208125591278	-0.30175745487213135	-0.3196210265159607	-0.745573103427887	2.609171152114868	-0.010474063456058502	-1.289156436920166	-0.6476718187332153	-2.0049126148223877	-2.5554003715515137	1.1985565423965454	-0.5494481325149536	1.1897311210632324	0.40234699845314026	1.4897581338882446	-2.1807379722595215	1.6740504503250122	0.11908891797065735	-0.22401924431324005	2.333336114883423	0.17103423178195953	1.9926228523254395	1.025591254234314	2.6276919841766357	2.9886386394500732	-2.859100341796875	0.05749049037694931	0.009347807615995407	0.6207674145698547	2.112482786178589	0.06750825047492981	-0.9584423303604126	0.8179261088371277	1.5983390808105469	-1.338056206703186
0.321267694234848	0.41952282190322876	-0.8176736235618591	0.2567637860774994	-0.31901466846466064	-0.31116366386413574	-1.3779993057250977	-0.6563140749931335	0.5004724860191345	2.200350761413574	1.3595845699310303	1.343176007270813	-2.2155728340148926	-1.3831937313079834	-0.9080170392990112	1.6858623027801514	-0.8909671902656555	-0.6643272638320923	0.7630957365036011	2.6629528999328613	1.1821898221969604	-2.4585859775543213	-0.4209755063056946	-0.3369804620742798	-1.0943022966384888	0.004271894693374634	-2.3929402828216553	-1.257043719291687	-0.33434444665908813	-0.9731315970420837	0.17651845514774323	-0.06390560418367386	0.7050362825393677	-0.21290497481822968	-0.023915186524391174	0.2873125672340393	2.5574300289154053	-0.0896964892745018	-0.5159414410591125	2.8434908390045166	-2.408752202987671	2.510589599609375	1.244102120399475	0.20608708262443542	-0.029921382665634155	0.14398908615112305	-1.9055020809173584	0.8490374088287354	0.6232999563217163	1.3462623357772827
-1.6991050243377686	2.5196495056152344	0.687316358089447	-0.2287089079618454	0.958477795124054	-0.6648346185684204	0.10456663370132446	-0.012057438492774963	2.0039381980895996	1.7079887390136719	2.3080945014953613	-0.5468197464942932	-1.224334955215454	-1.7980842590332031	-0.7369459271430969	-0.021946784108877182	0.47230809926986694	-1.3973777294158936	-0.2720416784286499	0.6826585531234741	-0.18579527735710144	-3.298386335372925	0.5962846875190735	-0.20540761947631836	-0.4421006441116333	1.2267171144485474	0.010907463729381561	-1.1930030584335327	-1.0779054164886475	0.3189915120601654	-1.319149374961853	0.11942439526319504	-0.45367905497550964	-1.238484501838684	-1.1031302213668823	0.16955064237117767	1.582359790802002	-0.08926206082105637	-0.41381028294563293	-0.5831025242805481	-0.16738197207450867	0.9689836502075195	-1.0094640254974365	-0.6397908329963684	-1.659620761871338	0.1701616644859314	-1.5467872619628906	0.15982580184936523	3.2515311241149902	1.071098804473877
-0.029068723320961	0.8087431192398071	-0.6869492530822754	0.40175092220306396	-0.41579264402389526	-0.6372568011283875	-1.5235294103622437	-0.4634696841239929	0.7989062070846558	2.1498372554779053	1.395022988319397	1.0424011945724487	-2.5067572593688965	-1.4518663883209229	-0.8952764272689819	1.0316683053970337	-0.6204541921615601	-0.3562210202217102	1.0026451349258423	2.3799450397491455	1.0782526731491089	-2.9213075637817383	-0.18060879409313202	-0.45316874980926514	-1.2497384548187256	-0.17150302231311798	-2.315100908279419	-1.001418948173523	-0.19454410672187805	-1.1909161806106567	0.39432674646377563	-0.1365451067686081	0.6369829177856445	-0.24139054119586945	0.09971611946821213	0.16759255528450012	2.4621453285217285	-0.3502945601940155	-0.3082008957862854	2.5443074703216553	-2.1910927295684814	2.336256980895996	1.2071105241775513	0.0601629838347435	-0.6831594109535217	-0.22586748003959656	-1.591874122619629	0.71185702085495	0.4262355864048004	1.3816367387771606
-1.0389080047607422	0.5456385612487793	-0.09493060410022736	-1.5694854259490967	0.9742711186408997	-1.727968454360962	-0.9814180731773376	1.0641623735427856	0.9896647334098816	2.560272693634033	0.7873259782791138	0.19872096180915833	0.1789967119693756	-2.611131429672241	-2.49371337890625	0.5273029208183289	-1.2683407068252563	-0.0037773270159959793	-0.8002868890762329	2.2222797870635986	0.3418634533882141	-0.6386404037475586	-1.1529357433319092	-1.8054964542388916	-2.0446348190307617	1.6570510864257812	-0.7506321668624878	1.1279078722000122	0.5936328172683716	1.0783193111419678	-1.5872622728347778	1.4349439144134521	0.4190201163291931	0.23860260844230652	2.6452724933624268	-0.09438465535640717	1.9366968870162964	1.160859227180481	3.028247594833374	2.576300859451294	-2.8285083770751953	0.34920284152030945	-0.3411826491355896	0.45860007405281067	2.295816421508789	0.14881552755832672	-1.029237151145935	1.018273949623108	1.4216536283493042	-1.3893592357635498
0.4738193154335022	0.6141762733459473	-1.0338600873947144	0.6189224720001221	-0.1920730173587799	-0.39431869983673096	-1.0686314105987549	-0.3496896028518677	0.5049004554748535	2.1228878498077393	0.8813295364379883	1.02366304397583	-2.0017449855804443	-1.5318173170089722	-0.8058438897132874	1.4902642965316772	-0.6038355827331543	-0.6999163031578064	0.8736594319343567	2.49275803565979	1.6018203496932983	-2.4430506229400635	-0.5505163669586182	-0.1004524827003479	-1.1141295433044434	0.1279291808605194	-2.6504955291748047	-1.2398871183395386	-0.44810962677001953	-0.870180070400238	0.21340008080005646	-0.25351253151893616	0.9878196716308594	-0.3440748453140259	0.14214684069156647	0.24475646018981934	2.5384819507598877	-0.4077666997909546	-0.4094647467136383	2.520292043685913	-2.5334932804107666	2.1480307579040527	1.1695153713226318	-0.06316029280424118	-0.3130913972854614	0.02565324306488037	-1.820116400718689	0.9524892568588257	0.4736374318599701	1.7354865074157715
0.08395743370056152	0.8411672711372375	-0.6916479468345642	0.4616832435131073	-0.4070526361465454	-0.6943521499633789	-1.33612060546875	-0.34537047147750854	0.7627756595611572	2.270066738128662	1.3090803623199463	0.8629637956619263	-2.329315662384033	-1.4238567352294922	-1.0616191625595093	0.9944407939910889	-0.7499714493751526	-0.2424602210521698	0.8210234642028809	2.471388101577759	1.3108562231063843	-2.790501117706299	-0.3031589984893799	-0.4299056828022003	-1.2849544286727905	-0.0013726726174354553	-2.4415032863616943	-1.0131016969680786	-0.15956422686576843	-1.2459098100662231	0.4510182738304138	-0.48619550466537476	0.6565673351287842	-0.06726321578025818	0.2072683721780777	0.09702412784099579	2.4663963317871094	-0.3898184299468994	-0.28894707560539246	2.5669915676116943	-2.3627142906188965	2.515580654144287	1.0953443050384521	0.012934744358062744	-0.45446568727493286	-0.23367562890052795	-1.432678461074829	0.7321434020996094	0.47595807909965515	1.1984546184539795
0.36609238386154175	0.3950161635875702	-0.8688902258872986	0.2561388611793518	-0.2908441424369812	-0.36651867628097534	-1.3195557594299316	-0.6282317042350769	0.5274488925933838	2.260655641555786	1.303086519241333	1.3343098163604736	-2.2413721084594727	-1.4353777170181274	-0.8747733235359192	1.7115589380264282	-0.8626102209091187	-0.629634439945221	0.7696756720542908	2.6215579509735107	1.17937433719635	-2.453554630279541	-0.44884347915649414	-0.3210935592651367	-1.132124900817871	0.0685923770070076	-2.4284255504608154	-1.265816330909729	-0.30489620566368103	-0.9733498096466064	0.19428850710391998	-0.12725895643234253	0.6879168152809143	-0.22508464753627777	-0.0005412846803665161	0.2693273723125458	2.506505012512207	-0.1468832939863205	-0.5369789600372314	2.848505973815918	-2.4300801753997803	2.4571690559387207	1.237486720085144	0.1730460226535797	-0.07083490490913391	0.20669281482696533	-1.9220620393753052	0.8246639370918274	0.6868343353271484	1.4250489473342896
0.3284527361392975	0.36208376288414	-0.8812694549560547	0.27765023708343506	-0.2499539703130722	-0.3855619430541992	-1.2835484743118286	-0.6823614835739136	0.5206694006919861	2.2510035037994385	1.3076026439666748	1.231273889541626	-2.2191765308380127	-1.448639154434204	-0.8878899812698364	1.6649779081344604	-0.7906652688980103	-0.6556644439697266	0.7841569185256958	2.618251323699951	1.184268832206726	-2.4550418853759766	-0.4446117877960205	-0.25796398520469666	-1.1270521879196167	0.134512260556221	-2.46230411529541	-1.2757313251495361	-0.3615623116493225	-0.9175367951393127	0.23801042139530182	-0.19165168702602386	0.743704080581665	-0.2847750186920166	0.056495003402233124	0.24064120650291443	2.5352530479431152	-0.17935024201869965	-0.4924950897693634	2.907705068588257	-2.3846046924591064	2.3869776725769043	1.2112395763397217	0.12466525286436081	-0.04805350303649902	0.15261930227279663	-1.9675209522247314	0.8979743123054504	0.726269006729126	1.4828733205795288
-0.8324164748191833	0.21614503860473633	0.11087395250797272	-1.7405104637145996	1.0398344993591309	-1.7122730016708374	-0.4373742341995239	1.1989108324050903	0.6430987119674683	2.0086817741394043	0.46890345215797424	-0.6622610688209534	0.45178720355033875	-2.7988319396972656	-2.504575252532959	0.5455661416053772	-0.3668458163738251	-0.19446450471878052	-0.6387745141983032	2.5152103900909424	0.09569007903337479	-1.1793437004089355	-0.6653624773025513	-2.080787181854248	-2.615706443786621	1.1229575872421265	-0.5168747901916504	1.156730055809021	0.3275231122970581	1.4798495769500732	-2.2366783618927	1.599163293838501	0.032850682735443115	-0.2685233950614929	2.334475517272949	0.19524137675762177	2.0796608924865723	1.040184497833252	2.510101795196533	2.9400293827056885	-2.9126155376434326	0.03975455462932587	0.12197693437337875	0.6504406929016113	2.132962465286255	0.24643684923648834	-1.0185295343399048	0.9153834581375122	1.7261779308319092	-1.2446171045303345
0.3284527361392975	0.36208376288414	-0.8812694549560547	0.27765023708343506	-0.2499539703130722	-0.3855619430541992	-1.2835484743118286	-0.6823614835739136	0.5206694006919861	2.2510035037994385	1.3076026439666748	1.231273889541626	-2.2191765308380127	-1.448639154434204	-0.8878899812698364	1.6649779081344604	-0.7906652688980103	-0.6556644439697266	0.7841569185256958	2.618251323699951	1.184268832206726	-2.4550418853759766	-0.4446117877960205	-0.25796398520469666	-1.1270521879196167	0.134512260556221	-2.46230411529541	-1.2757313251495361	-0.3615623116493225	-0.9175367951393127	0.23801042139530182	-0.19165168702602386	0.743704080581665	-0.2847750186920166	0.056495003402233124	0.24064120650291443	2.5352530479431152	-0.17935024201869965	-0.4924950897693634	2.907705068588257	-2.3846046924591064	2.3869776725769043	1.2112395763397217	0.12466525286436081	-0.04805350303649902	0.15261930227279663	-1.9675209522247314	0.8979743123054504	0.726269006729126	1.4828733205795288
0.18083298206329346	0.7755942344665527	-0.8351105451583862	0.16339211165905	-0.4022780656814575	-0.42561838030815125	-1.4396010637283325	-0.454958975315094	0.8705170750617981	2.1616241931915283	1.3631181716918945	1.2616944313049316	-2.58894419670105	-1.4188587665557861	-1.0926148891448975	1.1596605777740479	-0.8359678387641907	-0.4435303211212158	0.9613775610923767	2.511068105697632	0.9546997547149658	-2.8171143531799316	-0.2029210478067398	-0.6878422498703003	-1.3512169122695923	0.07058301568031311	-2.2092065811157227	-1.1125314235687256	-0.00809505581855774	-1.1501927375793457	0.38116103410720825	-0.08127366751432419	0.4701448678970337	-0.08536840975284576	0.12511295080184937	-0.10402081906795502	2.5249686241149902	-0.44076666235923767	-0.49338677525520325	2.7780771255493164	-2.288665533065796	2.563868999481201	1.3186708688735962	0.09797700494527817	-0.41283369064331055	-0.11648949980735779	-1.6084579229354858	0.5929448008537292	0.5548538565635681	0.9854447841644287
0.18885517120361328	0.8244026899337769	-0.7802123427391052	0.19379881024360657	-0.4145315885543823	-0.40080726146698	-1.4389657974243164	-0.3973824381828308	0.861568808555603	2.125746726989746	1.3878962993621826	1.2131832838058472	-2.5305540561676025	-1.387330412864685	-1.1387686729431152	1.0938137769699097	-0.837204098701477	-0.4874049425125122	0.9431958794593811	2.5008533000946045	1.0020780563354492	-2.814129590988159	-0.21629764139652252	-0.7051660418510437	-1.3519841432571411	0.031755078583955765	-2.2111735343933105	-1.132257103919983	-0.03288751840591431	-1.1482861042022705	0.36703306436538696	-0.08520536869764328	0.47187936305999756	-0.03740197420120239	0.10953767597675323	-0.1374383121728897	2.575289487838745	-0.4440819323062897	-0.4771425426006317	2.7931244373321533	-2.2971134185791016	2.5662856101989746	1.3196988105773926	0.1388288140296936	-0.3299565315246582	-0.1254402995109558	-1.5912619829177856	0.5718721151351929	0.5320494771003723	0.9556974172592163
-1.4545917510986328	0.8316871523857117	0.08314406871795654	-1.7195206880569458	1.393996238708496	-1.7501965761184692	-0.7839452028274536	1.3211911916732788	0.4976569414138794	2.6255972385406494	0.7776025533676147	-0.5980598330497742	1.415116310119629	-3.506075143814087	-2.288891553878784	0.2502002418041229	-0.7129961848258972	-0.08618879318237305	-0.3703814148902893	2.1602280139923096	-0.11325439065694809	-1.0637619495391846	-0.41058146953582764	-1.529494285583496	-1.6668699979782104	0.8974480628967285	-0.6332839727401733	0.6856297254562378	-0.41556257009506226	0.8881697058677673	-2.114114999771118	0.49758175015449524	-0.23258008062839508	-0.3058716058731079	1.668900966644287	0.10769103467464447	2.4373795986175537	1.3344205617904663	2.301143169403076	3.2904257774353027	-2.7309207916259766	0.26929572224617004	0.41177818179130554	-0.20250847935676575	2.6498451232910156	1.0225235223770142	-1.0747557878494263	1.248303771018982	2.067689895629883	-0.4714069068431854
0.2941521406173706	0.37987783551216125	-0.8382428884506226	0.27586764097213745	-0.26718661189079285	-0.3314788043498993	-1.3169344663619995	-0.7041506767272949	0.5152971148490906	2.2169508934020996	1.3747973442077637	1.2539955377578735	-2.191824197769165	-1.4297274351119995	-0.9032387137413025	1.6440709829330444	-0.8218362927436829	-0.6760634779930115	0.8048617243766785	2.6278774738311768	1.1961551904678345	-2.4629411697387695	-0.41518068313598633	-0.283212274312973	-1.0743368864059448	0.07555948942899704	-2.4361572265625	-1.2842015027999878	-0.3870190382003784	-0.933505117893219	0.20906005799770355	-0.15987218916416168	0.7438792586326599	-0.2928886413574219	0.03109601140022278	0.2591060698032379	2.557682514190674	-0.12018582969903946	-0.5019251704216003	2.9304542541503906	-2.353386878967285	2.4366660118103027	1.21327543258667	0.14832839369773865	-0.007967889308929443	0.1090957522392273	-1.959856629371643	0.9271818399429321	0.6594191789627075	1.4157532453536987
-1.1184899806976318	-0.5613941550254822	-1.0298787355422974	-1.618057370185852	1.5135138034820557	-1.9135925769805908	-0.9523436427116394	1.6130832433700562	1.4334452152252197	2.6540279388427734	0.9971699714660645	0.5422970652580261	1.1341438293457031	-3.6627516746520996	-2.386465549468994	0.7941606044769287	-0.6503807902336121	0.2362149953842163	-0.5247521996498108	2.5103416442871094	-0.17134961485862732	-0.9395135641098022	0.016641907393932343	-1.732283592224121	-2.0472099781036377	0.9024420380592346	-0.394034743309021	1.0041539669036865	-0.075023353099823	0.2770692706108093	-2.003910541534424	0.09910964220762253	-0.6832327246665955	-0.12851248681545258	1.389572024345398	0.20684924721717834	2.799126625061035	1.6449042558670044	1.6615046262741089	1.6752808094024658	-2.2646753787994385	0.42969322204589844	1.5599536895751953	-0.5992417931556702	2.63126277923584	0.8371785879135132	-0.8965287804603577	2.22229266166687	1.70968759059906	0.051689714193344116
-1.1895074844360352	0.5631788372993469	-0.4893907308578491	-1.3398436307907104	0.8780513405799866	-1.0775456428527832	-0.7155779600143433	1.5444989204406738	0.9408193230628967	2.2451980113983154	0.1990167796611786	-0.12568342685699463	-0.2919572591781616	-3.2786707878112793	-2.5706982612609863	0.756683886051178	-0.41892313957214355	-0.39509317278862	-0.8791518211364746	2.1660001277923584	-0.36545711755752563	-1.0356314182281494	-1.2514293193817139	-1.7288827896118164	-2.388484239578247	0.4314805865287781	-0.8821824789047241	1.2463520765304565	0.5973876714706421	0.9995138645172119	-2.0007073879241943	1.5824918746948242	-0.038541361689567566	0.09380149096250534	1.9151880741119385	-0.13014738261699677	1.2085474729537964	1.8222713470458984	2.512691020965576	3.2232699394226074	-2.992137908935547	0.3801857829093933	0.1362813413143158	0.60881108045578	1.4251508712768555	0.9616354703903198	-0.9140381217002869	0.9252948760986328	1.648513674736023	-0.6033445596694946
-1.2023651599884033	0.545107364654541	-0.0330176055431366	-1.7738142013549805	1.1409012079238892	-1.5370759963989258	-0.6863190531730652	1.199270486831665	0.3252686560153961	2.375077486038208	0.3826342523097992	-0.364410400390625	0.517650842666626	-3.1880152225494385	-2.5453672409057617	0.46291613578796387	-0.49225175380706787	-0.026790471747517586	-0.4623459577560425	2.178925037384033	0.08909779787063599	-1.2846602201461792	-0.9237613677978516	-1.8164035081863403	-2.6081550121307373	0.770576536655426	-0.4675045311450958	1.1838995218276978	0.1665317565202713	1.1142140626907349	-2.4184703826904297	1.3074889183044434	-0.14161084592342377	-0.2679055333137512	2.0661580562591553	0.17301435768604279	1.9842363595962524	1.6467628479003906	2.657407283782959	3.4878523349761963	-2.9461491107940674	-0.20694603025913239	0.476686030626297	0.1604330837726593	1.9061572551727295	0.6951779127120972	-0.8817271590232849	1.0458136796951294	1.541838526725769	-0.9377249479293823
[truncated: 39 more rows]
[truncated: 206 more columns]
