# Supplementary material for: Machine learning meets mechanistic modelling for accurate prediction of experimental activation energies
Source: Chem Sci. 2020 Nov 5;12(3):1163–75. doi: 10.1039/d0sc04896h (PMC9528810; doi:10.1039/d0sc04896h)
Supplement: SC-012-D0SC04896H-s002 [file SC-012-D0SC04896H-s002.zip › SC-012-D0SC04896H-s075.csv]

0.04270815849304199	-0.6839319467544556	-1.8709772825241089	-0.6575464606285095	0.17573308944702148	-0.5541691780090332	0.6307225823402405	-0.053766556084156036	1.5132752656936646	-0.056283384561538696	-0.0648559182882309	-0.6005115509033203	-0.2588796019554138	-0.8677934408187866	0.21030846238136292	3.908832550048828	1.1219494342803955	0.2963521182537079	1.319076657295227	-0.11156049370765686	-0.34284886717796326	-1.2647128105163574	-0.665836751461029	-0.6640987992286682	0.3427320420742035	0.7008787393569946	0.2783224880695343	-0.283000648021698	-1.7115455865859985	0.6009317636489868	0.9942854642868042	1.0307652950286865	0.4780961275100708	0.009644769132137299	-0.40094107389450073	0.08006063103675842	0.7785584330558777	-0.6437106728553772	-0.4095195233821869	-0.7032325863838196	0.9649155735969543	-0.15429896116256714	0.5143352150917053	0.4442818760871887	0.2831938564777374	0.20102372765541077	-1.2176234722137451	0.29744952917099	0.44884106516838074	0.3336145579814911
0.31838032603263855	-0.90929114818573	-1.9634928703308105	-0.7620766758918762	-0.06607894599437714	-0.1883925199508667	-0.05896008387207985	0.018372349441051483	1.3616421222686768	0.47909003496170044	0.40046796202659607	0.16054725646972656	-0.8885518312454224	-0.6051605939865112	0.15746399760246277	3.8439714908599854	0.8135141134262085	0.3241981565952301	1.064888834953308	0.20873689651489258	-0.28566744923591614	-1.030141830444336	-1.3858686685562134	-0.9517818689346313	0.203778937458992	0.6302741169929504	-0.49903303384780884	-0.4287540018558502	-1.3795615434646606	0.7787882685661316	0.4404781758785248	1.5500816106796265	0.23364056646823883	-0.3480108678340912	-0.2299182415008545	-0.05352170020341873	0.7345963716506958	-0.6445363163948059	-0.5667389035224915	-0.305074542760849	1.1467864513397217	0.22822758555412292	0.714031994342804	0.8829441070556641	0.3991764485836029	-0.08165397495031357	-1.1847676038742065	0.5420082807540894	0.5141077041625977	0.13613396883010864
-0.0916619822382927	-0.6923679113388062	-1.8549293279647827	-0.8783394694328308	0.06431814283132553	-0.6597080826759338	0.7240031361579895	-0.015350259840488434	1.7926599979400635	0.11896561086177826	-0.11415168642997742	-0.8242612481117249	-0.5072792172431946	-0.92778480052948	0.4969014823436737	3.5493602752685547	0.8987566828727722	0.26217278838157654	1.630354642868042	0.0732104554772377	-0.32403823733329773	-0.9834985733032227	-1.06476628780365	-0.850400984287262	0.03528015315532684	0.9468250870704651	0.580172598361969	-0.2576679289340973	-1.4961391687393188	0.7947538495063782	0.8980700373649597	1.3284657001495361	0.08126416802406311	-0.516901969909668	-0.6683650612831116	-0.13123461604118347	1.042994499206543	-0.855363667011261	-0.8175326585769653	-0.8186637163162231	1.0275598764419556	-0.037958674132823944	0.4624563157558441	0.15138597786426544	0.3099256753921509	0.34031692147254944	-1.284143328666687	0.210082545876503	0.6783813238143921	0.5532782673835754
0.0463191419839859	-0.6443723440170288	-2.1040003299713135	-0.793332576751709	0.0386996790766716	-0.5005305409431458	0.3365199565887451	0.05680028721690178	1.5839214324951172	-0.015355478972196579	-0.07113389670848846	-0.675713300704956	-0.7140932679176331	-0.7833201885223389	0.36198684573173523	3.692857503890991	0.8676091432571411	0.4899449050426483	1.473988652229309	0.09230860322713852	-0.2960233688354492	-1.1563339233398438	-1.0709810256958008	-0.8678004741668701	0.4237712323665619	0.6343071460723877	0.6843507289886475	-0.3419671654701233	-1.6955701112747192	0.7117101550102234	1.0773032903671265	0.8406568169593811	0.6883845329284668	-0.29785585403442383	-0.7466253042221069	-0.05609966069459915	0.6436247229576111	-0.7984548211097717	-0.7353157997131348	-0.8632261157035828	0.8019779920578003	0.007293336093425751	0.3096303939819336	0.38482052087783813	0.3636161983013153	0.07421472668647766	-1.1127326488494873	0.3690575063228607	0.7705218195915222	0.525363028049469
0.0840211734175682	-0.920642614364624	-1.979607343673706	-0.8051443099975586	0.1317543387413025	-0.05794405937194824	0.6609907746315002	-0.23292717337608337	1.4775298833847046	-0.037664059549570084	-0.24640104174613953	-0.2927657961845398	-0.22287404537200928	-0.5823752284049988	0.27940836548805237	3.831515073776245	0.7606486678123474	0.3453597128391266	1.4077833890914917	0.07486880570650101	-0.3929721713066101	-1.0424602031707764	-0.7792779803276062	-0.7162144780158997	0.15174077451229095	0.688616156578064	0.3136030435562134	-0.38594165444374084	-1.639896273612976	0.8778362274169922	0.8672882914543152	1.0679335594177246	0.5234753489494324	-0.22043931484222412	-0.2649042010307312	0.08210589736700058	0.811524510383606	-0.881220817565918	-0.6101358532905579	-0.5369029641151428	0.8296456933021545	-0.11895819753408432	0.2627485990524292	0.5259460806846619	0.5570603013038635	0.4901403486728668	-1.2552951574325562	0.6159814596176147	0.8492527008056641	0.4108971357345581
-0.8817793130874634	-0.5284032821655273	-1.6325842142105103	-0.9126591086387634	0.5616111755371094	-0.6776452660560608	0.32070568203926086	0.14397288858890533	1.7547143697738647	0.15307366847991943	-0.49540895223617554	-1.0214711427688599	-0.5072211027145386	-0.6364772915840149	0.25052469968795776	3.4517951011657715	1.1005630493164062	0.04567011445760727	1.4744199514389038	-0.19398272037506104	-0.7511900067329407	-1.524921178817749	-0.7239722013473511	-0.5620187520980835	-0.4175601601600647	0.7990241050720215	1.10184645652771	-0.3136504292488098	-2.056175947189331	1.300037145614624	1.0440590381622314	1.0907233953475952	0.2520233392715454	-1.0169923305511475	-0.7862956523895264	-0.15342774987220764	0.1704803705215454	-0.45910125970840454	-1.2145525217056274	-0.9269127249717712	1.4897509813308716	0.4148269593715668	-0.2886222302913666	-0.27712753415107727	0.32347482442855835	-0.5121175646781921	-1.21809983253479	0.17819520831108093	0.8371418118476868	0.24296817183494568
-0.4603955149650574	-0.1466696411371231	-2.0486435890197754	-0.47649040818214417	0.08705791085958481	-0.021570902317762375	-0.04675308242440224	-0.16733455657958984	1.667310118675232	0.2525321841239929	-0.3069154918193817	-0.2742069959640503	-0.2262195348739624	-0.16066062450408936	0.370071679353714	3.3948445320129395	0.07850449532270432	-0.030861981213092804	1.58721125125885	0.05423332005739212	-0.216276153922081	-1.0219799280166626	-0.5191193222999573	-1.1601241827011108	0.15553754568099976	0.059407368302345276	-0.2800901234149933	-0.5461457967758179	-1.4026083946228027	0.6478411555290222	0.9351108074188232	0.9958035349845886	0.47051936388015747	-0.4629353880882263	-0.17206552624702454	0.14641721546649933	1.0434386730194092	-0.899900496006012	-0.8245190978050232	-0.42608821392059326	0.9269487261772156	-0.040032241493463516	0.3632727265357971	0.5228058099746704	-0.5845080614089966	-0.6238730549812317	-0.9867621064186096	0.777790904045105	0.9243053197860718	1.3133206367492676
-0.058898989111185074	-0.2813524305820465	-1.9369856119155884	-0.6419703960418701	-0.15558767318725586	0.16790390014648438	-0.3711249828338623	-0.12990877032279968	1.5761984586715698	0.21439343690872192	-0.1046990305185318	-0.1174025610089302	-0.5564113259315491	-0.25010979175567627	0.4796140789985657	3.4213552474975586	0.11232585459947586	0.1420552134513855	1.3535443544387817	0.4052053987979889	-0.10595221817493439	-1.0014185905456543	-0.728147566318512	-1.35933256149292	0.29000186920166016	0.12577006220817566	-0.5062060356140137	-0.6304557919502258	-1.3794499635696411	0.5073331594467163	0.8777683973312378	1.3583064079284668	0.16984398663043976	-0.5354492664337158	-0.264485627412796	0.32320740818977356	1.0624064207077026	-0.8097004294395447	-0.9099332690238953	-0.16440631449222565	0.5997265577316284	0.1659564971923828	0.48787787556648254	0.4532558023929596	-0.6585726737976074	-0.5547103881835938	-0.997561514377594	0.5715606212615967	0.7556941509246826	1.4123876094818115
0.26816049218177795	-0.1922125667333603	-2.0184316635131836	-0.30258339643478394	-0.20948374271392822	0.3538813292980194	0.09318268299102783	-0.0979975238442421	1.1478900909423828	0.182977557182312	-0.041745517402887344	-0.05055785924196243	-0.46768561005592346	-0.3126215636730194	0.4205520749092102	3.5756959915161133	0.13204331696033478	-0.052350807934999466	1.143372893333435	0.5867040753364563	0.11461449414491653	-1.1983305215835571	-0.7294542789459229	-1.2435998916625977	0.33706238865852356	0.11544813960790634	-0.29194939136505127	-0.5981593728065491	-1.3248732089996338	0.6230823397636414	0.4696059226989746	1.7462509870529175	0.3147989809513092	-0.6457822918891907	-0.22550919651985168	0.36190065741539	0.9599789977073669	-0.6132479906082153	-0.7256760597229004	-0.1367148607969284	0.4951610863208771	0.015808802098035812	0.3181629478931427	0.7244120836257935	-0.2391095906496048	-0.40570202469825745	-1.1225967407226562	0.427256315946579	0.8596228957176208	1.09530770778656
-0.6231215000152588	-0.5506828427314758	-1.733252763748169	-1.025485873222351	0.3563477396965027	-0.398024320602417	0.008996281772851944	0.23558497428894043	1.6810718774795532	0.25755971670150757	-0.32404711842536926	-0.9138222336769104	-1.0038366317749023	-0.6191741228103638	0.3432619869709015	3.237858295440674	0.7816488146781921	0.200442373752594	1.405795931816101	-0.10154051333665848	-0.6874587535858154	-1.4306820631027222	-1.0905001163482666	-0.7957299947738647	-0.20758391916751862	0.6743456125259399	1.079250454902649	-0.39519813656806946	-1.8744008541107178	1.2771087884902954	1.0491844415664673	0.78299880027771	0.5608648657798767	-1.1496069431304932	-0.8887436389923096	-0.2699984908103943	0.12326432764530182	-0.5370399951934814	-1.3998605012893677	-0.8449072241783142	1.0994517803192139	0.43005475401878357	-0.45743387937545776	-0.23756682872772217	0.3155149817466736	-0.6433682441711426	-1.1294147968292236	0.343073308467865	0.909343421459198	0.45508575439453125
-0.6753449440002441	-0.5126542448997498	-1.5359344482421875	-1.0565764904022217	0.36719372868537903	-0.5180878639221191	0.45349156856536865	0.17114877700805664	1.818152666091919	0.345558226108551	-0.32987380027770996	-1.0139793157577515	-0.7074196338653564	-0.7898242473602295	0.5326706171035767	3.159813165664673	0.8533658981323242	-0.037531882524490356	1.5915746688842773	-0.03666042536497116	-0.6178370118141174	-1.2995965480804443	-1.0781217813491821	-0.8050252795219421	-0.6066901683807373	0.9580662846565247	1.116731882095337	-0.16187861561775208	-1.7199389934539795	1.3815075159072876	0.9403838515281677	1.2585972547531128	0.015876393765211105	-1.3979084491729736	-0.834696352481842	-0.28734102845191956	0.5485730171203613	-0.5801536440849304	-1.4236700534820557	-0.932348370552063	1.2012561559677124	0.4578176438808441	-0.2826438546180725	-0.6098054647445679	0.12270286679267883	-0.348234623670578	-1.2439031600952148	0.2575170695781708	0.8531011343002319	0.46057599782943726
-0.869584321975708	-0.3220692276954651	-1.6942096948623657	-0.9946213960647583	0.2973653972148895	-0.4335228502750397	0.18649783730506897	0.3346618413925171	1.756108045578003	0.26907721161842346	-0.4624277651309967	-0.7178779244422913	-0.6675700545310974	-0.8118366003036499	0.2707849442958832	3.422611713409424	0.7832404375076294	-0.003977537155151367	1.3805437088012695	-0.20556282997131348	-0.8594585657119751	-1.3623225688934326	-0.7812490463256836	-0.670727550983429	-0.06938488036394119	0.36271366477012634	1.1723626852035522	-0.13781094551086426	-1.752584457397461	1.1118253469467163	0.8462180495262146	0.9728175401687622	0.35932406783103943	-1.0257045030593872	-0.8017150163650513	-0.22597739100456238	0.022454075515270233	-0.4468483030796051	-1.2094342708587646	-0.955236554145813	1.3541382551193237	0.34341177344322205	-0.517959475517273	-0.22800131142139435	-0.2552671432495117	-0.9387162923812866	-1.1407139301300049	0.4124472141265869	0.8870150446891785	0.6818869113922119
-0.20362292230129242	-0.2669026553630829	-1.9929348230361938	0.02882969379425049	0.05925416201353073	-0.022066842764616013	0.3282197117805481	-0.2564338743686676	1.1260989904403687	0.1401492804288864	-0.13728486001491547	0.06431739032268524	-0.3397570848464966	-0.17721249163150787	0.3560463786125183	3.469058036804199	0.12881046533584595	-0.2660905420780182	1.3513160943984985	0.31246650218963623	-0.09825791418552399	-1.1130517721176147	-0.5672120451927185	-1.0284632444381714	0.4586296081542969	0.020685505121946335	-0.16005097329616547	-0.6198211312294006	-1.4909158945083618	0.8726528286933899	0.5762395262718201	1.6526622772216797	0.2624964416027069	-0.5099658370018005	-0.05641841143369675	0.05133608728647232	0.923490047454834	-0.9159119725227356	-0.4293362498283386	-0.03998399153351784	0.7428951263427734	-0.15095889568328857	0.20514443516731262	0.5877724885940552	-0.24217359721660614	-0.5214594602584839	-1.3719360828399658	0.4497026205062866	0.9984515309333801	1.2991595268249512
-0.0025029778480529785	-0.04920976236462593	-1.972800374031067	-0.24076014757156372	-0.15224364399909973	-0.31537482142448425	0.42254307866096497	-0.30509644746780396	1.4613003730773926	0.1312025785446167	-0.1670273095369339	0.03687526285648346	-0.7294889092445374	-0.43726933002471924	0.32607513666152954	3.595823287963867	0.09161316603422165	-0.2983402609825134	1.311847448348999	0.08827399462461472	-0.3083726763725281	-1.1293634176254272	-1.1532180309295654	-1.2681469917297363	0.08396248519420624	0.36612561345100403	0.21181334555149078	-0.46629002690315247	-1.0396517515182495	0.757111132144928	0.6619975566864014	1.7452620267868042	-0.24247942864894867	-0.6782081127166748	-0.4844719171524048	-0.11163931339979172	1.0665524005889893	-0.6009959578514099	-0.5245416164398193	-0.4611549377441406	0.7418795824050903	-0.30259111523628235	0.47413089871406555	0.39619940519332886	-0.500603199005127	-0.4429318606853485	-1.2747822999954224	0.6918832063674927	0.7943373918533325	1.2207452058792114
-1.3008736371994019	-0.003981336951255798	-1.7624318599700928	-0.7678947448730469	0.3817756772041321	0.04541250318288803	-0.3210489749908447	0.004355154931545258	1.7435648441314697	0.6026829481124878	-0.6005054712295532	-0.6615251898765564	-0.47205793857574463	-0.10204362869262695	0.2077825963497162	2.9800477027893066	0.00677173025906086	-0.5121999382972717	1.6769616603851318	-0.12470752000808716	-0.5557055473327637	-1.3608449697494507	-0.614851713180542	-0.9363535046577454	-0.2717980444431305	-0.016220735386013985	0.37294986844062805	-0.49779704213142395	-1.3429924249649048	1.3055368661880493	0.9587655067443848	0.9537400007247925	0.627505362033844	-1.162992000579834	-0.47374552488327026	-0.1318887174129486	0.39973247051239014	-0.70963454246521	-1.3034002780914307	-0.654150128364563	1.1058026552200317	0.47163790464401245	-0.3175347149372101	-0.27965080738067627	-0.5710581541061401	-1.0763264894485474	-0.9212690591812134	0.6589359045028687	1.1073533296585083	1.335590124130249
0.07021406292915344	-0.22380059957504272	-2.1292927265167236	-0.14878109097480774	-0.23108235001564026	0.2273688018321991	0.08188066631555557	-0.05469705909490585	1.166675329208374	0.04730411246418953	-0.12335352599620819	0.09249641001224518	-0.6677311062812805	-0.05520332604646683	0.34308043122291565	3.411700963973999	0.026772744953632355	-0.15485556423664093	1.447160005569458	0.5747146010398865	-0.06750423461198807	-1.152387261390686	-0.8135755062103271	-1.5028936862945557	0.28657305240631104	0.094664067029953	0.09526015818119049	-0.76548832654953	-1.5157251358032227	0.5687374472618103	0.5772225260734558	1.242464303970337	0.27819129824638367	-0.522666335105896	-0.27404218912124634	0.24902474880218506	0.9479541778564453	-0.8504534959793091	-0.6813821196556091	-0.17488637566566467	0.37595728039741516	-0.29752466082572937	0.2559456527233124	0.6232969164848328	-0.4970898926258087	-0.7470996975898743	-1.2404024600982666	0.45525500178337097	1.0213007926940918	1.40937077999115
-0.8076670169830322	-0.0858890563249588	-1.6413497924804688	-0.8087760210037231	0.17916828393936157	0.23987972736358643	-0.3543283939361572	0.048014625906944275	1.3827985525131226	0.5102832317352295	-0.581266462802887	-0.30637380480766296	-1.0102124214172363	0.032368145883083344	0.2982616424560547	2.857637405395508	0.0180650744587183	-0.45910146832466125	1.5135548114776611	0.2131955921649933	-0.6041395664215088	-1.537771224975586	-0.7310329079627991	-0.9492202401161194	-0.09728731215000153	0.07494557648897171	0.841556191444397	-0.6880138516426086	-1.2577520608901978	1.1731125116348267	0.7647537589073181	1.1695388555526733	0.4362446665763855	-1.4085031747817993	-0.4735255241394043	-0.10779673606157303	0.17757686972618103	-0.5550248026847839	-1.5388953685760498	-0.2983974814414978	0.5670193433761597	0.2831905484199524	-0.6220904588699341	-0.19656597077846527	-0.5245682001113892	-1.4457244873046875	-1.0967626571655273	0.5494024157524109	1.1642637252807617	1.3473776578903198
-0.3958198130130768	-0.28748375177383423	-2.076080083847046	-0.6175632476806641	0.037581853568553925	-0.08314623683691025	-0.06359627842903137	-0.11723514646291733	1.4022047519683838	0.018518131226301193	-0.23286303877830505	-0.3731304407119751	0.004042565822601318	-0.3671645522117615	0.5659733414649963	3.433239698410034	0.3514863848686218	-0.11565592885017395	1.621885061264038	0.0018908530473709106	-0.3256889283657074	-1.1148813962936401	-0.047421183437108994	-1.1362104415893555	0.41543006896972656	-0.024673864245414734	-0.28423458337783813	-0.4954893887042999	-1.5398073196411133	0.5994053483009338	1.0323854684829712	0.9523376226425171	0.378328800201416	-0.28431978821754456	-0.05462534725666046	-0.01197584718465805	0.9953438639640808	-0.8808517456054688	-0.7614985704421997	-0.31556129455566406	0.718334436416626	0.07819415628910065	0.2545086741447449	0.542974591255188	-0.3945286273956299	-0.6106842756271362	-1.1309857368469238	0.4606100022792816	0.9294532537460327	1.158492088317871
0.3077489137649536	-0.21500560641288757	-2.0008320808410645	-0.3551435172557831	-0.23987117409706116	0.2858486473560333	0.03876915201544762	-0.013006873428821564	1.0229977369308472	-0.014724470674991608	0.2565251886844635	-0.17226532101631165	-0.3368554711341858	-0.6455876231193542	0.6528965830802917	3.613258123397827	0.331208735704422	-0.03770385682582855	1.2399824857711792	0.43029850721359253	0.08906444162130356	-1.2418012619018555	-0.2902725040912628	-1.189285397529602	0.5835131406784058	-0.035257432609796524	-0.3984225392341614	-0.447388619184494	-1.33461594581604	0.5692034959793091	0.422081857919693	1.6465182304382324	0.3409665524959564	-0.309084415435791	-0.11654577404260635	0.3240378797054291	1.0555163621902466	-0.46505415439605713	-0.6761892437934875	0.016365639865398407	0.2526855170726776	0.018806643784046173	0.25657597184181213	0.7573548555374146	-0.04187256470322609	-0.28632161021232605	-1.1522403955459595	0.21785135567188263	0.8061230778694153	0.8761510252952576
-1.101538896560669	0.0038051940500736237	-1.6387906074523926	-0.9893800616264343	0.160317063331604	0.15466105937957764	-0.6388767957687378	0.12221395969390869	1.6230303049087524	0.6897406578063965	-0.536078155040741	-0.5676151514053345	-0.7528959512710571	0.11469024419784546	0.2455178201198578	2.754650115966797	-0.10245618969202042	-0.4648892879486084	1.7856537103652954	0.014216385781764984	-0.7264618277549744	-1.3504748344421387	-0.7451766133308411	-1.0760414600372314	-0.24490879476070404	-0.09351032972335815	0.46007469296455383	-0.5858660936355591	-1.3248637914657593	1.3090659379959106	0.8875337839126587	0.703800618648529	0.717616856098175	-1.2386443614959717	-0.48585909605026245	-0.1879504919052124	0.3842722475528717	-0.7405732274055481	-1.428617000579834	-0.4977003335952759	0.818064272403717	0.5927248597145081	-0.4904418885707855	-0.3420337438583374	-0.761272132396698	-1.5250686407089233	-0.8978179097175598	0.784915566444397	1.2322841882705688	1.5565159320831299
-0.19438831508159637	-0.2910592257976532	-1.8890037536621094	-0.7196153998374939	-0.22272709012031555	0.0035001710057258606	-0.3535284698009491	-0.07440077513456345	1.554274320602417	0.046129096299409866	-0.015622112900018692	-0.20777466893196106	-0.43846678733825684	-0.6013545989990234	0.6291595697402954	3.365403413772583	0.21624933183193207	0.17272797226905823	1.4572430849075317	0.1795412003993988	-0.1291780322790146	-1.0679187774658203	-0.28143391013145447	-1.225701928138733	0.5689032673835754	0.05616305023431778	-0.5287845134735107	-0.4983011782169342	-1.5118622779846191	0.47116154432296753	0.9444833993911743	1.335877537727356	0.19106772541999817	-0.3253161311149597	-0.18114104866981506	0.16224896907806396	1.0287891626358032	-0.8864296078681946	-0.8566719889640808	-0.10965777933597565	0.4059867858886719	0.2901228070259094	0.26850613951683044	0.398136168718338	-0.445156067609787	-0.4064472019672394	-1.0667650699615479	0.3152121305465698	0.7851999998092651	1.2177432775497437
-0.0023846738040447235	-0.02622859925031662	-1.983142375946045	-0.3467164933681488	-0.16688230633735657	-0.24537542462348938	0.3795400559902191	-0.3232205808162689	1.4654791355133057	-0.02110973373055458	-0.04076069965958595	-0.2720652222633362	-0.5973957180976868	-0.746799647808075	0.5623795986175537	3.5557429790496826	0.19017039239406586	-0.33318305015563965	1.479628324508667	0.025329090654850006	-0.3309342861175537	-1.2406588792800903	-0.6721847653388977	-1.1450676918029785	0.2609997093677521	0.42204877734184265	0.213016077876091	-0.30138248205184937	-1.2267597913742065	0.6758968234062195	0.5992400646209717	1.650167465209961	-0.30642184615135193	-0.4718397855758667	-0.48326534032821655	-0.19215449690818787	1.2190643548965454	-0.525814950466156	-0.5603572726249695	-0.41503429412841797	0.5099738240242004	-0.2477385401725769	0.253727525472641	0.30587464570999146	-0.4158249795436859	-0.3078557252883911	-1.36228346824646	0.47831854224205017	0.8394821882247925	1.1822230815887451
-1.38873291015625	-0.11143454909324646	-1.7792229652404785	-0.9169392585754395	0.3820379376411438	-0.048786185681819916	-0.3071841597557068	0.06405032426118851	1.5093008279800415	0.40741485357284546	-0.6233602166175842	-0.8208961486816406	-0.2512648105621338	-0.24794556200504303	0.3422550857067108	2.900212049484253	0.34271159768104553	-0.6756551265716553	1.7475355863571167	-0.2006332278251648	-0.677003800868988	-1.4459530115127563	-0.27588391304016113	-0.7968368530273438	-0.1232268437743187	-0.08494259417057037	0.39854055643081665	-0.47398659586906433	-1.4153224229812622	1.4113290309906006	0.9902222752571106	1.006502389907837	0.5252372026443481	-1.0652750730514526	-0.43846216797828674	-0.3402037024497986	0.16313514113426208	-0.6651190519332886	-1.254671573638916	-0.5420897006988525	1.0189305543899536	0.6590233445167542	-0.39227068424224854	-0.3458411693572998	-0.4329877197742462	-1.1419587135314941	-0.9848279356956482	0.3299022316932678	1.0788254737854004	1.214648962020874
-0.9234776496887207	-0.008925333619117737	-1.5997469425201416	-0.8829881548881531	0.25088071823120117	-0.19290798902511597	0.051781460642814636	-0.33610063791275024	1.5578533411026	0.44414621591567993	-0.5486213564872742	-0.5232276916503906	-0.8460234999656677	-0.5119896531105042	0.38832563161849976	3.023268938064575	0.4272157847881317	-0.5572482943534851	1.5567458868026733	-0.22105801105499268	-0.8834026455879211	-1.5887904167175293	-0.6906189322471619	-0.7176404595375061	-0.3389420211315155	0.27606257796287537	0.9462032914161682	-0.2345803678035736	-1.1045069694519043	1.3817425966262817	0.751648485660553	1.5957226753234863	-0.26608017086982727	-1.4999890327453613	-0.7211546301841736	-0.44573357701301575	0.29193636775016785	-0.3815154731273651	-1.497984766960144	-0.4598832428455353	0.9556350111961365	0.26265114545822144	-0.519792914390564	-0.4589793384075165	-0.3508923649787903	-1.0446690320968628	-1.2621291875839233	0.39847099781036377	1.1370491981506348	1.0654312372207642
-0.12087428569793701	-0.3402386009693146	-1.9764615297317505	-0.04815460741519928	-0.03237438201904297	-0.16616210341453552	0.27725985646247864	-0.16353529691696167	1.1013234853744507	0.12017197906970978	-0.04620005562901497	-0.0989823266863823	-0.24593636393547058	-0.5299162864685059	0.5832974910736084	3.4761552810668945	0.22978807985782623	-0.2668604552745819	1.3836709260940552	0.24864986538887024	-0.0861421525478363	-1.1343460083007812	-0.16897299885749817	-0.8348727226257324	0.7052275538444519	-0.06255783140659332	-0.15322065353393555	-0.4674313962459564	-1.57327401638031	0.9272258281707764	0.4722592830657959	1.6615709066390991	0.21121765673160553	-0.2133556306362152	0.01459646224975586	0.05559948459267616	0.8658146858215332	-0.7508698105812073	-0.35497862100601196	0.011408899910748005	0.5284373760223389	-0.24840423464775085	-0.07826733589172363	0.522364616394043	-0.08477534353733063	-0.440530925989151	-1.4292856454849243	0.29999157786369324	1.027247428894043	1.2312428951263428
0.08186138421297073	-0.15505394339561462	-2.1639115810394287	-0.16138309240341187	-0.30297577381134033	0.15527454018592834	-0.00985025241971016	-0.018202118575572968	1.0285699367523193	-0.14231696724891663	0.048255592584609985	-0.15894347429275513	-0.49165958166122437	-0.2957969307899475	0.598458468914032	3.4637832641601562	0.21274849772453308	-0.2464093267917633	1.5387030839920044	0.5282641053199768	-0.0840330645442009	-1.2515194416046143	-0.2576940357685089	-1.4639909267425537	0.4856196939945221	-0.01410900242626667	0.09768501669168472	-0.5967161655426025	-1.6950836181640625	0.4913650155067444	0.5597646236419678	1.226260781288147	0.15345843136310577	-0.3932775557041168	-0.1991446316242218	0.29538848996162415	1.041595220565796	-0.7405363917350769	-0.7161707878112793	0.025753207504749298	0.14781107008457184	-0.22514677047729492	0.11437208205461502	0.48860278725624084	-0.2772863805294037	-0.5831506848335266	-1.3944742679595947	0.22241128981113434	1.045384407043457	1.2758774757385254
-0.8842816352844238	-0.03157768025994301	-1.6721725463867188	-0.8216643333435059	0.13552451133728027	0.17223289608955383	-0.375851571559906	0.04213233292102814	1.2404652833938599	0.38368451595306396	-0.54170161485672	-0.5902805924415588	-0.8737835884094238	-0.094743512570858	0.4613429605960846	2.8830366134643555	0.271035373210907	-0.5715609192848206	1.6040778160095215	0.11208716779947281	-0.6835703253746033	-1.6022961139678955	-0.2957092821598053	-0.7769519090652466	-0.04759080708026886	-0.03902222216129303	0.8297000527381897	-0.5690516233444214	-1.3322831392288208	1.2326894998550415	0.7218533158302307	1.1979320049285889	0.27321434020996094	-1.340867519378662	-0.4704400897026062	-0.1613982915878296	0.05984906107187271	-0.46455496549606323	-1.583831548690796	-0.12610098719596863	0.4967319667339325	0.43952420353889465	-0.6749958992004395	-0.32356971502304077	-0.38626858592033386	-1.3937370777130127	-1.2234472036361694	0.27210533618927	1.1720995903015137	1.3247499465942383
-1.2248762845993042	-0.011543747037649155	-1.7465211153030396	-1.0103436708450317	0.14572671055793762	0.05720343440771103	-0.5673251748085022	0.048877134919166565	1.501152753829956	0.49728935956954956	-0.519492506980896	-0.7667756080627441	-0.6039434671401978	-0.043206505477428436	0.32627415657043457	2.6951982975006104	0.14886143803596497	-0.6097999811172485	1.8309564590454102	-0.06712682545185089	-0.806453287601471	-1.413909912109375	-0.31781548261642456	-0.9285888671875	-0.139212965965271	-0.26349952816963196	0.43100622296333313	-0.49496760964393616	-1.3634682893753052	1.2617868185043335	0.9068942070007324	0.7636867761611938	0.6916227340698242	-1.160117506980896	-0.4522331953048706	-0.3011041581630707	0.19598211348056793	-0.6959531307220459	-1.363844633102417	-0.37267374992370605	0.7645353674888611	0.7516117691993713	-0.6229282021522522	-0.3521619141101837	-0.6290693283081055	-1.545129418373108	-0.9964247345924377	0.4441055357456207	1.177904725074768	1.421169638633728
-0.9021825790405273	-0.3311300575733185	-1.4943641424179077	-1.0973057746887207	-0.08505745977163315	-0.16222122311592102	0.08459103107452393	0.14784924685955048	1.491516351699829	0.1633366048336029	-0.540033757686615	-0.6655150055885315	-0.07821209728717804	-0.6476725935935974	-0.0472528412938118	3.5929977893829346	0.6397982835769653	-0.07872835546731949	1.2149827480316162	0.019690588116645813	-0.9541993141174316	-1.3835135698318481	0.24610376358032227	-1.0813000202178955	-0.07438398152589798	0.513965368270874	-0.17767420411109924	-0.06325849145650864	-1.1280184984207153	0.7186914086341858	0.5455551147460938	0.9273229241371155	0.34446588158607483	-0.729619026184082	-0.3099740743637085	-0.2710278332233429	0.5697528719902039	-0.08778426796197891	-0.2822912037372589	-0.508205235004425	1.5445975065231323	0.17883530259132385	0.23669612407684326	-0.08915121108293533	-0.31474506855010986	-0.6762633323669434	-0.6097363233566284	0.447095662355423	0.5844419598579407	0.7065749764442444
-0.5963722467422485	-0.2948589026927948	-1.7421875	-0.6484896540641785	-0.1282353401184082	-0.181791752576828	-0.03320905938744545	0.1048135906457901	1.0900946855545044	0.32584095001220703	-0.5848824381828308	-0.45617374777793884	-0.05459005385637283	-0.4621044993400574	0.2249411940574646	3.4955410957336426	0.4643504321575165	0.01847252994775772	1.1223803758621216	0.09844949096441269	-0.844068706035614	-1.264444351196289	0.14269645512104034	-0.871425986289978	0.1776093989610672	-0.060192812234163284	0.04154884070158005	-0.5533201694488525	-1.6181480884552002	0.9919323325157166	0.7184415459632874	0.7672586441040039	0.3333500623703003	-0.6260380148887634	-0.39143064618110657	-0.14902803301811218	0.1911810338497162	-0.0903339833021164	-0.1412145048379898	-0.4425504207611084	1.028787612915039	0.06403213739395142	0.3381069600582123	0.38453158736228943	-0.419288694858551	-1.0422515869140625	-0.9788983464241028	0.13426485657691956	1.0395135879516602	0.9563603401184082
-0.8563075065612793	0.07903601974248886	-1.8515279293060303	-0.4725911319255829	-0.0719180703163147	0.034504517912864685	-0.10927967727184296	0.1924590915441513	0.9278140664100647	-0.12325736880302429	-0.34696051478385925	-0.5334566831588745	0.013638481497764587	-0.7813509702682495	0.5738295316696167	3.2352590560913086	1.014186143875122	0.009910140186548233	1.2905921936035156	0.09020499140024185	-0.967077910900116	-1.402846097946167	0.3505455553531647	-0.8880923390388489	0.2357322722673416	-0.36670294404029846	-0.06961506605148315	-0.18003469705581665	-1.643341302871704	0.6204349994659424	0.8456180691719055	1.0287169218063354	0.6496360301971436	-0.08130238205194473	-0.3467281460762024	0.0006929636001586914	0.301840603351593	-0.04970146715641022	-0.33006542921066284	-0.4783554971218109	1.3756245374679565	0.4331798255443573	0.7203732132911682	0.415639191865921	-0.16733747720718384	-1.0376508235931396	-0.4829460382461548	-0.09283840656280518	0.6290609836578369	0.9695671796798706
-0.7860531806945801	-0.23366311192512512	-1.568894863128662	-0.8752688765525818	-0.1296105682849884	0.1659044623374939	0.13541552424430847	-0.2513735294342041	1.534698724746704	-0.009315179660916328	-0.6797283291816711	-0.21742543578147888	0.037483006715774536	-0.98167884349823	-0.22633248567581177	3.3614983558654785	0.8589457273483276	-0.17749348282814026	1.1664059162139893	-0.050364863127470016	-1.2906432151794434	-1.0651254653930664	-0.22016647458076477	-0.969989001750946	0.28429171442985535	-0.01736738532781601	-0.1082264706492424	-0.49551793932914734	-1.136553168296814	0.6977857351303101	0.45454904437065125	0.7712497115135193	0.21161721646785736	-0.3639254868030548	-0.27428507804870605	-0.21413078904151917	0.2467344105243683	-0.10911695659160614	-0.0276811346411705	-0.6274413466453552	1.3148821592330933	0.07184945046901703	0.25712117552757263	0.49762818217277527	-0.3848559856414795	-0.629554808139801	-0.7966921925544739	0.47115862369537354	0.8097977638244629	0.7231553792953491
-0.7268633842468262	-0.27826258540153503	-1.6073930263519287	-0.9472745656967163	-0.10204841196537018	0.0427006334066391	0.3353157639503479	-0.11939191073179245	1.5180938243865967	0.1863454431295395	-0.5465077757835388	-0.1793152391910553	0.012530595064163208	-0.953302800655365	-0.0520438589155674	3.2523279190063477	1.0293965339660645	-0.04631632938981056	1.247698187828064	-0.03760490566492081	-1.258371114730835	-1.0888789892196655	0.001359596848487854	-0.8348566889762878	0.18519625067710876	0.09142767637968063	-0.021977119147777557	-0.4608674943447113	-1.3240376710891724	0.6920562386512756	0.4854966402053833	0.7842655777931213	0.17237363755702972	-0.35356396436691284	-0.2775629758834839	-0.08036642521619797	0.2232818305492401	-0.043860841542482376	-0.09258556365966797	-0.606603741645813	1.3574832677841187	0.1229391023516655	0.5375947952270508	0.33906325697898865	-0.3002452552318573	-0.8771244883537292	-0.8635464310646057	0.48933085799217224	0.6824265122413635	0.7646768689155579
-0.7056936025619507	0.01215263269841671	-1.8056941032409668	-0.44748735427856445	-0.11832502484321594	-0.06601138412952423	0.05629008263349533	-0.08898542076349258	0.9830964803695679	-0.08581683784723282	-0.4165087044239044	-0.29115602374076843	-0.2128506898880005	-0.6017358303070068	0.25022098422050476	3.564288377761841	0.6794846653938293	0.012563064694404602	1.0667139291763306	0.33528900146484375	-0.7793430089950562	-1.4684311151504517	0.30250096321105957	-0.862484335899353	0.033787138760089874	-0.16396281123161316	-0.21831922233104706	-0.5208837389945984	-1.6383365392684937	0.7195283770561218	0.862634003162384	0.8830763101577759	0.6930453777313232	-0.288455605506897	-0.16125059127807617	-0.1319856345653534	0.19946959614753723	-0.21248340606689453	-0.1600777506828308	-0.24019977450370789	1.1846790313720703	-0.06771226972341537	0.4529756009578705	0.4502211809158325	-0.34122177958488464	-0.9880517721176147	-0.7421495914459229	0.002059750258922577	0.957709014415741	0.8344695568084717
-0.800326943397522	-0.3380889296531677	-1.7700432538986206	-0.8664078116416931	-0.1261022984981537	0.2047184705734253	0.10206669569015503	-0.25364646315574646	1.3936132192611694	0.12520277500152588	-0.557339072227478	-0.09757255762815475	-0.11213956773281097	-0.7857274413108826	-0.10366273671388626	3.45450758934021	0.7688872814178467	-0.15350422263145447	1.0814487934112549	0.049268938601017	-1.357953667640686	-1.0508065223693848	-0.4072798490524292	-0.9840215444564819	0.27227574586868286	-0.10225837677717209	-0.19763022661209106	-0.49478772282600403	-0.9814775586128235	0.7047244906425476	0.2864321768283844	0.9303824305534363	0.1391971856355667	-0.32943129539489746	-0.20134279131889343	-0.15184462070465088	0.19540715217590332	-0.2473280429840088	-0.02965734153985977	-0.6056250929832458	1.43576979637146	0.14379668235778809	0.0631459578871727	0.6480585336685181	-0.22040854394435883	-0.7029445171356201	-0.8073299527168274	0.5592676997184753	0.7936906814575195	0.6234737038612366
-0.8385077714920044	-0.06966428458690643	-1.949868083000183	-0.7103619575500488	0.0076412782073020935	-0.09827984869480133	0.016573362052440643	0.0682944655418396	0.9269657135009766	0.278870165348053	-0.5135142207145691	-0.49493005871772766	-0.023572338744997978	-0.47704294323921204	0.09355899691581726	3.6080591678619385	0.7097216248512268	0.032521188259124756	1.1692954301834106	0.02146930992603302	-0.8478927612304688	-1.1970082521438599	0.03854531794786453	-0.8848299980163574	-0.06859231740236282	-0.013743423856794834	0.053298573940992355	-0.5363972783088684	-1.6046719551086426	0.7750993967056274	0.8763691186904907	0.8229362368583679	0.48244231939315796	-0.5447773337364197	-0.04553000628948212	-0.10335981100797653	0.2799045443534851	-0.1395399272441864	-0.21193364262580872	-0.6058876514434814	1.2933967113494873	0.05380644649267197	0.27317696809768677	0.41497376561164856	-0.48246368765830994	-0.8967550992965698	-0.8089114427566528	0.08592928200960159	0.9705420136451721	0.8632421493530273
-0.7348589897155762	-0.1899067461490631	-1.4284898042678833	-1.3220560550689697	0.01895778626203537	-0.23774310946464539	-0.1366584748029709	0.27308839559555054	0.9889070987701416	-0.44058480858802795	-0.41417327523231506	-0.4938635528087616	-0.606186032295227	-1.0997812747955322	0.0746140405535698	3.463470697402954	1.2209361791610718	0.20923462510108948	1.4172059297561646	-0.018922649323940277	-0.8965330123901367	-1.7113510370254517	-0.11814369261264801	-1.1209081411361694	-0.23685608804225922	0.17178462445735931	0.3711702525615692	0.07272513955831528	-1.6375466585159302	0.7349779605865479	0.48364076018333435	0.9179047346115112	0.47438937425613403	-0.5509889721870422	-0.8006752133369446	0.4347923696041107	0.4188554883003235	0.19737327098846436	-0.1376928985118866	-0.7288433909416199	1.7989702224731445	0.2558428645133972	0.5574513673782349	-0.40353110432624817	0.13662615418434143	-0.569572389125824	-0.5780104398727417	0.06910823285579681	0.48518285155296326	0.6540404558181763
-0.6977730989456177	0.016198230907320976	-1.8932610750198364	-0.3704126477241516	-0.10680921375751495	-5.4270029067993164e-05	0.03946344181895256	-0.10269434005022049	0.9287608861923218	-0.009900445118546486	-0.43702712655067444	-0.2439272701740265	-0.1284891963005066	-0.42418596148490906	0.2658659517765045	3.4941771030426025	0.6291736960411072	-0.017035577446222305	1.0015666484832764	0.4201110601425171	-0.865081250667572	-1.4225648641586304	0.23533999919891357	-0.8456346988677979	0.0709153488278389	-0.2086753398180008	-0.16634854674339294	-0.513146162033081	-1.734734296798706	0.6396233439445496	0.8339205384254456	0.962028980255127	0.6744480133056641	-0.24782848358154297	-0.22253870964050293	-0.14095759391784668	0.22717058658599854	-0.2348947525024414	-0.18181410431861877	-0.2290554642677307	1.1857080459594727	0.06726107746362686	0.3704170286655426	0.42657577991485596	-0.31099992990493774	-0.9935580492019653	-0.7358701825141907	0.017368745058774948	1.001069188117981	0.8845352530479431
-0.7504607439041138	-0.3903554379940033	-1.7784680128097534	-0.8784348368644714	-0.14117908477783203	0.07782306522130966	0.25530382990837097	-0.07008188217878342	1.3439306020736694	0.4131937623023987	-0.3859374225139618	-0.041130490601062775	-0.11628811806440353	-0.7278175354003906	0.07065226882696152	3.3498477935791016	0.9226442575454712	0.016565725207328796	1.184311032295227	0.06134407967329025	-1.3687889575958252	-1.0552453994750977	-0.21597564220428467	-0.8708726167678833	0.2364756315946579	0.012098641134798527	-0.09533978998661041	-0.4788872301578522	-1.1310855150222778	0.7132847905158997	0.34664809703826904	0.943217933177948	0.05156663432717323	-0.4178537130355835	-0.22335204482078552	0.023405887186527252	0.19978909194469452	-0.2142367660999298	-0.13478092849254608	-0.6134446859359741	1.5162216424942017	0.20563921332359314	0.3893161714076996	0.43888458609580994	-0.1677262932062149	-0.9233567714691162	-0.8451963663101196	0.7176928520202637	0.721792459487915	0.6850218176841736
-0.9172008037567139	0.016346566379070282	-2.04136323928833	-0.575431764125824	0.06992124766111374	-0.014030162245035172	0.009082235395908356	0.05684443935751915	0.9289401173591614	0.28450971841812134	-0.5911526679992676	-0.527656614780426	0.05472870171070099	-0.34299618005752563	0.13235768675804138	3.521749973297119	0.6793070435523987	0.03743874281644821	1.1852362155914307	0.11837650090456009	-0.8943890333175659	-1.2380427122116089	-0.004464711993932724	-0.7777698040008545	-0.09882309287786484	-0.037032756954431534	0.1672845035791397	-0.5093813538551331	-1.7305494546890259	0.7470982670783997	0.7930947542190552	0.9030685424804688	0.5156360864639282	-0.45275259017944336	-0.1350211203098297	-0.17518529295921326	0.30390238761901855	-0.14050734043121338	-0.25704410672187805	-0.6113576889038086	1.3305349349975586	0.231463223695755	0.2479647397994995	0.43001440167427063	-0.44844895601272583	-0.85909104347229	-0.7906500101089478	0.08301323652267456	1.0007508993148804	0.8958508968353271
-1.055705189704895	-0.5087124109268188	-1.526854157447815	-0.8063365817070007	0.07064834982156754	-0.2702990770339966	0.3217247426509857	-0.2145988643169403	1.3706926107406616	0.26585447788238525	-0.5881055593490601	-0.5083720684051514	0.16628015041351318	-0.8440924882888794	-0.24463996291160583	3.4932861328125	0.999038815498352	-0.2650696039199829	1.2369325160980225	-0.09483104199171066	-1.0691001415252686	-1.0259126424789429	-0.04819687828421593	-0.3226853013038635	-0.0789615735411644	0.10238749533891678	-0.02374868467450142	-0.362309992313385	-1.2757598161697388	0.9738717675209045	0.6445543766021729	0.9942579865455627	-0.016468822956085205	-0.37010398507118225	-0.088022880256176	-0.33579230308532715	0.04170095548033714	-0.1942259967327118	-0.09253000468015671	-0.6047653555870056	1.4069312810897827	0.17510190606117249	0.3725862205028534	0.3131541609764099	-0.30750706791877747	-0.7101100087165833	-0.9614177346229553	0.5739680528640747	0.7962430715560913	0.7620669603347778
-0.7073662281036377	-0.05405978485941887	-1.659684419631958	-0.9131102561950684	0.05306129902601242	-0.3675556182861328	0.24211335182189941	0.39817118644714355	1.48212730884552	-0.6475210785865784	-0.24519142508506775	-0.057349659502506256	-0.823369562625885	-1.6551196575164795	0.25037431716918945	3.088170051574707	1.99197518825531	0.3094256520271301	1.5871202945709229	-0.08907629549503326	-1.1752681732177734	-1.5069482326507568	-0.13935106992721558	-0.8678250908851624	-0.17115671932697296	-0.5529762506484985	0.4850960373878479	-0.4350058138370514	-1.794485330581665	0.6361744403839111	0.21615436673164368	0.657627522945404	0.04694187268614769	0.13605111837387085	-0.746514081954956	0.4367029070854187	0.22143292427062988	0.2894218862056732	-0.06887295097112656	-0.7097519636154175	1.6875934600830078	0.07165255397558212	1.0331151485443115	0.1474914699792862	0.3433144986629486	-0.8392660617828369	-0.7028319239616394	0.06252104789018631	0.8337979316711426	0.4288179278373718
-1.1162445545196533	-0.5405436754226685	-1.650834560394287	-0.8708705306053162	0.06816918402910233	-0.2689313590526581	0.27627936005592346	-0.15709176659584045	1.2827500104904175	0.4254811406135559	-0.44885024428367615	-0.41544684767723083	0.10875649005174637	-0.6679940223693848	-0.14058354496955872	3.5586209297180176	0.9335309267044067	-0.17605885863304138	1.1857402324676514	-0.11165498197078705	-1.1877423524856567	-0.9827069640159607	-0.1529383361339569	-0.2951735854148865	-0.0754229947924614	-0.01521534938365221	-2.869497984647751e-05	-0.3625383973121643	-1.1597461700439453	0.9722777009010315	0.517115592956543	1.1421804428100586	-0.0972449854016304	-0.42674097418785095	-0.060846902430057526	-0.20747342705726624	-0.022919408977031708	-0.33369505405426025	-0.13859418034553528	-0.6527735590934753	1.582480788230896	0.1836748719215393	0.24398034811019897	0.458919882774353	-0.21916256844997406	-0.7033084034919739	-1.0576744079589844	0.7195338010787964	0.8354595303535461	0.6329482793807983
-1.0050565004348755	-0.29519709944725037	-1.649797797203064	-0.9984248876571655	0.2164090871810913	0.21204757690429688	0.6297652721405029	-0.19443634152412415	2.4470982551574707	0.37500983476638794	-0.5008299946784973	-0.38883569836616516	0.14018240571022034	-0.8469164371490479	-0.29929935932159424	2.934572458267212	0.1193118616938591	0.031180232763290405	1.7663148641586304	0.406635582447052	-1.2276109457015991	-0.6643332839012146	-1.1479310989379883	-1.0002846717834473	0.03688761591911316	-0.9066207408905029	0.08444565534591675	0.06707724928855896	-1.225518822669983	1.4577049016952515	0.11781040579080582	1.2888240814208984	0.6156281232833862	-0.12687212228775024	-0.919437050819397	-0.19824549555778503	0.22789281606674194	-0.8943305611610413	-1.1336922645568848	-0.7854062914848328	0.9430200457572937	0.3450993597507477	-0.252260684967041	-0.16633078455924988	0.07556159794330597	-0.49251243472099304	-0.7711511254310608	0.9482495784759521	1.5221154689788818	1.34384286403656
-0.8738980293273926	-0.2252734899520874	-1.402832269668579	-0.46166756749153137	0.018675364553928375	-0.2887665033340454	0.16412808001041412	-0.030218355357646942	1.0332226753234863	0.14272476732730865	-0.8869105577468872	-0.5547422766685486	0.12445942312479019	-0.42128869891166687	0.013638174161314964	3.640017509460449	0.858496367931366	-0.48758289217948914	1.2425947189331055	0.17894980311393738	-0.6545459032058716	-1.342501163482666	0.37390202283859253	-0.7229540944099426	-0.044546060264110565	0.11217454820871353	-0.18562278151512146	-0.45115283131599426	-1.4043831825256348	1.1127184629440308	0.4839257597923279	0.9538129568099976	0.2023758739233017	-0.4511590003967285	-0.1247965469956398	-0.341205358505249	0.3416523039340973	0.058937035501003265	0.16389447450637817	-0.2703385353088379	1.2590025663375854	0.057758525013923645	0.30194246768951416	0.5826493501663208	-0.3114245533943176	-1.0644994974136353	-0.928585410118103	0.25109589099884033	0.8180588483810425	1.092600703239441
-0.6182620525360107	-0.7469955682754517	-1.8357722759246826	-1.3162832260131836	0.26870718598365784	0.09373798221349716	0.5511838793754578	-0.25705742835998535	2.1970791816711426	0.46359920501708984	-0.6879242062568665	-0.3608618676662445	-0.15283720195293427	-0.765934407711029	-0.34916532039642334	3.375197172164917	-0.0418006032705307	0.050417691469192505	1.66824471950531	0.20455923676490784	-1.2035249471664429	-0.8248770236968994	-1.4360089302062988	-1.452340841293335	-0.32031866908073425	-0.6309143900871277	0.49386727809906006	0.22580477595329285	-0.9073880910873413	1.1579298973083496	-0.11745911091566086	1.517534613609314	0.06129046902060509	-0.6092190742492676	-0.6969431042671204	-0.19745269417762756	0.31702667474746704	-0.9430961608886719	-1.0206836462020874	-0.40611255168914795	1.0431991815567017	0.2243083417415619	-0.41166186332702637	-0.0943027213215828	-0.033695582300424576	0.01908734440803528	-0.8813780546188354	1.2400928735733032	1.5521091222763062	0.7681297659873962
-0.6273194551467896	-0.4401797950267792	-2.030341863632202	-0.9884011149406433	-0.05958359315991402	0.18852341175079346	-0.036279622465372086	-0.40392544865608215	2.35459041595459	0.1280646026134491	-1.3244324922561646	-0.027534686028957367	-0.4985639154911041	-0.6223061084747314	-0.23409759998321533	3.582041025161743	0.31201693415641785	-0.08554216474294662	1.542232871055603	0.4199042320251465	-1.0575957298278809	-0.46817830204963684	-1.6228716373443604	-1.2610782384872437	-0.31350603699684143	-0.847156286239624	0.5360597372055054	-0.04486187547445297	-1.089650273323059	1.091566801071167	-0.24317942559719086	1.7351677417755127	0.015601817518472672	-0.19048085808753967	-0.4127718508243561	-0.29335060715675354	0.3351975679397583	-0.6751018762588501	-0.6778461933135986	-0.1281125396490097	0.8535319566726685	0.7751128077507019	-0.08351122587919235	0.340640127658844	0.12762127816677094	-0.05764815956354141	-1.1640571355819702	0.7242010831832886	1.1373533010482788	0.6728131771087646
-0.615692138671875	-0.27806761860847473	-1.9719839096069336	-1.1334975957870483	0.1892649531364441	0.1906673014163971	0.6022018194198608	-0.7496008276939392	1.887054204940796	0.03361618146300316	-0.8640220761299133	-0.1732328236103058	-0.35935166478157043	-1.3112964630126953	-0.2914506793022156	3.466444730758667	0.11873850226402283	-0.19726139307022095	1.6094152927398682	0.12103014439344406	-1.042585015296936	-0.3833223283290863	-1.6960097551345825	-1.2815908193588257	0.10518136620521545	-0.7615054845809937	0.7208718061447144	-0.3294290602207184	-0.8479700088500977	1.3620219230651855	0.09671410173177719	1.2642751932144165	0.16075275838375092	-0.32753822207450867	-0.45532500743865967	-0.09618213027715683	0.30878064036369324	-0.7634977102279663	-0.7534758448600769	-0.30040088295936584	0.8360702395439148	0.09596874564886093	-0.17030403017997742	0.2169957458972931	-0.046127188950777054	0.4412524104118347	-1.222427248954773	0.812151312828064	1.47356379032135	0.654288113117218
-0.6273194551467896	-0.4401797950267792	-2.030341863632202	-0.9884011149406433	-0.05958359315991402	0.18852341175079346	-0.036279622465372086	-0.40392544865608215	2.35459041595459	0.1280646026134491	-1.3244324922561646	-0.027534686028957367	-0.4985639154911041	-0.6223061084747314	-0.23409759998321533	3.582041025161743	0.31201693415641785	-0.08554216474294662	1.542232871055603	0.4199042320251465	-1.0575957298278809	-0.46817830204963684	-1.6228716373443604	-1.2610782384872437	-0.31350603699684143	-0.847156286239624	0.5360597372055054	-0.04486187547445297	-1.089650273323059	1.091566801071167	-0.24317942559719086	1.7351677417755127	0.015601817518472672	-0.19048085808753967	-0.4127718508243561	-0.29335060715675354	0.3351975679397583	-0.6751018762588501	-0.6778461933135986	-0.1281125396490097	0.8535319566726685	0.7751128077507019	-0.08351122587919235	0.340640127658844	0.12762127816677094	-0.05764815956354141	-1.1640571355819702	0.7242010831832886	1.1373533010482788	0.6728131771087646
-1.0050565004348755	-0.29519709944725037	-1.649797797203064	-0.9984248876571655	0.2164090871810913	0.21204757690429688	0.6297652721405029	-0.19443634152412415	2.4470982551574707	0.37500983476638794	-0.5008299946784973	-0.38883569836616516	0.14018240571022034	-0.8469164371490479	-0.29929935932159424	2.934572458267212	0.1193118616938591	0.031180232763290405	1.7663148641586304	0.406635582447052	-1.2276109457015991	-0.6643332839012146	-1.1479310989379883	-1.0002846717834473	0.03688761591911316	-0.9066207408905029	0.08444565534591675	0.06707724928855896	-1.225518822669983	1.4577049016952515	0.11781040579080582	1.2888240814208984	0.6156281232833862	-0.12687212228775024	-0.919437050819397	-0.19824549555778503	0.22789281606674194	-0.8943305611610413	-1.1336922645568848	-0.7854062914848328	0.9430200457572937	0.3450993597507477	-0.252260684967041	-0.16633078455924988	0.07556159794330597	-0.49251243472099304	-0.7711511254310608	0.9482495784759521	1.5221154689788818	1.34384286403656
-0.6182620525360107	-0.7469955682754517	-1.8357722759246826	-1.3162832260131836	0.26870718598365784	0.09373798221349716	0.5511838793754578	-0.25705742835998535	2.1970791816711426	0.46359920501708984	-0.6879242062568665	-0.3608618676662445	-0.15283720195293427	-0.765934407711029	-0.34916532039642334	3.375197172164917	-0.0418006032705307	0.050417691469192505	1.66824471950531	0.20455923676490784	-1.2035249471664429	-0.8248770236968994	-1.4360089302062988	-1.452340841293335	-0.32031866908073425	-0.6309143900871277	0.49386727809906006	0.22580477595329285	-0.9073880910873413	1.1579298973083496	-0.11745911091566086	1.517534613609314	0.06129046902060509	-0.6092190742492676	-0.6969431042671204	-0.19745269417762756	0.31702667474746704	-0.9430961608886719	-1.0206836462020874	-0.40611255168914795	1.0431991815567017	0.2243083417415619	-0.41166186332702637	-0.0943027213215828	-0.033695582300424576	0.01908734440803528	-0.8813780546188354	1.2400928735733032	1.5521091222763062	0.7681297659873962
-0.615692138671875	-0.27806761860847473	-1.9719839096069336	-1.1334975957870483	0.1892649531364441	0.1906673014163971	0.6022018194198608	-0.7496008276939392	1.887054204940796	0.03361618146300316	-0.8640220761299133	-0.1732328236103058	-0.35935166478157043	-1.3112964630126953	-0.2914506793022156	3.466444730758667	0.11873850226402283	-0.19726139307022095	1.6094152927398682	0.12103014439344406	-1.042585015296936	-0.3833223283290863	-1.6960097551345825	-1.2815908193588257	0.10518136620521545	-0.7615054845809937	0.7208718061447144	-0.3294290602207184	-0.8479700088500977	1.3620219230651855	0.09671410173177719	1.2642751932144165	0.16075275838375092	-0.32753822207450867	-0.45532500743865967	-0.09618213027715683	0.30878064036369324	-0.7634977102279663	-0.7534758448600769	-0.30040088295936584	0.8360702395439148	0.09596874564886093	-0.17030403017997742	0.2169957458972931	-0.046127188950777054	0.4412524104118347	-1.222427248954773	0.812151312828064	1.47356379032135	0.654288113117218
-1.0050565004348755	-0.29519709944725037	-1.649797797203064	-0.9984248876571655	0.2164090871810913	0.21204757690429688	0.6297652721405029	-0.19443634152412415	2.4470982551574707	0.37500983476638794	-0.5008299946784973	-0.38883569836616516	0.14018240571022034	-0.8469164371490479	-0.29929935932159424	2.934572458267212	0.1193118616938591	0.031180232763290405	1.7663148641586304	0.406635582447052	-1.2276109457015991	-0.6643332839012146	-1.1479310989379883	-1.0002846717834473	0.03688761591911316	-0.9066207408905029	0.08444565534591675	0.06707724928855896	-1.225518822669983	1.4577049016952515	0.11781040579080582	1.2888240814208984	0.6156281232833862	-0.12687212228775024	-0.919437050819397	-0.19824549555778503	0.22789281606674194	-0.8943305611610413	-1.1336922645568848	-0.7854062914848328	0.9430200457572937	0.3450993597507477	-0.252260684967041	-0.16633078455924988	0.07556159794330597	-0.49251243472099304	-0.7711511254310608	0.9482495784759521	1.5221154689788818	1.34384286403656
-0.6273194551467896	-0.4401797950267792	-2.030341863632202	-0.9884011149406433	-0.05958359315991402	0.18852341175079346	-0.036279622465372086	-0.40392544865608215	2.35459041595459	0.1280646026134491	-1.3244324922561646	-0.027534686028957367	-0.4985639154911041	-0.6223061084747314	-0.23409759998321533	3.582041025161743	0.31201693415641785	-0.08554216474294662	1.542232871055603	0.4199042320251465	-1.0575957298278809	-0.46817830204963684	-1.6228716373443604	-1.2610782384872437	-0.31350603699684143	-0.847156286239624	0.5360597372055054	-0.04486187547445297	-1.089650273323059	1.091566801071167	-0.24317942559719086	1.7351677417755127	0.015601817518472672	-0.19048085808753967	-0.4127718508243561	-0.29335060715675354	0.3351975679397583	-0.6751018762588501	-0.6778461933135986	-0.1281125396490097	0.8535319566726685	0.7751128077507019	-0.08351122587919235	0.340640127658844	0.12762127816677094	-0.05764815956354141	-1.1640571355819702	0.7242010831832886	1.1373533010482788	0.6728131771087646
-0.6182620525360107	-0.7469955682754517	-1.8357722759246826	-1.3162832260131836	0.26870718598365784	0.09373798221349716	0.5511838793754578	-0.25705742835998535	2.1970791816711426	0.46359920501708984	-0.6879242062568665	-0.3608618676662445	-0.15283720195293427	-0.765934407711029	-0.34916532039642334	3.375197172164917	-0.0418006032705307	0.050417691469192505	1.66824471950531	0.20455923676490784	-1.2035249471664429	-0.8248770236968994	-1.4360089302062988	-1.452340841293335	-0.32031866908073425	-0.6309143900871277	0.49386727809906006	0.22580477595329285	-0.9073880910873413	1.1579298973083496	-0.11745911091566086	1.517534613609314	0.06129046902060509	-0.6092190742492676	-0.6969431042671204	-0.19745269417762756	0.31702667474746704	-0.9430961608886719	-1.0206836462020874	-0.40611255168914795	1.0431991815567017	0.2243083417415619	-0.41166186332702637	-0.0943027213215828	-0.033695582300424576	0.01908734440803528	-0.8813780546188354	1.2400928735733032	1.5521091222763062	0.7681297659873962
-0.615692138671875	-0.27806761860847473	-1.9719839096069336	-1.1334975957870483	0.1892649531364441	0.1906673014163971	0.6022018194198608	-0.7496008276939392	1.887054204940796	0.03361618146300316	-0.8640220761299133	-0.1732328236103058	-0.35935166478157043	-1.3112964630126953	-0.2914506793022156	3.466444730758667	0.11873850226402283	-0.19726139307022095	1.6094152927398682	0.12103014439344406	-1.042585015296936	-0.3833223283290863	-1.6960097551345825	-1.2815908193588257	0.10518136620521545	-0.7615054845809937	0.7208718061447144	-0.3294290602207184	-0.8479700088500977	1.3620219230651855	0.09671410173177719	1.2642751932144165	0.16075275838375092	-0.32753822207450867	-0.45532500743865967	-0.09618213027715683	0.30878064036369324	-0.7634977102279663	-0.7534758448600769	-0.30040088295936584	0.8360702395439148	0.09596874564886093	-0.17030403017997742	0.2169957458972931	-0.046127188950777054	0.4412524104118347	-1.222427248954773	0.812151312828064	1.47356379032135	0.654288113117218
-0.5006226301193237	-0.8462010622024536	-1.678694486618042	-0.889872133731842	-0.18299850821495056	0.2477480173110962	0.35310354828834534	-0.5386590361595154	1.5383050441741943	-0.12521293759346008	-0.8107454776763916	-0.13648384809494019	-0.13965897262096405	-0.5739718675613403	-0.3819500505924225	3.5408904552459717	0.7078920602798462	-0.09275072813034058	1.3585460186004639	-0.06201443076133728	-1.0272548198699951	-0.9987256526947021	-0.5570998787879944	-1.0999701023101807	-0.11288738250732422	0.26758795976638794	-0.06114143133163452	-0.5221428275108337	-0.881497859954834	0.6127398014068604	0.6285136938095093	0.6684527397155762	0.3932781517505646	-0.35268744826316833	-0.30190449953079224	-0.19723039865493774	0.7027110457420349	-0.4934554398059845	-0.3432554602622986	-0.6315003633499146	1.5377906560897827	-0.0111528430134058	0.1978512704372406	0.49082568287849426	-0.24324946105480194	0.05371055752038956	-1.062885046005249	0.8229671716690063	1.1857914924621582	1.0287171602249146
-0.5980918407440186	-0.6519951224327087	-2.177798271179199	-0.6142300963401794	-0.07242487370967865	-0.22676852345466614	0.3036850690841675	-0.18313568830490112	1.2767435312271118	-0.2145506590604782	-0.629531979560852	-0.49617651104927063	0.058501116931438446	-0.3185228407382965	0.26633119583129883	4.052149772644043	0.609491229057312	0.075051449239254	1.4229369163513184	0.28720715641975403	-0.616923987865448	-1.174930453300476	0.2457522451877594	-0.9732679724693298	0.09690813720226288	0.09866412729024887	-0.12813438475131989	-0.24585041403770447	-1.2201169729232788	0.9729017019271851	0.9953727722167969	1.01563560962677	0.22895385324954987	-0.24708345532417297	-0.2420009970664978	-0.025424763560295105	0.6961511373519897	-0.4832801818847656	-0.47955870628356934	-0.03347517549991608	1.2697927951812744	-0.29492470622062683	0.4421197474002838	0.5547031164169312	-0.2986742854118347	-0.14137980341911316	-1.2688024044036865	0.669095516204834	1.1688514947891235	1.1266329288482666
-0.473550945520401	-0.9912884831428528	-1.6882362365722656	-0.9616122245788574	-0.18745946884155273	0.22738096117973328	0.47774186730384827	-0.43606653809547424	1.444426417350769	0.0005971640348434448	-0.7750553488731384	-0.18741878867149353	-0.12665480375289917	-0.499457448720932	-0.2784784436225891	3.5429179668426514	0.8427950143814087	0.0028607994318008423	1.4122711420059204	-0.027697063982486725	-0.9944204688072205	-0.9578920006752014	-0.30778536200523376	-1.0462898015975952	-0.18422004580497742	0.32895123958587646	-0.022813308984041214	-0.4742126166820526	-0.9004835486412048	0.4938957095146179	0.5900610685348511	0.7355132699012756	0.3273973762989044	-0.3674890398979187	-0.3369658589363098	-0.1313776969909668	0.6526219248771667	-0.5320485830307007	-0.4158315062522888	-0.5220261812210083	1.389947533607483	-0.053306035697460175	0.34652289748191833	0.5039742588996887	-0.21245206892490387	-0.09851477295160294	-1.0841126441955566	0.9045920372009277	1.190220594406128	1.0612038373947144
-0.5820475816726685	-0.7157964110374451	-2.066397190093994	-0.5679925084114075	-0.056412599980831146	-0.4005236029624939	0.4600413143634796	-0.2700711786746979	1.2605212926864624	-0.3175274729728699	-0.7449629902839661	-0.3314873278141022	-0.0781141072511673	-0.15580901503562927	0.2694076895713806	3.9596800804138184	0.47297582030296326	-0.09015147387981415	1.3205891847610474	0.2805590331554413	-0.5700019598007202	-1.1252421140670776	0.22094087302684784	-0.8619413375854492	0.13536687195301056	0.152507945895195	-0.0810069665312767	-0.2898952066898346	-1.3163095712661743	0.978615403175354	0.9969053268432617	0.9488787055015564	0.3267354667186737	-0.1613847017288208	-0.23674342036247253	-0.20250973105430603	0.5205963253974915	-0.5014923810958862	-0.40817558765411377	-0.03660447150468826	1.1812591552734375	-0.3196861147880554	0.2772950232028961	0.5482689142227173	-0.40695735812187195	-0.2538386881351471	-1.2595231533050537	0.427080363035202	1.2592222690582275	1.2098252773284912
-0.3655778169631958	-0.5726937055587769	-1.6476765871047974	-0.9739170670509338	-0.17816948890686035	0.4424143135547638	0.2048032432794571	-0.4469223916530609	1.643653154373169	-0.05772516503930092	-0.7932866215705872	-0.30750665068626404	-0.24673116207122803	-0.5393430590629578	-0.3521440327167511	3.5690436363220215	0.6674067974090576	-0.05855010077357292	1.5172173976898193	0.0706014558672905	-0.9123220443725586	-0.9221886992454529	-0.673022985458374	-1.1865980625152588	-0.2548581063747406	0.4576457142829895	0.17037826776504517	-0.4150940477848053	-0.7915289402008057	0.4944486618041992	0.6428254842758179	0.607517659664154	0.3010996878147125	-0.6635984182357788	-0.24294713139533997	-0.2116643786430359	0.9068560600280762	-0.5175122022628784	-0.6067413687705994	-0.5980961322784424	1.2883609533309937	-0.03329772874712944	0.06426004320383072	0.27791109681129456	-0.2934652864933014	0.16510918736457825	-0.967328667640686	0.7807033061981201	1.0818880796432495	0.7966170310974121
-0.5848931074142456	-0.6737155318260193	-1.982156753540039	-0.8626591563224792	-0.047631822526454926	-0.3105897009372711	0.5179865956306458	-0.3313032388687134	1.5775741338729858	-0.17122682929039001	-0.7266401648521423	-0.7810913324356079	-0.22033077478408813	-0.48143264651298523	0.040503356605768204	3.8616437911987305	0.5004887580871582	0.09739580005407333	1.5330427885055542	0.14506515860557556	-0.7978911399841309	-1.1439307928085327	-0.2312111258506775	-0.9044370651245117	-0.10641977190971375	0.4648391008377075	0.09386007487773895	-0.05837274342775345	-1.0671802759170532	0.8531237840652466	0.967317521572113	1.024859070777893	0.03443748131394386	-0.39952248334884644	-0.5025784969329834	-0.3905424177646637	0.9701200127601624	-0.6406202912330627	-0.6646533608436584	-0.46027329564094543	1.2939532995224	-0.10685418546199799	0.443621963262558	0.31744837760925293	-0.37092477083206177	-0.11682721227407455	-1.2362003326416016	0.8830505609512329	1.043128252029419	1.0983266830444336
-0.5980918407440186	-0.6519951224327087	-2.177798271179199	-0.6142300963401794	-0.07242487370967865	-0.22676852345466614	0.3036850690841675	-0.18313568830490112	1.2767435312271118	-0.2145506590604782	-0.629531979560852	-0.49617651104927063	0.058501116931438446	-0.3185228407382965	0.26633119583129883	4.052149772644043	0.609491229057312	0.075051449239254	1.4229369163513184	0.28720715641975403	-0.616923987865448	-1.174930453300476	0.2457522451877594	-0.9732679724693298	0.09690813720226288	0.09866412729024887	-0.12813438475131989	-0.24585041403770447	-1.2201169729232788	0.9729017019271851	0.9953727722167969	1.01563560962677	0.22895385324954987	-0.24708345532417297	-0.2420009970664978	-0.025424763560295105	0.6961511373519897	-0.4832801818847656	-0.47955870628356934	-0.03347517549991608	1.2697927951812744	-0.29492470622062683	0.4421197474002838	0.5547031164169312	-0.2986742854118347	-0.14137980341911316	-1.2688024044036865	0.669095516204834	1.1688514947891235	1.1266329288482666
-0.3655778169631958	-0.5726937055587769	-1.6476765871047974	-0.9739170670509338	-0.17816948890686035	0.4424143135547638	0.2048032432794571	-0.4469223916530609	1.643653154373169	-0.05772516503930092	-0.7932866215705872	-0.30750665068626404	-0.24673116207122803	-0.5393430590629578	-0.3521440327167511	3.5690436363220215	0.6674067974090576	-0.05855010077357292	1.5172173976898193	0.0706014558672905	-0.9123220443725586	-0.9221886992454529	-0.673022985458374	-1.1865980625152588	-0.2548581063747406	0.4576457142829895	0.17037826776504517	-0.4150940477848053	-0.7915289402008057	0.4944486618041992	0.6428254842758179	0.607517659664154	0.3010996878147125	-0.6635984182357788	-0.24294713139533997	-0.2116643786430359	0.9068560600280762	-0.5175122022628784	-0.6067413687705994	-0.5980961322784424	1.2883609533309937	-0.03329772874712944	0.06426004320383072	0.27791109681129456	-0.2934652864933014	0.16510918736457825	-0.967328667640686	0.7807033061981201	1.0818880796432495	0.7966170310974121
-0.5848931074142456	-0.6737155318260193	-1.982156753540039	-0.8626591563224792	-0.047631822526454926	-0.3105897009372711	0.5179865956306458	-0.3313032388687134	1.5775741338729858	-0.17122682929039001	-0.7266401648521423	-0.7810913324356079	-0.22033077478408813	-0.48143264651298523	0.040503356605768204	3.8616437911987305	0.5004887580871582	0.09739580005407333	1.5330427885055542	0.14506515860557556	-0.7978911399841309	-1.1439307928085327	-0.2312111258506775	-0.9044370651245117	-0.10641977190971375	0.4648391008377075	0.09386007487773895	-0.05837274342775345	-1.0671802759170532	0.8531237840652466	0.967317521572113	1.024859070777893	0.03443748131394386	-0.39952248334884644	-0.5025784969329834	-0.3905424177646637	0.9701200127601624	-0.6406202912330627	-0.6646533608436584	-0.46027329564094543	1.2939532995224	-0.10685418546199799	0.443621963262558	0.31744837760925293	-0.37092477083206177	-0.11682721227407455	-1.2362003326416016	0.8830505609512329	1.043128252029419	1.0983266830444336
-0.5820475816726685	-0.7157964110374451	-2.066397190093994	-0.5679925084114075	-0.056412599980831146	-0.4005236029624939	0.4600413143634796	-0.2700711786746979	1.2605212926864624	-0.3175274729728699	-0.7449629902839661	-0.3314873278141022	-0.0781141072511673	-0.15580901503562927	0.2694076895713806	3.9596800804138184	0.47297582030296326	-0.09015147387981415	1.3205891847610474	0.2805590331554413	-0.5700019598007202	-1.1252421140670776	0.22094087302684784	-0.8619413375854492	0.13536687195301056	0.152507945895195	-0.0810069665312767	-0.2898952066898346	-1.3163095712661743	0.978615403175354	0.9969053268432617	0.9488787055015564	0.3267354667186737	-0.1613847017288208	-0.23674342036247253	-0.20250973105430603	0.5205963253974915	-0.5014923810958862	-0.40817558765411377	-0.03660447150468826	1.1812591552734375	-0.3196861147880554	0.2772950232028961	0.5482689142227173	-0.40695735812187195	-0.2538386881351471	-1.2595231533050537	0.427080363035202	1.2592222690582275	1.2098252773284912
-1.1664122343063354	-0.21206966042518616	-1.8646209239959717	-0.6277454495429993	0.1356584131717682	-0.02796221151947975	0.5086870193481445	-0.03923226147890091	1.7257179021835327	-0.1909576952457428	-0.0591992549598217	0.4031616747379303	0.15392956137657166	-0.7412248849868774	-0.11896687000989914	3.108473300933838	0.5353440642356873	0.1798332929611206	0.8523783087730408	0.033763282001018524	-1.1406276226043701	-0.9017189145088196	0.27994024753570557	-0.1354953944683075	0.6132530570030212	-0.44624194502830505	-1.1828067302703857	0.2951356768608093	-0.6072009801864624	0.8276471495628357	0.44829729199409485	1.0081511735916138	1.2984488010406494	0.391216903924942	-0.6577654480934143	0.2194879949092865	-0.07203004509210587	-0.10894352197647095	-0.8579086065292358	-1.0419336557388306	0.9643239378929138	-0.08616665005683899	0.2653895616531372	0.16501711308956146	-0.4870913326740265	-1.032582402229309	-0.6003101468086243	0.10914164036512375	0.28218647837638855	0.6381239891052246
-0.5012938976287842	-0.4075230062007904	-2.0176894664764404	-0.7607288956642151	-0.11949783563613892	-0.26612716913223267	0.08586110174655914	0.45033061504364014	1.276822566986084	0.4706718325614929	-0.600416898727417	0.7062460780143738	-0.3750256896018982	-0.5179485082626343	0.07054856419563293	2.9242897033691406	0.7126272916793823	0.4624786078929901	1.157213568687439	-0.7757508158683777	-1.0810688734054565	-1.3149787187576294	-0.5544423460960388	-0.8283815383911133	0.01146271638572216	-0.5818175673484802	-0.3512210249900818	-0.33029067516326904	-0.9552866816520691	0.5964981913566589	0.4455735385417938	0.7131701707839966	0.22282220423221588	0.16952961683273315	-0.8507339954376221	-0.15251851081848145	0.10593089461326599	0.01174415647983551	-0.5319840312004089	-1.0375217199325562	0.5981482267379761	-0.1267758011817932	0.6092576384544373	0.39639079570770264	-0.8623513579368591	-1.2238954305648804	-0.38720598816871643	0.1782599687576294	0.6959440112113953	1.0333187580108643
-0.752113938331604	-0.5478261709213257	-1.7835081815719604	-0.9529691338539124	0.1330212950706482	-0.1964740753173828	0.4437951147556305	0.2144142985343933	1.646226406097412	0.21996107697486877	-0.4182489216327667	0.34870707988739014	-0.2481747567653656	-1.2051141262054443	-0.10615590214729309	3.1446821689605713	0.8145244121551514	0.3817588686943054	1.1195520162582397	-0.7584438323974609	-1.1673585176467896	-1.2753734588623047	-0.6948162317276001	-0.895734965801239	-0.028778323903679848	-0.5866108536720276	-0.3627012372016907	-0.4418773353099823	-1.1667886972427368	0.5613407492637634	0.8856707811355591	1.1598258018493652	0.028117593377828598	0.4865782558917999	-0.47693222761154175	-0.007969707250595093	0.3069016635417938	0.10289864987134933	-0.600693941116333	-1.0677303075790405	1.294069766998291	-0.20151638984680176	0.7689493298530579	0.5370076298713684	-0.41719985008239746	-0.5287472009658813	-0.42461344599723816	0.1450977772474289	0.6569864153862	0.4387284517288208
-0.2269357591867447	-0.6548682451248169	-2.0302257537841797	-0.6604406833648682	-0.2674119472503662	0.04717737436294556	0.3582512140274048	-0.08248241990804672	1.087173342704773	-0.02267349883913994	-0.4802018404006958	-0.0667790099978447	-0.15948235988616943	-0.3083925247192383	0.4450640380382538	4.1416335105896	0.3573826849460602	0.24852880835533142	1.5404350757598877	0.44404858350753784	-0.42824888229370117	-1.1126409769058228	-0.002526991069316864	-1.4234297275543213	0.12895040214061737	0.09952893108129501	0.07607806473970413	-0.1938890516757965	-1.3849433660507202	0.8580172657966614	0.9391475915908813	0.7712268233299255	0.5144469141960144	-0.5041418671607971	-0.2332702875137329	0.08379308879375458	0.7899904847145081	-0.5826819539070129	-0.48698675632476807	-0.012883750721812248	0.8492298126220703	-0.37354281544685364	-0.0767088308930397	0.554928183555603	-0.05058017745614052	0.14985905587673187	-1.2267204523086548	0.6962850093841553	1.2321537733078003	1.02054762840271
-0.16542990505695343	-0.8034823536872864	-1.9969613552093506	-0.5896264314651489	-0.2838304936885834	-0.07150616496801376	0.47731682658195496	-0.20859161019325256	1.2043204307556152	-0.18946872651576996	-0.581748902797699	0.22245466709136963	-0.47660401463508606	-0.18359141051769257	0.36428460478782654	4.118035316467285	0.2900468707084656	0.14846035838127136	1.4625364542007446	0.28666192293167114	-0.3907448351383209	-1.1392529010772705	0.0131361223757267	-1.3083988428115845	0.18099188804626465	0.08281959593296051	-0.0405518040060997	-0.1818670928478241	-1.5225101709365845	0.8736796975135803	0.9825485348701477	0.7082535028457642	0.5691990256309509	-0.4169597625732422	-0.26507338881492615	-0.10718072205781937	0.5621129274368286	-0.6127824187278748	-0.46642205119132996	0.025860588997602463	0.7565599083900452	-0.30229151248931885	-0.22811651229858398	0.6364287734031677	-0.2078676074743271	-0.15625318884849548	-1.3626856803894043	0.5221469402313232	1.4215987920761108	1.0697647333145142
-0.5006226301193237	-0.8462010622024536	-1.678694486618042	-0.889872133731842	-0.18299850821495056	0.2477480173110962	0.35310354828834534	-0.5386590361595154	1.5383050441741943	-0.12521293759346008	-0.8107454776763916	-0.13648384809494019	-0.13965897262096405	-0.5739718675613403	-0.3819500505924225	3.5408904552459717	0.7078920602798462	-0.09275072813034058	1.3585460186004639	-0.06201443076133728	-1.0272548198699951	-0.9987256526947021	-0.5570998787879944	-1.0999701023101807	-0.11288738250732422	0.26758795976638794	-0.06114143133163452	-0.5221428275108337	-0.881497859954834	0.6127398014068604	0.6285136938095093	0.6684527397155762	0.3932781517505646	-0.35268744826316833	-0.30190449953079224	-0.19723039865493774	0.7027110457420349	-0.4934554398059845	-0.3432554602622986	-0.6315003633499146	1.5377906560897827	-0.0111528430134058	0.1978512704372406	0.49082568287849426	-0.24324946105480194	0.05371055752038956	-1.062885046005249	0.8229671716690063	1.1857914924621582	1.0287171602249146
-0.39372098445892334	-0.7090169191360474	-1.6134083271026611	-1.0377634763717651	-0.12818172574043274	0.3072139322757721	0.3952037990093231	-0.31564512848854065	1.639480710029602	0.181663379073143	-0.7812206745147705	-0.45595553517341614	-0.22646650671958923	-0.47112786769866943	-0.2947421967983246	3.5110533237457275	0.7474053502082825	-0.00478903204202652	1.570887804031372	0.017968788743019104	-0.8368763327598572	-0.8489609360694885	-0.4733206033706665	-0.9581605792045593	-0.26868852972984314	0.6138083338737488	0.31829506158828735	-0.40606656670570374	-0.8729350566864014	0.4440341889858246	0.6133636832237244	0.6506545543670654	0.20300371944904327	-0.6376180648803711	-0.24851322174072266	-0.24772712588310242	0.8187283873558044	-0.587855339050293	-0.6464745998382568	-0.598394513130188	1.2552813291549683	-0.0530773401260376	0.12104427069425583	0.2708999812602997	-0.2658647298812866	0.08554913103580475	-1.0176329612731934	0.8197686672210693	1.1413908004760742	0.839616060256958
-0.4361155331134796	-0.5318242311477661	-1.5915312767028809	-1.0284937620162964	-0.22894351184368134	0.10394943505525589	0.3464745283126831	-0.02289664000272751	1.418911099433899	0.07529622316360474	-0.4707072377204895	0.641566276550293	0.11482381075620651	-0.6491158604621887	-0.019205983728170395	3.1164236068725586	0.43243667483329773	0.17043280601501465	0.8921157121658325	-0.2224966287612915	-1.3522528409957886	-1.0943622589111328	-0.902457594871521	-0.5783991813659668	0.303142249584198	-0.5059313178062439	-0.731495201587677	-0.3048936724662781	-1.2117558717727661	0.5394307971000671	0.6566920280456543	1.1604979038238525	0.12791794538497925	0.5768465995788574	-0.45280206203460693	-0.17445367574691772	0.010790146887302399	-0.40930673480033875	-0.3753455579280853	-0.4112398624420166	0.9043567180633545	-0.22603839635849	0.5162908434867859	0.4450165033340454	-0.1624651551246643	-0.45131102204322815	-0.8216922283172607	0.12456279993057251	0.6395891904830933	0.47376102209091187
-0.4853363335132599	-1.0522397756576538	-1.7111256122589111	-1.1855356693267822	-0.28188058733940125	0.2053547501564026	0.47211208939552307	-0.2878863513469696	1.614312767982483	0.14472021162509918	-0.8386695981025696	-0.24472585320472717	-0.25062233209609985	-0.5631135702133179	-0.21337828040122986	3.408599615097046	0.4590103030204773	0.054224662482738495	1.6790390014648438	-0.042550019919872284	-0.9869583249092102	-0.8622838258743286	-0.44719263911247253	-1.0536738634109497	-0.1566638946533203	0.3318289816379547	0.2149025797843933	-0.39440158009529114	-1.0040342807769775	0.5927941203117371	0.6366077065467834	0.5110677480697632	0.5081119537353516	-0.5082426071166992	-0.38627541065216064	-0.14662036299705505	0.7034083604812622	-0.7341769933700562	-0.6665813326835632	-0.8256323933601379	1.2375473976135254	-0.01653556525707245	0.09295717626810074	0.28130877017974854	-0.057978976517915726	-0.04455947130918503	-1.0643341541290283	1.1663808822631836	1.3660959005355835	1.112978219985962
-0.34563905000686646	-0.13385745882987976	-1.8530805110931396	-0.5071556568145752	0.15671971440315247	0.25374090671539307	0.23431554436683655	0.6840797662734985	1.6730639934539795	0.42777135968208313	-0.9692850112915039	-0.17188578844070435	-0.43707913160324097	-0.4339371919631958	0.23880115151405334	2.6967625617980957	0.4384487569332123	0.26123476028442383	1.229880452156067	0.18653640151023865	-1.6699886322021484	-1.8962640762329102	-0.3774907886981964	-1.316706657409668	-0.9451650381088257	-0.0947018414735794	1.1689035892486572	-0.7710862159729004	-1.2415987253189087	1.027228593826294	0.5943605303764343	1.1962306499481201	-0.4516660273075104	-0.5289602875709534	-0.9461700916290283	0.0825866311788559	-0.35715964436531067	0.12426532059907913	-1.935193657875061	-0.033391330391168594	1.5358085632324219	0.4028979241847992	-0.73445725440979	0.24539721012115479	-0.6109910607337952	-0.8096954822540283	-1.463985562324524	-0.58902907371521	1.372283697128296	0.002579711377620697
-0.652499794960022	-0.6901655197143555	-1.7725406885147095	-0.7682721018791199	0.4002847969532013	-0.18576541543006897	0.4670729339122772	0.20951344072818756	1.3984788656234741	0.16924649477005005	-0.45893946290016174	0.23350119590759277	-0.19434645771980286	-0.808153510093689	-0.1974090337753296	3.015648365020752	1.0798747539520264	0.3505810797214508	1.0382338762283325	-0.5884407758712769	-1.5389149188995361	-1.3398423194885254	-1.330060362815857	-0.6444851160049438	-0.5864138603210449	-0.5475760698318481	-0.04722874239087105	-0.6768652200698853	-1.4210842847824097	0.894201397895813	0.812825620174408	1.1867632865905762	-0.02485024929046631	0.6894576549530029	-0.6155542731285095	-0.2811480760574341	0.2324880063533783	0.18709787726402283	-0.6492941975593567	-0.6946869492530823	1.2747286558151245	0.16504085063934326	0.23667320609092712	0.7288800477981567	0.00390930101275444	-0.2968176007270813	-0.6961169242858887	0.04013889282941818	0.8160297870635986	-0.3479155898094177
-0.5920236110687256	0.07739515602588654	-2.1346402168273926	-0.7048503160476685	0.14193680882453918	-0.037572018802165985	0.24306219816207886	1.005383849143982	1.2376818656921387	-0.03456835821270943	-0.7950400114059448	0.09921074658632278	-0.5184535980224609	-0.1416168212890625	0.3792572319507599	2.709819793701172	0.2766723930835724	0.4432380497455597	1.152540683746338	0.02921963483095169	-1.817713737487793	-1.5217846632003784	-0.8405595421791077	-1.048197865486145	-0.7326934337615967	-0.19199557602405548	0.9812214374542236	-0.7040155529975891	-0.9913108944892883	1.357136607170105	0.20328110456466675	0.7562010288238525	0.08640868961811066	-0.32414039969444275	-0.6723774075508118	-0.20632004737854004	-0.5825941562652588	0.21018975973129272	-1.154615879058838	-0.24745914340019226	0.8758881092071533	0.16055059432983398	-0.7338829040527344	0.030534563586115837	-0.4956786334514618	-1.4046902656555176	-1.150306224822998	-0.1230807900428772	1.5733494758605957	0.18935099244117737
-0.6884503364562988	0.0734815001487732	-2.0969972610473633	-0.411247193813324	0.24382612109184265	0.1650255024433136	0.32963261008262634	1.1308399438858032	1.3736568689346313	0.015242233872413635	-0.9017882347106934	0.0699273943901062	-0.5711162686347961	-0.0867421105504036	0.16935977339744568	2.742048740386963	0.3550390601158142	0.6575745344161987	1.072351336479187	0.11500654369592667	-2.004502296447754	-1.4810699224472046	-0.7501735687255859	-0.9886383414268494	-0.8417611718177795	-0.40506511926651	1.1145884990692139	-0.687242865562439	-0.9147002696990967	1.3524665832519531	0.3871244490146637	0.8964231014251709	0.0035961270332336426	-0.17363813519477844	-0.746753454208374	-0.08514974266290665	-0.6746612787246704	0.17780280113220215	-1.2522493600845337	-0.181331068277359	1.0612900257110596	0.1555342674255371	-0.6675172448158264	0.15404793620109558	-0.41225549578666687	-1.3576909303665161	-1.2370349168777466	-0.26775267720222473	1.6303247213363647	0.12828749418258667
-0.759677529335022	0.06224578619003296	-1.9011114835739136	-0.888949990272522	0.11339420825242996	0.082554392516613	0.38515669107437134	0.8592187166213989	1.2900681495666504	0.26146623492240906	-0.594615638256073	0.1896531730890274	-0.5310869812965393	-0.097315214574337	0.16620787978172302	2.793748378753662	0.37263718247413635	0.5506373643875122	1.136661410331726	0.1313839852809906	-1.8244218826293945	-1.5088534355163574	-0.965299129486084	-0.811159610748291	-0.5891110897064209	-0.4381503462791443	0.9416316747665405	-0.48176857829093933	-1.1186450719833374	1.3155046701431274	0.020366664975881577	0.8252390623092651	0.10870090126991272	-0.20980241894721985	-0.6979723572731018	-0.06259667128324509	-0.7066060304641724	0.2591804265975952	-1.0262067317962646	-0.001644754782319069	1.0397523641586304	0.24738523364067078	-0.7703197002410889	-0.04796481877565384	-0.4795413315296173	-1.3540253639221191	-1.3715637922286987	-0.01813061535358429	1.5892912149429321	0.2684907615184784
-0.49882644414901733	-0.5666109919548035	-2.0153520107269287	-0.8526875972747803	-0.055114202201366425	-0.2830112874507904	0.4637838900089264	-0.41752520203590393	1.4919495582580566	-0.20168232917785645	-0.9326071739196777	-0.4896489679813385	-0.33036863803863525	-0.3452759385108948	0.001192878931760788	4.010856628417969	0.37381693720817566	0.0264948308467865	1.3872889280319214	0.08021772652864456	-0.8170785903930664	-1.212027907371521	-0.14912669360637665	-0.7907236814498901	-0.16874493658542633	0.4717230498790741	0.07794516533613205	-0.16578900814056396	-0.9662742018699646	0.9235376715660095	0.9853342175483704	0.9028023481369019	0.07776559889316559	-0.4864981770515442	-0.4936370849609375	-0.4589708149433136	0.6609890460968018	-0.6958706378936768	-0.6002948880195618	-0.29811275005340576	1.1775590181350708	-0.2874943017959595	0.25647345185279846	0.38230398297309875	-0.5151179432868958	-0.21001702547073364	-1.220898985862732	0.7571049928665161	1.0889747142791748	1.193886160850525
-0.6151734590530396	0.1338694840669632	-2.1333296298980713	-0.5546765327453613	0.18899041414260864	0.12072696536779404	0.4024583399295807	0.8626841306686401	1.2994810342788696	0.22544226050376892	-0.9367138147354126	-0.015597417950630188	-0.42138776183128357	-0.03465695679187775	0.00424979068338871	2.7275233268737793	0.6309971809387207	0.4172934591770172	1.0899229049682617	0.022782810032367706	-1.8065435886383057	-1.654666543006897	-0.8540141582489014	-0.9399289488792419	-0.7406224012374878	-0.25402384996414185	1.0919771194458008	-0.7661288976669312	-1.0554195642471313	1.2719182968139648	0.14236176013946533	0.7220906019210815	0.12404754757881165	-0.05170357972383499	-0.6343563795089722	-0.104078508913517	-0.7249007821083069	0.27504822611808777	-1.2109171152114868	-0.32429006695747375	0.9024620056152344	0.13722610473632812	-0.710644006729126	0.024342229589819908	-0.5259172320365906	-1.3546391725540161	-1.2622625827789307	-0.30428048968315125	1.4124422073364258	-0.0015276074409484863
-0.39372098445892334	-0.7090169191360474	-1.6134083271026611	-1.0377634763717651	-0.12818172574043274	0.3072139322757721	0.3952037990093231	-0.31564512848854065	1.639480710029602	0.181663379073143	-0.7812206745147705	-0.45595553517341614	-0.22646650671958923	-0.47112786769866943	-0.2947421967983246	3.5110533237457275	0.7474053502082825	-0.00478903204202652	1.570887804031372	0.017968788743019104	-0.8368763327598572	-0.8489609360694885	-0.4733206033706665	-0.9581605792045593	-0.26868852972984314	0.6138083338737488	0.31829506158828735	-0.40606656670570374	-0.8729350566864014	0.4440341889858246	0.6133636832237244	0.6506545543670654	0.20300371944904327	-0.6376180648803711	-0.24851322174072266	-0.24772712588310242	0.8187283873558044	-0.587855339050293	-0.6464745998382568	-0.598394513130188	1.2552813291549683	-0.0530773401260376	0.12104427069425583	0.2708999812602997	-0.2658647298812866	0.08554913103580475	-1.0176329612731934	0.8197686672210693	1.1413908004760742	0.839616060256958
-0.49439379572868347	-0.69060879945755	-2.0730717182159424	-0.7509058117866516	0.47323188185691833	-0.015951473265886307	0.4264686405658722	-0.03167707473039627	1.390609622001648	0.49083590507507324	-0.4927334785461426	0.6363052725791931	-0.29641488194465637	-0.945441722869873	-0.02873549796640873	3.036795139312744	0.8040895462036133	0.5373600125312805	1.0028119087219238	-0.3896331191062927	-1.0683001279830933	-1.4308607578277588	-0.8278453350067139	-0.549554169178009	-0.19329170882701874	-0.5586755871772766	-0.46253708004951477	-0.5032358169555664	-1.2627513408660889	0.8043182492256165	0.6259385347366333	1.135637640953064	0.5455690622329712	0.5100609660148621	-0.3591162860393524	0.035307809710502625	0.11225911974906921	-0.12785857915878296	-0.8697119951248169	-0.5978152751922607	1.0853313207626343	0.09017065167427063	0.5573292374610901	0.7954843044281006	0.08030170202255249	-0.297905296087265	-0.440579891204834	-0.054913923144340515	0.8777933716773987	-0.21195301413536072
-0.6056085824966431	0.10492514073848724	-2.1803460121154785	-0.5378434062004089	0.244129478931427	0.05077274143695831	0.4782344698905945	0.9381598234176636	1.452109694480896	0.16807934641838074	-0.842926561832428	0.07040329277515411	-0.36239108443260193	-0.06272532790899277	0.03754866495728493	2.6880948543548584	0.6949073672294617	0.5368143916130066	1.2645018100738525	-0.01130581647157669	-1.7154734134674072	-1.6623318195343018	-0.8844497799873352	-0.944918692111969	-0.7070598006248474	-0.1858917474746704	1.1572678089141846	-0.7417944073677063	-0.9581263661384583	1.1724249124526978	0.12082313001155853	0.6094652414321899	0.28478214144706726	0.009164050221443176	-0.7094374895095825	0.07352310419082642	-0.7602213621139526	0.18312209844589233	-1.2534773349761963	-0.41253015398979187	0.7870470285415649	0.1715814471244812	-0.7612994909286499	-0.09478916227817535	-0.3976795971393585	-1.2909436225891113	-1.2505722045898438	-0.30992141366004944	1.4146169424057007	-0.06568562984466553
-0.5112388134002686	-0.8278780579566956	-1.2415674924850464	-0.8095117211341858	0.3363640308380127	0.23022881150245667	0.23011597990989685	0.3711243271827698	1.7877130508422852	0.09779250621795654	-0.3578658401966095	0.08292846381664276	-0.099359892308712	-1.0390466451644897	-0.02047153189778328	3.0606563091278076	0.8761164546012878	0.4810379445552826	1.0022284984588623	-0.4137454628944397	-1.5390018224716187	-1.410873532295227	-1.1729644536972046	-1.0226984024047852	-0.6779173016548157	-0.3003445267677307	-0.03919023647904396	-0.5552164912223816	-1.3734630346298218	0.8997198939323425	0.8398368954658508	1.1985864639282227	-0.044263940304517746	0.6242603063583374	-0.5391911268234253	-0.22531768679618835	0.5365551114082336	0.24468207359313965	-0.9179672002792358	-0.3487144708633423	1.1359730958938599	0.3026023209095001	-0.17547088861465454	0.6844027638435364	0.2599116861820221	-0.14704358577728271	-0.789535641670227	-0.13066783547401428	0.8974421620368958	-0.6020722389221191
-0.46117928624153137	-0.5924027562141418	-1.7879401445388794	-0.6391148567199707	0.516148030757904	-0.3981133997440338	0.40391871333122253	0.06892439723014832	1.4372516870498657	0.3635755479335785	-0.8457518815994263	-0.008345574140548706	0.07174449414014816	-0.8366796374320984	-0.08889415115118027	3.1345362663269043	0.9948418736457825	0.1442740261554718	1.1529061794281006	-0.5221389532089233	-1.17383873462677	-1.6131391525268555	-0.7056270837783813	-0.8670547008514404	-0.5399394035339355	-0.26180243492126465	0.13464508950710297	-0.49623146653175354	-1.5210355520248413	0.6809428334236145	0.7422413229942322	1.1125824451446533	0.03707719221711159	0.2473108470439911	-0.28048232197761536	-0.09314491599798203	0.2355419099330902	-0.051122091710567474	-0.7601448893547058	-0.8703526258468628	1.544969916343689	0.01634436473250389	0.5908040404319763	0.48660221695899963	-0.03767583146691322	-0.49850741028785706	-0.7086634635925293	0.06273201107978821	0.9192433953285217	-0.09424343705177307
-0.7981175184249878	-0.05126194283366203	-2.0316333770751953	-0.42211055755615234	0.2014060914516449	0.09309447556734085	0.5349012613296509	1.045473575592041	1.365557312965393	0.29785314202308655	-0.7275297045707703	0.2187601923942566	-0.5383622050285339	0.2284286469221115	0.22740909457206726	2.760526418685913	0.491027295589447	0.725263774394989	0.9270460605621338	0.3357318937778473	-2.169574499130249	-1.388659954071045	-0.381605863571167	-0.7536212801933289	-0.6087815761566162	-0.2911444306373596	0.9227215647697449	-0.4397619664669037	-0.736167311668396	1.3549376726150513	0.21872705221176147	0.7573425769805908	0.010744985193014145	-0.10726471990346909	-0.8656686544418335	-0.050536833703517914	-0.9689027070999146	0.1857548952102661	-1.1532701253890991	0.039636123925447464	0.9292289614677429	0.3738449811935425	-0.9897934794425964	0.16408821940422058	-0.3359174430370331	-1.3629041910171509	-1.425663948059082	-0.058519408106803894	1.4322330951690674	0.2729942798614502
-0.5765506029129028	0.12981727719306946	-1.9324675798416138	-0.5306248068809509	0.21605408191680908	0.30456697940826416	0.41780534386634827	1.0582447052001953	1.325834035873413	0.0743785947561264	-0.7881874442100525	-0.024119026958942413	-0.5264154672622681	-0.08638283610343933	0.168613463640213	2.6210861206054688	0.4593670666217804	0.732170820236206	1.0486810207366943	0.002447284758090973	-2.0068519115448	-1.5338457822799683	-0.8131476640701294	-0.8910516500473022	-0.7631250023841858	-0.43856900930404663	1.1066393852233887	-0.6667059659957886	-0.9483000636100769	1.258033037185669	0.23815742135047913	0.7785887122154236	0.16101102530956268	-0.14821574091911316	-0.7888392806053162	-0.12963905930519104	-0.568571925163269	0.22980061173439026	-1.225784420967102	-0.050092317163944244	0.8939892053604126	0.11705584079027176	-0.7325857877731323	0.20266084372997284	-0.47984907031059265	-1.2900561094284058	-1.310720682144165	-0.24486109614372253	1.6547144651412964	0.14424026012420654
-0.473550945520401	-0.9912884831428528	-1.6882362365722656	-0.9616122245788574	-0.18745946884155273	0.22738096117973328	0.47774186730384827	-0.43606653809547424	1.444426417350769	0.0005971640348434448	-0.7750553488731384	-0.18741878867149353	-0.12665480375289917	-0.499457448720932	-0.2784784436225891	3.5429179668426514	0.8427950143814087	0.0028607994318008423	1.4122711420059204	-0.027697063982486725	-0.9944204688072205	-0.9578920006752014	-0.30778536200523376	-1.0462898015975952	-0.18422004580497742	0.32895123958587646	-0.022813308984041214	-0.4742126166820526	-0.9004835486412048	0.4938957095146179	0.5900610685348511	0.7355132699012756	0.3273973762989044	-0.3674890398979187	-0.3369658589363098	-0.1313776969909668	0.6526219248771667	-0.5320485830307007	-0.4158315062522888	-0.5220261812210083	1.389947533607483	-0.053306035697460175	0.34652289748191833	0.5039742588996887	-0.21245206892490387	-0.09851477295160294	-1.0841126441955566	0.9045920372009277	1.190220594406128	1.0612038373947144
-0.3062633275985718	-0.3789072036743164	-1.8479338884353638	-0.6834536790847778	0.583406388759613	-0.3207643926143646	0.4154340326786041	0.16598640382289886	1.412693738937378	0.3074090778827667	-0.6846633553504944	-0.10796595364809036	-0.25861695408821106	-0.868801474571228	-0.04543313384056091	3.086843252182007	1.1093251705169678	0.1427343785762787	1.3242483139038086	-0.3670024573802948	-0.9082980751991272	-1.7236889600753784	-0.9803158044815063	-1.0390609502792358	-0.7166849374771118	-0.05197567120194435	0.4118081331253052	-0.4216517508029938	-1.362971544265747	0.6763178706169128	0.7692084908485413	1.07625150680542	-0.08576515316963196	0.24928081035614014	-0.4177471101284027	-0.0971420630812645	0.5272473096847534	0.054688163101673126	-1.1214542388916016	-0.7127189636230469	1.228957176208496	-0.12381429970264435	0.600921094417572	0.3053880035877228	-6.565451622009277e-05	-0.3441508114337921	-0.7838781476020813	-0.1248885989189148	0.8358660936355591	-0.17943209409713745
-0.4957107603549957	-0.667481541633606	-1.7191367149353027	-0.7342804670333862	0.3551814556121826	-0.4652017056941986	0.31769558787345886	-0.17051804065704346	1.231896996498108	0.5047491192817688	-0.6738409399986267	0.12763822078704834	0.021473228931427002	-0.7792264223098755	-0.35410162806510925	3.1585304737091064	1.0628986358642578	-0.14332902431488037	1.04787015914917	-0.5586557388305664	-1.2079674005508423	-1.6246399879455566	-1.0769926309585571	-0.8527806401252747	-0.538914680480957	-0.27932360768318176	0.15305936336517334	-0.5048516392707825	-1.4576200246810913	0.5365872383117676	0.4712934195995331	1.1660228967666626	-0.03110542707145214	0.35443514585494995	-0.3040715754032135	-0.1690133512020111	0.2264401614665985	-0.14027482271194458	-0.7224515080451965	-0.6728785037994385	1.462843418121338	-0.16968262195587158	0.5589815378189087	0.5260142683982849	-0.07389144599437714	-0.4929467737674713	-0.8366572260856628	0.0662919133901596	0.8908867835998535	-0.21098242700099945
-0.22137176990509033	-0.6300589442253113	-2.0407121181488037	-0.7275702953338623	-0.2712273895740509	-0.21483105421066284	0.45449498295783997	-0.03118119388818741	1.2213542461395264	-0.1970304250717163	-0.4669799208641052	-0.09876812249422073	-0.3140883445739746	-0.3971078395843506	0.17648831009864807	3.8499579429626465	0.44078561663627625	0.37385430932044983	1.572572112083435	0.20882698893547058	-0.5158929824829102	-0.9952012300491333	-0.1509903520345688	-1.4255273342132568	0.15389084815979004	0.1284579336643219	0.2388240545988083	-0.1164994016289711	-1.549752116203308	0.8818110227584839	0.9293633103370667	1.034132719039917	0.3431888520717621	-0.3232063055038452	-0.17919787764549255	-0.047803811728954315	0.7609760165214539	-0.36492934823036194	-0.37068605422973633	-0.037914782762527466	0.896259605884552	-0.36657437682151794	0.04328130930662155	0.3576202988624573	-0.03570955619215965	0.014455661177635193	-1.4120980501174927	0.6925417184829712	1.3465765714645386	1.1078647375106812
-0.2269357591867447	-0.6548682451248169	-2.0302257537841797	-0.6604406833648682	-0.2674119472503662	0.04717737436294556	0.3582512140274048	-0.08248241990804672	1.087173342704773	-0.02267349883913994	-0.4802018404006958	-0.0667790099978447	-0.15948235988616943	-0.3083925247192383	0.4450640380382538	4.1416335105896	0.3573826849460602	0.24852880835533142	1.5404350757598877	0.44404858350753784	-0.42824888229370117	-1.1126409769058228	-0.002526991069316864	-1.4234297275543213	0.12895040214061737	0.09952893108129501	0.07607806473970413	-0.1938890516757965	-1.3849433660507202	0.8580172657966614	0.9391475915908813	0.7712268233299255	0.5144469141960144	-0.5041418671607971	-0.2332702875137329	0.08379308879375458	0.7899904847145081	-0.5826819539070129	-0.48698675632476807	-0.012883750721812248	0.8492298126220703	-0.37354281544685364	-0.0767088308930397	0.554928183555603	-0.05058017745614052	0.14985905587673187	-1.2267204523086548	0.6962850093841553	1.2321537733078003	1.02054762840271
-0.16542990505695343	-0.8034823536872864	-1.9969613552093506	-0.5896264314651489	-0.2838304936885834	-0.07150616496801376	0.47731682658195496	-0.20859161019325256	1.2043204307556152	-0.18946872651576996	-0.581748902797699	0.22245466709136963	-0.47660401463508606	-0.18359141051769257	0.36428460478782654	4.118035316467285	0.2900468707084656	0.14846035838127136	1.4625364542007446	0.28666192293167114	-0.3907448351383209	-1.1392529010772705	0.0131361223757267	-1.3083988428115845	0.18099188804626465	0.08281959593296051	-0.0405518040060997	-0.1818670928478241	-1.5225101709365845	0.8736796975135803	0.9825485348701477	0.7082535028457642	0.5691990256309509	-0.4169597625732422	-0.26507338881492615	-0.10718072205781937	0.5621129274368286	-0.6127824187278748	-0.46642205119132996	0.025860588997602463	0.7565599083900452	-0.30229151248931885	-0.22811651229858398	0.6364287734031677	-0.2078676074743271	-0.15625318884849548	-1.3626856803894043	0.5221469402313232	1.4215987920761108	1.0697647333145142
-0.4853363335132599	-1.0522397756576538	-1.7111256122589111	-1.1855356693267822	-0.28188058733940125	0.2053547501564026	0.47211208939552307	-0.2878863513469696	1.614312767982483	0.14472021162509918	-0.8386695981025696	-0.24472585320472717	-0.25062233209609985	-0.5631135702133179	-0.21337828040122986	3.408599615097046	0.4590103030204773	0.054224662482738495	1.6790390014648438	-0.042550019919872284	-0.9869583249092102	-0.8622838258743286	-0.44719263911247253	-1.0536738634109497	-0.1566638946533203	0.3318289816379547	0.2149025797843933	-0.39440158009529114	-1.0040342807769775	0.5927941203117371	0.6366077065467834	0.5110677480697632	0.5081119537353516	-0.5082426071166992	-0.38627541065216064	-0.14662036299705505	0.7034083604812622	-0.7341769933700562	-0.6665813326835632	-0.8256323933601379	1.2375473976135254	-0.01653556525707245	0.09295717626810074	0.28130877017974854	-0.057978976517915726	-0.04455947130918503	-1.0643341541290283	1.1663808822631836	1.3660959005355835	1.112978219985962
-0.31671369075775146	-0.0556454174220562	-1.8546271324157715	-0.7529723048210144	0.20097890496253967	0.2572804093360901	0.037496984004974365	0.43344056606292725	1.528470516204834	0.6039847135543823	-0.7878279685974121	-0.18459773063659668	-0.42280495166778564	-0.36976295709609985	0.1845005452632904	2.8062477111816406	0.12521499395370483	0.04459221661090851	1.4689805507659912	0.19329997897148132	-1.2825428247451782	-1.962744951248169	-0.7323757410049438	-0.9898782968521118	-0.6931034326553345	0.10734338313341141	1.0321145057678223	-0.9429293274879456	-1.214073657989502	0.8711164593696594	0.42159613966941833	1.0959326028823853	-0.2473730593919754	-0.8557061553001404	-0.6959553956985474	-0.0039896294474601746	-0.19849476218223572	0.13368698954582214	-1.943307638168335	-0.09460581094026566	1.6085994243621826	0.6637822389602661	-0.538529634475708	0.24124246835708618	-0.712470293045044	-0.8270305395126343	-1.5500203371047974	-0.4160560667514801	1.239261269569397	0.1236027404665947
0.04226558655500412	-0.10042257606983185	-1.898216962814331	-0.3198719620704651	0.14228546619415283	0.07293280214071274	-0.003590784966945648	0.8109953999519348	1.800721287727356	0.3633115887641907	-0.9164339303970337	-0.26591917872428894	-0.40478384494781494	-0.9046035408973694	0.20349138975143433	2.741380453109741	0.20887108147144318	0.33934733271598816	1.1135636568069458	0.15695759654045105	-1.2544585466384888	-1.7746084928512573	-0.7318721413612366	-1.0942291021347046	-1.0352991819381714	0.24547307193279266	1.1419789791107178	-0.9291864037513733	-1.1041945219039917	0.9096800684928894	0.41092830896377563	1.160066843032837	-0.5125676393508911	-0.44788891077041626	-0.8999141454696655	-0.030117563903331757	0.006296180188655853	0.21738123893737793	-2.1035542488098145	-0.19180844724178314	1.385046124458313	0.2181406021118164	-0.34225746989250183	0.18993914127349854	-0.6281163096427917	-0.6532222628593445	-1.7726653814315796	-0.8269878625869751	1.0833553075790405	0.012472912669181824
-0.34545910358428955	0.026931924745440483	-1.9178177118301392	-0.6167812347412109	0.1939457654953003	0.42322030663490295	0.12333367764949799	0.5839735269546509	1.2178747653961182	0.06673972308635712	-0.8221051692962646	0.1223423033952713	-0.6547827124595642	-0.37725013494491577	0.23062258958816528	2.5803847312927246	0.3559854030609131	0.3485177159309387	0.967563807964325	0.1947501301765442	-1.5014758110046387	-1.8638572692871094	-0.9378735423088074	-0.8357827663421631	-0.7199451923370361	-0.18946905434131622	0.9385592937469482	-0.9409312605857849	-1.0597338676452637	1.1471645832061768	0.18268559873104095	1.1306309700012207	0.16271424293518066	-0.6884096264839172	-0.8514049649238586	-0.16139355301856995	-0.4607738256454468	0.46639713644981384	-1.5599349737167358	-0.20710302889347076	1.1013137102127075	0.3747211694717407	-0.610095202922821	0.2357352077960968	-0.47289636731147766	-1.218087077140808	-1.3285142183303833	-0.5319106578826904	1.3496149778366089	0.11918554455041885
-0.11072636395692825	-0.006968453526496887	-2.037759780883789	-0.1814863085746765	0.2415163516998291	0.11022701114416122	-0.07362224161624908	0.8480519652366638	1.926527500152588	0.26019707322120667	-1.0783472061157227	-0.26375827193260193	-0.32006925344467163	-0.8672637343406677	0.07612542062997818	2.7133142948150635	0.038384974002838135	0.42765042185783386	0.9826627373695374	0.11835677176713943	-1.422661542892456	-1.8420945405960083	-0.7775088548660278	-1.217966914176941	-0.916465699672699	0.3311847448348999	0.933367133140564	-0.8323733806610107	-1.1564534902572632	1.0382882356643677	0.6585589647293091	1.2189054489135742	-0.3368552029132843	-0.3709135055541992	-1.019910454750061	0.10111062228679657	-0.25036320090293884	0.05286855250597	-2.0285189151763916	-0.3777265250682831	1.3364877700805664	0.2814693748950958	-0.39921990036964417	0.14094628393650055	-0.6661941409111023	-0.6326131224632263	-1.4844474792480469	-0.8558906316757202	0.8960322141647339	0.1422593891620636
-0.40243110060691833	-0.014242332428693771	-1.8674702644348145	-0.7020864486694336	0.04955329746007919	0.07896121591329575	-0.010610152035951614	0.5942453145980835	1.2906944751739502	0.35419994592666626	-0.7488567233085632	0.02820552885532379	-0.7077922224998474	-0.46209949254989624	0.22679734230041504	2.561659336090088	0.3106566071510315	0.38781124353408813	1.1244200468063354	0.18342170119285583	-1.5564740896224976	-1.794376015663147	-0.8026334047317505	-1.0193219184875488	-0.6239301562309265	-0.10966992378234863	0.8551279306411743	-0.7480550408363342	-1.0893691778182983	0.9699135422706604	0.3619920313358307	1.0725791454315186	-0.18491283059120178	-0.5026293992996216	-0.9055364727973938	-0.01867862045764923	-0.24792903661727905	0.24809634685516357	-1.4078693389892578	-0.08912422508001328	1.2700114250183105	0.18234720826148987	-0.6404296159744263	0.07064510881900787	-0.8088335990905762	-1.0215463638305664	-1.456680417060852	-0.31802451610565186	1.2296065092086792	0.18873202800750732
-0.5089194774627686	0.18295913934707642	-2.000100612640381	-0.42196282744407654	0.17405593395233154	0.45785510540008545	0.27472051978111267	0.8307374715805054	1.6162961721420288	0.12700454890727997	-0.8263607621192932	0.1816990226507187	-0.7118748426437378	-0.26880791783332825	0.1675299108028412	2.5955777168273926	0.5956616997718811	0.6343362927436829	1.029649257659912	0.12213832885026932	-1.8410362005233765	-1.8988211154937744	-0.8224763870239258	-1.0682241916656494	-0.7886723279953003	-0.33360251784324646	1.0153878927230835	-0.8151810765266418	-1.0378644466400146	1.1568820476531982	0.27242687344551086	1.2347681522369385	-0.005731791257858276	-0.3232223093509674	-0.913377583026886	0.09171274304389954	-0.672956109046936	0.45497485995292664	-1.5097992420196533	-0.1497230976819992	1.1601773500442505	0.32436037063598633	-0.5987015962600708	0.2558143138885498	-0.5394064784049988	-1.1080905199050903	-1.372696042060852	-0.44940343499183655	1.3523849248886108	-0.026492848992347717
-0.22147557139396667	0.0668184757232666	-2.125793218612671	-0.3110056221485138	0.07645892351865768	0.0678938627243042	0.08797185868024826	0.9477574229240417	1.5688426494598389	0.09030976891517639	-1.0435757637023926	-0.005618572235107422	-0.5657414197921753	-0.8195328116416931	-0.018688086420297623	2.551645278930664	0.18835309147834778	0.41181495785713196	0.7155280709266663	0.18659862875938416	-1.5661687850952148	-1.7624733448028564	-0.6196947693824768	-1.0383983850479126	-0.8303706645965576	-0.02020125463604927	0.9296399354934692	-0.5841886401176453	-1.2036865949630737	0.9596533179283142	0.5091007947921753	1.0826144218444824	-0.1772981733083725	0.05436138063669205	-1.092125654220581	0.1172427237033844	-0.4587416648864746	0.17369228601455688	-1.5554919242858887	-0.29967716336250305	1.2523279190063477	0.14115703105926514	-0.5224730968475342	0.14436496794223785	-0.6218066811561584	-0.9472613334655762	-1.403254508972168	-0.8486645221710205	1.16068696975708	0.3554846942424774
-1.2762545347213745	0.18918640911579132	-1.3107030391693115	-1.0045711994171143	0.398833304643631	0.3062739670276642	0.06684651970863342	0.3981606066226959	2.016859531402588	0.12116849422454834	-0.45444491505622864	-1.4825466871261597	-0.05760156735777855	-0.31662797927856445	0.4789162874221802	2.934357166290283	-0.17940327525138855	-0.309581995010376	1.5539932250976562	-0.3616684079170227	-0.2212979644536972	-1.298642873764038	-0.1900578737258911	-1.0995023250579834	0.08373220264911652	0.14500828087329865	0.19577620923519135	-0.1934254765510559	-2.0810794830322266	1.3682169914245605	1.390167236328125	0.68901526927948	1.005298137664795	-1.0500106811523438	-0.5272476673126221	-0.04015769809484482	0.3510945439338684	-0.7445041537284851	-1.003977656364441	-0.6177005767822266	0.6304399371147156	1.0098521709442139	-0.684869647026062	-0.41105741262435913	-0.0624624602496624	-0.5377020239830017	-1.1701503992080688	0.16457915306091309	0.8252649903297424	0.9730803966522217
-0.9733049869537354	-0.16337452828884125	-1.9981919527053833	-0.8341586589813232	0.6713317632675171	-0.18468940258026123	0.21848203241825104	0.13687655329704285	1.5143394470214844	0.19786541163921356	-1.1050084829330444	-0.2488502860069275	0.11245264858007431	-0.7760511040687561	0.09615614265203476	3.010648012161255	0.7197597026824951	-0.1826333999633789	1.3923383951187134	-0.35318663716316223	-1.33965265750885	-1.9653562307357788	-0.7815435528755188	-0.7110843658447266	-0.6211798787117004	-0.08298106491565704	0.7479646801948547	-0.4709102213382721	-1.5295878648757935	0.9382937550544739	0.5454425811767578	1.381002426147461	-0.05833983048796654	-0.25765857100486755	-0.37532877922058105	-0.229475200176239	-0.16672661900520325	0.17880499362945557	-1.1655325889587402	-1.1270744800567627	2.0651638507843018	0.2082640826702118	0.06516175717115402	0.012143349274992943	-0.19145311415195465	-0.7458874583244324	-0.8148617744445801	-0.013482771813869476	1.2914482355117798	-0.10898754000663757
-1.2698842287063599	-0.17874544858932495	-1.5850883722305298	-1.0491913557052612	0.2230944037437439	0.010729685425758362	-0.5022699236869812	0.3120479881763458	1.7758089303970337	0.5448824763298035	-0.821171224117279	-0.5909016728401184	-0.01811699941754341	-0.07962259650230408	0.299153208732605	2.8285579681396484	0.24010401964187622	-0.3827245533466339	1.7868016958236694	-0.17123132944107056	-0.7628597021102905	-1.4545032978057861	-0.28759512305259705	-1.1040269136428833	-0.33991894125938416	0.08327560126781464	0.18316899240016937	-0.3256984055042267	-1.3663579225540161	1.529799222946167	1.0631215572357178	0.9915561079978943	0.3089371919631958	-1.0007253885269165	-0.7994018793106079	-0.28873875737190247	0.3316604793071747	-0.6209807991981506	-1.2173651456832886	-0.31956201791763306	1.0034962892532349	0.6177631616592407	-0.4269725978374481	-0.24038930237293243	-0.09517298638820648	-1.0502604246139526	-0.9596113562583923	0.4524995982646942	1.3325402736663818	1.1900403499603271
-1.38873291015625	-0.11143454909324646	-1.7792229652404785	-0.9169392585754395	0.3820379376411438	-0.048786185681819916	-0.3071841597557068	0.06405032426118851	1.5093008279800415	0.40741485357284546	-0.6233602166175842	-0.8208961486816406	-0.2512648105621338	-0.24794556200504303	0.3422550857067108	2.900212049484253	0.34271159768104553	-0.6756551265716553	1.7475355863571167	-0.2006332278251648	-0.677003800868988	-1.4459530115127563	-0.27588391304016113	-0.7968368530273438	-0.1232268437743187	-0.08494259417057037	0.39854055643081665	-0.47398659586906433	-1.4153224229812622	1.4113290309906006	0.9902222752571106	1.006502389907837	0.5252372026443481	-1.0652750730514526	-0.43846216797828674	-0.3402037024497986	0.16313514113426208	-0.6651190519332886	-1.254671573638916	-0.5420897006988525	1.0189305543899536	0.6590233445167542	-0.39227068424224854	-0.3458411693572998	-0.4329877197742462	-1.1419587135314941	-0.9848279356956482	0.3299022316932678	1.0788254737854004	1.214648962020874
-1.2601583003997803	0.1886594146490097	-2.129678964614868	-0.987156867980957	0.19792857766151428	0.1995626986026764	-0.039444033056497574	0.9474973678588867	1.6598994731903076	-0.5172956585884094	-0.41633161902427673	-0.7624483704566956	-0.5443472862243652	-1.522985577583313	0.437946617603302	3.0853850841522217	1.193288803100586	0.013641931116580963	1.3749902248382568	-0.23444753885269165	-1.3648948669433594	-1.5158106088638306	-0.45397061109542847	-1.098004937171936	0.43593907356262207	-0.30383795499801636	0.3296946585178375	-0.28099989891052246	-1.7112245559692383	0.8908917903900146	0.6665728092193604	0.9980665445327759	0.23738880455493927	-0.2721938192844391	-0.7291731238365173	0.0821128636598587	-0.38954153656959534	0.5302279591560364	-0.7124690413475037	-1.6655490398406982	1.8527007102966309	0.3664456605911255	0.3890479505062103	-0.17930041253566742	-0.3865148425102234	-1.0707221031188965	-0.2233935296535492	-0.318909227848053	0.7982212901115417	0.4724017381668091
-0.971177339553833	-0.11192303895950317	-1.8704917430877686	-0.5226511359214783	0.7340875267982483	-0.3968808948993683	0.48259007930755615	0.0017355680465698242	1.6193522214889526	0.5801491141319275	-1.2090749740600586	-0.6850329637527466	0.10130999237298965	-0.786953330039978	0.05700860917568207	3.1218979358673096	0.7801794409751892	0.21811321377754211	1.5610337257385254	-0.3412586450576782	-1.3481048345565796	-1.8931643962860107	-0.9580739736557007	-0.2982460856437683	-1.0071420669555664	-0.13265754282474518	0.837658703327179	0.13643693923950195	-1.4490084648132324	0.9876103401184082	0.5010485649108887	1.330348014831543	-0.2547387182712555	0.28342095017433167	-0.5436875820159912	-0.1502242386341095	-0.33760935068130493	0.022192254662513733	-1.0797724723815918	-1.708815336227417	2.1051065921783447	0.43633875250816345	0.6129795908927917	-0.29255861043930054	0.05702275037765503	-0.3408034145832062	-0.9500661492347717	-0.09038835763931274	1.0183793306350708	0.5398145914077759
-0.46117928624153137	-0.5924027562141418	-1.7879401445388794	-0.6391148567199707	0.516148030757904	-0.3981133997440338	0.40391871333122253	0.06892439723014832	1.4372516870498657	0.3635755479335785	-0.8457518815994263	-0.008345574140548706	0.07174449414014816	-0.8366796374320984	-0.08889415115118027	3.1345362663269043	0.9948418736457825	0.1442740261554718	1.1529061794281006	-0.5221389532089233	-1.17383873462677	-1.6131391525268555	-0.7056270837783813	-0.8670547008514404	-0.5399394035339355	-0.26180243492126465	0.13464508950710297	-0.49623146653175354	-1.5210355520248413	0.6809428334236145	0.7422413229942322	1.1125824451446533	0.03707719221711159	0.2473108470439911	-0.28048232197761536	-0.09314491599798203	0.2355419099330902	-0.051122091710567474	-0.7601448893547058	-0.8703526258468628	1.544969916343689	0.01634436473250389	0.5908040404319763	0.48660221695899963	-0.03767583146691322	-0.49850741028785706	-0.7086634635925293	0.06273201107978821	0.9192433953285217	-0.09424343705177307
-0.7949478626251221	-0.7768036723136902	-1.9806679487228394	-1.1383298635482788	0.4983403980731964	0.3258070647716522	0.1681448519229889	0.045339539647102356	1.4237922430038452	0.5369283556938171	-0.4933759570121765	0.30858007073402405	-0.19923445582389832	-0.48665496706962585	-0.13955575227737427	3.3729758262634277	0.5920505523681641	0.10992146283388138	1.2867176532745361	-0.3847584128379822	-0.9675184488296509	-1.5228787660598755	-1.031792402267456	-0.862949788570404	-0.35900723934173584	-0.14078882336616516	-0.2559153735637665	-0.7568492889404297	-1.3572628498077393	1.066904902458191	0.9554343223571777	1.3694409132003784	0.5012840628623962	-0.04833051562309265	-0.4681868553161621	-0.17182710766792297	0.25662940740585327	-0.4346524775028229	-1.1459702253341675	-0.9239298105239868	1.3077061176300049	0.7552711963653564	0.21612849831581116	1.0081706047058105	0.25983160734176636	-0.07444309443235397	-0.6827923655509949	0.008759692311286926	0.7773537039756775	-0.2592945992946625
-1.252551555633545	0.04999798536300659	-1.9846059083938599	-0.9169511795043945	0.18544542789459229	0.02694244682788849	0.23010866343975067	0.5713028907775879	1.5704182386398315	0.08811061084270477	-0.4820231795310974	-1.054489254951477	-0.47085416316986084	-1.3305844068527222	0.34200263023376465	3.469883680343628	1.0553945302963257	0.13928061723709106	1.5718673467636108	-0.0670488104224205	-1.1857378482818604	-1.3963440656661987	-0.6791779398918152	-0.7548829317092896	0.11143109202384949	-0.4683992266654968	0.3632951080799103	0.24354812502861023	-1.8274827003479004	0.7383126616477966	0.8037511706352234	1.129556655883789	-0.1505993753671646	-0.03430912643671036	-0.6151213645935059	0.2218206226825714	-0.37768086791038513	0.11074186116456985	-0.6792433261871338	-2.213179111480713	1.905431866645813	0.8749673366546631	1.0014506578445435	-0.5026726722717285	-0.008728589862585068	-0.49958881735801697	-0.4171642065048218	-0.45464029908180237	0.4420444071292877	1.2162845134735107
-1.2698842287063599	-0.17874544858932495	-1.5850883722305298	-1.0491913557052612	0.2230944037437439	0.010729685425758362	-0.5022699236869812	0.3120479881763458	1.7758089303970337	0.5448824763298035	-0.821171224117279	-0.5909016728401184	-0.01811699941754341	-0.07962259650230408	0.299153208732605	2.8285579681396484	0.24010401964187622	-0.3827245533466339	1.7868016958236694	-0.17123132944107056	-0.7628597021102905	-1.4545032978057861	-0.28759512305259705	-1.1040269136428833	-0.33991894125938416	0.08327560126781464	0.18316899240016937	-0.3256984055042267	-1.3663579225540161	1.529799222946167	1.0631215572357178	0.9915561079978943	0.3089371919631958	-1.0007253885269165	-0.7994018793106079	-0.28873875737190247	0.3316604793071747	-0.6209807991981506	-1.2173651456832886	-0.31956201791763306	1.0034962892532349	0.6177631616592407	-0.4269725978374481	-0.24038930237293243	-0.09517298638820648	-1.0502604246139526	-0.9596113562583923	0.4524995982646942	1.3325402736663818	1.1900403499603271
-1.2762545347213745	0.18918640911579132	-1.3107030391693115	-1.0045711994171143	0.398833304643631	0.3062739670276642	0.06684651970863342	0.3981606066226959	2.016859531402588	0.12116849422454834	-0.45444491505622864	-1.4825466871261597	-0.05760156735777855	-0.31662797927856445	0.4789162874221802	2.934357166290283	-0.17940327525138855	-0.309581995010376	1.5539932250976562	-0.3616684079170227	-0.2212979644536972	-1.298642873764038	-0.1900578737258911	-1.0995023250579834	0.08373220264911652	0.14500828087329865	0.19577620923519135	-0.1934254765510559	-2.0810794830322266	1.3682169914245605	1.390167236328125	0.68901526927948	1.005298137664795	-1.0500106811523438	-0.5272476673126221	-0.04015769809484482	0.3510945439338684	-0.7445041537284851	-1.003977656364441	-0.6177005767822266	0.6304399371147156	1.0098521709442139	-0.684869647026062	-0.41105741262435913	-0.0624624602496624	-0.5377020239830017	-1.1701503992080688	0.16457915306091309	0.8252649903297424	0.9730803966522217
-1.0246291160583496	0.10516661405563354	-1.8738104104995728	-0.6773322820663452	0.4009203016757965	0.013642780482769012	0.1783967912197113	0.4333777129650116	1.3893803358078003	0.246817946434021	-0.7632683515548706	-1.2597686052322388	-0.16472947597503662	-1.0184329748153687	0.29556360840797424	3.3464810848236084	0.9769221544265747	0.057571299374103546	1.5323513746261597	0.07904943078756332	-1.300405502319336	-1.5364751815795898	-0.8801059126853943	-0.5789244771003723	-0.19119642674922943	-0.18571767210960388	0.862345278263092	0.22610722482204437	-2.1186726093292236	0.8319324851036072	0.7074199914932251	1.0212059020996094	-0.10715703666210175	-0.25400102138519287	-0.5282011032104492	0.19102957844734192	-0.34902167320251465	-0.0257207453250885	-0.7141652703285217	-2.1676502227783203	2.0498766899108887	1.0554375648498535	0.8205690383911133	-0.6194635629653931	0.23782570660114288	-0.4304802715778351	-0.748613715171814	-0.2654924690723419	0.6974813938140869	0.8588612079620361
-1.170357584953308	-0.7539370656013489	-1.4332212209701538	-1.0421397686004639	0.4039217531681061	0.18116173148155212	-0.21628013253211975	0.18671174347400665	1.5233074426651	0.2515624463558197	-0.7856776118278503	-0.7144940495491028	0.04759538173675537	-0.04223319888114929	-0.2953701317310333	3.6460893154144287	0.16993620991706848	-0.6679602265357971	1.612850546836853	-0.3156040608882904	-0.6904357671737671	-1.2599148750305176	-0.7278503775596619	-0.835824191570282	-0.17465980350971222	0.2774772346019745	0.6511422991752625	-0.5716596841812134	-1.139027714729309	1.5176645517349243	1.0594857931137085	0.9602779150009155	0.09991455078125	-1.3949636220932007	-0.36163780093193054	-0.5907168388366699	0.38108333945274353	-0.37138181924819946	-0.8615745306015015	-0.4915941059589386	1.2766027450561523	0.7573851943016052	-0.613960862159729	0.2712996006011963	-0.2787605822086334	-0.8023450970649719	-0.9558669328689575	0.3070470094680786	0.820612370967865	1.0390065908432007
-0.8440564870834351	0.11971405148506165	-1.9362846612930298	-0.7584817409515381	0.4548715054988861	0.054037079215049744	0.013379674404859543	0.744798481464386	1.4975205659866333	-0.27050483226776123	-0.6380479335784912	-0.9660047888755798	-0.16457603871822357	-1.1407586336135864	0.47335031628608704	2.9268147945404053	1.244315266609192	-0.06800588220357895	1.3702995777130127	-0.05281151831150055	-1.4282863140106201	-1.8194977045059204	-0.6173818111419678	-0.881193220615387	-0.0031354371458292007	0.0026467526331543922	0.9734264016151428	-0.35953760147094727	-2.1644980907440186	0.7455498576164246	0.6806451082229614	0.9589925408363342	0.11151900887489319	-0.5166029334068298	-0.6214078664779663	0.057187099009752274	-0.29465121030807495	0.2792983651161194	-0.8118389844894409	-1.5320050716400146	1.974160075187683	0.568157434463501	0.2811940610408783	-0.3110886812210083	0.005450110882520676	-0.9369500875473022	-0.45435577630996704	-0.2872443199157715	1.0532629489898682	0.09495901316404343
-1.2117726802825928	-0.4830218255519867	-2.022536516189575	-1.1948351860046387	0.7950736880302429	0.15113034844398499	0.4890749454498291	0.013307645916938782	1.6260018348693848	0.8042694330215454	-0.371113657951355	0.2326134890317917	0.09844290465116501	-0.6441323757171631	-0.12342675775289536	2.994425058364868	0.5218537449836731	-0.12496333569288254	1.6585612297058105	-0.6051856279373169	-0.80484539270401	-2.0813510417938232	-1.2568668127059937	-0.5671691298484802	-0.453042209148407	0.28620341420173645	0.5504333972930908	-0.42812058329582214	-1.2685054540634155	1.327452301979065	0.581859290599823	1.3514821529388428	0.4324330687522888	-0.41090428829193115	-0.7390077114105225	-0.006377309560775757	-0.3511103689670563	-0.16078004240989685	-1.478377342224121	-1.6817821264266968	1.8033387660980225	0.7115461230278015	-0.060110703110694885	0.29975491762161255	-0.24094809591770172	0.06960472464561462	-0.5753417015075684	-0.15062445402145386	1.0183418989181519	-0.17996671795845032
0.036808378994464874	-0.6878682374954224	-1.5886497497558594	-0.36192548274993896	0.29763084650039673	-0.231413334608078	0.4604637622833252	0.22566139698028564	1.3169834613800049	0.062035467475652695	-0.22230538725852966	-0.6247701644897461	0.19605767726898193	-0.6042490005493164	0.05875501036643982	3.846236228942871	0.3901172876358032	0.1638166308403015	1.4056600332260132	-0.19072216749191284	-0.24179808795452118	-1.217029094696045	-0.8362798094749451	-0.9088094234466553	0.5751667618751526	0.5285074710845947	0.023970171809196472	-0.3087758719921112	-1.6275291442871094	0.6296222805976868	1.1903655529022217	0.768068253993988	0.6832640767097473	-0.38357487320899963	-0.08509837836027145	0.10180027782917023	0.6556517481803894	-0.5583981871604919	-0.6259756684303284	-0.6750898957252502	1.0094921588897705	0.13696226477622986	0.2659890055656433	0.31003689765930176	0.18732060492038727	-0.14112690091133118	-1.1413549184799194	0.7182852029800415	0.36613282561302185	0.42238718271255493
-1.170357584953308	-0.7539370656013489	-1.4332212209701538	-1.0421397686004639	0.4039217531681061	0.18116173148155212	-0.21628013253211975	0.18671174347400665	1.5233074426651	0.2515624463558197	-0.7856776118278503	-0.7144940495491028	0.04759538173675537	-0.04223319888114929	-0.2953701317310333	3.6460893154144287	0.16993620991706848	-0.6679602265357971	1.612850546836853	-0.3156040608882904	-0.6904357671737671	-1.2599148750305176	-0.7278503775596619	-0.835824191570282	-0.17465980350971222	0.2774772346019745	0.6511422991752625	-0.5716596841812134	-1.139027714729309	1.5176645517349243	1.0594857931137085	0.9602779150009155	0.09991455078125	-1.3949636220932007	-0.36163780093193054	-0.5907168388366699	0.38108333945274353	-0.37138181924819946	-0.8615745306015015	-0.4915941059589386	1.2766027450561523	0.7573851943016052	-0.613960862159729	0.2712996006011963	-0.2787605822086334	-0.8023450970649719	-0.9558669328689575	0.3070470094680786	0.820612370967865	1.0390065908432007
-0.9733049869537354	-0.16337452828884125	-1.9981919527053833	-0.8341586589813232	0.6713317632675171	-0.18468940258026123	0.21848203241825104	0.13687655329704285	1.5143394470214844	0.19786541163921356	-1.1050084829330444	-0.2488502860069275	0.11245264858007431	-0.7760511040687561	0.09615614265203476	3.010648012161255	0.7197597026824951	-0.1826333999633789	1.3923383951187134	-0.35318663716316223	-1.33965265750885	-1.9653562307357788	-0.7815435528755188	-0.7110843658447266	-0.6211798787117004	-0.08298106491565704	0.7479646801948547	-0.4709102213382721	-1.5295878648757935	0.9382937550544739	0.5454425811767578	1.381002426147461	-0.05833983048796654	-0.25765857100486755	-0.37532877922058105	-0.229475200176239	-0.16672661900520325	0.17880499362945557	-1.1655325889587402	-1.1270744800567627	2.0651638507843018	0.2082640826702118	0.06516175717115402	0.012143349274992943	-0.19145311415195465	-0.7458874583244324	-0.8148617744445801	-0.013482771813869476	1.2914482355117798	-0.10898754000663757
-0.971177339553833	-0.11192303895950317	-1.8704917430877686	-0.5226511359214783	0.7340875267982483	-0.3968808948993683	0.48259007930755615	0.0017355680465698242	1.6193522214889526	0.5801491141319275	-1.2090749740600586	-0.6850329637527466	0.10130999237298965	-0.786953330039978	0.05700860917568207	3.1218979358673096	0.7801794409751892	0.21811321377754211	1.5610337257385254	-0.3412586450576782	-1.3481048345565796	-1.8931643962860107	-0.9580739736557007	-0.2982460856437683	-1.0071420669555664	-0.13265754282474518	0.837658703327179	0.13643693923950195	-1.4490084648132324	0.9876103401184082	0.5010485649108887	1.330348014831543	-0.2547387182712555	0.28342095017433167	-0.5436875820159912	-0.1502242386341095	-0.33760935068130493	0.022192254662513733	-1.0797724723815918	-1.708815336227417	2.1051065921783447	0.43633875250816345	0.6129795908927917	-0.29255861043930054	0.05702275037765503	-0.3408034145832062	-0.9500661492347717	-0.09038835763931274	1.0183793306350708	0.5398145914077759
-0.18764249980449677	-0.47894731163978577	-1.8481158018112183	-0.33169975876808167	0.4229610860347748	-0.38078150153160095	0.5398698449134827	0.29496288299560547	1.6307481527328491	-0.10935258865356445	-0.009766772389411926	-0.7907229065895081	0.03879859298467636	-0.8411431312561035	-0.04670170694589615	3.9594526290893555	0.5783464312553406	0.3898622691631317	1.6086856126785278	-0.3153418302536011	-0.1784985214471817	-1.129815936088562	-0.887256383895874	-1.042850136756897	0.4055025577545166	0.4768257439136505	0.20634542405605316	-0.4312620460987091	-1.6612473726272583	0.3329417407512665	1.353409767150879	0.7691410779953003	0.7043159008026123	-0.34366101026535034	-0.2924925684928894	0.1983967125415802	0.7932350635528564	-0.8237149715423584	-0.6298734545707703	-0.9089757204055786	1.1571757793426514	0.14821651577949524	0.49782249331474304	0.2666461169719696	0.2691616714000702	0.03993220999836922	-1.2378274202346802	0.6342549324035645	0.31475019454956055	0.347856730222702
-0.017029160633683205	-1.0008132457733154	-1.6410284042358398	-0.16198599338531494	-0.04308252036571503	-0.24888482689857483	0.30304989218711853	-0.05317678302526474	0.8610024452209473	0.2972855865955353	-0.601698637008667	-0.3046642243862152	0.42666366696357727	-0.22579549252986908	-0.1722036600112915	3.931144952774048	0.6985877156257629	-0.18610024452209473	0.8978602886199951	-0.05034545436501503	-0.9650550484657288	-1.1349114179611206	-0.5115639567375183	-0.9124777913093567	0.330864816904068	0.32604408264160156	-0.5228255987167358	-0.38568225502967834	-1.021824836730957	0.9685633182525635	0.5082361698150635	0.9932704567909241	-0.008410803973674774	-0.43761342763900757	0.17316842079162598	-0.20594939589500427	0.7476493120193481	-0.12955036759376526	-0.2595463991165161	-0.23403477668762207	1.508715033531189	-0.2000526785850525	0.2718460261821747	0.6352939605712891	-0.6551561951637268	-0.6866822838783264	-1.1355233192443848	0.7559757232666016	0.4567278325557709	0.9660215377807617
0.017748262733221054	-0.8671770691871643	-1.689408779144287	-0.42973119020462036	0.27381181716918945	0.23019641637802124	0.39167916774749756	-0.23999282717704773	0.6387022733688354	0.3160446286201477	-0.19577376544475555	-0.15884006023406982	0.05330975353717804	-0.24456177651882172	-0.37442493438720703	3.7175354957580566	0.5886169672012329	0.011973291635513306	1.1854485273361206	-0.3176305890083313	-0.41351518034935	-1.2623711824417114	-0.8579440712928772	-1.0755778551101685	0.5551162362098694	0.1611219048500061	-0.33904415369033813	-0.3246583640575409	-1.0689671039581299	0.4906526803970337	1.166892170906067	0.8376322388648987	0.4298693835735321	-0.1274861991405487	0.2528932988643646	0.12725883722305298	0.7581180930137634	-0.7849674820899963	-0.761615514755249	-0.2587769627571106	0.8862801194190979	0.13844478130340576	0.30932074785232544	0.570848286151886	0.3063342869281769	-0.25107166171073914	-1.0980817079544067	0.7195043563842773	0.2031477689743042	0.3392362892627716
-1.3184738159179688	-0.3768176734447479	-1.6128078699111938	-1.0640441179275513	0.33989956974983215	0.43172314763069153	-0.37598031759262085	0.5101093649864197	1.7207858562469482	0.45997941493988037	-0.5450847744941711	-0.5512616634368896	-0.20446625351905823	0.012362217530608177	-0.13935519754886627	3.2056703567504883	-0.31696873903274536	-0.16465012729167938	2.1156013011932373	-0.12938357889652252	-0.5617058277130127	-1.0672661066055298	-0.25754815340042114	-1.4947465658187866	-0.3605782687664032	-0.012737849727272987	0.21108275651931763	-0.4358287751674652	-1.0798401832580566	1.2365436553955078	1.149185061454773	0.662815511226654	0.6283029317855835	-1.2177475690841675	-0.4426177442073822	-0.34403344988822937	0.5556493401527405	-1.0355522632598877	-0.9443599581718445	-0.40480703115463257	1.2931067943572998	0.4802758991718292	-0.44179436564445496	0.2063368707895279	-0.36023256182670593	-0.9408227205276489	-0.8606853485107422	0.6714985370635986	1.007392168045044	1.5429868698120117
-1.1010291576385498	-0.2766397297382355	-1.8747559785842896	-0.8221938014030457	0.8545948266983032	-0.5095626711845398	0.7353073954582214	0.06362321972846985	1.6968715190887451	0.6514333486557007	-0.7573999762535095	-0.07802737504243851	0.29771754145622253	-0.783701479434967	-0.06817576289176941	2.915754556655884	0.7978367209434509	-0.014390923082828522	1.5507946014404297	-0.6686479449272156	-1.0072529315948486	-2.0981569290161133	-0.8890448808670044	-0.4882240295410156	-0.5778769850730896	0.22219853103160858	0.8954007029533386	-0.06521490961313248	-1.4628572463989258	0.9676710963249207	0.3714185059070587	1.0929540395736694	-0.07824031263589859	0.03299609199166298	-0.6239938735961914	-0.0036417320370674133	-0.3476351201534271	0.23167181015014648	-1.0971004962921143	-1.8252097368240356	2.0027976036071777	0.0848831981420517	0.20423662662506104	-0.22338297963142395	-0.4219913184642792	-0.13602429628372192	-0.6257274150848389	-0.15067487955093384	1.272545337677002	0.02526530623435974
-1.3184738159179688	-0.3768176734447479	-1.6128078699111938	-1.0640441179275513	0.33989956974983215	0.43172314763069153	-0.37598031759262085	0.5101093649864197	1.7207858562469482	0.45997941493988037	-0.5450847744941711	-0.5512616634368896	-0.20446625351905823	0.012362217530608177	-0.13935519754886627	3.2056703567504883	-0.31696873903274536	-0.16465012729167938	2.1156013011932373	-0.12938357889652252	-0.5617058277130127	-1.0672661066055298	-0.25754815340042114	-1.4947465658187866	-0.3605782687664032	-0.012737849727272987	0.21108275651931763	-0.4358287751674652	-1.0798401832580566	1.2365436553955078	1.149185061454773	0.662815511226654	0.6283029317855835	-1.2177475690841675	-0.4426177442073822	-0.34403344988822937	0.5556493401527405	-1.0355522632598877	-0.9443599581718445	-0.40480703115463257	1.2931067943572998	0.4802758991718292	-0.44179436564445496	0.2063368707895279	-0.36023256182670593	-0.9408227205276489	-0.8606853485107422	0.6714985370635986	1.007392168045044	1.5429868698120117
-0.3958198130130768	-0.28748375177383423	-2.076080083847046	-0.6175632476806641	0.037581853568553925	-0.08314623683691025	-0.06359627842903137	-0.11723514646291733	1.4022047519683838	0.018518131226301193	-0.23286303877830505	-0.3731304407119751	0.004042565822601318	-0.3671645522117615	0.5659733414649963	3.433239698410034	0.3514863848686218	-0.11565592885017395	1.621885061264038	0.0018908530473709106	-0.3256889283657074	-1.1148813962936401	-0.047421183437108994	-1.1362104415893555	0.41543006896972656	-0.024673864245414734	-0.28423458337783813	-0.4954893887042999	-1.5398073196411133	0.5994053483009338	1.0323854684829712	0.9523376226425171	0.378328800201416	-0.28431978821754456	-0.05462534725666046	-0.01197584718465805	0.9953438639640808	-0.8808517456054688	-0.7614985704421997	-0.31556129455566406	0.718334436416626	0.07819415628910065	0.2545086741447449	0.542974591255188	-0.3945286273956299	-0.6106842756271362	-1.1309857368469238	0.4606100022792816	0.9294532537460327	1.158492088317871
-0.3066694438457489	-0.7871256470680237	-1.9496252536773682	-0.18460291624069214	0.0809408649802208	0.01689579337835312	0.4079545736312866	-0.11273259669542313	1.281388521194458	0.3841663897037506	-0.199052631855011	0.12388795614242554	-0.18199345469474792	-0.8740338683128357	-0.3315540850162506	3.7292673587799072	0.63112473487854	-0.16957014799118042	1.3205348253250122	-0.2800449728965759	-0.8004164099693298	-0.9288357496261597	-0.8403968214988708	-0.9536352753639221	0.4303361475467682	0.07277781516313553	-0.25415048003196716	-0.5277101993560791	-1.083261251449585	0.6585713624954224	1.0395023822784424	1.0634307861328125	0.060218799859285355	-0.04699511080980301	-0.05184358358383179	-0.0815543457865715	0.6882733106613159	-0.48102182149887085	-0.32039621472358704	-0.3759820759296417	1.148983359336853	-0.052058249711990356	0.07181920856237411	0.8972828984260559	0.18170206248760223	-0.2580852806568146	-1.433829426765442	0.5985519886016846	0.5486401915550232	0.5250238180160522
0.04270815849304199	-0.6839319467544556	-1.8709772825241089	-0.6575464606285095	0.17573308944702148	-0.5541691780090332	0.6307225823402405	-0.053766556084156036	1.5132752656936646	-0.056283384561538696	-0.0648559182882309	-0.6005115509033203	-0.2588796019554138	-0.8677934408187866	0.21030846238136292	3.908832550048828	1.1219494342803955	0.2963521182537079	1.319076657295227	-0.11156049370765686	-0.34284886717796326	-1.2647128105163574	-0.665836751461029	-0.6640987992286682	0.3427320420742035	0.7008787393569946	0.2783224880695343	-0.283000648021698	-1.7115455865859985	0.6009317636489868	0.9942854642868042	1.0307652950286865	0.4780961275100708	0.009644769132137299	-0.40094107389450073	0.08006063103675842	0.7785584330558777	-0.6437106728553772	-0.4095195233821869	-0.7032325863838196	0.9649155735969543	-0.15429896116256714	0.5143352150917053	0.4442818760871887	0.2831938564777374	0.20102372765541077	-1.2176234722137451	0.29744952917099	0.44884106516838074	0.3336145579814911
-0.5762864351272583	-0.6595818400382996	-1.9412380456924438	-0.2793015241622925	0.4539735019207001	-0.8093308806419373	0.015426263213157654	0.31533491611480713	1.3775728940963745	0.3060460388660431	-0.19560004770755768	-0.09886712580919266	-0.41381368041038513	-0.9530417919158936	-0.022115111351013184	3.215656280517578	1.3242229223251343	-0.008875984698534012	0.8541377782821655	-0.5332666635513306	-0.4937799870967865	-1.557996392250061	-0.4822457432746887	-0.8246781229972839	-0.07540198415517807	0.49250996112823486	0.3534427285194397	-0.21675142645835876	-1.4022934436798096	0.47642436623573303	0.4668384790420532	1.4787545204162598	-0.1345096379518509	0.4026297628879547	-0.015539437532424927	-0.22389057278633118	0.17991644144058228	-0.005779698491096497	-0.6784970164299011	-1.0628015995025635	1.1461683511734009	-0.2219599187374115	0.5562772154808044	0.6724404096603394	0.13706174492835999	-0.7706044912338257	-0.9856875538825989	-0.2203068733215332	0.7469422817230225	-0.2816474139690399
-1.1955169439315796	-0.6821475028991699	-1.686357021331787	-1.4089782238006592	0.4179885685443878	0.06028786301612854	0.6998593807220459	-0.013610534369945526	1.5169802904129028	0.06195293739438057	-0.696759045124054	-0.0430372878909111	-0.01074904203414917	-1.0854995250701904	-0.13407406210899353	3.3572750091552734	0.3424224853515625	0.033739231526851654	1.2348048686981201	-0.5965675711631775	-1.76166832447052	-1.1364450454711914	-0.36646008491516113	-0.5236456990242004	0.11448965966701508	-0.372165322303772	0.2790833115577698	-0.05054507404565811	-1.0392577648162842	1.294629693031311	0.28336140513420105	1.417345643043518	0.40715932846069336	0.25524839758872986	-0.5707990527153015	-0.2857210040092468	-0.1862495243549347	-0.34495809674263	-0.7178183197975159	-0.8219414949417114	1.486483097076416	-0.10374773293733597	-0.6450851559638977	0.07645994424819946	-0.11568579077720642	-0.5847022533416748	-0.7793294191360474	0.3203611373901367	1.2678539752960205	0.7104085683822632
-0.07115419209003448	-0.530902624130249	-2.019545555114746	-0.49456366896629333	0.3375130295753479	-0.44189512729644775	0.5683407783508301	-0.008049078285694122	1.439493179321289	-0.12508313357830048	-0.07378003001213074	-0.6227477192878723	-0.14280164241790771	-0.7299108505249023	0.027757354080677032	3.968818426132202	0.8780844807624817	0.2788432240486145	1.397600769996643	-0.24632850289344788	-0.3230019211769104	-1.31121826171875	-0.90444016456604	-0.7868800759315491	0.36682140827178955	0.5801535844802856	0.19869880378246307	-0.3347647190093994	-1.578851580619812	0.5501859188079834	1.141912817955017	1.0100769996643066	0.5693719387054443	-0.15858876705169678	-0.3161092698574066	0.07999692112207413	0.7138862609863281	-0.6566486358642578	-0.5115914940834045	-0.6547799110412598	1.0692960023880005	0.03167615085840225	0.5739570260047913	0.3463021516799927	0.24827136099338531	0.03066900372505188	-1.2565282583236694	0.3788057565689087	0.23789475858211517	0.38248443603515625
-1.1010291576385498	-0.2766397297382355	-1.8747559785842896	-0.8221938014030457	0.8545948266983032	-0.5095626711845398	0.7353073954582214	0.06362321972846985	1.6968715190887451	0.6514333486557007	-0.7573999762535095	-0.07802737504243851	0.29771754145622253	-0.783701479434967	-0.06817576289176941	2.915754556655884	0.7978367209434509	-0.014390923082828522	1.5507946014404297	-0.6686479449272156	-1.0072529315948486	-2.0981569290161133	-0.8890448808670044	-0.4882240295410156	-0.5778769850730896	0.22219853103160858	0.8954007029533386	-0.06521490961313248	-1.4628572463989258	0.9676710963249207	0.3714185059070587	1.0929540395736694	-0.07824031263589859	0.03299609199166298	-0.6239938735961914	-0.0036417320370674133	-0.3476351201534271	0.23167181015014648	-1.0971004962921143	-1.8252097368240356	2.0027976036071777	0.0848831981420517	0.20423662662506104	-0.22338297963142395	-0.4219913184642792	-0.13602429628372192	-0.6257274150848389	-0.15067487955093384	1.272545337677002	0.02526530623435974
-1.4120182991027832	-0.2235860824584961	-1.8077852725982666	-1.0104196071624756	0.20177105069160461	-0.15412575006484985	0.019769247621297836	-0.04272416979074478	1.4162790775299072	0.19118675589561462	-0.591022789478302	-0.7693045139312744	-0.04095491021871567	-0.21601536870002747	0.27762359380722046	3.038926601409912	0.42953163385391235	-0.32293829321861267	1.5680824518203735	-0.21379390358924866	-0.8325667977333069	-1.4446200132369995	-0.19519925117492676	-0.7601242661476135	-0.05582407861948013	0.1987348198890686	0.4310811161994934	-0.017054714262485504	-1.431398630142212	1.4678930044174194	1.0214372873306274	1.058473825454712	0.5737114548683167	-1.10066556930542	-0.5019527077674866	-0.23751568794250488	0.002035975456237793	-0.2638106942176819	-1.0635418891906738	-0.48135504126548767	1.2899655103683472	0.5158783793449402	-0.2854359745979309	-0.5677661299705505	-0.437343567609787	-1.0422755479812622	-0.8263707756996155	0.614101767539978	0.9334672689437866	1.1424765586853027
-0.439639687538147	-0.45064428448677063	-2.045703411102295	-0.6779830455780029	-0.16567614674568176	0.019073300063610077	0.3404490053653717	-0.27839580178260803	1.2164636850357056	-0.14664480090141296	-0.22255370020866394	-0.31310203671455383	0.15988898277282715	-0.39613574743270874	0.25060680508613586	3.667750358581543	0.45641982555389404	0.1386379599571228	1.3835939168930054	0.06866451352834702	-0.5003352165222168	-1.050732970237732	-0.0877048671245575	-0.9883573651313782	0.5981131792068481	0.18294906616210938	-0.2774456739425659	-0.12672418355941772	-1.3045114278793335	0.7698920369148254	1.0432718992233276	0.8169716596603394	0.5928223729133606	-0.1621670424938202	-0.053137682378292084	0.1024109423160553	0.723986804485321	-0.5410792231559753	-0.5462089776992798	-0.34728100895881653	0.9879080057144165	-0.033601827919483185	0.3102113902568817	0.39509689807891846	-0.3299928903579712	-0.34123215079307556	-0.91703200340271	0.7414920330047607	0.8302382230758667	1.0105258226394653
-0.1968543976545334	-0.6457791924476624	-2.006309747695923	-0.4867763817310333	0.06580791622400284	0.06679986417293549	0.3706916272640228	-0.4935208261013031	1.1813790798187256	0.31873729825019836	-0.47291994094848633	-0.02050178498029709	-0.2286105453968048	-0.46650931239128113	-0.30034226179122925	3.8967788219451904	0.31734463572502136	-0.05640297755599022	1.5482183694839478	0.09401386231184006	-0.48761388659477234	-1.3536198139190674	-0.8296504020690918	-0.8378400802612305	0.3498949110507965	0.19723303616046906	0.05487322434782982	-0.44461408257484436	-1.25171959400177	0.997873842716217	0.7848988771438599	0.9597288370132446	-0.04905790090560913	-0.30804160237312317	-0.07025264948606491	0.09351473301649094	0.6332170367240906	-0.5185601115226746	-0.2778540253639221	-0.23081156611442566	1.0436936616897583	0.027201730757951736	-0.04397120699286461	0.6006175875663757	0.03727440536022186	-0.5159871578216553	-1.2088948488235474	0.9784402847290039	0.5314145088195801	0.9254244565963745
-1.19998037815094	-1.0950344800949097	-1.8226397037506104	-1.5603538751602173	0.04139154404401779	-0.21504899859428406	0.7740973830223083	0.041801102459430695	1.0217913389205933	0.3913317918777466	-0.6658260822296143	-0.05292957276105881	-0.09560944139957428	-0.47505345940589905	-0.04372840374708176	3.602228879928589	0.32148081064224243	0.14829394221305847	1.0372883081436157	-0.2114521563053131	-1.1750929355621338	-1.2757841348648071	-0.24726632237434387	-0.9461104273796082	-0.034700360149145126	-0.8140442371368408	-0.019331078976392746	0.23872750997543335	-1.4768953323364258	0.8360903859138489	0.21076716482639313	1.459755539894104	-0.06916508078575134	0.39490851759910583	-0.3315581679344177	-0.27654004096984863	0.0803794413805008	-0.08876576274633408	-0.2774180769920349	-0.3818919062614441	1.2861101627349854	-0.647512674331665	-0.4643756151199341	0.17364291846752167	0.07517527788877487	-0.7069483399391174	-0.7198466062545776	0.7827980518341064	1.5533537864685059	1.0774427652359009
-1.1805959939956665	-0.7004126310348511	-1.8242169618606567	-1.3072352409362793	0.46807077527046204	0.07869402319192886	0.7719639539718628	-0.14634215831756592	1.456878662109375	-0.06353048980236053	-0.9799535274505615	0.2633485496044159	-0.0761125311255455	-0.7945642471313477	-0.320105642080307	3.713470458984375	0.2674015164375305	0.0353071391582489	1.0474473237991333	-0.36939725279808044	-1.569737434387207	-1.3175997734069824	-0.46713125705718994	-0.798578143119812	0.012475194409489632	-0.6652534604072571	0.20643769204616547	-0.15738508105278015	-1.0732674598693848	1.0588440895080566	0.2519540786743164	1.2627432346343994	0.4020529091358185	0.31837689876556396	-0.5159092545509338	-0.24371913075447083	-0.25051450729370117	-0.5059323906898499	-0.7274839878082275	-0.5118988156318665	1.4135288000106812	-0.2808884382247925	-0.7645193338394165	0.2590916156768799	-0.22254453599452972	-0.6008172631263733	-0.5825453400611877	0.2130335420370102	1.501093864440918	0.6615824699401855
-1.3457163572311401	-0.685147762298584	-1.913647174835205	-1.402685284614563	0.5705173015594482	0.019388504326343536	0.9923136234283447	-0.055411092936992645	1.3682235479354858	0.27411407232284546	-0.9822490215301514	-0.024174191057682037	0.11614368110895157	-0.7816675901412964	-0.43396297097206116	3.6811776161193848	0.44739338755607605	0.1965898871421814	1.083970546722412	-0.5807557106018066	-1.5656256675720215	-1.1834644079208374	-0.579245924949646	-0.867131233215332	-0.1265692114830017	-0.46945470571517944	0.5208736062049866	-0.12199611216783524	-1.1518886089324951	1.1760872602462769	0.09213146567344666	1.243003010749817	0.23236332833766937	0.11121702194213867	-0.34328794479370117	-0.2626991868019104	-0.11367285996675491	-0.42961835861206055	-0.7582256197929382	-0.7046105861663818	1.4011735916137695	-0.31683892011642456	-0.7858262062072754	0.1359485536813736	-0.335111141204834	-0.5242008566856384	-0.6410931944847107	0.2966806888580322	1.5283070802688599	0.6771405339241028
-0.18272897601127625	-0.9519335627555847	-1.9825252294540405	-0.2793409824371338	-0.040358416736125946	-0.19362324476242065	0.2667451798915863	-0.42163875699043274	0.6500700116157532	0.49051564931869507	-0.2357659935951233	0.16936933994293213	-0.5973815321922302	-0.43706566095352173	-0.20073619484901428	3.8249526023864746	0.7416031956672668	-0.08437101542949677	1.1171505451202393	0.00019747763872146606	-0.5365633964538574	-1.3009026050567627	-0.732318639755249	-1.177539348602295	0.25059157609939575	0.374813437461853	-0.021894175559282303	-0.422750860452652	-1.0527377128601074	0.8377841711044312	0.7001883387565613	1.1843599081039429	-0.060402948409318924	-0.035485975444316864	-0.09687063843011856	-0.2410082221031189	0.7331207990646362	-0.8138998746871948	-0.3696897029876709	-0.005575972609221935	0.8343583345413208	-0.1711863875389099	0.33401596546173096	1.0307894945144653	0.17254041135311127	-0.2941557466983795	-1.0884629487991333	0.6087617874145508	0.3521144390106201	0.6623847484588623
-0.21852266788482666	-0.48589661717414856	-1.7489349842071533	-0.33970627188682556	0.013057462871074677	-0.2955085337162018	-0.29030269384384155	0.5780400633811951	1.3451944589614868	0.2011348307132721	-0.6921865940093994	-0.47763070464134216	-0.8973709344863892	-0.1371956318616867	0.0827440395951271	3.065741777420044	0.48599112033843994	0.4568118155002594	0.1174737885594368	0.19200947880744934	-1.248325228691101	-1.466391682624817	-0.21427932381629944	-0.9729125499725342	-0.8244616389274597	0.5374385118484497	0.1656436324119568	-0.43679580092430115	-1.1879346370697021	1.2707130908966064	0.8941519856452942	0.6607756614685059	-0.5265052914619446	-1.0194013118743896	-0.9085959196090698	0.014249950647354126	0.0676865503191948	0.5824779272079468	-1.7412124872207642	0.40589284896850586	0.8608545064926147	0.2736305296421051	-0.4478621482849121	0.14417549967765808	-1.076177954673767	-1.599569320678711	-1.339370846748352	-0.28963643312454224	0.8861345648765564	0.6476085782051086
-0.3906446397304535	-0.6172858476638794	-1.560349464416504	-0.5463401079177856	0.05053063482046127	-0.05403244122862816	-0.30940064787864685	0.4511290490627289	1.4977489709854126	0.30449870228767395	-0.9033006429672241	-0.5384175777435303	-0.8432989120483398	-0.054726503789424896	0.12301907688379288	2.863049268722534	0.5260106325149536	0.3036651611328125	0.4243502616882324	0.20234063267707825	-1.8192864656448364	-1.8144547939300537	-0.2535076141357422	-1.1331799030303955	-0.9779902696609497	0.4385591447353363	0.5179547667503357	-0.34381064772605896	-0.7778286337852478	1.4243701696395874	0.5411456227302551	1.0364470481872559	-0.6603116393089294	-1.2521332502365112	-0.9474270939826965	-0.3161095380783081	-0.2812822759151459	0.696448564529419	-2.0934202671051025	0.44264790415763855	1.3121370077133179	0.5348953008651733	-1.0737767219543457	0.05584249645471573	-1.0237197875976562	-1.590342402458191	-1.571529507637024	-0.30610984563827515	1.012783169746399	0.35711267590522766
-0.5020513534545898	-0.49127694964408875	-1.676613688468933	-0.5059470534324646	0.1143495962023735	0.12426281720399857	-0.038053642958402634	0.48145291209220886	1.3823059797286987	0.17248088121414185	-0.5963849425315857	-0.4161965548992157	-0.7658734917640686	0.15540990233421326	0.17368009686470032	3.054861545562744	0.8621333241462708	0.31922289729118347	0.24437403678894043	0.31390562653541565	-1.7285616397857666	-1.637371301651001	-0.034925755113363266	-1.180632472038269	-0.9744392037391663	0.37898173928260803	0.3867093622684479	-0.26295945048332214	-1.1069971323013306	1.4070806503295898	0.793206512928009	0.8315689563751221	-0.3378675878047943	-1.0770258903503418	-0.86591637134552	-0.042530469596385956	-0.19491922855377197	0.6963735818862915	-1.7931462526321411	0.42986342310905457	1.1135848760604858	0.5155410766601562	-0.8445985317230225	0.14554785192012787	-0.8972281217575073	-1.6328014135360718	-1.3951009511947632	-0.2809615135192871	1.0280897617340088	0.2860298752784729
-0.5711462497711182	-0.4985148012638092	-1.6399744749069214	-0.6138150691986084	0.12051258236169815	0.042385540902614594	-0.32893842458724976	0.4836934506893158	1.2899904251098633	0.3229815363883972	-0.9059598445892334	-0.39553019404411316	-0.8892359733581543	0.012486116029322147	0.07780579477548599	2.7243595123291016	0.34659141302108765	0.32922419905662537	0.4929174780845642	0.030292615294456482	-1.5831725597381592	-1.7733975648880005	-0.4098431468009949	-0.963782548904419	-0.9369315505027771	0.5160893201828003	0.5697023868560791	-0.5422739386558533	-0.8662676811218262	1.5687263011932373	0.4990640878677368	1.0753687620162964	-0.46160751581192017	-1.3613982200622559	-0.8292770385742188	-0.423446923494339	-0.2982472777366638	0.808119535446167	-1.8530603647232056	0.2448551058769226	1.2110700607299805	0.6489569544792175	-0.8962815403938293	0.061709173023700714	-1.0214436054229736	-1.7479090690612793	-1.570243239402771	-0.18736940622329712	0.9777452349662781	0.4139360785484314
-0.6974574327468872	-0.2802104949951172	-1.8257807493209839	-0.6483646631240845	0.06225315481424332	0.23580583930015564	-0.11912627518177032	0.5613882541656494	1.349430799484253	0.17911961674690247	-0.7154884338378906	-0.5282725691795349	-0.888451099395752	0.011202959343791008	0.039372675120830536	2.7370123863220215	0.6668108701705933	0.4398351013660431	0.4209747910499573	0.02154090255498886	-1.8823130130767822	-1.7161272764205933	-0.5169876217842102	-1.0153888463974	-0.825326681137085	0.3267940878868103	0.6898363828659058	-0.46415314078330994	-0.8858598470687866	1.5321184396743774	0.4098718464374542	0.9152545928955078	-0.308284193277359	-1.1077405214309692	-0.8017103672027588	-0.15391016006469727	-0.3756987452507019	0.8180285096168518	-1.6782935857772827	0.3003319501876831	1.1474360227584839	0.449042409658432	-1.0100183486938477	0.14877523481845856	-1.0973386764526367	-1.7197798490524292	-1.5253870487213135	-0.1690036654472351	0.99089115858078	0.41446930170059204
-0.17375779151916504	-0.34781116247177124	-1.7306582927703857	-0.39730173349380493	0.021830327808856964	0.1892421841621399	-0.021920721977949142	0.39930516481399536	1.2095229625701904	0.37659361958503723	-0.6568043828010559	-0.08408687263727188	-0.8595108389854431	0.2935902178287506	-0.10071919858455658	3.053945302963257	0.8335795402526855	0.5144803524017334	0.26392313838005066	0.2768650949001312	-1.7178276777267456	-1.5555047988891602	-0.4924701452255249	-0.9630292057991028	-0.7072996497154236	0.23991170525550842	0.3128041923046112	-0.526116132736206	-0.9158120155334473	1.2644168138504028	0.5815452337265015	0.7243871092796326	-0.24106387794017792	-0.86883944272995	-0.6891514658927917	-0.08929038792848587	-0.24082130193710327	0.7948229908943176	-1.4492390155792236	0.5034596920013428	0.9438658356666565	0.5201396346092224	-0.715476393699646	0.46147727966308594	-0.9830167889595032	-1.5184128284454346	-1.5496327877044678	-0.1914878487586975	0.8459914922714233	0.5908547639846802
-0.4495927393436432	-0.6607770919799805	-1.6654483079910278	-0.641720712184906	0.043148793280124664	-0.15303108096122742	-0.23119592666625977	0.4818543493747711	1.4154376983642578	0.5410995483398438	-0.7515850067138672	-0.7625014185905457	-0.6241962909698486	-0.046432510018348694	0.0959017276763916	2.930098056793213	0.4181807339191437	0.22571781277656555	0.6210264563560486	0.1342688798904419	-1.5751457214355469	-1.7377903461456299	-0.06970861554145813	-1.0845937728881836	-0.9180175065994263	0.537058413028717	0.6443353891372681	-0.28907886147499084	-1.1321641206741333	1.5143988132476807	0.6278141140937805	0.909109890460968	-0.7774027585983276	-1.2388412952423096	-0.8709503412246704	-0.20386311411857605	-0.1864835023880005	0.5658417344093323	-1.9013887643814087	0.49135518074035645	1.3924449682235718	0.5202141404151917	-0.8618077635765076	0.012503424659371376	-1.0876402854919434	-1.461073875427246	-1.7358676195144653	-0.3121975362300873	0.9075086712837219	0.5618575811386108
-0.7125207185745239	-0.5018507242202759	-1.512146234512329	-0.8299457430839539	-0.005933836102485657	-0.12618549168109894	-0.16176621615886688	0.6671671867370605	1.5244168043136597	0.27020061016082764	-0.8118382096290588	-0.4760598838329315	-0.5776960253715515	0.25318410992622375	0.42642703652381897	3.180361270904541	0.2533172070980072	0.3618769645690918	0.6419963240623474	0.0074065327644348145	-1.8087801933288574	-1.6573071479797363	0.039577700197696686	-1.166779637336731	-0.8967125415802002	0.3910185992717743	0.5103649497032166	-0.26324060559272766	-0.7226845622062683	1.4830042123794556	0.6776995658874512	0.8184934854507446	-0.5425368547439575	-1.303946852684021	-0.9672735333442688	-0.2500670850276947	-0.3318362236022949	0.5656599402427673	-1.9065515995025635	0.31985223293304443	0.9578113555908203	0.23289504647254944	-1.202331304550171	-0.14316871762275696	-0.9421599507331848	-1.8051972389221191	-1.3110371828079224	0.1265512853860855	1.2912451028823853	0.6837819218635559
-0.6325644254684448	-0.4293493628501892	-1.5546456575393677	-0.7637693285942078	0.1361604928970337	0.0986655130982399	-0.10337665677070618	0.5106184482574463	1.2744739055633545	0.27281734347343445	-0.87442547082901	-0.40076133608818054	-0.6792192459106445	0.20640376210212708	0.2395804226398468	2.9983713626861572	0.38762688636779785	0.3722923696041107	0.604722797870636	-0.1205291748046875	-1.9021447896957397	-1.6608686447143555	-0.25576138496398926	-0.8499385714530945	-0.5871660113334656	0.3665193021297455	0.9255045056343079	-0.27768564224243164	-0.7975056171417236	1.3868578672409058	0.3342512249946594	0.8292925953865051	-0.2986445426940918	-1.0487101078033447	-0.9089746475219727	-0.19609737396240234	-0.39614173769950867	0.5473406314849854	-1.7406988143920898	0.158189058303833	1.0979068279266357	0.2741561830043793	-1.2269926071166992	0.07712903618812561	-0.9938481450080872	-1.751927375793457	-1.5260566473007202	-0.057819217443466187	1.2570744752883911	0.659811794757843
-0.5160928964614868	-0.440561443567276	-1.848326325416565	-0.7070505023002625	-0.03290649503469467	-0.30595842003822327	-0.3395906388759613	0.4799145460128784	1.2769168615341187	0.3393470048904419	-0.5892745852470398	-0.5965791940689087	-0.9259114265441895	-0.2888090908527374	0.25744882225990295	2.7539851665496826	0.45241960883140564	0.42713865637779236	0.5862938761711121	-0.023218601942062378	-1.5242708921432495	-1.67623770236969	-0.6701635718345642	-0.9893468022346497	-0.7701098322868347	0.4591752886772156	0.4710558354854584	-0.3471169173717499	-1.0175861120224	1.4828612804412842	0.3925777077674866	0.6915156245231628	-0.42428457736968994	-1.1302664279937744	-0.8316134214401245	-0.23267996311187744	0.09316489845514297	0.6237202882766724	-1.6478089094161987	0.451628178358078	1.1895811557769775	0.16474458575248718	-0.7604857683181763	-0.0328078418970108	-1.2816931009292603	-1.6298800706863403	-1.5360068082809448	-0.05778922140598297	0.8354141712188721	0.6055359840393066
-0.40545710921287537	-0.3961654305458069	-1.8780899047851562	-0.4332420825958252	-0.04730261117219925	-0.2939542531967163	-0.3413971960544586	0.8381674885749817	1.2740472555160522	0.23078298568725586	-0.6461662650108337	-0.5633677840232849	-0.9576716423034668	-0.33621302247047424	0.19296014308929443	2.8296597003936768	0.38028109073638916	0.3973223567008972	0.17929276823997498	0.14507779479026794	-1.4558651447296143	-1.6357026100158691	-0.3176131844520569	-0.9854681491851807	-0.863231360912323	0.5737477540969849	0.55900639295578	-0.24145156145095825	-1.143701195716858	1.4743660688400269	0.6333258748054504	0.7610888481140137	-0.5803524851799011	-1.2220213413238525	-1.0570417642593384	-0.09156481176614761	-0.045622728765010834	0.5718413591384888	-1.8249989748001099	0.3202939033508301	1.0618739128112793	0.1850634515285492	-0.6185302138328552	-0.06021033227443695	-1.2195286750793457	-1.7344502210617065	-1.4339653253555298	-0.3132360875606537	0.9190325736999512	0.5973711013793945
-0.7951900959014893	-0.6234565377235413	-1.9601424932479858	-0.6886707544326782	0.07830829173326492	-0.4520353674888611	-0.538145899772644	0.32729196548461914	1.3204519748687744	0.3281281590461731	-0.8059507012367249	-0.41684451699256897	-0.7052664756774902	-0.1438237577676773	-0.046117715537548065	2.9917991161346436	0.34781375527381897	0.20554831624031067	0.6370429396629333	-0.16819468140602112	-1.5756224393844604	-1.4870425462722778	-0.3991873562335968	-1.0438189506530762	-0.6131472587585449	0.6913917660713196	0.2164568454027176	-0.28571656346321106	-0.766993522644043	1.4798548221588135	0.6435868740081787	0.7141023874282837	-0.4023975729942322	-1.225178599357605	-0.9527286887168884	-0.396656334400177	-0.256646066904068	0.5586763024330139	-1.8692219257354736	-0.2492515593767166	1.224428653717041	0.5117126107215881	-0.6687087416648865	-0.10884863883256912	-1.3590037822723389	-1.664329171180725	-1.27354097366333	-0.05794067680835724	0.7114520072937012	0.6604216694831848
-0.755574107170105	-0.5931701064109802	-1.6533145904541016	-0.783443808555603	0.12939810752868652	-0.12511271238327026	-0.39132198691368103	0.49360474944114685	1.3604755401611328	0.5495201349258423	-0.8302813172340393	-0.2235862910747528	-0.4578455686569214	0.2609770894050598	0.3876049220561981	2.9409313201904297	0.39670681953430176	0.4020511209964752	0.7878221273422241	-0.05296642705798149	-1.7929574251174927	-1.6951782703399658	-0.17245331406593323	-1.0687942504882812	-0.6585795283317566	0.6168013215065002	0.9879216551780701	-0.26694729924201965	-0.8677806854248047	1.4336650371551514	0.6111389398574829	0.8415514826774597	-0.18844598531723022	-1.259596586227417	-1.0409256219863892	-0.37165990471839905	-0.09706374257802963	0.31367096304893494	-1.7425259351730347	0.041262660175561905	1.1000545024871826	0.16450446844100952	-1.1003520488739014	-0.004506852477788925	-1.0588459968566895	-1.9049333333969116	-1.2799748182296753	0.18024316430091858	1.383750081062317	0.6867542266845703
-0.5210134983062744	-0.4269856810569763	-1.9841041564941406	-0.6665545105934143	0.05322527140378952	-0.39081403613090515	-0.4590457081794739	0.38213858008384705	1.0620546340942383	0.27975356578826904	-0.7583132982254028	-0.6260707378387451	-0.7255897521972656	-0.3228774070739746	0.0734221562743187	2.904543876647949	0.414757639169693	0.2767810523509979	0.7082686424255371	-0.06439698487520218	-1.484372615814209	-1.4784355163574219	-0.6393735408782959	-0.7904595732688904	-0.5043056011199951	0.4953136444091797	0.29735827445983887	-0.26812174916267395	-0.8314604759216309	1.4394525289535522	0.5180948972702026	0.715201199054718	-0.465478777885437	-1.204702615737915	-1.038000226020813	-0.3515021800994873	-0.1925070583820343	0.4650373160839081	-1.8914481401443481	-0.35386571288108826	1.2472988367080688	0.574436604976654	-0.4037112295627594	-0.13999740779399872	-1.282837152481079	-1.6751763820648193	-1.3681180477142334	-0.27561482787132263	0.5776638984680176	0.7410885691642761
0.13388267159461975	-0.4981822669506073	-1.6041548252105713	-0.20881646871566772	0.059105284512043	0.21419939398765564	-0.07007317245006561	0.26759588718414307	1.253396987915039	0.3742060959339142	-0.5508664846420288	0.0035430341958999634	-0.7562450170516968	0.3584775924682617	-0.2546944320201874	3.1517205238342285	0.9320223331451416	0.6330797672271729	0.11798394471406937	0.3588286340236664	-1.6192573308944702	-1.3334856033325195	-0.4652913212776184	-0.911054253578186	-0.6158072352409363	0.27879515290260315	-0.04322920739650726	-0.6588154435157776	-0.9718015789985657	1.0662317276000977	0.8414836525917053	0.6767532825469971	-0.11098453402519226	-0.7500419616699219	-0.4941136837005615	0.08071751892566681	-0.17566826939582825	0.7609347701072693	-1.3930437564849854	0.5953617691993713	0.8154471516609192	0.6136881113052368	-0.4514544606208801	0.5571326017379761	-0.787373423576355	-1.215611457824707	-1.4492570161819458	-0.18147587776184082	0.7662354111671448	0.5465388298034668
-0.6459070444107056	-0.48901990056037903	-1.7524396181106567	-0.8195597529411316	0.08673203736543655	0.0018878765404224396	-0.2835444211959839	0.3816930055618286	1.155758261680603	0.15729409456253052	-0.8077999353408813	-0.3954494893550873	-0.9466599822044373	-0.032766155898571014	0.16404837369918823	2.7777626514434814	0.46368691325187683	0.27481162548065186	0.43605053424835205	-0.006324388086795807	-1.4920679330825806	-1.7784234285354614	-0.5129516124725342	-0.8647604584693909	-0.8824518918991089	0.4046497642993927	0.5318208932876587	-0.5249605774879456	-0.9377954602241516	1.5382570028305054	0.4152979552745819	0.8578182458877563	-0.22374753654003143	-1.334350347518921	-0.8011221885681152	-0.4372831881046295	-0.1997375190258026	0.7325351238250732	-1.760022759437561	0.33908405900001526	1.0165256261825562	0.4902402460575104	-0.8605982661247253	0.06023444980382919	-1.0538854598999023	-1.821103572845459	-1.3747183084487915	-0.16924484074115753	0.9603094458580017	0.4112774133682251
-0.22642485797405243	-0.607353150844574	-1.682840347290039	-0.5055201053619385	0.060102544724941254	0.3398993909358978	-0.15714652836322784	0.4329642951488495	1.2713990211486816	0.2500126361846924	-0.6313782930374146	-0.1686989665031433	-0.8474659323692322	0.17536702752113342	-0.042418476194143295	3.0176923274993896	0.6458215713500977	0.554020345211029	0.11433298140764236	0.13748034834861755	-1.6416239738464355	-1.5289126634597778	-0.4486443102359772	-1.1595662832260132	-0.6558071970939636	0.3940471410751343	0.3063514828681946	-0.6671383380889893	-1.0316600799560547	1.2023488283157349	0.7353222370147705	0.8190295100212097	-0.3845098912715912	-0.8902732133865356	-0.6222609877586365	0.05556011572480202	-0.045642249286174774	0.7934138178825378	-1.4636281728744507	0.47308483719825745	0.806045413017273	0.6219614744186401	-0.691382110118866	0.5599493384361267	-0.9243571758270264	-1.5985819101333618	-1.4915087223052979	-0.2613323926925659	0.8832893967628479	0.4501667022705078
-0.8115084171295166	-0.7783344388008118	-1.4851359128952026	-0.7353427410125732	0.029577501118183136	-0.18758097290992737	-0.2063913345336914	0.5476677417755127	1.480417251586914	0.626361608505249	-0.7419952750205994	-0.2201000154018402	-0.34278610348701477	0.37949180603027344	0.5103453397750854	3.11018705368042	0.3556780219078064	0.400760293006897	0.6731926798820496	0.2031320333480835	-1.7762806415557861	-1.7731266021728516	0.2670310437679291	-1.1341594457626343	-0.7064613103866577	0.6155199408531189	0.5924144983291626	-0.014690794050693512	-0.7268331050872803	1.5090060234069824	0.6853510141372681	0.7153367400169373	-0.3395225405693054	-1.2247562408447266	-1.2060627937316895	-0.24571603536605835	-0.24258267879486084	0.27757054567337036	-1.9387286901474	0.14289987087249756	1.0409495830535889	0.16981962323188782	-1.2046339511871338	-0.25646713376045227	-0.8675028681755066	-1.9749850034713745	-1.2797225713729858	0.30421513319015503	1.3549147844314575	0.8246957063674927
-0.4636358916759491	-0.4483014643192291	-1.6931898593902588	-0.46247875690460205	0.190944105386734	0.18703150749206543	0.05608438327908516	0.3154776692390442	1.50117826461792	0.06847599148750305	-0.6045570969581604	-0.2561766803264618	-0.6998605728149414	0.22305409610271454	0.1760343611240387	3.2218871116638184	0.9126987457275391	0.2764005661010742	0.21308934688568115	0.49059683084487915	-1.6392796039581299	-1.630990743637085	-0.10859408974647522	-1.135332465171814	-0.8796799182891846	0.41910168528556824	0.33267971873283386	-0.2588736414909363	-1.1448756456375122	1.1739500761032104	0.9850524067878723	0.7895968556404114	-0.21369951963424683	-1.096638798713684	-0.7602477073669434	-0.00040391087532043457	-0.13562989234924316	0.6965811848640442	-1.7740094661712646	0.39638766646385193	1.1606813669204712	0.5229446291923523	-0.7864445447921753	0.21254724264144897	-0.9597024321556091	-1.5258582830429077	-1.1799966096878052	-0.3767291307449341	1.0206949710845947	0.2238059639930725
-0.3581576347351074	-0.5173538327217102	-1.6445940732955933	-0.3821503818035126	0.120243601500988	0.09209748357534409	0.15282990038394928	0.3508753478527069	1.355974793434143	0.2171514928340912	-0.6076951026916504	-0.137704998254776	-0.7690552473068237	0.28439751267433167	0.1378178596496582	3.2119858264923096	0.9818432927131653	0.3358781039714813	0.10031335800886154	0.3972123861312866	-1.7083970308303833	-1.5519932508468628	-0.026936914771795273	-0.9516513347625732	-0.8486099243164062	0.24778996407985687	0.3008849024772644	-0.1992608606815338	-1.0735385417938232	1.2315447330474854	0.7308607697486877	0.7731467485427856	-0.38934120535850525	-0.930305004119873	-0.7607445120811462	0.01899753510951996	-0.28151386976242065	0.7186578512191772	-1.6606571674346924	0.5522036552429199	1.1196789741516113	0.4488893449306488	-0.760343611240387	0.2690950632095337	-0.8421196341514587	-1.490250587463379	-1.4181694984436035	-0.3839365839958191	1.0260807275772095	0.34610578417778015
-0.11163794249296188	-0.7880380153656006	-1.6214581727981567	-0.47815781831741333	0.08676084131002426	0.3686484694480896	-0.15823069214820862	0.3681635856628418	1.3408236503601074	0.17459696531295776	-0.5930253267288208	0.10422242432832718	-0.8678418397903442	0.22113463282585144	-0.042565010488033295	3.2236666679382324	0.6335611939430237	0.5448122024536133	0.028153765946626663	0.3998783528804779	-1.4478302001953125	-1.578326940536499	-0.31003931164741516	-1.1792173385620117	-0.7213457226753235	0.4087393879890442	0.17512065172195435	-0.6318706274032593	-1.013759970664978	0.9914196133613586	1.039847731590271	0.8304312825202942	-0.30272823572158813	-0.9653329253196716	-0.6675124764442444	0.11885254830121994	0.07730122655630112	0.7457036972045898	-1.5003482103347778	0.49331343173980713	0.6613451838493347	0.6897060871124268	-0.6282775402069092	0.6465390920639038	-0.8408319354057312	-1.5899012088775635	-1.2386040687561035	-0.3791012167930603	0.8611873984336853	0.32255610823631287
-0.12250911444425583	-0.6093926429748535	-1.5883044004440308	-0.2893240451812744	0.10622528940439224	0.16087281703948975	0.13394883275032043	0.2368733137845993	1.4334073066711426	0.20811182260513306	-0.4581833779811859	0.013928331434726715	-0.690411388874054	0.33898839354515076	0.05981709063053131	3.435680866241455	1.1045465469360352	0.3966076970100403	0.03144346550107002	0.657782793045044	-1.5796291828155518	-1.4403293132781982	-0.017066027969121933	-1.0026158094406128	-0.708070695400238	0.3553541600704193	-0.031833380460739136	-0.2812289595603943	-1.0971200466156006	1.0125418901443481	1.042922854423523	0.734586775302887	-0.17274975776672363	-0.8520618081092834	-0.6517786979675293	0.16506797075271606	-0.13143879175186157	0.6734916567802429	-1.6254355907440186	0.48979103565216064	1.00357985496521	0.5336416363716125	-0.5257333517074585	0.3552742004394531	-0.7926227450370789	-1.2460111379623413	-1.2399635314941406	-0.4256555140018463	0.8714337348937988	0.32599958777427673
-0.23078161478042603	-0.6922920942306519	-2.044985294342041	-0.748767077922821	-0.19736331701278687	-0.011156339198350906	0.2333373725414276	-0.03184845298528671	1.22067129611969	-0.056905731558799744	-0.28698599338531494	-0.29756584763526917	0.006294403225183487	-0.28494080901145935	0.30393311381340027	3.891693353652954	0.3162860572338104	0.08297280222177505	1.2549898624420166	0.14243143796920776	-0.4350782632827759	-1.0033749341964722	-0.17708458006381989	-1.2122166156768799	0.4096657931804657	0.5024091601371765	-0.06761616468429565	-0.26756149530410767	-1.3010575771331787	0.8743208050727844	0.9918107390403748	0.9915810227394104	0.19538293778896332	-0.3068845272064209	-0.06603498011827469	0.07337012141942978	0.8437362909317017	-0.46665024757385254	-0.7395433187484741	-0.1736728996038437	1.029005527496338	0.11974578350782394	0.3257468640804291	0.5430199503898621	-0.3593214750289917	-0.1585235893726349	-1.1671744585037231	0.5673996210098267	0.9745892882347107	0.8539667129516602
-0.347365140914917	-0.37781915068626404	-1.9280039072036743	-0.7605364918708801	-0.08660474419593811	0.045648038387298584	-0.25855934619903564	0.12256411463022232	1.6243542432785034	0.1146891713142395	-0.470483660697937	-0.17447230219841003	0.2570335268974304	-0.24956990778446198	0.4474741816520691	3.3340468406677246	0.23614995181560516	0.15302985906600952	1.7078438997268677	0.14415812492370605	-0.4333496689796448	-1.118187427520752	-0.18776145577430725	-1.383516788482666	0.14044946432113647	0.07690522074699402	-0.3967626988887787	-0.376067578792572	-1.4063385725021362	0.8630289435386658	1.0034680366516113	0.9739861488342285	0.19849978387355804	-0.2947273552417755	-0.47835642099380493	-0.04237294942140579	1.1441048383712769	-0.8417437076568604	-0.8421163558959961	-0.08738668262958527	0.8256366848945618	0.14409202337265015	0.18179163336753845	0.6231723427772522	-0.011983532458543777	-0.5906797051429749	-1.163383960723877	0.49828988313674927	1.2636827230453491	1.1028108596801758
-0.16134384274482727	-0.8035046458244324	-2.0558576583862305	-0.6867140531539917	-0.218333899974823	-0.06616787612438202	0.35354191064834595	-0.004326768219470978	1.3191213607788086	0.025435805320739746	-0.512898862361908	-0.18542355298995972	-0.09252335876226425	-0.14303161203861237	0.2861838638782501	4.171545505523682	0.08362459391355515	0.0717688649892807	1.2903913259506226	0.25434452295303345	-0.3776734471321106	-1.0413917303085327	-0.09483329951763153	-1.1659622192382812	0.24963270127773285	0.4741138815879822	0.003327050479128957	-0.38423028588294983	-1.290090799331665	0.8492293953895569	1.0038782358169556	0.7726661562919617	0.238862082362175	-0.29577893018722534	-0.04161237180233002	-0.007626242935657501	0.6038681864738464	-0.482042133808136	-0.6667520999908447	0.025077305734157562	0.947197675704956	-0.1522868275642395	0.10078718513250351	0.6098676919937134	-0.41217300295829773	-0.12442303448915482	-1.1735172271728516	0.457777738571167	1.1371854543685913	0.8353086113929749
-0.4281081259250641	0.08472216129302979	-1.3831175565719604	-0.944563090801239	0.18971383571624756	0.5396726727485657	0.4209703803062439	0.13007818162441254	2.044571876525879	-0.41850242018699646	-0.09929777681827545	-1.4291770458221436	0.35120680928230286	-0.38304123282432556	0.5880537629127502	3.4929912090301514	-0.2633875906467438	0.29133039712905884	1.5009170770645142	-0.263969749212265	0.14733028411865234	-0.8448539972305298	-0.07055473327636719	-1.3387072086334229	0.5904233455657959	0.42794039845466614	-0.32754239439964294	-0.1926133930683136	-2.349194288253784	0.6497734189033508	1.4495258331298828	0.5483051538467407	1.0443544387817383	-0.3804810643196106	-0.09409046918153763	0.16777561604976654	1.1740496158599854	-0.9482623934745789	-0.7044985890388489	-0.7126774191856384	0.191733255982399	0.6691450476646423	-0.30685001611709595	0.48513612151145935	-0.11126798391342163	0.08121605962514877	-1.3660311698913574	0.22962826490402222	0.6192119121551514	0.7634031772613525
-0.6231749057769775	-0.6380113959312439	-0.9807052612304688	-0.8399293422698975	-0.23129607737064362	0.04886858910322189	0.06272438168525696	0.8867079615592957	1.956783413887024	-0.5535957217216492	-0.20833207666873932	-1.0522677898406982	-0.17674201726913452	-0.5131672620773315	0.6442386507987976	3.576395034790039	0.8818387985229492	0.1908518373966217	1.1332534551620483	0.4084482192993164	-0.755273699760437	-1.2606276273727417	-0.35901710391044617	-0.261935830116272	0.26360154151916504	0.4184175431728363	-0.23281370103359222	-0.04711506515741348	-1.6873490810394287	1.3852908611297607	0.4676201641559601	1.0600967407226562	0.00554603710770607	-0.14693161845207214	-0.20901498198509216	-0.652381420135498	0.4237774908542633	0.5004177093505859	-0.7269880175590515	-0.25976938009262085	1.4022198915481567	0.20138508081436157	-0.07127039134502411	0.5063121318817139	0.33208972215652466	-0.9677882194519043	-1.0018664598464966	0.3931877911090851	1.0023283958435059	0.5610551834106445
-0.2656121253967285	-0.6983238458633423	-2.1498091220855713	-0.7191442251205444	-0.0962902307510376	-0.006505712866783142	0.4029802083969116	0.0970723107457161	1.2629075050354004	0.25682756304740906	-0.44095370173454285	-0.36428800225257874	0.06446912884712219	-0.08225730061531067	0.15559908747673035	4.079383850097656	0.20919816195964813	0.17088839411735535	1.2994248867034912	0.0935666635632515	-0.4045849144458771	-1.0044196844100952	-0.37748149037361145	-1.1413600444793701	0.09215108305215836	0.5852825045585632	0.2661880552768707	-0.411126047372818	-1.3875329494476318	0.9919014573097229	0.9006831645965576	0.7978941202163696	0.2183576375246048	-0.4795449376106262	-0.038968607783317566	-0.06326348334550858	0.7357463240623474	-0.49490422010421753	-0.7095333933830261	-0.2582700550556183	1.0060069561004639	-0.007592761889100075	0.02805284410715103	0.5494722723960876	-0.4829651415348053	-0.0778128132224083	-1.1932642459869385	0.5462923049926758	1.1446032524108887	0.7494970560073853
-0.6231749057769775	-0.6380113959312439	-0.9807052612304688	-0.8399293422698975	-0.23129607737064362	0.04886858910322189	0.06272438168525696	0.8867079615592957	1.956783413887024	-0.5535957217216492	-0.20833207666873932	-1.0522677898406982	-0.17674201726913452	-0.5131672620773315	0.6442386507987976	3.576395034790039	0.8818387985229492	0.1908518373966217	1.1332534551620483	0.4084482192993164	-0.755273699760437	-1.2606276273727417	-0.35901710391044617	-0.261935830116272	0.26360154151916504	0.4184175431728363	-0.23281370103359222	-0.04711506515741348	-1.6873490810394287	1.3852908611297607	0.4676201641559601	1.0600967407226562	0.00554603710770607	-0.14693161845207214	-0.20901498198509216	-0.652381420135498	0.4237774908542633	0.5004177093505859	-0.7269880175590515	-0.25976938009262085	1.4022198915481567	0.20138508081436157	-0.07127039134502411	0.5063121318817139	0.33208972215652466	-0.9677882194519043	-1.0018664598464966	0.3931877911090851	1.0023283958435059	0.5610551834106445
-0.6231749057769775	-0.6380113959312439	-0.9807052612304688	-0.8399293422698975	-0.23129607737064362	0.04886858910322189	0.06272438168525696	0.8867079615592957	1.956783413887024	-0.5535957217216492	-0.20833207666873932	-1.0522677898406982	-0.17674201726913452	-0.5131672620773315	0.6442386507987976	3.576395034790039	0.8818387985229492	0.1908518373966217	1.1332534551620483	0.4084482192993164	-0.755273699760437	-1.2606276273727417	-0.35901710391044617	-0.261935830116272	0.26360154151916504	0.4184175431728363	-0.23281370103359222	-0.04711506515741348	-1.6873490810394287	1.3852908611297607	0.4676201641559601	1.0600967407226562	0.00554603710770607	-0.14693161845207214	-0.20901498198509216	-0.652381420135498	0.4237774908542633	0.5004177093505859	-0.7269880175590515	-0.25976938009262085	1.4022198915481567	0.20138508081436157	-0.07127039134502411	0.5063121318817139	0.33208972215652466	-0.9677882194519043	-1.0018664598464966	0.3931877911090851	1.0023283958435059	0.5610551834106445
-0.20262505114078522	-0.7653563022613525	-2.1024820804595947	-0.788030743598938	-0.15817081928253174	-0.045892708003520966	0.37036409974098206	0.11165498197078705	1.2347980737686157	0.2945235073566437	-0.4453628957271576	-0.35174572467803955	-0.044118985533714294	-0.16076496243476868	0.1396656036376953	4.155484199523926	0.2261030524969101	0.16150343418121338	1.2647502422332764	0.06733124703168869	-0.44354987144470215	-0.9465948343276978	-0.2987740635871887	-1.1848396062850952	0.11184684932231903	0.5536949634552002	0.16091302037239075	-0.40721967816352844	-1.2367087602615356	0.9694092273712158	0.932432234287262	0.6967236995697021	0.14783771336078644	-0.4882248044013977	0.06859079003334045	-0.016175948083400726	0.7159538269042969	-0.42750221490859985	-0.6616973876953125	-0.21872395277023315	1.0187857151031494	-0.12602192163467407	0.05398347228765488	0.5330765843391418	-0.494879812002182	-0.10442712157964706	-1.2142208814620972	0.5497334003448486	1.1022400856018066	0.7901544570922852
-1.3338310718536377	-0.3802470862865448	-1.826289176940918	-0.9285680651664734	0.1875171661376953	-0.12621238827705383	0.03817697986960411	-0.06472412496805191	1.4686239957809448	0.31698620319366455	-0.7974592447280884	-0.6130572557449341	-0.22584640979766846	-0.038273975253105164	0.28025922179222107	3.387974977493286	0.2487298846244812	-0.26366671919822693	1.482701063156128	-0.14013390243053436	-0.8730345964431763	-1.4492886066436768	-0.06572030484676361	-0.7472323179244995	-0.23690004646778107	0.12596237659454346	0.4020783603191376	-0.2532234489917755	-1.4115835428237915	1.3242175579071045	1.1062296628952026	0.8555919528007507	0.5480278134346008	-1.013317584991455	-0.4532228708267212	-0.19265815615653992	-0.04821077734231949	-0.2093139886856079	-0.9775670170783997	-0.31273236870765686	1.1355806589126587	0.30658990144729614	-0.4466307461261749	-0.3053322434425354	-0.4934810698032379	-0.998273491859436	-0.8778785467147827	0.5408384799957275	1.22181236743927	1.1417853832244873
-0.777551531791687	-0.14809677004814148	-1.6378520727157593	-0.7004585266113281	0.08692044764757156	0.6066504716873169	-0.07612664997577667	0.5902583003044128	1.444061517715454	0.5863096117973328	-0.3389585316181183	-0.12265767902135849	-1.1037654876708984	-0.1405835598707199	-0.20032155513763428	2.630465507507324	0.417324960231781	0.28001660108566284	1.016682744026184	-0.057750724256038666	-1.5749459266662598	-1.4425475597381592	-0.8794317245483398	-1.4189882278442383	-0.5520831346511841	0.0669366866350174	0.7623050808906555	-0.6802499890327454	-0.8661097884178162	1.2962236404418945	0.6998829245567322	0.9220339059829712	-0.16115327179431915	-1.0300222635269165	-0.8417066931724548	-0.148013174533844	-0.4102852940559387	0.0041960179805755615	-1.5778533220291138	0.13510744273662567	0.9992649555206299	0.7676640748977661	-0.9791812896728516	0.42362573742866516	-0.3202178180217743	-1.2094227075576782	-1.397633671760559	0.02385418862104416	1.0142384767532349	0.6982535719871521
-0.18567661941051483	-0.7542867064476013	-2.089933156967163	-0.619520366191864	-0.1908939629793167	-0.03158670291304588	0.4002580940723419	-0.017290107905864716	1.3052468299865723	0.0368821956217289	-0.48755210638046265	-0.1621035933494568	-0.017528515309095383	-0.08313620835542679	0.2935141921043396	4.091902732849121	0.07275734841823578	0.0695803239941597	1.265816569328308	0.3116409182548523	-0.39371660351753235	-1.0651317834854126	-0.15706561505794525	-1.1736794710159302	0.2537994086742401	0.45872384309768677	0.04823249205946922	-0.37857094407081604	-1.3776041269302368	0.8489059805870056	0.9800900220870972	0.8497404456138611	0.28558504581451416	-0.32260268926620483	-0.12674766778945923	-0.015926271677017212	0.5914457440376282	-0.5498688817024231	-0.7012445330619812	0.009725726209580898	0.9473580121994019	-0.07084178924560547	0.03102264553308487	0.5868505835533142	-0.40037083625793457	-0.14535671472549438	-1.1458206176757812	0.48291638493537903	1.1685245037078857	0.8481879234313965
-1.3189480304718018	-0.3394286334514618	-1.802777647972107	-0.8387199640274048	0.1893557906150818	-0.14256000518798828	0.0843367651104927	-0.06392212957143784	1.4627814292907715	0.35989075899124146	-0.737714409828186	-0.5257658958435059	-0.16397704184055328	0.03398115187883377	0.2855429947376251	3.3426287174224854	0.22474564611911774	-0.3001536726951599	1.4389084577560425	-0.033505138009786606	-0.8772578835487366	-1.4279495477676392	-0.15060652792453766	-0.7600764036178589	-0.2236407846212387	0.11348336189985275	0.399486243724823	-0.21045881509780884	-1.5010614395141602	1.3113662004470825	1.0846678018569946	0.9247165322303772	0.5852100253105164	-1.0286821126937866	-0.5225793719291687	-0.19829633831977844	-0.059544824063777924	-0.2890750765800476	-0.9973936676979065	-0.28766822814941406	1.1407796144485474	0.4053232669830322	-0.5150685906410217	-0.38877755403518677	-0.4441191554069519	-0.954448938369751	-0.8740964531898499	0.5797641277313232	1.2518200874328613	1.1394861936569214
-1.5885895490646362	-0.07171119749546051	-2.0798134803771973	-0.6681396961212158	0.4934159219264984	-0.2756654620170593	0.8251845240592957	0.16016137599945068	1.4637960195541382	1.1404293775558472	-0.1809389889240265	-0.5208260416984558	0.33588626980781555	-0.2638178765773773	0.07013104110956192	3.0721850395202637	0.3990694582462311	-0.21904677152633667	1.7444078922271729	-0.3002963066101074	-0.18930788338184357	-1.6169425249099731	-0.02879251167178154	-0.42658665776252747	0.40001964569091797	0.9445178508758545	1.054756760597229	0.5824410915374756	-1.3152440786361694	1.0993224382400513	0.8261492252349854	0.9246562719345093	0.5805712938308716	-0.872799277305603	-0.5833039879798889	0.21484537422657013	-0.2904675602912903	-0.07771776616573334	-0.8576709628105164	-1.7685078382492065	1.2604559659957886	0.18609189987182617	-0.45955517888069153	-0.6461127400398254	-1.0269368886947632	0.3313579261302948	-0.8149111270904541	0.42027539014816284	1.143198013305664	0.9489948749542236
-0.777551531791687	-0.14809677004814148	-1.6378520727157593	-0.7004585266113281	0.08692044764757156	0.6066504716873169	-0.07612664997577667	0.5902583003044128	1.444061517715454	0.5863096117973328	-0.3389585316181183	-0.12265767902135849	-1.1037654876708984	-0.1405835598707199	-0.20032155513763428	2.630465507507324	0.417324960231781	0.28001660108566284	1.016682744026184	-0.057750724256038666	-1.5749459266662598	-1.4425475597381592	-0.8794317245483398	-1.4189882278442383	-0.5520831346511841	0.0669366866350174	0.7623050808906555	-0.6802499890327454	-0.8661097884178162	1.2962236404418945	0.6998829245567322	0.9220339059829712	-0.16115327179431915	-1.0300222635269165	-0.8417066931724548	-0.148013174533844	-0.4102852940559387	0.0041960179805755615	-1.5778533220291138	0.13510744273662567	0.9992649555206299	0.7676640748977661	-0.9791812896728516	0.42362573742866516	-0.3202178180217743	-1.2094227075576782	-1.397633671760559	0.02385418862104416	1.0142384767532349	0.6982535719871521
-0.6231749057769775	-0.6380113959312439	-0.9807052612304688	-0.8399293422698975	-0.23129607737064362	0.04886858910322189	0.06272438168525696	0.8867079615592957	1.956783413887024	-0.5535957217216492	-0.20833207666873932	-1.0522677898406982	-0.17674201726913452	-0.5131672620773315	0.6442386507987976	3.576395034790039	0.8818387985229492	0.1908518373966217	1.1332534551620483	0.4084482192993164	-0.755273699760437	-1.2606276273727417	-0.35901710391044617	-0.261935830116272	0.26360154151916504	0.4184175431728363	-0.23281370103359222	-0.04711506515741348	-1.6873490810394287	1.3852908611297607	0.4676201641559601	1.0600967407226562	0.00554603710770607	-0.14693161845207214	-0.20901498198509216	-0.652381420135498	0.4237774908542633	0.5004177093505859	-0.7269880175590515	-0.25976938009262085	1.4022198915481567	0.20138508081436157	-0.07127039134502411	0.5063121318817139	0.33208972215652466	-0.9677882194519043	-1.0018664598464966	0.3931877911090851	1.0023283958435059	0.5610551834106445
-0.6231749057769775	-0.6380113959312439	-0.9807052612304688	-0.8399293422698975	-0.23129607737064362	0.04886858910322189	0.06272438168525696	0.8867079615592957	1.956783413887024	-0.5535957217216492	-0.20833207666873932	-1.0522677898406982	-0.17674201726913452	-0.5131672620773315	0.6442386507987976	3.576395034790039	0.8818387985229492	0.1908518373966217	1.1332534551620483	0.4084482192993164	-0.755273699760437	-1.2606276273727417	-0.35901710391044617	-0.261935830116272	0.26360154151916504	0.4184175431728363	-0.23281370103359222	-0.04711506515741348	-1.6873490810394287	1.3852908611297607	0.4676201641559601	1.0600967407226562	0.00554603710770607	-0.14693161845207214	-0.20901498198509216	-0.652381420135498	0.4237774908542633	0.5004177093505859	-0.7269880175590515	-0.25976938009262085	1.4022198915481567	0.20138508081436157	-0.07127039134502411	0.5063121318817139	0.33208972215652466	-0.9677882194519043	-1.0018664598464966	0.3931877911090851	1.0023283958435059	0.5610551834106445
-0.354669451713562	-0.49272605776786804	-2.0736541748046875	-0.5199839472770691	-0.17418062686920166	0.0008597709238529205	0.5262545943260193	-0.2507883310317993	1.258194088935852	-0.023567557334899902	-0.3866397440433502	-0.09643737226724625	0.02040388435125351	-0.23018981516361237	0.25166502594947815	3.8142929077148438	0.2806680500507355	0.08334668725728989	1.3203452825546265	0.2989324927330017	-0.4813046157360077	-1.1725244522094727	-0.05437224730849266	-0.9716864824295044	0.4066707193851471	0.16502484679222107	-0.14584754407405853	-0.23084062337875366	-1.4004963636398315	0.7664258480072021	0.9955858588218689	0.6722713112831116	0.6618325710296631	-0.1940424144268036	-0.12600165605545044	0.04639174044132233	0.46385902166366577	-0.572436511516571	-0.5158520936965942	-0.1361282914876938	0.9366286993026733	-0.2563081383705139	0.016848713159561157	0.39432936906814575	-0.364262193441391	-0.32671087980270386	-0.887178361415863	0.6017216444015503	1.0843870639801025	0.9723912477493286
-0.6231749057769775	-0.6380113959312439	-0.9807052612304688	-0.8399293422698975	-0.23129607737064362	0.04886858910322189	0.06272438168525696	0.8867079615592957	1.956783413887024	-0.5535957217216492	-0.20833207666873932	-1.0522677898406982	-0.17674201726913452	-0.5131672620773315	0.6442386507987976	3.576395034790039	0.8818387985229492	0.1908518373966217	1.1332534551620483	0.4084482192993164	-0.755273699760437	-1.2606276273727417	-0.35901710391044617	-0.261935830116272	0.26360154151916504	0.4184175431728363	-0.23281370103359222	-0.04711506515741348	-1.6873490810394287	1.3852908611297607	0.4676201641559601	1.0600967407226562	0.00554603710770607	-0.14693161845207214	-0.20901498198509216	-0.652381420135498	0.4237774908542633	0.5004177093505859	-0.7269880175590515	-0.25976938009262085	1.4022198915481567	0.20138508081436157	-0.07127039134502411	0.5063121318817139	0.33208972215652466	-0.9677882194519043	-1.0018664598464966	0.3931877911090851	1.0023283958435059	0.5610551834106445
-0.6231749057769775	-0.6380113959312439	-0.9807052612304688	-0.8399293422698975	-0.23129607737064362	0.04886858910322189	0.06272438168525696	0.8867079615592957	1.956783413887024	-0.5535957217216492	-0.20833207666873932	-1.0522677898406982	-0.17674201726913452	-0.5131672620773315	0.6442386507987976	3.576395034790039	0.8818387985229492	0.1908518373966217	1.1332534551620483	0.4084482192993164	-0.755273699760437	-1.2606276273727417	-0.35901710391044617	-0.261935830116272	0.26360154151916504	0.4184175431728363	-0.23281370103359222	-0.04711506515741348	-1.6873490810394287	1.3852908611297607	0.4676201641559601	1.0600967407226562	0.00554603710770607	-0.14693161845207214	-0.20901498198509216	-0.652381420135498	0.4237774908542633	0.5004177093505859	-0.7269880175590515	-0.25976938009262085	1.4022198915481567	0.20138508081436157	-0.07127039134502411	0.5063121318817139	0.33208972215652466	-0.9677882194519043	-1.0018664598464966	0.3931877911090851	1.0023283958435059	0.5610551834106445
-0.3271407186985016	-0.7355796694755554	-1.5131374597549438	-0.9203441739082336	-0.2170330137014389	0.26003792881965637	0.16281920671463013	-0.06022138148546219	1.4437693357467651	0.3017120957374573	-0.3169107735157013	0.03544151037931442	-0.3246154189109802	-0.6825676560401917	-0.4897669851779938	3.9054148197174072	0.33717694878578186	-0.1823199987411499	1.1286406517028809	-0.19899064302444458	-0.9058738946914673	-0.8574172258377075	-0.7334251403808594	-1.3991544246673584	0.1042434424161911	0.46396926045417786	-0.11172033101320267	-0.5243688821792603	-0.7330268621444702	0.8636407256126404	0.31332919001579285	0.9348870515823364	-0.03848225623369217	-0.4887087345123291	-0.008378908038139343	-0.42326125502586365	0.8464586734771729	-0.44829657673835754	-0.27685096859931946	-0.45422494411468506	1.2910898923873901	0.06408127397298813	0.02350684255361557	0.8678361773490906	-0.40438851714134216	-0.10541164129972458	-1.146966576576233	0.9279602766036987	0.8432391285896301	0.735069990158081
-0.6160070896148682	-0.2562187910079956	-1.6220887899398804	-0.6386134624481201	0.018362857401371002	0.47285521030426025	-0.13855040073394775	0.5850276947021484	1.5197793245315552	0.7668392658233643	-0.2430315911769867	0.0434299036860466	-0.9643385410308838	-0.07595810294151306	-0.09111915528774261	2.8644652366638184	0.3590676188468933	0.2525182068347931	1.0346338748931885	0.1701100468635559	-1.4790998697280884	-1.2975683212280273	-0.6501877903938293	-1.5737470388412476	-0.6368351578712463	-0.014574311673641205	0.45150452852249146	-0.5034285187721252	-0.9502814412117004	1.1389808654785156	1.1393194198608398	0.8322257399559021	-0.07527204602956772	-0.9866601824760437	-0.9823824763298035	0.049812644720077515	-0.3578852415084839	-0.23789489269256592	-1.7774865627288818	0.15213258564472198	0.8862693905830383	0.9680452346801758	-0.8074290156364441	0.32760146260261536	-0.010890644043684006	-1.0600392818450928	-1.3125278949737549	0.10051131993532181	1.132912278175354	0.7854540348052979
-0.6231749057769775	-0.6380113959312439	-0.9807052612304688	-0.8399293422698975	-0.23129607737064362	0.04886858910322189	0.06272438168525696	0.8867079615592957	1.956783413887024	-0.5535957217216492	-0.20833207666873932	-1.0522677898406982	-0.17674201726913452	-0.5131672620773315	0.6442386507987976	3.576395034790039	0.8818387985229492	0.1908518373966217	1.1332534551620483	0.4084482192993164	-0.755273699760437	-1.2606276273727417	-0.35901710391044617	-0.261935830116272	0.26360154151916504	0.4184175431728363	-0.23281370103359222	-0.04711506515741348	-1.6873490810394287	1.3852908611297607	0.4676201641559601	1.0600967407226562	0.00554603710770607	-0.14693161845207214	-0.20901498198509216	-0.652381420135498	0.4237774908542633	0.5004177093505859	-0.7269880175590515	-0.25976938009262085	1.4022198915481567	0.20138508081436157	-0.07127039134502411	0.5063121318817139	0.33208972215652466	-0.9677882194519043	-1.0018664598464966	0.3931877911090851	1.0023283958435059	0.5610551834106445
-0.22555853426456451	-0.25334978103637695	-1.52516508102417	-0.36784300208091736	0.02110423892736435	0.4719286561012268	-0.018596787005662918	0.40747594833374023	1.4519683122634888	0.8040377497673035	-0.16954007744789124	0.3536435663700104	-1.0133010149002075	0.019354132935404778	-0.21175339818000793	3.119499444961548	0.6333601474761963	0.34145569801330566	0.8264048099517822	0.4399340748786926	-1.3513734340667725	-1.1561254262924194	-0.6702358722686768	-1.5588123798370361	-0.46907761693000793	-0.09422857314348221	0.16288110613822937	-0.5042994618415833	-0.9834211468696594	0.8062377572059631	1.3611739873886108	0.7682304978370667	0.07139343023300171	-0.8084229230880737	-0.8297364115715027	0.11849617213010788	-0.18503564596176147	-0.2775207757949829	-1.624290943145752	0.2076610028743744	0.7828142642974854	0.9696478247642517	-0.49545350670814514	0.5533000230789185	0.006458800286054611	-0.8455366492271423	-1.2004048824310303	0.0025540515780448914	0.9894312024116516	0.9088537693023682
-0.5792553424835205	-0.11100578308105469	-1.6424237489700317	-0.6278352737426758	0.036130212247371674	0.45089560747146606	-0.06861922144889832	0.4885401725769043	1.533948540687561	0.6529959440231323	-0.29505157470703125	0.13929420709609985	-0.9706218838691711	-0.10356594622135162	-0.10712633281946182	2.9247517585754395	0.43802744150161743	0.25258857011795044	0.9869654178619385	0.263258159160614	-1.462399959564209	-1.2854690551757812	-0.7945570349693298	-1.5988892316818237	-0.59372478723526	-0.03350776061415672	0.5463482141494751	-0.4779380261898041	-0.9908604025840759	0.9809250235557556	1.263222098350525	0.7983195185661316	-0.04339992254972458	-1.0025973320007324	-0.8956676125526428	0.03709612414240837	-0.2614381015300751	-0.22419315576553345	-1.7170181274414062	0.10610514134168625	0.9447850584983826	0.8817954659461975	-0.7750900983810425	0.3891884982585907	-0.1258823275566101	-1.0181117057800293	-1.2604107856750488	0.03655256703495979	1.0944337844848633	0.8103057146072388
-0.3651501536369324	-0.8599081635475159	-1.704386830329895	-1.0861786603927612	-0.1993149220943451	0.08193079382181168	0.26132553815841675	0.015592895448207855	1.2774525880813599	0.5815243124961853	-0.23277142643928528	0.0810779482126236	-0.48713046312332153	-0.4347991645336151	-0.34534499049186707	3.841897487640381	0.27916935086250305	-0.0248733963817358	1.177016019821167	-0.15791097283363342	-0.9247410893440247	-0.8354743123054504	-0.8281466364860535	-1.377463936805725	0.01039852388203144	0.5623705983161926	-0.08785917609930038	-0.5200880765914917	-0.7671290636062622	0.8307099938392639	0.22965183854103088	1.0473219156265259	-0.1927027702331543	-0.5625893473625183	-0.04570268839597702	-0.29088422656059265	0.7379146218299866	-0.5769619941711426	-0.32777494192123413	-0.4230562448501587	1.3957922458648682	0.1543293595314026	0.18437930941581726	0.8844136595726013	-0.2664351463317871	-0.38177061080932617	-1.0884002447128296	1.1654516458511353	0.7612824440002441	0.7601528763771057
-1.4481651782989502	-0.32406315207481384	-1.8386040925979614	-0.9081973433494568	0.24506628513336182	-0.14395752549171448	0.13084688782691956	0.029779955744743347	1.4505120515823364	0.5286760926246643	-0.7302613258361816	-0.6917242407798767	-0.06306979060173035	0.003760760650038719	0.19331014156341553	3.304718255996704	0.34606096148490906	-0.23008319735527039	1.4674792289733887	-0.15901756286621094	-0.8862638473510742	-1.382346272468567	-0.30843591690063477	-0.6970533728599548	-0.38262438774108887	0.2044575959444046	0.6277765035629272	-0.18500149250030518	-1.5171849727630615	1.5113123655319214	0.9829612374305725	0.9001796245574951	0.5035056471824646	-1.207632064819336	-0.4998169541358948	-0.27128028869628906	0.05544517561793327	-0.2613091766834259	-1.0075161457061768	-0.5650314688682556	1.2456268072128296	0.4679344594478607	-0.5510155558586121	-0.5146629810333252	-0.5457262396812439	-0.8871116638183594	-0.9144087433815002	0.6021543741226196	1.2444857358932495	1.0809385776519775
-0.3318210244178772	-0.5188757181167603	-2.0517728328704834	-0.572198748588562	-0.1939108669757843	-0.005211737006902695	0.48455846309661865	-0.246262788772583	1.2666327953338623	-0.0664263367652893	-0.38855263590812683	-0.14269095659255981	-0.09173111617565155	-0.3569384813308716	0.26537296175956726	3.8540828227996826	0.31174007058143616	0.09354288130998611	1.348789095878601	0.22966673970222473	-0.4494234323501587	-1.1996095180511475	0.010327890515327454	-0.9515275359153748	0.42107340693473816	0.1609763205051422	-0.17533966898918152	-0.2366909384727478	-1.3215242624282837	0.7961615324020386	1.0139039754867554	0.5893557667732239	0.6427399516105652	-0.16193735599517822	-0.043986134231090546	0.05168340727686882	0.48703885078430176	-0.49606794118881226	-0.47366762161254883	-0.14475354552268982	0.9352189302444458	-0.377932608127594	0.10919924825429916	0.412100613117218	-0.40130120515823364	-0.3311922252178192	-0.9262474179267883	0.5604325532913208	1.0377618074417114	0.9571006298065186
-0.22420881688594818	-0.5421839952468872	-1.4488811492919922	-0.563212513923645	0.09222591668367386	0.7003510594367981	-0.1488656997680664	0.5260351896286011	1.4383418560028076	0.5605153441429138	-0.19300197064876556	0.2960110306739807	-1.04470956325531	-0.029427671805024147	-0.2751385271549225	2.952122211456299	0.2738898694515228	0.3935544192790985	0.7683238983154297	0.3007112443447113	-1.2535686492919922	-1.2975355386734009	-0.747858464717865	-1.6992131471633911	-0.4817368984222412	0.1497228741645813	0.17839446663856506	-0.7245293855667114	-1.0066094398498535	0.8470039367675781	1.4280152320861816	0.8380638360977173	-0.02143239602446556	-0.7850335836410522	-0.7192381620407104	0.03668534383177757	-0.012765370309352875	-0.22221329808235168	-1.5574818849563599	0.16379114985466003	0.5374464392662048	1.048343539237976	-0.5998690724372864	0.7620871663093567	0.10763715952634811	-0.9106531143188477	-1.035047173500061	-0.08294074237346649	0.8903841376304626	0.5971302390098572
-0.38095661997795105	-0.5530826449394226	-2.1006669998168945	-0.7168987989425659	-0.1232004314661026	-0.0019359216094017029	0.4381878674030304	-0.1534578502178192	1.2041677236557007	0.22717604041099548	-0.40140965580940247	-0.33814892172813416	0.026256680488586426	-0.2805611193180084	0.09279707074165344	3.873898983001709	0.424312025308609	0.1631256341934204	1.2996224164962769	-0.005202963948249817	-0.5591543316841125	-1.0129927396774292	-0.18148209154605865	-0.9857805967330933	0.25814077258110046	0.2594812512397766	-0.023273661732673645	-0.28764963150024414	-1.2265832424163818	0.8843010663986206	0.9941494464874268	0.5194414258003235	0.5271219611167908	-0.352849543094635	0.08809393644332886	0.0224723219871521	0.6017962098121643	-0.466325044631958	-0.4475213289260864	-0.37443116307258606	1.0220608711242676	-0.2977859079837799	0.030638322234153748	0.38291722536087036	-0.5096603035926819	-0.31646689772605896	-0.9569246768951416	0.6660712957382202	1.0105034112930298	0.955784797668457
-0.37685427069664	-0.7966638803482056	-1.7266818284988403	-0.9878409504890442	-0.24112063646316528	0.28387361764907837	0.1526462435722351	-0.03797232359647751	1.4017990827560425	0.30946841835975647	-0.19859498739242554	0.09838921576738358	-0.5356187224388123	-0.5613239407539368	-0.46631693840026855	3.9618637561798096	0.2131071239709854	-0.12035000324249268	1.0921037197113037	-0.12106633186340332	-0.985160231590271	-0.8502513766288757	-0.9749642610549927	-1.4943225383758545	0.1084815114736557	0.3107743561267853	-0.15085741877555847	-0.5090080499649048	-0.5872105360031128	0.8580190539360046	0.15658657252788544	1.0341717004776	-0.08909306675195694	-0.47611314058303833	-0.05482430011034012	-0.33451366424560547	0.7045604586601257	-0.5462378263473511	-0.24223023653030396	-0.41064244508743286	1.3681554794311523	0.089943066239357	-0.022884562611579895	0.9522625207901001	-0.36806562542915344	-0.2017325758934021	-1.139539122581482	1.032128095626831	0.8635794520378113	0.7062594890594482
-0.33214980363845825	-0.18805529177188873	-1.5584242343902588	-0.48524314165115356	0.06134597212076187	0.5844519138336182	0.0057463087141513824	0.46478626132011414	1.330832600593567	0.727533221244812	-0.23478195071220398	0.2872679829597473	-1.1433181762695312	0.03959272801876068	-0.324138879776001	2.9498610496520996	0.5755985379219055	0.29984310269355774	0.8982407450675964	0.25738683342933655	-1.3839753866195679	-1.299547791481018	-0.8765783309936523	-1.4648479223251343	-0.43429264426231384	-0.03297300636768341	0.4361456334590912	-0.6790326237678528	-0.9331799149513245	0.9861549735069275	0.8614270687103271	0.7889464497566223	-0.03968376666307449	-0.8798679709434509	-0.7623378038406372	-0.119695745408535	-0.1841036081314087	-0.0751272514462471	-1.368381142616272	0.30450910329818726	0.8367568850517273	0.8042106628417969	-0.6518973112106323	0.7106500267982483	-0.2696172297000885	-1.0547548532485962	-1.3163022994995117	0.06173780933022499	0.9437337517738342	0.8360735774040222
-0.5405452251434326	-1.0225276947021484	-1.5773156881332397	-0.8105704188346863	-0.07487749308347702	-0.14129579067230225	0.192494735121727	0.012017570436000824	1.2121312618255615	0.5369574427604675	-0.2942778170108795	-0.2993546724319458	-0.05864493176341057	-0.5259633660316467	-0.3515821695327759	3.9665043354034424	0.529606819152832	-0.1917811930179596	1.1450705528259277	-0.36030372977256775	-0.7355757355690002	-0.8096704483032227	-0.6932519674301147	-0.8416521549224854	-0.13199494779109955	0.5201170444488525	-0.0175183042883873	-0.34801793098449707	-0.8048070073127747	1.0267807245254517	0.48035386204719543	1.1325432062149048	-0.20696106553077698	-0.45102977752685547	0.03036557137966156	-0.49186089634895325	0.5587623119354248	-0.5288727879524231	-0.27656617760658264	-0.35149067640304565	1.3879154920578003	0.13462552428245544	0.20905271172523499	0.885464072227478	-0.3677372336387634	-0.35401099920272827	-1.1961743831634521	0.8990904092788696	0.8136979341506958	0.7254591584205627
-0.5811830759048462	-0.17431409657001495	-1.6171212196350098	-0.5989809632301331	0.10244569927453995	0.5313116908073425	-0.05074317380785942	0.4228150546550751	1.5987155437469482	0.6525113582611084	-0.2324698269367218	0.15155164897441864	-0.8761720657348633	-0.03910417854785919	-0.11996329575777054	3.027306318283081	0.36371877789497375	0.20204013586044312	0.9726582169532776	0.34987199306488037	-1.3568555116653442	-1.2684897184371948	-0.7782492637634277	-1.5977389812469482	-0.5322356820106506	0.011303509585559368	0.37341323494911194	-0.48303285241127014	-1.016797661781311	0.9207566380500793	1.3655351400375366	0.7670103907585144	0.08944912254810333	-0.9896358847618103	-0.8498880863189697	0.058701030910015106	-0.2306363582611084	-0.2684188783168793	-1.7186719179153442	0.10223844647407532	0.8902966976165771	0.9793491959571838	-0.736515998840332	0.4334433972835541	-0.013636428862810135	-0.8916638493537903	-1.1372931003570557	0.010248973965644836	1.1126874685287476	0.7557948231697083
-0.5692436695098877	-0.17522677779197693	-1.8779926300048828	-0.8050394058227539	-0.29252585768699646	0.03820512443780899	-0.17067962884902954	-0.22597703337669373	1.5984914302825928	0.046658944338560104	0.09846873581409454	-0.2147415578365326	-0.30581027269363403	-0.67872554063797	0.6701127886772156	3.209942102432251	0.5098309516906738	0.1548011302947998	1.5693082809448242	0.07892616838216782	-0.3244401812553406	-0.9817730188369751	0.21504224836826324	-1.1798665523529053	0.7632444500923157	-0.33722570538520813	-0.7635540962219238	-0.414518266916275	-1.3298460245132446	0.3389454185962677	0.939529538154602	1.0386676788330078	0.5175315737724304	-0.3331255316734314	-0.18748226761817932	0.2635630965232849	1.0578515529632568	-0.7980618476867676	-0.8274553418159485	-0.20962582528591156	0.5231655836105347	0.02728549763560295	0.4034428298473358	0.2156679779291153	-0.4536913335323334	-0.6175698041915894	-0.820871114730835	0.6082741022109985	0.9126389026641846	1.5181788206100464
-1.0693200826644897	0.30844825506210327	-1.869276523590088	-0.6815789341926575	0.14534667134284973	0.3884219229221344	0.1527264565229416	0.09379573166370392	1.8703672885894775	1.069680094718933	-0.2200261354446411	-1.351056694984436	-0.5080026984214783	-0.5108432769775391	0.9894852042198181	2.9377527236938477	0.6356582641601562	0.24073836207389832	1.944930076599121	0.2408193051815033	-0.6755526661872864	-1.132676601409912	-0.21701481938362122	-0.19177424907684326	0.15584176778793335	-0.2302115559577942	0.46949073672294617	0.5588213801383972	-1.3191533088684082	0.45823776721954346	0.8648314476013184	1.4911470413208008	0.11953507363796234	-0.6721684336662292	-0.6401193141937256	-0.18112370371818542	0.3610190153121948	-0.816354513168335	-1.2986290454864502	-1.4163416624069214	1.378504991531372	0.5120726823806763	0.5787954926490784	-0.967741072177887	-0.41746747493743896	-0.41008225083351135	-1.165313482284546	0.3800566494464874	0.8393458127975464	2.471003770828247
-0.2664816379547119	-0.8367136716842651	-1.4900034666061401	-1.0343960523605347	-0.16839690506458282	0.11281659454107285	0.3291848301887512	9.753555059432983e-05	1.3136115074157715	0.5326880216598511	-0.2995584011077881	0.017414942383766174	-0.33602362871170044	-0.5370972752571106	-0.3756314814090729	3.8399558067321777	0.3966905474662781	-0.0844401866197586	1.187152624130249	-0.27679455280303955	-0.8621812462806702	-0.8525028228759766	-0.582231342792511	-1.2954843044281006	0.032616451382637024	0.6302788257598877	-0.09253276139497757	-0.5346018075942993	-0.8738749027252197	0.8091632723808289	0.36089667677879333	0.9321147203445435	-0.12098899483680725	-0.49047189950942993	0.006941583007574081	-0.366007536649704	0.828639566898346	-0.45580974221229553	-0.36956074833869934	-0.42531585693359375	1.3093109130859375	0.10972044616937637	0.16675010323524475	0.8191221952438354	-0.27124878764152527	-0.32697176933288574	-1.127454400062561	0.9914798736572266	0.7555468082427979	0.8172858357429504
-0.5850166082382202	-0.6307634115219116	-2.117912769317627	-0.7083227038383484	-0.19419771432876587	-0.34019413590431213	0.019469846040010452	-0.1356492042541504	1.238217830657959	0.1688607633113861	-0.5538104772567749	-0.28531426191329956	-0.23051771521568298	-0.21601681411266327	0.33710983395576477	3.708218574523926	0.26627466082572937	-0.3570660650730133	1.7956724166870117	-0.0862070694565773	-0.3925396502017975	-0.8430956602096558	-0.29588037729263306	-1.2773202657699585	0.2503308951854706	0.19780777394771576	0.11254049837589264	-0.6856448650360107	-1.4694039821624756	0.8833595514297485	0.6327832341194153	0.7518585920333862	0.008968163281679153	-0.6733878254890442	-0.21220853924751282	-0.4325157701969147	0.9624789953231812	-0.9425046443939209	-0.5726673007011414	-0.14887472987174988	0.6389150023460388	0.002239147201180458	0.03850783407688141	0.8044712543487549	-0.6090787053108215	-0.9514508247375488	-1.389542818069458	0.6060372591018677	1.1455615758895874	1.285992980003357
-0.5489929914474487	-0.5310406684875488	-2.0400753021240234	-0.7485983371734619	-0.15369035303592682	-0.20618855953216553	0.055547140538692474	-0.18350005149841309	1.3220640420913696	0.27768656611442566	-0.6289408802986145	-0.13032710552215576	-0.265674352645874	-0.05123098939657211	0.21018025279045105	3.735952138900757	0.11707714945077896	-0.2779594957828522	1.7701750993728638	0.08534013479948044	-0.3414492905139923	-0.8520904779434204	-0.456726610660553	-1.1662956476211548	0.18209630250930786	0.1714095175266266	0.09015005826950073	-0.7585921287536621	-1.4120537042617798	0.8836190104484558	0.6283277273178101	0.6779622435569763	0.12382271885871887	-0.7664511203765869	-0.20871594548225403	-0.3988957107067108	0.950131893157959	-0.9543230533599854	-0.5753719806671143	-0.22976019978523254	0.6852301955223083	0.14148959517478943	-0.04955708980560303	0.8597433567047119	-0.5611609816551208	-1.0637202262878418	-1.2552582025527954	0.7095893621444702	1.170931100845337	1.3449960947036743
-1.3914388418197632	0.03695477545261383	-1.7665226459503174	-1.1264108419418335	0.017912499606609344	0.09151723235845566	-0.5392207503318787	-0.06920178979635239	1.5886610746383667	0.3689732849597931	-0.34788626432418823	-0.682103157043457	-0.5603420734405518	-0.5235449075698853	0.30681928992271423	2.643068790435791	0.4537965655326843	-0.5168960690498352	1.8147705793380737	-0.17792513966560364	-0.7691292762756348	-1.414246916770935	-0.09145043790340424	-1.0343729257583618	0.21263577044010162	-0.4715385437011719	0.026944689452648163	-0.26414987444877625	-1.0596072673797607	1.223171591758728	1.0416557788848877	0.9153513312339783	0.8388455510139465	-1.0472869873046875	-0.5383872389793396	-0.04284832626581192	0.16537393629550934	-0.6876668930053711	-1.4529064893722534	-0.49324092268943787	0.9606587886810303	0.6398800015449524	-0.2581813931465149	-0.634555459022522	-0.49419912695884705	-1.2845370769500732	-0.7177909016609192	0.4835771918296814	1.0476596355438232	1.5516235828399658
-0.4405877888202667	-0.49189016222953796	-2.128117799758911	-0.6630839705467224	-0.06870061159133911	0.020283915102481842	0.4895804524421692	-0.156256765127182	1.246903419494629	0.20647361874580383	-0.4113173186779022	-0.33301183581352234	0.14886558055877686	-0.1777733415365219	0.09252622723579407	3.834047794342041	0.384129136800766	0.17242777347564697	1.3535341024398804	0.051526568830013275	-0.5102842450141907	-1.039438009262085	-0.256554514169693	-0.9335771799087524	0.21821998059749603	0.3125937581062317	0.09336835891008377	-0.2906779646873474	-1.3894139528274536	0.8905526995658875	0.9640102386474609	0.6158995628356934	0.582305371761322	-0.3505816161632538	-0.029020443558692932	-0.02926173061132431	0.6086686253547668	-0.5402500033378601	-0.5112553834915161	-0.4093506634235382	1.0043556690216064	-0.14537185430526733	-0.005320154130458832	0.409264475107193	-0.46535226702690125	-0.2628917396068573	-0.9447432160377502	0.6695832014083862	1.075119972229004	0.9154821634292603
-1.537994146347046	0.18391548097133636	-2.16192889213562	-0.7391605377197266	0.42610207200050354	-0.38514280319213867	0.4760136604309082	0.15821108222007751	1.6765241622924805	1.1439952850341797	0.021921958774328232	-0.40764716267585754	-0.03394954651594162	-0.44577261805534363	0.16543737053871155	2.7907493114471436	0.6590677499771118	-0.3404952883720398	1.8152838945388794	-0.4436504542827606	-0.0326705127954483	-1.5012195110321045	0.004001889377832413	-0.7092456817626953	0.5100017189979553	0.29112768173217773	0.5323610305786133	0.1269301325082779	-1.3007279634475708	0.9612745046615601	0.9092479348182678	1.074713110923767	0.676735520362854	-1.0127086639404297	-0.46935659646987915	0.3248004913330078	0.013262920081615448	-0.43503478169441223	-1.1188105344772339	-1.539152979850769	0.7803876399993896	0.2793622612953186	-0.24303653836250305	-0.6908549666404724	-1.1032978296279907	-0.21803522109985352	-0.831565797328949	0.09688952565193176	1.0295482873916626	1.4567188024520874
-1.0693200826644897	0.30844825506210327	-1.869276523590088	-0.6815789341926575	0.14534667134284973	0.3884219229221344	0.1527264565229416	0.09379573166370392	1.8703672885894775	1.069680094718933	-0.2200261354446411	-1.351056694984436	-0.5080026984214783	-0.5108432769775391	0.9894852042198181	2.9377527236938477	0.6356582641601562	0.24073836207389832	1.944930076599121	0.2408193051815033	-0.6755526661872864	-1.132676601409912	-0.21701481938362122	-0.19177424907684326	0.15584176778793335	-0.2302115559577942	0.46949073672294617	0.5588213801383972	-1.3191533088684082	0.45823776721954346	0.8648314476013184	1.4911470413208008	0.11953507363796234	-0.6721684336662292	-0.6401193141937256	-0.18112370371818542	0.3610190153121948	-0.816354513168335	-1.2986290454864502	-1.4163416624069214	1.378504991531372	0.5120726823806763	0.5787954926490784	-0.967741072177887	-0.41746747493743896	-0.41008225083351135	-1.165313482284546	0.3800566494464874	0.8393458127975464	2.471003770828247
-1.537994146347046	0.18391548097133636	-2.16192889213562	-0.7391605377197266	0.42610207200050354	-0.38514280319213867	0.4760136604309082	0.15821108222007751	1.6765241622924805	1.1439952850341797	0.021921958774328232	-0.40764716267585754	-0.03394954651594162	-0.44577261805534363	0.16543737053871155	2.7907493114471436	0.6590677499771118	-0.3404952883720398	1.8152838945388794	-0.4436504542827606	-0.0326705127954483	-1.5012195110321045	0.004001889377832413	-0.7092456817626953	0.5100017189979553	0.29112768173217773	0.5323610305786133	0.1269301325082779	-1.3007279634475708	0.9612745046615601	0.9092479348182678	1.074713110923767	0.676735520362854	-1.0127086639404297	-0.46935659646987915	0.3248004913330078	0.013262920081615448	-0.43503478169441223	-1.1188105344772339	-1.539152979850769	0.7803876399993896	0.2793622612953186	-0.24303653836250305	-0.6908549666404724	-1.1032978296279907	-0.21803522109985352	-0.831565797328949	0.09688952565193176	1.0295482873916626	1.4567188024520874
-1.0693200826644897	0.30844825506210327	-1.869276523590088	-0.6815789341926575	0.14534667134284973	0.3884219229221344	0.1527264565229416	0.09379573166370392	1.8703672885894775	1.069680094718933	-0.2200261354446411	-1.351056694984436	-0.5080026984214783	-0.5108432769775391	0.9894852042198181	2.9377527236938477	0.6356582641601562	0.24073836207389832	1.944930076599121	0.2408193051815033	-0.6755526661872864	-1.132676601409912	-0.21701481938362122	-0.19177424907684326	0.15584176778793335	-0.2302115559577942	0.46949073672294617	0.5588213801383972	-1.3191533088684082	0.45823776721954346	0.8648314476013184	1.4911470413208008	0.11953507363796234	-0.6721684336662292	-0.6401193141937256	-0.18112370371818542	0.3610190153121948	-0.816354513168335	-1.2986290454864502	-1.4163416624069214	1.378504991531372	0.5120726823806763	0.5787954926490784	-0.967741072177887	-0.41746747493743896	-0.41008225083351135	-1.165313482284546	0.3800566494464874	0.8393458127975464	2.471003770828247
-1.537994146347046	0.18391548097133636	-2.16192889213562	-0.7391605377197266	0.42610207200050354	-0.38514280319213867	0.4760136604309082	0.15821108222007751	1.6765241622924805	1.1439952850341797	0.021921958774328232	-0.40764716267585754	-0.03394954651594162	-0.44577261805534363	0.16543737053871155	2.7907493114471436	0.6590677499771118	-0.3404952883720398	1.8152838945388794	-0.4436504542827606	-0.0326705127954483	-1.5012195110321045	0.004001889377832413	-0.7092456817626953	0.5100017189979553	0.29112768173217773	0.5323610305786133	0.1269301325082779	-1.3007279634475708	0.9612745046615601	0.9092479348182678	1.074713110923767	0.676735520362854	-1.0127086639404297	-0.46935659646987915	0.3248004913330078	0.013262920081615448	-0.43503478169441223	-1.1188105344772339	-1.539152979850769	0.7803876399993896	0.2793622612953186	-0.24303653836250305	-0.6908549666404724	-1.1032978296279907	-0.21803522109985352	-0.831565797328949	0.09688952565193176	1.0295482873916626	1.4567188024520874
-0.5692436695098877	-0.17522677779197693	-1.8779926300048828	-0.8050394058227539	-0.29252585768699646	0.03820512443780899	-0.17067962884902954	-0.22597703337669373	1.5984914302825928	0.046658944338560104	0.09846873581409454	-0.2147415578365326	-0.30581027269363403	-0.67872554063797	0.6701127886772156	3.209942102432251	0.5098309516906738	0.1548011302947998	1.5693082809448242	0.07892616838216782	-0.3244401812553406	-0.9817730188369751	0.21504224836826324	-1.1798665523529053	0.7632444500923157	-0.33722570538520813	-0.7635540962219238	-0.414518266916275	-1.3298460245132446	0.3389454185962677	0.939529538154602	1.0386676788330078	0.5175315737724304	-0.3331255316734314	-0.18748226761817932	0.2635630965232849	1.0578515529632568	-0.7980618476867676	-0.8274553418159485	-0.20962582528591156	0.5231655836105347	0.02728549763560295	0.4034428298473358	0.2156679779291153	-0.4536913335323334	-0.6175698041915894	-0.820871114730835	0.6082741022109985	0.9126389026641846	1.5181788206100464
-0.5692436695098877	-0.17522677779197693	-1.8779926300048828	-0.8050394058227539	-0.29252585768699646	0.03820512443780899	-0.17067962884902954	-0.22597703337669373	1.5984914302825928	0.046658944338560104	0.09846873581409454	-0.2147415578365326	-0.30581027269363403	-0.67872554063797	0.6701127886772156	3.209942102432251	0.5098309516906738	0.1548011302947998	1.5693082809448242	0.07892616838216782	-0.3244401812553406	-0.9817730188369751	0.21504224836826324	-1.1798665523529053	0.7632444500923157	-0.33722570538520813	-0.7635540962219238	-0.414518266916275	-1.3298460245132446	0.3389454185962677	0.939529538154602	1.0386676788330078	0.5175315737724304	-0.3331255316734314	-0.18748226761817932	0.2635630965232849	1.0578515529632568	-0.7980618476867676	-0.8274553418159485	-0.20962582528591156	0.5231655836105347	0.02728549763560295	0.4034428298473358	0.2156679779291153	-0.4536913335323334	-0.6175698041915894	-0.820871114730835	0.6082741022109985	0.9126389026641846	1.5181788206100464
-1.3914388418197632	0.03695477545261383	-1.7665226459503174	-1.1264108419418335	0.017912499606609344	0.09151723235845566	-0.5392207503318787	-0.06920178979635239	1.5886610746383667	0.3689732849597931	-0.34788626432418823	-0.682103157043457	-0.5603420734405518	-0.5235449075698853	0.30681928992271423	2.643068790435791	0.4537965655326843	-0.5168960690498352	1.8147705793380737	-0.17792513966560364	-0.7691292762756348	-1.414246916770935	-0.09145043790340424	-1.0343729257583618	0.21263577044010162	-0.4715385437011719	0.026944689452648163	-0.26414987444877625	-1.0596072673797607	1.223171591758728	1.0416557788848877	0.9153513312339783	0.8388455510139465	-1.0472869873046875	-0.5383872389793396	-0.04284832626581192	0.16537393629550934	-0.6876668930053711	-1.4529064893722534	-0.49324092268943787	0.9606587886810303	0.6398800015449524	-0.2581813931465149	-0.634555459022522	-0.49419912695884705	-1.2845370769500732	-0.7177909016609192	0.4835771918296814	1.0476596355438232	1.5516235828399658
-1.3914388418197632	0.03695477545261383	-1.7665226459503174	-1.1264108419418335	0.017912499606609344	0.09151723235845566	-0.5392207503318787	-0.06920178979635239	1.5886610746383667	0.3689732849597931	-0.34788626432418823	-0.682103157043457	-0.5603420734405518	-0.5235449075698853	0.30681928992271423	2.643068790435791	0.4537965655326843	-0.5168960690498352	1.8147705793380737	-0.17792513966560364	-0.7691292762756348	-1.414246916770935	-0.09145043790340424	-1.0343729257583618	0.21263577044010162	-0.4715385437011719	0.026944689452648163	-0.26414987444877625	-1.0596072673797607	1.223171591758728	1.0416557788848877	0.9153513312339783	0.8388455510139465	-1.0472869873046875	-0.5383872389793396	-0.04284832626581192	0.16537393629550934	-0.6876668930053711	-1.4529064893722534	-0.49324092268943787	0.9606587886810303	0.6398800015449524	-0.2581813931465149	-0.634555459022522	-0.49419912695884705	-1.2845370769500732	-0.7177909016609192	0.4835771918296814	1.0476596355438232	1.5516235828399658
-0.35653942823410034	-0.29035499691963196	-1.5385980606079102	-0.39859986305236816	0.0931883230805397	0.5654445290565491	0.02749919705092907	0.36941999197006226	1.5663723945617676	0.7419372200965881	-0.10430896282196045	0.31625980138778687	-0.8933461308479309	0.0528528094291687	-0.20497730374336243	3.2168357372283936	0.5311753153800964	0.2850385904312134	0.8383603692054749	0.5044047236442566	-1.3065751791000366	-1.145928144454956	-0.6679895520210266	-1.5451829433441162	-0.3934398591518402	-0.07201717048883438	0.07161064445972443	-0.47298726439476013	-0.9977018237113953	0.7353224754333496	1.4546462297439575	0.7692245841026306	0.17932529747486115	-0.8194808959960938	-0.804437518119812	0.14355401694774628	-0.21023723483085632	-0.3033536970615387	-1.688768982887268	0.17521047592163086	0.8021783828735352	1.0114192962646484	-0.4945576786994934	0.5396159887313843	0.06020013242959976	-0.7423453330993652	-1.0786545276641846	-0.038339756429195404	1.0146877765655518	0.8293348550796509
-0.9513974189758301	-0.9398810863494873	-0.930076003074646	-0.8314334154129028	-0.20673146843910217	-0.26449403166770935	0.3916622996330261	0.4274464547634125	2.038837194442749	-0.3167530596256256	-0.04076899215579033	-0.10531864315271378	0.1152019277215004	-0.7807440757751465	0.367756724357605	2.7592055797576904	0.43174871802330017	-0.001441124826669693	1.1174006462097168	-0.07405930012464523	-0.7269602417945862	-1.239140272140503	-0.08327597379684448	-0.7427021861076355	-0.13306055963039398	-0.3372958302497864	-0.09303449839353561	0.3543165624141693	-1.4384548664093018	1.4993356466293335	0.6764000654220581	1.7823388576507568	-0.026053469628095627	0.3793851435184479	-0.732422411441803	-0.5271903872489929	0.24571698904037476	0.3208630681037903	-0.4766412079334259	0.09600197523832321	0.2734832167625427	0.053744569420814514	-0.4039165675640106	-0.17249421775341034	0.07057642936706543	-1.082557201385498	-0.8530513644218445	0.6211875677108765	1.1857693195343018	0.9507038593292236
-1.3914388418197632	0.03695477545261383	-1.7665226459503174	-1.1264108419418335	0.017912499606609344	0.09151723235845566	-0.5392207503318787	-0.06920178979635239	1.5886610746383667	0.3689732849597931	-0.34788626432418823	-0.682103157043457	-0.5603420734405518	-0.5235449075698853	0.30681928992271423	2.643068790435791	0.4537965655326843	-0.5168960690498352	1.8147705793380737	-0.17792513966560364	-0.7691292762756348	-1.414246916770935	-0.09145043790340424	-1.0343729257583618	0.21263577044010162	-0.4715385437011719	0.026944689452648163	-0.26414987444877625	-1.0596072673797607	1.223171591758728	1.0416557788848877	0.9153513312339783	0.8388455510139465	-1.0472869873046875	-0.5383872389793396	-0.04284832626581192	0.16537393629550934	-0.6876668930053711	-1.4529064893722534	-0.49324092268943787	0.9606587886810303	0.6398800015449524	-0.2581813931465149	-0.634555459022522	-0.49419912695884705	-1.2845370769500732	-0.7177909016609192	0.4835771918296814	1.0476596355438232	1.5516235828399658
-0.9513974189758301	-0.9398810863494873	-0.930076003074646	-0.8314334154129028	-0.20673146843910217	-0.26449403166770935	0.3916622996330261	0.4274464547634125	2.038837194442749	-0.3167530596256256	-0.04076899215579033	-0.10531864315271378	0.1152019277215004	-0.7807440757751465	0.367756724357605	2.7592055797576904	0.43174871802330017	-0.001441124826669693	1.1174006462097168	-0.07405930012464523	-0.7269602417945862	-1.239140272140503	-0.08327597379684448	-0.7427021861076355	-0.13306055963039398	-0.3372958302497864	-0.09303449839353561	0.3543165624141693	-1.4384548664093018	1.4993356466293335	0.6764000654220581	1.7823388576507568	-0.026053469628095627	0.3793851435184479	-0.732422411441803	-0.5271903872489929	0.24571698904037476	0.3208630681037903	-0.4766412079334259	0.09600197523832321	0.2734832167625427	0.053744569420814514	-0.4039165675640106	-0.17249421775341034	0.07057642936706543	-1.082557201385498	-0.8530513644218445	0.6211875677108765	1.1857693195343018	0.9507038593292236
-0.5692436695098877	-0.17522677779197693	-1.8779926300048828	-0.8050394058227539	-0.29252585768699646	0.03820512443780899	-0.17067962884902954	-0.22597703337669373	1.5984914302825928	0.046658944338560104	0.09846873581409454	-0.2147415578365326	-0.30581027269363403	-0.67872554063797	0.6701127886772156	3.209942102432251	0.5098309516906738	0.1548011302947998	1.5693082809448242	0.07892616838216782	-0.3244401812553406	-0.9817730188369751	0.21504224836826324	-1.1798665523529053	0.7632444500923157	-0.33722570538520813	-0.7635540962219238	-0.414518266916275	-1.3298460245132446	0.3389454185962677	0.939529538154602	1.0386676788330078	0.5175315737724304	-0.3331255316734314	-0.18748226761817932	0.2635630965232849	1.0578515529632568	-0.7980618476867676	-0.8274553418159485	-0.20962582528591156	0.5231655836105347	0.02728549763560295	0.4034428298473358	0.2156679779291153	-0.4536913335323334	-0.6175698041915894	-0.820871114730835	0.6082741022109985	0.9126389026641846	1.5181788206100464
-1.0693200826644897	0.30844825506210327	-1.869276523590088	-0.6815789341926575	0.14534667134284973	0.3884219229221344	0.1527264565229416	0.09379573166370392	1.8703672885894775	1.069680094718933	-0.2200261354446411	-1.351056694984436	-0.5080026984214783	-0.5108432769775391	0.9894852042198181	2.9377527236938477	0.6356582641601562	0.24073836207389832	1.944930076599121	0.2408193051815033	-0.6755526661872864	-1.132676601409912	-0.21701481938362122	-0.19177424907684326	0.15584176778793335	-0.2302115559577942	0.46949073672294617	0.5588213801383972	-1.3191533088684082	0.45823776721954346	0.8648314476013184	1.4911470413208008	0.11953507363796234	-0.6721684336662292	-0.6401193141937256	-0.18112370371818542	0.3610190153121948	-0.816354513168335	-1.2986290454864502	-1.4163416624069214	1.378504991531372	0.5120726823806763	0.5787954926490784	-0.967741072177887	-0.41746747493743896	-0.41008225083351135	-1.165313482284546	0.3800566494464874	0.8393458127975464	2.471003770828247
-1.537994146347046	0.18391548097133636	-2.16192889213562	-0.7391605377197266	0.42610207200050354	-0.38514280319213867	0.4760136604309082	0.15821108222007751	1.6765241622924805	1.1439952850341797	0.021921958774328232	-0.40764716267585754	-0.03394954651594162	-0.44577261805534363	0.16543737053871155	2.7907493114471436	0.6590677499771118	-0.3404952883720398	1.8152838945388794	-0.4436504542827606	-0.0326705127954483	-1.5012195110321045	0.004001889377832413	-0.7092456817626953	0.5100017189979553	0.29112768173217773	0.5323610305786133	0.1269301325082779	-1.3007279634475708	0.9612745046615601	0.9092479348182678	1.074713110923767	0.676735520362854	-1.0127086639404297	-0.46935659646987915	0.3248004913330078	0.013262920081615448	-0.43503478169441223	-1.1188105344772339	-1.539152979850769	0.7803876399993896	0.2793622612953186	-0.24303653836250305	-0.6908549666404724	-1.1032978296279907	-0.21803522109985352	-0.831565797328949	0.09688952565193176	1.0295482873916626	1.4567188024520874
-0.9513974189758301	-0.9398810863494873	-0.930076003074646	-0.8314334154129028	-0.20673146843910217	-0.26449403166770935	0.3916622996330261	0.4274464547634125	2.038837194442749	-0.3167530596256256	-0.04076899215579033	-0.10531864315271378	0.1152019277215004	-0.7807440757751465	0.367756724357605	2.7592055797576904	0.43174871802330017	-0.001441124826669693	1.1174006462097168	-0.07405930012464523	-0.7269602417945862	-1.239140272140503	-0.08327597379684448	-0.7427021861076355	-0.13306055963039398	-0.3372958302497864	-0.09303449839353561	0.3543165624141693	-1.4384548664093018	1.4993356466293335	0.6764000654220581	1.7823388576507568	-0.026053469628095627	0.3793851435184479	-0.732422411441803	-0.5271903872489929	0.24571698904037476	0.3208630681037903	-0.4766412079334259	0.09600197523832321	0.2734832167625427	0.053744569420814514	-0.4039165675640106	-0.17249421775341034	0.07057642936706543	-1.082557201385498	-0.8530513644218445	0.6211875677108765	1.1857693195343018	0.9507038593292236
-0.9513974189758301	-0.9398810863494873	-0.930076003074646	-0.8314334154129028	-0.20673146843910217	-0.26449403166770935	0.3916622996330261	0.4274464547634125	2.038837194442749	-0.3167530596256256	-0.04076899215579033	-0.10531864315271378	0.1152019277215004	-0.7807440757751465	0.367756724357605	2.7592055797576904	0.43174871802330017	-0.001441124826669693	1.1174006462097168	-0.07405930012464523	-0.7269602417945862	-1.239140272140503	-0.08327597379684448	-0.7427021861076355	-0.13306055963039398	-0.3372958302497864	-0.09303449839353561	0.3543165624141693	-1.4384548664093018	1.4993356466293335	0.6764000654220581	1.7823388576507568	-0.026053469628095627	0.3793851435184479	-0.732422411441803	-0.5271903872489929	0.24571698904037476	0.3208630681037903	-0.4766412079334259	0.09600197523832321	0.2734832167625427	0.053744569420814514	-0.4039165675640106	-0.17249421775341034	0.07057642936706543	-1.082557201385498	-0.8530513644218445	0.6211875677108765	1.1857693195343018	0.9507038593292236
-1.096785068511963	-0.5091350078582764	-1.306148886680603	-1.32988703250885	-0.21849045157432556	-0.28050267696380615	0.31215041875839233	0.1488359272480011	1.6453053951263428	0.1612611562013626	-0.2023003250360489	-0.4805454909801483	-0.18801000714302063	-0.6919286847114563	0.26593801379203796	3.2336111068725586	-0.0071566104888916016	-0.13265374302864075	1.34331214427948	-0.1321364790201187	-0.5369179844856262	-1.2338148355484009	0.05684683099389076	-0.756122887134552	0.11966672539710999	-0.8772702217102051	-0.09331122040748596	0.3933837413787842	-1.483682632446289	1.0011531114578247	0.684820830821991	1.4725570678710938	0.41939663887023926	0.31887075304985046	-0.5275487303733826	-0.10197650641202927	0.08896075189113617	-0.40430647134780884	0.02369248867034912	-0.07980957627296448	0.7022826075553894	-0.5424052476882935	-0.4730488061904907	-0.5507484078407288	-0.10866858065128326	-0.5745995044708252	-0.7673116326332092	0.43150410056114197	1.2235971689224243	1.8514935970306396
-1.096785068511963	-0.5091350078582764	-1.306148886680603	-1.32988703250885	-0.21849045157432556	-0.28050267696380615	0.31215041875839233	0.1488359272480011	1.6453053951263428	0.1612611562013626	-0.2023003250360489	-0.4805454909801483	-0.18801000714302063	-0.6919286847114563	0.26593801379203796	3.2336111068725586	-0.0071566104888916016	-0.13265374302864075	1.34331214427948	-0.1321364790201187	-0.5369179844856262	-1.2338148355484009	0.05684683099389076	-0.756122887134552	0.11966672539710999	-0.8772702217102051	-0.09331122040748596	0.3933837413787842	-1.483682632446289	1.0011531114578247	0.684820830821991	1.4725570678710938	0.41939663887023926	0.31887075304985046	-0.5275487303733826	-0.10197650641202927	0.08896075189113617	-0.40430647134780884	0.02369248867034912	-0.07980957627296448	0.7022826075553894	-0.5424052476882935	-0.4730488061904907	-0.5507484078407288	-0.10866858065128326	-0.5745995044708252	-0.7673116326332092	0.43150410056114197	1.2235971689224243	1.8514935970306396
-1.096785068511963	-0.5091350078582764	-1.306148886680603	-1.32988703250885	-0.21849045157432556	-0.28050267696380615	0.31215041875839233	0.1488359272480011	1.6453053951263428	0.1612611562013626	-0.2023003250360489	-0.4805454909801483	-0.18801000714302063	-0.6919286847114563	0.26593801379203796	3.2336111068725586	-0.0071566104888916016	-0.13265374302864075	1.34331214427948	-0.1321364790201187	-0.5369179844856262	-1.2338148355484009	0.05684683099389076	-0.756122887134552	0.11966672539710999	-0.8772702217102051	-0.09331122040748596	0.3933837413787842	-1.483682632446289	1.0011531114578247	0.684820830821991	1.4725570678710938	0.41939663887023926	0.31887075304985046	-0.5275487303733826	-0.10197650641202927	0.08896075189113617	-0.40430647134780884	0.02369248867034912	-0.07980957627296448	0.7022826075553894	-0.5424052476882935	-0.4730488061904907	-0.5507484078407288	-0.10866858065128326	-0.5745995044708252	-0.7673116326332092	0.43150410056114197	1.2235971689224243	1.8514935970306396
-0.752113938331604	-0.5478261709213257	-1.7835081815719604	-0.9529691338539124	0.1330212950706482	-0.1964740753173828	0.4437951147556305	0.2144142985343933	1.646226406097412	0.21996107697486877	-0.4182489216327667	0.34870707988739014	-0.2481747567653656	-1.2051141262054443	-0.10615590214729309	3.1446821689605713	0.8145244121551514	0.3817588686943054	1.1195520162582397	-0.7584438323974609	-1.1673585176467896	-1.2753734588623047	-0.6948162317276001	-0.895734965801239	-0.028778323903679848	-0.5866108536720276	-0.3627012372016907	-0.4418773353099823	-1.1667886972427368	0.5613407492637634	0.8856707811355591	1.1598258018493652	0.028117593377828598	0.4865782558917999	-0.47693222761154175	-0.007969707250595093	0.3069016635417938	0.10289864987134933	-0.600693941116333	-1.0677303075790405	1.294069766998291	-0.20151638984680176	0.7689493298530579	0.5370076298713684	-0.41719985008239746	-0.5287472009658813	-0.42461344599723816	0.1450977772474289	0.6569864153862	0.4387284517288208
-0.5012938976287842	-0.4075230062007904	-2.0176894664764404	-0.7607288956642151	-0.11949783563613892	-0.26612716913223267	0.08586110174655914	0.45033061504364014	1.276822566986084	0.4706718325614929	-0.600416898727417	0.7062460780143738	-0.3750256896018982	-0.5179485082626343	0.07054856419563293	2.9242897033691406	0.7126272916793823	0.4624786078929901	1.157213568687439	-0.7757508158683777	-1.0810688734054565	-1.3149787187576294	-0.5544423460960388	-0.8283815383911133	0.01146271638572216	-0.5818175673484802	-0.3512210249900818	-0.33029067516326904	-0.9552866816520691	0.5964981913566589	0.4455735385417938	0.7131701707839966	0.22282220423221588	0.16952961683273315	-0.8507339954376221	-0.15251851081848145	0.10593089461326599	0.01174415647983551	-0.5319840312004089	-1.0375217199325562	0.5981482267379761	-0.1267758011817932	0.6092576384544373	0.39639079570770264	-0.8623513579368591	-1.2238954305648804	-0.38720598816871643	0.1782599687576294	0.6959440112113953	1.0333187580108643
-0.4361155331134796	-0.5318242311477661	-1.5915312767028809	-1.0284937620162964	-0.22894351184368134	0.10394943505525589	0.3464745283126831	-0.02289664000272751	1.418911099433899	0.07529622316360474	-0.4707072377204895	0.641566276550293	0.11482381075620651	-0.6491158604621887	-0.019205983728170395	3.1164236068725586	0.43243667483329773	0.17043280601501465	0.8921157121658325	-0.2224966287612915	-1.3522528409957886	-1.0943622589111328	-0.902457594871521	-0.5783991813659668	0.303142249584198	-0.5059313178062439	-0.731495201587677	-0.3048936724662781	-1.2117558717727661	0.5394307971000671	0.6566920280456543	1.1604979038238525	0.12791794538497925	0.5768465995788574	-0.45280206203460693	-0.17445367574691772	0.010790146887302399	-0.40930673480033875	-0.3753455579280853	-0.4112398624420166	0.9043567180633545	-0.22603839635849	0.5162908434867859	0.4450165033340454	-0.1624651551246643	-0.45131102204322815	-0.8216922283172607	0.12456279993057251	0.6395891904830933	0.47376102209091187
-1.0693200826644897	0.30844825506210327	-1.869276523590088	-0.6815789341926575	0.14534667134284973	0.3884219229221344	0.1527264565229416	0.09379573166370392	1.8703672885894775	1.069680094718933	-0.2200261354446411	-1.351056694984436	-0.5080026984214783	-0.5108432769775391	0.9894852042198181	2.9377527236938477	0.6356582641601562	0.24073836207389832	1.944930076599121	0.2408193051815033	-0.6755526661872864	-1.132676601409912	-0.21701481938362122	-0.19177424907684326	0.15584176778793335	-0.2302115559577942	0.46949073672294617	0.5588213801383972	-1.3191533088684082	0.45823776721954346	0.8648314476013184	1.4911470413208008	0.11953507363796234	-0.6721684336662292	-0.6401193141937256	-0.18112370371818542	0.3610190153121948	-0.816354513168335	-1.2986290454864502	-1.4163416624069214	1.378504991531372	0.5120726823806763	0.5787954926490784	-0.967741072177887	-0.41746747493743896	-0.41008225083351135	-1.165313482284546	0.3800566494464874	0.8393458127975464	2.471003770828247
-0.5692436695098877	-0.17522677779197693	-1.8779926300048828	-0.8050394058227539	-0.29252585768699646	0.03820512443780899	-0.17067962884902954	-0.22597703337669373	1.5984914302825928	0.046658944338560104	0.09846873581409454	-0.2147415578365326	-0.30581027269363403	-0.67872554063797	0.6701127886772156	3.209942102432251	0.5098309516906738	0.1548011302947998	1.5693082809448242	0.07892616838216782	-0.3244401812553406	-0.9817730188369751	0.21504224836826324	-1.1798665523529053	0.7632444500923157	-0.33722570538520813	-0.7635540962219238	-0.414518266916275	-1.3298460245132446	0.3389454185962677	0.939529538154602	1.0386676788330078	0.5175315737724304	-0.3331255316734314	-0.18748226761817932	0.2635630965232849	1.0578515529632568	-0.7980618476867676	-0.8274553418159485	-0.20962582528591156	0.5231655836105347	0.02728549763560295	0.4034428298473358	0.2156679779291153	-0.4536913335323334	-0.6175698041915894	-0.820871114730835	0.6082741022109985	0.9126389026641846	1.5181788206100464
-0.5692436695098877	-0.17522677779197693	-1.8779926300048828	-0.8050394058227539	-0.29252585768699646	0.03820512443780899	-0.17067962884902954	-0.22597703337669373	1.5984914302825928	0.046658944338560104	0.09846873581409454	-0.2147415578365326	-0.30581027269363403	-0.67872554063797	0.6701127886772156	3.209942102432251	0.5098309516906738	0.1548011302947998	1.5693082809448242	0.07892616838216782	-0.3244401812553406	-0.9817730188369751	0.21504224836826324	-1.1798665523529053	0.7632444500923157	-0.33722570538520813	-0.7635540962219238	-0.414518266916275	-1.3298460245132446	0.3389454185962677	0.939529538154602	1.0386676788330078	0.5175315737724304	-0.3331255316734314	-0.18748226761817932	0.2635630965232849	1.0578515529632568	-0.7980618476867676	-0.8274553418159485	-0.20962582528591156	0.5231655836105347	0.02728549763560295	0.4034428298473358	0.2156679779291153	-0.4536913335323334	-0.6175698041915894	-0.820871114730835	0.6082741022109985	0.9126389026641846	1.5181788206100464
-1.0693200826644897	0.30844825506210327	-1.869276523590088	-0.6815789341926575	0.14534667134284973	0.3884219229221344	0.1527264565229416	0.09379573166370392	1.8703672885894775	1.069680094718933	-0.2200261354446411	-1.351056694984436	-0.5080026984214783	-0.5108432769775391	0.9894852042198181	2.9377527236938477	0.6356582641601562	0.24073836207389832	1.944930076599121	0.2408193051815033	-0.6755526661872864	-1.132676601409912	-0.21701481938362122	-0.19177424907684326	0.15584176778793335	-0.2302115559577942	0.46949073672294617	0.5588213801383972	-1.3191533088684082	0.45823776721954346	0.8648314476013184	1.4911470413208008	0.11953507363796234	-0.6721684336662292	-0.6401193141937256	-0.18112370371818542	0.3610190153121948	-0.816354513168335	-1.2986290454864502	-1.4163416624069214	1.378504991531372	0.5120726823806763	0.5787954926490784	-0.967741072177887	-0.41746747493743896	-0.41008225083351135	-1.165313482284546	0.3800566494464874	0.8393458127975464	2.471003770828247
-1.0693200826644897	0.30844825506210327	-1.869276523590088	-0.6815789341926575	0.14534667134284973	0.3884219229221344	0.1527264565229416	0.09379573166370392	1.8703672885894775	1.069680094718933	-0.2200261354446411	-1.351056694984436	-0.5080026984214783	-0.5108432769775391	0.9894852042198181	2.9377527236938477	0.6356582641601562	0.24073836207389832	1.944930076599121	0.2408193051815033	-0.6755526661872864	-1.132676601409912	-0.21701481938362122	-0.19177424907684326	0.15584176778793335	-0.2302115559577942	0.46949073672294617	0.5588213801383972	-1.3191533088684082	0.45823776721954346	0.8648314476013184	1.4911470413208008	0.11953507363796234	-0.6721684336662292	-0.6401193141937256	-0.18112370371818542	0.3610190153121948	-0.816354513168335	-1.2986290454864502	-1.4163416624069214	1.378504991531372	0.5120726823806763	0.5787954926490784	-0.967741072177887	-0.41746747493743896	-0.41008225083351135	-1.165313482284546	0.3800566494464874	0.8393458127975464	2.471003770828247
-1.537994146347046	0.18391548097133636	-2.16192889213562	-0.7391605377197266	0.42610207200050354	-0.38514280319213867	0.4760136604309082	0.15821108222007751	1.6765241622924805	1.1439952850341797	0.021921958774328232	-0.40764716267585754	-0.03394954651594162	-0.44577261805534363	0.16543737053871155	2.7907493114471436	0.6590677499771118	-0.3404952883720398	1.8152838945388794	-0.4436504542827606	-0.0326705127954483	-1.5012195110321045	0.004001889377832413	-0.7092456817626953	0.5100017189979553	0.29112768173217773	0.5323610305786133	0.1269301325082779	-1.3007279634475708	0.9612745046615601	0.9092479348182678	1.074713110923767	0.676735520362854	-1.0127086639404297	-0.46935659646987915	0.3248004913330078	0.013262920081615448	-0.43503478169441223	-1.1188105344772339	-1.539152979850769	0.7803876399993896	0.2793622612953186	-0.24303653836250305	-0.6908549666404724	-1.1032978296279907	-0.21803522109985352	-0.831565797328949	0.09688952565193176	1.0295482873916626	1.4567188024520874
-0.5692436695098877	-0.17522677779197693	-1.8779926300048828	-0.8050394058227539	-0.29252585768699646	0.03820512443780899	-0.17067962884902954	-0.22597703337669373	1.5984914302825928	0.046658944338560104	0.09846873581409454	-0.2147415578365326	-0.30581027269363403	-0.67872554063797	0.6701127886772156	3.209942102432251	0.5098309516906738	0.1548011302947998	1.5693082809448242	0.07892616838216782	-0.3244401812553406	-0.9817730188369751	0.21504224836826324	-1.1798665523529053	0.7632444500923157	-0.33722570538520813	-0.7635540962219238	-0.414518266916275	-1.3298460245132446	0.3389454185962677	0.939529538154602	1.0386676788330078	0.5175315737724304	-0.3331255316734314	-0.18748226761817932	0.2635630965232849	1.0578515529632568	-0.7980618476867676	-0.8274553418159485	-0.20962582528591156	0.5231655836105347	0.02728549763560295	0.4034428298473358	0.2156679779291153	-0.4536913335323334	-0.6175698041915894	-0.820871114730835	0.6082741022109985	0.9126389026641846	1.5181788206100464
-0.5692436695098877	-0.17522677779197693	-1.8779926300048828	-0.8050394058227539	-0.29252585768699646	0.03820512443780899	-0.17067962884902954	-0.22597703337669373	1.5984914302825928	0.046658944338560104	0.09846873581409454	-0.2147415578365326	-0.30581027269363403	-0.67872554063797	0.6701127886772156	3.209942102432251	0.5098309516906738	0.1548011302947998	1.5693082809448242	0.07892616838216782	-0.3244401812553406	-0.9817730188369751	0.21504224836826324	-1.1798665523529053	0.7632444500923157	-0.33722570538520813	-0.7635540962219238	-0.414518266916275	-1.3298460245132446	0.3389454185962677	0.939529538154602	1.0386676788330078	0.5175315737724304	-0.3331255316734314	-0.18748226761817932	0.2635630965232849	1.0578515529632568	-0.7980618476867676	-0.8274553418159485	-0.20962582528591156	0.5231655836105347	0.02728549763560295	0.4034428298473358	0.2156679779291153	-0.4536913335323334	-0.6175698041915894	-0.820871114730835	0.6082741022109985	0.9126389026641846	1.5181788206100464
-1.537994146347046	0.18391548097133636	-2.16192889213562	-0.7391605377197266	0.42610207200050354	-0.38514280319213867	0.4760136604309082	0.15821108222007751	1.6765241622924805	1.1439952850341797	0.021921958774328232	-0.40764716267585754	-0.03394954651594162	-0.44577261805534363	0.16543737053871155	2.7907493114471436	0.6590677499771118	-0.3404952883720398	1.8152838945388794	-0.4436504542827606	-0.0326705127954483	-1.5012195110321045	0.004001889377832413	-0.7092456817626953	0.5100017189979553	0.29112768173217773	0.5323610305786133	0.1269301325082779	-1.3007279634475708	0.9612745046615601	0.9092479348182678	1.074713110923767	0.676735520362854	-1.0127086639404297	-0.46935659646987915	0.3248004913330078	0.013262920081615448	-0.43503478169441223	-1.1188105344772339	-1.539152979850769	0.7803876399993896	0.2793622612953186	-0.24303653836250305	-0.6908549666404724	-1.1032978296279907	-0.21803522109985352	-0.831565797328949	0.09688952565193176	1.0295482873916626	1.4567188024520874
-1.0693200826644897	0.30844825506210327	-1.869276523590088	-0.6815789341926575	0.14534667134284973	0.3884219229221344	0.1527264565229416	0.09379573166370392	1.8703672885894775	1.069680094718933	-0.2200261354446411	-1.351056694984436	-0.5080026984214783	-0.5108432769775391	0.9894852042198181	2.9377527236938477	0.6356582641601562	0.24073836207389832	1.944930076599121	0.2408193051815033	-0.6755526661872864	-1.132676601409912	-0.21701481938362122	-0.19177424907684326	0.15584176778793335	-0.2302115559577942	0.46949073672294617	0.5588213801383972	-1.3191533088684082	0.45823776721954346	0.8648314476013184	1.4911470413208008	0.11953507363796234	-0.6721684336662292	-0.6401193141937256	-0.18112370371818542	0.3610190153121948	-0.816354513168335	-1.2986290454864502	-1.4163416624069214	1.378504991531372	0.5120726823806763	0.5787954926490784	-0.967741072177887	-0.41746747493743896	-0.41008225083351135	-1.165313482284546	0.3800566494464874	0.8393458127975464	2.471003770828247
-1.537994146347046	0.18391548097133636	-2.16192889213562	-0.7391605377197266	0.42610207200050354	-0.38514280319213867	0.4760136604309082	0.15821108222007751	1.6765241622924805	1.1439952850341797	0.021921958774328232	-0.40764716267585754	-0.03394954651594162	-0.44577261805534363	0.16543737053871155	2.7907493114471436	0.6590677499771118	-0.3404952883720398	1.8152838945388794	-0.4436504542827606	-0.0326705127954483	-1.5012195110321045	0.004001889377832413	-0.7092456817626953	0.5100017189979553	0.29112768173217773	0.5323610305786133	0.1269301325082779	-1.3007279634475708	0.9612745046615601	0.9092479348182678	1.074713110923767	0.676735520362854	-1.0127086639404297	-0.46935659646987915	0.3248004913330078	0.013262920081615448	-0.43503478169441223	-1.1188105344772339	-1.539152979850769	0.7803876399993896	0.2793622612953186	-0.24303653836250305	-0.6908549666404724	-1.1032978296279907	-0.21803522109985352	-0.831565797328949	0.09688952565193176	1.0295482873916626	1.4567188024520874
-1.537994146347046	0.18391548097133636	-2.16192889213562	-0.7391605377197266	0.42610207200050354	-0.38514280319213867	0.4760136604309082	0.15821108222007751	1.6765241622924805	1.1439952850341797	0.021921958774328232	-0.40764716267585754	-0.03394954651594162	-0.44577261805534363	0.16543737053871155	2.7907493114471436	0.6590677499771118	-0.3404952883720398	1.8152838945388794	-0.4436504542827606	-0.0326705127954483	-1.5012195110321045	0.004001889377832413	-0.7092456817626953	0.5100017189979553	0.29112768173217773	0.5323610305786133	0.1269301325082779	-1.3007279634475708	0.9612745046615601	0.9092479348182678	1.074713110923767	0.676735520362854	-1.0127086639404297	-0.46935659646987915	0.3248004913330078	0.013262920081615448	-0.43503478169441223	-1.1188105344772339	-1.539152979850769	0.7803876399993896	0.2793622612953186	-0.24303653836250305	-0.6908549666404724	-1.1032978296279907	-0.21803522109985352	-0.831565797328949	0.09688952565193176	1.0295482873916626	1.4567188024520874
-1.3914388418197632	0.03695477545261383	-1.7665226459503174	-1.1264108419418335	0.017912499606609344	0.09151723235845566	-0.5392207503318787	-0.06920178979635239	1.5886610746383667	0.3689732849597931	-0.34788626432418823	-0.682103157043457	-0.5603420734405518	-0.5235449075698853	0.30681928992271423	2.643068790435791	0.4537965655326843	-0.5168960690498352	1.8147705793380737	-0.17792513966560364	-0.7691292762756348	-1.414246916770935	-0.09145043790340424	-1.0343729257583618	0.21263577044010162	-0.4715385437011719	0.026944689452648163	-0.26414987444877625	-1.0596072673797607	1.223171591758728	1.0416557788848877	0.9153513312339783	0.8388455510139465	-1.0472869873046875	-0.5383872389793396	-0.04284832626581192	0.16537393629550934	-0.6876668930053711	-1.4529064893722534	-0.49324092268943787	0.9606587886810303	0.6398800015449524	-0.2581813931465149	-0.634555459022522	-0.49419912695884705	-1.2845370769500732	-0.7177909016609192	0.4835771918296814	1.0476596355438232	1.5516235828399658
-1.3914388418197632	0.03695477545261383	-1.7665226459503174	-1.1264108419418335	0.017912499606609344	0.09151723235845566	-0.5392207503318787	-0.06920178979635239	1.5886610746383667	0.3689732849597931	-0.34788626432418823	-0.682103157043457	-0.5603420734405518	-0.5235449075698853	0.30681928992271423	2.643068790435791	0.4537965655326843	-0.5168960690498352	1.8147705793380737	-0.17792513966560364	-0.7691292762756348	-1.414246916770935	-0.09145043790340424	-1.0343729257583618	0.21263577044010162	-0.4715385437011719	0.026944689452648163	-0.26414987444877625	-1.0596072673797607	1.223171591758728	1.0416557788848877	0.9153513312339783	0.8388455510139465	-1.0472869873046875	-0.5383872389793396	-0.04284832626581192	0.16537393629550934	-0.6876668930053711	-1.4529064893722534	-0.49324092268943787	0.9606587886810303	0.6398800015449524	-0.2581813931465149	-0.634555459022522	-0.49419912695884705	-1.2845370769500732	-0.7177909016609192	0.4835771918296814	1.0476596355438232	1.5516235828399658
-1.3914388418197632	0.03695477545261383	-1.7665226459503174	-1.1264108419418335	0.017912499606609344	0.09151723235845566	-0.5392207503318787	-0.06920178979635239	1.5886610746383667	0.3689732849597931	-0.34788626432418823	-0.682103157043457	-0.5603420734405518	-0.5235449075698853	0.30681928992271423	2.643068790435791	0.4537965655326843	-0.5168960690498352	1.8147705793380737	-0.17792513966560364	-0.7691292762756348	-1.414246916770935	-0.09145043790340424	-1.0343729257583618	0.21263577044010162	-0.4715385437011719	0.026944689452648163	-0.26414987444877625	-1.0596072673797607	1.223171591758728	1.0416557788848877	0.9153513312339783	0.8388455510139465	-1.0472869873046875	-0.5383872389793396	-0.04284832626581192	0.16537393629550934	-0.6876668930053711	-1.4529064893722534	-0.49324092268943787	0.9606587886810303	0.6398800015449524	-0.2581813931465149	-0.634555459022522	-0.49419912695884705	-1.2845370769500732	-0.7177909016609192	0.4835771918296814	1.0476596355438232	1.5516235828399658
-1.3914388418197632	0.03695477545261383	-1.7665226459503174	-1.1264108419418335	0.017912499606609344	0.09151723235845566	-0.5392207503318787	-0.06920178979635239	1.5886610746383667	0.3689732849597931	-0.34788626432418823	-0.682103157043457	-0.5603420734405518	-0.5235449075698853	0.30681928992271423	2.643068790435791	0.4537965655326843	-0.5168960690498352	1.8147705793380737	-0.17792513966560364	-0.7691292762756348	-1.414246916770935	-0.09145043790340424	-1.0343729257583618	0.21263577044010162	-0.4715385437011719	0.026944689452648163	-0.26414987444877625	-1.0596072673797607	1.223171591758728	1.0416557788848877	0.9153513312339783	0.8388455510139465	-1.0472869873046875	-0.5383872389793396	-0.04284832626581192	0.16537393629550934	-0.6876668930053711	-1.4529064893722534	-0.49324092268943787	0.9606587886810303	0.6398800015449524	-0.2581813931465149	-0.634555459022522	-0.49419912695884705	-1.2845370769500732	-0.7177909016609192	0.4835771918296814	1.0476596355438232	1.5516235828399658
-0.9513974189758301	-0.9398810863494873	-0.930076003074646	-0.8314334154129028	-0.20673146843910217	-0.26449403166770935	0.3916622996330261	0.4274464547634125	2.038837194442749	-0.3167530596256256	-0.04076899215579033	-0.10531864315271378	0.1152019277215004	-0.7807440757751465	0.367756724357605	2.7592055797576904	0.43174871802330017	-0.001441124826669693	1.1174006462097168	-0.07405930012464523	-0.7269602417945862	-1.239140272140503	-0.08327597379684448	-0.7427021861076355	-0.13306055963039398	-0.3372958302497864	-0.09303449839353561	0.3543165624141693	-1.4384548664093018	1.4993356466293335	0.6764000654220581	1.7823388576507568	-0.026053469628095627	0.3793851435184479	-0.732422411441803	-0.5271903872489929	0.24571698904037476	0.3208630681037903	-0.4766412079334259	0.09600197523832321	0.2734832167625427	0.053744569420814514	-0.4039165675640106	-0.17249421775341034	0.07057642936706543	-1.082557201385498	-0.8530513644218445	0.6211875677108765	1.1857693195343018	0.9507038593292236
-0.9513974189758301	-0.9398810863494873	-0.930076003074646	-0.8314334154129028	-0.20673146843910217	-0.26449403166770935	0.3916622996330261	0.4274464547634125	2.038837194442749	-0.3167530596256256	-0.04076899215579033	-0.10531864315271378	0.1152019277215004	-0.7807440757751465	0.367756724357605	2.7592055797576904	0.43174871802330017	-0.001441124826669693	1.1174006462097168	-0.07405930012464523	-0.7269602417945862	-1.239140272140503	-0.08327597379684448	-0.7427021861076355	-0.13306055963039398	-0.3372958302497864	-0.09303449839353561	0.3543165624141693	-1.4384548664093018	1.4993356466293335	0.6764000654220581	1.7823388576507568	-0.026053469628095627	0.3793851435184479	-0.732422411441803	-0.5271903872489929	0.24571698904037476	0.3208630681037903	-0.4766412079334259	0.09600197523832321	0.2734832167625427	0.053744569420814514	-0.4039165675640106	-0.17249421775341034	0.07057642936706543	-1.082557201385498	-0.8530513644218445	0.6211875677108765	1.1857693195343018	0.9507038593292236
-1.096785068511963	-0.5091350078582764	-1.306148886680603	-1.32988703250885	-0.21849045157432556	-0.28050267696380615	0.31215041875839233	0.1488359272480011	1.6453053951263428	0.1612611562013626	-0.2023003250360489	-0.4805454909801483	-0.18801000714302063	-0.6919286847114563	0.26593801379203796	3.2336111068725586	-0.0071566104888916016	-0.13265374302864075	1.34331214427948	-0.1321364790201187	-0.5369179844856262	-1.2338148355484009	0.05684683099389076	-0.756122887134552	0.11966672539710999	-0.8772702217102051	-0.09331122040748596	0.3933837413787842	-1.483682632446289	1.0011531114578247	0.684820830821991	1.4725570678710938	0.41939663887023926	0.31887075304985046	-0.5275487303733826	-0.10197650641202927	0.08896075189113617	-0.40430647134780884	0.02369248867034912	-0.07980957627296448	0.7022826075553894	-0.5424052476882935	-0.4730488061904907	-0.5507484078407288	-0.10866858065128326	-0.5745995044708252	-0.7673116326332092	0.43150410056114197	1.2235971689224243	1.8514935970306396
-1.096785068511963	-0.5091350078582764	-1.306148886680603	-1.32988703250885	-0.21849045157432556	-0.28050267696380615	0.31215041875839233	0.1488359272480011	1.6453053951263428	0.1612611562013626	-0.2023003250360489	-0.4805454909801483	-0.18801000714302063	-0.6919286847114563	0.26593801379203796	3.2336111068725586	-0.0071566104888916016	-0.13265374302864075	1.34331214427948	-0.1321364790201187	-0.5369179844856262	-1.2338148355484009	0.05684683099389076	-0.756122887134552	0.11966672539710999	-0.8772702217102051	-0.09331122040748596	0.3933837413787842	-1.483682632446289	1.0011531114578247	0.684820830821991	1.4725570678710938	0.41939663887023926	0.31887075304985046	-0.5275487303733826	-0.10197650641202927	0.08896075189113617	-0.40430647134780884	0.02369248867034912	-0.07980957627296448	0.7022826075553894	-0.5424052476882935	-0.4730488061904907	-0.5507484078407288	-0.10866858065128326	-0.5745995044708252	-0.7673116326332092	0.43150410056114197	1.2235971689224243	1.8514935970306396
-0.583444356918335	-0.7401222586631775	-1.4391896724700928	-1.3500478267669678	-0.42608642578125	-0.1115795373916626	0.5027886629104614	0.41561582684516907	2.2271249294281006	0.028025399893522263	-0.1565713882446289	-0.6222652792930603	-0.5547174215316772	-1.4179120063781738	0.30425599217414856	3.09075665473938	0.5345848202705383	0.7012225985527039	1.0265270471572876	-0.0046491920948028564	-0.8613030910491943	-1.375571846961975	0.2694196105003357	-1.2185461521148682	0.06064227223396301	0.18538108468055725	0.37635791301727295	0.24504145979881287	-1.4936785697937012	0.9075428247451782	0.31679707765579224	1.2706271409988403	-0.5070589184761047	0.23051616549491882	-0.881917417049408	0.22266215085983276	0.5855334997177124	-0.20504137873649597	-0.8837323188781738	0.10986610502004623	0.8750746250152588	-0.6757999062538147	-0.40376394987106323	0.24441120028495789	0.43375957012176514	-0.23915964365005493	-0.8486443758010864	0.4250125288963318	1.5189217329025269	0.9457157850265503
-0.7787976264953613	-1.2807585000991821	-1.4394229650497437	-1.039568543434143	-0.4285145401954651	-0.08290748298168182	0.5999067425727844	0.008840709924697876	1.882559895515442	-0.1559820920228958	-0.575736939907074	-0.39947959780693054	-0.32388627529144287	-0.7227151393890381	0.23398730158805847	3.3839974403381348	0.4112895727157593	0.31886032223701477	1.1243711709976196	0.21745356917381287	-0.8150826692581177	-1.5106284618377686	0.5701240301132202	-1.092419147491455	0.04473656415939331	0.0727267786860466	0.0019772849045693874	0.18019098043441772	-1.1507956981658936	0.7491422891616821	0.8516329526901245	0.9803444743156433	-0.41902098059654236	0.10231371223926544	-1.0509051084518433	0.2797158658504486	0.14744608104228973	-0.18693473935127258	-0.8781750798225403	0.3207029402256012	0.9288668036460876	-0.6500434279441833	-0.7067950963973999	0.3151712417602539	0.3758973777294159	-0.5426908135414124	-0.8329597115516663	0.5423266887664795	1.475913166999817	1.1789369583129883
-0.7999571561813354	-0.8639460802078247	-1.51321542263031	-1.1992154121398926	-0.4198306202888489	0.021083958446979523	0.2745058834552765	0.056125909090042114	1.7155803442001343	0.07812008261680603	-0.7952377796173096	-0.3765869438648224	-0.661020040512085	-0.7855090498924255	0.3174666464328766	3.297938108444214	0.43928948044776917	0.3555140197277069	1.2266578674316406	0.18029147386550903	-1.2213267087936401	-1.5999536514282227	-0.07180735468864441	-1.0546623468399048	-0.305225133895874	-0.07583966851234436	0.6607996821403503	-0.17650467157363892	-1.2188273668289185	0.9066973328590393	0.4622541069984436	0.9825236201286316	-0.6650211215019226	-0.30336999893188477	-1.132683277130127	0.07904679328203201	0.21131476759910583	0.07402502745389938	-0.8445317149162292	0.4804356098175049	1.1250602006912231	-0.2934489846229553	-0.9459617733955383	0.22040636837482452	0.1721351593732834	-0.8219538331031799	-1.1065956354141235	0.5874261856079102	1.8192094564437866	1.0378062725067139
-0.4438541531562805	-1.1457332372665405	-1.4578334093093872	-0.8989311456680298	-0.4203420579433441	-0.0329335480928421	0.5551725029945374	-0.07695748656988144	1.7961194515228271	0.16720367968082428	-0.5047123432159424	-0.10129908472299576	-0.5574901700019836	-0.8203233480453491	0.0593843087553978	3.3237740993499756	0.6991898417472839	0.5695658326148987	0.9908143877983093	0.09157878905534744	-1.0863629579544067	-1.3036291599273682	0.03189535066485405	-0.9626532196998596	-0.12442436069250107	-0.12588131427764893	0.1370135247707367	-0.21921822428703308	-1.0867725610733032	0.7608775496482849	0.4052330255508423	1.0684149265289307	-0.4436751902103424	0.17286330461502075	-0.881671130657196	0.19279487431049347	0.42368459701538086	-0.248774915933609	-0.7839887738227844	0.37831464409828186	0.968337893486023	-0.4401327073574066	-0.3706570565700531	0.7559290528297424	0.4705919027328491	-0.4310615360736847	-0.9385979175567627	0.4144962728023529	1.4263806343078613	0.9969704151153564
-0.869664192199707	-1.0887455940246582	-1.1148484945297241	-1.21414053440094	-0.40503737330436707	-0.23893243074417114	0.8287765383720398	0.10453309863805771	1.8219808340072632	-0.33108827471733093	-0.4873380661010742	-0.24111640453338623	-0.3274063467979431	-0.4590606689453125	0.07359514385461807	3.440185785293579	0.30116528272628784	0.13786518573760986	1.1933684349060059	0.08470777422189713	-1.1987478733062744	-0.8685528039932251	-0.03139529004693031	-0.42187488079071045	0.09199140220880508	-0.14512237906455994	-0.015330475755035877	-0.1778002381324768	-1.2711708545684814	1.1742571592330933	0.7828760147094727	1.023589849472046	-0.644081711769104	0.10399909317493439	-0.9202245473861694	-0.2531157433986664	-0.06624112278223038	0.019846223294734955	-0.3084903955459595	0.021328438073396683	0.8338391184806824	-0.43945276737213135	-1.2761963605880737	0.3984116017818451	-0.14108435809612274	-0.6698687672615051	-0.6776027083396912	0.883012056350708	1.3876577615737915	1.2125872373580933
-0.7708780765533447	-0.8395176529884338	-1.2365472316741943	-1.127842664718628	-0.35549649596214294	-0.4582265615463257	0.739864706993103	0.14367009699344635	1.7596315145492554	-0.11633774638175964	-0.5697068572044373	-0.7778536081314087	-0.3002217710018158	-0.658835768699646	0.2544889748096466	3.495990514755249	0.363863080739975	-0.0006733052432537079	1.5663000345230103	0.4834802746772766	-0.7024926543235779	-1.373319387435913	0.40830376744270325	-0.7646493911743164	0.10066930949687958	0.360847532749176	0.36983922123908997	0.3574884235858917	-1.3789160251617432	0.8683146238327026	0.9082748889923096	1.1979925632476807	-0.5632695555686951	-0.25624027848243713	-0.758129894733429	0.041231799870729446	0.34868255257606506	-0.11832882463932037	-0.7649047374725342	-0.01234389841556549	0.9581460952758789	-0.4478456377983093	-0.9997087121009827	-0.2851547300815582	-0.09239010512828827	-0.32589706778526306	-0.9929177165031433	0.620488166809082	1.4149011373519897	1.4886308908462524
-0.7807235717773438	-1.0716208219528198	-1.5547257661819458	-1.0230622291564941	-0.41079625487327576	0.024278312921524048	0.6111825704574585	-0.030056379735469818	1.8729875087738037	-0.05289362370967865	-0.3867924213409424	-0.3929468095302582	-0.42134666442871094	-0.7175521850585938	0.24310970306396484	3.348404884338379	0.5238333344459534	0.2919849753379822	1.0509920120239258	0.26495110988616943	-0.8837792873382568	-1.5640732049942017	0.3774046301841736	-1.121536374092102	0.013539763167500496	-0.002602561144158244	0.03337416052818298	0.12852370738983154	-1.3140199184417725	0.7754383683204651	0.6804618835449219	1.0872471332550049	-0.370170533657074	0.09507573395967484	-0.9965614676475525	0.23120298981666565	0.26125651597976685	-0.21781718730926514	-0.820982038974762	0.23378349840641022	0.9084041118621826	-0.537998378276825	-0.6300545334815979	0.27789342403411865	0.4459591507911682	-0.5868581533432007	-0.7541521191596985	0.49946844577789307	1.5241029262542725	1.1540600061416626
-0.32982754707336426	-1.1267685890197754	-1.3921260833740234	-0.7121810913085938	-0.5388681292533875	0.01899123191833496	0.563275158405304	-0.2231876254081726	1.5710411071777344	0.091851145029068	-0.6606048345565796	0.0622653029859066	-0.5238086581230164	-0.361734002828598	0.020910002291202545	3.626884698867798	0.8124716877937317	0.38145682215690613	0.9685148000717163	0.35723087191581726	-1.0423905849456787	-1.4010813236236572	0.1487291008234024	-0.8734714388847351	-0.1686241626739502	-0.24983754754066467	-0.08464205265045166	-0.39346930384635925	-1.074394702911377	0.546944797039032	0.582387387752533	0.8928033113479614	-0.42071613669395447	0.1029556542634964	-0.8148190975189209	0.16067947447299957	0.29175689816474915	-0.1668766736984253	-0.43343260884284973	0.6922206282615662	0.8954998850822449	-0.3541789650917053	-0.5448635220527649	0.798792839050293	0.4191478192806244	-0.5739305019378662	-0.8586071133613586	0.48558270931243896	1.4530173540115356	1.1955511569976807
-0.5577074289321899	-0.8019949793815613	-1.1744799613952637	-1.4578691720962524	-0.29727721214294434	0.04322826862335205	0.9246193170547485	0.4693339765071869	2.248089551925659	0.013301443308591843	0.22928209602832794	-0.5844337940216064	-0.5711542367935181	-1.0744370222091675	0.3287476897239685	3.1193583011627197	0.5437127947807312	0.7573392987251282	0.7796553373336792	0.07958481460809708	-1.3351634740829468	-1.0504062175750732	-0.13670986890792847	-0.9598913788795471	0.025318054482340813	0.07016455382108688	0.19260679185390472	0.06719079613685608	-1.3463619947433472	1.0943936109542847	0.5558690428733826	1.1706621646881104	-0.4287530183792114	0.3065587878227234	-0.6756647229194641	0.04879384860396385	0.39759743213653564	0.1551721692085266	-1.0532481670379639	0.24658873677253723	0.6763916015625	-0.3764832317829132	-0.7872669696807861	0.29381152987480164	0.39471516013145447	-0.07936612516641617	-0.9064623117446899	0.35991159081459045	1.398280143737793	0.5503389239311218
-1.0066685676574707	-0.9164666533470154	-1.4798765182495117	-1.0404438972473145	-0.21735554933547974	-0.26218873262405396	0.6826488971710205	-0.0749589130282402	1.8730933666229248	-0.18694208562374115	-0.4695165157318115	-0.34880563616752625	-0.5697963237762451	-1.1999772787094116	-0.05212675780057907	3.2786903381347656	1.0665520429611206	0.06778664141893387	1.4067331552505493	0.006048165261745453	-1.1180225610733032	-1.5368562936782837	-0.04933639243245125	-1.176089882850647	-0.07807812839746475	-0.01310459990054369	0.6263675689697266	-0.18296784162521362	-1.1515415906906128	0.9491273164749146	0.3304959237575531	1.0181514024734497	-0.4185240864753723	0.3433194160461426	-0.9735717177391052	0.2920606732368469	-0.205767422914505	-0.3282589316368103	-0.7359317541122437	-0.19388198852539062	1.2476279735565186	-0.5003975033760071	-0.16250105202198029	0.45789024233818054	0.5585721135139465	-0.4236539900302887	-0.8854963183403015	0.3460240662097931	1.6843197345733643	1.0868974924087524
-0.5301531553268433	-0.853805661201477	-1.3994009494781494	-1.1477751731872559	-0.3224900960922241	-0.3014681935310364	0.5948925614356995	0.20469868183135986	2.0461130142211914	0.03614634647965431	-0.30746838450431824	-0.2455979585647583	-0.4636824429035187	-0.5558253526687622	0.21179282665252686	3.6920971870422363	0.9674727320671082	0.41172438859939575	1.2259957790374756	0.31122004985809326	-0.7236220836639404	-1.4791133403778076	0.024294113740324974	-0.8758900165557861	-0.18163560330867767	0.034456007182598114	0.3110528588294983	0.01728881150484085	-1.5084834098815918	0.6993935108184814	0.37548118829727173	1.3592069149017334	-0.43141910433769226	0.28767043352127075	-0.9568049311637878	0.09734582155942917	0.5359059572219849	-0.12046705186367035	-0.663202166557312	0.45483529567718506	0.8057578206062317	-0.35058334469795227	-0.4089750647544861	0.5498754382133484	0.7789764404296875	-0.5705968141555786	-0.8043163418769836	0.5254752039909363	1.7815626859664917	0.9862382411956787
-0.5192064046859741	-1.1513431072235107	-1.559617280960083	-0.6821957230567932	-0.46097660064697266	0.043257519602775574	0.5801224708557129	-0.2693725824356079	1.605995535850525	0.1489245742559433	-0.3798515796661377	0.0048742592334747314	-0.6033669710159302	-0.42725783586502075	0.07163508236408234	3.5432848930358887	0.8963508605957031	0.2460630238056183	0.9209074378013611	0.44072461128234863	-0.9829394221305847	-1.6704294681549072	0.18081693351268768	-0.923373818397522	-0.05717644840478897	-0.34484389424324036	-0.0800352618098259	-0.18257662653923035	-1.246591567993164	0.6281180381774902	0.6093667149543762	1.0269980430603027	-0.30762630701065063	0.07297232747077942	-0.8692489862442017	0.16480356454849243	0.27963122725486755	-0.1581469029188156	-0.6779053807258606	0.513274073600769	1.033205270767212	-0.36832231283187866	-0.5468871593475342	0.545809805393219	0.5196885466575623	-0.6093193888664246	-0.8780463337898254	0.42657792568206787	1.5103638172149658	1.0373419523239136
-0.3524623215198517	-1.1036475896835327	-1.3396689891815186	-0.5549402832984924	-0.5276414752006531	-0.1784934401512146	0.6227619647979736	-0.13746783137321472	1.5935933589935303	-0.038330648094415665	-0.5623722672462463	0.024030320346355438	-0.6962693929672241	-0.35349422693252563	-0.00907805934548378	3.5681750774383545	0.909395158290863	0.38329261541366577	0.8458788990974426	0.3210817575454712	-0.9471824169158936	-1.4582442045211792	0.12157374620437622	-0.855841875076294	-0.23706631362438202	-0.3372052013874054	-0.11282511800527573	-0.31457510590553284	-1.21760094165802	0.5221320390701294	0.4656486213207245	1.045884609222412	-0.4715820848941803	0.2542506456375122	-0.7024893164634705	0.14112135767936707	0.4366109371185303	-0.0929601788520813	-0.3931684195995331	0.6370738744735718	0.8776609897613525	-0.46389615535736084	-0.6109752058982849	0.7767785787582397	0.48527199029922485	-0.5488425493240356	-1.0144404172897339	0.366902232170105	1.4261131286621094	1.2267670631408691
-0.9566370248794556	-1.0979931354522705	-1.3329280614852905	-1.1187578439712524	-0.33227604627609253	-0.4078686535358429	0.799345850944519	0.014059491455554962	1.7617566585540771	-0.05438173562288284	-0.6219032406806946	-0.5049349069595337	-0.12237005680799484	-0.5140835046768188	-0.041980281472206116	3.4808132648468018	0.3255261778831482	-0.1804356575012207	1.1762254238128662	0.35276082158088684	-0.9364632964134216	-1.284800410270691	0.35167086124420166	-0.7300540804862976	0.01502266712486744	-0.07666298002004623	0.21179194748401642	0.2491728663444519	-1.416808009147644	0.9165260791778564	0.904097318649292	1.1303808689117432	-0.4780203104019165	0.09622368216514587	-0.8403407335281372	-0.2191324234008789	0.003289848566055298	-0.19396570324897766	-0.5591430068016052	-0.22950728237628937	1.0765572786331177	-0.42087122797966003	-1.2021878957748413	0.0744607001543045	0.022449834272265434	-0.618634819984436	-0.7907467484474182	0.7821916341781616	1.4987215995788574	1.3839499950408936
0.06655530631542206	-0.639309823513031	-1.7687112092971802	-0.5284528136253357	-0.10092529654502869	0.2590146064758301	0.1768145114183426	0.5097916722297668	1.8357592821121216	0.011593911796808243	-0.662431001663208	-0.36959829926490784	0.21950587630271912	-0.5743517279624939	0.3034514784812927	3.429851770401001	0.36194586753845215	0.45537903904914856	1.107819676399231	0.8475441932678223	-1.3798946142196655	-1.686505675315857	0.42903679609298706	-1.419158697128296	-0.5923281908035278	0.7450474500656128	0.28418949246406555	-0.3361080586910248	-1.4029350280761719	1.2420343160629272	1.324827790260315	1.332937479019165	-0.06291042268276215	-0.24544233083724976	-0.7360279560089111	0.28122708201408386	0.41835466027259827	-0.5020171999931335	-1.7523993253707886	0.2522624731063843	1.0536231994628906	0.2972739636898041	-0.20465043187141418	0.39195066690444946	-0.26863372325897217	-0.12497223168611526	-0.7620334029197693	-0.6520267724990845	0.6991161704063416	0.6085675954818726
-0.40010401606559753	-1.1143923997879028	-1.3281627893447876	-0.6266778707504272	-0.5444138050079346	-0.22163641452789307	0.6123481392860413	-0.0609746053814888	1.6006304025650024	0.005347881466150284	-0.5459488034248352	-0.014960125088691711	-0.6905463933944702	-0.37610509991645813	0.038953013718128204	3.5458433628082275	0.8228179216384888	0.3963073194026947	0.9227038025856018	0.2841903865337372	-0.9164635539054871	-1.4598408937454224	0.06249559670686722	-0.9486843347549438	-0.2658737599849701	-0.25586822628974915	-0.10502693057060242	-0.2595580220222473	-1.2218098640441895	0.5296218395233154	0.4843492805957794	1.0839481353759766	-0.5529990792274475	0.18169501423835754	-0.7165800333023071	0.13007694482803345	0.4701095223426819	-0.05970189347863197	-0.44360220432281494	0.6167219281196594	0.8944023847579956	-0.436257004737854	-0.6030770540237427	0.7456945776939392	0.5088392496109009	-0.5469855666160583	-1.0687718391418457	0.4107889235019684	1.448843240737915	1.2847373485565186
-0.944071888923645	-1.0321292877197266	-1.4966692924499512	-1.1712697744369507	-0.3463398516178131	-0.12179134786128998	0.555641233921051	-0.003407776355743408	1.860520601272583	-0.060386158525943756	-0.3905095160007477	-0.8048467636108398	-0.2563795745372772	-1.1299211978912354	0.12839525938034058	3.1691789627075195	0.5250042676925659	0.2792908549308777	1.2227565050125122	0.2734391987323761	-0.7801044583320618	-1.45286226272583	0.4932617247104645	-1.2931894063949585	0.2771080434322357	0.372193843126297	0.31189122796058655	0.21556714177131653	-1.2805622816085815	0.942548394203186	0.6520984768867493	1.093234896659851	-0.5276283621788025	-0.006530821323394775	-0.9628897309303284	0.3240050673484802	0.17173531651496887	-0.23577094078063965	-0.8935520052909851	0.08468180149793625	0.8446167707443237	-0.7124653458595276	-0.5629546642303467	0.047418415546417236	0.3572385311126709	-0.4131985008716583	-0.8901910185813904	0.3783768117427826	1.4716055393218994	1.2059763669967651
0.302767276763916	-0.779723584651947	-1.8540090322494507	-0.6842136979103088	-0.2409278154373169	0.44675344228744507	0.08189313113689423	0.4697599411010742	1.715394139289856	0.07860127091407776	-0.6627323031425476	-0.11328376084566116	-0.08828018605709076	-0.2907533049583435	0.321331650018692	3.7916407585144043	0.04771197587251663	0.515687882900238	1.0754637718200684	0.8847712874412537	-1.0806994438171387	-1.5125644207000732	0.28088992834091187	-1.249276876449585	-0.5387169122695923	0.661207377910614	0.0016831010580062866	-0.46129295229911804	-1.3032702207565308	0.7835049033164978	1.1328388452529907	1.2860608100891113	0.008658107370138168	-0.22423112392425537	-0.6769568920135498	0.13641834259033203	0.6052902340888977	-0.6576029062271118	-1.6456947326660156	0.30402234196662903	0.956720232963562	0.5527019500732422	-0.09118706732988358	0.3894643485546112	-0.19502249360084534	0.03916764631867409	-1.0995408296585083	-0.6815794706344604	0.9347708821296692	0.7290368676185608
-0.7069637775421143	-0.7471489310264587	-1.2690047025680542	-1.497313141822815	-0.19249489903450012	0.13740652799606323	0.9683682322502136	0.41000333428382874	2.15981388092041	-0.08097489178180695	0.15831980109214783	-0.518908679485321	-0.5342089533805847	-0.8192417025566101	0.37290698289871216	3.1484310626983643	0.8182411193847656	0.734757125377655	0.7441250085830688	0.23013731837272644	-1.3492820262908936	-1.0738939046859741	-0.21050319075584412	-0.9145258665084839	0.0500977486371994	0.07852321863174438	0.27465155720710754	0.06819756329059601	-1.477156639099121	1.1064674854278564	0.5589317083358765	1.2248954772949219	-0.33979660272598267	0.3710026144981384	-0.710013210773468	-0.0904172882437706	0.35762423276901245	0.19983187317848206	-1.0263457298278809	0.34407901763916016	0.7149065136909485	-0.2705009877681732	-0.775540292263031	0.2611730992794037	0.43954259157180786	-0.18693625926971436	-0.7498111724853516	0.31390315294265747	1.39404296875	0.4308611750602722
-0.6840337514877319	-0.34506791830062866	-1.4789682626724243	-0.9985120892524719	0.10418767482042313	-0.007355302572250366	0.6677821278572083	0.6390864253044128	2.1048057079315186	0.008325595408678055	-1.30157470703125	-0.23944565653800964	0.1915290355682373	-0.4464491307735443	-0.17150932550430298	3.1818342208862305	0.5888648629188538	0.578041136264801	1.3584904670715332	0.16850337386131287	-1.3500075340270996	-1.9497870206832886	0.23869895935058594	-1.7646862268447876	-0.6441364884376526	0.5220268964767456	0.273770809173584	-0.13293981552124023	-1.459128499031067	0.8957430720329285	1.5900112390518188	1.5695374011993408	-0.0793168693780899	0.08014696091413498	-0.6166995763778687	-0.2552405297756195	-0.37242525815963745	-0.5185275077819824	-1.4157915115356445	-0.03731883689761162	1.411032795906067	0.7163925766944885	-0.006260581314563751	0.3684561252593994	0.46680986881256104	0.1580388844013214	-0.45888781547546387	-0.6668765544891357	0.8352047801017761	0.2890186309814453
-0.7960151433944702	-0.3355824947357178	-1.4683845043182373	-0.5011883974075317	0.26960375905036926	0.005004502832889557	0.5071122050285339	0.6701136231422424	1.6217446327209473	-0.03506667912006378	-1.7152597904205322	-0.5893855094909668	0.41431403160095215	0.04918620362877846	-0.023382391780614853	3.1916537284851074	0.5073431134223938	0.5459795594215393	1.4364033937454224	0.23933714628219604	-0.9405570030212402	-2.1260287761688232	0.4553849697113037	-1.4109724760055542	-1.0749858617782593	0.04328863322734833	0.36313262581825256	-0.38708189129829407	-1.5900144577026367	1.1612849235534668	1.2704051733016968	1.4648154973983765	0.5064383745193481	0.09770664572715759	-0.4359968304634094	-0.6106230616569519	-0.41381925344467163	-0.08314280956983566	-0.8820518851280212	-0.30403953790664673	1.5115681886672974	0.7210001945495605	-0.03355425223708153	0.427292138338089	0.1424795240163803	-0.3300858438014984	-0.1658538579940796	-0.6011453866958618	0.7408211827278137	0.8029506206512451
-0.7980401515960693	-0.7123954892158508	-1.6030001640319824	-1.3070356845855713	-0.2559574842453003	-0.008998487144708633	0.5362221598625183	0.4104407727718353	2.239431381225586	-0.07848820090293884	-0.18423615396022797	-0.5820187926292419	-0.42013218998908997	-1.0841187238693237	0.39138683676719666	3.1520206928253174	0.8521931767463684	0.570787787437439	1.003273367881775	0.12121240049600601	-0.7754817008972168	-1.5145283937454224	0.282642662525177	-1.165447473526001	0.11069372296333313	0.09810718148946762	0.4381163418292999	0.3278128206729889	-1.5682802200317383	0.9191274642944336	0.19816726446151733	1.3295499086380005	-0.4324379563331604	0.37811142206192017	-0.9047206044197083	0.1573449671268463	0.5479580163955688	-0.1999799609184265	-0.8736404180526733	0.2304486185312271	0.8819987177848816	-0.5679511427879333	-0.3640495538711548	0.3139716386795044	0.5509461760520935	-0.41274747252464294	-0.6385136246681213	0.38193872570991516	1.6314417123794556	0.8277072906494141
-0.5722836256027222	-0.9846208691596985	-1.5003045797348022	-1.0657498836517334	-0.33405694365501404	-0.12026647478342056	0.6981186270713806	-0.032810039818286896	1.9166938066482544	0.026491258293390274	-0.49336451292037964	-0.1338866651058197	-0.45027515292167664	-0.7458704710006714	-0.0180006492882967	3.327294111251831	0.6943771839141846	0.5540799498558044	1.0119853019714355	0.3704039454460144	-1.0407836437225342	-1.2378640174865723	0.0005490481853485107	-1.0857977867126465	-0.12471866607666016	-0.09095930308103561	0.24257512390613556	-0.05943118780851364	-1.6177783012390137	0.7889593839645386	0.3173981308937073	1.141057014465332	-0.45906662940979004	0.2553105056285858	-1.108041524887085	0.04307500645518303	0.5191447734832764	-0.43160977959632874	-0.6795844435691833	0.1906680166721344	0.9542322754859924	-0.5317195653915405	-0.42868557572364807	0.5797063708305359	0.2692647874355316	-0.4619208872318268	-1.0324424505233765	0.41173413395881653	1.6987910270690918	1.2272329330444336
-0.898443341255188	-1.2910187244415283	-1.6651915311813354	-0.9686632752418518	-0.335234671831131	0.05392371118068695	0.61153644323349	-0.053567685186862946	1.8361897468566895	-0.008843617513775826	-0.3136177659034729	-0.3168444037437439	-0.433338463306427	-0.40746909379959106	0.14188313484191895	3.467137575149536	0.505937397480011	0.2518022656440735	0.98221355676651	0.4016849994659424	-0.845913290977478	-1.6556427478790283	0.38326284289360046	-1.0613582134246826	0.12457329034805298	-0.1152561604976654	-0.01801420748233795	0.24692431092262268	-1.1991519927978516	0.7369047999382019	0.6404466032981873	1.063461184501648	-0.3030875623226166	0.19267070293426514	-1.0123721361160278	0.3313388526439667	0.14165309071540833	-0.2806946635246277	-0.7538086175918579	0.30520322918891907	1.072258472442627	-0.5207926034927368	-0.7261418104171753	0.2868735194206238	0.46875205636024475	-0.770982027053833	-0.7260214686393738	0.5934004783630371	1.5356762409210205	1.1078423261642456
-0.43939316272735596	-0.4366905391216278	-1.7372368574142456	-0.5840349793434143	0.1719074547290802	0.07499819248914719	0.45145708322525024	0.7944083213806152	2.291778326034546	0.3010789453983307	-1.0589960813522339	-0.2697046399116516	-0.06786923855543137	-0.5638883709907532	-0.3603578209877014	3.1369080543518066	0.2020866870880127	0.8974094986915588	0.9799147844314575	0.008405767381191254	-1.302704930305481	-1.9632450342178345	0.15228059887886047	-1.551003336906433	-0.7070503234863281	0.5385374426841736	0.19011139869689941	-0.2695961594581604	-1.4079322814941406	0.6999552249908447	1.7345020771026611	1.7654035091400146	-0.2767798602581024	0.08373187482357025	-0.591949999332428	-0.09872447699308395	-0.5125696063041687	-0.4962480664253235	-1.783571481704712	0.09618130326271057	1.4981800317764282	0.6817007064819336	0.1370692253112793	0.18542589247226715	0.44006282091140747	0.40964701771736145	-0.8276644945144653	-0.42190298438072205	0.7260586619377136	0.24640589952468872
-0.10782550275325775	-0.6730386018753052	-1.8456628322601318	-0.9510994553565979	-0.24882838129997253	0.19611716270446777	-0.22064071893692017	0.7233939170837402	1.6262882947921753	0.5436049103736877	-0.5462744832038879	0.04300402104854584	-0.1921166479587555	-0.2510460615158081	-0.09105926752090454	3.5516774654388428	-0.31623876094818115	0.5009899139404297	0.9509137868881226	0.5942965149879456	-1.1509110927581787	-1.5952469110488892	0.0743439570069313	-1.6248764991760254	-0.29469987750053406	0.7266335487365723	0.49575263261795044	-0.4683491289615631	-1.1523240804672241	1.0226119756698608	0.918359637260437	1.222846508026123	-0.4879050552845001	-0.5505732893943787	-0.9087403416633606	-0.14065971970558167	0.1815575361251831	-0.8338035941123962	-1.6803463697433472	0.22053159773349762	0.5624088644981384	0.48902758955955505	-0.6034449934959412	0.5065776109695435	-0.04362405464053154	-0.4872985780239105	-1.4889028072357178	-0.2814023494720459	1.1142399311065674	0.5711683034896851
-0.6636217832565308	-0.580473780632019	-1.4122246503829956	-1.256166934967041	0.276873379945755	0.19637060165405273	0.5361699461936951	0.6049156188964844	1.9456287622451782	-0.04083136469125748	-1.442781925201416	-0.5786417126655579	0.38154709339141846	-0.29522934556007385	-0.45561471581459045	3.045415163040161	0.4229421019554138	0.5703481435775757	1.3531678915023804	0.164269357919693	-1.0613635778427124	-1.9355748891830444	0.1047610342502594	-1.4860718250274658	-0.43861323595046997	0.8365935683250427	0.396155446767807	-0.20022156834602356	-1.5333597660064697	1.008392095565796	1.654173731803894	1.3380799293518066	0.2517470419406891	0.0691707506775856	-0.51870197057724	-0.5279529094696045	-0.7515395283699036	-0.8018822073936462	-1.604122519493103	-0.09943751990795135	1.2027941942214966	0.8331533074378967	-0.207551509141922	0.2975251376628876	0.6288387179374695	0.21155977249145508	-0.39600276947021484	-0.9107143878936768	0.5899484753608704	0.33266016840934753
-0.45232459902763367	-0.8215397000312805	-1.4301416873931885	-1.1499474048614502	-0.3598655164241791	-0.13893496990203857	0.6964672207832336	0.20167842507362366	2.065260171890259	0.0670749694108963	-0.20117242634296417	-0.3362973630428314	-0.6250141859054565	-0.909824788570404	0.08699091523885727	3.5013558864593506	0.7152422070503235	0.573135495185852	1.1422473192214966	0.22072526812553406	-0.8405944108963013	-1.4295127391815186	-0.07433177530765533	-0.8855962157249451	-0.05194437503814697	-0.1982673704624176	0.25998666882514954	0.02253672480583191	-1.5639337301254272	0.8958731293678284	0.3594930171966553	1.2308958768844604	-0.42874711751937866	0.1722627729177475	-1.0034390687942505	0.12418191134929657	0.6143538355827332	-0.2778792977333069	-0.5613173246383667	0.23821485042572021	0.8725009560585022	-0.46158069372177124	-0.47714224457740784	0.3958287239074707	0.3700278401374817	-0.5168008804321289	-0.8856187462806702	0.4232617914676666	1.679943323135376	1.2491700649261475
-0.8053133487701416	-1.3025447130203247	-1.2969180345535278	-1.3023700714111328	-0.2973489761352539	0.2833571434020996	1.000733733177185	0.04208284616470337	1.9529173374176025	-0.09732930362224579	-0.16100335121154785	-0.08785145729780197	-0.5112380981445312	-0.22436076402664185	0.13534721732139587	3.2977583408355713	0.5496640801429749	0.5556298494338989	0.6173572540283203	0.3972713053226471	-1.5382965803146362	-1.0115333795547485	-0.208796888589859	-0.7349818348884583	0.1182517260313034	-0.10687443614006042	-0.3162018656730652	-0.10924438387155533	-1.0630619525909424	0.9986265301704407	0.7606291174888611	0.8497615456581116	-0.4274202883243561	0.33377495408058167	-0.8976141214370728	-0.0029842928051948547	-0.17175984382629395	0.10108322650194168	-0.9453747868537903	0.3166567087173462	0.837238073348999	-0.13971829414367676	-1.085206389427185	0.4320474863052368	0.3498404920101166	-0.6589851379394531	-0.775915265083313	0.7272968292236328	1.3113324642181396	0.7708815336227417
-0.8198193311691284	-0.9453093409538269	-1.6324585676193237	-0.8618125319480896	-0.24462148547172546	-0.4194070100784302	0.5789073705673218	0.016211174428462982	1.660315752029419	-0.027524739503860474	-0.5384507179260254	-0.5612238645553589	-0.38627344369888306	-0.5533271431922913	0.11424387246370316	3.5812222957611084	0.7886431217193604	0.2526392340660095	0.9028068780899048	0.14790478348731995	-0.719546914100647	-1.568721890449524	-0.201735258102417	-1.0329376459121704	-0.21966524422168732	-0.10012667626142502	0.13257478177547455	0.19229120016098022	-1.4232701063156128	0.9606063961982727	0.633095383644104	1.4251989126205444	-0.4538077712059021	0.2816813588142395	-0.6673239469528198	0.034186773002147675	0.5551340579986572	0.03286975622177124	-0.38276761770248413	0.3301185369491577	1.1757782697677612	-0.47900083661079407	-0.35257941484451294	0.36555641889572144	0.3672196567058563	-0.5156365633010864	-1.0005148649215698	0.5581896305084229	1.487195611000061	1.02096688747406
0.31260401010513306	-0.47455689311027527	-1.665995478630066	-0.17591175436973572	0.18135809898376465	0.7580302953720093	-0.012219700962305069	0.11587894707918167	1.4786672592163086	0.5112072229385376	-0.42528247833251953	0.30053433775901794	-0.39820027351379395	0.17886891961097717	-0.6345783472061157	3.307417631149292	0.45129913091659546	0.5485733151435852	0.8023942708969116	0.9297077059745789	-0.9059863686561584	-1.459216833114624	-0.09103044867515564	-1.262872338294983	-0.28697940707206726	0.5397105813026428	0.1347675770521164	-1.0800317525863647	-1.1161255836486816	0.31894436478614807	1.2520381212234497	1.0229040384292603	-0.08754074573516846	-0.22956258058547974	-0.2854832708835602	-0.3324074149131775	0.4155067503452301	-0.7943627238273621	-1.597456693649292	0.47089406847953796	0.8963865637779236	0.6778974533081055	-0.3358863592147827	1.1434533596038818	0.35787996649742126	0.09778693318367004	-1.1811317205429077	-0.9908491373062134	0.3595210015773773	0.3467702269554138
-0.41864487528800964	-1.0201513767242432	-1.4757879972457886	-0.8807040452957153	-0.3125801384449005	0.046072058379650116	0.6932635307312012	-0.2574360966682434	1.6158506870269775	0.19208043813705444	-0.4219556152820587	0.014019161462783813	-0.6379683017730713	-0.3957282602787018	-0.17111369967460632	3.5792930126190186	0.8271302580833435	0.39794662594795227	1.0033810138702393	0.26609358191490173	-1.1202661991119385	-1.5650429725646973	-0.2377312183380127	-0.7419880628585815	-0.25690311193466187	-0.4615918695926666	0.02340155839920044	-0.3173334300518036	-1.2081953287124634	0.776032030582428	0.566047191619873	0.990294337272644	-0.18742422759532928	0.050905950367450714	-1.0776869058609009	0.08535146713256836	0.3076024651527405	-0.28446483612060547	-0.5674439668655396	0.3839890956878662	1.0495140552520752	-0.19571945071220398	-0.3818366825580597	0.6435917615890503	0.3600085973739624	-0.6939783692359924	-0.809399425983429	0.3716946840286255	1.5315546989440918	1.1356592178344727
0.16582675278186798	-0.5742799043655396	-1.9073020219802856	-0.7344929575920105	-0.18651814758777618	-0.49267950654029846	0.42023423314094543	0.2581125795841217	1.813874363899231	0.08114853501319885	0.24872727692127228	-0.22352057695388794	-0.7609270215034485	-1.1518498659133911	0.1493864357471466	3.9833672046661377	0.6776768565177917	0.46894094347953796	1.2427034378051758	-0.17353087663650513	-0.2520211338996887	-0.9903408288955688	-1.328532099723816	-1.0881285667419434	0.5385806560516357	0.6211907267570496	0.1370190531015396	-0.5118712782859802	-1.3841707706451416	0.6450510025024414	0.7677059173583984	1.625974178314209	-0.2986566424369812	-0.10313082486391068	-0.41984859108924866	0.2168182134628296	0.9117373824119568	-0.3556941747665405	-0.5490091443061829	-0.7355882525444031	0.9270323514938354	-0.22208651900291443	0.7891886830329895	0.4467490315437317	-0.12883402407169342	0.18414106965065002	-1.123478889465332	0.2368564009666443	0.29425880312919617	0.5741329193115234
-0.014311200007796288	-0.6239359378814697	-1.695456624031067	-0.4470556080341339	-0.21368911862373352	0.6173221468925476	0.21844482421875	0.1321185678243637	1.5736970901489258	0.5238373875617981	-0.4155948758125305	0.380703330039978	-0.1068529486656189	0.2405182421207428	-0.15377238392829895	3.782083511352539	0.1206703782081604	0.707215428352356	0.5618557333946228	1.0450221300125122	-1.0752394199371338	-1.3186275959014893	0.05596695840358734	-1.0062193870544434	-0.030589452013373375	0.6587198376655579	0.07177486270666122	-0.6813875436782837	-1.2976384162902832	0.642845630645752	1.1677894592285156	1.0506254434585571	-0.2518197000026703	-0.25118374824523926	-0.6285421252250671	-0.13758161664009094	0.20552301406860352	-0.6829760074615479	-1.4668241739273071	0.4090242385864258	0.7109479904174805	0.540246844291687	-0.27091509103775024	0.8276777267456055	-0.013712331652641296	0.005907244980335236	-1.2965710163116455	-0.5920015573501587	0.9476966857910156	0.5945810079574585
-0.48602747917175293	-1.1386773586273193	-1.3718990087509155	-1.0486067533493042	-0.3472427427768707	0.3053932785987854	0.8780120611190796	0.06634170562028885	1.7423737049102783	0.10483065247535706	-0.07128171622753143	0.01804482191801071	-0.6783876419067383	-0.3457760512828827	0.1877843141555786	3.412052631378174	0.7957022786140442	0.6946771740913391	0.6484939455986023	0.4730628728866577	-1.5164297819137573	-1.0769141912460327	-0.51639324426651	-0.7329260110855103	-0.09220894426107407	-0.28268149495124817	-0.1326465904712677	-0.30552878975868225	-1.1316639184951782	1.0400128364562988	0.7095198631286621	0.961877167224884	-0.24960507452487946	0.2896055579185486	-0.7941877245903015	-0.027838461101055145	0.03961629420518875	0.12716877460479736	-0.7846189141273499	0.46163210272789	0.7373155355453491	-0.0824178159236908	-0.7748078107833862	0.5462267994880676	0.4706449806690216	-0.47934582829475403	-0.898337185382843	0.6400731801986694	1.3743499517440796	0.5804581046104431
-0.8917533159255981	-0.6646647453308105	-1.6141047477722168	-1.155496597290039	-0.361719012260437	-0.5756589770317078	0.41254183650016785	0.33651551604270935	1.8105642795562744	-0.012958217412233353	-0.5105388164520264	-0.7675931453704834	-0.36524972319602966	-0.9312735795974731	0.11865925043821335	3.48689341545105	0.7462884783744812	0.37804585695266724	0.9968076348304749	0.08325976878404617	-0.6533882021903992	-1.4547395706176758	0.031155742704868317	-1.131475806236267	-0.29611676931381226	-0.06713339686393738	0.4126564562320709	0.3007667660713196	-1.6208542585372925	0.8662006258964539	0.3513711094856262	1.6669785976409912	-0.5399472117424011	0.31792348623275757	-0.6812807321548462	-0.04155474156141281	0.7528067827224731	0.5471755862236023	-0.37852874398231506	0.1713516116142273	1.1458221673965454	-0.6415871381759644	-0.3131142854690552	0.17472626268863678	0.23566342890262604	-0.46637842059135437	-0.9711715579032898	0.44837698340415955	1.2665773630142212	0.9782854318618774
0.31838032603263855	-0.90929114818573	-1.9634928703308105	-0.7620766758918762	-0.06607894599437714	-0.1883925199508667	-0.05896008387207985	0.018372349441051483	1.3616421222686768	0.47909003496170044	0.40046796202659607	0.16054725646972656	-0.8885518312454224	-0.6051605939865112	0.15746399760246277	3.8439714908599854	0.8135141134262085	0.3241981565952301	1.064888834953308	0.20873689651489258	-0.28566744923591614	-1.030141830444336	-1.3858686685562134	-0.9517818689346313	0.203778937458992	0.6302741169929504	-0.49903303384780884	-0.4287540018558502	-1.3795615434646606	0.7787882685661316	0.4404781758785248	1.5500816106796265	0.23364056646823883	-0.3480108678340912	-0.2299182415008545	-0.05352170020341873	0.7345963716506958	-0.6445363163948059	-0.5667389035224915	-0.305074542760849	1.1467864513397217	0.22822758555412292	0.714031994342804	0.8829441070556641	0.3991764485836029	-0.08165397495031357	-1.1847676038742065	0.5420082807540894	0.5141077041625977	0.13613396883010864
0.3077489137649536	-0.21500560641288757	-2.0008320808410645	-0.3551435172557831	-0.23987117409706116	0.2858486473560333	0.03876915201544762	-0.013006873428821564	1.0229977369308472	-0.014724470674991608	0.2565251886844635	-0.17226532101631165	-0.3368554711341858	-0.6455876231193542	0.6528965830802917	3.613258123397827	0.331208735704422	-0.03770385682582855	1.2399824857711792	0.43029850721359253	0.08906444162130356	-1.2418012619018555	-0.2902725040912628	-1.189285397529602	0.5835131406784058	-0.035257432609796524	-0.3984225392341614	-0.447388619184494	-1.33461594581604	0.5692034959793091	0.422081857919693	1.6465182304382324	0.3409665524959564	-0.309084415435791	-0.11654577404260635	0.3240378797054291	1.0555163621902466	-0.46505415439605713	-0.6761892437934875	0.016365639865398407	0.2526855170726776	0.018806643784046173	0.25657597184181213	0.7573548555374146	-0.04187256470322609	-0.28632161021232605	-1.1522403955459595	0.21785135567188263	0.8061230778694153	0.8761510252952576
-0.19438831508159637	-0.2910592257976532	-1.8890037536621094	-0.7196153998374939	-0.22272709012031555	0.0035001710057258606	-0.3535284698009491	-0.07440077513456345	1.554274320602417	0.046129096299409866	-0.015622112900018692	-0.20777466893196106	-0.43846678733825684	-0.6013545989990234	0.6291595697402954	3.365403413772583	0.21624933183193207	0.17272797226905823	1.4572430849075317	0.1795412003993988	-0.1291780322790146	-1.0679187774658203	-0.28143391013145447	-1.225701928138733	0.5689032673835754	0.05616305023431778	-0.5287845134735107	-0.4983011782169342	-1.5118622779846191	0.47116154432296753	0.9444833993911743	1.335877537727356	0.19106772541999817	-0.3253161311149597	-0.18114104866981506	0.16224896907806396	1.0287891626358032	-0.8864296078681946	-0.8566719889640808	-0.10965777933597565	0.4059867858886719	0.2901228070259094	0.26850613951683044	0.398136168718338	-0.445156067609787	-0.4064472019672394	-1.0667650699615479	0.3152121305465698	0.7851999998092651	1.2177432775497437
-0.6325159072875977	-1.2421048879623413	-1.6228834390640259	-0.9361225366592407	-0.35127127170562744	0.07157539576292038	0.5369910597801208	-0.1252722442150116	1.7897546291351318	0.15881675481796265	-0.471190869808197	-0.06081143766641617	-0.4657192826271057	-0.48147067427635193	0.026741649955511093	3.397902250289917	0.7906389236450195	0.4107891023159027	0.9535769820213318	0.3122418224811554	-1.0439984798431396	-1.3861253261566162	0.05702485516667366	-0.9518697261810303	0.013235511258244514	-0.17214350402355194	0.16871386766433716	-0.12770742177963257	-1.1076793670654297	0.7950472235679626	0.3609633445739746	1.0940625667572021	-0.4309949576854706	0.25638723373413086	-0.9452351927757263	0.17308814823627472	0.3022315204143524	-0.3043500483036041	-0.7163429260253906	0.41877466440200806	1.0225938558578491	-0.3579411208629608	-0.4131283164024353	0.7303644418716431	0.5568186640739441	-0.6263132691383362	-0.8724774122238159	0.5087586641311646	1.5876163244247437	0.9719651937484741
-0.058898989111185074	-0.2813524305820465	-1.9369856119155884	-0.6419703960418701	-0.15558767318725586	0.16790390014648438	-0.3711249828338623	-0.12990877032279968	1.5761984586715698	0.21439343690872192	-0.1046990305185318	-0.1174025610089302	-0.5564113259315491	-0.25010979175567627	0.4796140789985657	3.4213552474975586	0.11232585459947586	0.1420552134513855	1.3535443544387817	0.4052053987979889	-0.10595221817493439	-1.0014185905456543	-0.728147566318512	-1.35933256149292	0.29000186920166016	0.12577006220817566	-0.5062060356140137	-0.6304557919502258	-1.3794499635696411	0.5073331594467163	0.8777683973312378	1.3583064079284668	0.16984398663043976	-0.5354492664337158	-0.264485627412796	0.32320740818977356	1.0624064207077026	-0.8097004294395447	-0.9099332690238953	-0.16440631449222565	0.5997265577316284	0.1659564971923828	0.48787787556648254	0.4532558023929596	-0.6585726737976074	-0.5547103881835938	-0.997561514377594	0.5715606212615967	0.7556941509246826	1.4123876094818115
0.26816049218177795	-0.1922125667333603	-2.0184316635131836	-0.30258339643478394	-0.20948374271392822	0.3538813292980194	0.09318268299102783	-0.0979975238442421	1.1478900909423828	0.182977557182312	-0.041745517402887344	-0.05055785924196243	-0.46768561005592346	-0.3126215636730194	0.4205520749092102	3.5756959915161133	0.13204331696033478	-0.052350807934999466	1.143372893333435	0.5867040753364563	0.11461449414491653	-1.1983305215835571	-0.7294542789459229	-1.2435998916625977	0.33706238865852356	0.11544813960790634	-0.29194939136505127	-0.5981593728065491	-1.3248732089996338	0.6230823397636414	0.4696059226989746	1.7462509870529175	0.3147989809513092	-0.6457822918891907	-0.22550919651985168	0.36190065741539	0.9599789977073669	-0.6132479906082153	-0.7256760597229004	-0.1367148607969284	0.4951610863208771	0.015808802098035812	0.3181629478931427	0.7244120836257935	-0.2391095906496048	-0.40570202469825745	-1.1225967407226562	0.427256315946579	0.8596228957176208	1.09530770778656
-0.4499530494213104	-1.1674774885177612	-1.4492136240005493	-0.8519512414932251	-0.3496825695037842	-0.08976659178733826	0.5357524156570435	-0.2411641776561737	1.564916729927063	0.16917453706264496	-0.47829222679138184	0.13575886189937592	-0.5068942308425903	-0.1594826877117157	-0.09446260333061218	3.7213287353515625	0.9086636900901794	0.2203499972820282	1.1437788009643555	0.39086422324180603	-1.02330482006073	-1.5764878988265991	-0.14613620936870575	-0.7886568903923035	-0.3383961617946625	-0.2988514006137848	-0.008854527026414871	-0.27283039689064026	-1.1211955547332764	0.6286106705665588	0.6214481592178345	1.0796364545822144	-0.1975998431444168	0.07942162454128265	-1.0584824085235596	0.07875353842973709	0.27509021759033203	-0.19575953483581543	-0.6051608920097351	0.4740351438522339	1.0655567646026611	-0.12652581930160522	-0.3068242073059082	0.7735910415649414	0.6463695764541626	-0.7921956181526184	-0.8504887223243713	0.5878658294677734	1.5915662050247192	1.0251342058181763
-0.7519222497940063	-0.99432772397995	-1.1027514934539795	-1.3067724704742432	-0.20104676485061646	0.04852364957332611	0.9647446870803833	0.23875167965888977	1.8268619775772095	-0.08286101371049881	-0.30329933762550354	-0.821204423904419	-0.3132033944129944	-0.6378238201141357	0.13892331719398499	3.346670150756836	0.41071030497550964	0.2357250452041626	1.036725640296936	0.46753376722335815	-1.3070529699325562	-1.0057742595672607	0.08419439196586609	-0.7018353939056396	0.009920770302414894	0.3636510670185089	0.06994190067052841	0.03902099281549454	-1.126628041267395	1.1436734199523926	1.0883146524429321	0.8963543772697449	-0.562269926071167	-0.14593708515167236	-0.7603626251220703	-0.2044060230255127	0.09780003130435944	0.186903178691864	-1.0979101657867432	0.1132696345448494	0.7705857157707214	-0.295877069234848	-1.2559858560562134	0.036479026079177856	-0.06768143177032471	-0.27659839391708374	-0.9200801253318787	0.6032131910324097	1.3181601762771606	0.9649983644485474
-0.49771371483802795	-1.041050672531128	-1.5202161073684692	-0.6791831851005554	-0.46993333101272583	-0.09739620983600616	0.5659192204475403	-0.08808412402868271	1.5454933643341064	0.07129180431365967	-0.3155807554721832	0.11929164826869965	-0.6757173538208008	-0.23150230944156647	0.13816696405410767	3.6844418048858643	0.7729148864746094	0.33493170142173767	1.1661338806152344	0.511086642742157	-0.818135142326355	-1.6804025173187256	0.04411085322499275	-0.8661928176879883	-0.16036762297153473	-0.3120853304862976	-0.13097096979618073	-0.05245479196310043	-1.311980962753296	0.6779496073722839	0.694115161895752	1.198337197303772	-0.2483312487602234	0.08573325723409653	-0.9988868832588196	0.1628883183002472	0.3358672559261322	-0.11149667203426361	-0.5380316376686096	0.5088464021682739	1.0232080221176147	-0.37144985795021057	-0.3294951319694519	0.4604094922542572	0.5752905011177063	-0.8637958765029907	-0.9047110080718994	0.6989912986755371	1.6335240602493286	1.2065503597259521
-0.46341168880462646	-0.9492878913879395	-1.5259506702423096	-0.8514031171798706	-0.3077441155910492	-0.30725613236427307	0.4694271683692932	-0.1450609266757965	1.4427108764648438	0.30074161291122437	-0.5602637529373169	-0.31386786699295044	-0.5458572506904602	-0.4604381024837494	-0.10905726253986359	3.7711403369903564	0.9401864409446716	0.45658615231513977	0.8436377644538879	0.07887425273656845	-0.9257300496101379	-1.451001763343811	-0.42139124870300293	-1.0005288124084473	-0.4004729986190796	-0.33144646883010864	0.026206862181425095	-0.21325886249542236	-1.2936468124389648	0.8584846258163452	0.48398303985595703	1.164925456047058	-0.2827785909175873	0.11437109857797623	-0.5153215527534485	0.04549487307667732	0.7271342873573303	0.01605258136987686	-0.3102160096168518	0.6092729568481445	1.2267451286315918	-0.4256932735443115	-0.1753160059452057	0.6426107287406921	0.27758944034576416	-0.4459998905658722	-0.9990476965904236	0.6353074312210083	1.3482539653778076	0.8193120956420898
-0.9114234447479248	-0.9237796068191528	-1.2486469745635986	-1.3835475444793701	-0.21497851610183716	0.06378687173128128	0.9753989577293396	0.26244181394577026	1.7746843099594116	0.00635707750916481	-0.22787299752235413	-0.6776180863380432	-0.42696231603622437	-0.48610058426856995	0.04630108177661896	3.367305040359497	0.6125810146331787	0.29141947627067566	1.07075834274292	0.47223806381225586	-1.3509453535079956	-0.990670919418335	-0.1278103142976761	-0.8502900004386902	-0.014069834724068642	0.2880828082561493	0.18293316662311554	0.02728385478258133	-1.2360206842422485	1.0803471803665161	0.9150941967964172	1.027482271194458	-0.5108358860015869	-0.12196122854948044	-0.7191092371940613	-0.23101571202278137	0.21020235121250153	0.1901436448097229	-0.8788810968399048	0.1273733377456665	0.880562424659729	-0.239773690700531	-1.1658504009246826	0.06684737652540207	-0.02739134058356285	-0.5391805171966553	-0.9698200225830078	0.5807210206985474	1.3152309656143188	0.9102516174316406
-0.25557345151901245	-0.27795568108558655	-1.6302202939987183	-0.6695196628570557	-0.04600328952074051	0.023942694067955017	0.1300612986087799	0.2681685984134674	0.8486085534095764	0.3510485887527466	-0.08603930473327637	0.3524838089942932	-0.2451733946800232	-0.4214021861553192	0.4007783532142639	3.4410908222198486	0.4905412793159485	0.2558085322380066	1.4433847665786743	0.4138365089893341	-0.7351083159446716	-1.6028683185577393	0.020253431051969528	-0.9207496047019958	0.11118164658546448	-0.2610492706298828	-0.34915661811828613	-0.2547295093536377	-0.9027363657951355	0.940325140953064	0.6141160726547241	1.6475821733474731	0.6896066069602966	-0.21591898798942566	-0.4041738212108612	0.13839739561080933	0.06192692369222641	0.1029108539223671	-0.6288332939147949	0.08301393687725067	1.1462692022323608	-0.020174577832221985	0.05789569765329361	0.5195379257202148	-0.10937273502349854	-0.6161287426948547	-0.6433790326118469	0.1700151413679123	0.8836640119552612	0.7464593052864075
-0.6436221599578857	-1.0966742038726807	-1.610693335533142	-0.8469911217689514	-0.44568774104118347	-0.07145190984010696	0.6687636375427246	-0.08764194697141647	1.7298846244812012	0.04875444993376732	-0.288962185382843	0.015599802136421204	-0.7031915187835693	-0.5177543759346008	0.12025699764490128	3.6741175651550293	0.6393682360649109	0.41396114230155945	1.1431573629379272	0.3846063017845154	-0.9458239674568176	-1.6252222061157227	0.08737526834011078	-0.8680763840675354	0.06765517592430115	-0.4494134485721588	-0.11862942576408386	-0.0006721392273902893	-1.2867474555969238	0.811528742313385	0.6439123749732971	1.150038242340088	-0.2666104733943939	0.11061573028564453	-1.0257209539413452	0.25249820947647095	0.24602428078651428	-0.2662714123725891	-0.6356196403503418	0.33719852566719055	1.0192618370056152	-0.38854724168777466	-0.5433648824691772	0.340620219707489	0.3230637311935425	-0.7945193648338318	-0.9069607853889465	0.5435359477996826	1.6379750967025757	1.3153268098831177
-0.897132396697998	-0.8198680281639099	-1.4295170307159424	-1.1588528156280518	-0.34108829498291016	-0.360851913690567	0.6953374147415161	0.19782665371894836	1.7895699739456177	-0.06678636372089386	-0.44395911693573	-0.6770117282867432	-0.43563032150268555	-0.5598875880241394	0.13525396585464478	3.513248920440674	0.5151429772377014	0.07536745816469193	1.556998372077942	0.4861637353897095	-0.7705631256103516	-1.3593919277191162	0.23924410343170166	-0.8895028829574585	0.07207078486680984	0.20000487565994263	0.5138005614280701	0.2854432463645935	-1.4331679344177246	0.7232095003128052	0.7135632038116455	1.2524405717849731	-0.6084669828414917	-0.1411721110343933	-0.7982121109962463	0.08743433654308319	0.47951385378837585	-0.12149196118116379	-0.5861755013465881	0.02394815906882286	1.0653321743011475	-0.45622506737709045	-0.7897545695304871	-0.15365271270275116	-0.1094287782907486	-0.6288875937461853	-1.0264558792114258	0.5834712982177734	1.5033835172653198	1.4440951347351074
-0.6047412157058716	-0.28994885087013245	-1.681939721107483	-0.7744982838630676	-0.10283171385526657	0.002069879323244095	0.03519894927740097	0.45265036821365356	1.4760034084320068	0.2764134705066681	-0.2302320897579193	0.08428747951984406	0.18764397501945496	-0.4446992874145508	0.3767182528972626	3.3378238677978516	0.21934355795383453	0.22552156448364258	1.4616680145263672	0.11325746029615402	-0.6417548656463623	-1.6051745414733887	0.242339089512825	-1.0237544775009155	0.2515084445476532	0.30326250195503235	-0.2365729808807373	-0.2803652584552765	-1.2164130210876465	0.9004485607147217	0.9459608793258667	1.5220922231674194	0.35894250869750977	-0.0005734264850616455	-0.5418694019317627	0.09052439779043198	0.29453733563423157	-0.25860142707824707	-0.967301607131958	-0.3241930902004242	0.9663133025169373	0.22209382057189941	0.11392984539270401	0.5159912705421448	-0.16307316720485687	-0.5074895024299622	-0.4800959825515747	-0.027150921523571014	0.8665226697921753	0.7408386468887329
-0.05982217192649841	-0.4493568241596222	-1.658524751663208	-0.777136504650116	-0.11749126017093658	-0.11189911514520645	-0.011821974068880081	-0.008901514112949371	1.0333935022354126	0.1635178178548813	-0.4789028763771057	0.4658290147781372	-0.7392726540565491	-0.23387007415294647	0.41304683685302734	3.7638697624206543	0.2096584439277649	0.3390933573246002	1.3222249746322632	0.3064422905445099	-0.6613587141036987	-1.604033350944519	0.026793336495757103	-0.864631175994873	0.06823117285966873	-0.0018129681702703238	-0.42087626457214355	-0.44273641705513	-0.9200027585029602	0.7697802186012268	0.838119387626648	1.3302065134048462	0.6979787349700928	-0.2813730537891388	-0.32868751883506775	0.026753932237625122	-0.038253478705883026	-0.14154939353466034	-0.7988328337669373	0.1777067333459854	0.9892703294754028	-0.156561017036438	-0.06559541076421738	0.7391866445541382	-0.31175586581230164	-0.6842337846755981	-0.8450173139572144	0.14205384254455566	1.0457885265350342	0.734849750995636
-0.22706931829452515	-0.3168911039829254	-1.7799746990203857	-0.8960248231887817	-0.01228073239326477	-0.16060608625411987	0.21761587262153625	0.25913310050964355	0.9101195931434631	0.5673545002937317	-0.478643536567688	0.14633606374263763	-0.4447624683380127	-0.330244779586792	0.24042361974716187	3.6718523502349854	0.38173526525497437	0.4539724886417389	1.443098545074463	-0.048898305743932724	-0.6643422842025757	-1.496077537536621	-0.3459160029888153	-0.9087895750999451	-0.10071709752082825	0.20077817142009735	0.023674242198467255	-0.4607393443584442	-1.0480550527572632	0.9946017861366272	0.6589862108230591	1.2946513891220093	0.5230778455734253	-0.6100690960884094	-0.1519424319267273	-0.00853179395198822	0.1969721019268036	0.012528114020824432	-0.8400954008102417	-0.25252360105514526	1.0751887559890747	-0.1338619887828827	-0.17388394474983215	0.514182984828949	-0.37141525745391846	-0.4940589368343353	-1.0284795761108398	0.21105943620204926	1.0742785930633545	0.7141237258911133
-0.4990570843219757	-0.3127999007701874	-1.4532265663146973	-1.119046926498413	0.07549255341291428	0.1500970721244812	0.3290904462337494	0.23612353205680847	1.6235873699188232	0.7039631009101868	-0.18876565992832184	0.412673681974411	-0.5249663591384888	-0.6047334671020508	-0.3646796941757202	3.3073606491088867	0.5915943384170532	0.51111900806427	1.3429772853851318	-0.16720706224441528	-1.0903433561325073	-1.0715280771255493	-0.6504416465759277	-0.7746165990829468	-0.09875363111495972	0.32416054606437683	-0.039755646139383316	-0.6781224012374878	-0.9064560532569885	1.0741206407546997	0.3672994375228882	1.0774106979370117	0.4861205816268921	-0.1199946179986	-0.021049194037914276	-0.2539196312427521	0.2375180721282959	-0.3421013355255127	-0.5507534146308899	-0.3645622134208679	1.331527590751648	0.3584677577018738	0.2142953872680664	0.7470239400863647	0.2783201336860657	-0.5802078247070312	-1.0950894355773926	0.838996410369873	0.8256409764289856	0.181216299533844
-0.5420280694961548	-0.4036870300769806	-1.3950753211975098	-1.134273886680603	-0.0022573471069335938	0.43830862641334534	0.19502446055412292	0.13737572729587555	1.5578632354736328	0.4797131419181824	-0.1462942659854889	0.37627148628234863	-0.48751911520957947	-0.637748122215271	-0.3814072906970978	3.529829502105713	0.3597821593284607	0.33451342582702637	1.3051115274429321	-0.043541133403778076	-1.043210506439209	-1.1724478006362915	-0.8540459871292114	-1.145769476890564	-0.07646487653255463	0.16798588633537292	-0.09353528171777725	-0.6532271504402161	-0.902374804019928	1.1594234704971313	0.3916783332824707	1.0857268571853638	0.5401380062103271	-0.16842269897460938	-0.012956157326698303	-0.16093087196350098	0.4066922962665558	-0.4174353778362274	-0.4826154112815857	-0.31623345613479614	1.3290201425552368	0.4209398925304413	-0.10042974352836609	0.8984441757202148	0.282291442155838	-0.36358633637428284	-1.0550382137298584	0.7062091827392578	0.9413455128669739	0.07296507805585861
-0.354420930147171	-0.3959907293319702	-1.3007900714874268	-0.7014378905296326	0.20699605345726013	0.12244703620672226	0.04265806823968887	0.2528707683086395	1.158491849899292	0.49193358421325684	-0.5342186689376831	-0.03164666146039963	-0.2930302619934082	-0.01981165073812008	-0.2330286204814911	3.5338480472564697	0.19298523664474487	0.16585838794708252	1.1055374145507812	0.06085965782403946	-0.5465723872184753	-1.4009816646575928	-0.3902512788772583	-0.8535619378089905	-0.37968599796295166	0.49963730573654175	-0.08413593471050262	-0.6943313479423523	-0.9932712912559509	1.3802448511123657	0.5783596634864807	1.0999176502227783	0.60539710521698	-0.2720865309238434	-0.06442174315452576	-0.544457733631134	0.3877611756324768	-0.31641900539398193	-0.3399038314819336	-0.1747860461473465	1.2728350162506104	0.24693846702575684	-0.23109880089759827	1.1248359680175781	0.08472085744142532	-0.7743237614631653	-0.8777998685836792	0.363927960395813	0.9627671837806702	0.5283270478248596
-0.5378130674362183	-0.44814014434814453	-1.6152392625808716	-1.0643519163131714	0.023631028831005096	0.17962658405303955	0.26874539256095886	0.20234861969947815	1.5723869800567627	0.8030427694320679	-0.07414746284484863	0.4764212965965271	-0.6620060801506042	-0.49075815081596375	-0.28224092721939087	3.3475916385650635	0.5079500675201416	0.5529845356941223	1.2277095317840576	-0.08398772776126862	-1.105685830116272	-1.1449215412139893	-0.8800594210624695	-0.8679926991462708	-0.16912086308002472	0.22409555315971375	0.009154333733022213	-0.6817836761474609	-0.7936930060386658	1.0306956768035889	0.20222848653793335	1.2132306098937988	0.3943851888179779	-0.14764338731765747	0.008838370442390442	-0.08396951109170914	0.2085329294204712	-0.4164280295372009	-0.4772202968597412	-0.43741142749786377	1.416029930114746	0.458534300327301	0.09549733251333237	0.8969899415969849	0.3704592287540436	-0.6555396318435669	-1.1404026746749878	0.903794527053833	0.9112235307693481	0.020672909915447235
-1.000079870223999	-0.41220471262931824	-1.7031153440475464	-1.1614810228347778	-0.16514581441879272	-0.0073714479804039	0.3792610168457031	0.19295907020568848	1.7556123733520508	0.17736712098121643	-0.5301189422607422	0.321919709444046	-0.16444772481918335	-0.7631356120109558	-0.24401849508285522	3.556084156036377	0.1092742532491684	0.11337276548147202	1.3257297277450562	-0.26359641551971436	-1.0904278755187988	-1.28350830078125	-0.8394774198532104	-1.200002908706665	0.1767764538526535	-0.04335298761725426	-0.008106720633804798	-0.6166504621505737	-1.0305092334747314	0.9471422433853149	0.5395841002464294	1.512171983718872	-0.16479574143886566	-0.11828199774026871	-0.42703086137771606	0.006171882152557373	0.42809900641441345	-0.036349181085824966	-0.45166048407554626	-0.6662147641181946	1.2454720735549927	0.12232566624879837	0.0617261603474617	0.5982503890991211	-0.46510639786720276	-0.3846641480922699	-0.8690622448921204	0.5163135528564453	0.797110915184021	0.5126829147338867
-0.5039076805114746	-0.7460991740226746	-1.2112298011779785	-0.9481824636459351	-0.36057326197624207	-0.49690181016921997	0.740218460559845	-0.009851060807704926	1.532187819480896	-0.08104304224252701	-0.5996301174163818	-0.3373367190361023	-0.36814042925834656	-0.13248662650585175	0.028307627886533737	3.680673599243164	0.8083120584487915	-0.07365138828754425	1.6798185110092163	0.5937439799308777	-0.689949095249176	-1.4384174346923828	0.07354553043842316	-0.6745908856391907	-0.22747120261192322	0.1124071255326271	0.3321680724620819	-0.053195469081401825	-1.4059022665023804	0.6535702347755432	0.9390633702278137	1.2556687593460083	-0.4510626792907715	-0.17212677001953125	-0.7859522700309753	-0.13847187161445618	0.5849025845527649	0.1025199219584465	-0.3825995922088623	0.23938307166099548	0.8758134245872498	-0.16365832090377808	-0.6789773106575012	0.16339199244976044	0.10640443861484528	-0.7685626745223999	-0.9082644581794739	0.6059058904647827	1.4574472904205322	1.4664534330368042
-0.4872620105743408	-0.5828532576560974	-1.5969057083129883	-0.6562621593475342	-0.038014039397239685	-0.1095627099275589	-0.019665349274873734	0.27033355832099915	1.2568258047103882	-0.025138968601822853	-0.6244864463806152	0.25814712047576904	-0.26422882080078125	-0.29327914118766785	0.28123801946640015	3.605156660079956	-0.045085690915584564	0.19329392910003662	1.3001422882080078	0.37403604388237	-0.5963271856307983	-1.6313769817352295	0.17705675959587097	-1.1688406467437744	0.01859845407307148	0.2410379946231842	-0.36292335391044617	-0.579990565776825	-1.144728422164917	0.8432715535163879	1.0801414251327515	1.160733938217163	0.37799638509750366	-0.2954772114753723	-0.4402915835380554	0.025063246488571167	0.12245861440896988	-0.2845846116542816	-0.8863886594772339	-0.049390923231840134	0.8741054534912109	-0.07189080119132996	0.07821940630674362	0.6815506815910339	-0.27545100450515747	-0.7570210695266724	-0.6041058897972107	-0.0018970891833305359	1.0360798835754395	0.77080899477005
-0.5765975713729858	-0.5092093348503113	-1.7212493419647217	-0.7731331586837769	0.07165399938821793	-0.18613889813423157	0.14070016145706177	0.47014373540878296	1.1309099197387695	0.39589187502861023	-0.5525497198104858	0.08874569833278656	-0.11578603833913803	-0.31413134932518005	0.15414902567863464	3.555375337600708	0.15160493552684784	0.3045973479747772	1.3371888399124146	0.026952020823955536	-0.5318968892097473	-1.5306326150894165	-0.18063127994537354	-1.1462584733963013	-0.045960649847984314	0.43083328008651733	-0.06388857960700989	-0.5600872039794922	-1.1569968461990356	0.9088252782821655	0.9937424063682556	1.1765825748443604	0.15112681686878204	-0.5747036933898926	-0.2779639959335327	0.04523736611008644	0.27241238951683044	-0.1977567970752716	-0.9157794713973999	-0.40366578102111816	0.9456197023391724	-0.007645910605788231	-0.044054631143808365	0.5129395723342896	-0.3842022716999054	-0.6113966107368469	-0.7679439783096313	0.042840175330638885	1.0465484857559204	0.7256267070770264
-0.9770663976669312	-0.34803712368011475	-1.7819814682006836	-1.125142216682434	-0.0741022452712059	-0.2008923590183258	0.526359498500824	0.33639034628868103	1.6506978273391724	0.3400211036205292	-0.43447303771972656	0.3699173629283905	-0.203312486410141	-0.8662501573562622	-0.06937538087368011	3.332610607147217	0.4016357958316803	0.3646898567676544	1.3891146183013916	-0.33611375093460083	-1.065488576889038	-1.1821268796920776	-0.6866474151611328	-0.9228522181510925	0.07090086489915848	0.03223494440317154	0.1079084575176239	-0.5634413957595825	-1.0593303442001343	0.9870967864990234	0.5536379814147949	1.5313290357589722	-0.1721784770488739	-0.20271581411361694	-0.5076279044151306	-0.05127165466547012	0.37548819184303284	0.057319410145282745	-0.556922972202301	-0.7041491866111755	1.2736793756484985	0.03679560869932175	0.4457525312900543	0.35928845405578613	-0.3179453909397125	-0.6199663877487183	-0.9764431118965149	0.680732011795044	0.6313108205795288	0.6316918134689331
-0.8518373966217041	0.002647116780281067	-1.2492544651031494	-1.0226585865020752	0.11154187470674515	0.18110117316246033	-0.10237058997154236	0.19723528623580933	2.2386393547058105	-0.06494954228401184	0.01555413007736206	-0.5135305523872375	-0.3340988755226135	-0.7110933065414429	0.6040601134300232	2.7411317825317383	-0.2621776759624481	-0.273835688829422	1.1979968547821045	0.30536916851997375	-0.602249801158905	-1.2746976613998413	-0.09871603548526764	-1.1317253112792969	0.5429019331932068	-0.3507886826992035	0.033942244946956635	0.2704786956310272	-1.1654785871505737	1.2737700939178467	0.6778244376182556	1.3187615871429443	0.8650311231613159	-0.07515095919370651	-1.0196800231933594	0.2869585156440735	0.2547057569026947	-0.6656885147094727	-0.6667723059654236	-0.20516031980514526	0.8259468674659729	0.1279417872428894	-0.788424551486969	-0.537006139755249	-0.3388493061065674	-0.5356263518333435	-0.18017974495887756	0.30289536714553833	1.2579985857009888	1.709277629852295
-0.4997085630893707	-0.6111919283866882	-1.4595357179641724	-1.2416191101074219	-0.19031906127929688	-0.142643004655838	0.5754415392875671	0.5640549659729004	2.0480988025665283	-0.31151068210601807	0.3824606239795685	-0.5777180194854736	-0.5462590456008911	-1.5387649536132812	0.4712924659252167	3.2650644779205322	0.4927787184715271	0.5174874067306519	1.228792667388916	0.0076681822538375854	-1.068892478942871	-1.1453901529312134	-0.6770232319831848	-0.8787615895271301	0.7466412782669067	-0.2813435196876526	0.3897347152233124	0.45572608709335327	-1.1836949586868286	1.119260549545288	0.43003857135772705	1.7065199613571167	0.46542292833328247	0.13033369183540344	-1.0387990474700928	0.11955323070287704	0.20569723844528198	-0.34640491008758545	-0.5015209913253784	-0.42159920930862427	1.12785005569458	-0.34445488452911377	-0.2935316860675812	-0.8552688956260681	-0.08601777255535126	-0.22075659036636353	-0.7057153582572937	0.42460229992866516	1.043408989906311	1.331311583518982
-1.0178172588348389	-0.5261491537094116	-1.9371583461761475	-0.9730555415153503	-0.13964147865772247	-0.039857201278209686	0.47950735688209534	0.33071020245552063	1.6492908000946045	0.49651217460632324	-0.3258424997329712	0.5306700468063354	-0.38343194127082825	-0.7678183913230896	-0.08217903226613998	3.316692352294922	0.3533201217651367	0.44973132014274597	1.304320216178894	-0.18970775604248047	-1.2110319137573242	-1.1938433647155762	-0.8000291585922241	-1.0530834197998047	0.04421287775039673	-0.13110314309597015	0.16215850412845612	-0.6241075992584229	-0.9094929099082947	0.8629564046859741	0.3972603380680084	1.4973735809326172	-0.31433311104774475	-0.2306043803691864	-0.49248582124710083	0.16500897705554962	0.3666098415851593	0.0729643926024437	-0.5441412925720215	-0.7322492003440857	1.4362690448760986	0.1674502193927765	0.17433670163154602	0.5563225150108337	-0.21384315192699432	-0.7741035223007202	-0.9714406728744507	0.7507424354553223	0.6979990601539612	0.4754561185836792
-0.8455905914306641	-0.3624899685382843	-1.5099623203277588	-0.6889136433601379	0.05358860641717911	-0.3295101225376129	0.20906640589237213	0.407768577337265	1.1792479753494263	0.24072536826133728	-0.681110143661499	0.007544577121734619	-0.022630318999290466	-0.3240368664264679	0.06663444638252258	3.455467939376831	0.18739455938339233	-0.12083161622285843	1.3452918529510498	-0.07494695484638214	-0.5485932230949402	-1.4709008932113647	-0.13550226390361786	-1.0048681497573853	-0.17434661090373993	0.2582097351551056	-0.05111193656921387	-0.5766680836677551	-1.2033528089523315	1.2267283201217651	0.6849491596221924	1.5728445053100586	-0.04531651735305786	-0.28972265124320984	-0.3667183816432953	-0.4379698932170868	0.6078293323516846	0.09726866334676743	-0.31610625982284546	-0.5046579241752625	1.2570762634277344	-0.04399201273918152	0.1124301478266716	0.6331703066825867	-0.6435339450836182	-0.9101518392562866	-0.9718107581138611	0.27892518043518066	0.7936279773712158	0.9199358224868774
-0.7161997556686401	-0.0765613317489624	-1.8090218305587769	-1.0136131048202515	0.1792730689048767	0.935706377029419	-0.061640094965696335	-0.6450665593147278	2.1826322078704834	0.04271781072020531	-1.3735294342041016	0.2828592360019684	-0.3188383877277374	-0.381824791431427	-0.6882375478744507	3.490586519241333	-0.22083652019500732	0.726543664932251	0.929754912853241	0.29950717091560364	-1.3701096773147583	-1.432523488998413	-0.8450686931610107	-1.1049386262893677	-0.4915497303009033	-0.011833258904516697	0.12650346755981445	-1.0273834466934204	-0.4796692728996277	1.174890398979187	1.2157498598098755	1.2042080163955688	-0.43523070216178894	-0.5534800887107849	-0.8445410132408142	0.14903637766838074	-0.09419964998960495	-0.6170114278793335	-1.254058599472046	0.28507739305496216	1.1966487169265747	0.6351563930511475	-0.29483461380004883	0.4497537612915039	-0.05017833039164543	-0.21161991357803345	-0.9451790452003479	-0.06642307341098785	1.3331815004348755	0.40696561336517334
-0.6282533407211304	-0.4206317663192749	-1.867282509803772	-0.7038722038269043	-0.003885120153427124	-0.16814444959163666	-0.12433019280433655	0.3607386648654938	0.9951059818267822	0.424399733543396	-0.679010272026062	0.22483699023723602	-0.47446078062057495	-0.08534745872020721	0.30829694867134094	3.478609800338745	0.17923054099082947	0.14067208766937256	1.6715348958969116	0.2995769679546356	-0.9186249375343323	-1.6739261150360107	0.016885600984096527	-1.099405288696289	-0.2195194810628891	0.16349543631076813	0.28003570437431335	-0.38498178124427795	-1.1956136226654053	1.2188527584075928	0.6134011149406433	1.3013544082641602	0.43280768394470215	-0.5540886521339417	-0.6269740462303162	-0.16121649742126465	-0.11607589572668076	-0.13921496272087097	-0.8785600662231445	-0.04287787899374962	1.2051753997802734	0.08766427636146545	-0.6172090172767639	0.460165798664093	-0.1699451357126236	-1.0878568887710571	-0.8395268321037292	0.47884559631347656	1.2319073677062988	0.8074026703834534
-0.7256019115447998	-0.2576621472835541	-1.4985466003417969	-1.3318865299224854	0.023983903229236603	0.1907639503479004	0.458754301071167	-0.003912888467311859	2.7148101329803467	0.45119231939315796	0.10180245339870453	-0.23706811666488647	-0.01041334867477417	-1.1616201400756836	0.12483102828264236	2.7192628383636475	0.1570611298084259	-0.21065828204154968	1.7965683937072754	0.39160698652267456	-0.6522040963172913	-0.940495491027832	-1.1530872583389282	-1.587750792503357	-0.03217172995209694	-0.39454394578933716	0.46444380283355713	-0.18726974725723267	-1.4110136032104492	1.2971891164779663	0.12154515832662582	1.356279969215393	0.34940463304519653	-0.326603502035141	-0.8481110334396362	-0.10968344658613205	0.6935358643531799	-0.7939369082450867	-1.2341399192810059	-0.5311495065689087	0.7245967388153076	0.2978588938713074	-0.42362484335899353	-0.3820051848888397	0.1506713181734085	-0.4161142408847809	-0.8231249451637268	1.0404741764068604	1.751729130744934	0.6546246409416199
-0.7251461744308472	-0.578061580657959	-1.7128602266311646	-0.6173737049102783	-0.01568259298801422	-0.30135950446128845	-0.1703638881444931	0.4727573096752167	1.3555140495300293	0.4815921187400818	-0.7790542244911194	0.1562931090593338	-0.11947173625230789	-0.06434661149978638	0.19444122910499573	3.4254276752471924	-0.27332696318626404	0.010033972561359406	1.528183937072754	0.18880745768547058	-0.6823235154151917	-1.6357430219650269	0.04885723069310188	-1.147051215171814	-0.1405964344739914	0.49566394090652466	0.01828347146511078	-0.5908308029174805	-1.3011194467544556	0.8994888663291931	0.9301132559776306	1.167179822921753	0.179544597864151	-0.4616714119911194	-0.5068109035491943	-0.3018765449523926	0.024276643991470337	-0.23975497484207153	-0.884792685508728	-0.2146262377500534	0.9007697105407715	0.3032166361808777	-0.43127793073654175	0.5255759954452515	-0.270172119140625	-1.1226884126663208	-0.6815203428268433	0.14794622361660004	1.2333412170410156	0.8017587065696716
-0.7694287300109863	-0.4149535596370697	-1.3773584365844727	-1.2850754261016846	0.12380658835172653	0.18867838382720947	0.48463889956474304	-0.14111417531967163	2.847717761993408	0.3420054018497467	-0.022203493863344193	-0.35123011469841003	0.09789793938398361	-1.1827753782272339	-0.021653838455677032	2.5801193714141846	0.2554283142089844	-0.2144414484500885	1.7316557168960571	0.30158236622810364	-0.6606451869010925	-0.9386168718338013	-1.1354200839996338	-1.5446852445602417	-0.10220589488744736	-0.4662953019142151	0.24945341050624847	-0.1412166953086853	-1.4674240350723267	1.3917415142059326	0.21517877280712128	1.3449554443359375	0.49929893016815186	-0.3263044059276581	-0.9171833992004395	-0.0931561216711998	0.5674052238464355	-0.9046295285224915	-1.2946419715881348	-0.5560417771339417	0.6556180119514465	0.36631307005882263	-0.3952684700489044	-0.2955629229545593	0.1772507131099701	-0.4203545153141022	-0.8416645526885986	0.938996434211731	1.5542781352996826	0.6928792595863342
-0.7220267057418823	-0.33762478828430176	-1.1231485605239868	-1.180152416229248	0.10975746065378189	0.35213491320610046	0.25352275371551514	0.0944162905216217	3.0664219856262207	0.4123431444168091	-0.1815907061100006	-0.20366647839546204	0.27532410621643066	-0.9167994856834412	-0.05854631960391998	2.5190024375915527	0.17978143692016602	0.04158251732587814	1.8557108640670776	0.4851822853088379	-0.6362867951393127	-0.9987484216690063	-1.0728296041488647	-1.7231206893920898	-0.2373431921005249	-0.3220170736312866	0.04668428748846054	-0.010948099195957184	-1.3362923860549927	1.38796865940094	0.3495771288871765	1.3423304557800293	0.4738568067550659	-0.3659379184246063	-1.2095681428909302	-0.11393053084611893	0.8064336180686951	-0.8711460828781128	-1.3159146308898926	-0.44437310099601746	0.8442233204841614	0.5213368535041809	-0.40287256240844727	-0.14643728733062744	0.3809460401535034	-0.44528332352638245	-0.8108363747596741	0.9957151412963867	1.612192988395691	0.6998358964920044
-0.5145485401153564	-0.8367329835891724	-1.2778618335723877	-0.9873511791229248	-0.3613881766796112	-0.38261643052101135	0.8596563935279846	-0.029010958969593048	1.6225073337554932	-0.050024621188640594	-0.5511072278022766	-0.4261421859264374	-0.283517450094223	-0.330357164144516	0.09819450229406357	3.58024263381958	0.5522611737251282	-0.0506901778280735	1.6322044134140015	0.6576078534126282	-0.841492235660553	-1.3884470462799072	0.2180822491645813	-0.5793808698654175	-0.011878706514835358	0.14559471607208252	0.28389617800712585	0.1029193252325058	-1.3490347862243652	0.7506908774375916	0.9894759058952332	1.1150538921356201	-0.4626011550426483	-0.2742884159088135	-0.9331858158111572	-0.07266145199537277	0.5419864058494568	-0.20259621739387512	-0.48063722252845764	0.04643306881189346	0.8857433795928955	-0.19974634051322937	-1.0000876188278198	0.06991811841726303	-0.1922796219587326	-0.645762026309967	-0.9345077872276306	0.5052593350410461	1.4464935064315796	1.7112377882003784
-0.8071671724319458	-0.20473596453666687	-1.4967952966690063	-1.1415797472000122	0.0143171027302742	0.2666991949081421	0.3950212299823761	0.0021380335092544556	2.7208287715911865	0.5857557654380798	0.10669471323490143	-0.1501990556716919	-0.20446065068244934	-1.0002864599227905	0.020587529987096786	2.7210135459899902	0.06153952330350876	-0.22512412071228027	1.6682052612304688	0.5541810393333435	-0.6494950652122498	-0.8863945007324219	-1.4753817319869995	-1.6419636011123657	-0.15260468423366547	-0.38662171363830566	0.377376914024353	-0.26013314723968506	-1.1816437244415283	1.2866754531860352	0.06350614875555038	1.3657138347625732	0.3949783742427826	-0.47629314661026	-0.9067951440811157	-0.048111893236637115	0.784557044506073	-0.6618548631668091	-1.2438552379608154	-0.5448721051216125	0.9399089217185974	0.14913901686668396	-0.33845484256744385	-0.3571246564388275	-0.011219266802072525	-0.5713937878608704	-0.8837366700172424	1.246037244796753	1.7236590385437012	0.8094883561134338
-0.854896068572998	-0.3833423852920532	-1.3893097639083862	-1.123757004737854	0.1324443221092224	0.27412864565849304	0.45227867364883423	-0.10649316757917404	2.9193825721740723	0.46465370059013367	-0.007587894797325134	-0.27448707818984985	-0.1048932671546936	-1.0051205158233643	-0.09804268181324005	2.617537260055542	0.14241111278533936	-0.1602017879486084	1.6388578414916992	0.4993957281112671	-0.6735393404960632	-0.9291022419929504	-1.4290869235992432	-1.5723371505737305	-0.21689897775650024	-0.463920921087265	0.17727868258953094	-0.14401015639305115	-1.218845009803772	1.369612693786621	0.1171572357416153	1.368228554725647	0.5202530026435852	-0.4492156505584717	-0.9693228602409363	-0.029351502656936646	0.6775253415107727	-0.7487165331840515	-1.3333182334899902	-0.5215407013893127	0.8682188391685486	0.18842971324920654	-0.32629767060279846	-0.3107159733772278	0.014033883810043335	-0.6141692996025085	-0.8750588893890381	1.2249150276184082	1.49634850025177	0.8500276803970337
-0.5012871026992798	-0.6603421568870544	-1.6265352964401245	-0.9900686740875244	0.20897281169891357	-0.1814144253730774	0.5664801001548767	-0.3727825880050659	2.398886203765869	0.6160683035850525	-0.8914017677307129	-0.2742610573768616	-0.3518579304218292	-0.36856937408447266	-0.16126391291618347	3.361527442932129	0.014822647906839848	0.064372219145298	1.7825149297714233	0.3669240474700928	-0.9251071810722351	-0.9549723863601685	-1.5448771715164185	-1.5309877395629883	-0.6650524735450745	-0.4735299348831177	0.7364528179168701	0.0643443614244461	-0.7587607502937317	0.9516067504882812	-0.12460235506296158	1.8192203044891357	-0.21019411087036133	-0.7565344572067261	-0.6929165124893188	-0.2598148286342621	0.4636736512184143	-0.6155219078063965	-0.9741137027740479	-0.6075241565704346	1.1620327234268188	-0.013399142771959305	0.008067980408668518	-0.23871095478534698	-0.1338873654603958	-0.005970373749732971	-0.9392560720443726	1.173164963722229	1.4214646816253662	0.715258777141571
-0.5118322372436523	-0.5776677131652832	-1.6178570985794067	-1.0930708646774292	0.21575069427490234	-0.15533164143562317	0.6137728095054626	-0.2700103223323822	2.4727091789245605	0.48229408264160156	-0.7216581106185913	-0.518212080001831	-0.30796995759010315	-0.7069069147109985	0.050075724720954895	3.3445029258728027	0.09772540628910065	0.07434853166341782	1.8965173959732056	0.26333239674568176	-1.021121621131897	-1.0023212432861328	-1.231255054473877	-1.4387333393096924	-0.5198993682861328	-0.5062119364738464	0.6599359512329102	0.1443757563829422	-0.8888869285583496	1.0092124938964844	-0.12624390423297882	1.7235758304595947	-0.13605576753616333	-0.5802052021026611	-0.7553203105926514	-0.2586093544960022	0.48849624395370483	-0.5743992924690247	-0.9706398248672485	-0.6801354885101318	1.09158194065094	0.05730438232421875	-0.07028132677078247	-0.2588467299938202	-0.11769360303878784	0.06758236885070801	-0.8916027545928955	1.0248087644577026	1.4005628824234009	0.8135402202606201
-0.8728554248809814	-0.6031543016433716	-1.8628534078598022	-1.1854897737503052	0.2908783555030823	0.08200132101774216	0.6615618467330933	-0.6355257630348206	1.9855854511260986	0.35192155838012695	-0.6195858120918274	0.03314072638750076	-0.12502098083496094	-0.615197479724884	-0.6154413223266602	3.2914786338806152	0.196247398853302	-0.08534128963947296	1.5893980264663696	0.0869026854634285	-1.3038814067840576	-0.5107556581497192	-1.9849451780319214	-1.2784749269485474	-0.1757347285747528	-0.7646195292472839	0.5274154543876648	-0.13287168741226196	-0.8556047677993774	1.2165230512619019	0.01795659214258194	1.6340739727020264	0.04360106214880943	-0.44655412435531616	-0.6453341245651245	-0.08051388710737228	-0.08673077076673508	-1.0878312587738037	-0.8141528367996216	-0.6684927940368652	1.1049315929412842	0.23679322004318237	-0.11347184330224991	0.09282105416059494	-0.22111551463603973	0.0040174201130867004	-0.9287381768226624	1.1894848346710205	1.3288947343826294	0.73552405834198
-0.43720412254333496	-0.5234517455101013	-1.347922682762146	-1.1886587142944336	0.16152289509773254	0.07553527504205704	0.5214126110076904	-0.021801508963108063	2.6228487491607666	0.48787951469421387	-0.7168289422988892	-0.16206392645835876	-0.14611056447029114	-0.6385341286659241	0.058220863342285156	3.2455437183380127	-0.032420650124549866	0.13560396432876587	1.8474751710891724	0.42986124753952026	-1.0669094324111938	-0.9272767901420593	-1.1838924884796143	-1.5797666311264038	-0.5310155749320984	-0.3521142303943634	0.4328998625278473	0.2710305452346802	-0.8618646264076233	1.0431660413742065	-0.0739922970533371	1.7945833206176758	-0.19164513051509857	-0.6502095460891724	-0.9008349776268005	-0.18964117765426636	0.7432015538215637	-0.5954906940460205	-0.9962709546089172	-0.7024428844451904	1.1799840927124023	0.17311090230941772	-0.19506531953811646	-0.15221978724002838	-0.1415797770023346	0.11006419360637665	-0.8678287863731384	1.1005412340164185	1.4477380514144897	0.7503279447555542
-0.879335880279541	-0.743872880935669	-1.4542696475982666	-1.0291674137115479	-0.38394659757614136	-0.7519614100456238	0.5524945855140686	0.26726293563842773	1.489171028137207	0.046186964958906174	-0.6661008596420288	-0.7693085074424744	-0.12906914949417114	-0.33795562386512756	0.23999431729316711	3.5697195529937744	0.6264480948448181	-0.0356677807867527	1.356244444847107	0.3994489908218384	-0.547913134098053	-1.288242220878601	0.12714555859565735	-0.8630040884017944	-0.24158161878585815	0.17127181589603424	0.5242409110069275	0.4257087707519531	-1.4623558521270752	0.8891037702560425	0.7644740343093872	1.6190229654312134	-0.5893664360046387	-0.2209046185016632	-0.6440945863723755	-0.22947657108306885	0.7339533567428589	0.48773905634880066	-0.304666131734848	0.08753842115402222	0.9260867834091187	-0.3812297284603119	-0.5961846113204956	-0.23661689460277557	-0.003913920372724533	-0.5908005237579346	-1.0979623794555664	0.6592534780502319	1.2228251695632935	1.3470630645751953
-0.7233254909515381	-0.6126752495765686	-1.457297682762146	-0.853232741355896	0.30135947465896606	0.2652536630630493	0.12611250579357147	0.24880322813987732	2.6628167629241943	0.37081974744796753	-0.6020959615707397	-0.019567809998989105	0.18249967694282532	-0.4869576394557953	0.0025597959756851196	2.952916383743286	0.0034593893215060234	0.26583775877952576	1.8016057014465332	0.43132805824279785	-0.8184203505516052	-0.9165152311325073	-0.8406205773353577	-1.73906672000885	-0.45546984672546387	-0.5365340113639832	0.1743614375591278	0.046926431357860565	-1.3619232177734375	1.312231421470642	0.17654064297676086	1.2323729991912842	0.1599721759557724	-0.5334539413452148	-0.9935359358787537	0.11211219429969788	0.7205972671508789	-0.7727246284484863	-0.9992871880531311	-0.5166386961936951	1.132873773574829	0.3684768080711365	-0.0117015540599823	0.0803719237446785	0.3045414984226227	-0.19236528873443604	-0.7117591500282288	0.9606902599334717	1.8316389322280884	0.8439211249351501
-0.8572731018066406	-0.6000586748123169	-1.891472578048706	-1.237958312034607	0.2532663345336914	0.08662662655115128	0.656365156173706	-0.6388853788375854	2.0515522956848145	0.3546539843082428	-0.7040300965309143	-0.21622812747955322	0.08071406930685043	-0.7516303062438965	-0.48815393447875977	3.3854613304138184	0.253633588552475	-0.07896029204130173	1.637317419052124	0.011841103434562683	-1.4508243799209595	-0.39893293380737305	-1.6743651628494263	-1.0617318153381348	-0.07558191567659378	-0.7107839584350586	0.39308422803878784	0.11484211683273315	-0.817549467086792	1.2636168003082275	0.012823420576751232	1.461058259010315	0.003882363438606262	-0.14270460605621338	-0.6799637079238892	-0.15613552927970886	-0.16920483112335205	-1.0171092748641968	-0.7707416415214539	-0.6662014126777649	1.0683501958847046	0.22813868522644043	-0.2101365625858307	0.16053363680839539	-0.21634529531002045	0.10360660403966904	-0.8925435543060303	1.2833212614059448	1.3112348318099976	0.821692705154419
-0.8475054502487183	-0.5513501167297363	-1.7962703704833984	-1.2572988271713257	0.24450740218162537	0.2951625883579254	0.5591425895690918	-0.4795657694339752	2.128744602203369	0.314861536026001	-0.6596314311027527	0.06577126681804657	0.13263481855392456	-0.7850082516670227	-0.4878004193305969	3.25230073928833	0.10269571840763092	-0.0028967969119548798	1.6079108715057373	0.028494223952293396	-1.4657020568847656	-0.3587298095226288	-1.7262969017028809	-1.1245462894439697	-0.11187136918306351	-0.6572296619415283	0.3266529440879822	0.10904280096292496	-0.7571198344230652	1.3244129419326782	0.06393871456384659	1.503851294517517	-0.006198231130838394	-0.24391725659370422	-0.7755545973777771	-0.11816879361867905	0.06702446937561035	-1.0140544176101685	-0.7784421443939209	-0.7462970018386841	1.1630221605300903	0.2675376534461975	-0.34021782875061035	0.205180823802948	-0.18887358903884888	0.15048496425151825	-0.94170081615448	1.3247711658477783	1.4185320138931274	0.8035231232643127
-0.7683720588684082	-0.5998634099960327	-1.7218854427337646	-0.8181141018867493	0.3879815638065338	0.08465615659952164	0.33242109417915344	-0.008986957371234894	2.535128116607666	0.2925950884819031	-0.521638035774231	-0.2720613479614258	0.025153398513793945	-0.6533053517341614	0.002661611884832382	3.130293130874634	0.15604907274246216	0.06601045280694962	1.7521318197250366	0.3013043701648712	-0.804844856262207	-0.9129722118377686	-0.9216729998588562	-1.5192989110946655	-0.3344835937023163	-0.6939653754234314	0.41487494111061096	-0.08638996630907059	-1.3949960470199585	1.2340973615646362	0.05738405883312225	1.1739797592163086	0.23354358971118927	-0.4325910806655884	-0.7410980463027954	0.04956658184528351	0.4483684301376343	-0.739885687828064	-0.9460403323173523	-0.5251270532608032	0.9790539741516113	0.2704907953739166	0.04755934327840805	0.06316427141427994	0.09045116603374481	-0.21481159329414368	-0.6840654015541077	0.8889851570129395	1.7179332971572876	0.8557199835777283
-0.6146560907363892	-0.6712543368339539	-2.076993227005005	-0.5961650013923645	-0.35153183341026306	-0.30811047554016113	0.21261346340179443	-0.17748436331748962	1.1195247173309326	-0.12316544353961945	-0.7446165084838867	-0.2253941297531128	-0.3316665589809418	-0.11839023232460022	0.31625497341156006	3.903306007385254	0.39831531047821045	0.09923139959573746	1.416686773300171	0.27254804968833923	-0.6521812081336975	-1.2210839986801147	0.17968668043613434	-1.0129092931747437	0.2709844410419464	-0.07019564509391785	0.02570727840065956	-0.19089224934577942	-1.1661373376846313	0.8010006546974182	0.9011393189430237	0.7604867815971375	0.37213334441185	-0.24274230003356934	-0.43915972113609314	-0.016053803265094757	0.41916030645370483	-0.6191765069961548	-0.574353039264679	0.1106543093919754	1.1355761289596558	-0.5201495885848999	0.06913993507623672	0.3952266573905945	-0.4812694489955902	-0.514860212802887	-1.1271053552627563	0.5003750324249268	1.4416115283966064	1.4807661771774292
-1.098939061164856	-0.5120580792427063	-2.027862548828125	-1.1996281147003174	0.18667179346084595	0.843487560749054	0.4068760573863983	-0.4370066225528717	2.2627837657928467	0.17513008415699005	-1.4647303819656372	0.3293238580226898	-0.40180733799934387	-0.0004285648465156555	-0.8376345038414001	3.1184871196746826	-0.40311896800994873	1.2928674221038818	0.999178946018219	0.09180081635713577	-1.6841249465942383	-1.0362848043441772	-0.6898195147514343	-1.059220552444458	-0.3690970242023468	0.04226279631257057	-0.09246966242790222	-0.4629494845867157	-0.5924923419952393	1.658965826034546	1.0059151649475098	1.2909212112426758	-0.1529396027326584	-0.3695046603679657	-0.6270295977592468	0.021014980971813202	-0.3853830397129059	-0.4766748547554016	-0.9842596650123596	0.47784462571144104	1.4494186639785767	0.8821882605552673	-0.6362720727920532	0.5246282815933228	-0.3398860991001129	-0.24453389644622803	-0.5404221415519714	0.35138437151908875	1.136556625366211	0.6989428400993347
-0.6993080377578735	-0.5711537003517151	-2.198753833770752	-0.6149383187294006	-0.2868977189064026	-0.1333351582288742	0.14250649511814117	-0.042273588478565216	1.0999433994293213	-0.16797268390655518	-0.6129688620567322	-0.3153131306171417	-0.15816494822502136	-0.32355883717536926	0.28118565678596497	3.8708229064941406	0.6088292002677917	0.15162163972854614	1.452404260635376	0.24763205647468567	-0.7500362396240234	-1.231447696685791	0.22876283526420593	-1.0349609851837158	0.27588215470314026	0.007744896225631237	-0.054602522403001785	-0.11745855957269669	-1.1167938709259033	0.8546537160873413	0.9339516162872314	0.8751282095909119	0.3067636787891388	-0.3006734251976013	-0.3918638229370117	-0.011730194091796875	0.5920558571815491	-0.5669188499450684	-0.6004042029380798	0.00010816287249326706	1.2592054605484009	-0.3322868347167969	0.17998075485229492	0.45446479320526123	-0.39274516701698303	-0.41842928528785706	-1.1153790950775146	0.5812867879867554	1.3253079652786255	1.3658027648925781
-0.6993080377578735	-0.5711537003517151	-2.198753833770752	-0.6149383187294006	-0.2868977189064026	-0.1333351582288742	0.14250649511814117	-0.042273588478565216	1.0999433994293213	-0.16797268390655518	-0.6129688620567322	-0.3153131306171417	-0.15816494822502136	-0.32355883717536926	0.28118565678596497	3.8708229064941406	0.6088292002677917	0.15162163972854614	1.452404260635376	0.24763205647468567	-0.7500362396240234	-1.231447696685791	0.22876283526420593	-1.0349609851837158	0.27588215470314026	0.007744896225631237	-0.054602522403001785	-0.11745855957269669	-1.1167938709259033	0.8546537160873413	0.9339516162872314	0.8751282095909119	0.3067636787891388	-0.3006734251976013	-0.3918638229370117	-0.011730194091796875	0.5920558571815491	-0.5669188499450684	-0.6004042029380798	0.00010816287249326706	1.2592054605484009	-0.3322868347167969	0.17998075485229492	0.45446479320526123	-0.39274516701698303	-0.41842928528785706	-1.1153790950775146	0.5812867879867554	1.3253079652786255	1.3658027648925781
-0.6137411594390869	-0.6190505623817444	-2.078354835510254	-0.5304776430130005	-0.3340331017971039	-0.2928897738456726	0.23622754216194153	-0.16734760999679565	1.1166965961456299	-0.09783925116062164	-0.6960113048553467	-0.19307011365890503	-0.274975061416626	-0.06728609651327133	0.3475213646888733	3.8173577785491943	0.4055039584636688	0.1213613972067833	1.3669761419296265	0.3479514718055725	-0.6445536613464355	-1.2593258619308472	0.13609999418258667	-1.0163989067077637	0.26044073700904846	-0.060141049325466156	0.040517475455999374	-0.16675397753715515	-1.2281640768051147	0.79993736743927	0.8774174451828003	0.8658475279808044	0.36216241121292114	-0.27647361159324646	-0.5042477250099182	-0.026739440858364105	0.41881343722343445	-0.6409646272659302	-0.6211188435554504	0.14380599558353424	1.1362046003341675	-0.4536794126033783	0.014506906270980835	0.35950392484664917	-0.4303525984287262	-0.5292249917984009	-1.0935710668563843	0.5174965858459473	1.4766249656677246	1.4273489713668823
-0.32609444856643677	-0.6281706094741821	-1.614493727684021	-0.7926737070083618	-0.3050685226917267	0.23588243126869202	0.21977151930332184	-0.3874700367450714	1.3110357522964478	-0.06080842763185501	-0.8764224648475647	-0.22864827513694763	-0.11646867543458939	-0.48088279366493225	-0.5047429203987122	3.611381769180298	0.5982502102851868	-0.14470696449279785	1.239588975906372	-0.09159713238477707	-1.123368740081787	-0.9997645616531372	-0.6469020843505859	-1.1221935749053955	0.08559311926364899	-0.026047971099615097	0.0981902927160263	-0.40156033635139465	-0.747758686542511	0.6331109404563904	0.33350902795791626	0.6350660920143127	0.32205450534820557	-0.32698336243629456	-0.4914429783821106	-0.23347923159599304	0.48538535833358765	-0.47866714000701904	-0.348794162273407	-0.413482129573822	1.1812700033187866	-0.2690627872943878	-0.13012631237506866	0.4782024621963501	-0.3538300395011902	-0.21161353588104248	-0.9752463102340698	0.7530370950698853	1.3335142135620117	1.2837750911712646
-0.38082224130630493	-0.6753786206245422	-1.9061708450317383	-0.9148011803627014	-0.32707738876342773	0.24292466044425964	0.1648019254207611	-0.3483504354953766	1.3040430545806885	-0.045691341161727905	-0.778477668762207	-0.1732718050479889	-0.3399658501148224	-0.4491623044013977	-0.5215024352073669	3.7366409301757812	0.5157738924026489	-0.017226524651050568	1.2643096446990967	-0.006299622356891632	-1.145232081413269	-1.0056010484695435	-0.8482919335365295	-1.2150471210479736	0.040793277323246	-0.07594489306211472	0.1471787691116333	-0.375914603471756	-0.6165289282798767	0.621056079864502	0.1573498547077179	0.7546605467796326	0.2251737266778946	-0.37905725836753845	-0.44740673899650574	-0.13058391213417053	0.3801865577697754	-0.5256586074829102	-0.3611774444580078	-0.3979271948337555	1.350926399230957	-0.3137083649635315	-0.06742249429225922	0.47968652844429016	-0.3229263126850128	-0.2669357359409332	-0.9802688956260681	0.9443830251693726	1.374396562576294	1.1987056732177734
-0.46117928624153137	-0.5924027562141418	-1.7879401445388794	-0.6391148567199707	0.516148030757904	-0.3981133997440338	0.40391871333122253	0.06892439723014832	1.4372516870498657	0.3635755479335785	-0.8457518815994263	-0.008345574140548706	0.07174449414014816	-0.8366796374320984	-0.08889415115118027	3.1345362663269043	0.9948418736457825	0.1442740261554718	1.1529061794281006	-0.5221389532089233	-1.17383873462677	-1.6131391525268555	-0.7056270837783813	-0.8670547008514404	-0.5399394035339355	-0.26180243492126465	0.13464508950710297	-0.49623146653175354	-1.5210355520248413	0.6809428334236145	0.7422413229942322	1.1125824451446533	0.03707719221711159	0.2473108470439911	-0.28048232197761536	-0.09314491599798203	0.2355419099330902	-0.051122091710567474	-0.7601448893547058	-0.8703526258468628	1.544969916343689	0.01634436473250389	0.5908040404319763	0.48660221695899963	-0.03767583146691322	-0.49850741028785706	-0.7086634635925293	0.06273201107978821	0.9192433953285217	-0.09424343705177307
-0.46129491925239563	-0.5232964754104614	-2.0551657676696777	-0.6471436023712158	0.48568490147590637	0.054178349673748016	0.33639758825302124	0.1737917810678482	1.5646518468856812	0.3889071047306061	-0.5237627625465393	0.656486451625824	-0.3661252558231354	-0.7567593455314636	-0.12880343198776245	3.1754817962646484	0.7384535074234009	0.47672930359840393	1.171573281288147	-0.29268157482147217	-1.109446406364441	-1.722151279449463	-1.0442326068878174	-1.0154824256896973	-0.49469462037086487	-0.5958753228187561	-0.12603145837783813	-0.6654230356216431	-1.3778408765792847	0.6170698404312134	0.7570133805274963	0.89096599817276	0.385949045419693	0.5143605470657349	-0.5276700854301453	0.19475585222244263	0.05931295454502106	-0.08552663773298264	-1.0069847106933594	-0.6956393122673035	1.1514605283737183	0.2111457884311676	0.4960784614086151	0.49056336283683777	-0.09881940484046936	-0.5263860821723938	-0.5213350653648376	-0.20838621258735657	1.1140539646148682	-0.08635811507701874
-0.6146560907363892	-0.6712543368339539	-2.076993227005005	-0.5961650013923645	-0.35153183341026306	-0.30811047554016113	0.21261346340179443	-0.17748436331748962	1.1195247173309326	-0.12316544353961945	-0.7446165084838867	-0.2253941297531128	-0.3316665589809418	-0.11839023232460022	0.31625497341156006	3.903306007385254	0.39831531047821045	0.09923139959573746	1.416686773300171	0.27254804968833923	-0.6521812081336975	-1.2210839986801147	0.17968668043613434	-1.0129092931747437	0.2709844410419464	-0.07019564509391785	0.02570727840065956	-0.19089224934577942	-1.1661373376846313	0.8010006546974182	0.9011393189430237	0.7604867815971375	0.37213334441185	-0.24274230003356934	-0.43915972113609314	-0.016053803265094757	0.41916030645370483	-0.6191765069961548	-0.574353039264679	0.1106543093919754	1.1355761289596558	-0.5201495885848999	0.06913993507623672	0.3952266573905945	-0.4812694489955902	-0.514860212802887	-1.1271053552627563	0.5003750324249268	1.4416115283966064	1.4807661771774292
-0.4957107603549957	-0.667481541633606	-1.7191367149353027	-0.7342804670333862	0.3551814556121826	-0.4652017056941986	0.31769558787345886	-0.17051804065704346	1.231896996498108	0.5047491192817688	-0.6738409399986267	0.12763822078704834	0.021473228931427002	-0.7792264223098755	-0.35410162806510925	3.1585304737091064	1.0628986358642578	-0.14332902431488037	1.04787015914917	-0.5586557388305664	-1.2079674005508423	-1.6246399879455566	-1.0769926309585571	-0.8527806401252747	-0.538914680480957	-0.27932360768318176	0.15305936336517334	-0.5048516392707825	-1.4576200246810913	0.5365872383117676	0.4712934195995331	1.1660228967666626	-0.03110542707145214	0.35443514585494995	-0.3040715754032135	-0.1690133512020111	0.2264401614665985	-0.14027482271194458	-0.7224515080451965	-0.6728785037994385	1.462843418121338	-0.16968262195587158	0.5589815378189087	0.5260142683982849	-0.07389144599437714	-0.4929467737674713	-0.8366572260856628	0.0662919133901596	0.8908867835998535	-0.21098242700099945
-0.6137411594390869	-0.6190505623817444	-2.078354835510254	-0.5304776430130005	-0.3340331017971039	-0.2928897738456726	0.23622754216194153	-0.16734760999679565	1.1166965961456299	-0.09783925116062164	-0.6960113048553467	-0.19307011365890503	-0.274975061416626	-0.06728609651327133	0.3475213646888733	3.8173577785491943	0.4055039584636688	0.1213613972067833	1.3669761419296265	0.3479514718055725	-0.6445536613464355	-1.2593258619308472	0.13609999418258667	-1.0163989067077637	0.26044073700904846	-0.060141049325466156	0.040517475455999374	-0.16675397753715515	-1.2281640768051147	0.79993736743927	0.8774174451828003	0.8658475279808044	0.36216241121292114	-0.27647361159324646	-0.5042477250099182	-0.026739440858364105	0.41881343722343445	-0.6409646272659302	-0.6211188435554504	0.14380599558353424	1.1362046003341675	-0.4536794126033783	0.014506906270980835	0.35950392484664917	-0.4303525984287262	-0.5292249917984009	-1.0935710668563843	0.5174965858459473	1.4766249656677246	1.4273489713668823
-0.5637420415878296	-0.6443378925323486	-1.652370810508728	-0.7430644035339355	0.16188928484916687	-0.01582462340593338	-0.05989178642630577	-0.1391783058643341	1.5053619146347046	0.4449426233768463	-0.9196997284889221	0.07516665756702423	-0.12613387405872345	-0.711978018283844	-0.09870485216379166	3.1305978298187256	0.7521949410438538	-0.3424767553806305	1.0800408124923706	-0.16424426436424255	-1.236802577972412	-1.6042765378952026	-0.8914361596107483	-0.9107961058616638	-0.4001588523387909	-0.22180747985839844	0.034981727600097656	-0.41076013445854187	-1.3978664875030518	0.4154243767261505	0.40889880061149597	1.1468943357467651	-0.10431535542011261	0.24461078643798828	-0.19896462559700012	-0.24355992674827576	0.31692084670066833	-0.08878248184919357	-0.8250482678413391	-0.3716101348400116	1.584977149963379	0.2795918583869934	0.3611687123775482	0.5247569680213928	0.1844041347503662	-0.4882597029209137	-0.9333484172821045	-0.16242212057113647	0.8639760613441467	-0.20942312479019165
-0.30606839060783386	-0.5573228001594543	-2.009337902069092	-0.5757806897163391	-0.3305140435695648	-0.08713966608047485	0.2801904082298279	-0.05127229541540146	0.89426189661026	0.10344192385673523	-0.44370347261428833	-0.0424853190779686	-0.21836167573928833	-0.36459895968437195	0.4185895025730133	4.008638858795166	0.4784223735332489	0.11265584081411362	1.360365867614746	0.4075057804584503	-0.5459471344947815	-1.2038332223892212	-0.010978948324918747	-1.2683699131011963	0.37525662779808044	0.003917232155799866	0.034590184688568115	-0.12468602508306503	-1.1822614669799805	0.8916289210319519	0.7348000407218933	0.8884071111679077	0.3878471851348877	-0.457349956035614	-0.17585822939872742	0.035445984452962875	0.6838707327842712	-0.35253193974494934	-0.2757151126861572	0.1774967908859253	1.030113935470581	-0.4639744162559509	-0.04827241599559784	0.36858704686164856	-0.30482217669487	-0.13602447509765625	-1.1981613636016846	0.5847378969192505	1.177002191543579	1.1681629419326782
-0.38082224130630493	-0.6753786206245422	-1.9061708450317383	-0.9148011803627014	-0.32707738876342773	0.24292466044425964	0.1648019254207611	-0.3483504354953766	1.3040430545806885	-0.045691341161727905	-0.778477668762207	-0.1732718050479889	-0.3399658501148224	-0.4491623044013977	-0.5215024352073669	3.7366409301757812	0.5157738924026489	-0.017226524651050568	1.2643096446990967	-0.006299622356891632	-1.145232081413269	-1.0056010484695435	-0.8482919335365295	-1.2150471210479736	0.040793277323246	-0.07594489306211472	0.1471787691116333	-0.375914603471756	-0.6165289282798767	0.621056079864502	0.1573498547077179	0.7546605467796326	0.2251737266778946	-0.37905725836753845	-0.44740673899650574	-0.13058391213417053	0.3801865577697754	-0.5256586074829102	-0.3611774444580078	-0.3979271948337555	1.350926399230957	-0.3137083649635315	-0.06742249429225922	0.47968652844429016	-0.3229263126850128	-0.2669357359409332	-0.9802688956260681	0.9443830251693726	1.374396562576294	1.1987056732177734
-0.49439379572868347	-0.69060879945755	-2.0730717182159424	-0.7509058117866516	0.47323188185691833	-0.015951473265886307	0.4264686405658722	-0.03167707473039627	1.390609622001648	0.49083590507507324	-0.4927334785461426	0.6363052725791931	-0.29641488194465637	-0.945441722869873	-0.02873549796640873	3.036795139312744	0.8040895462036133	0.5373600125312805	1.0028119087219238	-0.3896331191062927	-1.0683001279830933	-1.4308607578277588	-0.8278453350067139	-0.549554169178009	-0.19329170882701874	-0.5586755871772766	-0.46253708004951477	-0.5032358169555664	-1.2627513408660889	0.8043182492256165	0.6259385347366333	1.135637640953064	0.5455690622329712	0.5100609660148621	-0.3591162860393524	0.035307809710502625	0.11225911974906921	-0.12785857915878296	-0.8697119951248169	-0.5978152751922607	1.0853313207626343	0.09017065167427063	0.5573292374610901	0.7954843044281006	0.08030170202255249	-0.297905296087265	-0.440579891204834	-0.054913923144340515	0.8777933716773987	-0.21195301413536072
-0.3442809283733368	-0.7486379146575928	-1.619257926940918	-0.8232852220535278	-0.29097163677215576	0.10369110852479935	0.3489117920398712	-0.24526619911193848	1.2832590341567993	0.16282472014427185	-0.7816051244735718	-0.2588598132133484	-0.20477080345153809	-0.4125819206237793	-0.3592645823955536	3.5936388969421387	0.6728767156600952	-0.07998207211494446	1.2643804550170898	-0.08576300740242004	-1.0798524618148804	-0.9518973231315613	-0.49153780937194824	-0.9556447863578796	0.12806417047977448	0.0915016457438469	0.017310572788119316	-0.4387193024158478	-0.833247721195221	0.6726114749908447	0.2846047580242157	0.6705511212348938	0.20597811043262482	-0.307542085647583	-0.40159687399864197	-0.27280837297439575	0.43479007482528687	-0.5151122808456421	-0.36757558584213257	-0.3060493767261505	1.1747815608978271	-0.247285395860672	0.029972195625305176	0.546354353427887	-0.3334639072418213	-0.4632115066051483	-1.0585047006607056	0.8537917137145996	1.2455134391784668	1.3064424991607666
-0.32609444856643677	-0.6281706094741821	-1.614493727684021	-0.7926737070083618	-0.3050685226917267	0.23588243126869202	0.21977151930332184	-0.3874700367450714	1.3110357522964478	-0.06080842763185501	-0.8764224648475647	-0.22864827513694763	-0.11646867543458939	-0.48088279366493225	-0.5047429203987122	3.611381769180298	0.5982502102851868	-0.14470696449279785	1.239588975906372	-0.09159713238477707	-1.123368740081787	-0.9997645616531372	-0.6469020843505859	-1.1221935749053955	0.08559311926364899	-0.026047971099615097	0.0981902927160263	-0.40156033635139465	-0.747758686542511	0.6331109404563904	0.33350902795791626	0.6350660920143127	0.32205450534820557	-0.32698336243629456	-0.4914429783821106	-0.23347923159599304	0.48538535833358765	-0.47866714000701904	-0.348794162273407	-0.413482129573822	1.1812700033187866	-0.2690627872943878	-0.13012631237506866	0.4782024621963501	-0.3538300395011902	-0.21161353588104248	-0.9752463102340698	0.7530370950698853	1.3335142135620117	1.2837750911712646
-1.537994146347046	0.18391548097133636	-2.16192889213562	-0.7391605377197266	0.42610207200050354	-0.38514280319213867	0.4760136604309082	0.15821108222007751	1.6765241622924805	1.1439952850341797	0.021921958774328232	-0.40764716267585754	-0.03394954651594162	-0.44577261805534363	0.16543737053871155	2.7907493114471436	0.6590677499771118	-0.3404952883720398	1.8152838945388794	-0.4436504542827606	-0.0326705127954483	-1.5012195110321045	0.004001889377832413	-0.7092456817626953	0.5100017189979553	0.29112768173217773	0.5323610305786133	0.1269301325082779	-1.3007279634475708	0.9612745046615601	0.9092479348182678	1.074713110923767	0.676735520362854	-1.0127086639404297	-0.46935659646987915	0.3248004913330078	0.013262920081615448	-0.43503478169441223	-1.1188105344772339	-1.539152979850769	0.7803876399993896	0.2793622612953186	-0.24303653836250305	-0.6908549666404724	-1.1032978296279907	-0.21803522109985352	-0.831565797328949	0.09688952565193176	1.0295482873916626	1.4567188024520874
-0.5872503519058228	-0.4637632369995117	-1.9232769012451172	-0.7620000839233398	0.35881441831588745	-0.28864786028862	0.3865501582622528	-0.13148778676986694	1.0304619073867798	0.449110746383667	-0.7827239632606506	-0.07617510110139847	-0.0359690897166729	-0.7277058959007263	-0.39334598183631897	2.965940237045288	1.245459794998169	-0.10479533672332764	1.1183967590332031	-0.49523770809173584	-1.283086895942688	-1.8759316205978394	-0.6770358085632324	-1.1344313621520996	-0.539451003074646	-0.22031225264072418	0.2916809618473053	-0.40917500853538513	-1.415558099746704	0.3180401027202606	0.4812931418418884	1.2412388324737549	0.046078357845544815	0.5367421507835388	-0.34154972434043884	0.08137522637844086	0.13361525535583496	-0.23546496033668518	-0.9359663128852844	-0.645420253276825	1.1760048866271973	-0.283275306224823	0.770869255065918	0.5546379089355469	0.021307697519659996	-0.48945853114128113	-0.7690077424049377	-0.31176310777664185	0.6383790969848633	-0.045165032148361206
-1.2936389446258545	0.46654394268989563	-1.8140597343444824	-0.8418474793434143	0.29624462127685547	-0.5361139178276062	0.5277548432350159	-0.12575724720954895	2.160634994506836	1.106749415397644	0.0801105722784996	-0.6070317029953003	-0.5922240018844604	-0.7918173670768738	0.34502312541007996	2.9983198642730713	0.574422299861908	-0.23867860436439514	1.7500606775283813	-0.5489078760147095	-0.04405500739812851	-1.5122919082641602	-0.5219038724899292	-0.4751177132129669	0.22929011285305023	0.5732876658439636	0.6397027969360352	0.31901001930236816	-1.0227077007293701	0.9543317556381226	0.8588414788246155	1.2147451639175415	0.3215312957763672	-1.2273615598678589	-0.8592036366462708	-0.11783438175916672	0.23421448469161987	-0.21246257424354553	-1.320418119430542	-1.881208062171936	0.7241140007972717	0.26712605357170105	0.17798981070518494	-1.1433985233306885	-1.1595852375030518	-0.28419700264930725	-0.7739058136940002	0.19947963953018188	0.9155083894729614	1.3969833850860596
-1.752174735069275	0.0995880514383316	-1.934260606765747	-1.023208498954773	-0.01252223551273346	-0.15677788853645325	-0.09476740658283234	-0.4242872893810272	2.2449803352355957	0.9570107460021973	-0.4135916531085968	-0.17491412162780762	-0.6968016624450684	-0.7949351072311401	0.12993952631950378	2.9114127159118652	0.3211079239845276	-0.503576397895813	1.8241771459579468	-0.33713385462760925	-0.19846314191818237	-1.1535625457763672	-0.902490496635437	-0.4974132776260376	0.09769818186759949	0.38767683506011963	0.5720486044883728	0.05319451540708542	-1.1774075031280518	0.8696333765983582	0.8013292551040649	1.1955574750900269	0.28188231587409973	-0.9746999144554138	-0.33401089906692505	0.13029325008392334	0.14790686964988708	-0.44388994574546814	-1.2930635213851929	-1.3649739027023315	0.8360404968261719	0.8210909366607666	0.020079903304576874	-0.6309996247291565	-0.7514172196388245	-0.0633389875292778	-1.1108369827270508	0.3221393823623657	0.8491128087043762	0.9539867639541626
-0.17620615661144257	-0.723332941532135	-2.04089617729187	-0.49472281336784363	-0.3331221640110016	-0.09451071918010712	0.5037258863449097	-0.20007362961769104	0.9006320834159851	-0.0030229389667510986	-0.504004955291748	0.28651028871536255	-0.4169556200504303	-0.1850937455892563	0.32988306879997253	4.0094895362854	0.5332796573638916	0.1509670913219452	1.3369312286376953	0.5009459853172302	-0.6240419745445251	-1.2959035634994507	0.12428192794322968	-1.2682833671569824	0.2396760731935501	-0.013501795008778572	0.060027629137039185	-0.03022129088640213	-1.3324527740478516	0.7425755858421326	0.7565768957138062	0.8097692131996155	0.38231897354125977	-0.48797935247421265	-0.3658037781715393	-0.009511217474937439	0.5467217564582825	-0.5803416967391968	-0.35120269656181335	0.24519553780555725	0.9183258414268494	-0.41355496644973755	-0.18369120359420776	0.5600610375404358	-0.3502991199493408	-0.2913864552974701	-1.2925255298614502	0.4991229772567749	1.4078564643859863	1.1289572715759277
-1.0986281633377075	0.31291624903678894	-2.0816774368286133	-0.3699895441532135	0.7274220585823059	-0.0981670543551445	0.863268256187439	0.036862023174762726	1.1891433000564575	1.6053980588912964	0.2995074689388275	-0.19798743724822998	-0.32991185784339905	-0.723511278629303	0.09856241196393967	2.7909791469573975	0.5117676258087158	-0.4317969083786011	1.6863584518432617	-0.23172342777252197	0.3663160800933838	-1.7813612222671509	-0.16715160012245178	0.09377249330282211	0.9033985733985901	0.537906289100647	0.8587467074394226	0.27629876136779785	-1.122753381729126	0.8921218514442444	0.009079367853701115	1.1595321893692017	0.5317837595939636	-1.091304063796997	-0.4754883646965027	0.36943790316581726	-0.4516296982765198	0.04706718772649765	-1.055381178855896	-1.6087188720703125	0.7648499011993408	-0.014187521301209927	-0.6493182182312012	-0.7940147519111633	-1.15505850315094	0.0880877822637558	-0.9005098938941956	-0.08350534737110138	1.289319634437561	1.08354651927948
-1.7724837064743042	0.17845584452152252	-2.088798999786377	-0.888855516910553	0.27451688051223755	-0.5491551160812378	0.65845787525177	-0.33960312604904175	1.898785948753357	1.1883846521377563	-0.08178824186325073	-0.14065933227539062	-0.2550587058067322	-0.8404219150543213	-0.19210520386695862	3.0101921558380127	0.6627631783485413	-0.3508501648902893	1.7156919240951538	-0.8392202258110046	-0.49673131108283997	-1.3283557891845703	-0.5762537717819214	-0.2821049392223358	0.3806578516960144	0.14067554473876953	0.42276766896247864	0.048394575715065	-0.9732574820518494	1.0768827199935913	1.1071252822875977	1.200979471206665	0.45942145586013794	-0.7568747997283936	-0.7561319470405579	0.11394551396369934	-0.3631342649459839	-0.43543416261672974	-1.0021332502365112	-1.8380039930343628	0.8960000872612	0.2941613793373108	-0.044451434165239334	-0.7264998555183411	-1.272803783416748	-0.11966753751039505	-0.8365825414657593	0.43083372712135315	0.9312865138053894	1.385928750038147
-0.9794837236404419	0.05628756433725357	-2.1463797092437744	-0.38969412446022034	0.560793399810791	-0.3536117970943451	0.6571863889694214	-0.07021128386259079	1.3179666996002197	1.482751488685608	0.07031863927841187	0.13894252479076385	-0.29590821266174316	-0.4005797803401947	0.04952320456504822	3.03133225440979	0.4417274296283722	-0.42173153162002563	1.8835266828536987	-0.08073153346776962	0.32572075724601746	-1.803346872329712	-0.09916748106479645	-0.20676875114440918	0.7687414884567261	0.6915273666381836	0.9969138503074646	0.22559989988803864	-1.2367703914642334	0.6478044390678406	0.42733487486839294	1.079355239868164	0.40861228108406067	-1.0028828382492065	-0.5724319815635681	0.5107002258300781	-0.31574177742004395	-0.17646266520023346	-1.032509207725525	-1.49640953540802	0.48268505930900574	-0.08866889029741287	-0.6289889812469482	-0.5246656537055969	-1.2118829488754272	0.09822824597358704	-1.090356707572937	-0.11567555367946625	1.2860671281814575	1.182489037513733
-0.3442809283733368	-0.7486379146575928	-1.619257926940918	-0.8232852220535278	-0.29097163677215576	0.10369110852479935	0.3489117920398712	-0.24526619911193848	1.2832590341567993	0.16282472014427185	-0.7816051244735718	-0.2588598132133484	-0.20477080345153809	-0.4125819206237793	-0.3592645823955536	3.5936388969421387	0.6728767156600952	-0.07998207211494446	1.2643804550170898	-0.08576300740242004	-1.0798524618148804	-0.9518973231315613	-0.49153780937194824	-0.9556447863578796	0.12806417047977448	0.0915016457438469	0.017310572788119316	-0.4387193024158478	-0.833247721195221	0.6726114749908447	0.2846047580242157	0.6705511212348938	0.20597811043262482	-0.307542085647583	-0.40159687399864197	-0.27280837297439575	0.43479007482528687	-0.5151122808456421	-0.36757558584213257	-0.3060493767261505	1.1747815608978271	-0.247285395860672	0.029972195625305176	0.546354353427887	-0.3334639072418213	-0.4632115066051483	-1.0585047006607056	0.8537917137145996	1.2455134391784668	1.3064424991607666
-0.4318479895591736	-0.7956739068031311	-1.8898916244506836	-0.9658738374710083	-0.31536227464675903	0.05902247130870819	0.24581733345985413	-0.26592525839805603	1.22835111618042	0.17887595295906067	-0.737956166267395	-0.17185166478157043	-0.39362388849258423	-0.3444565534591675	-0.357674241065979	3.6521661281585693	0.5944126844406128	-0.007081970572471619	1.2766716480255127	0.03299123793840408	-1.1232082843780518	-0.9754149913787842	-0.6961790323257446	-1.0578413009643555	0.028812969103455544	0.1157398521900177	0.10896500200033188	-0.4079035222530365	-0.6926674842834473	0.6180548667907715	0.1877664476633072	0.7724098563194275	0.10071621835231781	-0.37321650981903076	-0.4097936451435089	-0.1855684220790863	0.32036927342414856	-0.5840345025062561	-0.37528106570243835	-0.3153429329395294	1.357720136642456	-0.20095756649971008	0.0798388198018074	0.5403411388397217	-0.3028395473957062	-0.4746440351009369	-0.9860392212867737	1.0476677417755127	1.2475484609603882	1.252289056777954
-1.0821223258972168	0.1771990805864334	-2.174133777618408	-0.448042094707489	0.5806043148040771	-0.3279547691345215	0.6835321187973022	0.024810366332530975	1.3432053327560425	1.6124120950698853	0.056118596345186234	-0.055113859474658966	-0.38911089301109314	-0.45281916856765747	-0.011108985170722008	2.9432826042175293	0.3426578640937805	-0.4130193591117859	1.9271161556243896	-0.12797509133815765	0.30539703369140625	-1.895841360092163	-0.39266955852508545	-0.11673881858587265	0.8116791844367981	0.6662386059761047	1.2392696142196655	0.2062673270702362	-1.2170463800430298	0.8610381484031677	0.06924308836460114	1.0536974668502808	0.3450666666030884	-1.1731618642807007	-0.637966513633728	0.5241051912307739	-0.4692310094833374	-0.03530963137745857	-1.1347746849060059	-1.559412956237793	0.6484199166297913	-0.03556881844997406	-0.7572677731513977	-0.7864223718643188	-1.1889559030532837	-0.008801423013210297	-1.1708984375	0.026294320821762085	1.3506057262420654	1.16994309425354
-1.1251808404922485	0.11737769842147827	-2.1731576919555664	-0.4807127118110657	0.5975972414016724	-0.30808356404304504	0.9080568552017212	0.11247915029525757	1.360255241394043	1.6689268350601196	0.15670602023601532	0.007044099271297455	-0.29147276282310486	-0.44383132457733154	0.035154156386852264	3.028347969055176	0.5135605931282043	-0.3393027186393738	1.825852394104004	-0.2983221411705017	0.2726389467716217	-1.773713231086731	-0.4513512849807739	-0.1843596249818802	0.6930304765701294	0.778068482875824	1.1582961082458496	0.21895015239715576	-1.1943835020065308	0.8160710334777832	0.15791645646095276	1.0386337041854858	0.31994473934173584	-1.2068489789962769	-0.5397725105285645	0.49583229422569275	-0.3672020733356476	0.05377047508955002	-1.0163220167160034	-1.7133046388626099	0.6564338207244873	-0.0925363227725029	-0.6526859402656555	-0.7676968574523926	-1.4158234596252441	0.10296396166086197	-1.0743054151535034	-0.08887584507465363	1.3067703247070312	1.0721352100372314
-0.30606839060783386	-0.5573228001594543	-2.009337902069092	-0.5757806897163391	-0.3305140435695648	-0.08713966608047485	0.2801904082298279	-0.05127229541540146	0.89426189661026	0.10344192385673523	-0.44370347261428833	-0.0424853190779686	-0.21836167573928833	-0.36459895968437195	0.4185895025730133	4.008638858795166	0.4784223735332489	0.11265584081411362	1.360365867614746	0.4075057804584503	-0.5459471344947815	-1.2038332223892212	-0.010978948324918747	-1.2683699131011963	0.37525662779808044	0.003917232155799866	0.034590184688568115	-0.12468602508306503	-1.1822614669799805	0.8916289210319519	0.7348000407218933	0.8884071111679077	0.3878471851348877	-0.457349956035614	-0.17585822939872742	0.035445984452962875	0.6838707327842712	-0.35253193974494934	-0.2757151126861572	0.1774967908859253	1.030113935470581	-0.4639744162559509	-0.04827241599559784	0.36858704686164856	-0.30482217669487	-0.13602447509765625	-1.1981613636016846	0.5847378969192505	1.177002191543579	1.1681629419326782
-0.12285742908716202	-0.7636253237724304	-1.9872511625289917	-0.5289535522460938	-0.3493102788925171	-0.0963318720459938	0.32432228326797485	-0.18360665440559387	0.8882561326026917	-0.10612595081329346	-0.512976348400116	0.19613485038280487	-0.4765315651893616	-0.28083884716033936	0.37019503116607666	4.091573238372803	0.5138971209526062	0.14102593064308167	1.3493212461471558	0.3727700412273407	-0.523875892162323	-1.297361135482788	0.07340807467699051	-1.2465286254882812	0.29596972465515137	-0.04507407546043396	-0.025030363351106644	-0.11388017982244492	-1.317610263824463	0.791067898273468	0.8298335075378418	0.6970070004463196	0.43587204813957214	-0.42574113607406616	-0.21556740999221802	-0.038131989538669586	0.6099597215652466	-0.41876474022865295	-0.3177461624145508	0.2975941300392151	0.8553656339645386	-0.4538781940937042	-0.0573907233774662	0.5645190477371216	-0.39133167266845703	-0.25647595524787903	-1.3467973470687866	0.43513184785842896	1.332546353340149	1.0974957942962646
-1.0558289289474487	0.10710002481937408	-2.2663960456848145	-0.44049420952796936	0.5961744785308838	-0.3391219973564148	0.8524765968322754	0.10782576352357864	1.3759549856185913	1.8553433418273926	0.009743636474013329	-0.17413383722305298	-0.35756441950798035	-0.4056902527809143	0.1418922245502472	3.1365697383880615	0.5499608516693115	-0.22371503710746765	2.009817361831665	-0.12352100759744644	0.2041167914867401	-1.790981411933899	-0.41070371866226196	-0.10758056491613388	0.578377902507782	0.614035964012146	1.2739711999893188	0.4573476314544678	-1.2179495096206665	0.7462915778160095	0.22215545177459717	1.233432412147522	0.13575156033039093	-1.1048158407211304	-0.5541509389877319	0.47154244780540466	-0.4018360674381256	0.033534616231918335	-1.102232575416565	-1.8152198791503906	0.8264636397361755	-0.01423977967351675	-0.38960564136505127	-0.8105952143669128	-1.2075611352920532	0.08522569388151169	-1.1876760721206665	-0.04452650249004364	1.2584407329559326	1.3124257326126099
-1.4129207134246826	0.40446093678474426	-1.9131485223770142	-0.9502676725387573	0.4609636962413788	-0.45463699102401733	0.9523707032203674	-0.20622962713241577	2.061751127243042	1.3208863735198975	-0.15906986594200134	-0.3844893276691437	-0.18015900254249573	-0.8372271060943604	-0.23369300365447998	3.08321475982666	0.6374297142028809	-0.11562369018793106	1.7608704566955566	-0.5843403339385986	-0.4664495885372162	-1.4484186172485352	-0.6923205256462097	-0.4640609323978424	0.07585041224956512	0.6528167128562927	0.7051412463188171	0.1098790317773819	-1.1976863145828247	0.9418304562568665	0.6302832365036011	1.0447152853012085	0.1108393520116806	-0.858152449131012	-0.7328639030456543	0.09774179756641388	-0.22564372420310974	-0.35091426968574524	-1.0453792810440063	-1.8528650999069214	0.893415093421936	0.015529531985521317	-0.15980495512485504	-0.6612659692764282	-1.1027593612670898	0.23485985398292542	-1.0274158716201782	0.520255446434021	1.148417353630066	1.0730397701263428
-1.2284893989562988	0.2360120564699173	-2.340787649154663	-0.5871511101722717	0.6378839015960693	-0.33310022950172424	0.7472110390663147	-0.05343692749738693	1.420585036277771	1.4289969205856323	0.0612732395529747	-0.05760783702135086	-0.09487578272819519	-0.5944225192070007	-0.06559832394123077	2.8534011840820312	0.41510188579559326	-0.25919410586357117	1.9106898307800293	-0.35932376980781555	0.09347907453775406	-1.8030180931091309	-0.43617430329322815	-0.22561097145080566	0.7738179564476013	0.48644116520881653	1.0686066150665283	0.43240079283714294	-1.3270254135131836	1.067984700202942	0.24434620141983032	1.358553171157837	0.42559167742729187	-1.02487051486969	-0.6574198007583618	0.5416457653045654	-0.558336079120636	-0.04837317019701004	-0.8355726599693298	-1.5371474027633667	0.7482174038887024	-0.15210971236228943	-0.6278771162033081	-0.7544827461242676	-1.0510207414627075	0.3284009099006653	-1.0309358835220337	-0.006404764950275421	1.349663496017456	1.0973162651062012
-1.4110333919525146	0.12642565369606018	-1.7737085819244385	-0.9813276529312134	0.5935871601104736	-0.3512900471687317	0.60153728723526	0.14245116710662842	1.7673184871673584	1.2539535760879517	-0.2199620008468628	-0.6708546280860901	-0.07069090753793716	-0.5319216251373291	-0.258949339389801	3.0494279861450195	0.45980674028396606	-0.1302626132965088	1.5894914865493774	-0.5623177289962769	-0.32526707649230957	-1.739838719367981	-0.495200514793396	-0.6397101879119873	0.10284717381000519	0.9351914525032043	0.9662535786628723	0.4131010174751282	-1.0157512426376343	0.9362016320228577	0.6599862575531006	1.139137625694275	0.2645401358604431	-1.1842972040176392	-0.8659900426864624	0.0830288752913475	-0.07193971425294876	-0.3138236105442047	-1.1773284673690796	-1.7759768962860107	0.9714972972869873	0.2260223925113678	-0.48760685324668884	-0.9519203901290894	-0.9993748068809509	0.43503087759017944	-0.9148194193840027	0.19224661588668823	1.192589521408081	0.9809895753860474
-1.521454930305481	0.12183120846748352	-2.0832197666168213	-0.5848379135131836	0.7154140472412109	-0.3468862473964691	0.4511125683784485	0.27977830171585083	1.6152586936950684	1.270110011100769	-0.10617183148860931	-0.5479282736778259	0.06293019652366638	-0.28190910816192627	0.2602437734603882	2.9007537364959717	0.36232468485832214	-0.5535011887550354	1.868116021156311	-0.43224799633026123	0.014309980906546116	-1.6640607118606567	-0.07437759637832642	-0.4682021141052246	0.2964305579662323	0.6821702122688293	0.9453060030937195	0.15938475728034973	-1.4525012969970703	0.962984561920166	0.8645612001419067	1.037190556526184	0.45784991979599	-0.9045957326889038	-0.4695899486541748	0.08756925165653229	-0.07986796647310257	-0.3880467712879181	-1.0462079048156738	-1.623388648033142	1.031141996383667	0.28619593381881714	-0.4284309446811676	-0.5166850090026855	-1.113781213760376	0.04691072553396225	-0.9605392813682556	0.09140031039714813	1.1691532135009766	0.9470580816268921
-0.056661590933799744	-0.9603284597396851	-0.87372887134552	-1.0344572067260742	-0.10090851038694382	-0.18162038922309875	0.1384795904159546	0.03764297813177109	1.5362564325332642	0.13437141478061676	-0.08889226615428925	-0.6198148131370544	-0.13965041935443878	-1.0393145084381104	0.2225915789604187	3.0836524963378906	0.3674947917461395	0.20808327198028564	1.5269770622253418	0.2830137610435486	-0.4648344814777374	-1.015485167503357	-0.2550956606864929	-1.2338589429855347	0.13659898936748505	1.161439061164856	-0.02304854243993759	0.386267751455307	-1.5785808563232422	0.3723393678665161	1.1173717975616455	1.0112860202789307	0.40939387679100037	-0.8881643414497375	-0.4542906880378723	0.38988131284713745	0.9858978390693665	-0.20317360758781433	-1.2992485761642456	-0.23261821269989014	1.2691030502319336	0.29061204195022583	0.7288892269134521	-0.3055534362792969	-0.658291220664978	-0.2787497937679291	-0.8526410460472107	0.31252777576446533	0.37263840436935425	0.4228211045265198
-0.5070888996124268	-0.8389297723770142	-1.7397114038467407	-1.0896894931793213	-0.2328110635280609	0.34161433577537537	0.3724391758441925	-0.3909820020198822	1.4964065551757812	-0.047199465334415436	-0.7028772234916687	-0.2700178921222687	-0.0905013456940651	-0.6755008101463318	-0.41702476143836975	3.6580350399017334	0.3435412347316742	-0.0922648161649704	1.3814653158187866	-0.03597240149974823	-1.118723750114441	-0.9451420307159424	-0.7156806588172913	-1.128723382949829	0.1164841502904892	0.1465543657541275	0.15712882578372955	-0.3114663362503052	-0.8618586659431458	0.7777302861213684	0.5000767707824707	0.5669257640838623	0.4466812014579773	-0.42896488308906555	-0.250630259513855	-0.276355504989624	0.6620848774909973	-0.641243577003479	-0.5064323544502258	-0.7530770301818848	1.2205891609191895	-0.069731704890728	-0.11838781088590622	0.3551745116710663	-0.13149411976337433	0.16655462980270386	-1.0196958780288696	1.029720664024353	1.3167333602905273	1.045724630355835
-0.056661590933799744	-0.9603284597396851	-0.87372887134552	-1.0344572067260742	-0.10090851038694382	-0.18162038922309875	0.1384795904159546	0.03764297813177109	1.5362564325332642	0.13437141478061676	-0.08889226615428925	-0.6198148131370544	-0.13965041935443878	-1.0393145084381104	0.2225915789604187	3.0836524963378906	0.3674947917461395	0.20808327198028564	1.5269770622253418	0.2830137610435486	-0.4648344814777374	-1.015485167503357	-0.2550956606864929	-1.2338589429855347	0.13659898936748505	1.161439061164856	-0.02304854243993759	0.386267751455307	-1.5785808563232422	0.3723393678665161	1.1173717975616455	1.0112860202789307	0.40939387679100037	-0.8881643414497375	-0.4542906880378723	0.38988131284713745	0.9858978390693665	-0.20317360758781433	-1.2992485761642456	-0.23261821269989014	1.2691030502319336	0.29061204195022583	0.7288892269134521	-0.3055534362792969	-0.658291220664978	-0.2787497937679291	-0.8526410460472107	0.31252777576446533	0.37263840436935425	0.4228211045265198
-0.056661590933799744	-0.9603284597396851	-0.87372887134552	-1.0344572067260742	-0.10090851038694382	-0.18162038922309875	0.1384795904159546	0.03764297813177109	1.5362564325332642	0.13437141478061676	-0.08889226615428925	-0.6198148131370544	-0.13965041935443878	-1.0393145084381104	0.2225915789604187	3.0836524963378906	0.3674947917461395	0.20808327198028564	1.5269770622253418	0.2830137610435486	-0.4648344814777374	-1.015485167503357	-0.2550956606864929	-1.2338589429855347	0.13659898936748505	1.161439061164856	-0.02304854243993759	0.386267751455307	-1.5785808563232422	0.3723393678665161	1.1173717975616455	1.0112860202789307	0.40939387679100037	-0.8881643414497375	-0.4542906880378723	0.38988131284713745	0.9858978390693665	-0.20317360758781433	-1.2992485761642456	-0.23261821269989014	1.2691030502319336	0.29061204195022583	0.7288892269134521	-0.3055534362792969	-0.658291220664978	-0.2787497937679291	-0.8526410460472107	0.31252777576446533	0.37263840436935425	0.4228211045265198
-0.2723843455314636	-0.2340046763420105	-1.878896951675415	-0.7519126534461975	-0.09535764902830124	0.09794779866933823	-0.26912808418273926	-0.29072296619415283	1.6628533601760864	0.23448944091796875	-0.21564242243766785	-0.09479249268770218	-0.5461277365684509	-0.1035444438457489	0.33318740129470825	3.769960880279541	0.15424291789531708	0.06761132925748825	1.5777755975723267	0.3534741997718811	-0.20058175921440125	-1.2121456861495972	-0.6684829592704773	-1.404419183731079	0.008573440834879875	-0.1179153248667717	-0.07737698405981064	-0.7053664326667786	-1.4672479629516602	0.7982559204101562	0.8820905089378357	1.2233778238296509	0.03430389240384102	-0.6136202812194824	-0.1770421862602234	0.1294938027858734	1.1837345361709595	-0.717741072177887	-0.9076734185218811	0.43291175365448	0.573506236076355	0.18753615021705627	0.5486055016517639	0.7304108738899231	-0.38149046897888184	-0.37192806601524353	-1.1467809677124023	0.733688473701477	0.9067917466163635	1.2955725193023682
-0.056661590933799744	-0.9603284597396851	-0.87372887134552	-1.0344572067260742	-0.10090851038694382	-0.18162038922309875	0.1384795904159546	0.03764297813177109	1.5362564325332642	0.13437141478061676	-0.08889226615428925	-0.6198148131370544	-0.13965041935443878	-1.0393145084381104	0.2225915789604187	3.0836524963378906	0.3674947917461395	0.20808327198028564	1.5269770622253418	0.2830137610435486	-0.4648344814777374	-1.015485167503357	-0.2550956606864929	-1.2338589429855347	0.13659898936748505	1.161439061164856	-0.02304854243993759	0.386267751455307	-1.5785808563232422	0.3723393678665161	1.1173717975616455	1.0112860202789307	0.40939387679100037	-0.8881643414497375	-0.4542906880378723	0.38988131284713745	0.9858978390693665	-0.20317360758781433	-1.2992485761642456	-0.23261821269989014	1.2691030502319336	0.29061204195022583	0.7288892269134521	-0.3055534362792969	-0.658291220664978	-0.2787497937679291	-0.8526410460472107	0.31252777576446533	0.37263840436935425	0.4228211045265198
-1.38707435131073	0.43023696541786194	-1.8763452768325806	-0.9381504058837891	0.4850965440273285	-0.14524319767951965	0.8344462513923645	-0.3107961118221283	2.1242105960845947	1.080357313156128	-0.2363712191581726	-0.5069838762283325	-0.15413768589496613	-0.8304654359817505	-0.2904789447784424	2.979837417602539	0.584757924079895	-0.178719162940979	1.773267388343811	-0.49558594822883606	-0.564143180847168	-1.5239351987838745	-0.753304123878479	-0.7039675116539001	0.2382180243730545	0.6214376091957092	0.7130405902862549	0.13154086470603943	-1.1345486640930176	0.9769439697265625	0.6893104910850525	0.9513764381408691	0.25952303409576416	-0.8786289095878601	-0.7807868719100952	0.03695547953248024	-0.09302771836519241	-0.48555609583854675	-1.1143457889556885	-1.7977006435394287	0.8650851845741272	0.19423848390579224	-0.4346921145915985	-0.5115914940834045	-0.9512063264846802	0.473111093044281	-0.9766252040863037	0.34592095017433167	1.352994680404663	1.0373010635375977
-0.24341028928756714	-0.35214802622795105	-1.6453617811203003	-0.9559490084648132	-0.1794285774230957	0.0700957402586937	-0.402081161737442	-0.04411438852548599	1.7249830961227417	0.19380517303943634	-0.43378862738609314	-0.030041955411434174	-0.1432248204946518	-0.2620186507701874	0.4430122971534729	3.588757276535034	0.1823783814907074	0.3030087947845459	1.6575068235397339	0.3785295784473419	-0.41329750418663025	-1.1978254318237305	-0.5113033652305603	-1.385369896888733	0.027872921898961067	-0.048186760395765305	-0.20385248959064484	-0.5281609296798706	-1.454123854637146	1.0030421018600464	0.8731561303138733	1.2395833730697632	-0.06442489475011826	-0.41930845379829407	-0.5320234298706055	-0.14305129647254944	1.215556263923645	-0.7930142879486084	-0.903937816619873	0.6881929636001587	0.6291773319244385	0.3200621008872986	0.3692145049571991	0.8225131630897522	0.0788116380572319	-0.29190361499786377	-1.2348040342330933	0.5740203857421875	1.046937346458435	1.0810863971710205
-1.3479394912719727	0.3773595094680786	-1.966458797454834	-0.9160707592964172	0.4460583031177521	-0.3077116012573242	0.7848753333091736	-0.2612101137638092	2.078604221343994	1.2177268266677856	-0.08166864514350891	-0.46126171946525574	-0.050796058028936386	-0.8824130296707153	-0.27868881821632385	2.9986066818237305	0.5897316336631775	-0.15546554327011108	1.835086464881897	-0.6883679032325745	-0.5123869776725769	-1.4590963125228882	-0.6562321782112122	-0.6115007400512695	0.22433806955814362	0.5440260767936707	0.7158001065254211	0.18254297971725464	-1.1946265697479248	0.8919811248779297	0.8187297582626343	1.0146193504333496	0.2498273104429245	-0.8431026339530945	-0.7837525010108948	0.033345308154821396	-0.025566652417182922	-0.5300325155258179	-1.0281192064285278	-1.8724358081817627	0.933716356754303	0.19925957918167114	-0.32247379422187805	-0.40102821588516235	-0.9454160928726196	0.42440474033355713	-1.0268911123275757	0.2519288957118988	1.2191588878631592	1.1609467267990112
-0.5058580636978149	-0.9262338876724243	-1.790890097618103	-1.1539381742477417	-0.17871229350566864	0.26139143109321594	0.5169995427131653	-0.3072718381881714	1.4507476091384888	0.08788679540157318	-0.7270514369010925	-0.32474416494369507	-0.10164220631122589	-0.6235681772232056	-0.29287537932395935	3.643571376800537	0.509250283241272	0.017313078045845032	1.4634886980056763	-0.038762837648391724	-1.1156779527664185	-0.8698687553405762	-0.49404144287109375	-1.0065451860427856	-0.059019893407821655	0.27664095163345337	0.21433372795581818	-0.35288554430007935	-0.9128689169883728	0.6740842461585999	0.5174379944801331	0.6110424399375916	0.43529269099235535	-0.423112690448761	-0.2294897735118866	-0.2935850918292999	0.6881434321403503	-0.6357863545417786	-0.5819456577301025	-0.6507282853126526	1.1052972078323364	-0.08434761315584183	0.12107368558645248	0.34988152980804443	-0.109042227268219	-0.07193735986948013	-1.057997465133667	1.1494280099868774	1.2376666069030762	1.0065432786941528
-0.17620615661144257	-0.723332941532135	-2.04089617729187	-0.49472281336784363	-0.3331221640110016	-0.09451071918010712	0.5037258863449097	-0.20007362961769104	0.9006320834159851	-0.0030229389667510986	-0.504004955291748	0.28651028871536255	-0.4169556200504303	-0.1850937455892563	0.32988306879997253	4.0094895362854	0.5332796573638916	0.1509670913219452	1.3369312286376953	0.5009459853172302	-0.6240419745445251	-1.2959035634994507	0.12428192794322968	-1.2682833671569824	0.2396760731935501	-0.013501795008778572	0.060027629137039185	-0.03022129088640213	-1.3324527740478516	0.7425755858421326	0.7565768957138062	0.8097692131996155	0.38231897354125977	-0.48797935247421265	-0.3658037781715393	-0.009511217474937439	0.5467217564582825	-0.5803416967391968	-0.35120269656181335	0.24519553780555725	0.9183258414268494	-0.41355496644973755	-0.18369120359420776	0.5600610375404358	-0.3502991199493408	-0.2913864552974701	-1.2925255298614502	0.4991229772567749	1.4078564643859863	1.1289572715759277
-0.4318479895591736	-0.7956739068031311	-1.8898916244506836	-0.9658738374710083	-0.31536227464675903	0.05902247130870819	0.24581733345985413	-0.26592525839805603	1.22835111618042	0.17887595295906067	-0.737956166267395	-0.17185166478157043	-0.39362388849258423	-0.3444565534591675	-0.357674241065979	3.6521661281585693	0.5944126844406128	-0.007081970572471619	1.2766716480255127	0.03299123793840408	-1.1232082843780518	-0.9754149913787842	-0.6961790323257446	-1.0578413009643555	0.028812969103455544	0.1157398521900177	0.10896500200033188	-0.4079035222530365	-0.6926674842834473	0.6180548667907715	0.1877664476633072	0.7724098563194275	0.10071621835231781	-0.37321650981903076	-0.4097936451435089	-0.1855684220790863	0.32036927342414856	-0.5840345025062561	-0.37528106570243835	-0.3153429329395294	1.357720136642456	-0.20095756649971008	0.0798388198018074	0.5403411388397217	-0.3028395473957062	-0.4746440351009369	-0.9860392212867737	1.0476677417755127	1.2475484609603882	1.252289056777954
-0.3013981878757477	-0.23693430423736572	-1.7817344665527344	-0.8223500847816467	-0.07629898190498352	-0.12746766209602356	-0.2969260811805725	-0.24145951867103577	1.5250335931777954	0.09301929175853729	-0.22199615836143494	-0.3115197718143463	-0.3231603503227234	-0.3905540406703949	0.5690118670463562	3.631645917892456	0.31701818108558655	0.07870364934206009	1.5353182554244995	0.293212890625	-0.24541185796260834	-1.2778512239456177	-0.2854163944721222	-1.2352486848831177	0.1872132271528244	-0.1174590215086937	-0.15623967349529266	-0.6553279757499695	-1.6009937524795532	0.7444603443145752	0.9414094686508179	1.256203055381775	0.04991267994046211	-0.4685802459716797	-0.15028631687164307	-0.0869465097784996	1.081251859664917	-0.7492044568061829	-0.8467241525650024	0.5724301934242249	0.43335676193237305	0.2950933873653412	0.39188632369041443	0.6868772506713867	-0.17445380985736847	-0.2736632823944092	-1.1642191410064697	0.4150856137275696	0.833204448223114	1.1287424564361572
0.18324707448482513	-0.5449389815330505	-1.4185431003570557	-0.8208820223808289	-0.5560928583145142	0.468546986579895	0.08803126960992813	0.6341338753700256	1.4703370332717896	0.026040516793727875	0.7339708209037781	0.024889007210731506	-0.46877941489219666	-1.0731525421142578	0.4121886193752289	3.1890923976898193	0.4809289276599884	0.22902768850326538	1.4153820276260376	0.7309454083442688	-0.6992400288581848	-1.006360650062561	0.008367501199245453	-1.1444551944732666	0.7212127447128296	0.4676364064216614	-0.3468499779701233	-0.2405514121055603	-0.7955654859542847	0.597079873085022	0.3860120177268982	0.6170449256896973	0.5524323582649231	-0.23493483662605286	-0.34289732575416565	0.025566495954990387	1.1282603740692139	-0.1338047981262207	-0.5057059526443481	-0.16795572638511658	0.7858797907829285	-0.05281706154346466	0.37997689843177795	0.18653205037117004	-0.21686150133609772	-0.7396162748336792	-0.7308648228645325	0.7266262769699097	0.6611178517341614	1.0255199670791626
-1.4099068641662598	0.13270017504692078	-2.1666626930236816	-0.8498016595840454	0.35932257771492004	-0.6146590113639832	0.5299636721611023	-0.14838910102844238	1.799161434173584	1.3618601560592651	-0.12282323837280273	-0.3680530786514282	-0.2202082872390747	-0.6560138463973999	-0.06065821275115013	2.953382730484009	0.5809914469718933	-0.2985750138759613	1.9258038997650146	-0.5655984878540039	-0.13589361310005188	-1.4766476154327393	-0.5297102332115173	-0.5161974430084229	-0.10197538882493973	0.9089974761009216	0.9593914151191711	0.35604357719421387	-1.4070568084716797	0.9402368664741516	0.6453419923782349	1.211294412612915	0.21269501745700836	-0.8539618849754333	-0.7977124452590942	-0.039561085402965546	-0.030374176800251007	-0.8506466746330261	-0.9434708952903748	-1.8728622198104858	0.755845844745636	0.18132588267326355	-0.08271503448486328	-0.38230597972869873	-0.9789320826530457	-0.040756531059741974	-0.9506328701972961	0.25304627418518066	0.9662593007087708	1.1958674192428589
-0.5144906044006348	-0.896194338798523	-2.0239577293395996	-1.1971889734268188	-0.2532491981983185	0.3447563648223877	0.32882457971572876	-0.3100714087486267	1.4167041778564453	-0.051703594624996185	-0.5906624794006348	-0.17893296480178833	-0.31485962867736816	-0.5758835077285767	-0.3931325376033783	3.753755569458008	0.3695327937602997	0.039992429316043854	1.390520691871643	0.05324553698301315	-1.1526944637298584	-0.9780259728431702	-0.9257440567016602	-1.2250990867614746	0.1118149608373642	0.06529350578784943	0.22934883832931519	-0.301388144493103	-0.6969998478889465	0.7552483677864075	0.2794177532196045	0.6658073663711548	0.34654298424720764	-0.5044381618499756	-0.2594781816005707	-0.18143093585968018	0.5413599610328674	-0.6187044382095337	-0.4577193260192871	-0.6783859133720398	1.3812792301177979	-0.1404116302728653	-0.11364077031612396	0.39504995942115784	-0.09010525047779083	0.039806339889764786	-1.0935827493667603	1.1291497945785522	1.362009048461914	0.9968875646591187
-0.9943761825561523	-0.8438056707382202	-1.2633402347564697	-1.2373135089874268	0.2672106623649597	0.24138876795768738	0.25768160820007324	-0.22185885906219482	2.692150592803955	0.3651672899723053	-0.6093868613243103	-0.00440458208322525	-0.0629321038722992	-0.46113887429237366	-0.2261057198047638	2.893721580505371	-0.18615014851093292	0.12952920794487	1.7005650997161865	0.34691816568374634	-0.9898828864097595	-0.9034101963043213	-1.1802335977554321	-1.5180641412734985	-0.5345332622528076	-0.3567960262298584	0.1907980591058731	-0.22015851736068726	-1.1728246212005615	1.7239729166030884	0.5099029541015625	1.1590303182601929	0.2599961459636688	-0.6078509092330933	-1.0635536909103394	-0.2181672751903534	0.5972239375114441	-0.7326411604881287	-1.330984115600586	-0.1181425005197525	0.8798294067382812	0.14126285910606384	-0.35408979654312134	0.12394014000892639	0.17333383858203888	-0.2936817407608032	-0.7044458985328674	1.4036847352981567	1.6118981838226318	0.6551611423492432
-0.5070888996124268	-0.8389297723770142	-1.7397114038467407	-1.0896894931793213	-0.2328110635280609	0.34161433577537537	0.3724391758441925	-0.3909820020198822	1.4964065551757812	-0.047199465334415436	-0.7028772234916687	-0.2700178921222687	-0.0905013456940651	-0.6755008101463318	-0.41702476143836975	3.6580350399017334	0.3435412347316742	-0.0922648161649704	1.3814653158187866	-0.03597240149974823	-1.118723750114441	-0.9451420307159424	-0.7156806588172913	-1.128723382949829	0.1164841502904892	0.1465543657541275	0.15712882578372955	-0.3114663362503052	-0.8618586659431458	0.7777302861213684	0.5000767707824707	0.5669257640838623	0.4466812014579773	-0.42896488308906555	-0.250630259513855	-0.276355504989624	0.6620848774909973	-0.641243577003479	-0.5064323544502258	-0.7530770301818848	1.2205891609191895	-0.069731704890728	-0.11838781088590622	0.3551745116710663	-0.13149411976337433	0.16655462980270386	-1.0196958780288696	1.029720664024353	1.3167333602905273	1.045724630355835
-1.2983925342559814	0.28471848368644714	-1.9142334461212158	-0.8668830990791321	0.5959104895591736	-0.21042725443840027	0.5621353983879089	-0.21800535917282104	1.7873139381408691	1.1601964235305786	-0.15467660129070282	-0.5179967880249023	-0.19298651814460754	-0.7684892416000366	-0.23571845889091492	2.910256862640381	0.45041003823280334	-0.11104948073625565	1.6627527475357056	-0.6302027106285095	-0.05228564888238907	-1.543704628944397	-0.6591089367866516	-0.5694305896759033	0.426209419965744	0.8550729751586914	0.944218635559082	0.24377551674842834	-1.2911272048950195	0.8150553703308105	0.8796480298042297	0.9877786636352539	0.3983103632926941	-0.8729553818702698	-0.6560745239257812	0.04356192424893379	-0.06608828157186508	-0.656956672668457	-1.2270549535751343	-1.760004997253418	0.7465360164642334	0.12575316429138184	-0.4624815583229065	-0.592276394367218	-0.7281041145324707	0.3736191391944885	-1.0490659475326538	0.19069796800613403	0.9225093722343445	0.9441914558410645
-0.3910083472728729	-0.408136248588562	-1.6897742748260498	-0.8683425784111023	-0.3346308171749115	0.34962987899780273	0.018169261515140533	-0.14626777172088623	1.453549861907959	0.04663757607340813	-0.10741320252418518	-0.44848373532295227	-0.1821264922618866	-0.43460309505462646	0.3205700218677521	3.7758517265319824	-0.12596510350704193	0.35611358284950256	1.3856061697006226	0.36536455154418945	-0.4882340729236603	-1.1076569557189941	-0.5199216604232788	-1.2737582921981812	0.5358998775482178	0.1776513010263443	-0.06035427749156952	-0.38291695713996887	-1.3587621450424194	1.0028520822525024	0.9821422100067139	0.9381930828094482	0.20895977318286896	-0.4706951975822449	-0.13714221119880676	0.20983964204788208	0.8656514883041382	-0.5239483714103699	-0.8367452025413513	0.4147756099700928	0.8199539184570312	0.06971471756696701	0.3046092391014099	0.5761370062828064	-0.06187926605343819	0.10458413511514664	-0.8450373411178589	0.8304463624954224	0.8795450329780579	1.1104321479797363
-0.8571010828018188	-0.7550826668739319	-1.1759326457977295	-1.3134286403656006	0.18773126602172852	0.3808150291442871	0.11374861747026443	0.08060508966445923	2.716798782348633	0.4136403799057007	-0.49619948863983154	-0.03824932128190994	0.09502559155225754	-0.4527447521686554	-0.06364975869655609	2.877984046936035	-0.15016239881515503	0.2128634750843048	1.6840590238571167	0.4518251419067383	-0.9466918706893921	-0.8566904067993164	-1.0769808292388916	-1.5958118438720703	-0.4284248650074005	-0.3252633512020111	0.10676167905330658	-0.07294336706399918	-1.284911870956421	1.7586241960525513	0.4072173833847046	1.26804518699646	0.22319473326206207	-0.5886048674583435	-1.0486140251159668	-0.11373264342546463	0.8405540585517883	-0.9157035946846008	-1.2590590715408325	-0.04660796746611595	0.9341293573379517	0.2694127559661865	-0.2552732527256012	0.1230560690164566	0.2479161024093628	-0.18413814902305603	-0.7621721029281616	1.2694443464279175	1.6956274509429932	0.6967106461524963
-0.12285742908716202	-0.7636253237724304	-1.9872511625289917	-0.5289535522460938	-0.3493102788925171	-0.0963318720459938	0.32432228326797485	-0.18360665440559387	0.8882561326026917	-0.10612595081329346	-0.512976348400116	0.19613485038280487	-0.4765315651893616	-0.28083884716033936	0.37019503116607666	4.091573238372803	0.5138971209526062	0.14102593064308167	1.3493212461471558	0.3727700412273407	-0.523875892162323	-1.297361135482788	0.07340807467699051	-1.2465286254882812	0.29596972465515137	-0.04507407546043396	-0.025030363351106644	-0.11388017982244492	-1.317610263824463	0.791067898273468	0.8298335075378418	0.6970070004463196	0.43587204813957214	-0.42574113607406616	-0.21556740999221802	-0.038131989538669586	0.6099597215652466	-0.41876474022865295	-0.3177461624145508	0.2975941300392151	0.8553656339645386	-0.4538781940937042	-0.0573907233774662	0.5645190477371216	-0.39133167266845703	-0.25647595524787903	-1.3467973470687866	0.43513184785842896	1.332546353340149	1.0974957942962646
-0.19765110313892365	-0.4437851011753082	-1.7202541828155518	-1.101729393005371	-0.24990198016166687	0.3277045786380768	0.05718867853283882	-0.10114075988531113	1.3447997570037842	-0.04807709529995918	-0.3470538556575775	-0.3926834762096405	-0.21302655339241028	-0.3151428997516632	0.010136915370821953	3.8001797199249268	-0.10313127189874649	0.5933380126953125	1.4529999494552612	0.05285022407770157	-0.5972539186477661	-1.1523629426956177	-0.3996680974960327	-1.388540267944336	0.4680464267730713	0.06493707001209259	-0.06469649076461792	-0.32663479447364807	-1.3524651527404785	0.8882545232772827	1.0240651369094849	0.9113571643829346	0.07147668302059174	-0.40959492325782776	-0.06758101284503937	0.10349025577306747	0.6380469799041748	-0.422365665435791	-0.6741058826446533	0.6682546734809875	0.9201788306236267	-0.040471263229846954	0.46259477734565735	0.7132114768028259	-0.10734677314758301	0.04296208545565605	-0.899406373500824	0.6592088937759399	0.8878809809684753	1.0645376443862915
-0.5058580636978149	-0.9262338876724243	-1.790890097618103	-1.1539381742477417	-0.17871229350566864	0.26139143109321594	0.5169995427131653	-0.3072718381881714	1.4507476091384888	0.08788679540157318	-0.7270514369010925	-0.32474416494369507	-0.10164220631122589	-0.6235681772232056	-0.29287537932395935	3.643571376800537	0.509250283241272	0.017313078045845032	1.4634886980056763	-0.038762837648391724	-1.1156779527664185	-0.8698687553405762	-0.49404144287109375	-1.0065451860427856	-0.059019893407821655	0.27664095163345337	0.21433372795581818	-0.35288554430007935	-0.9128689169883728	0.6740842461585999	0.5174379944801331	0.6110424399375916	0.43529269099235535	-0.423112690448761	-0.2294897735118866	-0.2935850918292999	0.6881434321403503	-0.6357863545417786	-0.5819456577301025	-0.6507282853126526	1.1052972078323364	-0.08434761315584183	0.12107368558645248	0.34988152980804443	-0.109042227268219	-0.07193735986948013	-1.057997465133667	1.1494280099868774	1.2376666069030762	1.0065432786941528
-0.5635664463043213	-0.9627078771591187	-2.077608346939087	-1.2641633749008179	-0.21809682250022888	0.21180954575538635	0.40146833658218384	-0.29476311802864075	1.3215190172195435	0.07194273173809052	-0.6881939768791199	-0.2240273654460907	-0.266918420791626	-0.5126311779022217	-0.22098034620285034	3.645526885986328	0.5282143354415894	0.09500082582235336	1.4640554189682007	0.07431410998106003	-1.1957507133483887	-0.9543144106864929	-0.6871394515037537	-1.0966796875	-0.09927010536193848	0.25574323534965515	0.3033965528011322	-0.3217441737651825	-0.7859139442443848	0.6080561280250549	0.3747439980506897	0.7167750000953674	0.3311011791229248	-0.4741286635398865	-0.2761319577693939	-0.20235344767570496	0.6072060465812683	-0.6590033173561096	-0.5746146440505981	-0.6196814775466919	1.2723615169525146	-0.04513908177614212	0.14016112685203552	0.38380998373031616	-0.055565398186445236	-0.11073660105466843	-1.0482932329177856	1.2487947940826416	1.2717386484146118	0.9260398149490356
-0.8642576932907104	-0.7910357117652893	-1.3817235231399536	-1.3487855195999146	0.1768398880958557	0.22512763738632202	0.27851366996765137	-0.1983833611011505	2.576430559158325	0.3548237085342407	-0.4093950688838959	-0.2669806480407715	-0.01622561365365982	-0.6819065809249878	-0.12546193599700928	2.985657215118408	-0.05003092437982559	-0.0032176002860069275	1.5846810340881348	0.3509889543056488	-0.9371155500411987	-0.8822870254516602	-1.0884928703308105	-1.4754462242126465	-0.4349783957004547	-0.48431044816970825	0.3463716506958008	-0.28817716240882874	-1.3402267694473267	1.7198930978775024	0.3619779944419861	1.2568262815475464	0.2578238248825073	-0.5396619439125061	-0.8936984539031982	-0.11087637394666672	0.5853279232978821	-0.8906216025352478	-1.233750581741333	-0.05571739375591278	0.7307748794555664	0.18619832396507263	-0.2777359187602997	0.04131798446178436	0.1459834724664688	-0.15766870975494385	-0.7912876009941101	1.177983045578003	1.6872683763504028	0.7305862903594971
-0.5635664463043213	-0.9627078771591187	-2.077608346939087	-1.2641633749008179	-0.21809682250022888	0.21180954575538635	0.40146833658218384	-0.29476311802864075	1.3215190172195435	0.07194273173809052	-0.6881939768791199	-0.2240273654460907	-0.266918420791626	-0.5126311779022217	-0.22098034620285034	3.645526885986328	0.5282143354415894	0.09500082582235336	1.4640554189682007	0.07431410998106003	-1.1957507133483887	-0.9543144106864929	-0.6871394515037537	-1.0966796875	-0.09927010536193848	0.25574323534965515	0.3033965528011322	-0.3217441737651825	-0.7859139442443848	0.6080561280250549	0.3747439980506897	0.7167750000953674	0.3311011791229248	-0.4741286635398865	-0.2761319577693939	-0.20235344767570496	0.6072060465812683	-0.6590033173561096	-0.5746146440505981	-0.6196814775466919	1.2723615169525146	-0.04513908177614212	0.14016112685203552	0.38380998373031616	-0.055565398186445236	-0.11073660105466843	-1.0482932329177856	1.2487947940826416	1.2717386484146118	0.9260398149490356
-0.6245427131652832	-0.7183446884155273	-1.5786948204040527	-1.224184274673462	-0.3106305003166199	0.22523298859596252	0.22525346279144287	-0.2422417402267456	1.7046438455581665	0.3068716526031494	-0.6071828007698059	0.01076219230890274	-0.5574480891227722	-0.6212555766105652	-0.3824847936630249	3.933716058731079	0.387457013130188	-0.13105469942092896	1.2698241472244263	-0.04131072759628296	-0.9300366640090942	-0.9329218864440918	-0.8962690234184265	-1.1523181200027466	0.040518276393413544	0.09180429577827454	0.11013596504926682	-0.6823453307151794	-0.9396095871925354	0.6402909159660339	0.6006212830543518	1.0529797077178955	-0.3098597824573517	-0.4919906258583069	-0.014623522758483887	-0.305921733379364	0.5451728701591492	-0.025173287838697433	-0.4730124771595001	0.16463498771190643	1.0288896560668945	-0.10607343912124634	0.3838057816028595	0.7032983303070068	-0.2611689567565918	-0.05722265690565109	-0.9543864130973816	1.141158103942871	0.804269015789032	0.7005816102027893
-0.6012356281280518	-0.7065376043319702	-1.6067938804626465	-1.2312239408493042	-0.33644551038742065	0.34480106830596924	0.11446629464626312	-0.3072219789028168	1.7525644302368164	0.13051219284534454	-0.5556938052177429	0.018455922603607178	-0.48887044191360474	-0.6778097748756409	-0.5106247067451477	3.9218060970306396	0.2441902458667755	-0.27114173769950867	1.1852610111236572	0.04901044815778732	-0.9499579071998596	-0.9952473640441895	-0.9968535900115967	-1.3019592761993408	0.21614930033683777	-0.005078756250441074	0.07635046541690826	-0.6931421160697937	-0.9360476136207581	0.6221815347671509	0.6012694835662842	1.0283269882202148	-0.21983756124973297	-0.5062623620033264	0.02029659040272236	-0.30336156487464905	0.6462196707725525	-0.06939933449029922	-0.4113255739212036	0.06659445911645889	1.1369357109069824	-0.03502275422215462	0.19992953538894653	0.7741378545761108	-0.2976453900337219	0.12272411584854126	-0.9067078828811646	0.976901650428772	0.8536738753318787	0.6924014091491699
-1.078099012374878	-0.8711927533149719	-1.2620269060134888	-1.552456021308899	0.12308486551046371	0.11955005675554276	0.36906322836875916	0.17252077162265778	2.442420721054077	0.2688557505607605	-0.5965960621833801	-0.2594231069087982	0.1791749894618988	-0.45838379859924316	-0.1792643964290619	3.014838933944702	-0.22561532258987427	0.4760150611400604	1.6909732818603516	0.19021138548851013	-1.1051249504089355	-0.9365519285202026	-0.8681241273880005	-1.7058883905410767	-0.2740987539291382	-0.29550355672836304	0.10426265746355057	0.15345266461372375	-1.375938057899475	1.6184465885162354	0.42052149772644043	1.2896003723144531	0.19810618460178375	-0.7795960903167725	-0.8870264291763306	0.0088128000497818	0.35716599225997925	-0.704383134841919	-0.88701331615448	0.09638570249080658	1.1974488496780396	0.10780858248472214	-0.1327354460954666	-0.11240463703870773	0.34836632013320923	0.1010717824101448	-0.6273322701454163	1.1953403949737549	1.8224276304244995	0.6491501927375793
[truncated: 43 more rows]
[truncated: 206 more columns]
