# Supplementary material for: Machine learning meets mechanistic modelling for accurate prediction of experimental activation energies
Source: Chem Sci. 2020 Nov 5;12(3):1163–75. doi: 10.1039/d0sc04896h (PMC9528810; doi:10.1039/d0sc04896h)
Supplement: SC-012-D0SC04896H-s002 [file SC-012-D0SC04896H-s002.zip › SC-012-D0SC04896H-s079.ipynb]

# %% [markdown]
Import stuff

# %% [code]
import pandas as pd
from rxnfp.transformer_fingerprints import RXNBERTFingerprintGenerator, get_default_model_and_tokenizer

# %% [markdown]
Read reaction smiles

# %% [code]
reaction_smiles = pd.read_csv("../machine_learning/to_cgr.csv", header=None, squeeze=True)

# %% [markdown]
Generate fine-tuned fingerprints

# %% [code]
model, tokenizer = get_default_model_and_tokenizer('bert_ft', force_no_cuda=True)
rxnfp_generator = RXNBERTFingerprintGenerator(model, tokenizer, force_no_cuda=True)

# %% [code]
reaction_fps = rxnfp_generator.convert_batch(reaction_smiles)

# %% [code]
reaction_df = pd.DataFrame(reaction_fps)
reaction_df.to_csv("bert_ft.csv", index=False, header=False)

# %% [markdown]
Generate pre-trained fingerprints

# %% [code]
model, tokenizer = get_default_model_and_tokenizer('bert_pretrained')
pretrained_rxnfp_generator = RXNBERTFingerprintGenerator(model, tokenizer)

# %% [code]
reaction_fps_pretrained = pretrained_rxnfp_generator.convert_batch(reaction_smiles)

# %% [code]
reaction_df_pretrained = pd.DataFrame(reaction_fps_pretrained)
reaction_df_pretrained.to_csv("bert_pt.csv", index=False, header=False)
