# Supplementary material for: Machine learning meets mechanistic modelling for accurate prediction of experimental activation energies
Source: Chem Sci. 2020 Nov 5;12(3):1163–75. doi: 10.1039/d0sc04896h (PMC9528810; doi:10.1039/d0sc04896h)
Supplement: SC-012-D0SC04896H-s002 [file SC-012-D0SC04896H-s002.zip › SC-012-D0SC04896H-s080.ipynb]

# %% [code]
import os 
import pathlib

from CGRtools import SMILESRead, RDFRead, RDFWrite
import CIMtools
from CIMtools.preprocessing import Fragmentor, CGR

# %% [markdown]
Set up path for Fragmentor

# %% [code]
path = pathlib.Path(CIMtools.__file__).parent.parent / "Fragmentor"
os.environ['PATH'] += ';' + str(path)

# %% [markdown]
Read mapped reaction SMILES and display example reaction

# %% [code]
with SMILESRead("to_cgr_mapped_corrected.smi") as file:
    cgr_reactions = file.read()

# %% [code]
reaction = cgr_reactions[0]
reaction.thiele()
reaction.clean2d()
reaction.standardize()
reaction

# %% [markdown]
Standardize and aromatize

# %% [code]
for reaction in cgr_reactions:
    reaction.thiele()
    reaction.standardize()

# %% [markdown]
Make the sequence-based ISIDA descriptors

# %% [code]
cgr = CGR()

# %% [code]
frg = Fragmentor(fragment_type=3, min_length=2, max_length=8, cgr_dynbonds=1, doallways=True, useformalcharge=True)
X = cgr.transform(cgr_reactions)
X = frg.fit_transform(X)
X.to_csv("isida_sequence.csv", index=False)

# %% [markdown]
Make atom-centered ISIDA descriptors

# %% [code]
frg = Fragmentor(fragment_type=6, min_length=2, max_length=8, cgr_dynbonds=1, useformalcharge=True)
X = cgr.transform(cgr_reactions)
X = frg.fit_transform(X)
X.to_csv("isida_atom.csv", index=False)
