# Supplementary material for: Machine learning meets mechanistic modelling for accurate prediction of experimental activation energies
Source: Chem Sci. 2020 Nov 5;12(3):1163–75. doi: 10.1039/d0sc04896h (PMC9528810; doi:10.1039/d0sc04896h)
Supplement: SC-012-D0SC04896H-s002 [file SC-012-D0SC04896H-s002.zip › SC-012-D0SC04896H-s086.smi]

[O:1]=[N+:2]([C:4]1=[CH:5][CH:6]=[C:7]([C:9]([N+:10]([O-:12])=[O:11])=[CH:13]1)[Cl:8])[O-:3].[CH3:14][CH2:15][CH2:16][CH2:17][NH2:18]>>[CH3:14][CH2:15][CH2:16][CH2:17][NH:18][C:7]1=[CH:6][CH:5]=[C:4]([CH:13]=[C:9]1[N+:10]([O-:12])=[O:11])[N+:2]([O-:3])=[O:1].[ClH:8]
[O:1]=[N+:2]([C:4]1=[CH:5][CH:6]=[CH:7][N:8]=[C:9]1[Cl:10])[O-:3].[CH3:11][CH2:12][CH2:13][CH2:14][NH2:15]>>[CH3:11][CH2:12][CH2:13][CH2:14][NH:15][C:9]1=[N:8][CH:7]=[CH:6][CH:5]=[C:4]1[N+:2]([O-:3])=[O:1].[ClH:10]
[N:1]#[C:2][C:3]1=[CH:4][C:5]([N+:6]([O-:8])=[O:7])=[CH:9][CH:10]=[C:11]1[Cl:12].[CH3:13][CH2:14][CH2:15][CH2:16][NH2:17]>>[CH3:13][CH2:14][CH2:15][CH2:16][NH:17][C:11]1=[CH:10][CH:9]=[C:5]([CH:4]=[C:3]1[C:2]#[N:1])[N+:6]([O-:8])=[O:7].[ClH:12]
[O:6]=[N+:7]([C:9]1=[CH:10][C:11]([C:12]([F:14])([F:15])[F:13])=[CH:16][CH:17]=[C:18]1[Cl:19])[O-:8].[CH3:1][CH2:2][CH2:3][CH2:4][NH2:5]>>[CH3:1][CH2:2][CH2:3][CH2:4][NH:5][C:18]1=[CH:17][CH:16]=[C:11]([CH:10]=[C:9]1[N+:7]([O-:8])=[O:6])[C:12]([F:14])([F:15])[F:13].[ClH:19]
[O:1]=[N+:2]([C:4]1=[CH:5][CH:6]=[CH:7][C:8]([N+:9]([O-:11])=[O:10])=[C:12]1[Cl:13])[O-:3].[CH3:14][CH2:15][CH2:16][CH2:17][NH2:18]>>[CH3:14][CH2:15][CH2:16][CH2:17][NH:18][C:12]1=[C:8]([CH:7]=[CH:6][CH:5]=[C:4]1[N+:2]([O-:3])=[O:1])[N+:9]([O-:11])=[O:10].[ClH:13]
[O:11]=[N+:10]([C:9]1=[CH:8][CH:7]=[C:6]([C:14]([N+:15]([O-:17])=[O:16])=[CH:13]1)[F:18])[O-:12].[CH3:1][CH2:2][CH2:3][CH2:4][NH2:5]>>[CH3:1][CH2:2][CH2:3][CH2:4][NH:5][C:6]1=[CH:7][CH:8]=[C:9]([CH:13]=[C:14]1[N+:15]([O-:17])=[O:16])[N+:10]([O-:12])=[O:11].[FH:18]
[O:1]=[N+:2]([C:4]1=[CH:5][CH:6]=[C:7]([C:9]([N+:10]([O-:12])=[O:11])=[CH:13]1)[Cl:8])[O-:3].[CH2:14]1[CH2:15][CH2:16][NH:17][CH2:18]1>>[O:1]=[N+:2]([C:4]1=[CH:5][CH:6]=[C:7]([C:9]([N+:10]([O-:12])=[O:11])=[CH:13]1)[N:17]2[CH2:16][CH2:15][CH2:14][CH2:18]2)[O-:3].[ClH:8]
[O:1]=[N+:2]([C:4]1=[CH:5][CH:6]=[C:7]([N:9]=[CH:10]1)[Cl:8])[O-:3].[CH2:14]1[CH2:13][CH2:12][NH:11][CH2:15]1>>[O:1]=[N+:2]([C:4]1=[CH:5][CH:6]=[C:7]([N:9]=[CH:10]1)[N:11]2[CH2:12][CH2:13][CH2:14][CH2:15]2)[O-:3].[ClH:8]
[O:1]=[N+:2]([C:4]1=[CH:5][CH:6]=[CH:7][N:8]=[C:9]1[Cl:10])[O-:3].[CH2:11]1[CH2:12][CH2:13][NH:14][CH2:15]1>>[O:1]=[N+:2]([C:4]1=[CH:5][CH:6]=[CH:7][N:8]=[C:9]1[N:14]2[CH2:13][CH2:12][CH2:11][CH2:15]2)[O-:3].[ClH:10]
[O:1]=[N+:2]([C:4]1=[CH:5][C:6]([C:7]([F:9])([F:10])[F:8])=[CH:11][CH:12]=[C:13]1[F:14])[O-:3].[CH3:15][CH2:16][CH2:17][CH2:18][NH2:19]>>[CH3:15][CH2:16][CH2:17][CH2:18][NH:19][C:13]1=[CH:12][CH:11]=[C:6]([CH:5]=[C:4]1[N+:2]([O-:3])=[O:1])[C:7]([F:9])([F:10])[F:8].[FH:14]
[N:1]#[C:2][C:3]1=[CH:4][C:5]([N+:6]([O-:8])=[O:7])=[CH:9][CH:10]=[C:11]1[F:12].[CH3:13][CH2:14][CH2:15][CH2:16][NH2:17]>>[CH3:13][CH2:14][CH2:15][CH2:16][NH:17][C:11]1=[CH:10][CH:9]=[C:5]([CH:4]=[C:3]1[C:2]#[N:1])[N+:6]([O-:8])=[O:7].[FH:12]
[O:1]=[N+:2]([C:4]1=[CH:5][CH:6]=[C:7]([C:9]([C:10]([F:12])([F:13])[F:11])=[CH:14]1)[F:8])[O-:3].[CH3:15][CH2:16][CH2:17][CH2:18][NH2:19]>>[CH3:15][CH2:16][CH2:17][CH2:18][NH:19][C:7]1=[CH:6][CH:5]=[C:4]([CH:14]=[C:9]1[C:10]([F:12])([F:13])[F:11])[N+:2]([O-:3])=[O:1].[FH:8]
[O:1]=[N+:2]([C:4]1=[CH:5][CH:6]=[CH:7][C:8]([N+:9]([O-:11])=[O:10])=[C:12]1[Cl:13])[O-:3].[CH2:14]1[CH2:15][CH2:16][NH:17][CH2:18]1>>[O:1]=[N+:2]([C:4]1=[CH:5][CH:6]=[CH:7][C:8]([N+:9]([O-:11])=[O:10])=[C:12]1[N:17]2[CH2:16][CH2:15][CH2:14][CH2:18]2)[O-:3].[ClH:13]
[N:1]#[C:2][C:3]1=[CH:4][C:5]([N+:6]([O-:8])=[O:7])=[CH:9][CH:10]=[C:11]1[Cl:12].[CH2:16]1[CH2:15][CH2:14][NH:13][CH2:17]1>>[N:1]#[C:2][C:3]1=[CH:4][C:5]([N+:6]([O-:8])=[O:7])=[CH:9][CH:10]=[C:11]1[N:13]2[CH2:14][CH2:15][CH2:16][CH2:17]2.[ClH:12]
[O:1]=[N+:2]([C:4]1=[CH:5][CH:6]=[C:7]([C:9]([N+:10]([O-:12])=[O:11])=[CH:13]1)[F:8])[O-:3].[CH2:14]1[CH2:15][CH2:16][NH:17][CH2:18]1>>[O:1]=[N+:2]([C:4]1=[CH:5][CH:6]=[C:7]([C:9]([N+:10]([O-:12])=[O:11])=[CH:13]1)[N:17]2[CH2:16][CH2:15][CH2:14][CH2:18]2)[O-:3].[FH:8]
[O:1]=[N+:2]([C:4]1=[CH:5][C:6]([C:7]([F:9])([F:10])[F:8])=[CH:11][CH:12]=[C:13]1[Cl:14])[O-:3].[CH2:18]1[CH2:17][CH2:16][NH:15][CH2:19]1>>[O:1]=[N+:2]([C:4]1=[CH:5][C:6]([C:7]([F:9])([F:10])[F:8])=[CH:11][CH:12]=[C:13]1[N:15]2[CH2:16][CH2:17][CH2:18][CH2:19]2)[O-:3].[ClH:14]
[O:1]=[N+:2]([C:4]1=[CH:5][C:6]([C:7]([F:9])([F:10])[F:8])=[CH:11][CH:12]=[C:13]1[F:14])[O-:3].[CH2:18]1[CH2:17][CH2:16][NH:15][CH2:19]1>>[O:1]=[N+:2]([C:4]1=[CH:5][C:6]([C:7]([F:9])([F:10])[F:8])=[CH:11][CH:12]=[C:13]1[N:15]2[CH2:16][CH2:17][CH2:18][CH2:19]2)[O-:3].[FH:14]
[O:1]=[N+:2]([C:4]1=[CH:5][CH:6]=[C:7]([C:9]([N+:10]([O-:12])=[O:11])=[CH:13]1)[Cl:8])[O-:3].[CH2:14]1[CH2:15][CH2:16][NH:17][CH2:18][CH2:19]1>>[O:1]=[N+:2]([C:4]1=[CH:5][CH:6]=[C:7]([C:9]([N+:10]([O-:12])=[O:11])=[CH:13]1)[N:17]2[CH2:16][CH2:15][CH2:14][CH2:19][CH2:18]2)[O-:3].[ClH:8]
[O:1]=[N+:2]([C:4]1=[CH:5][CH:6]=[CH:7][N:8]=[C:9]1[Cl:16])[O-:3].[CH2:13]1[CH2:12][CH2:11][NH:10][CH2:15][CH2:14]1>>[O:1]=[N+:2]([C:4]1=[CH:5][CH:6]=[CH:7][N:8]=[C:9]1[N:10]2[CH2:11][CH2:12][CH2:13][CH2:14][CH2:15]2)[O-:3].[ClH:16]
[O:1]=[N+:2]([C:4]1=[CH:5][CH:6]=[C:7]([C:9]([C:10]([F:12])([F:13])[F:11])=[CH:14]1)[F:8])[O-:3].[CH2:18]1[CH2:17][CH2:16][NH:15][CH2:19]1>>[O:1]=[N+:2]([C:4]1=[CH:5][CH:6]=[C:7]([C:9]([C:10]([F:12])([F:13])[F:11])=[CH:14]1)[N:15]2[CH2:16][CH2:17][CH2:18][CH2:19]2)[O-:3].[FH:8]
[O:1]=[N+:2]([C:4]1=[CH:5][CH:6]=[C:7]([N:14]=[CH:15]1)[Cl:16])[O-:3].[CH2:11]1[CH2:10][CH2:9][NH:8][CH2:13][CH2:12]1>>[O:1]=[N+:2]([C:4]1=[CH:5][CH:6]=[C:7]([N:14]=[CH:15]1)[N:8]2[CH2:9][CH2:10][CH2:11][CH2:12][CH2:13]2)[O-:3].[ClH:16]
[N:1]#[C:2][C:3]1=[CH:4][C:5]([N+:6]([O-:8])=[O:7])=[CH:9][CH:10]=[C:11]1[Cl:12].[CH2:13]1[CH2:14][CH2:15][NH:16][CH2:17][CH2:18]1>>[N:1]#[C:2][C:3]1=[CH:4][C:5]([N+:6]([O-:8])=[O:7])=[CH:9][CH:10]=[C:11]1[N:16]2[CH2:15][CH2:14][CH2:13][CH2:18][CH2:17]2.[ClH:12]
[O:1]=[N+:2]([C:4]1=[CH:5][CH:6]=[C:7]([C:9]([N+:10]([O-:12])=[O:11])=[CH:13]1)[F:8])[O-:3].[CH2:14]1[CH2:15][CH2:16][NH:17][CH2:18][CH2:19]1>>[O:1]=[N+:2]([C:4]1=[CH:5][CH:6]=[C:7]([C:9]([N+:10]([O-:12])=[O:11])=[CH:13]1)[N:17]2[CH2:16][CH2:15][CH2:14][CH2:19][CH2:18]2)[O-:3].[FH:8]
[N:1]#[C:2][C:3]1=[CH:4][C:5]([N+:6]([O-:8])=[O:7])=[CH:9][CH:10]=[C:11]1[F:12].[CH2:16]1[CH2:15][CH2:14][NH:13][CH2:18][CH2:17]1>>[N:1]#[C:2][C:3]1=[CH:4][C:5]([N+:6]([O-:8])=[O:7])=[CH:9][CH:10]=[C:11]1[N:13]2[CH2:14][CH2:15][CH2:16][CH2:17][CH2:18]2.[FH:12]
[O:1]=[N+:2]([C:4]1=[CH:5][CH:6]=[CH:7][C:8]([N+:9]([O-:11])=[O:10])=[C:12]1[Cl:13])[O-:3].[CH2:14]1[CH2:15][CH2:16][NH:17][CH2:18][CH2:19]1>>[O:1]=[N+:2]([C:4]1=[CH:5][CH:6]=[CH:7][C:8]([N+:9]([O-:11])=[O:10])=[C:12]1[N:17]2[CH2:16][CH2:15][CH2:14][CH2:19][CH2:18]2)[O-:3].[ClH:13]
[O:7]=[N+:8]([C:10]1=[CH:11][C:12]([C:13]([F:15])([F:16])[F:14])=[CH:17][CH:18]=[C:19]1[Cl:20])[O-:9].[CH2:1]1[CH2:2][CH2:3][NH:4][CH2:5][CH2:6]1>>[O:7]=[N+:8]([C:10]1=[CH:11][C:12]([C:13]([F:15])([F:16])[F:14])=[CH:17][CH:18]=[C:19]1[N:4]2[CH2:3][CH2:2][CH2:1][CH2:6][CH2:5]2)[O-:9].[ClH:20]
[O:8]=[N+:9]([C:11]1=[CH:12][C:13]([C:14]([F:16])([F:17])[F:15])=[CH:18][CH:19]=[C:20]1[F:1])[O-:10].[CH2:2]1[CH2:3][CH2:4][NH:5][CH2:6][CH2:7]1>>[O:8]=[N+:9]([C:11]1=[CH:12][C:13]([C:14]([F:16])([F:17])[F:15])=[CH:18][CH:19]=[C:20]1[N:5]2[CH2:4][CH2:3][CH2:2][CH2:7][CH2:6]2)[O-:10].[FH:1]
[O:7]=[N+:8]([C:10]1=[CH:11][CH:12]=[C:13]([C:15]([C:16]([F:18])([F:19])[F:17])=[CH:20]1)[F:14])[O-:9].[CH2:1]1[CH2:2][CH2:3][NH:4][CH2:5][CH2:6]1>>[O:7]=[N+:8]([C:10]1=[CH:11][CH:12]=[C:13]([C:15]([C:16]([F:18])([F:19])[F:17])=[CH:20]1)[N:4]2[CH2:3][CH2:2][CH2:1][CH2:6][CH2:5]2)[O-:9].[FH:14]
[O:15]=[N+:14]([C:13]1=[CH:12][CH:11]=[C:10]([C:18]([N+:19]([O-:21])=[O:20])=[CH:17]1)[Cl:9])[O-:16].[NH2:1][C:2]1=[CH:3][CH:4]=[C:5]([CH:7]=[CH:8]1)[S-:6]>>[NH2:1][C:2]1=[CH:3][CH:4]=[C:5]([CH:7]=[CH:8]1)[S:6][C:10]2=[CH:11][CH:12]=[C:13]([CH:17]=[C:18]2[N+:19]([O-:21])=[O:20])[N+:14]([O-:16])=[O:15].[Cl-:9]
[O:9]=[N+:10]([C:12]1=[CH:13][CH:14]=[C:15]([C:16]([N+:17]([O-:19])=[O:18])=[CH:20]1)[Cl:21])[O-:11].[F:1][C:2]1=[CH:3][CH:4]=[C:5]([CH:7]=[CH:8]1)[S-:6]>>[O:9]=[N+:10]([C:12]1=[CH:13][CH:14]=[C:15]([C:16]([N+:17]([O-:19])=[O:18])=[CH:20]1)[S:6][C:5]2=[CH:4][CH:3]=[C:2]([CH:8]=[CH:7]2)[F:1])[O-:11].[Cl-:21]
[O:1]=[N+:2]([C:4]1=[CH:5][CH:6]=[C:7]([C:15]([N+:16]([O-:18])=[O:17])=[CH:19]1)[Cl:20])[O-:3].[S-:8][C:9]1=[CH:10][CH:11]=[CH:12][CH:13]=[CH:14]1>>[O:1]=[N+:2]([C:4]1=[CH:5][CH:6]=[C:7]([C:15]([N+:16]([O-:18])=[O:17])=[CH:19]1)[S:8][C:9]2=[CH:10][CH:11]=[CH:12][CH:13]=[CH:14]2)[O-:3].[Cl-:20]
[O:14]=[N+:13]([C:12]1=[CH:11][CH:10]=[C:9]([C:17]([N+:18]([O-:20])=[O:19])=[CH:16]1)[Cl:1])[O-:15].[CH3:2][O:3][C:4]1=[CH:5][CH:6]=[C:7]([CH:21]=[CH:22]1)[S-:8]>>[CH3:2][O:3][C:4]1=[CH:5][CH:6]=[C:7]([CH:21]=[CH:22]1)[S:8][C:9]2=[CH:10][CH:11]=[C:12]([CH:16]=[C:17]2[N+:18]([O-:20])=[O:19])[N+:13]([O-:15])=[O:14].[Cl-:1]
[O:2]=[N+:3]([C:5]1=[CH:6][CH:7]=[C:8]([C:9]([N+:10]([O-:12])=[O:11])=[CH:13]1)[Cl:1])[O-:4].[CH3:14][C:15]1=[CH:16][CH:17]=[C:18]([CH:20]=[CH:21]1)[S-:19]>>[CH3:14][C:15]1=[CH:16][CH:17]=[C:18]([CH:20]=[CH:21]1)[S:19][C:8]2=[CH:7][CH:6]=[C:5]([CH:13]=[C:9]2[N+:10]([O-:12])=[O:11])[N+:3]([O-:4])=[O:2].[Cl-:1]
[O:2]=[N+:3]([C:5]1=[CH:6][CH:7]=[C:8]([C:17]([N+:18]([O-:20])=[O:19])=[CH:21]1)[Cl:1])[O-:4].[S-:9][C:10]1=[CH:11][CH:12]=[C:13]([CH:15]=[CH:16]1)[Cl:14]>>[O:2]=[N+:3]([C:5]1=[CH:6][CH:7]=[C:8]([C:17]([N+:18]([O-:20])=[O:19])=[CH:21]1)[S:9][C:10]2=[CH:11][CH:12]=[C:13]([CH:15]=[CH:16]2)[Cl:14])[O-:4].[Cl-:1]
[O:16]=[N+:15]([C:14]1=[CH:13][CH:12]=[C:11]([C:19]([N+:20]([O-:22])=[O:21])=[CH:18]1)[Cl:1])[O-:17].[CH3:2][O:3][C:4]1=[CH:5][CH:6]=[CH:7][C:8]([S-:9])=[CH:10]1>>[CH3:2][O:3][C:4]1=[CH:5][CH:6]=[CH:7][C:8]([S:9][C:11]2=[CH:12][CH:13]=[C:14]([CH:18]=[C:19]2[N+:20]([O-:22])=[O:21])[N+:15]([O-:17])=[O:16])=[CH:10]1.[Cl-:1]
[O:1]=[N+:2]([C:4]1=[CH:5][CH:6]=[C:7]([C:16]([N+:17]([O-:19])=[O:18])=[CH:20]1)[Cl:21])[O-:3].[S-:8][C:9]1=[CH:10][CH:11]=[C:12]([CH:14]=[CH:15]1)[Br:13]>>[O:1]=[N+:2]([C:4]1=[CH:5][CH:6]=[C:7]([C:16]([N+:17]([O-:19])=[O:18])=[CH:20]1)[S:8][C:9]2=[CH:10][CH:11]=[C:12]([CH:14]=[CH:15]2)[Br:13])[O-:3].[Cl-:21]
[O:14]=[N+:13]([C:12]1=[CH:11][CH:10]=[C:9]([C:17]([N+:18]([O-:20])=[O:19])=[CH:16]1)[Cl:21])[O-:15].[NH2:1][C:2]1=[CH:3][CH:4]=[CH:5][CH:6]=[C:7]1[S-:8]>>[NH2:1][C:2]1=[CH:3][CH:4]=[CH:5][CH:6]=[C:7]1[S:8][C:9]2=[CH:10][CH:11]=[C:12]([CH:16]=[C:17]2[N+:18]([O-:20])=[O:19])[N+:13]([O-:15])=[O:14].[Cl-:21]
[O:1]=[N+:2]([C:4]1=[CH:5][CH:6]=[C:7]([C:16]([N+:17]([O-:19])=[O:18])=[CH:20]1)[Cl:21])[O-:3].[S-:8][C:9]1=[CH:10][CH:11]=[CH:12][C:13]([Cl:14])=[CH:15]1>>[O:1]=[N+:2]([C:4]1=[CH:5][CH:6]=[C:7]([C:16]([N+:17]([O-:19])=[O:18])=[CH:20]1)[S:8][C:9]2=[CH:10][CH:11]=[CH:12][C:13]([Cl:14])=[CH:15]2)[O-:3].[Cl-:21]
[O:13]=[N+:12]([C:11]1=[CH:10][CH:9]=[C:8]([C:16]([N+:17]([O-:19])=[O:18])=[CH:15]1)[Cl:21])[O-:14].[CH3:1][C:2]1=[CH:3][CH:4]=[CH:5][C:6]([S-:7])=[CH:20]1>>[CH3:1][C:2]1=[CH:3][CH:4]=[CH:5][C:6]([S:7][C:8]2=[CH:9][CH:10]=[C:11]([CH:15]=[C:16]2[N+:17]([O-:19])=[O:18])[N+:12]([O-:14])=[O:13])=[CH:20]1.[Cl-:21]
[O:2]=[N+:3]([C:5]1=[CH:6][CH:7]=[C:8]([C:9]([N+:10]([O-:12])=[O:11])=[CH:13]1)[Cl:1])[O-:4].[S-:14][C:15]1=[CH:16][CH:17]=[CH:18][C:19]([Br:20])=[CH:21]1>>[O:2]=[N+:3]([C:5]1=[CH:6][CH:7]=[C:8]([C:9]([N+:10]([O-:12])=[O:11])=[CH:13]1)[S:14][C:15]2=[CH:16][CH:17]=[CH:18][C:19]([Br:20])=[CH:21]2)[O-:4].[Cl-:1]
[O:14]=[N+:13]([C:12]1=[CH:11][CH:10]=[C:9]([C:17]([N+:18]([O-:20])=[O:19])=[CH:16]1)[Cl:23])[O-:15].[CH3:1][C:2]([C:4]1=[CH:5][CH:6]=[C:7]([CH:21]=[CH:22]1)[S-:8])=[O:3]>>[CH3:1][C:2]([C:4]1=[CH:5][CH:6]=[C:7]([CH:21]=[CH:22]1)[S:8][C:9]2=[CH:10][CH:11]=[C:12]([CH:16]=[C:17]2[N+:18]([O-:20])=[O:19])[N+:13]([O-:15])=[O:14])=[O:3].[Cl-:23]
[O:2]=[N+:3]([C:5]1=[CH:6][CH:7]=[C:8]([C:9]([N+:10]([O-:12])=[O:11])=[CH:13]1)[Cl:1])[O-:4].[CH3:14][C:15]1=[CH:16][CH:17]=[CH:18][CH:19]=[C:20]1[S-:21]>>[CH3:14][C:15]1=[CH:16][CH:17]=[CH:18][CH:19]=[C:20]1[S:21][C:8]2=[CH:7][CH:6]=[C:5]([CH:13]=[C:9]2[N+:10]([O-:12])=[O:11])[N+:3]([O-:4])=[O:2].[Cl-:1]
[O:2]=[N+:3]([C:5]1=[CH:6][CH:7]=[C:8]([C:9]([N+:10]([O-:12])=[O:11])=[CH:13]1)[Cl:1])[O-:4].[CH3:14][C:15]([C:17]1=[CH:18][CH:19]=[CH:20][C:21]([S-:22])=[CH:23]1)=[O:16]>>[CH3:14][C:15]([C:17]1=[CH:18][CH:19]=[CH:20][C:21]([S:22][C:8]2=[CH:7][CH:6]=[C:5]([CH:13]=[C:9]2[N+:10]([O-:12])=[O:11])[N+:3]([O-:4])=[O:2])=[CH:23]1)=[O:16].[Cl-:1]
[CH3:15][O:16][C:7]1=[CH:6][CH:5]=[C:4]([S:14]1)[N+:2]([O-:3])=[O:1].[CH2:11]1[CH2:10][CH2:9][NH:8][CH2:13][CH2:12]1>>[O:1]=[N+:2]([C:4]1=[CH:5][CH:6]=[C:7]([S:14]1)[N:8]2[CH2:9][CH2:10][CH2:11][CH2:12][CH2:13]2)[O-:3].[CH3:15][OH:16]
[O:11]=[N+:12]([C:14]1=[CH:15][CH:16]=[C:17]([C:19]([N+:20]([O-:22])=[O:21])=[CH:23]1)[Cl:18])[O-:13].[O:1]=[N+:2]([C:4]1=[CH:5][CH:6]=[C:7]([CH:9]=[CH:10]1)[S-:8])[O-:3]>>[O:1]=[N+:2]([C:4]1=[CH:5][CH:6]=[C:7]([CH:9]=[CH:10]1)[S:8][C:17]2=[CH:16][CH:15]=[C:14]([CH:23]=[C:19]2[N+:20]([O-:22])=[O:21])[N+:12]([O-:13])=[O:11])[O-:3].[Cl-:18]
[CH3:1][O:2][C:3]1=[C:10]([C:11]([NH2:12])=[O:13])[CH:9]=[C:5]([N+:6]([O-:8])=[O:7])[S:4]1.[CH2:14]1[CH2:15][CH2:16][NH:17][CH2:18][CH2:19]1>>[NH2:12][C:11]([C:10]1=[C:3]([N:17]2[CH2:16][CH2:15][CH2:14][CH2:19][CH2:18]2)[S:4][C:5]([N+:6]([O-:8])=[O:7])=[CH:9]1)=[O:13].[CH3:1][OH:2]
[CH3:7][O:8][C:9]1=[C:16]([S:17]([CH3:18])(=[O:19])=[O:20])[CH:15]=[C:11]([N+:12]([O-:14])=[O:13])[S:10]1.[CH2:1]1[CH2:2][CH2:3][NH:4][CH2:5][CH2:6]1>>[CH3:18][S:17](=[O:19])([C:16]1=[C:9]([N:4]2[CH2:3][CH2:2][CH2:1][CH2:6][CH2:5]2)[S:10][C:11]([N+:12]([O-:14])=[O:13])=[CH:15]1)=[O:20].[CH3:7][OH:8]
[CH3:9][O:10][C:11]([C:13]1=[C:20]([O:8][CH3:7])[S:19][C:15]([N+:16]([O-:18])=[O:17])=[CH:14]1)=[O:12].[CH2:1]1[CH2:2][CH2:3][NH:4][CH2:5][CH2:6]1>>[CH3:9][O:10][C:11]([C:13]1=[C:20]([N:4]2[CH2:3][CH2:2][CH2:1][CH2:6][CH2:5]2)[S:19][C:15]([N+:16]([O-:18])=[O:17])=[CH:14]1)=[O:12].[CH3:7][OH:8]
[CH3:19][O:20][C:12]1=[C:5]([S:2]([CH3:1])(=[O:3])=[O:4])[CH:6]=[C:7]([N+:8]([O-:10])=[O:9])[S:11]1.[CH2:16]1[CH2:15][CH2:14][NH:13][CH2:18][CH2:17]1>>[CH3:1][S:2](=[O:3])([C:5]1=[C:12]([N:13]2[CH2:14][CH2:15][CH2:16][CH2:17][CH2:18]2)[S:11][C:7]([N+:8]([O-:10])=[O:9])=[CH:6]1)=[O:4].[CH3:19][OH:20]
[CH3:1][O:2][C:3]1=[CH:4][CH:5]=[C:6]([S:10]1)[N+:7]([O-:9])=[O:8].[CH2:11]1[CH2:12][CH2:13][NH:14][CH2:15][CH2:16]1>>[O:8]=[N+:7]([C:6]1=[CH:5][CH:4]=[C:3]([S:10]1)[N:14]2[CH2:13][CH2:12][CH2:11][CH2:16][CH2:15]2)[O-:9].[CH3:1][OH:2]
[CH3:1][O:2][C:3]1=[C:10]([C:11]([NH2:12])=[O:13])[CH:9]=[C:5]([N+:6]([O-:8])=[O:7])[S:4]1.[CH2:14]1[CH2:15][CH2:16][NH:17][CH2:18][CH2:19]1>>[NH2:12][C:11]([C:10]1=[C:3]([N:17]2[CH2:16][CH2:15][CH2:14][CH2:19][CH2:18]2)[S:4][C:5]([N+:6]([O-:8])=[O:7])=[CH:9]1)=[O:13].[CH3:1][OH:2]
[CH3:7][O:8][C:9]([C:11]1=[C:18]([O:19][CH3:20])[S:17][C:13]([N+:14]([O-:16])=[O:15])=[CH:12]1)=[O:10].[CH2:1]1[CH2:2][CH2:3][NH:4][CH2:5][CH2:6]1>>[CH3:7][O:8][C:9]([C:11]1=[C:18]([N:4]2[CH2:3][CH2:2][CH2:1][CH2:6][CH2:5]2)[S:17][C:13]([N+:14]([O-:16])=[O:15])=[CH:12]1)=[O:10].[CH3:20][OH:19]
[CH3:1][O:2][C:3]1=[CH:4][CH:5]=[C:6]([S:10]1)[N+:7]([O-:9])=[O:8].[CH2:14]1[CH2:13][CH2:12][NH:11][CH2:16][CH2:15]1>>[O:8]=[N+:7]([C:6]1=[CH:5][CH:4]=[C:3]([S:10]1)[N:11]2[CH2:12][CH2:13][CH2:14][CH2:15][CH2:16]2)[O-:9].[CH3:1][OH:2]
[CH3:1][O:2][C:3]1=[C:10]([S:11]([CH3:12])(=[O:13])=[O:14])[CH:9]=[C:5]([N+:6]([O-:8])=[O:7])[S:4]1.[CH2:15]1[CH2:16][CH2:17][NH:18][CH2:19][CH2:20]1>>[CH3:12][S:11](=[O:13])([C:10]1=[C:3]([N:18]2[CH2:17][CH2:16][CH2:15][CH2:20][CH2:19]2)[S:4][C:5]([N+:6]([O-:8])=[O:7])=[CH:9]1)=[O:14].[CH3:1][OH:2]
[CH3:1][O:2][C:3]1=[C:10]([C:11]([NH2:12])=[O:13])[CH:9]=[C:5]([N+:6]([O-:8])=[O:7])[S:4]1.[CH2:17]1[CH2:16][CH2:15][NH:14][CH2:19][CH2:18]1>>[NH2:12][C:11]([C:10]1=[C:3]([N:14]2[CH2:15][CH2:16][CH2:17][CH2:18][CH2:19]2)[S:4][C:5]([N+:6]([O-:8])=[O:7])=[CH:9]1)=[O:13].[CH3:1][OH:2]
[CH3:1][O:2][C:3]([C:5]1=[C:12]([O:19][CH3:20])[S:11][C:7]([N+:8]([O-:10])=[O:9])=[CH:6]1)=[O:4].[CH2:16]1[CH2:15][CH2:14][NH:13][CH2:18][CH2:17]1>>[CH3:1][O:2][C:3]([C:5]1=[C:12]([N:13]2[CH2:14][CH2:15][CH2:16][CH2:17][CH2:18]2)[S:11][C:7]([N+:8]([O-:10])=[O:9])=[CH:6]1)=[O:4].[CH3:20][OH:19]
[O:1]=[N+:2]([C:4]1=[CH:5][C:6]([N+:7]([O-:9])=[O:8])=[C:10]([C:12]([N+:13]([O-:15])=[O:14])=[CH:16]1)[Cl:11])[O-:3].[CH3:17][O:18][C:19]1=[CH:20][CH:21]=[C:22]([CH:25]=[CH:26]1)[CH2:23][NH2:24]>>[CH3:17][O:18][C:19]1=[CH:20][CH:21]=[C:22]([CH:25]=[CH:26]1)[CH2:23][NH:24][C:10]2=[C:6]([CH:5]=[C:4]([CH:16]=[C:12]2[N+:13]([O-:15])=[O:14])[N+:2]([O-:3])=[O:1])[N+:7]([O-:9])=[O:8].[ClH:11]
[O:1]=[N+:2]([C:4]1=[CH:5][C:6]([N+:7]([O-:9])=[O:8])=[C:10]([C:19]([N+:20]([O-:22])=[O:21])=[CH:23]1)[Cl:24])[O-:3].[NH2:11][CH2:12][C:13]1=[CH:14][CH:15]=[CH:16][CH:17]=[CH:18]1>>[O:1]=[N+:2]([C:4]1=[CH:5][C:6]([N+:7]([O-:9])=[O:8])=[C:10]([C:19]([N+:20]([O-:22])=[O:21])=[CH:23]1)[NH:11][CH2:12][C:13]2=[CH:14][CH:15]=[CH:16][CH:17]=[CH:18]2)[O-:3].[ClH:24]
[O:17]=[N+:16]([C:15]1=[CH:14][C:10]([N+:11]([O-:13])=[O:12])=[C:9]([C:20]([N+:21]([O-:23])=[O:22])=[CH:19]1)[Cl:1])[O-:18].[CH3:2][C:3]1=[CH:4][CH:5]=[C:6]([CH:24]=[CH:25]1)[CH2:7][NH2:8]>>[CH3:2][C:3]1=[CH:4][CH:5]=[C:6]([CH:24]=[CH:25]1)[CH2:7][NH:8][C:9]2=[C:10]([CH:14]=[C:15]([CH:19]=[C:20]2[N+:21]([O-:23])=[O:22])[N+:16]([O-:18])=[O:17])[N+:11]([O-:13])=[O:12].[ClH:1]
[O:1]=[N+:2]([C:4]1=[CH:5][C:6]([N+:7]([O-:9])=[O:8])=[C:10]([C:20]([N+:21]([O-:23])=[O:22])=[CH:24]1)[Cl:25])[O-:3].[NH2:11][CH2:12][C:13]1=[CH:14][CH:15]=[C:16]([CH:18]=[CH:19]1)[Cl:17]>>[O:1]=[N+:2]([C:4]1=[CH:5][C:6]([N+:7]([O-:9])=[O:8])=[C:10]([C:20]([N+:21]([O-:23])=[O:22])=[CH:24]1)[NH:11][CH2:12][C:13]2=[CH:14][CH:15]=[C:16]([CH:18]=[CH:19]2)[Cl:17])[O-:3].[ClH:25]
[N:19]#[C:18][C:17]1=[CH:16][C:12]([N+:13]([O-:15])=[O:14])=[C:11]([C:21]([N+:22]([O-:24])=[O:23])=[CH:20]1)[Cl:25].[CH3:1][O:2][C:3]1=[CH:4][CH:5]=[C:6]([CH:9]=[CH:10]1)[CH2:7][NH2:8]>>[CH3:1][O:2][C:3]1=[CH:4][CH:5]=[C:6]([CH:9]=[CH:10]1)[CH2:7][NH:8][C:11]2=[C:12]([CH:16]=[C:17]([CH:20]=[C:21]2[N+:22]([O-:24])=[O:23])[C:18]#[N:19])[N+:13]([O-:15])=[O:14].[ClH:25]
[N:1]#[C:2][C:3]1=[CH:4][C:5]([N+:6]([O-:8])=[O:7])=[C:9]([C:11]([N+:12]([O-:14])=[O:13])=[CH:15]1)[Cl:10].[NH2:16][CH2:17][C:18]1=[CH:19][CH:20]=[CH:21][CH:22]=[CH:23]1>>[N:1]#[C:2][C:3]1=[CH:4][C:5]([N+:6]([O-:8])=[O:7])=[C:9]([C:11]([N+:12]([O-:14])=[O:13])=[CH:15]1)[NH:16][CH2:17][C:18]2=[CH:19][CH:20]=[CH:21][CH:22]=[CH:23]2.[ClH:10]
[O:1]=[N+:2]([C:4]1=[CH:5][C:6]([N+:7]([O-:9])=[O:8])=[C:10]([C:19]([N+:20]([O-:22])=[O:21])=[CH:23]1)[Cl:24])[O-:3].[NH2:11][CH2:12][C:13]1=[CH:14][CH:15]=[CH:16][CH:17]=[CH:18]1>>[O:1]=[N+:2]([C:4]1=[CH:5][C:6]([N+:7]([O-:9])=[O:8])=[C:10]([C:19]([N+:20]([O-:22])=[O:21])=[CH:23]1)[NH:11][CH2:12][C:13]2=[CH:14][CH:15]=[CH:16][CH:17]=[CH:18]2)[O-:3].[ClH:24]
[N:1]#[C:2][C:3]1=[CH:4][C:5]([N+:6]([O-:8])=[O:7])=[C:9]([C:11]([N+:12]([O-:14])=[O:13])=[CH:15]1)[Cl:10].[CH3:16][O:17][C:18]1=[CH:19][CH:20]=[C:21]([CH:24]=[CH:25]1)[CH2:22][NH2:23]>>[CH3:16][O:17][C:18]1=[CH:19][CH:20]=[C:21]([CH:24]=[CH:25]1)[CH2:22][NH:23][C:9]2=[C:5]([CH:4]=[C:3]([CH:15]=[C:11]2[N+:12]([O-:14])=[O:13])[C:2]#[N:1])[N+:6]([O-:8])=[O:7].[ClH:10]
[N:2]#[C:3][C:4]1=[CH:5][C:6]([N+:7]([O-:9])=[O:8])=[C:10]([C:11]([N+:12]([O-:14])=[O:13])=[CH:15]1)[Cl:1].[NH2:16][CH2:17][C:18]1=[CH:19][CH:20]=[CH:21][CH:22]=[CH:23]1>>[N:2]#[C:3][C:4]1=[CH:5][C:6]([N+:7]([O-:9])=[O:8])=[C:10]([C:11]([N+:12]([O-:14])=[O:13])=[CH:15]1)[NH:16][CH2:17][C:18]2=[CH:19][CH:20]=[CH:21][CH:22]=[CH:23]2.[ClH:1]
[O:1]=[N+:2]([C:4]1=[CH:5][C:6]([N+:7]([O-:9])=[O:8])=[C:10]([C:12]([N+:13]([O-:15])=[O:14])=[CH:16]1)[Cl:11])[O-:3].[NH2:17][CH2:18][C:19]1=[CH:20][CH:21]=[C:22]([CH:24]=[CH:25]1)[Cl:23]>>[O:1]=[N+:2]([C:4]1=[CH:5][C:6]([N+:7]([O-:9])=[O:8])=[C:10]([C:12]([N+:13]([O-:15])=[O:14])=[CH:16]1)[NH:17][CH2:18][C:19]2=[CH:20][CH:21]=[C:22]([CH:24]=[CH:25]2)[Cl:23])[O-:3].[ClH:11]
[Cl:9][C:3]1=[CH:4][CH:5]=[CH:6][CH:7]=[CH:8]1.[CH3:1][O-:2]>>[CH3:1][O:2][C:3]1=[CH:4][CH:5]=[CH:6][CH:7]=[CH:8]1.[Cl-:9]
[F:8][C:7]([F:10])([C:6]1=[CH:5][CH:4]=[C:3]([CH:12]=[CH:11]1)[Cl:13])[F:9].[CH3:1][O-:2]>>[CH3:1][O:2][C:3]1=[CH:4][CH:5]=[C:6]([CH:11]=[CH:12]1)[C:7]([F:9])([F:10])[F:8].[Cl-:13]
[O:8]=[N+:7]([C:6]1=[CH:5][CH:4]=[C:3]([CH:11]=[CH:10]1)[Cl:12])[O-:9].[CH3:1][O-:2]>>[CH3:1][O:2][C:3]1=[CH:4][CH:5]=[C:6]([CH:10]=[CH:11]1)[N+:7]([O-:9])=[O:8].[Cl-:12]
[O:10]=[N+:11]([C:13]1=[CH:14][C:15]([C:16]([F:18])([F:19])[F:17])=[CH:20][C:21]([N+:22]([O-:24])=[O:23])=[C:25]1[Cl:9])[O-:12].[NH2:1][CH2:2][C:3]1=[CH:4][CH:5]=[CH:6][CH:7]=[CH:8]1>>[O:10]=[N+:11]([C:13]1=[CH:14][C:15]([C:16]([F:18])([F:19])[F:17])=[CH:20][C:21]([N+:22]([O-:24])=[O:23])=[C:25]1[NH:1][CH2:2][C:3]2=[CH:4][CH:5]=[CH:6][CH:7]=[CH:8]2)[O-:12].[ClH:9]
[O:2]=[N+:3]([C:5]1=[CH:6][C:7]([C:8]([F:10])([F:11])[F:9])=[CH:12][C:13]([N+:14]([O-:16])=[O:15])=[C:17]1[Cl:1])[O-:4].[NH2:18][CH2:19][C:20]1=[CH:21][CH:22]=[C:23]([CH:25]=[CH:26]1)[Cl:24]>>[O:2]=[N+:3]([C:5]1=[CH:6][C:7]([C:8]([F:10])([F:11])[F:9])=[CH:12][C:13]([N+:14]([O-:16])=[O:15])=[C:17]1[NH:18][CH2:19][C:20]2=[CH:21][CH:22]=[C:23]([CH:25]=[CH:26]2)[Cl:24])[O-:4].[ClH:1]
[O:11]=[N+:12]([C:14]1=[CH:15][C:16]([N+:17]([O-:19])=[O:18])=[C:20]([C:22]([N+:23]([O-:25])=[O:24])=[CH:26]1)[Cl:21])[O-:13].[CH3:1][O:2][C:3]1=[CH:4][CH:5]=[C:6]([CH:9]=[CH:10]1)[CH2:7][NH2:8]>>[CH3:1][O:2][C:3]1=[CH:4][CH:5]=[C:6]([CH:9]=[CH:10]1)[CH2:7][NH:8][C:20]2=[C:16]([CH:15]=[C:14]([CH:26]=[C:22]2[N+:23]([O-:25])=[O:24])[N+:12]([O-:13])=[O:11])[N+:17]([O-:19])=[O:18].[ClH:21]
[N:16]#[C:15][C:14]1=[CH:13][C:9]([N+:10]([O-:12])=[O:11])=[C:8]([C:18]([N+:19]([O-:21])=[O:20])=[CH:17]1)[Cl:24].[CH3:1][C:2]1=[CH:3][CH:4]=[C:5]([CH:22]=[CH:23]1)[CH2:6][NH2:7]>>[CH3:1][C:2]1=[CH:3][CH:4]=[C:5]([CH:22]=[CH:23]1)[CH2:6][NH:7][C:8]2=[C:9]([CH:13]=[C:14]([CH:17]=[C:18]2[N+:19]([O-:21])=[O:20])[C:15]#[N:16])[N+:10]([O-:12])=[O:11].[ClH:24]
[CH3:1][C:2]([O:4][C:5]1=[CH:6][CH:7]=[C:8]([CH:10]=[CH:11]1)[Cl:9])=[O:3].[CH3:12][O-:13]>>[CH3:12][O:13][C:8]1=[CH:7][CH:6]=[C:5]([CH:11]=[CH:10]1)[O:4][C:2]([CH3:1])=[O:3].[Cl-:9]
[O:22]=[N+:21]([C:20]1=[CH:19][C:14]([C:15]([F:17])([F:18])[F:16])=[CH:13][C:9]([N+:10]([O-:12])=[O:11])=[C:8]1[Cl:26])[O-:23].[CH3:1][C:2]1=[CH:3][CH:4]=[C:5]([CH:24]=[CH:25]1)[CH2:6][NH2:7]>>[CH3:1][C:2]1=[CH:3][CH:4]=[C:5]([CH:24]=[CH:25]1)[CH2:6][NH:7][C:8]2=[C:9]([CH:13]=[C:14]([CH:19]=[C:20]2[N+:21]([O-:23])=[O:22])[C:15]([F:17])([F:18])[F:16])[N+:10]([O-:12])=[O:11].[ClH:26]
[F:6][C:5]1=[N:7][C:8]([F:9])=[C:10]([C:3]([F:12])=[N:4]1)[F:11].[CH3:1][O-:2]>>[CH3:1][O:2][C:3]1=[N:4][C:5]([F:6])=[N:7][C:8]([F:9])=[C:10]1[F:11].[F-:12]
[O:8]=[CH:7][C:6]1=[CH:5][CH:4]=[C:3]([C:10]([N+:11]([O-:13])=[O:12])=[CH:9]1)[Cl:14].[CH3:1][O-:2]>>[CH3:1][O:2][C:3]1=[CH:4][CH:5]=[C:6]([CH:9]=[C:10]1[N+:11]([O-:13])=[O:12])[CH:7]=[O:8].[Cl-:14]
[F:18][C:3]1=[CH:4][C:5]([F:6])=[C:7]2[C:8]([F:9])=[C:10]([CH:12]=[C:13]([C:15]2=[C:16]1[F:17])[F:14])[F:11].[CH3:1][O-:2]>>[CH3:1][O:2][C:3]1=[CH:4][C:5]([F:6])=[C:7]2[C:8]([F:9])=[C:10]([CH:12]=[C:13]([C:15]2=[C:16]1[F:17])[F:14])[F:11].[F-:18]
[F:1][C:2]1=[CH:3][C:4]([F:5])=[C:6]2[C:7]([F:8])=[C:9]([C:11]([F:12])=[C:13]([C:15]2=[C:16]1[F:17])[F:14])[F:10].[CH3:18][O-:19]>>[CH3:18][O:19][C:2]1=[CH:3][C:4]([F:5])=[C:6]2[C:7]([F:8])=[C:9]([C:11]([F:12])=[C:13]([C:15]2=[C:16]1[F:17])[F:14])[F:10].[F-:1]
[F:4][C:5]1=[CH:6][CH:7]=[C:8]2[C:9]([F:10])=[C:11]([C:13]([F:3])=[C:14]([C:16]2=[C:17]1[F:18])[F:15])[F:12].[CH3:1][O-:2]>>[CH3:1][O:2][C:13]1=[C:11]([C:9]([F:10])=[C:8]2[CH:7]=[CH:6][C:5]([F:4])=[C:17]([C:16]2=[C:14]1[F:15])[F:18])[F:12].[F-:3]
[N:1]#[C:2][C:3]1=[CH:4][C:5]([N+:6]([O-:8])=[O:7])=[C:9]([C:11]([N+:12]([O-:14])=[O:13])=[CH:15]1)[Cl:10].[NH2:16][CH2:17][C:18]1=[CH:19][CH:20]=[C:21]([CH:23]=[CH:24]1)[Cl:22]>>[N:1]#[C:2][C:3]1=[CH:4][C:5]([N+:6]([O-:8])=[O:7])=[C:9]([C:11]([N+:12]([O-:14])=[O:13])=[CH:15]1)[NH:16][CH2:17][C:18]2=[CH:19][CH:20]=[C:21]([CH:23]=[CH:24]2)[Cl:22].[ClH:10]
[F:14][C:13]1=[CH:12][C:10]([F:11])=[C:9]2[C:7]([F:8])=[C:5]([CH:4]=[C:3]([C:17]2=[C:15]1[F:16])[F:18])[F:6].[CH3:1][O-:2]>>[CH3:1][O:2][C:3]1=[CH:4][C:5]([F:6])=[C:7]([C:9]2=[C:10]([CH:12]=[C:13]([C:15]([F:16])=[C:17]12)[F:14])[F:11])[F:8].[F-:18]
[N:16]#[C:15][C:14]1=[CH:13][C:9]([N+:10]([O-:12])=[O:11])=[C:8]([C:18]([N+:19]([O-:21])=[O:20])=[CH:17]1)[Cl:24].[CH3:1][C:2]1=[CH:3][CH:4]=[C:5]([CH:22]=[CH:23]1)[CH2:6][NH2:7]>>[CH3:1][C:2]1=[CH:3][CH:4]=[C:5]([CH:22]=[CH:23]1)[CH2:6][NH:7][C:8]2=[C:9]([CH:13]=[C:14]([CH:17]=[C:18]2[N+:19]([O-:21])=[O:20])[C:15]#[N:16])[N+:10]([O-:12])=[O:11].[ClH:24]
[O:2]=[N+:3]([C:5]1=[CH:6][CH:7]=[CH:8][CH:9]=[C:10]1[Cl:1])[O-:4].[CH3:11][O-:12]>>[CH3:11][O:12][C:10]1=[CH:9][CH:8]=[CH:7][CH:6]=[C:5]1[N+:3]([O-:4])=[O:2].[Cl-:1]
[F:4][C:5]1=[CH:6][C:7]([F:8])=[C:9]2[C:10]([F:1])=[C:11]([CH:13]=[C:14]([C:16]2=[C:17]1[F:18])[F:15])[F:12].[CH3:2][O-:3]>>[CH3:2][O:3][C:10]1=[C:11]([CH:13]=[C:14]([C:16]2=[C:17]([C:5]([F:4])=[CH:6][C:7]([F:8])=[C:9]12)[F:18])[F:15])[F:12].[F-:1]
[O:9]=[N:8][C:7]1=[CH:6][CH:5]=[C:4]([C:11]([N+:12]([O-:14])=[O:13])=[CH:10]1)[Cl:1].[CH3:2][O-:3]>>[CH3:2][O:3][C:4]1=[CH:5][CH:6]=[C:7]([CH:10]=[C:11]1[N+:12]([O-:14])=[O:13])[N:8]=[O:9].[Cl-:1]
[O:4]=[N+:5]([C:7]1=[CH:8][CH:9]=[C:10]([C:11]([N+:12]([O-:14])=[O:13])=[CH:15]1)[Cl:3])[O-:6].[CH3:1][O-:2]>>[CH3:1][O:2][C:10]1=[CH:9][CH:8]=[C:7]([CH:15]=[C:11]1[N+:12]([O-:14])=[O:13])[N+:5]([O-:6])=[O:4].[Cl-:3]
[F:5][C:4]1=[C:3]([C:18]([F:19])=[C:17]2[C:15]([F:16])=[C:13]([C:11]([F:12])=[C:9]([C:8]2=[C:6]1[F:7])[F:10])[F:14])[F:20].[CH3:1][O-:2]>>[CH3:1][O:2][C:3]1=[C:4]([C:6]([F:7])=[C:8]2[C:9]([F:10])=[C:11]([C:13]([F:14])=[C:15]([C:17]2=[C:18]1[F:19])[F:16])[F:12])[F:5].[F-:20]
[F:1][C:2]1=[CH:3][C:4]([F:5])=[C:6]2[C:7]([F:8])=[C:9]([C:11]([F:12])=[C:13]([C:15]2=[C:16]1[F:17])[F:14])[F:10].[CH3:18][O-:19]>>[CH3:18][O:19][C:3]1=[C:2]([C:16]([F:17])=[C:15]2[C:13]([F:14])=[CH:11][C:9]([F:10])=[C:7]([C:6]2=[C:4]1[F:5])[F:8])[F:1].[F-:12]
[O:1]=[N+:2]([C:4]1=[CH:5][C:6]([N+:7]([O-:9])=[O:8])=[C:10]([C:12]([N+:13]([O-:15])=[O:14])=[CH:16]1)[Cl:11])[O-:3].[CH3:17][C:18]1=[CH:19][CH:20]=[C:21]([CH:24]=[CH:25]1)[CH2:22][NH2:23]>>[CH3:17][C:18]1=[CH:19][CH:20]=[C:21]([CH:24]=[CH:25]1)[CH2:22][NH:23][C:10]2=[C:6]([CH:5]=[C:4]([CH:16]=[C:12]2[N+:13]([O-:15])=[O:14])[N+:2]([O-:3])=[O:1])[N+:7]([O-:9])=[O:8].[ClH:11]
[N:1]#[C:2][C:3]1=[CH:4][CH:5]=[C:6]([C:8]([N+:9]([O-:11])=[O:10])=[CH:12]1)[Cl:7].[CH3:13][O-:14]>>[CH3:13][O:14][C:6]1=[CH:5][CH:4]=[C:3]([CH:12]=[C:8]1[N+:9]([O-:11])=[O:10])[C:2]#[N:1].[Cl-:7]
[CH3:8][C:7]([C:6]1=[CH:5][CH:4]=[C:3]([C:11]([N+:12]([O-:14])=[O:13])=[CH:10]1)[Cl:15])=[O:9].[CH3:1][O-:2]>>[CH3:1][O:2][C:3]1=[CH:4][CH:5]=[C:6]([CH:10]=[C:11]1[N+:12]([O-:14])=[O:13])[C:7]([CH3:8])=[O:9].[Cl-:15]
[O:1]=[N+:2]([C:4]1=[CH:5][C:6]([C:7]([F:9])([F:10])[F:8])=[CH:11][C:12]([N+:13]([O-:15])=[O:14])=[C:16]1[Cl:27])[O-:3].[NH2:17][CH2:18][C:19]1=[CH:20][CH:21]=[C:22]([CH:25]=[CH:26]1)[CH2:23][OH:24]>>[O:1]=[N+:2]([C:4]1=[CH:5][C:6]([C:7]([F:9])([F:10])[F:8])=[CH:11][C:12]([N+:13]([O-:15])=[O:14])=[C:16]1[NH:17][CH2:18][C:19]2=[CH:20][CH:21]=[C:22]([CH:25]=[CH:26]2)[CH2:23][OH:24])[O-:3].[ClH:27]
[O:9]=[N+:10]([C:12]1=[CH:13][C:14]([C:15]([F:17])([F:18])[F:16])=[CH:19][C:20]([N+:21]([O-:23])=[O:22])=[C:24]1[Cl:25])[O-:11].[NH2:1][CH2:2][C:3]1=[CH:4][CH:5]=[CH:6][CH:7]=[CH:8]1>>[O:9]=[N+:10]([C:12]1=[CH:13][C:14]([C:15]([F:17])([F:18])[F:16])=[CH:19][C:20]([N+:21]([O-:23])=[O:22])=[C:24]1[NH:1][CH2:2][C:3]2=[CH:4][CH:5]=[CH:6][CH:7]=[CH:8]2)[O-:11].[ClH:25]
[O:10]=[N+:11]([C:13]1=[CH:14][C:15]([C:16]([F:18])([F:19])[F:17])=[CH:20][C:21]([N+:22]([O-:24])=[O:23])=[C:25]1[Cl:26])[O-:12].[NH2:1][CH2:2][C:3]1=[CH:4][CH:5]=[C:6]([CH:8]=[CH:9]1)[Cl:7]>>[O:10]=[N+:11]([C:13]1=[CH:14][C:15]([C:16]([F:18])([F:19])[F:17])=[CH:20][C:21]([N+:22]([O-:24])=[O:23])=[C:25]1[NH:1][CH2:2][C:3]2=[CH:4][CH:5]=[C:6]([CH:8]=[CH:9]2)[Cl:7])[O-:12].[ClH:26]
[O:22]=[N+:21]([C:20]1=[CH:19][C:14]([C:15]([F:17])([F:18])[F:16])=[CH:13][C:9]([N+:10]([O-:12])=[O:11])=[C:8]1[Cl:26])[O-:23].[CH3:1][C:2]1=[CH:3][CH:4]=[C:5]([CH:24]=[CH:25]1)[CH2:6][NH2:7]>>[CH3:1][C:2]1=[CH:3][CH:4]=[C:5]([CH:24]=[CH:25]1)[CH2:6][NH:7][C:8]2=[C:9]([CH:13]=[C:14]([CH:19]=[C:20]2[N+:21]([O-:23])=[O:22])[C:15]([F:17])([F:18])[F:16])[N+:10]([O-:12])=[O:11].[ClH:26]
[F:1][C:2]1=[N:3][CH:4]=[C:5]([C:7]([F:8])=[N:9]1)[F:6].[CH3:10][O-:11]>>[CH3:10][O:11][C:7]1=[N:9][C:2]([F:1])=[N:3][CH:4]=[C:5]1[F:6].[F-:8]
[F:7][C:6]1=[CH:8][C:9]([F:10])=[N:11][C:4]([F:1])=[N:5]1.[CH3:2][O-:3]>>[CH3:2][O:3][C:4]1=[N:5][C:6]([F:7])=[CH:8][C:9]([F:10])=[N:11]1.[F-:1]
[F:5][C:4]1=[CH:6][N:7]=[C:8]([C:10]([F:11])=[C:3]1[F:12])[F:9].[CH3:1][O-:2]>>[CH3:1][O:2][C:3]1=[C:4]([CH:6]=[N:7][C:8]([F:9])=[C:10]1[F:11])[F:5].[F-:12]
[F:11][C:3]1=[CH:4][C:5]([F:6])=[N:7][C:8]([F:9])=[N:10]1.[CH3:1][O-:2]>>[CH3:1][O:2][C:3]1=[CH:4][C:5]([F:6])=[N:7][C:8]([F:9])=[N:10]1.[F-:11]
[F:1][C:2]1=[CH:3][C:4]([F:5])=[C:6]([C:8]([F:9])=[N:10]1)[F:7].[CH3:11][O-:12]>>[CH3:11][O:12][C:4]1=[CH:3][C:2]([F:1])=[N:10][C:8]([F:9])=[C:6]1[F:7].[F-:5]
[F:7][C:6]1=[N:8][C:9]([F:10])=[C:11]([C:3]([F:13])=[C:4]1[F:5])[F:12].[CH3:1][O-:2]>>[CH3:1][O:2][C:3]1=[C:4]([C:6]([F:7])=[N:8][C:9]([F:10])=[C:11]1[F:12])[F:5].[F-:13]
[F:12][C:3]1=[CH:4][C:5]([F:6])=[C:7]([C:9]([F:10])=[N:11]1)[F:8].[CH3:1][O-:2]>>[CH3:1][O:2][C:3]1=[CH:4][C:5]([F:6])=[C:7]([C:9]([F:10])=[N:11]1)[F:8].[F-:12]
[O:1]=[N+:2]([C:4]1=[CH:5][CH:6]=[C:7]([C:9]([N+:10]([O-:12])=[O:11])=[CH:13]1)[F:8])[O-:3].[CH2:14]1[CH2:15][NH:16][CH2:17][CH2:18][NH:19]1>>[O:1]=[N+:2]([C:4]1=[CH:5][CH:6]=[C:7]([C:9]([N+:10]([O-:12])=[O:11])=[CH:13]1)[N:16]2[CH2:15][CH2:14][NH:19][CH2:18][CH2:17]2)[O-:3].[FH:8]
[O:4]=[N+:5]([C:7]1=[CH:8][CH:9]=[C:10]([C:11]([N+:12]([O-:14])=[O:13])=[CH:15]1)[F:3])[O-:6].[CH3:1][O-:2]>>[CH3:1][O:2][C:10]1=[CH:9][CH:8]=[C:7]([CH:15]=[C:11]1[N+:12]([O-:14])=[O:13])[N+:5]([O-:6])=[O:4].[F-:3]
[O:1]=[N+:2]([C:4]1=[CH:5][CH:6]=[C:7]([C:9]([N+:10]([O-:12])=[O:11])=[CH:13]1)[F:8])[O-:3].[CH2:19]1[CH2:18][O:17][CH2:16][CH2:15][NH:14]1>>[O:1]=[N+:2]([C:4]1=[CH:5][CH:6]=[C:7]([C:9]([N+:10]([O-:12])=[O:11])=[CH:13]1)[N:14]2[CH2:15][CH2:16][O:17][CH2:18][CH2:19]2)[O-:3].[FH:8]
[O:1]=[N+:2]([C:4]1=[CH:5][CH:6]=[C:7]([C:9]([N+:10]([O-:12])=[O:11])=[CH:13]1)[F:8])[O-:3].[CH2:17]1[CH2:16][CH2:15][NH:14][CH2:19][CH2:18]1>>[O:1]=[N+:2]([C:4]1=[CH:5][CH:6]=[C:7]([C:9]([N+:10]([O-:12])=[O:11])=[CH:13]1)[N:14]2[CH2:15][CH2:16][CH2:17][CH2:18][CH2:19]2)[O-:3].[FH:8]
[O:1]=[N+:2]([C:4]1=[CH:5][CH:6]=[C:7]([CH:9]=[CH:10]1)[F:8])[O-:3].[CH3:11][S-:12]>>[CH3:11][S:12][C:7]1=[CH:6][CH:5]=[C:4]([CH:10]=[CH:9]1)[N+:2]([O-:3])=[O:1].[F-:8]
[O:8]=[N+:7]([C:6]1=[CH:5][CH:4]=[C:3]([C:11]([N+:12]([O-:14])=[O:13])=[CH:10]1)[I:15])[O-:9].[CH3:1][O-:2]>>[CH3:1][O:2][C:3]1=[CH:4][CH:5]=[C:6]([CH:10]=[C:11]1[N+:12]([O-:14])=[O:13])[N+:7]([O-:9])=[O:8].[I-:15]
[O:9]=[N+:8]([C:7]1=[CH:6][CH:5]=[C:4]([C:12]([N+:13]([O-:15])=[O:14])=[CH:11]1)[Cl:1])[O-:10].[CH3:2][O-:3]>>[CH3:2][O:3][C:4]1=[CH:5][CH:6]=[C:7]([CH:11]=[C:12]1[N+:13]([O-:15])=[O:14])[N+:8]([O-:10])=[O:9].[Cl-:1]
[O:10]=[N+:9]([C:8]1=[CH:7][N:6]=[CH:5][CH:4]=[C:3]1[Cl:12])[O-:11].[CH3:1][O-:2]>>[CH3:1][O:2][C:3]1=[CH:4][CH:5]=[N:6][CH:7]=[C:8]1[N+:9]([O-:11])=[O:10].[Cl-:12]
[O:9]=[N+:8]([C:7]1=[CH:6][CH:5]=[C:4]([CH:12]=[CH:11]1)[I:1])[O-:10].[CH3:2][S-:3]>>[CH3:2][S:3][C:4]1=[CH:5][CH:6]=[C:7]([CH:11]=[CH:12]1)[N+:8]([O-:10])=[O:9].[I-:1]
[O:1]=[N+:2]([C:4]1=[CH:5][CH:6]=[C:7]([C:9]([N+:10]([O-:12])=[O:11])=[CH:13]1)[F:8])[O-:3].[CH2:19]1[CH2:18][O:17][CH2:16][CH2:15][NH:14]1>>[O:1]=[N+:2]([C:4]1=[CH:5][CH:6]=[C:7]([C:9]([N+:10]([O-:12])=[O:11])=[CH:13]1)[N:14]2[CH2:15][CH2:16][O:17][CH2:18][CH2:19]2)[O-:3].[FH:8]
[O:1]=[N+:2]([C:4]1=[CH:5][CH:6]=[C:7]([C:9]([N+:10]([O-:12])=[O:11])=[CH:13]1)[F:8])[O-:3].[CH2:14]1[CH2:15][NH:16][CH2:17][CH2:18][NH:19]1>>[O:1]=[N+:2]([C:4]1=[CH:5][CH:6]=[C:7]([C:9]([N+:10]([O-:12])=[O:11])=[CH:13]1)[N:16]2[CH2:15][CH2:14][NH:19][CH2:18][CH2:17]2)[O-:3].[FH:8]
[O:8]=[N+:7]([C:6]1=[CH:5][CH:4]=[C:3]([C:11]([N+:12]([O-:14])=[O:13])=[CH:10]1)[I:15])[O-:9].[CH3:1][S-:2]>>[CH3:1][S:2][C:3]1=[CH:4][CH:5]=[C:6]([CH:10]=[C:11]1[N+:12]([O-:14])=[O:13])[N+:7]([O-:9])=[O:8].[I-:15]
[O:2]=[N+:3]([C:5]1=[CH:6][CH:7]=[C:8]([C:9]([N+:10]([O-:12])=[O:11])=[CH:13]1)[F:1])[O-:4].[O:14]=[CH:15][N:16]1[CH2:17][CH2:18][NH:19][CH2:20][CH2:21]1>>[O:14]=[CH:15][N:16]1[CH2:17][CH2:18][N:19]([CH2:20][CH2:21]1)[C:8]2=[CH:7][CH:6]=[C:5]([CH:13]=[C:9]2[N+:10]([O-:12])=[O:11])[N+:3]([O-:4])=[O:2].[FH:1]
[O:2]=[N+:3]([C:5]1=[CH:6][CH:7]=[C:8]([C:9]([N+:10]([O-:12])=[O:11])=[CH:13]1)[F:1])[O-:4].[CH3:14][S-:15]>>[CH3:14][S:15][C:8]1=[CH:7][CH:6]=[C:5]([CH:13]=[C:9]1[N+:10]([O-:12])=[O:11])[N+:3]([O-:4])=[O:2].[F-:1]
[O:3]=[N+:4]([C:6]1=[CH:7][N:8]=[CH:9][CH:10]=[C:11]1[Br:12])[O-:5].[CH3:1][O-:2]>>[CH3:1][O:2][C:11]1=[CH:10][CH:9]=[N:8][CH:7]=[C:6]1[N+:4]([O-:5])=[O:3].[Br-:12]
[O:1]=[N+:2]([C:4]1=[CH:5][CH:6]=[C:7]([C:9]([N+:10]([O-:12])=[O:11])=[CH:13]1)[Cl:8])[O-:3].[CH3:14][NH2:15]>>[CH3:14][NH:15][C:7]1=[CH:6][CH:5]=[C:4]([CH:13]=[C:9]1[N+:10]([O-:12])=[O:11])[N+:2]([O-:3])=[O:1].[ClH:8]
[O:12]=[N+:11]([C:10]1=[CH:9][CH:8]=[C:7]([C:15]([N+:16]([O-:18])=[O:17])=[CH:14]1)[F:21])[O-:13].[O:1]=[CH:2][N:3]1[CH2:4][CH2:5][NH:6][CH2:19][CH2:20]1>>[O:1]=[CH:2][N:3]1[CH2:4][CH2:5][N:6]([CH2:19][CH2:20]1)[C:7]2=[CH:8][CH:9]=[C:10]([CH:14]=[C:15]2[N+:16]([O-:18])=[O:17])[N+:11]([O-:13])=[O:12].[FH:21]
[O:1]=[N+:2]([C:4]1=[CH:5][CH:6]=[C:7]([C:9]([N+:10]([O-:12])=[O:11])=[CH:13]1)[F:8])[O-:3].[CH3:14][O-:15]>>[CH3:14][O:15][C:7]1=[CH:6][CH:5]=[C:4]([CH:13]=[C:9]1[N+:10]([O-:12])=[O:11])[N+:2]([O-:3])=[O:1].[F-:8]
[O:8]=[N+:7]([C:6]1=[CH:5][CH:4]=[C:3]([C:11]([N+:12]([O-:14])=[O:13])=[CH:10]1)[I:15])[O-:9].[CH3:1][O-:2]>>[CH3:1][O:2][C:3]1=[CH:4][CH:5]=[C:6]([CH:10]=[C:11]1[N+:12]([O-:14])=[O:13])[N+:7]([O-:9])=[O:8].[I-:15]
[O:10]=[N+:9]([C:8]1=[CH:7][CH:6]=[C:5]([C:13]([N+:14]([O-:16])=[O:15])=[CH:12]1)[Cl:1])[O-:11].[CH3:2][CH2:3][NH2:4]>>[CH3:2][CH2:3][NH:4][C:5]1=[CH:6][CH:7]=[C:8]([CH:12]=[C:13]1[N+:14]([O-:16])=[O:15])[N+:9]([O-:11])=[O:10].[ClH:1]
[O:7]=[N+:6]([C:5]1=[CH:4][CH:3]=[C:2]([C:10]([N+:11]([O-:13])=[O:12])=[CH:9]1)[Cl:14])[O-:8].[NH3:1]>>[NH2:1][C:2]1=[CH:3][CH:4]=[C:5]([CH:9]=[C:10]1[N+:11]([O-:13])=[O:12])[N+:6]([O-:8])=[O:7].[ClH:14]
[O:10]=[N+:9]([C:8]1=[CH:7][CH:6]=[C:5]([C:13]([N+:14]([O-:16])=[O:15])=[CH:12]1)[Cl:1])[O-:11].[CH3:2][NH:3][CH3:4]>>[CH3:2][N:3]([C:5]1=[CH:6][CH:7]=[C:8]([CH:12]=[C:13]1[N+:14]([O-:16])=[O:15])[N+:9]([O-:11])=[O:10])[CH3:4].[ClH:1]
[O:11]=[N+:12]([C:14]1=[CH:15][CH:16]=[C:17]([C:18]([N+:19]([O-:21])=[O:20])=[CH:22]1)[F:10])[O-:13].[OH:1][CH2:2][CH2:3][N:4]1[CH2:5][CH2:6][NH:7][CH2:8][CH2:9]1>>[O:11]=[N+:12]([C:14]1=[CH:15][CH:16]=[C:17]([C:18]([N+:19]([O-:21])=[O:20])=[CH:22]1)[N:7]2[CH2:6][CH2:5][N:4]([CH2:9][CH2:8]2)[CH2:3][CH2:2][OH:1])[O-:13].[FH:10]
[O:2]=[N+:3]([C:5]1=[CH:6][CH:7]=[C:8]([C:9]([N+:10]([O-:12])=[O:11])=[CH:13]1)[Br:1])[O-:4].[CH3:14][O-:15]>>[CH3:14][O:15][C:8]1=[CH:7][CH:6]=[C:5]([CH:13]=[C:9]1[N+:10]([O-:12])=[O:11])[N+:3]([O-:4])=[O:2].[Br-:1]
[O:1]=[N+:2]([C:4]1=[CH:5][CH:6]=[C:7]([C:17]([N+:18]([O-:20])=[O:19])=[CH:21]1)[F:22])[O-:3].[OH:14][CH2:13][CH2:12][N:11]1[CH2:10][CH2:9][NH:8][CH2:16][CH2:15]1>>[O:1]=[N+:2]([C:4]1=[CH:5][CH:6]=[C:7]([C:17]([N+:18]([O-:20])=[O:19])=[CH:21]1)[N:8]2[CH2:9][CH2:10][N:11]([CH2:15][CH2:16]2)[CH2:12][CH2:13][OH:14])[O-:3].[FH:22]
[O:1]=[N+:2]([C:4]1=[CH:5][CH:6]=[C:7]([C:9]([N+:10]([O-:12])=[O:11])=[CH:13]1)[Cl:8])[O-:3].[CH2:17]1[CH2:16][CH2:15][NH:14][CH2:19][CH2:18]1>>[O:1]=[N+:2]([C:4]1=[CH:5][CH:6]=[C:7]([C:9]([N+:10]([O-:12])=[O:11])=[CH:13]1)[N:14]2[CH2:15][CH2:16][CH2:17][CH2:18][CH2:19]2)[O-:3].[ClH:8]
[O:2]=[N+:3]([C:5]1=[CH:6][CH:7]=[C:8]([C:9]([N+:10]([O-:12])=[O:11])=[CH:13]1)[Cl:1])[O-:4].[CH3:14][CH2:15][NH:16][CH2:17][CH3:18]>>[CH3:14][CH2:15][N:16]([C:8]1=[CH:7][CH:6]=[C:5]([CH:13]=[C:9]1[N+:10]([O-:12])=[O:11])[N+:3]([O-:4])=[O:2])[CH2:17][CH3:18].[ClH:1]
[O:2]=[N+:3]([C:5]1=[CH:6][CH:7]=[C:8]([C:9]([N+:10]([O-:12])=[O:11])=[CH:13]1)[Cl:1])[O-:4].[CH3:14][CH2:15][CH2:16][CH2:17][NH2:18]>>[CH3:14][CH2:15][CH2:16][CH2:17][NH:18][C:8]1=[CH:7][CH:6]=[C:5]([CH:13]=[C:9]1[N+:10]([O-:12])=[O:11])[N+:3]([O-:4])=[O:2].[ClH:1]
[O:1]=[N+:2]([C:4]1=[CH:5][CH:6]=[C:7]([C:9]([N+:10]([O-:12])=[O:11])=[CH:13]1)[Cl:8])[O-:3].[CH3:14][N:15]([CH3:17])[CH3:16]>>[CH3:14][N+:15]([CH3:17])([C:7]1=[CH:6][CH:5]=[C:4]([CH:13]=[C:9]1[N+:10]([O-:12])=[O:11])[N+:2]([O-:3])=[O:1])[CH3:16].[Cl-:8]
[O:15]=[N+:14]([C:13]1=[CH:12][CH:11]=[C:10]([C:18]([N+:19]([O-:21])=[O:20])=[CH:17]1)[O:3][C:4]2=[CH:5][CH:6]=[CH:7][CH:8]=[CH:9]2)[O-:16].[CH3:1][O-:2]>>[CH3:1][O:2][C:10]1=[CH:11][CH:12]=[C:13]([CH:17]=[C:18]1[N+:19]([O-:21])=[O:20])[N+:14]([O-:16])=[O:15].[O-:3][C:4]1=[CH:5][CH:6]=[CH:7][CH:8]=[CH:9]1
[O:1]=[N+:2]([C:4]1=[CH:5][CH:6]=[C:7]([C:9]([N+:10]([O-:12])=[O:11])=[CH:13]1)[Cl:8])[O-:3].[CH3:14][CH2:15][CH2:16][NH2:17]>>[CH3:14][CH2:15][CH2:16][NH:17][C:7]1=[CH:6][CH:5]=[C:4]([CH:13]=[C:9]1[N+:10]([O-:12])=[O:11])[N+:2]([O-:3])=[O:1].[ClH:8]
[O:8]=[N+:7]([C:6]1=[CH:5][CH:4]=[C:3]([C:11]([N+:12]([O-:14])=[O:13])=[CH:10]1)[Br:15])[O-:9].[CH3:1][O-:2]>>[CH3:1][O:2][C:3]1=[CH:4][CH:5]=[C:6]([CH:10]=[C:11]1[N+:12]([O-:14])=[O:13])[N+:7]([O-:9])=[O:8].[Br-:15]
[O:9]=[N+:10]([C:12]1=[CH:13][CH:14]=[C:15]([C:16]([N+:17]([O-:19])=[O:18])=[CH:20]1)[F:8])[O-:11].[NH2:1][C:2]1=[CH:3][CH:4]=[CH:5][CH:6]=[CH:7]1>>[O:9]=[N+:10]([C:12]1=[CH:13][CH:14]=[C:15]([C:16]([N+:17]([O-:19])=[O:18])=[CH:20]1)[NH:1][C:2]2=[CH:3][CH:4]=[CH:5][CH:6]=[CH:7]2)[O-:11].[FH:8]
[O:8]=[N+:9]([C:11]1=[CH:12][CH:13]=[C:14]([C:15]([N+:16]([O-:18])=[O:17])=[CH:19]1)[Cl:20])[O-:10].[NH2:1][C:2]1=[CH:3][CH:4]=[CH:5][CH:6]=[CH:7]1>>[O:8]=[N+:9]([C:11]1=[CH:12][CH:13]=[C:14]([C:15]([N+:16]([O-:18])=[O:17])=[CH:19]1)[NH:1][C:2]2=[CH:3][CH:4]=[CH:5][CH:6]=[CH:7]2)[O-:10].[ClH:20]
[O:13]=[N+:12]([C:11]1=[CH:10][CH:9]=[C:8]([C:16]([N+:17]([O-:19])=[O:18])=[CH:15]1)[Cl:20])[O-:14].[CH3:1][CH:2]1[CH2:3][CH2:4][CH2:5][CH2:6][NH:7]1>>[CH3:1][CH:2]1[CH2:3][CH2:4][CH2:5][CH2:6][N:7]1[C:8]2=[CH:9][CH:10]=[C:11]([CH:15]=[C:16]2[N+:17]([O-:19])=[O:18])[N+:12]([O-:14])=[O:13].[ClH:20]
[O:15]=[N+:16]([C:18]1=[CH:19][CH:20]=[CH:21][C:22]([O:23][C:3]2=[CH:4][CH:5]=[C:6]([CH:10]=[C:11]2[N+:12]([O-:14])=[O:13])[N+:7]([O-:9])=[O:8])=[CH:24]1)[O-:17].[CH3:1][O-:2]>>[CH3:1][O:2][C:3]1=[CH:4][CH:5]=[C:6]([CH:10]=[C:11]1[N+:12]([O-:14])=[O:13])[N+:7]([O-:9])=[O:8].[O:15]=[N+:16]([C:18]1=[CH:19][CH:20]=[CH:21][C:22]([O-:23])=[CH:24]1)[O-:17]
[O:1]=[N+:2]([C:4]1=[CH:5][CH:6]=[C:7]([C:16]([N+:17]([O-:19])=[O:18])=[CH:20]1)[O:8][C:9]2=[CH:10][CH:11]=[CH:12][C:13]([Cl:14])=[CH:15]2)[O-:3].[CH3:21][O-:22]>>[CH3:21][O:22][C:7]1=[CH:6][CH:5]=[C:4]([CH:20]=[C:16]1[N+:17]([O-:19])=[O:18])[N+:2]([O-:3])=[O:1].[O-:8][C:9]1=[CH:10][CH:11]=[CH:12][C:13]([Cl:14])=[CH:15]1
[O:8]=[N+:7]([C:6]1=[CH:5][CH:4]=[C:3]([C:11]([N+:12]([O-:14])=[O:13])=[CH:10]1)[O:15][C:16]2=[CH:17][CH:18]=[CH:19][C:20]([Br:21])=[CH:22]2)[O-:9].[CH3:1][O-:2]>>[CH3:1][O:2][C:3]1=[CH:4][CH:5]=[C:6]([CH:10]=[C:11]1[N+:12]([O-:14])=[O:13])[N+:7]([O-:9])=[O:8].[O-:15][C:16]1=[CH:17][CH:18]=[CH:19][C:20]([Br:21])=[CH:22]1
[O:11]=[N+:12]([C:14]1=[CH:15][CH:16]=[C:17]([C:18]([N+:19]([O-:21])=[O:20])=[CH:22]1)[Cl:10])[O-:13].[CH3:1][CH:2]([CH2:4][NH:5][CH2:6][CH:7]([CH3:9])[CH3:8])[CH3:3]>>[CH3:1][CH:2]([CH2:4][N:5]([C:17]1=[CH:16][CH:15]=[C:14]([CH:22]=[C:18]1[N+:19]([O-:21])=[O:20])[N+:12]([O-:13])=[O:11])[CH2:6][CH:7]([CH3:9])[CH3:8])[CH3:3].[ClH:10]
[F:11][C:2]1=[CH:3][C:4]([Cl:5])=[C:6]([C:8]([F:9])=[N:10]1)[F:7].[NH3:1]>>[NH2:1][C:2]1=[CH:3][C:4]([Cl:5])=[C:6]([C:8]([F:9])=[N:10]1)[F:7].[FH:11]
[F:2][C:3]1=[N:4][C:5]([F:6])=[C:7]([N:9]=[C:10]1[F:1])[F:8].[NH3:11]>>[NH2:11][C:10]1=[N:9][C:7]([F:8])=[C:5]([N:4]=[C:3]1[F:2])[F:6].[FH:1]
[F:1][C:2]1=[N:3][C:4]([F:5])=[C:6]([C:8]([Cl:9])=[C:10]1[F:11])[F:7].[NH3:12]>>[NH2:12][C:2]1=[N:3][C:4]([F:5])=[C:6]([C:8]([Cl:9])=[C:10]1[F:11])[F:7].[FH:1]
[F:1][C:2]1=[N:3][N:4]=[C:5]([C:7]([F:8])=[C:9]1[F:10])[F:6].[NH3:11]>>[NH2:11][C:7]1=[C:5]([N:4]=[N:3][C:2]([F:1])=[C:9]1[F:10])[F:6].[FH:8]
[F:1][C:2]1=[N:3][C:4]([F:5])=[C:6]([C:8]([F:9])=[C:10]1[F:11])[F:7].[NH3:12]>>[NH2:12][C:8]1=[C:10]([C:2]([F:1])=[N:3][C:4]([F:5])=[C:6]1[F:7])[F:11].[FH:9]
[F:6][C:5]1=[N:7][C:8]([F:9])=[C:10]([C:2]([F:12])=[C:3]1[F:4])[Cl:11].[NH3:1]>>[NH2:1][C:2]1=[C:3]([C:5]([F:6])=[N:7][C:8]([F:9])=[C:10]1[Cl:11])[F:4].[FH:12]
[F:5][C:4]1=[N:6][C:7]([F:8])=[C:9]([C:2]([F:11])=[N:3]1)[F:10].[NH3:1]>>[NH2:1][C:2]1=[N:3][C:4]([F:5])=[N:6][C:7]([F:8])=[C:9]1[F:10].[FH:11]
[F:15][C:2]1=[N:3][C:4]([F:5])=[C:6]([C:11]([F:12])=[C:13]1[F:14])[C:7]([F:9])([F:10])[F:8].[NH3:1]>>[NH2:1][C:2]1=[N:3][C:4]([F:5])=[C:6]([C:11]([F:12])=[C:13]1[F:14])[C:7]([F:9])([F:10])[F:8].[FH:15]
[F:6][C:5]1=[N:7][C:8]([F:9])=[C:10]([C:2]([F:15])=[C:3]1[F:4])[C:11]([F:13])([F:14])[F:12].[NH3:1]>>[NH2:1][C:2]1=[C:3]([C:5]([F:6])=[N:7][C:8]([F:9])=[C:10]1[C:11]([F:13])([F:14])[F:12])[F:4].[FH:15]
[F:1][C:2]1=[CH:3][C:4]([F:5])=[C:6]([C:8]([F:9])=[N:10]1)[F:7].[NH3:11]>>[NH2:11][C:4]1=[CH:3][C:2]([F:1])=[N:10][C:8]([F:9])=[C:6]1[F:7].[FH:5]
[F:1][C:2]1=[CH:3][C:4]([F:5])=[C:6]([C:8]([F:9])=[N:10]1)[F:7].[NH3:11]>>[NH2:11][C:2]1=[CH:3][C:4]([F:5])=[C:6]([C:8]([F:9])=[N:10]1)[F:7].[FH:1]
[F:1][C:2]1=[CH:3][C:4]([F:5])=[N:6][C:7]([F:8])=[CH:9]1.[NH3:10]>>[NH2:10][C:2]1=[CH:3][C:4]([F:5])=[N:6][C:7]([F:8])=[CH:9]1.[FH:1]
[F:2][C:3]1=[N:4][C:5]([F:6])=[C:7]([C:12]([F:1])=[C:13]1[C:14]([F:16])([F:17])[F:15])[C:8]([F:10])([F:11])[F:9].[NH3:18]>>[NH2:18][C:12]1=[C:13]([C:3]([F:2])=[N:4][C:5]([F:6])=[C:7]1[C:8]([F:10])([F:11])[F:9])[C:14]([F:16])([F:17])[F:15].[FH:1]
[F:5][C:4]1=[CH:6][C:7]([F:8])=[N:9][C:2]([F:10])=[CH:3]1.[NH3:1]>>[NH2:1][C:2]1=[CH:3][C:4]([F:5])=[CH:6][C:7]([F:8])=[N:9]1.[FH:10]
[F:1][C:2]1=[N:3][C:4]([F:5])=[C:6]([C:8]([F:9])=[C:10]1[Cl:11])[Cl:7].[NH3:12]>>[NH2:12][C:8]1=[C:10]([C:2]([F:1])=[N:3][C:4]([F:5])=[C:6]1[Cl:7])[Cl:11].[FH:9]
[F:3][C:4]1=[CH:5][N:6]=[C:7]([C:9]([F:10])=[C:11]1[F:1])[F:8].[NH3:2]>>[NH2:2][C:11]1=[C:4]([CH:5]=[N:6][C:7]([F:8])=[C:9]1[F:10])[F:3].[FH:1]
[F:6][C:5]1=[N:7][C:8]([Cl:9])=[C:10]([C:2]([F:12])=[C:3]1[F:4])[F:11].[NH3:1]>>[NH2:1][C:2]1=[C:3]([C:5]([F:6])=[N:7][C:8]([Cl:9])=[C:10]1[F:11])[F:4].[FH:12]
[F:2][C:3]1=[N:4][C:5]([F:1])=[C:6]([C:11]([F:12])=[C:13]1[C:14]([F:16])([F:17])[F:15])[C:7]([F:9])([F:10])[F:8].[NH3:18]>>[NH2:18][C:5]1=[N:4][C:3]([F:2])=[C:13]([C:11]([F:12])=[C:6]1[C:7]([F:9])([F:10])[F:8])[C:14]([F:16])([F:17])[F:15].[FH:1]
[F:12][C:2]1=[N:3][C:4]([F:5])=[C:6]([C:8]([Cl:9])=[C:10]1[F:11])[Cl:7].[NH3:1]>>[NH2:1][C:2]1=[N:3][C:4]([F:5])=[C:6]([C:8]([Cl:9])=[C:10]1[F:11])[Cl:7].[FH:12]
[F:5][C:4]1=[N:3][C:2]([F:12])=[C:10]([C:8]([Cl:9])=[C:6]1[F:7])[Cl:11].[NH3:1]>>[NH2:1][C:2]1=[N:3][C:4]([F:5])=[C:6]([C:8]([Cl:9])=[C:10]1[Cl:11])[F:7].[FH:12]
[F:2][C:3]1=[C:4]([N:6]=[C:7]([C:9]([F:10])=[C:11]1[F:12])[Cl:8])[Cl:5].[NH3:1]>>[NH2:1][C:11]1=[C:9]([C:7]([Cl:8])=[N:6][C:4]([Cl:5])=[C:3]1[F:2])[F:10].[FH:12]
[F:12][C:2]1=[N:3][C:4]([F:5])=[C:6]([C:8]([Cl:9])=[C:10]1[Cl:11])[Cl:7].[NH3:1]>>[NH2:1][C:2]1=[N:3][C:4]([F:5])=[C:6]([C:8]([Cl:9])=[C:10]1[Cl:11])[Cl:7].[FH:12]
[O:1]=[N+:2]([C:4]1=[CH:5][N:6]=[C:7]([C:15]([N+:16]([O-:18])=[O:17])=[CH:19]1)[Cl:20])[O-:3].[NH2:8][C:9]1=[CH:10][CH:11]=[CH:12][CH:13]=[CH:14]1>>[O:1]=[N+:2]([C:4]1=[CH:5][N:6]=[C:7]([C:15]([N+:16]([O-:18])=[O:17])=[CH:19]1)[NH:8][C:9]2=[CH:10][CH:11]=[CH:12][CH:13]=[CH:14]2)[O-:3].[ClH:20]
[O:1]=[N+:2]([C:4]1=[CH:5][CH:6]=[C:7]([C:9]([N+:10]([O-:12])=[O:11])=[CH:13]1)[Cl:8])[O-:3].[CH2:14]1[CH2:15][O:16][CH2:17][CH2:18][NH:19]1>>[O:1]=[N+:2]([C:4]1=[CH:5][CH:6]=[C:7]([C:9]([N+:10]([O-:12])=[O:11])=[CH:13]1)[N:19]2[CH2:18][CH2:17][O:16][CH2:15][CH2:14]2)[O-:3].[ClH:8]
[O:1]=[N+:2]([C:4]1=[CH:5][N:6]=[C:7]([C:9]([N+:10]([O-:12])=[O:11])=[CH:13]1)[Cl:8])[O-:3].[NH2:14][C:15]1=[CH:16][CH:17]=[C:18]([CH:20]=[CH:21]1)[Cl:19]>>[O:1]=[N+:2]([C:4]1=[CH:5][N:6]=[C:7]([C:9]([N+:10]([O-:12])=[O:11])=[CH:13]1)[NH:14][C:15]2=[CH:16][CH:17]=[C:18]([CH:20]=[CH:21]2)[Cl:19])[O-:3].[ClH:8]
[O:1]=[N+:2]([C:4]1=[CH:5][CH:6]=[C:7]([C:9]([N+:10]([O-:12])=[O:11])=[CH:13]1)[Cl:8])[O-:3].[CH2:16]1[CH2:15][NH:14][CH2:19][CH2:18][NH:17]1>>[O:1]=[N+:2]([C:4]1=[CH:5][CH:6]=[C:7]([C:9]([N+:10]([O-:12])=[O:11])=[CH:13]1)[N:14]2[CH2:15][CH2:16][NH:17][CH2:18][CH2:19]2)[O-:3].[ClH:8]
[O:9]=[N+:8]([C:7]1=[CH:6][CH:5]=[C:4]([CH:12]=[CH:11]1)[F:13])[O-:10].[N-:1]=[N+:2]=[N-:3]>>[N-:1]=[N+:2]=[N:3][C:4]1=[CH:5][CH:6]=[C:7]([CH:11]=[CH:12]1)[N+:8]([O-:10])=[O:9].[F-:13]
[O:10]=[N+:11]([C:13]1=[CH:14][N:15]=[C:16]([C:17]([N+:18]([O-:20])=[O:19])=[CH:21]1)[Cl:1])[O-:12].[NH2:2][C:3]1=[CH:4][CH:5]=[CH:6][C:7]([Br:8])=[CH:9]1>>[O:10]=[N+:11]([C:13]1=[CH:14][N:15]=[C:16]([C:17]([N+:18]([O-:20])=[O:19])=[CH:21]1)[NH:2][C:3]2=[CH:4][CH:5]=[CH:6][C:7]([Br:8])=[CH:9]2)[O-:12].[ClH:1]
[O:1]=[N+:2]([C:4]1=[CH:5][CH:6]=[C:7]([CH:9]=[CH:10]1)[F:8])[O-:3].[N-:11]=[N+:12]=[N-:13]>>[N-:11]=[N+:12]=[N:13][C:7]1=[CH:6][CH:5]=[C:4]([CH:10]=[CH:9]1)[N+:2]([O-:3])=[O:1].[F-:8]
[O:9]=[N+:8]([C:7]1=[CH:6][CH:5]=[C:4]([CH:12]=[CH:11]1)[F:13])[O-:10].[N-:1]=[N+:2]=[N-:3]>>[N-:1]=[N+:2]=[N:3][C:4]1=[CH:5][CH:6]=[C:7]([CH:11]=[CH:12]1)[N+:8]([O-:10])=[O:9].[F-:13]
[O:10]=[N+:11]([C:13]1=[CH:14][N:15]=[C:16]([C:17]([N+:18]([O-:20])=[O:19])=[CH:21]1)[Cl:9])[O-:12].[NH2:1][C:2]1=[CH:3][CH:4]=[C:5]([CH:7]=[CH:8]1)[Br:6]>>[O:10]=[N+:11]([C:13]1=[CH:14][N:15]=[C:16]([C:17]([N+:18]([O-:20])=[O:19])=[CH:21]1)[NH:1][C:2]2=[CH:3][CH:4]=[C:5]([CH:7]=[CH:8]2)[Br:6])[O-:12].[ClH:9]
[O:10]=[N+:11]([C:13]1=[CH:14][CH:15]=[C:16]([C:17]([N+:18]([O-:20])=[O:19])=[CH:21]1)[F:9])[O-:12].[NH2:1][C:2]1=[CH:3][CH:4]=[C:5]([CH:7]=[CH:8]1)[Cl:6]>>[O:10]=[N+:11]([C:13]1=[CH:14][CH:15]=[C:16]([C:17]([N+:18]([O-:20])=[O:19])=[CH:21]1)[NH:1][C:2]2=[CH:3][CH:4]=[C:5]([CH:7]=[CH:8]2)[Cl:6])[O-:12].[FH:9]
[F:7][C:8]1=[N:9][C:10]([F:11])=[C:12]([C:14]([F:6])=[C:15]1[F:16])[F:13].[CH3:1][CH2:2][NH:3][CH2:4][CH3:5]>>[CH3:1][CH2:2][N:3]([C:14]1=[C:15]([C:8]([F:7])=[N:9][C:10]([F:11])=[C:12]1[F:13])[F:16])[CH2:4][CH3:5].[FH:6]
[O:1]=[N+:2]([C:4]1=[CH:5][N:6]=[C:7]([C:9]([N+:10]([O-:12])=[O:11])=[CH:13]1)[Cl:8])[O-:3].[NH2:14][C:15]1=[CH:16][CH:17]=[CH:18][C:19]([Cl:20])=[CH:21]1>>[O:1]=[N+:2]([C:4]1=[CH:5][N:6]=[C:7]([C:9]([N+:10]([O-:12])=[O:11])=[CH:13]1)[NH:14][C:15]2=[CH:16][CH:17]=[CH:18][C:19]([Cl:20])=[CH:21]2)[O-:3].[ClH:8]
[O:2]=[N+:3]([C:5]1=[CH:6][CH:7]=[C:8]([C:9]([N+:10]([O-:12])=[O:11])=[CH:13]1)[F:1])[O-:4].[NH2:14][C:15]1=[CH:16][CH:17]=[CH:18][C:19]([Cl:20])=[CH:21]1>>[O:2]=[N+:3]([C:5]1=[CH:6][CH:7]=[C:8]([C:9]([N+:10]([O-:12])=[O:11])=[CH:13]1)[NH:14][C:15]2=[CH:16][CH:17]=[CH:18][C:19]([Cl:20])=[CH:21]2)[O-:4].[FH:1]
[O:8]=[N+:9]([C:11]1=[CH:12][CH:13]=[C:14]([C:16]([N+:17]([O-:19])=[O:18])=[CH:20]1)[Br:15])[O-:10].[NH2:1][C:2]1=[CH:3][CH:4]=[CH:5][CH:6]=[CH:7]1>>[O:8]=[N+:9]([C:11]1=[CH:12][CH:13]=[C:14]([C:16]([N+:17]([O-:19])=[O:18])=[CH:20]1)[NH:1][C:2]2=[CH:3][CH:4]=[CH:5][CH:6]=[CH:7]2)[O-:10].[BrH:15]
[F:1][C:2]1=[N:3][C:4]([F:5])=[C:6]([C:8]([F:9])=[C:10]1[F:11])[F:7].[CH3:12][CH2:13][NH:14][CH2:15][CH3:16]>>[CH3:12][CH2:13][N:14]([C:8]1=[C:10]([C:2]([F:1])=[N:3][C:4]([F:5])=[C:6]1[F:7])[F:11])[CH2:15][CH3:16].[FH:9]
[O:10]=[N+:9]([C:8]1=[CH:7][CH:6]=[C:5]([CH:13]=[CH:12]1)[F:1])[O-:11].[N-:2]=[N+:3]=[N-:4]>>[N-:2]=[N+:3]=[N:4][C:5]1=[CH:6][CH:7]=[C:8]([CH:12]=[CH:13]1)[N+:9]([O-:11])=[O:10].[F-:1]
[O:9]=[N+:8]([C:7]1=[CH:6][CH:5]=[C:4]([CH:12]=[CH:11]1)[F:13])[O-:10].[N-:1]=[N+:2]=[N-:3]>>[N-:1]=[N+:2]=[N:3][C:4]1=[CH:5][CH:6]=[C:7]([CH:11]=[CH:12]1)[N+:8]([O-:10])=[O:9].[F-:13]
[O:10]=[N+:11]([C:13]1=[CH:14][CH:15]=[C:16]([C:17]([N+:18]([O-:20])=[O:19])=[CH:21]1)[Cl:1])[O-:12].[NH2:2][C:3]1=[CH:4][CH:5]=[CH:6][C:7]([Cl:8])=[CH:9]1>>[O:10]=[N+:11]([C:13]1=[CH:14][CH:15]=[C:16]([C:17]([N+:18]([O-:20])=[O:19])=[CH:21]1)[NH:2][C:3]2=[CH:4][CH:5]=[CH:6][C:7]([Cl:8])=[CH:9]2)[O-:12].[ClH:1]
[O:4]=[N+:5]([C:7]1=[CH:8][CH:9]=[C:10]([CH:12]=[CH:13]1)[F:11])[O-:6].[N-:1]=[N+:2]=[N-:3]>>[N-:1]=[N+:2]=[N:3][C:10]1=[CH:9][CH:8]=[C:7]([CH:13]=[CH:12]1)[N+:5]([O-:6])=[O:4].[F-:11]
[O:1]=[N+:2]([C:4]1=[CH:5][CH:6]=[C:7]([CH:9]=[CH:10]1)[F:8])[O-:3].[N-:11]=[N+:12]=[N-:13]>>[N-:11]=[N+:12]=[N:13][C:7]1=[CH:6][CH:5]=[C:4]([CH:10]=[CH:9]1)[N+:2]([O-:3])=[O:1].[F-:8]
[O:1]=[N+:2]([C:4]1=[CH:5][N:6]=[C:7]([C:9]([N+:10]([O-:12])=[O:11])=[CH:13]1)[Cl:8])[O-:3].[CH3:14][O:15][C:16]1=[CH:17][CH:18]=[C:19]([CH:21]=[CH:22]1)[NH2:20]>>[CH3:14][O:15][C:16]1=[CH:17][CH:18]=[C:19]([CH:21]=[CH:22]1)[NH:20][C:7]2=[N:6][CH:5]=[C:4]([CH:13]=[C:9]2[N+:10]([O-:12])=[O:11])[N+:2]([O-:3])=[O:1].[ClH:8]
[F:16][C:6]1=[N:7][C:8]([F:9])=[C:10]([C:12]([Cl:13])=[C:14]1[F:15])[F:11].[CH3:1][CH2:2][NH:3][CH2:4][CH3:5]>>[CH3:1][CH2:2][N:3]([C:6]1=[N:7][C:8]([F:9])=[C:10]([C:12]([Cl:13])=[C:14]1[F:15])[F:11])[CH2:4][CH3:5].[FH:16]
[O:1]=[N+:2]([C:4]1=[CH:5][CH:6]=[C:7]([CH:9]=[CH:10]1)[F:8])[O-:3].[N-:11]=[N+:12]=[N-:13]>>[N-:11]=[N+:12]=[N:13][C:7]1=[CH:6][CH:5]=[C:4]([CH:10]=[CH:9]1)[N+:2]([O-:3])=[O:1].[F-:8]
[F:16][C:6]1=[N:7][C:8]([F:9])=[C:10]([C:12]([F:13])=[C:14]1[Cl:15])[Cl:11].[CH3:1][CH2:2][NH:3][CH2:4][CH3:5]>>[CH3:1][CH2:2][N:3]([C:6]1=[N:7][C:8]([F:9])=[C:10]([C:12]([F:13])=[C:14]1[Cl:15])[Cl:11])[CH2:4][CH3:5].[FH:16]
[F:16][C:6]1=[N:7][C:8]([F:9])=[C:10]([C:12]([F:13])=[C:14]1[F:15])[Cl:11].[CH3:1][CH2:2][NH:3][CH2:4][CH3:5]>>[CH3:1][CH2:2][N:3]([C:6]1=[N:7][C:8]([F:9])=[C:10]([C:12]([F:13])=[C:14]1[F:15])[Cl:11])[CH2:4][CH3:5].[FH:16]
[O:13]=[N+:12]([C:11]1=[CH:10][N:9]=[C:8]([C:16]([N+:17]([O-:19])=[O:18])=[CH:15]1)[Cl:21])[O-:14].[CH3:1][C:2]1=[CH:3][CH:4]=[CH:5][C:6]([NH2:7])=[CH:20]1>>[CH3:1][C:2]1=[CH:3][CH:4]=[CH:5][C:6]([NH:7][C:8]2=[N:9][CH:10]=[C:11]([CH:15]=[C:16]2[N+:17]([O-:19])=[O:18])[N+:12]([O-:14])=[O:13])=[CH:20]1.[ClH:21]
[O:10]=[N+:11]([C:13]1=[CH:14][CH:15]=[C:16]([C:17]([N+:18]([O-:20])=[O:19])=[CH:21]1)[F:9])[O-:12].[NH2:1][C:2]1=[CH:3][CH:4]=[CH:5][C:6]([Br:7])=[CH:8]1>>[O:10]=[N+:11]([C:13]1=[CH:14][CH:15]=[C:16]([C:17]([N+:18]([O-:20])=[O:19])=[CH:21]1)[NH:1][C:2]2=[CH:3][CH:4]=[CH:5][C:6]([Br:7])=[CH:8]2)[O-:12].[FH:9]
[O:9]=[N+:10]([C:12]1=[CH:13][CH:14]=[C:15]([C:17]([N+:18]([O-:20])=[O:19])=[CH:21]1)[Cl:16])[O-:11].[NH2:1][C:2]1=[CH:3][CH:4]=[C:5]([CH:7]=[CH:8]1)[Cl:6]>>[O:9]=[N+:10]([C:12]1=[CH:13][CH:14]=[C:15]([C:17]([N+:18]([O-:20])=[O:19])=[CH:21]1)[NH:1][C:2]2=[CH:3][CH:4]=[C:5]([CH:7]=[CH:8]2)[Cl:6])[O-:11].[ClH:16]
[F:1][C:2]1=[C:3]([N:5]=[C:6]([C:8]([F:9])=[C:10]1[F:11])[Cl:7])[Cl:4].[CH3:12][CH2:13][NH:14][CH2:15][CH3:16]>>[CH3:12][CH2:13][N:14]([C:10]1=[C:8]([C:6]([Cl:7])=[N:5][C:3]([Cl:4])=[C:2]1[F:1])[F:9])[CH2:15][CH3:16].[FH:11]
[O:1]=[N+:2]([C:4]1=[CH:5][CH:6]=[C:7]([C:16]([N+:17]([O-:19])=[O:18])=[CH:20]1)[Cl:21])[O-:3].[NH2:8][C:9]1=[CH:10][CH:11]=[C:12]([CH:14]=[CH:15]1)[Br:13]>>[O:1]=[N+:2]([C:4]1=[CH:5][CH:6]=[C:7]([C:16]([N+:17]([O-:19])=[O:18])=[CH:20]1)[NH:8][C:9]2=[CH:10][CH:11]=[C:12]([CH:14]=[CH:15]2)[Br:13])[O-:3].[ClH:21]
[O:14]=[N+:13]([C:12]1=[CH:11][N:10]=[C:9]([C:17]([N+:18]([O-:20])=[O:19])=[CH:16]1)[Cl:22])[O-:15].[CH3:1][O:2][C:3]1=[CH:4][CH:5]=[CH:6][C:7]([NH2:8])=[CH:21]1>>[CH3:1][O:2][C:3]1=[CH:4][CH:5]=[CH:6][C:7]([NH:8][C:9]2=[N:10][CH:11]=[C:12]([CH:16]=[C:17]2[N+:18]([O-:20])=[O:19])[N+:13]([O-:15])=[O:14])=[CH:21]1.[ClH:22]
[F:1][C:2]1=[N:3][C:4]([F:5])=[C:6]([C:8]([F:9])=[C:10]1[F:11])[Cl:7].[CH3:12][CH2:13][NH:14][CH2:15][CH3:16]>>[CH3:12][CH2:13][N:14]([C:8]1=[C:10]([C:2]([F:1])=[N:3][C:4]([F:5])=[C:6]1[Cl:7])[F:11])[CH2:15][CH3:16].[FH:9]
[O:16]=[N+:15]([C:14]1=[CH:13][N:12]=[C:11]([C:19]([N+:20]([O-:22])=[O:21])=[CH:18]1)[Cl:23])[O-:17].[CH3:1][C:2]([C:4]1=[CH:5][CH:6]=[C:7]([CH:9]=[CH:10]1)[NH2:8])=[O:3]>>[CH3:1][C:2]([C:4]1=[CH:5][CH:6]=[C:7]([CH:9]=[CH:10]1)[NH:8][C:11]2=[N:12][CH:13]=[C:14]([CH:18]=[C:19]2[N+:20]([O-:22])=[O:21])[N+:15]([O-:17])=[O:16])=[O:3].[ClH:23]
[F:16][C:6]1=[N:7][C:8]([F:9])=[C:10]([C:12]([Cl:13])=[C:14]1[F:15])[Cl:11].[CH3:1][CH2:2][NH:3][CH2:4][CH3:5]>>[CH3:1][CH2:2][N:3]([C:6]1=[N:7][C:8]([F:9])=[C:10]([C:12]([Cl:13])=[C:14]1[F:15])[Cl:11])[CH2:4][CH3:5].[FH:16]
[O:1]=[N+:2]([C:4]1=[CH:5][CH:6]=[C:7]([CH:14]=[CH:15]1)[Cl:16])[O-:3].[CH2:11]1[CH2:10][CH2:9][NH:8][CH2:13][CH2:12]1>>[O:1]=[N+:2]([C:4]1=[CH:5][CH:6]=[C:7]([CH:14]=[CH:15]1)[N:8]2[CH2:9][CH2:10][CH2:11][CH2:12][CH2:13]2)[O-:3].[ClH:16]
[O:1]=[N+:2]([C:4]1=[CH:5][CH:6]=[C:7]([CH:9]=[CH:10]1)[I:8])[O-:3].[CH2:14]1[CH2:13][CH2:12][NH:11][CH2:16][CH2:15]1>>[O:1]=[N+:2]([C:4]1=[CH:5][CH:6]=[C:7]([CH:9]=[CH:10]1)[N:11]2[CH2:12][CH2:13][CH2:14][CH2:15][CH2:16]2)[O-:3].[IH:8]
[O:14]=[N+:13]([C:12]1=[CH:11][N:10]=[C:9]([C:17]([N+:18]([O-:20])=[O:19])=[CH:16]1)[Cl:21])[O-:15].[CH3:1][C:2]1=[CH:3][CH:4]=[C:5]([CH:7]=[CH:8]1)[NH2:6]>>[CH3:1][C:2]1=[CH:3][CH:4]=[C:5]([CH:7]=[CH:8]1)[NH:6][C:9]2=[N:10][CH:11]=[C:12]([CH:16]=[C:17]2[N+:18]([O-:20])=[O:19])[N+:13]([O-:15])=[O:14].[ClH:21]
[O:2]=[N+:3]([C:5]1=[CH:6][CH:7]=[C:8]([C:9]([N+:10]([O-:12])=[O:11])=[CH:13]1)[Cl:1])[O-:4].[F:14][C:15]([F:17])([CH:18]1[CH2:19][CH2:20][NH:21][CH2:22][CH2:23]1)[F:16]>>[O:2]=[N+:3]([C:5]1=[CH:6][CH:7]=[C:8]([C:9]([N+:10]([O-:12])=[O:11])=[CH:13]1)[N:21]2[CH2:20][CH2:19][CH:18]([CH2:23][CH2:22]2)[C:15]([F:16])([F:17])[F:14])[O-:4].[ClH:1]
[O:1]=[N+:2]([C:4]1=[CH:5][CH:6]=[C:7]([C:9]([N+:10]([O-:12])=[O:11])=[CH:13]1)[Cl:8])[O-:3].[F:20][C:19]([F:22])([CH:18]1[CH2:17][CH2:16][CH2:15][NH:14][CH2:23]1)[F:21]>>[O:1]=[N+:2]([C:4]1=[CH:5][CH:6]=[C:7]([C:9]([N+:10]([O-:12])=[O:11])=[CH:13]1)[N:14]2[CH2:15][CH2:16][CH2:17][CH:18]([CH2:23]2)[C:19]([F:21])([F:22])[F:20])[O-:3].[ClH:8]
[O:1]=[N+:2]([C:4]1=[CH:5][CH:6]=[C:7]([CH:9]=[CH:10]1)[F:8])[O-:3].[CH2:14]1[CH2:13][CH2:12][NH:11][CH2:16][CH2:15]1>>[O:1]=[N+:2]([C:4]1=[CH:5][CH:6]=[C:7]([CH:9]=[CH:10]1)[N:11]2[CH2:12][CH2:13][CH2:14][CH2:15][CH2:16]2)[O-:3].[FH:8]
[O:1]=[N+:2]([C:4]1=[CH:5][CH:6]=[C:7]([C:9]([N+:10]([O-:12])=[O:11])=[CH:13]1)[Cl:8])[O-:3].[NH2:14][C:15]1=[CH:16][CH:17]=[CH:18][C:19]([Br:20])=[CH:21]1>>[O:1]=[N+:2]([C:4]1=[CH:5][CH:6]=[C:7]([C:9]([N+:10]([O-:12])=[O:11])=[CH:13]1)[NH:14][C:15]2=[CH:16][CH:17]=[CH:18][C:19]([Br:20])=[CH:21]2)[O-:3].[ClH:8]
[O:8]=[N+:9]([C:11]1=[CH:12][CH:13]=[C:14]([CH:15]=[CH:16]1)[Br:1])[O-:10].[CH2:2]1[CH2:3][CH2:4][NH:5][CH2:6][CH2:7]1>>[O:8]=[N+:9]([C:11]1=[CH:12][CH:13]=[C:14]([CH:15]=[CH:16]1)[N:5]2[CH2:4][CH2:3][CH2:2][CH2:7][CH2:6]2)[O-:10].[BrH:1]
[O:1]=[N+:2]([C:4]1=[CH:5][CH:6]=[C:7]([CH:9]=[CH:10]1)[I:8])[O-:3].[CH2:14]1[CH2:13][CH2:12][NH:11][CH2:16][CH2:15]1>>[O:1]=[N+:2]([C:4]1=[CH:5][CH:6]=[C:7]([CH:9]=[CH:10]1)[N:11]2[CH2:12][CH2:13][CH2:14][CH2:15][CH2:16]2)[O-:3].[IH:8]
[O:7]=[N+:8]([C:10]1=[CH:11][CH:12]=[C:13]([CH:15]=[CH:16]1)[Br:14])[O-:9].[CH2:1]1[CH2:2][CH2:3][NH:4][CH2:5][CH2:6]1>>[O:7]=[N+:8]([C:10]1=[CH:11][CH:12]=[C:13]([CH:15]=[CH:16]1)[N:4]2[CH2:3][CH2:2][CH2:1][CH2:6][CH2:5]2)[O-:9].[BrH:14]
[O:1]=[N+:2]([C:4]1=[CH:5][CH:6]=[C:7]([CH:14]=[CH:15]1)[I:16])[O-:3].[CH2:11]1[CH2:10][CH2:9][NH:8][CH2:13][CH2:12]1>>[O:1]=[N+:2]([C:4]1=[CH:5][CH:6]=[C:7]([CH:14]=[CH:15]1)[N:8]2[CH2:9][CH2:10][CH2:11][CH2:12][CH2:13]2)[O-:3].[IH:16]
[O:7]=[N+:8]([C:10]1=[CH:11][CH:12]=[C:13]([CH:15]=[CH:16]1)[Br:14])[O-:9].[CH2:1]1[CH2:2][CH2:3][NH:4][CH2:5][CH2:6]1>>[O:7]=[N+:8]([C:10]1=[CH:11][CH:12]=[C:13]([CH:15]=[CH:16]1)[N:4]2[CH2:3][CH2:2][CH2:1][CH2:6][CH2:5]2)[O-:9].[BrH:14]
[O:1]=[N+:2]([C:4]1=[CH:5][CH:6]=[C:7]([CH:14]=[CH:15]1)[Cl:16])[O-:3].[CH2:11]1[CH2:10][CH2:9][NH:8][CH2:13][CH2:12]1>>[O:1]=[N+:2]([C:4]1=[CH:5][CH:6]=[C:7]([CH:14]=[CH:15]1)[N:8]2[CH2:9][CH2:10][CH2:11][CH2:12][CH2:13]2)[O-:3].[ClH:16]
[O:1]=[N+:2]([C:4]1=[CH:5][CH:6]=[C:7]([CH:9]=[CH:10]1)[Cl:8])[O-:3].[CH2:11]1[CH2:12][CH2:13][NH:14][CH2:15][CH2:16]1>>[O:1]=[N+:2]([C:4]1=[CH:5][CH:6]=[C:7]([CH:9]=[CH:10]1)[N:14]2[CH2:13][CH2:12][CH2:11][CH2:16][CH2:15]2)[O-:3].[ClH:8]
[O:8]=[N+:9]([C:11]1=[CH:12][CH:13]=[C:14]([CH:15]=[CH:16]1)[F:1])[O-:10].[CH2:2]1[CH2:3][CH2:4][NH:5][CH2:6][CH2:7]1>>[O:8]=[N+:9]([C:11]1=[CH:12][CH:13]=[C:14]([CH:15]=[CH:16]1)[N:5]2[CH2:4][CH2:3][CH2:2][CH2:7][CH2:6]2)[O-:10].[FH:1]
[O:2]=[N+:3]([C:5]1=[CH:6][CH:7]=[C:8]([CH:9]=[CH:10]1)[F:1])[O-:4].[CH2:14]1[CH2:13][CH2:12][NH:11][CH2:16][CH2:15]1>>[O:2]=[N+:3]([C:5]1=[CH:6][CH:7]=[C:8]([CH:9]=[CH:10]1)[N:11]2[CH2:12][CH2:13][CH2:14][CH2:15][CH2:16]2)[O-:4].[FH:1]
[F:16][C:6]1=[N:7][C:8]([F:9])=[C:10]([C:12]([Cl:13])=[C:14]1[Cl:15])[Cl:11].[CH3:1][CH2:2][NH:3][CH2:4][CH3:5]>>[CH3:1][CH2:2][N:3]([C:6]1=[N:7][C:8]([F:9])=[C:10]([C:12]([Cl:13])=[C:14]1[Cl:15])[Cl:11])[CH2:4][CH3:5].[FH:16]
[O:1]=[N+:2]([C:4]1=[CH:5][CH:6]=[C:7]([CH:14]=[CH:15]1)[N+:16]([O-:18])=[O:17])[O-:3].[CH2:11]1[CH2:10][CH2:9][NH:8][CH2:13][CH2:12]1>>[O:1]=[N+:2]([C:4]1=[CH:5][CH:6]=[C:7]([CH:14]=[CH:15]1)[N:8]2[CH2:9][CH2:10][CH2:11][CH2:12][CH2:13]2)[O-:3].[O:17]=[N:16][OH:18]
[O:2]=[N+:3]([C:5]1=[CH:6][CH:7]=[C:8]([CH:9]=[CH:10]1)[F:1])[O-:4].[CH2:11]1[CH2:12][CH2:13][NH:14][CH2:15][CH2:16]1>>[O:2]=[N+:3]([C:5]1=[CH:6][CH:7]=[C:8]([CH:9]=[CH:10]1)[N:14]2[CH2:13][CH2:12][CH2:11][CH2:16][CH2:15]2)[O-:4].[FH:1]
[O:10]=[N+:11]([C:13]1=[CH:14][CH:15]=[C:16]([CH:17]=[CH:18]1)[N+:8]([O-:9])=[O:7])[O-:12].[CH2:1]1[CH2:2][CH2:3][NH:4][CH2:5][CH2:6]1>>[O:10]=[N+:11]([C:13]1=[CH:14][CH:15]=[C:16]([CH:17]=[CH:18]1)[N:4]2[CH2:3][CH2:2][CH2:1][CH2:6][CH2:5]2)[O-:12].[O:7]=[N:8][OH:9]
[O:2]=[N+:3]([C:5]1=[CH:6][CH:7]=[C:8]([CH:9]=[CH:10]1)[Cl:1])[O-:4].[CH2:11]1[CH2:12][CH2:13][NH:14][CH2:15][CH2:16]1>>[O:2]=[N+:3]([C:5]1=[CH:6][CH:7]=[C:8]([CH:9]=[CH:10]1)[N:14]2[CH2:13][CH2:12][CH2:11][CH2:16][CH2:15]2)[O-:4].[ClH:1]
[O:2]=[N+:3]([C:5]1=[CH:6][CH:7]=[C:8]([CH:9]=[CH:10]1)[I:1])[O-:4].[CH2:11]1[CH2:12][CH2:13][NH:14][CH2:15][CH2:16]1>>[O:2]=[N+:3]([C:5]1=[CH:6][CH:7]=[C:8]([CH:9]=[CH:10]1)[N:14]2[CH2:13][CH2:12][CH2:11][CH2:16][CH2:15]2)[O-:4].[IH:1]
[O:2]=[N+:3]([C:5]1=[CH:6][CH:7]=[C:8]([CH:15]=[CH:16]1)[Br:1])[O-:4].[CH2:12]1[CH2:11][CH2:10][NH:9][CH2:14][CH2:13]1>>[O:2]=[N+:3]([C:5]1=[CH:6][CH:7]=[C:8]([CH:15]=[CH:16]1)[N:9]2[CH2:10][CH2:11][CH2:12][CH2:13][CH2:14]2)[O-:4].[BrH:1]
[O:1]=[N+:2]([C:4]1=[CH:5][CH:6]=[C:7]([CH:11]=[CH:12]1)[N+:8]([O-:10])=[O:9])[O-:3].[CH2:16]1[CH2:15][CH2:14][NH:13][CH2:18][CH2:17]1>>[O:1]=[N+:2]([C:4]1=[CH:5][CH:6]=[C:7]([CH:11]=[CH:12]1)[N:13]2[CH2:14][CH2:15][CH2:16][CH2:17][CH2:18]2)[O-:3].[O:9]=[N:8][OH:10]
[O:7]=[N+:8]([C:10]1=[CH:11][CH:12]=[C:13]([CH:17]=[CH:18]1)[N+:14]([O-:16])=[O:15])[O-:9].[CH2:1]1[CH2:2][CH2:3][NH:4][CH2:5][CH2:6]1>>[O:7]=[N+:8]([C:10]1=[CH:11][CH:12]=[C:13]([CH:17]=[CH:18]1)[N:4]2[CH2:3][CH2:2][CH2:1][CH2:6][CH2:5]2)[O-:9].[O:15]=[N:14][OH:16]
[O:1]=[N+:2]([C:4]1=[CH:5][CH:6]=[C:7]([CH:18]=[CH:19]1)[O:8][C:9]2=[CH:10][CH:11]=[C:12]([CH:16]=[CH:17]2)[N+:13]([O-:15])=[O:14])[O-:3].[CH2:20]1[CH2:21][CH2:22][NH:23][CH2:24][CH2:25]1>>[O:14]=[N+:13]([C:12]1=[CH:11][CH:10]=[C:9]([CH:17]=[CH:16]1)[N:23]2[CH2:22][CH2:21][CH2:20][CH2:25][CH2:24]2)[O-:15].[O:1]=[N+:2]([C:4]1=[CH:5][CH:6]=[C:7]([CH:18]=[CH:19]1)[OH:8])[O-:3]
[O:16]=[N+:17]([C:19]1=[CH:20][CH:21]=[C:22]([CH:24]=[CH:25]1)[O:23][C:7]2=[CH:6][CH:5]=[C:4]([CH:15]=[CH:14]2)[N+:2]([O-:3])=[O:1])[O-:18].[CH2:11]1[CH2:10][CH2:9][NH:8][CH2:13][CH2:12]1>>[O:1]=[N+:2]([C:4]1=[CH:5][CH:6]=[C:7]([CH:14]=[CH:15]1)[N:8]2[CH2:9][CH2:10][CH2:11][CH2:12][CH2:13]2)[O-:3].[O:16]=[N+:17]([C:19]1=[CH:20][CH:21]=[C:22]([CH:24]=[CH:25]1)[OH:23])[O-:18]
[O:7]=[N+:8]([C:10]1=[CH:11][CH:12]=[C:13]([CH:24]=[CH:25]1)[O:14][C:15]2=[CH:16][CH:17]=[C:18]([CH:22]=[CH:23]2)[N+:19]([O-:21])=[O:20])[O-:9].[CH2:1]1[CH2:2][CH2:3][NH:4][CH2:5][CH2:6]1>>[O:20]=[N+:19]([C:18]1=[CH:17][CH:16]=[C:15]([CH:23]=[CH:22]1)[N:4]2[CH2:3][CH2:2][CH2:1][CH2:6][CH2:5]2)[O-:21].[O:7]=[N+:8]([C:10]1=[CH:11][CH:12]=[C:13]([CH:24]=[CH:25]1)[OH:14])[O-:9]
[O:8]=[N+:7]([C:6]1=[CH:5][CH:4]=[C:3]([CH:11]=[CH:10]1)[Cl:12])[O-:9].[CH3:1][O-:2]>>[CH3:1][O:2][C:3]1=[CH:4][CH:5]=[C:6]([CH:10]=[CH:11]1)[N+:7]([O-:9])=[O:8].[Cl-:12]
[F:4][C:5]([F:7])([C:8]1=[CH:9][CH:10]=[C:11]([CH:12]=[CH:13]1)[Cl:3])[F:6].[CH3:1][O-:2]>>[CH3:1][O:2][C:11]1=[CH:10][CH:9]=[C:8]([CH:13]=[CH:12]1)[C:5]([F:6])([F:7])[F:4].[Cl-:3]
[CH3:9][C:8]([O:7][C:6]1=[CH:5][CH:4]=[C:3]([CH:12]=[CH:11]1)[Cl:13])=[O:10].[CH3:1][O-:2]>>[CH3:1][O:2][C:3]1=[CH:4][CH:5]=[C:6]([CH:11]=[CH:12]1)[O:7][C:8]([CH3:9])=[O:10].[Cl-:13]
[O:7]=[N+:8]([C:10]1=[CH:11][CH:12]=[C:13]([CH:14]=[CH:15]1)[I:16])[O-:9].[CH2:1]1[CH2:2][CH2:3][NH:4][CH2:5][CH2:6]1>>[O:7]=[N+:8]([C:10]1=[CH:11][CH:12]=[C:13]([CH:14]=[CH:15]1)[N:4]2[CH2:3][CH2:2][CH2:1][CH2:6][CH2:5]2)[O-:9].[IH:16]
[O:2]=[N+:3]([C:5]1=[CH:6][CH:7]=[C:8]([CH:9]=[CH:10]1)[Cl:1])[O-:4].[CH2:11]1[CH2:12][CH2:13][NH:14][CH2:15][CH2:16]1>>[O:2]=[N+:3]([C:5]1=[CH:6][CH:7]=[C:8]([CH:9]=[CH:10]1)[N:14]2[CH2:13][CH2:12][CH2:11][CH2:16][CH2:15]2)[O-:4].[ClH:1]
[O:7]=[N+:8]([C:10]1=[CH:11][CH:12]=[C:13]([CH:15]=[CH:16]1)[Cl:14])[O-:9].[CH2:1]1[CH2:2][CH2:3][NH:4][CH2:5][CH2:6]1>>[O:7]=[N+:8]([C:10]1=[CH:11][CH:12]=[C:13]([CH:15]=[CH:16]1)[N:4]2[CH2:3][CH2:2][CH2:1][CH2:6][CH2:5]2)[O-:9].[ClH:14]
[O:7]=[N+:8]([C:10]1=[CH:11][CH:12]=[C:13]([CH:14]=[CH:15]1)[I:16])[O-:9].[CH2:1]1[CH2:2][CH2:3][NH:4][CH2:5][CH2:6]1>>[O:7]=[N+:8]([C:10]1=[CH:11][CH:12]=[C:13]([CH:14]=[CH:15]1)[N:4]2[CH2:3][CH2:2][CH2:1][CH2:6][CH2:5]2)[O-:9].[IH:16]
[O:8]=[N+:9]([C:11]1=[CH:12][CH:13]=[C:14]([CH:15]=[CH:16]1)[I:7])[O-:10].[CH2:1]1[CH2:2][CH2:3][NH:4][CH2:5][CH2:6]1>>[O:8]=[N+:9]([C:11]1=[CH:12][CH:13]=[C:14]([CH:15]=[CH:16]1)[N:4]2[CH2:3][CH2:2][CH2:1][CH2:6][CH2:5]2)[O-:10].[IH:7]
[O:7]=[N+:8]([C:10]1=[CH:11][CH:12]=[C:13]([CH:15]=[CH:16]1)[Br:14])[O-:9].[CH2:1]1[CH2:2][CH2:3][NH:4][CH2:5][CH2:6]1>>[O:7]=[N+:8]([C:10]1=[CH:11][CH:12]=[C:13]([CH:15]=[CH:16]1)[N:4]2[CH2:3][CH2:2][CH2:1][CH2:6][CH2:5]2)[O-:9].[BrH:14]
[O:7]=[N+:8]([C:10]1=[CH:11][CH:12]=[C:13]([CH:14]=[CH:15]1)[Cl:16])[O-:9].[CH2:1]1[CH2:2][CH2:3][NH:4][CH2:5][CH2:6]1>>[O:7]=[N+:8]([C:10]1=[CH:11][CH:12]=[C:13]([CH:14]=[CH:15]1)[N:4]2[CH2:3][CH2:2][CH2:1][CH2:6][CH2:5]2)[O-:9].[ClH:16]
[O:1]=[N+:2]([C:4]1=[CH:5][CH:6]=[C:7]([CH:14]=[CH:15]1)[Cl:16])[O-:3].[CH2:11]1[CH2:10][CH2:9][NH:8][CH2:13][CH2:12]1>>[O:1]=[N+:2]([C:4]1=[CH:5][CH:6]=[C:7]([CH:14]=[CH:15]1)[N:8]2[CH2:9][CH2:10][CH2:11][CH2:12][CH2:13]2)[O-:3].[ClH:16]
[O:7]=[N+:8]([C:10]1=[CH:11][CH:12]=[C:13]([CH:14]=[CH:15]1)[Br:16])[O-:9].[CH2:1]1[CH2:2][CH2:3][NH:4][CH2:5][CH2:6]1>>[O:7]=[N+:8]([C:10]1=[CH:11][CH:12]=[C:13]([CH:14]=[CH:15]1)[N:4]2[CH2:3][CH2:2][CH2:1][CH2:6][CH2:5]2)[O-:9].[BrH:16]
[O:2]=[N+:3]([C:5]1=[CH:6][CH:7]=[C:8]([CH:9]=[CH:10]1)[I:1])[O-:4].[CH2:11]1[CH2:12][CH2:13][NH:14][CH2:15][CH2:16]1>>[O:2]=[N+:3]([C:5]1=[CH:6][CH:7]=[C:8]([CH:9]=[CH:10]1)[N:14]2[CH2:13][CH2:12][CH2:11][CH2:16][CH2:15]2)[O-:4].[IH:1]
[O:2]=[N+:3]([C:5]1=[CH:6][CH:7]=[C:8]([CH:15]=[CH:16]1)[Br:1])[O-:4].[CH2:12]1[CH2:11][CH2:10][NH:9][CH2:14][CH2:13]1>>[O:2]=[N+:3]([C:5]1=[CH:6][CH:7]=[C:8]([CH:15]=[CH:16]1)[N:9]2[CH2:10][CH2:11][CH2:12][CH2:13][CH2:14]2)[O-:4].[BrH:1]
[O:1]=[N+:2]([C:4]1=[CH:5][CH:6]=[C:7]([CH:9]=[CH:10]1)[Br:8])[O-:3].[CH2:11]1[CH2:12][CH2:13][NH:14][CH2:15][CH2:16]1>>[O:1]=[N+:2]([C:4]1=[CH:5][CH:6]=[C:7]([CH:9]=[CH:10]1)[N:14]2[CH2:13][CH2:12][CH2:11][CH2:16][CH2:15]2)[O-:3].[BrH:8]
[O:7]=[N+:8]([C:10]1=[CH:11][CH:12]=[C:13]([CH:14]=[CH:15]1)[F:16])[O-:9].[CH2:1]1[CH2:2][CH2:3][NH:4][CH2:5][CH2:6]1>>[O:7]=[N+:8]([C:10]1=[CH:11][CH:12]=[C:13]([CH:14]=[CH:15]1)[N:4]2[CH2:3][CH2:2][CH2:1][CH2:6][CH2:5]2)[O-:9].[FH:16]
[O:1]=[N+:2]([C:4]1=[CH:5][CH:6]=[C:7]([CH:9]=[CH:10]1)[F:8])[O-:3].[CH2:14]1[CH2:13][CH2:12][NH:11][CH2:16][CH2:15]1>>[O:1]=[N+:2]([C:4]1=[CH:5][CH:6]=[C:7]([CH:9]=[CH:10]1)[N:11]2[CH2:12][CH2:13][CH2:14][CH2:15][CH2:16]2)[O-:3].[FH:8]
[O:1]=[N+:2]([C:4]1=[CH:5][CH:6]=[C:7]([CH:9]=[CH:10]1)[F:8])[O-:3].[CH2:11]1[CH2:12][CH2:13][NH:14][CH2:15][CH2:16]1>>[O:1]=[N+:2]([C:4]1=[CH:5][CH:6]=[C:7]([CH:9]=[CH:10]1)[N:14]2[CH2:13][CH2:12][CH2:11][CH2:16][CH2:15]2)[O-:3].[FH:8]
[O:7]=[N+:8]([C:10]1=[CH:11][CH:12]=[C:13]([CH:14]=[CH:15]1)[F:16])[O-:9].[CH2:1]1[CH2:2][CH2:3][NH:4][CH2:5][CH2:6]1>>[O:7]=[N+:8]([C:10]1=[CH:11][CH:12]=[C:13]([CH:14]=[CH:15]1)[N:4]2[CH2:3][CH2:2][CH2:1][CH2:6][CH2:5]2)[O-:9].[FH:16]
[O:1]=[N+:2]([C:4]1=[CH:5][CH:6]=[C:7]([CH:11]=[CH:12]1)[N+:8]([O-:10])=[O:9])[O-:3].[CH2:13]1[CH2:14][CH2:15][NH:16][CH2:17][CH2:18]1>>[O:1]=[N+:2]([C:4]1=[CH:5][CH:6]=[C:7]([CH:11]=[CH:12]1)[N:16]2[CH2:15][CH2:14][CH2:13][CH2:18][CH2:17]2)[O-:3].[O:9]=[N:8][OH:10]
[O:1]=[N+:2]([C:4]1=[CH:5][CH:6]=[C:7]([CH:14]=[CH:15]1)[N+:16]([O-:18])=[O:17])[O-:3].[CH2:11]1[CH2:10][CH2:9][NH:8][CH2:13][CH2:12]1>>[O:1]=[N+:2]([C:4]1=[CH:5][CH:6]=[C:7]([CH:14]=[CH:15]1)[N:8]2[CH2:9][CH2:10][CH2:11][CH2:12][CH2:13]2)[O-:3].[O:17]=[N:16][OH:18]
[O:7]=[N+:8]([C:10]1=[CH:11][CH:12]=[C:13]([CH:15]=[CH:16]1)[O:14][C:17]2=[CH:18][CH:19]=[C:20]([CH:24]=[CH:25]2)[N+:21]([O-:23])=[O:22])[O-:9].[CH2:1]1[CH2:2][CH2:3][NH:4][CH2:5][CH2:6]1>>[O:22]=[N+:21]([C:20]1=[CH:19][CH:18]=[C:17]([CH:25]=[CH:24]1)[N:4]2[CH2:3][CH2:2][CH2:1][CH2:6][CH2:5]2)[O-:23].[O:7]=[N+:8]([C:10]1=[CH:11][CH:12]=[C:13]([CH:15]=[CH:16]1)[OH:14])[O-:9]
[O:1]=[N+:2]([C:4]1=[CH:5][CH:6]=[C:7]([CH:9]=[CH:10]1)[O:8][C:11]2=[CH:12][CH:13]=[C:14]([CH:18]=[CH:19]2)[N+:15]([O-:17])=[O:16])[O-:3].[CH2:20]1[CH2:21][CH2:22][NH:23][CH2:24][CH2:25]1>>[O:16]=[N+:15]([C:14]1=[CH:13][CH:12]=[C:11]([CH:19]=[CH:18]1)[N:23]2[CH2:22][CH2:21][CH2:20][CH2:25][CH2:24]2)[O-:17].[O:1]=[N+:2]([C:4]1=[CH:5][CH:6]=[C:7]([CH:9]=[CH:10]1)[OH:8])[O-:3]
[CH3:1][O:2][C:3]1=[N:4][C:5]([O:6][CH3:7])=[N:8][C:9]([O:25][C:24]2=[CH:26][CH:27]=[C:21]([CH:22]=[CH:23]2)[N+:19]([O-:20])=[O:18])=[N:17]1.[O-:10][C:11]1=[CH:12][CH:13]=[CH:14][CH:15]=[CH:16]1>>[CH3:1][O:2][C:3]1=[N:4][C:5]([O:6][CH3:7])=[N:8][C:9]([O:10][C:11]2=[CH:12][CH:13]=[CH:14][CH:15]=[CH:16]2)=[N:17]1.[O:18]=[N+:19]([C:21]1=[CH:22][CH:23]=[C:24]([CH:26]=[CH:27]1)[O-:25])[O-:20]
[CH3:19][O:20][C:21]1=[N:22][C:23]([O:24][CH3:25])=[N:26][C:27]([O:8][C:7]2=[CH:9][CH:10]=[C:4]([CH:5]=[CH:6]2)[N+:2]([O-:3])=[O:1])=[N:28]1.[O-:11][C:12]1=[CH:13][CH:14]=[C:15]([CH:17]=[CH:18]1)[Cl:16]>>[CH3:19][O:20][C:21]1=[N:22][C:23]([O:24][CH3:25])=[N:26][C:27]([O:11][C:12]2=[CH:13][CH:14]=[C:15]([CH:17]=[CH:18]2)[Cl:16])=[N:28]1.[O:1]=[N+:2]([C:4]1=[CH:5][CH:6]=[C:7]([CH:9]=[CH:10]1)[O-:8])[O-:3]
[CH3:1][O:2][C:3]1=[N:4][C:5]([O:6][CH3:7])=[N:8][C:9]([O:10][C:11]2=[CH:12][CH:13]=[C:14]([CH:18]=[CH:19]2)[N+:15]([O-:17])=[O:16])=[N:20]1.[O-:21][C:22]1=[C:23]([CH:25]=[CH:26][CH:27]=[C:28]1[F:29])[F:24]>>[CH3:1][O:2][C:3]1=[N:4][C:5]([O:6][CH3:7])=[N:8][C:9]([O:21][C:22]2=[C:23]([CH:25]=[CH:26][CH:27]=[C:28]2[F:29])[F:24])=[N:20]1.[O:16]=[N+:15]([C:14]1=[CH:18][CH:19]=[C:11]([CH:12]=[CH:13]1)[O-:10])[O-:17]
[CH3:1][O:2][C:3]1=[N:4][C:5]([O:6][CH3:7])=[N:8][C:9]([O:26][C:25]2=[CH:27][CH:28]=[C:22]([CH:23]=[CH:24]2)[N+:20]([O-:21])=[O:19])=[N:18]1.[O-:10][C:11]1=[CH:12][CH:13]=[CH:14][CH:15]=[C:16]1[Cl:17]>>[CH3:1][O:2][C:3]1=[N:4][C:5]([O:6][CH3:7])=[N:8][C:9]([O:10][C:11]2=[CH:12][CH:13]=[CH:14][CH:15]=[C:16]2[Cl:17])=[N:18]1.[O:19]=[N+:20]([C:22]1=[CH:23][CH:24]=[C:25]([CH:27]=[CH:28]1)[O-:26])[O-:21]
[CH3:1][O:2][C:3]1=[N:4][C:5]([O:6][CH3:7])=[N:8][C:9]([O:27][C:26]2=[CH:28][CH:29]=[C:23]([CH:24]=[CH:25]2)[N+:21]([O-:22])=[O:20])=[N:19]1.[O:16]=[CH:15][C:14]1=[CH:17][CH:18]=[C:11]([CH:12]=[CH:13]1)[O-:10]>>[CH3:1][O:2][C:3]1=[N:4][C:5]([O:6][CH3:7])=[N:8][C:9]([O:10][C:11]2=[CH:12][CH:13]=[C:14]([CH:17]=[CH:18]2)[CH:15]=[O:16])=[N:19]1.[O:20]=[N+:21]([C:23]1=[CH:24][CH:25]=[C:26]([CH:28]=[CH:29]1)[O-:27])[O-:22]
[CH3:20][O:21][C:22]1=[N:23][C:24]([O:25][CH3:26])=[N:27][C:28]([O:17][C:16]2=[CH:18][CH:19]=[C:13]([CH:14]=[CH:15]2)[N+:11]([O-:12])=[O:10])=[N:29]1.[N:1]#[C:2][C:3]1=[CH:4][CH:5]=[C:6]([CH:8]=[CH:9]1)[O-:7]>>[CH3:20][O:21][C:22]1=[N:23][C:24]([O:25][CH3:26])=[N:27][C:28]([O:7][C:6]2=[CH:8][CH:9]=[C:3]([CH:4]=[CH:5]2)[C:2]#[N:1])=[N:29]1.[O:10]=[N+:11]([C:13]1=[CH:14][CH:15]=[C:16]([CH:18]=[CH:19]1)[O-:17])[O-:12]
[CH3:1][O:2][C:3]1=[N:4][C:5]([O:6][CH3:7])=[N:8][C:9]([O:26][C:25]2=[CH:27][CH:28]=[C:22]([CH:23]=[CH:24]2)[N+:20]([O-:21])=[O:19])=[N:18]1.[O-:10][C:11]1=[CH:12][CH:13]=[CH:14][C:15]([Cl:16])=[CH:17]1>>[CH3:1][O:2][C:3]1=[N:4][C:5]([O:6][CH3:7])=[N:8][C:9]([O:10][C:11]2=[CH:12][CH:13]=[CH:14][C:15]([Cl:16])=[CH:17]2)=[N:18]1.[O:19]=[N+:20]([C:22]1=[CH:23][CH:24]=[C:25]([CH:27]=[CH:28]1)[O-:26])[O-:21]
[CH3:1][O:2][C:3]1=[N:4][C:5]([O:6][CH3:7])=[N:8][C:9]([O:10][C:11]2=[CH:12][CH:13]=[C:14]([CH:18]=[CH:19]2)[N+:15]([O-:17])=[O:16])=[N:20]1.[O-:21][C:22]1=[C:23]([CH:25]=[CH:26][CH:27]=[C:28]1[Cl:29])[Cl:24]>>[CH3:1][O:2][C:3]1=[N:4][C:5]([O:6][CH3:7])=[N:8][C:9]([O:21][C:22]2=[C:23]([CH:25]=[CH:26][CH:27]=[C:28]2[Cl:29])[Cl:24])=[N:20]1.[O:16]=[N+:15]([C:14]1=[CH:18][CH:19]=[C:11]([CH:12]=[CH:13]1)[O-:10])[O-:17]
[CH3:10][O:11][C:12]1=[N:13][C:14]([O:15][CH3:16])=[N:17][C:18]([O:7][C:6]2=[CH:5][CH:4]=[C:3]([CH:9]=[CH:8]2)[CH:2]=[O:1])=[N:26]1.[O-:19][C:20]1=[CH:21][CH:22]=[CH:23][CH:24]=[CH:25]1>>[CH3:10][O:11][C:12]1=[N:13][C:14]([O:15][CH3:16])=[N:17][C:18]([O:19][C:20]2=[CH:21][CH:22]=[CH:23][CH:24]=[CH:25]2)=[N:26]1.[O:1]=[CH:2][C:3]1=[CH:4][CH:5]=[C:6]([CH:8]=[CH:9]1)[O-:7]
[CH3:1][O:2][C:3]1=[N:4][C:5]([O:6][CH3:7])=[N:8][C:9]([O:10][C:11]2=[CH:12][CH:13]=[C:14]([CH:18]=[CH:19]2)[N+:15]([O-:17])=[O:16])=[N:20]1.[CH3:21][C:22]1=[CH:23][CH:24]=[CH:25][C:26]([CH3:27])=[C:28]1[O-:29]>>[CH3:1][O:2][C:3]1=[N:4][C:5]([O:6][CH3:7])=[N:8][C:9]([O:29][C:28]2=[C:22]([CH:23]=[CH:24][CH:25]=[C:26]2[CH3:27])[CH3:21])=[N:20]1.[O:16]=[N+:15]([C:14]1=[CH:18][CH:19]=[C:11]([CH:12]=[CH:13]1)[O-:10])[O-:17]
[CH3:1][O:2][C:3]1=[N:4][C:5]([O:6][CH3:7])=[N:8][C:9]([O:18][C:19]2=[CH:20][CH:21]=[C:22]([C:24]([N+:25]([O-:27])=[O:26])=[CH:28]2)[Cl:23])=[N:17]1.[O-:10][C:11]1=[CH:12][CH:13]=[CH:14][CH:15]=[CH:16]1>>[CH3:1][O:2][C:3]1=[N:4][C:5]([O:6][CH3:7])=[N:8][C:9]([O:10][C:11]2=[CH:12][CH:13]=[CH:14][CH:15]=[CH:16]2)=[N:17]1.[O:26]=[N+:25]([C:24]1=[CH:28][C:19]([O-:18])=[CH:20][CH:21]=[C:22]1[Cl:23])[O-:27]
[CH3:1][O:2][C:3]1=[N:4][C:5]([O:6][CH3:7])=[N:8][C:9]([O:10][C:11]2=[CH:12][CH:13]=[C:14]([CH:18]=[CH:19]2)[N+:15]([O-:17])=[O:16])=[N:20]1.[O-:21][C:22]1=[CH:23][CH:24]=[CH:25][C:26]([Cl:27])=[C:28]1[Cl:29]>>[CH3:1][O:2][C:3]1=[N:4][C:5]([O:6][CH3:7])=[N:8][C:9]([O:21][C:22]2=[CH:23][CH:24]=[CH:25][C:26]([Cl:27])=[C:28]2[Cl:29])=[N:20]1.[O:16]=[N+:15]([C:14]1=[CH:18][CH:19]=[C:11]([CH:12]=[CH:13]1)[O-:10])[O-:17]
[CH3:1][O:2][C:3]1=[N:4][C:5]([O:6][CH3:7])=[N:8][C:9]([O:10][C:11]2=[CH:12][CH:13]=[C:14]([CH:18]=[CH:19]2)[N+:15]([O-:17])=[O:16])=[N:20]1.[O-:21][C:22]1=[CH:23][C:24]([Cl:25])=[CH:26][C:27]([Cl:28])=[C:29]1[Cl:30]>>[CH3:1][O:2][C:3]1=[N:4][C:5]([O:6][CH3:7])=[N:8][C:9]([O:21][C:22]2=[CH:23][C:24]([Cl:25])=[CH:26][C:27]([Cl:28])=[C:29]2[Cl:30])=[N:20]1.[O:16]=[N+:15]([C:14]1=[CH:18][CH:19]=[C:11]([CH:12]=[CH:13]1)[O-:10])[O-:17]
[CH3:21][O:22][C:23]1=[N:24][C:25]([O:26][CH3:27])=[N:28][C:29]([O:8][C:7]2=[CH:9][CH:10]=[C:4]([CH:5]=[CH:6]2)[N+:2]([O-:3])=[O:1])=[N:30]1.[CH3:11][C:12]([C:14]1=[CH:15][CH:16]=[C:17]([CH:19]=[CH:20]1)[O-:18])=[O:13]>>[CH3:21][O:22][C:23]1=[N:24][C:25]([O:26][CH3:27])=[N:28][C:29]([O:18][C:17]2=[CH:16][CH:15]=[C:14]([CH:20]=[CH:19]2)[C:12]([CH3:11])=[O:13])=[N:30]1.[O:1]=[N+:2]([C:4]1=[CH:5][CH:6]=[C:7]([CH:9]=[CH:10]1)[O-:8])[O-:3]
[Cl:16][C:2]1=[N:3][C:4]([Cl:5])=[N:6][C:7]([NH:8][C:9]2=[CH:10][CH:11]=[CH:12][CH:13]=[CH:14]2)=[N:15]1.[OH-:1]>>[OH:1][C:2]1=[N:3][C:4]([Cl:5])=[N:6][C:7]([NH:8][C:9]2=[CH:10][CH:11]=[CH:12][CH:13]=[CH:14]2)=[N:15]1.[Cl-:16]
[CH3:1][O:2][C:3]1=[N:4][C:5]([O:6][CH3:7])=[N:8][C:9]([O:10][C:11]2=[CH:12][CH:13]=[C:14]([CH:18]=[CH:19]2)[N+:15]([O-:17])=[O:16])=[N:20]1.[O-:21][C:22]1=[CH:23][C:24]([Cl:25])=[C:26]([CH:28]=[C:29]1[Cl:30])[Cl:27]>>[CH3:1][O:2][C:3]1=[N:4][C:5]([O:6][CH3:7])=[N:8][C:9]([O:21][C:22]2=[CH:23][C:24]([Cl:25])=[C:26]([CH:28]=[C:29]2[Cl:30])[Cl:27])=[N:20]1.[O:16]=[N+:15]([C:14]1=[CH:18][CH:19]=[C:11]([CH:12]=[CH:13]1)[O-:10])[O-:17]
[CH3:1][O:2][C:3]1=[N:4][C:5]([O:6][CH3:7])=[N:8][C:9]([O:26][C:25]2=[CH:27][CH:28]=[C:22]([CH:23]=[CH:24]2)[N+:20]([O-:21])=[O:19])=[N:18]1.[CH3:15][C:14]1=[CH:16][CH:17]=[C:11]([CH:12]=[CH:13]1)[O-:10]>>[CH3:1][O:2][C:3]1=[N:4][C:5]([O:6][CH3:7])=[N:8][C:9]([O:10][C:11]2=[CH:12][CH:13]=[C:14]([CH:16]=[CH:17]2)[CH3:15])=[N:18]1.[O:19]=[N+:20]([C:22]1=[CH:23][CH:24]=[C:25]([CH:27]=[CH:28]1)[O-:26])[O-:21]
[Cl:14][C:13]1=[CH:12][CH:11]=[C:10]([CH:16]=[CH:15]1)[NH:9][C:8]2=[N:17][C:3]([Cl:1])=[N:4][C:5]([Cl:6])=[N:7]2.[OH-:2]>>[OH:2][C:3]1=[N:4][C:5]([Cl:6])=[N:7][C:8]([NH:9][C:10]2=[CH:11][CH:12]=[C:13]([CH:15]=[CH:16]2)[Cl:14])=[N:17]1.[Cl-:1]
[CH3:10][O:11][C:12]1=[N:13][C:14]([O:15][CH3:16])=[N:17][C:18]([O:8][C:7]2=[CH:6][CH:5]=[CH:4][C:3]([CH:2]=[O:1])=[CH:9]2)=[N:19]1.[O-:20][C:21]1=[CH:22][CH:23]=[CH:24][CH:25]=[CH:26]1>>[CH3:10][O:11][C:12]1=[N:13][C:14]([O:15][CH3:16])=[N:17][C:18]([O:20][C:21]2=[CH:22][CH:23]=[CH:24][CH:25]=[CH:26]2)=[N:19]1.[O:1]=[CH:2][C:3]1=[CH:4][CH:5]=[CH:6][C:7]([O-:8])=[CH:9]1
[CH3:2][O:3][C:4]1=[CH:5][CH:6]=[C:7]([CH:17]=[CH:18]1)[NH:8][C:9]2=[N:10][C:11]([Cl:1])=[N:13][C:14]([Cl:15])=[N:16]2.[OH-:12]>>[CH3:2][O:3][C:4]1=[CH:5][CH:6]=[C:7]([CH:17]=[CH:18]1)[NH:8][C:9]2=[N:10][C:11]([OH:12])=[N:13][C:14]([Cl:15])=[N:16]2.[Cl-:1]
[O:1]=[N+:2]([C:4]1=[CH:5][CH:6]=[CH:7][C:8]([NH:9][C:10]2=[N:11][C:12]([Cl:13])=[N:14][C:15]([Cl:16])=[N:17]2)=[CH:18]1)[O-:3].[OH-:19]>>[O:1]=[N+:2]([C:4]1=[CH:5][CH:6]=[CH:7][C:8]([NH:9][C:10]2=[N:11][C:12]([OH:19])=[N:14][C:15]([Cl:16])=[N:17]2)=[CH:18]1)[O-:3].[Cl-:13]
[CH3:1][O:2][C:3]1=[N:4][C:5]([O:6][CH3:7])=[N:8][C:9]([O:10][C:11]2=[CH:12][CH:13]=[CH:14][C:15]([N+:16]([O-:18])=[O:17])=[CH:19]2)=[N:20]1.[O-:21][C:22]1=[CH:23][CH:24]=[CH:25][CH:26]=[CH:27]1>>[CH3:1][O:2][C:3]1=[N:4][C:5]([O:6][CH3:7])=[N:8][C:9]([O:21][C:22]2=[CH:23][CH:24]=[CH:25][CH:26]=[CH:27]2)=[N:20]1.[O:17]=[N+:16]([C:15]1=[CH:14][CH:13]=[CH:12][C:11]([O-:10])=[CH:19]1)[O-:18]
[CH3:1][O:2][C:3]1=[N:4][C:5]([O:6][CH3:7])=[N:8][C:9]([O:10][C:11]2=[CH:12][CH:13]=[C:14]([CH:18]=[C:19]2[Cl:20])[N+:15]([O-:17])=[O:16])=[N:21]1.[O-:22][C:23]1=[CH:24][CH:25]=[CH:26][CH:27]=[CH:28]1>>[CH3:1][O:2][C:3]1=[N:4][C:5]([O:6][CH3:7])=[N:8][C:9]([O:22][C:23]2=[CH:24][CH:25]=[CH:26][CH:27]=[CH:28]2)=[N:21]1.[O:16]=[N+:15]([C:14]1=[CH:13][CH:12]=[C:11]([C:19]([Cl:20])=[CH:18]1)[O-:10])[O-:17]
[CH3:1][O:2][C:3]1=[N:4][C:5]([O:6][CH3:7])=[N:8][C:9]([O:19][C:20]2=[CH:21][CH:22]=[CH:23][C:24]([N+:25]([O-:27])=[O:26])=[CH:28]2)=[N:18]1.[O-:10][C:11]1=[CH:12][CH:13]=[CH:14][C:15]([Cl:16])=[CH:17]1>>[CH3:1][O:2][C:3]1=[N:4][C:5]([O:6][CH3:7])=[N:8][C:9]([O:10][C:11]2=[CH:12][CH:13]=[CH:14][C:15]([Cl:16])=[CH:17]2)=[N:18]1.[O:26]=[N+:25]([C:24]1=[CH:23][CH:22]=[CH:21][C:20]([O-:19])=[CH:28]1)[O-:27]
[CH3:1][N:2]([C:9]1=[N:10][C:11]([Cl:12])=[N:13][C:14]([Cl:15])=[N:16]1)[C:3]2=[CH:4][CH:5]=[CH:6][CH:7]=[CH:8]2.[OH-:17]>>[CH3:1][N:2]([C:9]1=[N:10][C:11]([OH:17])=[N:13][C:14]([Cl:15])=[N:16]1)[C:3]2=[CH:4][CH:5]=[CH:6][CH:7]=[CH:8]2.[Cl-:12]
[CH3:7][N:8]([C:15]1=[N:16][C:17]([Cl:18])=[N:19][C:20]([Cl:22])=[N:21]1)[C:9]2=[CH:10][CH:11]=[CH:12][CH:13]=[CH:14]2.[O-:1][CH2:2][C:3]([F:5])([F:6])[F:4]>>[CH3:7][N:8]([C:15]1=[N:16][C:17]([Cl:18])=[N:19][C:20]([O:1][CH2:2][C:3]([F:5])([F:6])[F:4])=[N:21]1)[C:9]2=[CH:10][CH:11]=[CH:12][CH:13]=[CH:14]2.[Cl-:22]
[CH3:1][N:2]([C:4]1=[CH:5][CH:6]=[C:7]([CH:17]=[CH:18]1)[NH:8][C:9]2=[N:10][C:11]([Cl:12])=[N:13][C:14]([Cl:15])=[N:16]2)[CH3:3].[OH-:19]>>[CH3:1][N:2]([C:4]1=[CH:5][CH:6]=[C:7]([CH:17]=[CH:18]1)[NH:8][C:9]2=[N:10][C:11]([OH:19])=[N:13][C:14]([Cl:15])=[N:16]2)[CH3:3].[Cl-:12]
[CH3:19][O:20][C:21]1=[N:22][C:23]([O:24][CH3:25])=[N:26][C:27]([O:15][C:14]2=[CH:13][CH:12]=[C:11]([C:17]([Cl:18])=[CH:16]2)[N+:9]([O-:10])=[O:8])=[N:28]1.[O-:1][C:2]1=[CH:3][CH:4]=[CH:5][CH:6]=[CH:7]1>>[CH3:19][O:20][C:21]1=[N:22][C:23]([O:24][CH3:25])=[N:26][C:27]([O:1][C:2]2=[CH:3][CH:4]=[CH:5][CH:6]=[CH:7]2)=[N:28]1.[O:8]=[N+:9]([C:11]1=[CH:12][CH:13]=[C:14]([CH:16]=[C:17]1[Cl:18])[O-:15])[O-:10]
[CH3:18][O:19][C:20]1=[N:21][C:22]([O:23][CH3:24])=[N:25][C:26]([O:16][C:15]2=[CH:14][CH:13]=[CH:12][C:11]([CH:10]=[O:9])=[CH:17]2)=[N:27]1.[O-:1][C:2]1=[CH:3][CH:4]=[CH:5][C:6]([Cl:7])=[CH:8]1>>[CH3:18][O:19][C:20]1=[N:21][C:22]([O:23][CH3:24])=[N:25][C:26]([O:1][C:2]2=[CH:3][CH:4]=[CH:5][C:6]([Cl:7])=[CH:8]2)=[N:27]1.[O:9]=[CH:10][C:11]1=[CH:12][CH:13]=[CH:14][C:15]([O-:16])=[CH:17]1
[CH3:9][O:10][C:11]1=[N:12][C:13]([O:14][CH3:15])=[N:16][C:17]([O:18][C:19]2=[CH:20][CH:21]=[C:22]([C:26]([N+:27]([O-:29])=[O:28])=[CH:30]2)[N+:23]([O-:25])=[O:24])=[N:31]1.[O-:1][C:2]1=[CH:3][CH:4]=[CH:5][C:6]([Cl:7])=[CH:8]1>>[CH3:9][O:10][C:11]1=[N:12][C:13]([O:14][CH3:15])=[N:16][C:17]([O:1][C:2]2=[CH:3][CH:4]=[CH:5][C:6]([Cl:7])=[CH:8]2)=[N:31]1.[O:24]=[N+:23]([C:22]1=[CH:21][CH:20]=[C:19]([CH:30]=[C:26]1[N+:27]([O-:29])=[O:28])[O-:18])[O-:25]
[CH3:1][N:2]([C:9]1=[N:10][C:11]([Cl:12])=[N:13][C:14]([Cl:15])=[N:16]1)[C:3]2=[CH:4][CH:5]=[CH:6][CH:7]=[CH:8]2.[O-:17][CH2:18][CH2:19][Cl:20]>>[CH3:1][N:2]([C:9]1=[N:10][C:11]([Cl:12])=[N:13][C:14]([O:17][CH2:18][CH2:19][Cl:20])=[N:16]1)[C:3]2=[CH:4][CH:5]=[CH:6][CH:7]=[CH:8]2.[Cl-:15]
[CH3:1][O:2][C:3]1=[N:4][C:5]([O:6][CH3:7])=[N:8][C:9]([O:19][C:20]2=[CH:21][CH:22]=[C:23]([C:27]([Cl:28])=[CH:29]2)[N+:24]([O-:26])=[O:25])=[N:18]1.[O-:10][C:11]1=[CH:12][CH:13]=[CH:14][CH:15]=[C:16]1[Cl:17]>>[CH3:1][O:2][C:3]1=[N:4][C:5]([O:6][CH3:7])=[N:8][C:9]([O:10][C:11]2=[CH:12][CH:13]=[CH:14][CH:15]=[C:16]2[Cl:17])=[N:18]1.[O:25]=[N+:24]([C:23]1=[CH:22][CH:21]=[C:20]([CH:29]=[C:27]1[Cl:28])[O-:19])[O-:26]
[O:11]=[N+:10]([C:9]1=[CH:8][CH:7]=[C:6]([N:14]=[CH:13]1)[Cl:15])[O-:12].[CH3:1][CH2:2][CH2:3][CH2:4][NH2:5]>>[CH3:1][CH2:2][CH2:3][CH2:4][NH:5][C:6]1=[CH:7][CH:8]=[C:9]([CH:13]=[N:14]1)[N+:10]([O-:12])=[O:11].[ClH:15]
[CH3:1][N:2]([C:9]1=[N:10][C:11]([Cl:12])=[N:13][C:14]([Cl:15])=[N:16]1)[C:3]2=[CH:4][CH:5]=[CH:6][CH:7]=[CH:8]2.[O-:17][CH2:18][C:19]([Cl:21])([Cl:22])[Cl:20]>>[CH3:1][N:2]([C:9]1=[N:10][C:11]([Cl:12])=[N:13][C:14]([O:17][CH2:18][C:19]([Cl:21])([Cl:22])[Cl:20])=[N:16]1)[C:3]2=[CH:4][CH:5]=[CH:6][CH:7]=[CH:8]2.[Cl-:15]
[CH3:1][O:2][C:3]1=[N:4][C:5]([O:6][CH3:7])=[N:8][C:9]([O:10][C:11]2=[CH:12][CH:13]=[CH:14][C:15]([CH:16]=[O:17])=[CH:18]2)=[N:19]1.[O-:20][C:21]1=[CH:22][CH:23]=[CH:24][CH:25]=[C:26]1[Cl:27]>>[CH3:1][O:2][C:3]1=[N:4][C:5]([O:6][CH3:7])=[N:8][C:9]([O:20][C:21]2=[CH:22][CH:23]=[CH:24][CH:25]=[C:26]2[Cl:27])=[N:19]1.[O:17]=[CH:16][C:15]1=[CH:14][CH:13]=[CH:12][C:11]([O-:10])=[CH:18]1
[CH3:8][O:9][C:10]1=[N:11][C:12]([O:13][CH3:14])=[N:15][C:16]([O:17][C:18]2=[CH:19][C:20]([N+:21]([O-:23])=[O:22])=[CH:24][C:25]([N+:26]([O-:28])=[O:27])=[CH:29]2)=[N:30]1.[O-:1][C:2]1=[CH:3][CH:4]=[CH:5][CH:6]=[CH:7]1>>[CH3:8][O:9][C:10]1=[N:11][C:12]([O:13][CH3:14])=[N:15][C:16]([O:1][C:2]2=[CH:3][CH:4]=[CH:5][CH:6]=[CH:7]2)=[N:30]1.[O:22]=[N+:21]([C:20]1=[CH:19][C:18]([O-:17])=[CH:29][C:25]([N+:26]([O-:28])=[O:27])=[CH:24]1)[O-:23]
[O:13]=[N+:12]([C:11]1=[CH:10][CH:9]=[CH:8][N:7]=[C:6]1[Cl:15])[O-:14].[CH3:1][CH2:2][CH2:3][CH2:4][NH2:5]>>[CH3:1][CH2:2][CH2:3][CH2:4][NH:5][C:6]1=[N:7][CH:8]=[CH:9][CH:10]=[C:11]1[N+:12]([O-:14])=[O:13].[ClH:15]
[O:7]=[N+:8]([C:10]1=[CH:11][CH:12]=[CH:13][N:14]=[C:15]1[Cl:16])[O-:9].[CH2:1]1[CH2:2][CH2:3][NH:4][CH2:5][CH2:6]1>>[O:7]=[N+:8]([C:10]1=[CH:11][CH:12]=[CH:13][N:14]=[C:15]1[N:4]2[CH2:3][CH2:2][CH2:1][CH2:6][CH2:5]2)[O-:9].[ClH:16]
[O:7]=[N+:8]([C:10]1=[CH:11][CH:12]=[C:13]([N:14]=[CH:15]1)[Cl:16])[O-:9].[CH2:1]1[CH2:2][CH2:3][NH:4][CH2:5][CH2:6]1>>[O:7]=[N+:8]([C:10]1=[CH:11][CH:12]=[C:13]([N:14]=[CH:15]1)[N:4]2[CH2:3][CH2:2][CH2:1][CH2:6][CH2:5]2)[O-:9].[ClH:16]
[CH3:1][O:2][C:3]1=[N:4][C:5]([O:6][CH3:7])=[N:8][C:9]([O:19][C:20]2=[CH:21][CH:22]=[CH:23][C:24]([N+:25]([O-:27])=[O:26])=[CH:28]2)=[N:18]1.[O-:10][C:11]1=[CH:12][CH:13]=[CH:14][CH:15]=[C:16]1[Cl:17]>>[CH3:1][O:2][C:3]1=[N:4][C:5]([O:6][CH3:7])=[N:8][C:9]([O:10][C:11]2=[CH:12][CH:13]=[CH:14][CH:15]=[C:16]2[Cl:17])=[N:18]1.[O:26]=[N+:25]([C:24]1=[CH:23][CH:22]=[CH:21][C:20]([O-:19])=[CH:28]1)[O-:27]
[O:1]=[N+:2]([C:4]1=[CH:5][CH:6]=[C:7]([N:9]=[CH:10]1)[Cl:8])[O-:3].[CH2:14]1[CH2:13][CH2:12][NH:11][CH2:15]1>>[O:1]=[N+:2]([C:4]1=[CH:5][CH:6]=[C:7]([N:9]=[CH:10]1)[N:11]2[CH2:12][CH2:13][CH2:14][CH2:15]2)[O-:3].[ClH:8]
[O:7]=[N+:8]([C:10]1=[CH:11][CH:12]=[CH:13][N:14]=[C:15]1[Cl:6])[O-:9].[CH2:1]1[CH2:2][CH2:3][NH:4][CH2:5]1>>[O:7]=[N+:8]([C:10]1=[CH:11][CH:12]=[CH:13][N:14]=[C:15]1[N:4]2[CH2:3][CH2:2][CH2:1][CH2:5]2)[O-:9].[ClH:6]
[CH3:1][O:2][C:3]1=[N:4][C:5]([O:6][CH3:7])=[N:8][C:9]([O:10][C:11]2=[CH:12][CH:13]=[C:14]([C:16]([N+:17]([O-:19])=[O:18])=[CH:20]2)[Cl:15])=[N:21]1.[O-:22][C:23]1=[CH:24][CH:25]=[CH:26][CH:27]=[C:28]1[Cl:29]>>[CH3:1][O:2][C:3]1=[N:4][C:5]([O:6][CH3:7])=[N:8][C:9]([O:22][C:23]2=[CH:24][CH:25]=[CH:26][CH:27]=[C:28]2[Cl:29])=[N:21]1.[O:18]=[N+:17]([C:16]1=[CH:20][C:11]([O-:10])=[CH:12][CH:13]=[C:14]1[Cl:15])[O-:19]
[CH3:10][O:11][C:12]1=[N:13][C:14]([O:15][CH3:16])=[N:17][C:18]([O:19][C:20]2=[CH:21][CH:22]=[C:23]([CH:26]=[CH:27]2)[CH:24]=[O:25])=[N:28]1.[N:1]#[C:2][C:3]1=[CH:4][CH:5]=[C:6]([CH:8]=[CH:9]1)[O-:7]>>[CH3:10][O:11][C:12]1=[N:13][C:14]([O:15][CH3:16])=[N:17][C:18]([O:7][C:6]2=[CH:8][CH:9]=[C:3]([CH:4]=[CH:5]2)[C:2]#[N:1])=[N:28]1.[O:25]=[CH:24][C:23]1=[CH:26][CH:27]=[C:20]([CH:21]=[CH:22]1)[O-:19]
[CH3:1][O:2][C:3]1=[N:4][C:5]([O:6][CH3:7])=[N:8][C:9]([O:10][C:11]2=[CH:12][CH:13]=[C:14]([C:16]([N+:17]([O-:19])=[O:18])=[CH:20]2)[Cl:15])=[N:21]1.[O-:22][C:23]1=[CH:24][CH:25]=[CH:26][C:27]([Cl:28])=[CH:29]1>>[CH3:1][O:2][C:3]1=[N:4][C:5]([O:6][CH3:7])=[N:8][C:9]([O:22][C:23]2=[CH:24][CH:25]=[CH:26][C:27]([Cl:28])=[CH:29]2)=[N:21]1.[O:18]=[N+:17]([C:16]1=[CH:20][C:11]([O-:10])=[CH:12][CH:13]=[C:14]1[Cl:15])[O-:19]
[CH3:22][O:23][C:24]1=[N:25][C:26]([O:27][CH3:28])=[N:29][C:30]([O:8][C:7]2=[CH:6][CH:5]=[C:4]([C:10]([N+:11]([O-:13])=[O:12])=[CH:9]2)[N+:2]([O-:3])=[O:1])=[N:31]1.[O-:14][C:15]1=[CH:16][CH:17]=[CH:18][CH:19]=[C:20]1[Cl:21]>>[CH3:22][O:23][C:24]1=[N:25][C:26]([O:27][CH3:28])=[N:29][C:30]([O:14][C:15]2=[CH:16][CH:17]=[CH:18][CH:19]=[C:20]2[Cl:21])=[N:31]1.[O:1]=[N+:2]([C:4]1=[CH:5][CH:6]=[C:7]([CH:9]=[C:10]1[N+:11]([O-:13])=[O:12])[O-:8])[O-:3]
[CH3:10][O:11][C:12]1=[N:13][C:14]([O:15][CH3:16])=[N:17][C:18]([O:20][C:21]2=[CH:22][CH:23]=[CH:24][C:25]([CH:26]=[O:27])=[CH:28]2)=[N:19]1.[N:1]#[C:2][C:3]1=[CH:4][CH:5]=[C:6]([CH:8]=[CH:9]1)[O-:7]>>[CH3:10][O:11][C:12]1=[N:13][C:14]([O:15][CH3:16])=[N:17][C:18]([O:7][C:6]2=[CH:8][CH:9]=[C:3]([CH:4]=[CH:5]2)[C:2]#[N:1])=[N:19]1.[O:27]=[CH:26][C:25]1=[CH:24][CH:23]=[CH:22][C:21]([O-:20])=[CH:28]1
[O:1]=[N+:2]([C:4]1=[CH:5][CH:6]=[CH:7][N:8]=[C:9]1[Cl:10])[O-:3].[O-:11][C:12]1=[CH:13][CH:14]=[CH:15][CH:16]=[CH:17]1>>[O:1]=[N+:2]([C:4]1=[CH:5][CH:6]=[CH:7][N:8]=[C:9]1[O:11][C:12]2=[CH:13][CH:14]=[CH:15][CH:16]=[CH:17]2)[O-:3].[Cl-:10]
[CH3:12][O:13][C:14]1=[N:15][C:16]([O:17][CH3:18])=[N:19][C:20]([O:8][C:7]2=[CH:6][CH:5]=[C:4]([C:10]([Cl:11])=[CH:9]2)[N+:2]([O-:3])=[O:1])=[N:21]1.[O-:22][C:23]1=[CH:24][CH:25]=[CH:26][C:27]([Cl:28])=[CH:29]1>>[CH3:12][O:13][C:14]1=[N:15][C:16]([O:17][CH3:18])=[N:19][C:20]([O:22][C:23]2=[CH:24][CH:25]=[CH:26][C:27]([Cl:28])=[CH:29]2)=[N:21]1.[O:1]=[N+:2]([C:4]1=[CH:5][CH:6]=[C:7]([CH:9]=[C:10]1[Cl:11])[O-:8])[O-:3]
[CH3:11][O:12][C:13]1=[N:14][C:15]([O:16][CH3:17])=[N:18][C:19]([O:9][C:8]2=[CH:7][CH:6]=[CH:5][C:4]([N+:2]([O-:3])=[O:1])=[CH:10]2)=[N:29]1.[N:26]#[C:25][C:24]1=[CH:27][CH:28]=[C:21]([CH:22]=[CH:23]1)[O-:20]>>[CH3:11][O:12][C:13]1=[N:14][C:15]([O:16][CH3:17])=[N:18][C:19]([O:20][C:21]2=[CH:22][CH:23]=[C:24]([CH:27]=[CH:28]2)[C:25]#[N:26])=[N:29]1.[O:1]=[N+:2]([C:4]1=[CH:5][CH:6]=[CH:7][C:8]([O-:9])=[CH:10]1)[O-:3]
[O:8]=[N+:9]([C:11]1=[CH:12][CH:13]=[C:14]([N:15]=[CH:16]1)[Cl:17])[O-:10].[O-:1][C:2]1=[CH:3][CH:4]=[CH:5][CH:6]=[CH:7]1>>[O:8]=[N+:9]([C:11]1=[CH:12][CH:13]=[C:14]([N:15]=[CH:16]1)[O:1][C:2]2=[CH:3][CH:4]=[CH:5][CH:6]=[CH:7]2)[O-:10].[Cl-:17]
[O:2]=[N+:3]([C:5]1=[CH:6][CH:7]=[CH:8][N:9]=[C:10]1[Cl:1])[O-:4].[O-:11][C:12]1=[CH:13][CH:14]=[C:15]([CH:17]=[CH:18]1)[Cl:16]>>[O:2]=[N+:3]([C:5]1=[CH:6][CH:7]=[CH:8][N:9]=[C:10]1[O:11][C:12]2=[CH:13][CH:14]=[C:15]([CH:17]=[CH:18]2)[Cl:16])[O-:4].[Cl-:1]
[O:1]=[N+:2]([C:4]1=[CH:5][CH:6]=[CH:7][N:8]=[C:9]1[Cl:18])[O-:3].[O-:10][C:11]1=[CH:12][CH:13]=[C:14]([CH:16]=[CH:17]1)[Br:15]>>[O:1]=[N+:2]([C:4]1=[CH:5][CH:6]=[CH:7][N:8]=[C:9]1[O:10][C:11]2=[CH:12][CH:13]=[C:14]([CH:16]=[CH:17]2)[Br:15])[O-:3].[Cl-:18]
[O:1]=[N+:2]([C:4]1=[CH:5][CH:6]=[CH:7][N:8]=[C:9]1[Cl:10])[O-:3].[CH3:11][C:12]1=[CH:13][CH:14]=[C:15]([CH:17]=[CH:18]1)[O-:16]>>[CH3:11][C:12]1=[CH:13][CH:14]=[C:15]([CH:17]=[CH:18]1)[O:16][C:9]2=[N:8][CH:7]=[CH:6][CH:5]=[C:4]2[N+:2]([O-:3])=[O:1].[Cl-:10]
[O:1]=[N+:2]([C:4]1=[CH:5][CH:6]=[CH:7][N:8]=[C:9]1[Cl:10])[O-:3].[CH3:11][O:12][C:13]1=[CH:14][CH:15]=[C:16]([CH:18]=[CH:19]1)[O-:17]>>[CH3:11][O:12][C:13]1=[CH:14][CH:15]=[C:16]([CH:18]=[CH:19]1)[O:17][C:9]2=[N:8][CH:7]=[CH:6][CH:5]=[C:4]2[N+:2]([O-:3])=[O:1].[Cl-:10]
[O:18]=[N+:17]([C:16]1=[CH:15][CH:14]=[CH:13][N:12]=[C:11]1[Cl:20])[O-:19].[O:1]=[N+:2]([C:4]1=[CH:5][CH:6]=[C:7]([CH:9]=[CH:10]1)[O-:8])[O-:3]>>[O:1]=[N+:2]([C:4]1=[CH:5][CH:6]=[C:7]([CH:9]=[CH:10]1)[O:8][C:11]2=[N:12][CH:13]=[CH:14][CH:15]=[C:16]2[N+:17]([O-:19])=[O:18])[O-:3].[Cl-:20]
[O:9]=[N+:10]([C:12]1=[CH:13][CH:14]=[CH:15][N:16]=[C:17]1[Cl:18])[O-:11].[CH3:1][C:2]1=[CH:3][CH:4]=[CH:5][C:6]([O-:7])=[CH:8]1>>[CH3:1][C:2]1=[CH:3][CH:4]=[CH:5][C:6]([O:7][C:17]2=[N:16][CH:15]=[CH:14][CH:13]=[C:12]2[N+:10]([O-:11])=[O:9])=[CH:8]1.[Cl-:18]
[O:1]=[N+:2]([C:4]1=[CH:5][CH:6]=[C:7]([N:9]=[CH:10]1)[Cl:8])[O-:3].[CH3:11][O:12][C:13]1=[CH:14][CH:15]=[C:16]([CH:18]=[CH:19]1)[O-:17]>>[CH3:11][O:12][C:13]1=[CH:14][CH:15]=[C:16]([CH:18]=[CH:19]1)[O:17][C:7]2=[CH:6][CH:5]=[C:4]([CH:10]=[N:9]2)[N+:2]([O-:3])=[O:1].[Cl-:8]
[CH3:21][O:22][C:23]1=[N:24][C:25]([O:26][CH3:27])=[N:28][C:29]([O:16][C:15]2=[CH:17][CH:18]=[C:19]([C:13]([N+:11]([O-:12])=[O:10])=[CH:14]2)[Cl:20])=[N:30]1.[N:1]#[C:2][C:3]1=[CH:4][CH:5]=[C:6]([CH:8]=[CH:9]1)[O-:7]>>[CH3:21][O:22][C:23]1=[N:24][C:25]([O:26][CH3:27])=[N:28][C:29]([O:7][C:6]2=[CH:8][CH:9]=[C:3]([CH:4]=[CH:5]2)[C:2]#[N:1])=[N:30]1.[O:10]=[N+:11]([C:13]1=[CH:14][C:15]([O-:16])=[CH:17][CH:18]=[C:19]1[Cl:20])[O-:12]
[O:2]=[N+:3]([C:5]1=[CH:6][CH:7]=[C:8]([N:17]=[CH:18]1)[Cl:1])[O-:4].[O-:9][C:10]1=[CH:11][CH:12]=[C:13]([CH:15]=[CH:16]1)[Cl:14]>>[O:2]=[N+:3]([C:5]1=[CH:6][CH:7]=[C:8]([N:17]=[CH:18]1)[O:9][C:10]2=[CH:11][CH:12]=[C:13]([CH:15]=[CH:16]2)[Cl:14])[O-:4].[Cl-:1]
[O:1]=[N+:2]([C:4]1=[CH:5][CH:6]=[C:7]([N:9]=[CH:10]1)[Cl:8])[O-:3].[O-:11][C:12]1=[CH:13][CH:14]=[C:15]([CH:17]=[CH:18]1)[Br:16]>>[O:1]=[N+:2]([C:4]1=[CH:5][CH:6]=[C:7]([N:9]=[CH:10]1)[O:11][C:12]2=[CH:13][CH:14]=[C:15]([CH:17]=[CH:18]2)[Br:16])[O-:3].[Cl-:8]
[O:10]=[N+:11]([C:13]1=[CH:14][CH:15]=[C:16]([N:17]=[CH:18]1)[Cl:1])[O-:12].[CH3:2][C:3]1=[CH:4][CH:5]=[C:6]([CH:8]=[CH:9]1)[O-:7]>>[CH3:2][C:3]1=[CH:4][CH:5]=[C:6]([CH:8]=[CH:9]1)[O:7][C:16]2=[CH:15][CH:14]=[C:13]([CH:18]=[N:17]2)[N+:11]([O-:12])=[O:10].[Cl-:1]
[O:1]=[N+:2]([C:4]1=[CH:5][CH:6]=[C:7]([N:15]=[CH:16]1)[O:8][C:9]2=[CH:10][CH:11]=[CH:12][CH:13]=[CH:14]2)[O-:3].[CH2:17]1[CH2:18][CH2:19][NH:20][CH2:21]1>>[O:1]=[N+:2]([C:4]1=[CH:5][CH:6]=[C:7]([N:15]=[CH:16]1)[N:20]2[CH2:19][CH2:18][CH2:17][CH2:21]2)[O-:3].[OH:8][C:9]1=[CH:10][CH:11]=[CH:12][CH:13]=[CH:14]1
[O:11]=[N+:10]([C:9]1=[CH:8][CH:7]=[C:6]([N:14]=[CH:13]1)[O:15][C:16]2=[CH:17][CH:18]=[CH:19][CH:20]=[CH:21]2)[O-:12].[CH3:1][CH2:2][CH2:3][CH2:4][NH2:5]>>[CH3:1][CH2:2][CH2:3][CH2:4][NH:5][C:6]1=[CH:7][CH:8]=[C:9]([CH:13]=[N:14]1)[N+:10]([O-:12])=[O:11].[OH:15][C:16]1=[CH:17][CH:18]=[CH:19][CH:20]=[CH:21]1
[O:1]=[N+:2]([C:4]1=[CH:5][CH:6]=[C:7]([N:9]=[CH:10]1)[Cl:8])[O-:3].[CH3:11][C:12]1=[CH:13][CH:14]=[CH:15][C:16]([O-:17])=[CH:18]1>>[CH3:11][C:12]1=[CH:13][CH:14]=[CH:15][C:16]([O:17][C:7]2=[CH:6][CH:5]=[C:4]([CH:10]=[N:9]2)[N+:2]([O-:3])=[O:1])=[CH:18]1.[Cl-:8]
[O:16]=[N+:15]([C:14]1=[CH:13][CH:12]=[C:11]([N:19]=[CH:18]1)[Cl:20])[O-:17].[O:1]=[N+:2]([C:4]1=[CH:5][CH:6]=[C:7]([CH:9]=[CH:10]1)[O-:8])[O-:3]>>[O:1]=[N+:2]([C:4]1=[CH:5][CH:6]=[C:7]([CH:9]=[CH:10]1)[O:8][C:11]2=[CH:12][CH:13]=[C:14]([CH:18]=[N:19]2)[N+:15]([O-:17])=[O:16])[O-:3].[Cl-:20]
[CH3:1][N:2]([C:9]1=[N:10][C:11]([Cl:12])=[N:13][C:14]([Cl:15])=[N:16]1)[C:3]2=[CH:4][CH:5]=[CH:6][CH:7]=[CH:8]2.[O-:17][CH:18]1[CH2:19][O:20][CH:21]2[CH:22]([CH2:24][O:25][CH:26]12)[OH:23]>>[CH3:1][N:2]([C:9]1=[N:10][C:11]([Cl:12])=[N:13][C:14]([O:17][CH:18]2[CH2:19][O:20][CH:21]3[CH:22]([CH2:24][O:25][CH:26]23)[OH:23])=[N:16]1)[C:3]4=[CH:4][CH:5]=[CH:6][CH:7]=[CH:8]4.[Cl-:15]
[O:1]=[N+:2]([C:4]1=[CH:5][CH:6]=[CH:7][N:8]=[C:9]1[Cl:10])[O-:3].[O-:11][C:12]1=[CH:13][CH:14]=[CH:15][C:16]([C:17]([F:19])([F:20])[F:18])=[CH:21]1>>[O:1]=[N+:2]([C:4]1=[CH:5][CH:6]=[CH:7][N:8]=[C:9]1[O:11][C:12]2=[CH:13][CH:14]=[CH:15][C:16]([C:17]([F:19])([F:20])[F:18])=[CH:21]2)[O-:3].[Cl-:10]
[CH3:16][O:17][C:8]1=[CH:15][C:4]([N+:2]([O-:3])=[O:1])=[CH:5][CH:6]=[N:7]1.[CH2:12]1[CH2:11][CH2:10][NH:9][CH2:14][CH2:13]1>>[O:1]=[N+:2]([C:4]1=[CH:5][CH:6]=[N:7][C:8]([N:9]2[CH2:10][CH2:11][CH2:12][CH2:13][CH2:14]2)=[CH:15]1)[O-:3].[CH3:16][OH:17]
[O:1]=[N+:2]([C:4]1=[CH:5][CH:6]=[C:7]([N:9]=[CH:10]1)[Cl:8])[O-:3].[O-:11][C:12]1=[CH:13][CH:14]=[CH:15][C:16]([C:17]([F:19])([F:20])[F:18])=[CH:21]1>>[O:1]=[N+:2]([C:4]1=[CH:5][CH:6]=[C:7]([N:9]=[CH:10]1)[O:11][C:12]2=[CH:13][CH:14]=[CH:15][C:16]([C:17]([F:19])([F:20])[F:18])=[CH:21]2)[O-:3].[Cl-:8]
[CH3:1][O:2][C:3]1=[CH:4][CH:5]=[C:6]([CH:10]=[N:11]1)[N+:7]([O-:9])=[O:8].[CH2:12]1[CH2:13][CH2:14][NH:15][CH2:16][CH2:17]1>>[O:8]=[N+:7]([C:6]1=[CH:5][CH:4]=[C:3]([N:11]=[CH:10]1)[N:15]2[CH2:14][CH2:13][CH2:12][CH2:17][CH2:16]2)[O-:9].[CH3:1][OH:2]
[CH3:16][O:17][C:13]1=[CH:12][CH:11]=[C:10]([CH:15]=[N:14]1)[N+:8]([O-:9])=[O:7].[CH2:1]1[CH2:2][O:3][CH2:4][CH2:5][NH:6]1>>[O:7]=[N+:8]([C:10]1=[CH:11][CH:12]=[C:13]([N:14]=[CH:15]1)[N:6]2[CH2:5][CH2:4][O:3][CH2:2][CH2:1]2)[O-:9].[CH3:16][OH:17]
[CH3:12][O:13][C:14]1=[N:15][C:16]([O:17][CH3:18])=[N:19][C:20]([O:8][C:7]2=[CH:6][CH:5]=[C:4]([C:10]([Cl:11])=[CH:9]2)[N+:2]([O-:3])=[O:1])=[N:21]1.[N:22]#[C:23][C:24]1=[CH:25][CH:26]=[C:27]([CH:29]=[CH:30]1)[O-:28]>>[CH3:12][O:13][C:14]1=[N:15][C:16]([O:17][CH3:18])=[N:19][C:20]([O:28][C:27]2=[CH:29][CH:30]=[C:24]([CH:25]=[CH:26]2)[C:23]#[N:22])=[N:21]1.[O:1]=[N+:2]([C:4]1=[CH:5][CH:6]=[C:7]([CH:9]=[C:10]1[Cl:11])[O-:8])[O-:3]
[CH3:1][O:2][C:3]1=[CH:4][C:5]([N+:6]([O-:8])=[O:7])=[CH:9][CH:10]=[N:11]1.[CH2:12]1[CH2:13][CH2:14][NH:15][CH2:16]1>>[O:7]=[N+:6]([C:5]1=[CH:9][CH:10]=[N:11][C:3]([N:15]2[CH2:14][CH2:13][CH2:12][CH2:16]2)=[CH:4]1)[O-:8].[CH3:1][OH:2]
[CH3:1][O:2][C:3]1=[CH:4][CH:5]=[C:6]([CH:10]=[N:11]1)[N+:7]([O-:9])=[O:8].[CH2:12]1[CH2:13][CH2:14][NH:15][CH2:16]1>>[O:8]=[N+:7]([C:6]1=[CH:5][CH:4]=[C:3]([N:11]=[CH:10]1)[N:15]2[CH2:14][CH2:13][CH2:12][CH2:16]2)[O-:9].[CH3:1][OH:2]
[CH3:1][O:2][C:3]1=[C:10]([C:11]#[N:12])[CH:9]=[C:5]([N+:6]([O-:8])=[O:7])[S:4]1.[CH2:16]1[CH2:15][CH2:14][NH:13][CH2:17]1>>[N:12]#[C:11][C:10]1=[C:3]([N:13]2[CH2:14][CH2:15][CH2:16][CH2:17]2)[S:4][C:5]([N+:6]([O-:8])=[O:7])=[CH:9]1.[CH3:1][OH:2]
[CH3:1][O:2][C:3]1=[C:10]([C:11]#[N:12])[CH:9]=[C:5]([N+:6]([O-:8])=[O:7])[S:4]1.[CH2:16]1[CH2:15][CH2:14][NH:13][CH2:18][CH2:17]1>>[N:12]#[C:11][C:10]1=[C:3]([N:13]2[CH2:14][CH2:15][CH2:16][CH2:17][CH2:18]2)[S:4][C:5]([N+:6]([O-:8])=[O:7])=[CH:9]1.[CH3:1][OH:2]
[CH3:6][O:7][C:8]1=[C:15]([C:16]([CH3:17])=[O:18])[CH:14]=[C:10]([N+:11]([O-:13])=[O:12])[S:9]1.[CH2:1]1[CH2:2][CH2:3][NH:4][CH2:5]1>>[CH3:17][C:16]([C:15]1=[C:8]([N:4]2[CH2:3][CH2:2][CH2:1][CH2:5]2)[S:9][C:10]([N+:11]([O-:13])=[O:12])=[CH:14]1)=[O:18].[CH3:6][OH:7]
[CH3:7][O:8][C:9]1=[C:16]([C:17]#[N:18])[CH:15]=[C:11]([N+:12]([O-:14])=[O:13])[S:10]1.[CH2:1]1[CH2:2][O:3][CH2:4][CH2:5][NH:6]1>>[N:18]#[C:17][C:16]1=[C:9]([N:6]2[CH2:5][CH2:4][O:3][CH2:2][CH2:1]2)[S:10][C:11]([N+:12]([O-:14])=[O:13])=[CH:15]1.[CH3:7][OH:8]
[CH3:10][O:11][C:12]1=[N:13][C:14]([O:15][CH3:16])=[N:17][C:18]([O:19][C:20]2=[CH:21][C:22]([N+:23]([O-:25])=[O:24])=[CH:26][C:27]([N+:28]([O-:30])=[O:29])=[CH:31]2)=[N:32]1.[N:1]#[C:2][C:3]1=[CH:4][CH:5]=[C:6]([CH:8]=[CH:9]1)[O-:7]>>[CH3:10][O:11][C:12]1=[N:13][C:14]([O:15][CH3:16])=[N:17][C:18]([O:7][C:6]2=[CH:8][CH:9]=[C:3]([CH:4]=[CH:5]2)[C:2]#[N:1])=[N:32]1.[O:29]=[N+:28]([C:27]1=[CH:31][C:20]([O-:19])=[CH:21][C:22]([N+:23]([O-:25])=[O:24])=[CH:26]1)[O-:30]
[CH3:1][O:2][C:3]1=[C:10]([N+:11]([O-:13])=[O:12])[CH:9]=[C:5]([N+:6]([O-:8])=[O:7])[S:4]1.[CH2:14]1[CH2:15][O:16][CH2:17][CH2:18][NH:19]1>>[O:7]=[N+:6]([C:5]1=[CH:9][C:10]([N+:11]([O-:13])=[O:12])=[C:3]([S:4]1)[N:19]2[CH2:18][CH2:17][O:16][CH2:15][CH2:14]2)[O-:8].[CH3:1][OH:2]
[CH3:1][O:2][C:3]1=[C:10]([C:11]([CH3:12])=[O:13])[CH:9]=[C:5]([N+:6]([O-:8])=[O:7])[S:4]1.[CH2:14]1[CH2:15][CH2:16][NH:17][CH2:18][CH2:19]1>>[CH3:12][C:11]([C:10]1=[C:3]([N:17]2[CH2:16][CH2:15][CH2:14][CH2:19][CH2:18]2)[S:4][C:5]([N+:6]([O-:8])=[O:7])=[CH:9]1)=[O:13].[CH3:1][OH:2]
[CH3:1][O:2][C:3]1=[C:10]([C:11]([CH3:12])=[O:13])[CH:9]=[C:5]([N+:6]([O-:8])=[O:7])[S:4]1.[CH2:14]1[CH2:15][O:16][CH2:17][CH2:18][NH:19]1>>[CH3:12][C:11]([C:10]1=[C:3]([N:19]2[CH2:18][CH2:17][O:16][CH2:15][CH2:14]2)[S:4][C:5]([N+:6]([O-:8])=[O:7])=[CH:9]1)=[O:13].[CH3:1][OH:2]
[CH3:1][O:2][C:3]1=[C:10]([N+:11]([O-:13])=[O:12])[CH:9]=[C:5]([N+:6]([O-:8])=[O:7])[S:4]1.[CH2:14]1[CH2:15][CH2:16][NH:17][CH2:18][CH2:19]1>>[O:7]=[N+:6]([C:5]1=[CH:9][C:10]([N+:11]([O-:13])=[O:12])=[C:3]([S:4]1)[N:17]2[CH2:16][CH2:15][CH2:14][CH2:19][CH2:18]2)[O-:8].[CH3:1][OH:2]
[O:1]=[N+:2]([C:4]1=[CH:5][C:6]([N+:7]([O-:9])=[O:8])=[C:10]([C:19]([C:20]([F:22])([F:23])[F:21])=[CH:24]1)[Cl:25])[O-:3].[NH2:11][C:12]1=[CH:13][CH:14]=[C:15]([CH:17]=[CH:18]1)[Cl:16]>>[O:1]=[N+:2]([C:4]1=[CH:5][C:6]([N+:7]([O-:9])=[O:8])=[C:10]([C:19]([C:20]([F:22])([F:23])[F:21])=[CH:24]1)[NH:11][C:12]2=[CH:13][CH:14]=[C:15]([CH:17]=[CH:18]2)[Cl:16])[O-:3].[ClH:25]
[CH3:1][N:2]([C:9]1=[N:10][C:11]([Cl:12])=[N:13][C:14]([Cl:28])=[N:27]1)[C:3]2=[CH:4][CH:5]=[CH:6][CH:7]=[CH:8]2.[O-:15][CH:16]1[O:17][CH:18]([CH:21]([CH:23]([CH:25]1[OH:26])[OH:24])[OH:22])[CH2:19][OH:20]>>[CH3:1][N:2]([C:9]1=[N:10][C:11]([Cl:12])=[N:13][C:14]([O:15][CH:16]2[O:17][CH:18]([CH:21]([CH:23]([CH:25]2[OH:26])[OH:24])[OH:22])[CH2:19][OH:20])=[N:27]1)[C:3]3=[CH:4][CH:5]=[CH:6][CH:7]=[CH:8]3.[Cl-:28]
[O:2]=[N+:3]([C:5]1=[CH:6][C:7]([N+:8]([O-:10])=[O:9])=[C:11]([C:12]([C:13]([F:15])([F:16])[F:14])=[CH:17]1)[Cl:1])[O-:4].[NH2:18][C:19]1=[CH:20][CH:21]=[CH:22][CH:23]=[CH:24]1>>[O:2]=[N+:3]([C:5]1=[CH:6][C:7]([N+:8]([O-:10])=[O:9])=[C:11]([C:12]([C:13]([F:15])([F:16])[F:14])=[CH:17]1)[NH:18][C:19]2=[CH:20][CH:21]=[CH:22][CH:23]=[CH:24]2)[O-:4].[ClH:1]
[O:2]=[N+:3]([C:5]1=[CH:6][C:7]([N+:8]([O-:10])=[O:9])=[C:11]([C:12]([C:13]([F:15])([F:16])[F:14])=[CH:17]1)[Cl:1])[O-:4].[NH2:18][C:19]1=[CH:20][CH:21]=[CH:22][CH:23]=[CH:24]1>>[O:2]=[N+:3]([C:5]1=[CH:6][C:7]([N+:8]([O-:10])=[O:9])=[C:11]([C:12]([C:13]([F:15])([F:16])[F:14])=[CH:17]1)[NH:18][C:19]2=[CH:20][CH:21]=[CH:22][CH:23]=[CH:24]2)[O-:4].[ClH:1]
[O:9]=[N+:10]([C:12]1=[CH:13][C:14]([N+:15]([O-:17])=[O:16])=[C:18]([C:19]([C:20]([F:22])([F:23])[F:21])=[CH:24]1)[Cl:25])[O-:11].[NH2:1][C:2]1=[CH:3][CH:4]=[CH:5][C:6]([Cl:7])=[CH:8]1>>[O:9]=[N+:10]([C:12]1=[CH:13][C:14]([N+:15]([O-:17])=[O:16])=[C:18]([C:19]([C:20]([F:22])([F:23])[F:21])=[CH:24]1)[NH:1][C:2]2=[CH:3][CH:4]=[CH:5][C:6]([Cl:7])=[CH:8]2)[O-:11].[ClH:25]
[O:2]=[N+:3]([C:5]1=[CH:6][C:7]([N+:8]([O-:10])=[O:9])=[C:11]([C:12]([C:13]([F:15])([F:16])[F:14])=[CH:17]1)[Cl:1])[O-:4].[CH3:18][O:19][C:20]1=[CH:21][CH:22]=[C:23]([CH:25]=[CH:26]1)[NH2:24]>>[CH3:18][O:19][C:20]1=[CH:21][CH:22]=[C:23]([CH:25]=[CH:26]1)[NH:24][C:11]2=[C:7]([CH:6]=[C:5]([CH:17]=[C:12]2[C:13]([F:15])([F:16])[F:14])[N+:3]([O-:4])=[O:2])[N+:8]([O-:10])=[O:9].[ClH:1]
[O:18]=[N+:17]([C:16]1=[CH:15][C:11]([N+:12]([O-:14])=[O:13])=[C:10]([C:21]([C:22]([F:24])([F:25])[F:23])=[CH:20]1)[Cl:26])[O-:19].[CH3:1][O:2][C:3]1=[CH:4][CH:5]=[CH:6][C:7]([NH2:8])=[CH:9]1>>[CH3:1][O:2][C:3]1=[CH:4][CH:5]=[CH:6][C:7]([NH:8][C:10]2=[C:11]([CH:15]=[C:16]([CH:20]=[C:21]2[C:22]([F:24])([F:25])[F:23])[N+:17]([O-:19])=[O:18])[N+:12]([O-:14])=[O:13])=[CH:9]1.[ClH:26]
[O:2]=[N+:3]([C:5]1=[CH:6][CH:7]=[C:8]([C:9]([N+:10]([O-:12])=[O:11])=[CH:13]1)[Cl:1])[O-:4].[CH3:14][O-:15]>>[CH3:14][O:15][C:8]1=[CH:7][CH:6]=[C:5]([CH:13]=[C:9]1[N+:10]([O-:12])=[O:11])[N+:3]([O-:4])=[O:2].[Cl-:1]
[O:2]=[N+:3]([C:5]1=[CH:6][C:7]([Cl:8])=[CH:9][CH:10]=[C:11]1[Cl:1])[O-:4].[CH3:12][O-:13]>>[CH3:12][O:13][C:11]1=[CH:10][CH:9]=[C:7]([CH:6]=[C:5]1[N+:3]([O-:4])=[O:2])[Cl:8].[Cl-:1]
[O:1]=[N+:2]([C:4]1=[CH:5][C:6]([N+:7]([O-:9])=[O:8])=[C:10]([C:12]([C:13]([F:15])([F:16])[F:14])=[CH:17]1)[Cl:11])[O-:3].[NH2:18][C:19]1=[CH:20][CH:21]=[C:22]([CH:24]=[CH:25]1)[Cl:23]>>[O:1]=[N+:2]([C:4]1=[CH:5][C:6]([N+:7]([O-:9])=[O:8])=[C:10]([C:12]([C:13]([F:15])([F:16])[F:14])=[CH:17]1)[NH:18][C:19]2=[CH:20][CH:21]=[C:22]([CH:24]=[CH:25]2)[Cl:23])[O-:3].[ClH:11]
[CH3:4][C:5]([C:7]1=[CH:8][CH:9]=[C:10]([C:11]([N+:12]([O-:14])=[O:13])=[CH:15]1)[Cl:3])=[O:6].[CH3:1][O-:2]>>[CH3:1][O:2][C:10]1=[CH:9][CH:8]=[C:7]([CH:15]=[C:11]1[N+:12]([O-:14])=[O:13])[C:5]([CH3:4])=[O:6].[Cl-:3]
[O:1]=[N+:2]([C:4]1=[CH:5][C:6]([N+:7]([O-:9])=[O:8])=[C:10]([C:12]([C:13]([F:15])([F:16])[F:14])=[CH:17]1)[Cl:11])[O-:3].[NH2:18][C:19]1=[CH:20][CH:21]=[CH:22][C:23]([Cl:24])=[CH:25]1>>[O:1]=[N+:2]([C:4]1=[CH:5][C:6]([N+:7]([O-:9])=[O:8])=[C:10]([C:12]([C:13]([F:15])([F:16])[F:14])=[CH:17]1)[NH:18][C:19]2=[CH:20][CH:21]=[CH:22][C:23]([Cl:24])=[CH:25]2)[O-:3].[ClH:11]
[CH3:8][S:7](=[O:9])([C:6]1=[CH:5][CH:4]=[C:3]([C:12]([N+:13]([O-:15])=[O:14])=[CH:11]1)[Cl:16])=[O:10].[CH3:1][O-:2]>>[CH3:1][O:2][C:3]1=[CH:4][CH:5]=[C:6]([CH:11]=[C:12]1[N+:13]([O-:15])=[O:14])[S:7]([CH3:8])(=[O:9])=[O:10].[Cl-:16]
[O:2]=[N+:3]([C:5]1=[CH:6][C:7]([C:8]([F:10])([F:11])[F:9])=[CH:12][C:13]([N+:14]([O-:16])=[O:15])=[C:17]1[Cl:1])[O-:4].[NH2:18][C:19]1=[CH:20][CH:21]=[CH:22][CH:23]=[CH:24]1>>[O:2]=[N+:3]([C:5]1=[CH:6][C:7]([C:8]([F:10])([F:11])[F:9])=[CH:12][C:13]([N+:14]([O-:16])=[O:15])=[C:17]1[NH:18][C:19]2=[CH:20][CH:21]=[CH:22][CH:23]=[CH:24]2)[O-:4].[ClH:1]
[O:1]=[N+:2]([C:4]1=[CH:5][C:6]([N+:7]([O-:9])=[O:8])=[C:10]([C:12]([C:13]([F:15])([F:16])[F:14])=[CH:17]1)[Cl:11])[O-:3].[CH3:18][O:19][C:20]1=[CH:21][CH:22]=[CH:23][C:24]([NH2:25])=[CH:26]1>>[CH3:18][O:19][C:20]1=[CH:21][CH:22]=[CH:23][C:24]([NH:25][C:10]2=[C:6]([CH:5]=[C:4]([CH:17]=[C:12]2[C:13]([F:15])([F:16])[F:14])[N+:2]([O-:3])=[O:1])[N+:7]([O-:9])=[O:8])=[CH:26]1.[ClH:11]
[O:10]=[N+:9]([C:8]1=[CH:7][CH:6]=[CH:5][CH:4]=[C:3]1[Cl:12])[O-:11].[CH3:1][O-:2]>>[CH3:1][O:2][C:3]1=[CH:4][CH:5]=[CH:6][CH:7]=[C:8]1[N+:9]([O-:11])=[O:10].[Cl-:12]
[O:10]=[N+:11]([C:13]1=[CH:14][C:15]([N+:16]([O-:18])=[O:17])=[C:19]([C:20]([C:21]([F:23])([F:24])[F:22])=[CH:25]1)[Cl:1])[O-:12].[CH3:2][C:3]1=[CH:4][CH:5]=[C:6]([CH:8]=[CH:9]1)[NH2:7]>>[CH3:2][C:3]1=[CH:4][CH:5]=[C:6]([CH:8]=[CH:9]1)[NH:7][C:19]2=[C:15]([CH:14]=[C:13]([CH:25]=[C:20]2[C:21]([F:23])([F:24])[F:22])[N+:11]([O-:12])=[O:10])[N+:16]([O-:18])=[O:17].[ClH:1]
[O:1]=[N+:2]([C:4]1=[CH:5][C:6]([N+:7]([O-:9])=[O:8])=[C:10]([C:12]([C:13]([F:15])([F:16])[F:14])=[CH:17]1)[Cl:11])[O-:3].[CH3:18][O:19][C:20]1=[CH:21][CH:22]=[C:23]([CH:25]=[CH:26]1)[NH2:24]>>[CH3:18][O:19][C:20]1=[CH:21][CH:22]=[C:23]([CH:25]=[CH:26]1)[NH:24][C:10]2=[C:6]([CH:5]=[C:4]([CH:17]=[C:12]2[C:13]([F:15])([F:16])[F:14])[N+:2]([O-:3])=[O:1])[N+:7]([O-:9])=[O:8].[ClH:11]
[O:8]=[N+:9]([C:11]1=[CH:12][CH:13]=[C:14]([CH:15]=[CH:16]1)[Br:1])[O-:10].[CH2:2]1[CH2:3][CH2:4][NH:5][CH2:6][CH2:7]1>>[O:8]=[N+:9]([C:11]1=[CH:12][CH:13]=[C:14]([CH:15]=[CH:16]1)[N:5]2[CH2:4][CH2:3][CH2:2][CH2:7][CH2:6]2)[O-:10].[BrH:1]
[CH3:2][N+:3]([CH3:5])([C:6]1=[CH:7][CH:8]=[C:9]([C:10]([N+:11]([O-:13])=[O:12])=[CH:14]1)[Cl:1])[CH3:4].[CH3:15][O-:16]>>[CH3:15][O:16][C:9]1=[CH:8][CH:7]=[C:6]([CH:14]=[C:10]1[N+:11]([O-:13])=[O:12])[N+:3]([CH3:4])([CH3:5])[CH3:2].[Cl-:1]
[N:1]#[C:2][C:3]1=[CH:4][CH:5]=[C:6]([CH:8]=[CH:9]1)[Br:7].[CH2:10]1[CH2:11][CH2:12][NH:13][CH2:14][CH2:15]1>>[N:1]#[C:2][C:3]1=[CH:4][CH:5]=[C:6]([CH:8]=[CH:9]1)[N:13]2[CH2:12][CH2:11][CH2:10][CH2:15][CH2:14]2.[BrH:7]
[CH3:7][S:8](=[O:9])([C:11]1=[CH:12][CH:13]=[C:14]([CH:16]=[CH:17]1)[Br:15])=[O:10].[CH2:1]1[CH2:2][CH2:3][NH:4][CH2:5][CH2:6]1>>[CH3:7][S:8](=[O:9])([C:11]1=[CH:12][CH:13]=[C:14]([CH:16]=[CH:17]1)[N:4]2[CH2:3][CH2:2][CH2:1][CH2:6][CH2:5]2)=[O:10].[BrH:15]
[O:1]=[N+:2]([C:4]1=[CH:5][C:6]([C:7]([F:9])([F:10])[F:8])=[CH:11][C:12]([N+:13]([O-:15])=[O:14])=[C:16]1[Cl:25])[O-:3].[NH2:17][C:18]1=[CH:19][CH:20]=[CH:21][C:22]([Cl:23])=[CH:24]1>>[O:1]=[N+:2]([C:4]1=[CH:5][C:6]([C:7]([F:9])([F:10])[F:8])=[CH:11][C:12]([N+:13]([O-:15])=[O:14])=[C:16]1[NH:17][C:18]2=[CH:19][CH:20]=[CH:21][C:22]([Cl:23])=[CH:24]2)[O-:3].[ClH:25]
[O:1]=[N+:2]([C:4]1=[CH:5][CH:6]=[CH:7][CH:8]=[C:9]1[Br:10])[O-:3].[CH2:11]1[CH2:12][CH2:13][NH:14][CH2:15][CH2:16]1>>[O:1]=[N+:2]([C:4]1=[CH:5][CH:6]=[CH:7][CH:8]=[C:9]1[N:14]2[CH2:13][CH2:12][CH2:11][CH2:16][CH2:15]2)[O-:3].[BrH:10]
[CH3:8][C:9]([C:11]1=[CH:12][CH:13]=[C:14]([CH:15]=[CH:16]1)[Br:1])=[O:10].[CH2:2]1[CH2:3][CH2:4][NH:5][CH2:6][CH2:7]1>>[CH3:8][C:9]([C:11]1=[CH:12][CH:13]=[C:14]([CH:15]=[CH:16]1)[N:5]2[CH2:4][CH2:3][CH2:2][CH2:7][CH2:6]2)=[O:10].[BrH:1]
[O:2]=[N+:3]([C:5]1=[CH:6][C:7]([Cl:8])=[CH:9][CH:10]=[C:11]1[Br:1])[O-:4].[CH2:15]1[CH2:14][CH2:13][NH:12][CH2:17][CH2:16]1>>[O:2]=[N+:3]([C:5]1=[CH:6][C:7]([Cl:8])=[CH:9][CH:10]=[C:11]1[N:12]2[CH2:13][CH2:14][CH2:15][CH2:16][CH2:17]2)[O-:4].[BrH:1]
[O:15]=[N+:14]([C:13]1=[CH:12][C:8]([N+:9]([O-:11])=[O:10])=[C:7]([C:18]([C:19]([F:21])([F:22])[F:20])=[CH:17]1)[Cl:25])[O-:16].[CH3:1][C:2]1=[CH:3][CH:4]=[C:5]([CH:23]=[CH:24]1)[NH2:6]>>[CH3:1][C:2]1=[CH:3][CH:4]=[C:5]([CH:23]=[CH:24]1)[NH:6][C:7]2=[C:8]([CH:12]=[C:13]([CH:17]=[C:18]2[C:19]([F:21])([F:22])[F:20])[N+:14]([O-:16])=[O:15])[N+:9]([O-:11])=[O:10].[ClH:25]
[O:1]=[N+:2]([C:4]1=[CH:5][C:6]([N+:7]([O-:9])=[O:8])=[C:10]([C:12]([C:13]([F:15])([F:16])[F:14])=[CH:17]1)[Cl:11])[O-:3].[CH3:18][C:19]1=[CH:20][CH:21]=[CH:22][C:23]([NH2:24])=[CH:25]1>>[CH3:18][C:19]1=[CH:20][CH:21]=[CH:22][C:23]([NH:24][C:10]2=[C:6]([CH:5]=[C:4]([CH:17]=[C:12]2[C:13]([F:15])([F:16])[F:14])[N+:2]([O-:3])=[O:1])[N+:7]([O-:9])=[O:8])=[CH:25]1.[ClH:11]
[O:1]=[N+:2]([C:4]1=[CH:5][C:6]([F:7])=[CH:8][CH:9]=[C:10]1[Br:17])[O-:3].[CH2:14]1[CH2:13][CH2:12][NH:11][CH2:16][CH2:15]1>>[O:1]=[N+:2]([C:4]1=[CH:5][C:6]([F:7])=[CH:8][CH:9]=[C:10]1[N:11]2[CH2:12][CH2:13][CH2:14][CH2:15][CH2:16]2)[O-:3].[BrH:17]
[O:7]=[N+:8]([C:10]1=[CH:11][C:12]([Br:13])=[CH:14][CH:15]=[C:16]1[Br:17])[O-:9].[CH2:1]1[CH2:2][CH2:3][NH:4][CH2:5][CH2:6]1>>[O:7]=[N+:8]([C:10]1=[CH:11][C:12]([Br:13])=[CH:14][CH:15]=[C:16]1[N:4]2[CH2:3][CH2:2][CH2:1][CH2:6][CH2:5]2)[O-:9].[BrH:17]
[O:1]=[N+:2]([C:4]1=[CH:5][C:6]([C:7]([F:9])([F:10])[F:8])=[CH:11][C:12]([N+:13]([O-:15])=[O:14])=[C:16]1[Cl:24])[O-:3].[NH2:17][C:18]1=[CH:19][CH:20]=[CH:21][CH:22]=[CH:23]1>>[O:1]=[N+:2]([C:4]1=[CH:5][C:6]([C:7]([F:9])([F:10])[F:8])=[CH:11][C:12]([N+:13]([O-:15])=[O:14])=[C:16]1[NH:17][C:18]2=[CH:19][CH:20]=[CH:21][CH:22]=[CH:23]2)[O-:3].[ClH:24]
[O:1]=[N+:2]([C:4]1=[CH:5][C:6]([C:7]([F:9])([F:10])[F:8])=[CH:11][C:12]([N+:13]([O-:15])=[O:14])=[C:16]1[Cl:25])[O-:3].[NH2:17][C:18]1=[CH:19][CH:20]=[C:21]([CH:23]=[CH:24]1)[Cl:22]>>[O:1]=[N+:2]([C:4]1=[CH:5][C:6]([C:7]([F:9])([F:10])[F:8])=[CH:11][C:12]([N+:13]([O-:15])=[O:14])=[C:16]1[NH:17][C:18]2=[CH:19][CH:20]=[C:21]([CH:23]=[CH:24]2)[Cl:22])[O-:3].[ClH:25]
[O:1]=[N+:2]([C:4]1=[CH:5][C:6]([I:7])=[CH:8][CH:9]=[C:10]1[Br:11])[O-:3].[CH2:15]1[CH2:14][CH2:13][NH:12][CH2:17][CH2:16]1>>[O:1]=[N+:2]([C:4]1=[CH:5][C:6]([I:7])=[CH:8][CH:9]=[C:10]1[N:12]2[CH2:13][CH2:14][CH2:15][CH2:16][CH2:17]2)[O-:3].[BrH:11]
[CH3:2][C:3]1=[CH:4][CH:5]=[C:6]([C:7]([N+:8]([O-:10])=[O:9])=[CH:11]1)[Br:1].[CH2:12]1[CH2:13][CH2:14][NH:15][CH2:16][CH2:17]1>>[CH3:2][C:3]1=[CH:4][CH:5]=[C:6]([C:7]([N+:8]([O-:10])=[O:9])=[CH:11]1)[N:15]2[CH2:14][CH2:13][CH2:12][CH2:17][CH2:16]2.[BrH:1]
[O:7]=[N+:8]([C:10]1=[CH:11][C:12]([OH:13])=[CH:14][CH:15]=[C:16]1[Br:17])[O-:9].[CH2:1]1[CH2:2][CH2:3][NH:4][CH2:5][CH2:6]1>>[O:7]=[N+:8]([C:10]1=[CH:11][C:12]([OH:13])=[CH:14][CH:15]=[C:16]1[N:4]2[CH2:3][CH2:2][CH2:1][CH2:6][CH2:5]2)[O-:9].[BrH:17]
[NH2:8][C:9]1=[CH:10][CH:11]=[C:12]([C:13]([N+:14]([O-:16])=[O:15])=[CH:17]1)[Br:1].[CH2:2]1[CH2:3][CH2:4][NH:5][CH2:6][CH2:7]1>>[NH2:8][C:9]1=[CH:10][CH:11]=[C:12]([C:13]([N+:14]([O-:16])=[O:15])=[CH:17]1)[N:5]2[CH2:4][CH2:3][CH2:2][CH2:7][CH2:6]2.[BrH:1]
[O:1]=[C:2]([C:4]1=[CH:5][CH:6]=[C:7]([C:9]([N+:10]([O-:12])=[O:11])=[CH:13]1)[Br:8])[O-:3].[CH2:14]1[CH2:15][CH2:16][NH:17][CH2:18][CH2:19]1>>[O:1]=[C:2]([C:4]1=[CH:5][CH:6]=[C:7]([C:9]([N+:10]([O-:12])=[O:11])=[CH:13]1)[N:17]2[CH2:16][CH2:15][CH2:14][CH2:19][CH2:18]2)[O-:3].[BrH:8]
[Cl:13][C:3]1=[N:4][CH:5]=[N:6][C:7]2=[CH:8][CH:9]=[CH:10][CH:11]=[C:12]12.[NH2:1][NH2:2]>>[NH2:1][NH:2][C:3]1=[N:4][CH:5]=[N:6][C:7]2=[CH:8][CH:9]=[CH:10][CH:11]=[C:12]12.[ClH:13]
[O:10]=[N+:11]([C:13]1=[CH:14][C:15]([C:16]([F:18])([F:19])[F:17])=[CH:20][C:21]([N+:22]([O-:24])=[O:23])=[C:25]1[Cl:26])[O-:12].[CH3:1][O:2][C:3]1=[CH:4][CH:5]=[C:6]([CH:8]=[CH:9]1)[NH2:7]>>[CH3:1][O:2][C:3]1=[CH:4][CH:5]=[C:6]([CH:8]=[CH:9]1)[NH:7][C:25]2=[C:21]([CH:20]=[C:15]([CH:14]=[C:13]2[N+:11]([O-:12])=[O:10])[C:16]([F:18])([F:19])[F:17])[N+:22]([O-:24])=[O:23].[ClH:26]
[Cl:13][C:3]1=[N:4][CH:5]=[N:6][C:7]2=[CH:8][CH:9]=[CH:10][CH:11]=[C:12]12.[NH2:1][NH2:2]>>[NH2:1][NH:2][C:3]1=[N:4][CH:5]=[N:6][C:7]2=[CH:8][CH:9]=[CH:10][CH:11]=[C:12]12.[ClH:13]
[Cl:13][C:3]1=[N:4][CH:5]=[N:6][C:7]2=[CH:8][CH:9]=[CH:10][CH:11]=[C:12]12.[NH2:1][NH2:2]>>[NH2:1][NH:2][C:3]1=[N:4][CH:5]=[N:6][C:7]2=[CH:8][CH:9]=[CH:10][CH:11]=[C:12]12.[ClH:13]
[O:1]=[N+:2]([C:4]1=[CH:5][CH:6]=[C:7]([C:9]2=[N:10][O:11][N:12]=[C:13]12)[Cl:8])[O-:3].[CH2:14]1[CH2:15][CH2:16][NH:17][CH2:18]1>>[O:1]=[N+:2]([C:4]1=[CH:5][CH:6]=[C:7]([C:9]2=[N:10][O:11][N:12]=[C:13]12)[N:17]3[CH2:16][CH2:15][CH2:14][CH2:18]3)[O-:3].[ClH:8]
[Cl:13][C:3]1=[N:4][CH:5]=[N:6][C:7]2=[CH:8][CH:9]=[CH:10][CH:11]=[C:12]12.[NH2:1][NH2:2]>>[NH2:1][NH:2][C:3]1=[N:4][CH:5]=[N:6][C:7]2=[CH:8][CH:9]=[CH:10][CH:11]=[C:12]12.[ClH:13]
[CH3:1][O:2][C:3]1=[CH:4][CH:5]=[C:6]([C:13]([N+:14]([O-:16])=[O:15])=[CH:17]1)[Br:18].[CH2:10]1[CH2:9][CH2:8][NH:7][CH2:12][CH2:11]1>>[CH3:1][O:2][C:3]1=[CH:4][CH:5]=[C:6]([C:13]([N+:14]([O-:16])=[O:15])=[CH:17]1)[N:7]2[CH2:8][CH2:9][CH2:10][CH2:11][CH2:12]2.[BrH:18]
[O:1]=[N+:2]([C:4]1=[CH:5][CH:6]=[C:7]([C:9]2=[N:10][O:11][N:12]=[C:13]12)[Cl:8])[O-:3].[CH2:19]1[CH2:18][O:17][CH2:16][CH2:15][NH:14]1>>[O:1]=[N+:2]([C:4]1=[CH:5][CH:6]=[C:7]([C:9]2=[N:10][O:11][N:12]=[C:13]12)[N:14]3[CH2:15][CH2:16][O:17][CH2:18][CH2:19]3)[O-:3].[ClH:8]
[CH3:1][CH2:2][O:3][C:4]1=[CH:5][CH:6]=[C:7]([C:9]([N+:10]([O-:12])=[O:11])=[CH:13]1)[Br:8].[CH2:14]1[CH2:15][CH2:16][NH:17][CH2:18][CH2:19]1>>[CH3:1][CH2:2][O:3][C:4]1=[CH:5][CH:6]=[C:7]([C:9]([N+:10]([O-:12])=[O:11])=[CH:13]1)[N:17]2[CH2:16][CH2:15][CH2:14][CH2:19][CH2:18]2.[BrH:8]
[O:10]=[N+:11]([C:13]1=[CH:14][C:15]([C:16]([F:18])([F:19])[F:17])=[CH:20][C:21]([N+:22]([O-:24])=[O:23])=[C:25]1[Cl:1])[O-:12].[CH3:2][C:3]1=[CH:4][CH:5]=[C:6]([CH:8]=[CH:9]1)[NH2:7]>>[CH3:2][C:3]1=[CH:4][CH:5]=[C:6]([CH:8]=[CH:9]1)[NH:7][C:25]2=[C:21]([CH:20]=[C:15]([CH:14]=[C:13]2[N+:11]([O-:12])=[O:10])[C:16]([F:18])([F:19])[F:17])[N+:22]([O-:24])=[O:23].[ClH:1]
[O:1]=[N+:2]([C:4]1=[CH:5][C:6]([C:7]([F:9])([F:10])[F:8])=[CH:11][C:12]([N+:13]([O-:15])=[O:14])=[C:16]1[Cl:17])[O-:3].[NH2:18][C:19]1=[CH:20][CH:21]=[CH:22][C:23]([Cl:24])=[CH:25]1>>[O:1]=[N+:2]([C:4]1=[CH:5][C:6]([C:7]([F:9])([F:10])[F:8])=[CH:11][C:12]([N+:13]([O-:15])=[O:14])=[C:16]1[NH:18][C:19]2=[CH:20][CH:21]=[CH:22][C:23]([Cl:24])=[CH:25]2)[O-:3].[ClH:17]
[O:1]=[N+:2]([C:4]1=[CH:5][C:6]([N+:7]([O-:9])=[O:8])=[C:10]([C:12]([C:13]([F:15])([F:16])[F:14])=[CH:17]1)[Cl:11])[O-:3].[CH3:18][C:19]1=[CH:20][CH:21]=[CH:22][C:23]([NH2:24])=[CH:25]1>>[CH3:18][C:19]1=[CH:20][CH:21]=[CH:22][C:23]([NH:24][C:10]2=[C:6]([CH:5]=[C:4]([CH:17]=[C:12]2[C:13]([F:15])([F:16])[F:14])[N+:2]([O-:3])=[O:1])[N+:7]([O-:9])=[O:8])=[CH:25]1.[ClH:11]
[O:1]=[N+:2]([C:4]1=[CH:5][CH:6]=[C:7]([C:9]2=[N:10][O:11][N:12]=[C:13]12)[Cl:8])[O-:3].[CH2:17]1[CH2:16][CH2:15][NH:14][CH2:19][CH2:18]1>>[O:1]=[N+:2]([C:4]1=[CH:5][CH:6]=[C:7]([C:9]2=[N:10][O:11][N:12]=[C:13]12)[N:14]3[CH2:15][CH2:16][CH2:17][CH2:18][CH2:19]3)[O-:3].[ClH:8]
[Cl:8][C:9]1=[N:10][CH:11]=[N:12][C:13]2=[CH:14][CH:15]=[CH:16][CH:17]=[C:18]12.[NH2:1][C:2]1=[CH:3][CH:4]=[CH:5][CH:6]=[CH:7]1>>[C:2]1([NH:1][C:9]2=[N:10][CH:11]=[N:12][C:13]3=[CH:14][CH:15]=[CH:16][CH:17]=[C:18]23)=[CH:3][CH:4]=[CH:5][CH:6]=[CH:7]1.[ClH:8]
[CH3:7][C:8]([CH3:10])([C:11]1=[CH:12][CH:13]=[C:14]([C:15]([N+:16]([O-:18])=[O:17])=[CH:19]1)[Br:20])[CH3:9].[CH2:1]1[CH2:2][CH2:3][NH:4][CH2:5][CH2:6]1>>[CH3:7][C:8]([CH3:10])([C:11]1=[CH:12][CH:13]=[C:14]([C:15]([N+:16]([O-:18])=[O:17])=[CH:19]1)[N:4]2[CH2:3][CH2:2][CH2:1][CH2:6][CH2:5]2)[CH3:9].[BrH:20]
[O:23]=[N+:22]([C:21]1=[CH:20][C:15]([C:16]([F:18])([F:19])[F:17])=[CH:14][C:10]([N+:11]([O-:13])=[O:12])=[C:9]1[Cl:26])[O-:24].[CH3:1][O:2][C:3]1=[CH:4][CH:5]=[CH:6][C:7]([NH2:8])=[CH:25]1>>[CH3:1][O:2][C:3]1=[CH:4][CH:5]=[CH:6][C:7]([NH:8][C:9]2=[C:10]([CH:14]=[C:15]([CH:20]=[C:21]2[N+:22]([O-:24])=[O:23])[C:16]([F:18])([F:19])[F:17])[N+:11]([O-:13])=[O:12])=[CH:25]1.[ClH:26]
[CH3:1][O:2][C:3]1=[CH:4][CH:5]=[C:6]([C:10]2=[N:11][O:12][N:13]=[C:14]12)[N+:7]([O-:9])=[O:8].[CH2:18]1[CH2:17][CH2:16][NH:15][CH2:19]1>>[O:8]=[N+:7]([C:6]1=[CH:5][CH:4]=[C:3]([C:14]2=[N:13][O:12][N:11]=[C:10]12)[N:15]3[CH2:16][CH2:17][CH2:18][CH2:19]3)[O-:9].[CH3:1][OH:2]
[O:23]=[N+:22]([C:21]1=[CH:20][C:15]([C:16]([F:18])([F:19])[F:17])=[CH:14][C:10]([N+:11]([O-:13])=[O:12])=[C:9]1[Cl:1])[O-:24].[CH3:2][O:3][C:4]1=[CH:5][CH:6]=[C:7]([CH:25]=[CH:26]1)[NH2:8]>>[CH3:2][O:3][C:4]1=[CH:5][CH:6]=[C:7]([CH:25]=[CH:26]1)[NH:8][C:9]2=[C:10]([CH:14]=[C:15]([CH:20]=[C:21]2[N+:22]([O-:24])=[O:23])[C:16]([F:18])([F:19])[F:17])[N+:11]([O-:13])=[O:12].[ClH:1]
[CH3:1][N:2]([C:4]1=[CH:5][CH:6]=[C:7]([C:9]([N+:10]([O-:12])=[O:11])=[CH:13]1)[Br:8])[CH3:3].[CH2:17]1[CH2:16][CH2:15][NH:14][CH2:19][CH2:18]1>>[CH3:1][N:2]([C:4]1=[CH:5][CH:6]=[C:7]([C:9]([N+:10]([O-:12])=[O:11])=[CH:13]1)[N:14]2[CH2:15][CH2:16][CH2:17][CH2:18][CH2:19]2)[CH3:3].[BrH:8]
[O:9]=[N+:10]([C:12]1=[CH:13][CH:14]=[C:15]([C:16]2=[N:17][O:18][N:19]=[C:20]12)[Cl:8])[O-:11].[NH2:1][C:2]1=[CH:3][CH:4]=[CH:5][CH:6]=[CH:7]1>>[O:9]=[N+:10]([C:12]1=[CH:13][CH:14]=[C:15]([C:16]2=[N:17][O:18][N:19]=[C:20]12)[NH:1][C:2]3=[CH:3][CH:4]=[CH:5][CH:6]=[CH:7]3)[O-:11].[ClH:8]
[CH3:1][O:2][C:15]1=[CH:14][CH:13]=[C:12]([C:20]2=[N:19][O:18][N:17]=[C:16]12)[N+:10]([O-:11])=[O:9].[CH2:3]1[CH2:4][O:5][CH2:6][CH2:7][NH:8]1>>[O:9]=[N+:10]([C:12]1=[CH:13][CH:14]=[C:15]([C:16]2=[N:17][O:18][N:19]=[C:20]12)[N:8]3[CH2:7][CH2:6][O:5][CH2:4][CH2:3]3)[O-:11].[CH3:1][OH:2]
[O:1]=[N+:2]([C:4]1=[CH:5][C:6]([C:7]([F:9])([F:10])[F:8])=[CH:11][C:12]([N+:13]([O-:15])=[O:14])=[C:16]1[Cl:25])[O-:3].[NH2:17][C:18]1=[CH:19][CH:20]=[C:21]([CH:23]=[CH:24]1)[Cl:22]>>[O:1]=[N+:2]([C:4]1=[CH:5][C:6]([C:7]([F:9])([F:10])[F:8])=[CH:11][C:12]([N+:13]([O-:15])=[O:14])=[C:16]1[NH:17][C:18]2=[CH:19][CH:20]=[C:21]([CH:23]=[CH:24]2)[Cl:22])[O-:3].[ClH:25]
[O:9]=[N+:10]([C:12]1=[CH:13][CH:14]=[C:15]([C:16]2=[N:17][O:18][N:19]=[C:20]12)[Cl:21])[O-:11].[NH2:1][C:2]1=[CH:3][CH:4]=[C:5]([CH:7]=[CH:8]1)[OH:6]>>[O:9]=[N+:10]([C:12]1=[CH:13][CH:14]=[C:15]([C:16]2=[N:17][O:18][N:19]=[C:20]12)[NH:1][C:2]3=[CH:3][CH:4]=[C:5]([CH:7]=[CH:8]3)[OH:6])[O-:11].[ClH:21]
[O:10]=[N+:11]([C:13]1=[CH:14][C:15]([C:16]([F:18])([F:19])[F:17])=[CH:20][C:21]([N+:22]([O-:24])=[O:23])=[C:25]1[Cl:1])[O-:12].[CH3:2][C:3]1=[CH:4][CH:5]=[C:6]([CH:8]=[CH:9]1)[NH2:7]>>[CH3:2][C:3]1=[CH:4][CH:5]=[C:6]([CH:8]=[CH:9]1)[NH:7][C:25]2=[C:21]([CH:20]=[C:15]([CH:14]=[C:13]2[N+:11]([O-:12])=[O:10])[C:16]([F:18])([F:19])[F:17])[N+:22]([O-:24])=[O:23].[ClH:1]
[O:22]=[N+:21]([C:20]1=[CH:19][C:14]([C:15]([F:17])([F:18])[F:16])=[CH:13][C:9]([N+:10]([O-:12])=[O:11])=[C:8]1[Cl:25])[O-:23].[CH3:1][C:2]1=[CH:3][CH:4]=[CH:5][C:6]([NH2:7])=[CH:24]1>>[CH3:1][C:2]1=[CH:3][CH:4]=[CH:5][C:6]([NH:7][C:8]2=[C:9]([CH:13]=[C:14]([CH:19]=[C:20]2[N+:21]([O-:23])=[O:22])[C:15]([F:17])([F:18])[F:16])[N+:10]([O-:12])=[O:11])=[CH:24]1.[ClH:25]
[CH3:1][O:2][C:3]1=[CH:4][CH:5]=[C:6]([C:10]2=[N:11][O:12][N:13]=[C:14]12)[N+:7]([O-:9])=[O:8].[CH2:15]1[CH2:16][CH2:17][NH:18][CH2:19][CH2:20]1>>[O:8]=[N+:7]([C:6]1=[CH:5][CH:4]=[C:3]([C:14]2=[N:13][O:12][N:11]=[C:10]12)[N:18]3[CH2:17][CH2:16][CH2:15][CH2:20][CH2:19]3)[O-:9].[CH3:1][OH:2]
[O:1]=[N+:2]([C:4]1=[CH:5][C:6]([C:7]([F:9])([F:10])[F:8])=[CH:11][C:12]([N+:13]([O-:15])=[O:14])=[C:16]1[Cl:17])[O-:3].[CH3:18][C:19]1=[CH:20][CH:21]=[CH:22][C:23]([NH2:24])=[CH:25]1>>[CH3:18][C:19]1=[CH:20][CH:21]=[CH:22][C:23]([NH:24][C:16]2=[C:12]([CH:11]=[C:6]([CH:5]=[C:4]2[N+:2]([O-:3])=[O:1])[C:7]([F:9])([F:10])[F:8])[N+:13]([O-:15])=[O:14])=[CH:25]1.[ClH:17]
[O:1]=[N+:2]([C:4]1=[CH:5][CH:6]=[C:7]([C:9]2=[N:10][O:11][N:12]=[C:13]12)[Cl:8])[O-:3].[CH3:14][C:15]1=[CH:16][CH:17]=[C:18]([CH:20]=[CH:21]1)[NH2:19]>>[CH3:14][C:15]1=[CH:16][CH:17]=[C:18]([CH:20]=[CH:21]1)[NH:19][C:7]2=[CH:6][CH:5]=[C:4]([C:13]3=[N:12][O:11][N:10]=[C:9]23)[N+:2]([O-:3])=[O:1].[ClH:8]
[O:1]=[N+:2]([C:4]1=[CH:5][CH:6]=[C:7]([C:9]2=[N:10][O:11][N:12]=[C:13]12)[Cl:8])[O-:3].[CH3:14][O:15][C:16]1=[CH:17][CH:18]=[C:19]([CH:21]=[CH:22]1)[NH2:20]>>[CH3:14][O:15][C:16]1=[CH:17][CH:18]=[C:19]([CH:21]=[CH:22]1)[NH:20][C:7]2=[CH:6][CH:5]=[C:4]([C:13]3=[N:12][O:11][N:10]=[C:9]23)[N+:2]([O-:3])=[O:1].[ClH:8]
[CH3:21][O:22][C:7]1=[CH:6][CH:5]=[C:4]([C:20]2=[N:19][O:18][N:17]=[C:16]12)[N+:2]([O-:3])=[O:1].[NH2:8][C:9]1=[CH:10][CH:11]=[C:12]([CH:14]=[CH:15]1)[OH:13]>>[O:1]=[N+:2]([C:4]1=[CH:5][CH:6]=[C:7]([C:16]2=[N:17][O:18][N:19]=[C:20]12)[NH:8][C:9]3=[CH:10][CH:11]=[C:12]([CH:14]=[CH:15]3)[OH:13])[O-:3].[CH3:21][OH:22]
[O:23]=[N+:22]([C:21]1=[CH:20][C:15]([C:16]([F:18])([F:19])[F:17])=[CH:14][C:10]([N+:11]([O-:13])=[O:12])=[C:9]1[Cl:26])[O-:24].[CH3:1][O:2][C:3]1=[CH:4][CH:5]=[CH:6][C:7]([NH2:8])=[CH:25]1>>[CH3:1][O:2][C:3]1=[CH:4][CH:5]=[CH:6][C:7]([NH:8][C:9]2=[C:10]([CH:14]=[C:15]([CH:20]=[C:21]2[N+:22]([O-:24])=[O:23])[C:16]([F:18])([F:19])[F:17])[N+:11]([O-:13])=[O:12])=[CH:25]1.[ClH:26]
[CH3:10][O:11][C:12]1=[CH:13][CH:14]=[C:15]([C:19]2=[N:20][O:21][N:22]=[C:23]12)[N+:16]([O-:18])=[O:17].[CH3:1][O:2][C:3]1=[CH:4][CH:5]=[C:6]([CH:8]=[CH:9]1)[NH2:7]>>[CH3:1][O:2][C:3]1=[CH:4][CH:5]=[C:6]([CH:8]=[CH:9]1)[NH:7][C:12]2=[CH:13][CH:14]=[C:15]([C:19]3=[N:20][O:21][N:22]=[C:23]23)[N+:16]([O-:18])=[O:17].[CH3:10][OH:11]
[CH3:1][O:2][C:3]1=[CH:4][CH:5]=[C:6]([C:10]2=[N:11][O:12][N:13]=[C:14]12)[N+:7]([O-:9])=[O:8].[CH3:15][C:16]1=[CH:17][CH:18]=[C:19]([CH:21]=[CH:22]1)[NH2:20]>>[CH3:15][C:16]1=[CH:17][CH:18]=[C:19]([CH:21]=[CH:22]1)[NH:20][C:3]2=[CH:4][CH:5]=[C:6]([C:10]3=[N:11][O:12][N:13]=[C:14]23)[N+:7]([O-:9])=[O:8].[CH3:1][OH:2]
[CH3:1][O:2][C:3]1=[CH:4][CH:5]=[C:6]([C:10]2=[N:11][O:12][N:13]=[C:14]12)[N+:7]([O-:9])=[O:8].[NH2:15][C:16]1=[CH:17][CH:18]=[CH:19][CH:20]=[CH:21]1>>[O:8]=[N+:7]([C:6]1=[CH:5][CH:4]=[C:3]([C:14]2=[N:13][O:12][N:11]=[C:10]12)[NH:15][C:16]3=[CH:17][CH:18]=[CH:19][CH:20]=[CH:21]3)[O-:9].[CH3:1][OH:2]
[Cl:2][C:3]1=[CH:4][CH:5]=[C:6]([CH:7]=[CH:8]1)[Cl:1].[CH3:9][O-:10]>>[CH3:9][O:10][C:6]1=[CH:5][CH:4]=[C:3]([CH:8]=[CH:7]1)[Cl:2].[Cl-:1]
[Cl:1][C:2]1=[N:3][N:4]=[C:5]([C:7]([Cl:8])=[C:9]1[Cl:10])[Cl:6].[NH3:11]>>[NH2:11][C:7]1=[C:5]([N:4]=[N:3][C:2]([Cl:1])=[C:9]1[Cl:10])[Cl:6].[ClH:8]
[Cl:1][C:2]1=[CH:3][CH:4]=[C:5]([CH:7]=[CH:8]1)[Cl:6].[CH3:9][O-:10]>>[CH3:9][O:10][C:5]1=[CH:4][CH:3]=[C:2]([CH:8]=[CH:7]1)[Cl:1].[Cl-:6]
[Cl:1][C:2]1=[N:3][C:4]([Cl:5])=[C:6]([C:8]([Cl:9])=[C:10]1[Cl:11])[Cl:7].[NH3:12]>>[NH2:12][C:8]1=[C:10]([C:2]([Cl:1])=[N:3][C:4]([Cl:5])=[C:6]1[Cl:7])[Cl:11].[ClH:9]
[F:16][C:2]1=[C:3]([C:5]([F:6])=[C:7]([C:12]([F:13])=[C:14]1[F:15])[C:8]([F:10])([F:11])[F:9])[F:4].[NH3:1]>>[NH2:1][C:2]1=[C:3]([C:5]([F:6])=[C:7]([C:12]([F:13])=[C:14]1[F:15])[C:8]([F:10])([F:11])[F:9])[F:4].[FH:16]
[O:1]=[N+:2]([C:4]1=[CH:5][CH:6]=[C:7]([C:16]([N+:17]([O-:19])=[O:18])=[CH:20]1)[F:21])[O-:3].[NH2:8][C:9]1=[CH:10][CH:11]=[C:12]([CH:14]=[CH:15]1)[Br:13]>>[O:1]=[N+:2]([C:4]1=[CH:5][CH:6]=[C:7]([C:16]([N+:17]([O-:19])=[O:18])=[CH:20]1)[NH:8][C:9]2=[CH:10][CH:11]=[C:12]([CH:14]=[CH:15]2)[Br:13])[O-:3].[FH:21]
[CH3:1][O:2][C:3]1=[C:10]([N+:11]([O-:13])=[O:12])[CH:9]=[C:5]([N+:6]([O-:8])=[O:7])[S:4]1.[CH2:17]1[CH2:16][CH2:15][NH:14][CH2:18]1>>[O:7]=[N+:6]([C:5]1=[CH:9][C:10]([N+:11]([O-:13])=[O:12])=[C:3]([S:4]1)[N:14]2[CH2:15][CH2:16][CH2:17][CH2:18]2)[O-:8].[CH3:1][OH:2]
[Cl:5][C:4]1=[N:6][C:7]([Cl:8])=[C:9]([C:2]([Cl:11])=[N:3]1)[Cl:10].[NH3:1]>>[NH2:1][C:2]1=[N:3][C:4]([Cl:5])=[N:6][C:7]([Cl:8])=[C:9]1[Cl:10].[ClH:11]
[O:2]=[N+:3]([C:5]1=[CH:6][C:7]([C:8]([F:10])([F:11])[F:9])=[CH:12][C:13]([N+:14]([O-:16])=[O:15])=[C:17]1[Cl:1])[O-:4].[NH2:18][CH2:19][C:20]1=[CH:21][CH:22]=[C:23]([CH:26]=[CH:27]1)[CH2:24][OH:25]>>[O:2]=[N+:3]([C:5]1=[CH:6][C:7]([C:8]([F:10])([F:11])[F:9])=[CH:12][C:13]([N+:14]([O-:16])=[O:15])=[C:17]1[NH:18][CH2:19][C:20]2=[CH:21][CH:22]=[C:23]([CH:26]=[CH:27]2)[CH2:24][OH:25])[O-:4].[ClH:1]
[CH3:1][O:2][C:3]1=[C:4]([CH:12]=[C:13]([CH:17]=[C:18]1[S:19](=[O:20])([C:22]([F:24])([F:25])[F:23])=[O:21])[N+:14]([O-:16])=[O:15])[S:5](=[O:6])([C:8]([F:10])([F:11])[F:9])=[O:7].[NH2:26][C:27]1=[CH:28][CH:29]=[CH:30][CH:31]=[CH:32]1>>[O:15]=[N+:14]([C:13]1=[CH:12][C:4]([S:5](=[O:6])([C:8]([F:10])([F:11])[F:9])=[O:7])=[C:3]([C:18]([S:19](=[O:20])([C:22]([F:24])([F:25])[F:23])=[O:21])=[CH:17]1)[NH:26][C:27]2=[CH:28][CH:29]=[CH:30][CH:31]=[CH:32]2)[O-:16].[CH3:1][OH:2]
[CH3:1][O:2][C:3]1=[N:4][C:5]([O:6][CH3:7])=[N:8][C:9]([O:10][C:11]2=[CH:12][CH:13]=[C:14]([CH:18]=[CH:19]2)[N+:15]([O-:17])=[O:16])=[N:20]1.[O-:21][C:22]1=[CH:23][C:24]([Cl:25])=[C:26]([C:28]([Cl:29])=[C:30]1[Cl:31])[Cl:27]>>[CH3:1][O:2][C:3]1=[N:4][C:5]([O:6][CH3:7])=[N:8][C:9]([O:21][C:22]2=[CH:23][C:24]([Cl:25])=[C:26]([C:28]([Cl:29])=[C:30]2[Cl:31])[Cl:27])=[N:20]1.[O:16]=[N+:15]([C:14]1=[CH:18][CH:19]=[C:11]([CH:12]=[CH:13]1)[O-:10])[O-:17]
[CH3:13][N:14]([C:21]1=[N:22][C:23]([Cl:24])=[N:25][C:26]([Cl:27])=[N:28]1)[C:15]2=[CH:16][CH:17]=[CH:18][CH:19]=[CH:20]2.[O:1]=[S:2]([CH2:4][CH2:5][O-:6])([C:7]1=[CH:8][CH:9]=[CH:10][CH:11]=[CH:12]1)=[O:3]>>[CH3:13][N:14]([C:21]1=[N:22][C:23]([Cl:24])=[N:25][C:26]([O:6][CH2:5][CH2:4][S:2](=[O:1])([C:7]2=[CH:8][CH:9]=[CH:10][CH:11]=[CH:12]2)=[O:3])=[N:28]1)[C:15]3=[CH:16][CH:17]=[CH:18][CH:19]=[CH:20]3.[Cl-:27]
[CH3:31][O:32][C:23]1=[C:4]([CH:5]=[C:6]([CH:14]=[C:15]1[S:16](=[O:17])([C:19]([F:21])([F:22])[F:20])=[O:18])[S:7](=[O:8])([C:10]([F:12])([F:13])[F:11])=[O:9])[N+:2]([O-:3])=[O:1].[NH2:24][C:25]1=[CH:26][CH:27]=[CH:28][CH:29]=[CH:30]1>>[O:1]=[N+:2]([C:4]1=[CH:5][C:6]([S:7](=[O:8])([C:10]([F:12])([F:13])[F:11])=[O:9])=[CH:14][C:15]([S:16](=[O:17])([C:19]([F:21])([F:22])[F:20])=[O:18])=[C:23]1[NH:24][C:25]2=[CH:26][CH:27]=[CH:28][CH:29]=[CH:30]2)[O-:3].[CH3:31][OH:32]
[CH3:14][O:15][C:16]1=[N:17][C:18]([O:19][CH3:20])=[N:21][C:22]([O:8][C:7]2=[CH:6][CH:5]=[C:4]([C:10]([N+:11]([O-:13])=[O:12])=[CH:9]2)[N+:2]([O-:3])=[O:1])=[N:23]1.[O-:24][C:25]1=[CH:26][CH:27]=[CH:28][CH:29]=[CH:30]1>>[CH3:14][O:15][C:16]1=[N:17][C:18]([O:19][CH3:20])=[N:21][C:22]([O:24][C:25]2=[CH:26][CH:27]=[CH:28][CH:29]=[CH:30]2)=[N:23]1.[O:1]=[N+:2]([C:4]1=[CH:5][CH:6]=[C:7]([CH:9]=[C:10]1[N+:11]([O-:13])=[O:12])[O-:8])[O-:3]
[CH3:14][O:15][C:16]1=[N:17][C:18]([O:19][CH3:20])=[N:21][C:22]([O:8][C:7]2=[CH:6][CH:5]=[C:4]([C:10]([N+:11]([O-:13])=[O:12])=[CH:9]2)[N+:2]([O-:3])=[O:1])=[N:23]1.[N:30]#[C:29][C:28]1=[CH:31][CH:32]=[C:25]([CH:26]=[CH:27]1)[O-:24]>>[CH3:14][O:15][C:16]1=[N:17][C:18]([O:19][CH3:20])=[N:21][C:22]([O:24][C:25]2=[CH:26][CH:27]=[C:28]([CH:31]=[CH:32]2)[C:29]#[N:30])=[N:23]1.[O:1]=[N+:2]([C:4]1=[CH:5][CH:6]=[C:7]([CH:9]=[C:10]1[N+:11]([O-:13])=[O:12])[O-:8])[O-:3]
[CH3:1][O:2][C:11]1=[C:12]([CH:20]=[C:21]([CH:25]=[C:26]1[S:27](=[O:28])([C:30]([F:32])([F:33])[F:31])=[O:29])[N+:22]([O-:24])=[O:23])[S:13](=[O:14])([C:16]([F:18])([F:19])[F:17])=[O:15].[CH3:3][C:4]1=[CH:5][CH:6]=[C:7]([CH:9]=[CH:10]1)[NH2:8]>>[CH3:3][C:4]1=[CH:5][CH:6]=[C:7]([CH:9]=[CH:10]1)[NH:8][C:11]2=[C:12]([CH:20]=[C:21]([CH:25]=[C:26]2[S:27](=[O:28])([C:30]([F:32])([F:33])[F:31])=[O:29])[N+:22]([O-:24])=[O:23])[S:13](=[O:14])([C:16]([F:18])([F:19])[F:17])=[O:15].[CH3:1][OH:2]
[CH3:1][O:2][C:16]1=[C:8]([CH:7]=[C:6]([CH:33]=[C:25]1[S:26](=[O:27])([C:29]([F:31])([F:32])[F:30])=[O:28])[N+:4]([O-:5])=[O:3])[S:9](=[O:10])([C:12]([F:14])([F:15])[F:13])=[O:11].[NH2:17][C:18]1=[CH:19][CH:20]=[C:21]([CH:23]=[CH:24]1)[Cl:22]>>[O:3]=[N+:4]([C:6]1=[CH:7][C:8]([S:9](=[O:10])([C:12]([F:14])([F:15])[F:13])=[O:11])=[C:16]([C:25]([S:26](=[O:27])([C:29]([F:31])([F:32])[F:30])=[O:28])=[CH:33]1)[NH:17][C:18]2=[CH:19][CH:20]=[C:21]([CH:23]=[CH:24]2)[Cl:22])[O-:5].[CH3:1][OH:2]
[CH3:9][O:10][C:11]1=[C:12]([CH:20]=[C:21]([CH:25]=[C:26]1[S:27](=[O:28])([C:30]([F:32])([F:33])[F:31])=[O:29])[N+:22]([O-:24])=[O:23])[S:13](=[O:14])([C:16]([F:18])([F:19])[F:17])=[O:15].[NH2:1][C:2]1=[CH:3][CH:4]=[C:5]([CH:7]=[CH:8]1)[F:6]>>[O:23]=[N+:22]([C:21]1=[CH:20][C:12]([S:13](=[O:14])([C:16]([F:18])([F:19])[F:17])=[O:15])=[C:11]([C:26]([S:27](=[O:28])([C:30]([F:32])([F:33])[F:31])=[O:29])=[CH:25]1)[NH:1][C:2]2=[CH:3][CH:4]=[C:5]([CH:7]=[CH:8]2)[F:6])[O-:24].[CH3:9][OH:10]
[CH3:33][O:34][C:8]1=[C:9]([CH:17]=[C:18]([CH:22]=[C:23]1[S:24](=[O:25])([C:27]([F:29])([F:30])[F:28])=[O:26])[N+:19]([O-:21])=[O:20])[S:10](=[O:11])([C:13]([F:15])([F:16])[F:14])=[O:12].[CH3:1][O:2][C:3]1=[CH:4][CH:5]=[C:6]([CH:31]=[CH:32]1)[NH2:7]>>[CH3:1][O:2][C:3]1=[CH:4][CH:5]=[C:6]([CH:31]=[CH:32]1)[NH:7][C:8]2=[C:9]([CH:17]=[C:18]([CH:22]=[C:23]2[S:24](=[O:25])([C:27]([F:29])([F:30])[F:28])=[O:26])[N+:19]([O-:21])=[O:20])[S:10](=[O:11])([C:13]([F:15])([F:16])[F:14])=[O:12].[CH3:33][OH:34]
[CH3:10][O:11][C:12]1=[C:13]([CH:17]=[C:18]([CH:26]=[C:27]1[S:28](=[O:29])([C:31]([F:33])([F:34])[F:32])=[O:30])[S:19](=[O:20])([C:22]([F:24])([F:25])[F:23])=[O:21])[N+:14]([O-:16])=[O:15].[CH3:1][O:2][C:3]1=[CH:4][CH:5]=[C:6]([CH:8]=[CH:9]1)[NH2:7]>>[CH3:1][O:2][C:3]1=[CH:4][CH:5]=[C:6]([CH:8]=[CH:9]1)[NH:7][C:12]2=[C:13]([CH:17]=[C:18]([CH:26]=[C:27]2[S:28](=[O:29])([C:31]([F:33])([F:34])[F:32])=[O:30])[S:19](=[O:20])([C:22]([F:24])([F:25])[F:23])=[O:21])[N+:14]([O-:16])=[O:15].[CH3:10][OH:11]
[CH3:1][O:2][C:7]1=[C:6]([CH:32]=[C:24]([CH:16]=[C:8]1[S:9](=[O:10])([C:12]([F:14])([F:15])[F:13])=[O:11])[S:25](=[O:26])([C:28]([F:30])([F:31])[F:29])=[O:27])[S:4](=[O:3])([C:33]([F:35])([F:36])[F:34])=[O:5].[NH2:17][C:18]1=[CH:19][CH:20]=[CH:21][CH:22]=[CH:23]1>>[O:3]=[S:4]([C:6]1=[CH:7][C:8]([S:9](=[O:10])([C:12]([F:14])([F:15])[F:13])=[O:11])=[C:16]([C:24]([S:25](=[O:26])([C:28]([F:30])([F:31])[F:29])=[O:27])=[CH:32]1)[NH:17][C:18]2=[CH:19][CH:20]=[CH:21][CH:22]=[CH:23]2)([C:33]([F:35])([F:36])[F:34])=[O:5].[CH3:1][OH:2]
[CH3:9][O:10][C:11]1=[C:12]([CH:16]=[C:17]([CH:25]=[C:26]1[S:27](=[O:28])([C:30]([F:32])([F:33])[F:31])=[O:29])[S:18](=[O:19])([C:21]([F:23])([F:24])[F:22])=[O:20])[N+:13]([O-:15])=[O:14].[CH3:1][C:2]1=[CH:3][CH:4]=[C:5]([CH:7]=[CH:8]1)[NH2:6]>>[CH3:1][C:2]1=[CH:3][CH:4]=[C:5]([CH:7]=[CH:8]1)[NH:6][C:11]2=[C:12]([CH:16]=[C:17]([CH:25]=[C:26]2[S:27](=[O:28])([C:30]([F:32])([F:33])[F:31])=[O:29])[S:18](=[O:19])([C:21]([F:23])([F:24])[F:22])=[O:20])[N+:13]([O-:15])=[O:14].[CH3:9][OH:10]
[CH3:1][O:2][C:3]1=[C:4]([CH:12]=[C:13]([CH:17]=[C:18]1[S:19](=[O:20])([C:22]([F:24])([F:25])[F:23])=[O:21])[N+:14]([O-:16])=[O:15])[S:5](=[O:6])([C:8]([F:10])([F:11])[F:9])=[O:7].[CH3:26][C:27]1=[CH:28][CH:29]=[C:30]([CH:32]=[CH:33]1)[NH2:31]>>[CH3:26][C:27]1=[CH:28][CH:29]=[C:30]([CH:32]=[CH:33]1)[NH:31][C:3]2=[C:4]([CH:12]=[C:13]([CH:17]=[C:18]2[S:19](=[O:20])([C:22]([F:24])([F:25])[F:23])=[O:21])[N+:14]([O-:16])=[O:15])[S:5](=[O:6])([C:8]([F:10])([F:11])[F:9])=[O:7].[CH3:1][OH:2]
[CH3:1][O:2][C:3]1=[C:4]([CH:12]=[C:13]([CH:21]=[C:22]1[S:23](=[O:24])([C:26]([F:28])([F:29])[F:27])=[O:25])[S:14](=[O:15])([C:17]([F:19])([F:20])[F:18])=[O:16])[S:5](=[O:6])([C:8]([F:10])([F:11])[F:9])=[O:7].[CH3:30][C:31]1=[CH:32][CH:33]=[C:34]([CH:36]=[CH:37]1)[NH2:35]>>[CH3:30][C:31]1=[CH:32][CH:33]=[C:34]([CH:36]=[CH:37]1)[NH:35][C:3]2=[C:4]([CH:12]=[C:13]([CH:21]=[C:22]2[S:23](=[O:24])([C:26]([F:28])([F:29])[F:27])=[O:25])[S:14](=[O:15])([C:17]([F:19])([F:20])[F:18])=[O:16])[S:5](=[O:6])([C:8]([F:10])([F:11])[F:9])=[O:7].[CH3:1][OH:2]
[CH3:1][O:2][C:3]1=[C:4]([CH:12]=[C:13]([CH:17]=[C:18]1[S:19](=[O:20])([C:22]([F:24])([F:25])[F:23])=[O:21])[N+:14]([O-:16])=[O:15])[S:5](=[O:6])([C:8]([F:10])([F:11])[F:9])=[O:7].[CH3:26][O:27][C:28]1=[CH:29][CH:30]=[C:31]([CH:33]=[CH:34]1)[NH2:32]>>[CH3:26][O:27][C:28]1=[CH:29][CH:30]=[C:31]([CH:33]=[CH:34]1)[NH:32][C:3]2=[C:4]([CH:12]=[C:13]([CH:17]=[C:18]2[S:19](=[O:20])([C:22]([F:24])([F:25])[F:23])=[O:21])[N+:14]([O-:16])=[O:15])[S:5](=[O:6])([C:8]([F:10])([F:11])[F:9])=[O:7].[CH3:1][OH:2]
[CH3:1][O:2][C:3]1=[C:4]([CH:12]=[C:13]([CH:21]=[C:22]1[S:23](=[O:24])([C:26]([F:28])([F:29])[F:27])=[O:25])[S:14](=[O:15])([C:17]([F:19])([F:20])[F:18])=[O:16])[S:5](=[O:6])([C:8]([F:10])([F:11])[F:9])=[O:7].[CH3:30][O:31][C:32]1=[CH:33][CH:34]=[C:35]([CH:37]=[CH:38]1)[NH2:36]>>[CH3:30][O:31][C:32]1=[CH:33][CH:34]=[C:35]([CH:37]=[CH:38]1)[NH:36][C:3]2=[C:4]([CH:12]=[C:13]([CH:21]=[C:22]2[S:23](=[O:24])([C:26]([F:28])([F:29])[F:27])=[O:25])[S:14](=[O:15])([C:17]([F:19])([F:20])[F:18])=[O:16])[S:5](=[O:6])([C:8]([F:10])([F:11])[F:9])=[O:7].[CH3:1][OH:2]
[O:1]=[N+:2]([C:4]1=[CH:5][CH:6]=[CH:7][N:8]=[C:9]1[O:10][C:11]2=[CH:12][CH:13]=[CH:14][CH:15]=[CH:16]2)[O-:3].[CH2:17]1[CH2:18][CH2:19][NH:20][CH2:21]1>>[O:1]=[N+:2]([C:4]1=[CH:5][CH:6]=[CH:7][N:8]=[C:9]1[N:20]2[CH2:19][CH2:18][CH2:17][CH2:21]2)[O-:3].[OH:10][C:11]1=[CH:12][CH:13]=[CH:14][CH:15]=[CH:16]1
[O:20]=[N+:19]([C:18]1=[CH:17][CH:16]=[CH:15][N:14]=[C:13]1[O:1][C:2]2=[CH:3][CH:4]=[CH:5][CH:6]=[CH:7]2)[O-:21].[CH3:8][CH2:9][CH2:10][CH2:11][NH2:12]>>[CH3:8][CH2:9][CH2:10][CH2:11][NH:12][C:13]1=[N:14][CH:15]=[CH:16][CH:17]=[C:18]1[N+:19]([O-:21])=[O:20].[OH:1][C:2]1=[CH:3][CH:4]=[CH:5][CH:6]=[CH:7]1
[O:14]=[N+:15]([C:17]1=[CH:18][CH:19]=[CH:20][N:21]=[C:22]1[O:7][C:8]2=[CH:9][CH:10]=[CH:11][CH:12]=[CH:13]2)[O-:16].[CH2:1]1[CH2:2][CH2:3][NH:4][CH2:5][CH2:6]1>>[O:14]=[N+:15]([C:17]1=[CH:18][CH:19]=[CH:20][N:21]=[C:22]1[N:4]2[CH2:3][CH2:2][CH2:1][CH2:6][CH2:5]2)[O-:16].[OH:7][C:8]1=[CH:9][CH:10]=[CH:11][CH:12]=[CH:13]1
[O:8]=[N+:9]([C:11]1=[CH:12][CH:13]=[C:14]([C:20]([N+:21]([O-:23])=[O:22])=[CH:24]1)[O:1][C:2]2=[CH:3][CH:4]=[CH:5][CH:6]=[CH:7]2)[O-:10].[CH2:18]1[CH2:17][CH2:16][NH:15][CH2:19]1>>[O:8]=[N+:9]([C:11]1=[CH:12][CH:13]=[C:14]([C:20]([N+:21]([O-:23])=[O:22])=[CH:24]1)[N:15]2[CH2:16][CH2:17][CH2:18][CH2:19]2)[O-:10].[OH:1][C:2]1=[CH:3][CH:4]=[CH:5][CH:6]=[CH:7]1
[O:1]=[N+:2]([C:4]1=[CH:5][CH:6]=[C:7]([N:14]=[CH:15]1)[O:16][C:17]2=[CH:18][CH:19]=[CH:20][CH:21]=[CH:22]2)[O-:3].[CH2:11]1[CH2:10][CH2:9][NH:8][CH2:13][CH2:12]1>>[O:1]=[N+:2]([C:4]1=[CH:5][CH:6]=[C:7]([N:14]=[CH:15]1)[N:8]2[CH2:9][CH2:10][CH2:11][CH2:12][CH2:13]2)[O-:3].[OH:16][C:17]1=[CH:18][CH:19]=[CH:20][CH:21]=[CH:22]1
[O:6]=[N+:7]([C:9]1=[CH:10][CH:11]=[C:12]([C:20]([N+:21]([O-:23])=[O:22])=[CH:24]1)[O:13][C:14]2=[CH:15][CH:16]=[CH:17][CH:18]=[CH:19]2)[O-:8].[CH3:1][CH2:2][CH2:3][CH2:4][NH2:5]>>[CH3:1][CH2:2][CH2:3][CH2:4][NH:5][C:12]1=[CH:11][CH:10]=[C:9]([CH:24]=[C:20]1[N+:21]([O-:23])=[O:22])[N+:7]([O-:8])=[O:6].[OH:13][C:14]1=[CH:15][CH:16]=[CH:17][CH:18]=[CH:19]1
[O:1]=[N+:2]([C:4]1=[CH:5][CH:6]=[CH:7][C:8]([N+:9]([O-:11])=[O:10])=[C:12]1[O:18][C:19]2=[CH:20][CH:21]=[CH:22][CH:23]=[CH:24]2)[O-:3].[CH2:16]1[CH2:15][CH2:14][NH:13][CH2:17]1>>[O:1]=[N+:2]([C:4]1=[CH:5][CH:6]=[CH:7][C:8]([N+:9]([O-:11])=[O:10])=[C:12]1[N:13]2[CH2:14][CH2:15][CH2:16][CH2:17]2)[O-:3].[OH:18][C:19]1=[CH:20][CH:21]=[CH:22][CH:23]=[CH:24]1
[O:17]=[N+:16]([C:15]1=[CH:14][C:9]([C:10]([F:12])([F:13])[F:11])=[CH:8][CH:7]=[C:6]1[O:19][C:20]2=[CH:21][CH:22]=[CH:23][CH:24]=[CH:25]2)[O-:18].[CH3:1][CH2:2][CH2:3][CH2:4][NH2:5]>>[CH3:1][CH2:2][CH2:3][CH2:4][NH:5][C:6]1=[CH:7][CH:8]=[C:9]([CH:14]=[C:15]1[N+:16]([O-:18])=[O:17])[C:10]([F:12])([F:13])[F:11].[OH:19][C:20]1=[CH:21][CH:22]=[CH:23][CH:24]=[CH:25]1
[O:11]=[N+:10]([C:9]1=[CH:8][CH:7]=[C:6]([C:14]([N+:15]([O-:17])=[O:16])=[CH:13]1)[Cl:18])[O-:12].[CH3:1][CH:2]([CH2:4][NH2:5])[CH3:3]>>[CH3:1][CH:2]([CH2:4][NH:5][C:6]1=[CH:7][CH:8]=[C:9]([CH:13]=[C:14]1[N+:15]([O-:17])=[O:16])[N+:10]([O-:12])=[O:11])[CH3:3].[ClH:18]
[O:7]=[N+:8]([C:10]1=[CH:11][CH:12]=[C:13]([C:14]([N+:15]([O-:17])=[O:16])=[CH:18]1)[O:19][C:20]2=[CH:21][CH:22]=[CH:23][CH:24]=[CH:25]2)[O-:9].[CH2:1]1[CH2:2][CH2:3][NH:4][CH2:5][CH2:6]1>>[O:7]=[N+:8]([C:10]1=[CH:11][CH:12]=[C:13]([C:14]([N+:15]([O-:17])=[O:16])=[CH:18]1)[N:4]2[CH2:3][CH2:2][CH2:1][CH2:6][CH2:5]2)[O-:9].[OH:19][C:20]1=[CH:21][CH:22]=[CH:23][CH:24]=[CH:25]1
[O:1]=[N+:2]([C:4]1=[CH:5][CH:6]=[CH:7][C:8]([N+:9]([O-:11])=[O:10])=[C:12]1[O:13][C:14]2=[CH:15][CH:16]=[CH:17][CH:18]=[CH:19]2)[O-:3].[CH3:20][CH2:21][CH2:22][CH2:23][NH2:24]>>[CH3:20][CH2:21][CH2:22][CH2:23][NH:24][C:12]1=[C:8]([CH:7]=[CH:6][CH:5]=[C:4]1[N+:2]([O-:3])=[O:1])[N+:9]([O-:11])=[O:10].[OH:13][C:14]1=[CH:15][CH:16]=[CH:17][CH:18]=[CH:19]1
[N:6]#[C:7][C:8]1=[CH:9][C:10]([N+:11]([O-:13])=[O:12])=[CH:14][CH:15]=[C:16]1[O:17][C:18]2=[CH:19][CH:20]=[CH:21][CH:22]=[CH:23]2.[CH3:1][CH2:2][CH2:3][CH2:4][NH2:5]>>[CH3:1][CH2:2][CH2:3][CH2:4][NH:5][C:16]1=[CH:15][CH:14]=[C:10]([CH:9]=[C:8]1[C:7]#[N:6])[N+:11]([O-:13])=[O:12].[OH:17][C:18]1=[CH:19][CH:20]=[CH:21][CH:22]=[CH:23]1
[O:1]=[N+:2]([C:4]1=[CH:5][CH:6]=[C:7]([C:9]([N+:10]([O-:12])=[O:11])=[CH:13]1)[F:8])[O-:3].[CH2:14]1[CH2:15][NH2+:16][CH2:17][CH2:18][NH:19]1>>[O:1]=[N+:2]([C:4]1=[CH:5][CH:6]=[C:7]([C:9]([N+:10]([O-:12])=[O:11])=[CH:13]1)[N:19]2[CH2:14][CH2:15][NH2+:16][CH2:17][CH2:18]2)[O-:3].[FH:8]
