# Supplementary material for: Machine learning meets mechanistic modelling for accurate prediction of experimental activation energies
Source: Chem Sci. 2020 Nov 5;12(3):1163–75. doi: 10.1039/d0sc04896h (PMC9528810; doi:10.1039/d0sc04896h)
Supplement: SC-012-D0SC04896H-s002 [file SC-012-D0SC04896H-s002.zip › SC-012-D0SC04896H-s088.csv]

reaction_smiles	activation_energy	solvent_smiles	temperature
ClC1=CC=C(C=C1N(=O)=O)N(=O)=O.CCCCN>>CCCCNC1=C(C=C(C=C1)N(=O)=O)N(=O)=O	20.22	C(C)#N	298.0
ClC1=C(C=CC=C1N(=O)=O)N(=O)=O.CCCCN>>CCCCNC1=C(C=CC=C1N(=O)=O)N(=O)=O	19.9	C(C)#N	298.0
ClC1=NC=C(C=C1)N(=O)=O.CCCCN>>CCCCNC1=NC=C(C=C1)N(=O)=O	22.08	C(C)#N	298.0
ClC1=C(C=CC=N1)N(=O)=O.CCCCN>>CCCCNC1=NC=CC=C1N(=O)=O	21.8	C(C)#N	298.0
FC(F)(F)C1=CC=C(Cl)C(=C1)N(=O)=O.CCCCN>>CCCCNC1=C(C=C(C=C1)C(F)(F)F)N(=O)=O	23.08	C(C)#N	298.0
N(=O)(=O)C1=CC=C(Cl)C(=C1)C#N.CCCCN>>CCCCNc1ccc(cc1C#N)N(=O)=O	22.93	C(C)#N	298.0
FC1=CC=C(C=C1N(=O)=O)N(=O)=O.CCCCN>>CCCCNC1=C(C=C(C=C1)N(=O)=O)N(=O)=O	16.13	C(C)#N	298.0
FC(F)(F)C1=CC=C(F)C(=C1)N(=O)=O.CCCCN>>CCCCNC1=C(C=C(C=C1)C(F)(F)F)N(=O)=O	18.68	C(C)#N	298.0
N(=O)(=O)C1=CC=C(F)C(=C1)C(F)(F)(F).CCCCN>>CCCCNc1ccc(cc1C(F)(F)F)N(=O)=O	20.75	C(C)#N	298.0
N(=O)(=O)C1=CC=C(F)C(=C1)C#N.CCCCN>>CCCCNc1ccc(cc1C#N)N(=O)=O	18.79	C(C)#N	298.0
ClC1=CC=C(C=C1N(=O)=O)N(=O)=O.C3CCCN3>>C3CCCN3C1=C(C=C(C=C1)N(=O)=O)N(=O)=O	17.27	C(C)#N	298.0
ClC1=C(C=CC=C1N(=O)=O)N(=O)=O.C3CCCN3>>C3CCCN3C1=C(C=CC=C1N(=O)=O)N(=O)=O	19.14	C(C)#N	298.0
ClC1=NC=C(C=C1)N(=O)=O.C3CCCN3>>C3CCCN3C1=NC=C(C=C1)N(=O)=O	18.97	C(C)#N	298.0
ClC1=C(C=CC=N1)N(=O)=O.C3CCCN3>>C3CCCN3C1=NC=CC=C1N(=O)=O	18.46	C(C)#N	298.0
FC(F)(F)C1=CC=C(Cl)C(=C1)N(=O)=O.C3CCCN3>>C3CCCN3C1=C(C=C(C=C1)C(F)(F)F)N(=O)=O	20.15	C(C)#N	298.0
N(=O)(=O)C1=CC=C(Cl)C(=C1)C#N.C3CCCN3>>C3CCCN3c1ccc(cc1C#N)N(=O)=O	20.04	C(C)#N	298.0
FC1=CC=C(C=C1N(=O)=O)N(=O)=O.C3CCCN3>>C3CCCN3C1=C(C=C(C=C1)N(=O)=O)N(=O)=O	13.67	C(C)#N	298.0
FC(F)(F)C1=CC=C(F)C(=C1)N(=O)=O.C3CCCN3>>C3CCCN3C1=C(C=C(C=C1)C(F)(F)F)N(=O)=O	16.47	C(C)#N	298.0
N(=O)(=O)C1=CC=C(F)C(=C1)C(F)(F)(F).C3CCCN3>>C3CCCN3c1ccc(cc1C(F)(F)F)N(=O)=O	19.68	C(C)#N	298.0
ClC1=CC=C(C=C1N(=O)=O)N(=O)=O.C3CCNCC3>>C3CCN(CC3)C1=C(C=C(C=C1)N(=O)=O)N(=O)=O	17.81	C(C)#N	298.0
ClC1=C(C=CC=C1N(=O)=O)N(=O)=O.C3CCNCC3>>C3CCN(CC3)C1=C(C=CC=C1N(=O)=O)N(=O)=O	19.66	C(C)#N	298.0
ClC1=NC=C(C=C1)N(=O)=O.C3CCNCC3>>C3CCN(CC3)C1=NC=C(C=C1)N(=O)=O	19.44	C(C)#N	298.0
ClC1=C(C=CC=N1)N(=O)=O.C3CCNCC3>>C3CCN(CC3)C1=NC=CC=C1N(=O)=O	19.41	C(C)#N	298.0
FC(F)(F)C1=CC=C(Cl)C(=C1)N(=O)=O.C3CCNCC3>>C3CCN(CC3)C1=C(C=C(C=C1)C(F)(F)F)N(=O)=O	20.9	C(C)#N	298.0
N(=O)(=O)C1=CC=C(Cl)C(=C1)C#N.C3CCNCC3>>C3CCN(CC3)c1ccc(cc1C#N)N(=O)=O	20.47	C(C)#N	298.0
FC1=CC=C(C=C1N(=O)=O)N(=O)=O.C3CCNCC3>>C3CCN(CC3)C1=C(C=C(C=C1)N(=O)=O)N(=O)=O	14.46	C(C)#N	298.0
FC(F)(F)C1=CC=C(F)C(=C1)N(=O)=O.C3CCNCC3>>C3CCN(CC3)C1=C(C=C(C=C1)C(F)(F)F)N(=O)=O	16.99	C(C)#N	298.0
N(=O)(=O)C1=CC=C(F)C(=C1)C(F)(F)(F).C3CCNCC3>>C3CCN(CC3)c1ccc(cc1C(F)(F)F)N(=O)=O	21.04	C(C)#N	298.0
N(=O)(=O)C1=CC=C(F)C(=C1)C#N.C3CCNCC3>>C3CCN(CC3)c1ccc(cc1C#N)N(=O)=O	17.88	C(C)#N	298.0
Clc1ccc(cc1N(=O)=O)N(=O)=O.Nc1ccc([S-])cc1>>Nc1ccc(Sc2ccc(cc2N(=O)=O)N(=O)=O)cc1	18.35	C(C)O	298.0
Clc1ccc(cc1N(=O)=O)N(=O)=O.COc1ccc([S-])cc1>>COc1ccc(Sc2ccc(cc2N(=O)=O)N(=O)=O)cc1	18.81	C(C)O	298.0
Clc1ccc(cc1N(=O)=O)N(=O)=O.Cc1ccc([S-])cc1>>Cc1ccc(Sc2ccc(cc2N(=O)=O)N(=O)=O)cc1	19.05	C(C)O	298.0
Clc1ccc(cc1N(=O)=O)N(=O)=O.c1c(C)cc([S-])cc1>>c1c(C)cc(Sc2ccc(cc2N(=O)=O)N(=O)=O)cc1	19.42	C(C)O	298.0
Clc1ccc(cc1N(=O)=O)N(=O)=O.c1ccc([S-])cc1>>c1ccc(Sc2ccc(cc2N(=O)=O)N(=O)=O)cc1	19.77	C(C)O	298.0
Clc1ccc(cc1N(=O)=O)N(=O)=O.Fc1ccc([S-])cc1>>Fc1ccc(Sc2ccc(cc2N(=O)=O)N(=O)=O)cc1	19.79	C(C)O	298.0
Clc1ccc(cc1N(=O)=O)N(=O)=O.c1c(OC)cc([S-])cc1>>c1c(OC)cc(Sc2ccc(cc2N(=O)=O)N(=O)=O)cc1	19.75	C(C)O	298.0
Clc1ccc(cc1N(=O)=O)N(=O)=O.Clc1ccc([S-])cc1>>Clc1ccc(Sc2ccc(cc2N(=O)=O)N(=O)=O)cc1	20.16	C(C)O	298.0
Clc1ccc(cc1N(=O)=O)N(=O)=O.c1c(C(=O)C)cc([S-])cc1>>c1c(C(=O)C)cc(Sc2ccc(cc2N(=O)=O)N(=O)=O)cc1	20.04	C(C)O	298.0
Clc1ccc(cc1N(=O)=O)N(=O)=O.Brc1ccc([S-])cc1>>Brc1ccc(Sc2ccc(cc2N(=O)=O)N(=O)=O)cc1	20.24	C(C)O	298.0
Clc1ccc(cc1N(=O)=O)N(=O)=O.c1c(Cl)cc([S-])cc1>>c1c(Cl)cc(Sc2ccc(cc2N(=O)=O)N(=O)=O)cc1	20.49	C(C)O	298.0
Clc1ccc(cc1N(=O)=O)N(=O)=O.c1c(Br)cc([S-])cc1>>c1c(Br)cc(Sc2ccc(cc2N(=O)=O)N(=O)=O)cc1	20.44	C(C)O	298.0
Clc1ccc(cc1N(=O)=O)N(=O)=O.CC(=O)c1ccc([S-])cc1>>CC(=O)c1ccc(Sc2ccc(cc2N(=O)=O)N(=O)=O)cc1	19.49	C(C)O	298.0
Clc1ccc(cc1N(=O)=O)N(=O)=O.c1cc(C)c([S-])cc1>>c1cc(C)c(Sc2ccc(cc2N(=O)=O)N(=O)=O)cc1	19.7	C(C)O	298.0
Clc1ccc(cc1N(=O)=O)N(=O)=O.c1cc(N)c([S-])cc1>>c1cc(N)c(Sc2ccc(cc2N(=O)=O)N(=O)=O)cc1	19.42	C(C)O	298.0
Clc1ccc(cc1N(=O)=O)N(=O)=O.N(=O)(=O)c1ccc([S-])cc1>>N(=O)(=O)c1ccc(Sc2ccc(cc2N(=O)=O)N(=O)=O)cc1	20.86	C(C)O	298.0
COc1sc(cc1S(=O)(=O)C)N(=O)(=O).C1CCNCC1>>CS(=O)(=O)c1cc(sc1N2CCCCC2)N(=O)(=O)	16.27	CS(=O)C	293.0
COc1sc(cc1C(=O)OC)N(=O)(=O).C1CCNCC1>>COC(=O)c1cc(sc1N2CCCCC2)N(=O)(=O)	17.5	CS(=O)C	293.0
COc1sc(cc1C(=O)N)N(=O)(=O).C1CCNCC1>>NC(=O)c1cc(sc1N2CCCCC2)N(=O)(=O)	17.7	CS(=O)C	293.0
COc1sc(cc1)N(=O)(=O).C1CCNCC1>>c1cc(sc1N2CCCCC2)N(=O)(=O)	19.27	CS(=O)C	293.0
COc1sc(cc1S(=O)(=O)C)N(=O)(=O).C1CCNCC1>>CS(=O)(=O)c1cc(sc1N2CCCCC2)N(=O)(=O)	17.22	C(C)#N	293.0
COc1sc(cc1C(=O)OC)N(=O)(=O).C1CCNCC1>>COC(=O)c1cc(sc1N2CCCCC2)N(=O)(=O)	18.12	C(C)#N	293.0
COc1sc(cc1C(=O)N)N(=O)(=O).C1CCNCC1>>NC(=O)c1cc(sc1N2CCCCC2)N(=O)(=O)	18.77	C(C)#N	293.0
COc1sc(cc1)N(=O)(=O).C1CCNCC1>>c1cc(sc1N2CCCCC2)N(=O)(=O)	20.35	C(C)#N	293.0
COc1sc(cc1S(=O)(=O)C)N(=O)(=O).C1CCNCC1>>CS(=O)(=O)c1cc(sc1N2CCCCC2)N(=O)(=O)	18.62	CO	293.0
COc1sc(cc1C(=O)OC)N(=O)(=O).C1CCNCC1>>COC(=O)c1cc(sc1N2CCCCC2)N(=O)(=O)	19.35	CO	293.0
COc1sc(cc1C(=O)N)N(=O)(=O).C1CCNCC1>>NC(=O)c1cc(sc1N2CCCCC2)N(=O)(=O)	20.01	CO	293.0
COc1sc(cc1)N(=O)(=O).C1CCNCC1>>c1cc(sc1N2CCCCC2)N(=O)(=O)	22.02	CO	293.0
Clc1c(cc(cc1N(=O)=O)N(=O)=O)N(=O)=O.COc1ccc(CN)cc1>>COc1ccc(CNc2c(cc(cc2N(=O)=O)N(=O)=O)N(=O)=O)cc1	15.29	C(C)#N	298.0
Clc1c(cc(cc1N(=O)=O)N(=O)=O)N(=O)=O.Cc1ccc(CN)cc1>>Cc1ccc(CNc2c(cc(cc2N(=O)=O)N(=O)=O)N(=O)=O)cc1	15.39	C(C)#N	298.0
Clc1c(cc(cc1N(=O)=O)N(=O)=O)N(=O)=O.c1ccc(CN)cc1>>c1ccc(CNc2c(cc(cc2N(=O)=O)N(=O)=O)N(=O)=O)cc1	15.66	C(C)#N	298.0
Clc1c(cc(cc1N(=O)=O)N(=O)=O)N(=O)=O.Clc1ccc(CN)cc1>>Clc1ccc(CNc2c(cc(cc2N(=O)=O)N(=O)=O)N(=O)=O)cc1	15.99	C(C)#N	298.0
Clc1c(cc(cc1N(=O)=O)C#N)N(=O)=O.COc1ccc(CN)cc1>>COc1ccc(CNc2c(cc(cc2N(=O)=O)C#N)N(=O)=O)cc1	16.13	C(C)#N	298.0
Clc1c(cc(cc1N(=O)=O)C#N)N(=O)=O.Cc1ccc(CN)cc1>>Cc1ccc(CNc2c(cc(cc2N(=O)=O)C#N)N(=O)=O)cc1	16.2	C(C)#N	298.0
Clc1c(cc(cc1N(=O)=O)C#N)N(=O)=O.c1ccc(CN)cc1>>c1ccc(CNc2c(cc(cc2N(=O)=O)C#N)N(=O)=O)cc1	16.47	C(C)#N	298.0
Clc1c(cc(cc1N(=O)=O)C#N)N(=O)=O.Clc1ccc(CN)cc1>>Clc1ccc(CNc2c(cc(cc2N(=O)=O)C#N)N(=O)=O)cc1	16.8	C(C)#N	298.0
Clc1c(cc(cc1N(=O)=O)C(F)(F)F)N(=O)=O.OCc1ccc(CN)cc1>>OCc1ccc(CNc2c(cc(cc2N(=O)=O)C(F)(F)F)N(=O)=O)cc1	17.39	C(C)#N	298.0
Clc1c(cc(cc1N(=O)=O)C(F)(F)F)N(=O)=O.Cc1ccc(CN)cc1>>Cc1ccc(CNc2c(cc(cc2N(=O)=O)C(F)(F)F)N(=O)=O)cc1	17.5	C(C)#N	298.0
Clc1c(cc(cc1N(=O)=O)C(F)(F)F)N(=O)=O.c1ccc(CN)cc1>>c1ccc(CNc2c(cc(cc2N(=O)=O)C(F)(F)F)N(=O)=O)cc1	17.71	C(C)#N	298.0
Clc1c(cc(cc1N(=O)=O)C(F)(F)F)N(=O)=O.Clc1ccc(CN)cc1>>Clc1ccc(CNc2c(cc(cc2N(=O)=O)C(F)(F)F)N(=O)=O)cc1	18.05	C(C)#N	298.0
Clc1c(cc(cc1N(=O)=O)N(=O)=O)N(=O)=O.COc1ccc(CN)cc1>>COc1ccc(CNc2c(cc(cc2N(=O)=O)N(=O)=O)N(=O)=O)cc1	16.75	CO	298.0
Clc1c(cc(cc1N(=O)=O)N(=O)=O)N(=O)=O.Cc1ccc(CN)cc1>>Cc1ccc(CNc2c(cc(cc2N(=O)=O)N(=O)=O)N(=O)=O)cc1	16.89	CO	298.0
Clc1c(cc(cc1N(=O)=O)N(=O)=O)N(=O)=O.c1ccc(CN)cc1>>c1ccc(CNc2c(cc(cc2N(=O)=O)N(=O)=O)N(=O)=O)cc1	16.92	CO	298.0
Clc1c(cc(cc1N(=O)=O)N(=O)=O)N(=O)=O.Clc1ccc(CN)cc1>>Clc1ccc(CNc2c(cc(cc2N(=O)=O)N(=O)=O)N(=O)=O)cc1	17.12	CO	298.0
Clc1c(cc(cc1N(=O)=O)C#N)N(=O)=O.COc1ccc(CN)cc1>>COc1ccc(CNc2c(cc(cc2N(=O)=O)C#N)N(=O)=O)cc1	17.6	CO	298.0
Clc1c(cc(cc1N(=O)=O)C#N)N(=O)=O.Cc1ccc(CN)cc1>>Cc1ccc(CNc2c(cc(cc2N(=O)=O)C#N)N(=O)=O)cc1	17.76	CO	298.0
Clc1c(cc(cc1N(=O)=O)C#N)N(=O)=O.c1ccc(CN)cc1>>c1ccc(CNc2c(cc(cc2N(=O)=O)C#N)N(=O)=O)cc1	17.84	CO	298.0
Clc1c(cc(cc1N(=O)=O)C#N)N(=O)=O.Clc1ccc(CN)cc1>>Clc1ccc(CNc2c(cc(cc2N(=O)=O)C#N)N(=O)=O)cc1	18.04	CO	298.0
Clc1c(cc(cc1N(=O)=O)C(F)(F)F)N(=O)=O.OCc1ccc(CN)cc1>>OCc1ccc(CNc2c(cc(cc2N(=O)=O)C(F)(F)F)N(=O)=O)cc1	18.79	CO	298.0
Clc1c(cc(cc1N(=O)=O)C(F)(F)F)N(=O)=O.Cc1ccc(CN)cc1>>Cc1ccc(CNc2c(cc(cc2N(=O)=O)C(F)(F)F)N(=O)=O)cc1	18.85	CO	298.0
Clc1c(cc(cc1N(=O)=O)C(F)(F)F)N(=O)=O.c1ccc(CN)cc1>>c1ccc(CNc2c(cc(cc2N(=O)=O)C(F)(F)F)N(=O)=O)cc1	18.96	CO	298.0
Clc1c(cc(cc1N(=O)=O)C(F)(F)F)N(=O)=O.Clc1ccc(CN)cc1>>Clc1ccc(CNc2c(cc(cc2N(=O)=O)C(F)(F)F)N(=O)=O)cc1	19.22	CO	298.0
c1c(Cl)ccc(Cl)c1.C[O-]>>c1c(OC)ccc(Cl)c1	38.63	CO	323.0
c1c(Cl)ccc(C(F)(F)(F))c1.C[O-]>>c1c(OC)ccc(C(F)(F)(F))c1	34.09	CO	323.0
c1c(Cl)ccc(OC(=O)C)c1.C[O-]>>c1c(OC)ccc(OC(=O)C)c1	31.48	CO	323.0
c1c(Cl)ccc([N+]([O-])(=O))c1.C[O-]>>c1c(OC)ccc([N+]([O-])(=O))c1	26.43	CO	323.0
c1c(Cl)cccc1.C[O-]>>c1c(OC)cccc1	42.44	CO	323.0
Clc1ccc(cc1N(=O)=O).C[O-]>>COc1ccc(cc1N(=O)=O)	26.56	CO	273.0
Clc1ccc(cc1N(=O)=O)N(=O)=O.C[O-]>>COc1ccc(cc1N(=O)=O)N(=O)=O	19.28	CO	273.0
Clc1ccc(cc1N(=O)=O)C#N.C[O-]>>COc1ccc(cc1N(=O)=O)C#N	20.84	CO	273.0
Clc1ccc(cc1N(=O)=O)C(=O).C[O-]>>COc1ccc(cc1N(=O)=O)C(=O)	21.18	CO	273.0
Clc1ccc(cc1N(=O)=O)C(=O)C.C[O-]>>COc1ccc(cc1N(=O)=O)C(=O)C	21.68	CO	273.0
Clc1ccc(cc1N(=O)=O)N(=O).C[O-]>>COc1ccc(cc1N(=O)=O)N(=O)	18.17	CO	273.0
FC1=C(F)C2=C(C=C1)C(F)=C(F)C(F)=C2F.[Na+].C[O-]>>COC1=C(F)C2=C(C=CC(F)=C2F)C(F)=C1F	23.34	CO	298.0
FC1=C(F)C2=C(C(F)=C1F)C(F)=C(F)C(F)=C2F.[Na+].C[O-]>>COC1=C(F)C2=C(C(F)=C(F)C(F)=C2F)C(F)=C1F	21.44	CO	298.0
FC1=C(F)C2=C(C(F)=C1)C(F)=C(F)C(F)=C2F.[Na+].C[O-]>>COC1=C(F)C2=C(C(F)=CC(F)=C2F)C(F)=C1F	21.32	CO	298.0
C1=C(F)C2=C(C(F)=C1F)C(F)=CC(F)=C2F.[Na+].C[O-]>>C1=C(F)C2=C(C(F)=C1(OC))C(F)=CC(F)=C2F	25.4	CO	298.0
C1=C(F)C2=C(C(F)=C1F)C(F)=CC(F)=C2F.[Na+].C[O-]>>C1=C(OC)C2=C(C(F)=C1(F))C(F)=CC(F)=C2(F)	26.14	CO	298.0
C1=C(F)C2=C(C(F)=C1F)C(F)=CC(F)=C2F.[Na+].C[O-]>>C1=C(F)C2=C(C(OC)=C1(F))C(F)=CC(F)=C2(F)	26.55	CO	298.0
C1=C(F)C2=C(C(F)=C1F)C(F)=C(F)C(F)=C2F.[Na+].C[O-]>>C1=C(F)C2=C(C(F)=C1(OC))C(F)=C(F)C(F)=C2(F)	23.33	CO	298.0
Fc1nc(F)nc(F)c1F.C[O-].[Na+]>>COc1nc(F)nc(F)c1F	12.53	CO	298.0
Fc1nc(F)nc(F)c1.C[O-].[Na+]>>Fc1nc(OC)nc(F)c1	14.47	CO	298.0
Fc1nc(F)nc(F)c1.C[O-].[Na+]>>Fc1nc(F)nc(OC)c1	14.53	CO	298.0
c1nc(F)nc(F)c1F.C[O-].[Na+]>>c1nc(F)nc(OC)c1F	13.06	CO	298.0
Fc1nc(F)c(F)c(F)c1F.C[O-].[Na+]>>COc1c(F)c(F)nc(F)c1F	15.85	CO	298.0
Fc1nc(F)cc(F)c1F.C[O-].[Na+]>>COc1cc(F)nc(F)c1F	17.73	CO	298.0
Fc1nc(F)cc(F)c1F.C[O-].[Na+]>>Fc1cc(OC)nc(F)c1F	19.5	CO	298.0
c1nc(F)c(F)c(F)c1F.C[O-].[Na+]>>c1nc(F)c(F)c(OC)c1F	17.46	CO	298.0
Fc1ccc(cc1N(=O)=O)N(=O)=O.C1CCNCC1>>O=N(=O)c1ccc(N2CCCCC2)c(c1)N(=O)=O	13.91	C(C)#N	298.0
Fc1ccc(cc1N(=O)=O)N(=O)=O.N1CCNCC1>>O=N(=O)c1ccc(N2CCNCC2)c(c1)N(=O)=O	13.89	C(C)#N	298.0
Fc1ccc(cc1N(=O)=O)N(=O)=O.N1CCN(CCO)CC1>>O=N(=O)c1ccc(N2CCN(CCO)CC2)c(c1)N(=O)=O	15.21	C(C)#N	298.0
Fc1ccc(cc1N(=O)=O)N(=O)=O.N1CCN(C=O)CC1>>O=N(=O)c1ccc(N2CCN(C=O)CC2)c(c1)N(=O)=O	16.0	C(C)#N	298.0
Fc1ccc(cc1N(=O)=O)N(=O)=O.N1CCOCC1>>O=N(=O)c1ccc(N2CCOCC2)c(c1)N(=O)=O	15.72	C(C)#N	298.0
Fc1ccc(cc1N(=O)=O)N(=O)=O.C1CCNCC1>>O=N(=O)c1ccc(N2CCCCC2)c(c1)N(=O)=O	16.1	O	298.0
Fc1ccc(cc1N(=O)=O)N(=O)=O.N1CCNCC1>>O=N(=O)c1ccc(N2CCNCC2)c(c1)N(=O)=O	16.42	O	298.0
Fc1ccc(cc1N(=O)=O)N(=O)=O.N1CCN(CCO)CC1>>O=N(=O)c1ccc(N2CCN(CCO)CC2)c(c1)N(=O)=O	17.21	O	298.0
Fc1ccc(cc1N(=O)=O)N(=O)=O.N1CCN(C=O)CC1>>O=N(=O)c1ccc(N2CCN(C=O)CC2)c(c1)N(=O)=O	17.38	O	298.0
Fc1ccc(cc1N(=O)=O)N(=O)=O.N1CCOCC1>>O=N(=O)c1ccc(N2CCOCC2)c(c1)N(=O)=O	17.9	O	298.0
Fc1ccc(cc1N(=O)=O)N(=O)=O.[NH2+]1CCNCC1>>O=N(=O)c1ccc(N2CC[N+]CC2)c(c1)N(=O)=O	19.86	O	298.0
Clc1ccc(cc1N(=O)=O)N(=O)=O.C[O-].[Na+]>>COc1ccc(cc1N(=O)=O)N(=O)=O	20.77	CO	293.0
Fc1ccc(cc1N(=O)=O)N(=O)=O.C[O-].[Na+]>>COc1ccc(cc1N(=O)=O)N(=O)=O	16.94	CO	293.0
Brc1ccc(cc1N(=O)=O)N(=O)=O.C[O-].[Na+]>>COc1ccc(cc1N(=O)=O)N(=O)=O	21.01	CO	293.0
Ic1ccc(cc1N(=O)=O)N(=O)=O.C[O-].[Na+]>>COc1ccc(cc1N(=O)=O)N(=O)=O	21.71	CO	293.0
c2ccc(cc2)Oc1ccc(cc1N(=O)=O)N(=O)=O.C[O-].[Na+]>>COc1ccc(cc1N(=O)=O)N(=O)=O	21.72	CO	293.0
c2c(Br)cc(cc2)Oc1ccc(cc1N(=O)=O)N(=O)=O.C[O-].[Na+]>>COc1ccc(cc1N(=O)=O)N(=O)=O	21.04	CO	293.0
c2c(Cl)cc(cc2)Oc1ccc(cc1N(=O)=O)N(=O)=O.C[O-].[Na+]>>COc1ccc(cc1N(=O)=O)N(=O)=O	21.03	CO	293.0
c2c(N(=O)(=O))cc(cc2)Oc1ccc(cc1N(=O)=O)N(=O)=O.C[O-].[Na+]>>COc1ccc(cc1N(=O)=O)N(=O)=O	20.47	CO	293.0
Clc1ccncc1N(=O)=O.C[O-].[Na+]>>COc1ccncc1N(=O)=O	21.09	CO	293.0
Brc1ccncc1N(=O)=O.C[O-].[Na+]>>COc1ccncc1N(=O)=O	21.13	CO	293.0
Fc1ccc(cc1)N(=O)=O.C[S-]>>CSc1ccc(cc1)N(=O)=O	20.77	CO	273.0
Ic1ccc(cc1)N(=O)=O.C[S-]>>CSc1ccc(cc1)N(=O)=O	25.22	CO	273.0
Fc1ccc(cc1N(=O)=O)N(=O)=O.C[S-]>>CSc1ccc(cc1N(=O)=O)N(=O)=O	13.2	CO	273.0
Ic1ccc(cc1N(=O)=O)N(=O)=O.C[S-]>>CSc1ccc(cc1N(=O)=O)N(=O)=O	20.15	CO	273.0
Fc1ccc(cc1N(=O)=O)N(=O)=O.C[O-]>>COc1ccc(cc1N(=O)=O)N(=O)=O	15.61	CO	273.0
Brc1ccc(cc1N(=O)=O)N(=O)=O.C[O-]>>COc1ccc(cc1N(=O)=O)N(=O)=O	19.19	CO	273.0
Ic1ccc(cc1N(=O)=O)N(=O)=O.C[O-]>>COc1ccc(cc1N(=O)=O)N(=O)=O	20.3	CO	273.0
Clc1ccc(cc1N(=O)=O)N(=O)=O.CN>>CNc1ccc(cc1N(=O)=O)N(=O)=O	20.83	C(C)O	298.0
Clc1ccc(cc1N(=O)=O)N(=O)=O.CN(C)>>CN(C)c1ccc(cc1N(=O)=O)N(=O)=O	19.4	C(C)O	298.0
Clc1ccc(cc1N(=O)=O)N(=O)=O.CCN>>CCNc1ccc(cc1N(=O)=O)N(=O)=O	21.56	C(C)O	298.0
Clc1ccc(cc1N(=O)=O)N(=O)=O.C1CCNCC1>>C2CCN(CC2)c1ccc(cc1N(=O)=O)N(=O)=O	19.9	C(C)O	298.0
Clc1ccc(cc1N(=O)=O)N(=O)=O.CCN(CC)>>CCN(CC)c1ccc(cc1N(=O)=O)N(=O)=O	22.49	C(C)O	298.0
Clc1ccc(cc1N(=O)=O)N(=O)=O.C1CCNC(C)C1>>C2CC(C)N(CC2)c1ccc(cc1N(=O)=O)N(=O)=O	23.77	C(C)O	298.0
Clc1ccc(cc1N(=O)=O)N(=O)=O.N>>Nc1ccc(cc1N(=O)=O)N(=O)=O	24.78	C(C)O	298.0
Clc1ccc(cc1N(=O)=O)N(=O)=O.CN(C)(C)>>C[N+](C)(C)c1ccc(cc1N(=O)=O)N(=O)=O	24.81	C(C)O	298.0
Clc1ccc(cc1N(=O)=O)N(=O)=O.CC(C)CN(CC(C)C)>>CC(C)CN(CC(C)C)c1ccc(cc1N(=O)=O)N(=O)=O	23.19	C(C)O	298.0
Clc1ccc(cc1N(=O)=O)N(=O)=O.CCCCN>>CCCCNc1ccc(cc1N(=O)=O)N(=O)=O	21.51	C(C)O	298.0
Clc1ccc(cc1N(=O)=O)N(=O)=O.CC(C)CN>>CC(C)CNc1ccc(cc1N(=O)=O)N(=O)=O	21.74	C(C)O	298.0
Clc1ccc(cc1N(=O)=O)N(=O)=O.CCCN>>CCCNc1ccc(cc1N(=O)=O)N(=O)=O	21.53	C(C)O	298.0
Fc1ccc(cc1N(=O)=O)N(=O)=O.Nc1ccccc1>>O=N(=O)c1ccc(Nc2ccccc2)c(c1)N(=O)=O	21.56	C(C)O	323.0
Clc1ccc(cc1N(=O)=O)N(=O)=O.Nc1ccccc1>>O=N(=O)c1ccc(Nc2ccccc2)c(c1)N(=O)=O	24.21	C(C)O	323.0
Brc1ccc(cc1N(=O)=O)N(=O)=O.Nc1ccccc1>>O=N(=O)c1ccc(Nc2ccccc2)c(c1)N(=O)=O	23.95	C(C)O	323.0
Clc1ccc(cc1N(=O)=O)N(=O)=O.Nc1cc(Cl)ccc1>>O=N(=O)c1ccc(Nc2cc(Cl)ccc2)c(c1)N(=O)=O	25.88	C(C)O	323.0
Clc1ccc(cc1N(=O)=O)N(=O)=O.Nc1cc(Br)ccc1>>O=N(=O)c1ccc(Nc2cc(Br)ccc2)c(c1)N(=O)=O	25.82	C(C)O	323.0
Clc1ccc(cc1N(=O)=O)N(=O)=O.Nc1ccc(Cl)cc1>>O=N(=O)c1ccc(Nc2ccc(Cl)cc2)c(c1)N(=O)=O	25.14	C(C)O	323.0
Clc1ccc(cc1N(=O)=O)N(=O)=O.Nc1ccc(Br)cc1>>O=N(=O)c1ccc(Nc2ccc(Br)cc2)c(c1)N(=O)=O	25.23	C(C)O	323.0
Fc1ccc(cc1N(=O)=O)N(=O)=O.Nc1cc(Cl)ccc1>>O=N(=O)c1ccc(Nc2cc(Cl)ccc2)c(c1)N(=O)=O	22.83	C(C)O	323.0
Fc1ccc(cc1N(=O)=O)N(=O)=O.Nc1cc(Br)ccc1>>O=N(=O)c1ccc(Nc2cc(Br)ccc2)c(c1)N(=O)=O	23.04	C(C)O	323.0
Fc1ccc(cc1N(=O)=O)N(=O)=O.Nc1ccc(Cl)cc1>>O=N(=O)c1ccc(Nc2ccc(Cl)cc2)c(c1)N(=O)=O	23.75	C(C)O	323.0
Fc1ccc(cc1N(=O)=O)N(=O)=O.Nc1ccc(Br)cc1>>O=N(=O)c1ccc(Nc2ccc(Br)cc2)c(c1)N(=O)=O	23.82	C(C)O	323.0
Clc1ccc(cc1N(=O)=O)N(=O)=O.C1C(C(F)(F)F)CNCC1>>C2C(C(F)(F)F)CN(CC2)c1ccc(cc1N(=O)=O)N(=O)=O	21.53	C(C)O	298.0
Clc1ccc(cc1N(=O)=O)N(=O)=O.C1(C(F)(F)F)CCNCC1>>C2(C(F)(F)F)CCN(CC2)c1ccc(cc1N(=O)=O)N(=O)=O	20.9	C(C)O	298.0
Clc1ccc(cc1N(=O)=O)N(=O)=O.C1OCCNC1>>O2CCN(CC2)c1ccc(cc1N(=O)=O)N(=O)=O	20.67	C(C)O	298.0
Clc1ccc(cc1N(=O)=O)N(=O)=O.C1NCCNC1>>N2CCN(CC2)c1ccc(cc1N(=O)=O)N(=O)=O	19.55	C(C)O	298.0
Clc1ccc(cc1N(=O)=O)N(=O)=O.C1CCNC1>>C2CCN(C2)c1ccc(cc1N(=O)=O)N(=O)=O	19.25	C(C)O	298.0
COc1c(cc(cc1S(=O)(=O)C(F)(F)F)N(=O)=O)S(=O)(=O)C(F)(F)F.COc1ccc(N)cc1>>COc1ccc(Nc2c(cc(cc2S(=O)(=O)C(F)(F)F)N(=O)=O)S(=O)(=O)C(F)(F)F)cc1	20.06	CO	298.0
COc1c(cc(cc1S(=O)(=O)C(F)(F)F)N(=O)=O)S(=O)(=O)C(F)(F)F.Cc1ccc(N)cc1>>Cc1ccc(Nc2c(cc(cc2S(=O)(=O)C(F)(F)F)N(=O)=O)S(=O)(=O)C(F)(F)F)cc1	20.27	CO	298.0
COc1c(cc(cc1S(=O)(=O)C(F)(F)F)N(=O)=O)S(=O)(=O)C(F)(F)F.c1ccc(N)cc1>>c1ccc(Nc2c(cc(cc2S(=O)(=O)C(F)(F)F)N(=O)=O)S(=O)(=O)C(F)(F)F)cc1	20.56	CO	298.0
COc1c(cc(cc1S(=O)(=O)C(F)(F)F)N(=O)=O)S(=O)(=O)C(F)(F)F.Fc1ccc(N)cc1>>Fc1ccc(Nc2c(cc(cc2S(=O)(=O)C(F)(F)F)N(=O)=O)S(=O)(=O)C(F)(F)F)cc1	20.6	CO	298.0
COc1c(cc(cc1S(=O)(=O)C(F)(F)F)N(=O)=O)S(=O)(=O)C(F)(F)F.Clc1ccc(N)cc1>>Clc1ccc(Nc2c(cc(cc2S(=O)(=O)C(F)(F)F)N(=O)=O)S(=O)(=O)C(F)(F)F)cc1	21.09	CO	298.0
Clc1n(cc(cc1N(=O)(=O))N(=O)=O).c1ccc(N)cc1>>O=N(=O)c1cnc(Nc2ccccc2)c(c1)N(=O)=O	19.46	CO	298.0
Clc1n(cc(cc1N(=O)(=O))N(=O)=O).c(OC)1ccc(N)cc1>>O=N(=O)c1cnc(Nc2ccc(OC)cc2)c(c1)N(=O)=O	18.07	CO	298.0
Clc1n(cc(cc1N(=O)(=O))N(=O)=O).c(C)1ccc(N)cc1>>O=N(=O)c1cnc(Nc2ccc(C)cc2)c(c1)N(=O)=O	18.61	CO	298.0
Clc1n(cc(cc1N(=O)(=O))N(=O)=O).c(Cl)1ccc(N)cc1>>O=N(=O)c1cnc(Nc2ccc(Cl)cc2)c(c1)N(=O)=O	20.55	CO	298.0
Clc1n(cc(cc1N(=O)(=O))N(=O)=O).c(Br)1ccc(N)cc1>>O=N(=O)c1cnc(Nc2ccc(Br)cc2)c(c1)N(=O)=O	20.45	CO	298.0
Clc1n(cc(cc1N(=O)(=O))N(=O)=O).c(C(=O)C)1ccc(N)cc1>>O=N(=O)c1cnc(Nc2ccc(C(=O)C)cc2)c(c1)N(=O)=O	21.45	CO	298.0
Clc1n(cc(cc1N(=O)(=O))N(=O)=O).c1c(OC)cc(N)cc1>>O=N(=O)c1cnc(Nc2cc(OC)ccc2)c(c1)N(=O)=O	19.49	CO	298.0
Clc1n(cc(cc1N(=O)(=O))N(=O)=O).c1c(C)cc(N)cc1>>O=N(=O)c1cnc(Nc2cc(C)ccc2)c(c1)N(=O)=O	19.21	CO	298.0
Clc1n(cc(cc1N(=O)(=O))N(=O)=O).c1c(Cl)cc(N)cc1>>O=N(=O)c1cnc(Nc2cc(Cl)ccc2)c(c1)N(=O)=O	21.02	CO	298.0
Clc1n(cc(cc1N(=O)(=O))N(=O)=O).c1c(Br)cc(N)cc1>>O=N(=O)c1cnc(Nc2cc(Br)ccc2)c(c1)N(=O)=O	20.9	CO	298.0
Fc1nc(F)c(F)c(Cl)c1F.N>>Nc1nc(F)c(F)c(Cl)c1F	25.34	O	298.0
Fc1nc(F)cc(Cl)c1F.N>>Nc1cc(Cl)c(F)c(F)n1	24.55	O	298.0
Fc1nc(F)c(F)nc1F.N>>Nc1nc(F)c(F)nc1F	23.27	O	298.0
Fc1nc(F)c(F)c(F)c1F.N>>Nc1c(F)c(F)nc(F)c1F	21.74	O	298.0
Fc1nc(F)c(F)c(F)c1Cl.N>>Nc1c(F)c(F)nc(F)c1Cl	21.13	O	298.0
Fc1nnc(F)c(F)c1F.N>>Nc1c(F)nnc(F)c1F	19.6	O	298.0
Fc1nc(F)c(F)c(n1)F.N>>Nc1nc(F)nc(F)c1F	17.25	O	298.0
Clc1nc(Cl)c(Cl)c(Cl)c1Cl.N>>Nc1c(Cl)c(Cl)nc(Cl)c1Cl	26.65	O	298.0
Clc1nnc(Cl)c(Cl)c1Cl.N>>Nc1c(Cl)nnc(Cl)c1Cl	24.19	O	298.0
Clc1nc(Cl)c(Cl)c(Cl)n1.N>>Nc1nc(Cl)nc(Cl)c1Cl	20.85	O	298.0
Fc1nc(F)c(c(F)c1F)C(F)(F)F.N>>Nc1c(F)c(F)nc(F)c1C(F)(F)F	19.16	O	298.0
Fc1nc(F)c(c(F)c1F)C(F)(F)F.N>>Nc1nc(F)c(c(F)c1F)C(F)(F)F	19.57	O	298.0
Fc1nc(F)c(c(F)c1C(F)(F)F)C(F)(F)F.N>>Nc1c(c(F)nc(F)c1C(F)(F)F)C(F)(F)F	16.7	O	298.0
Fc1nc(F)c(c(F)c1C(F)(F)F)C(F)(F)F.N>>Nc1nc(F)c(c(F)c1C(F)(F)F)C(F)(F)F	17.26	O	298.0
Fc1cc(F)c(F)c(F)n1.N>>Nc1cc(F)nc(F)c1F	18.06	O	298.0
Fc1cc(F)c(F)c(F)n1.N>>Nc1cc(F)c(F)c(F)n1	18.14	O	298.0
Fc1c(F)c(F)c(c(F)c1F)C(F)(F)F.N>>Nc1c(F)c(F)c(c(F)c1F)C(F)(F)F	25.88	O	353.0
Fc1cc(F)nc(F)c1.N>>Nc1cc(F)nc(F)c1	25.81	O	298.0
Fc1cc(F)nc(F)c1.N>>Nc1cc(F)cc(F)n1	26.55	O	298.0
Fc1nc(F)c(Cl)c(F)c1Cl.N>>Nc1c(Cl)c(F)nc(F)c1Cl	20.59	O	298.0
Fc1cnc(F)c(F)c1F.N>>Nc1c(F)cnc(F)c1F	23.6	O	298.0
Fc1nc(Cl)c(F)c(F)c1F.N>>Nc1c(F)c(F)nc(Cl)c1F	21.71	O	298.0
Fc1nc(F)c(Cl)c(Cl)c1F.N>>Nc1nc(F)c(F)c(Cl)c1Cl	24.66	O	298.0
Fc1nc(F)c(Cl)c(Cl)c1F.N>>Nc1nc(F)c(Cl)c(Cl)c1F	23.4	O	298.0
Fc1nc(F)c(Cl)c(Cl)c1Cl.N>>Nc1nc(F)c(Cl)c(Cl)c1Cl	22.72	O	298.0
Fc1c(F)c(Cl)nc(Cl)c1F.N>>Nc1c(F)c(Cl)nc(Cl)c1F	21.77	O	298.0
Fc1nc(F)c(F)c(F)c1F.CCNCC>>CCN(CC)c1c(F)c(F)nc(F)c1F	20.55	O1CCOCC1	298.0
Fc1nc(F)c(F)c(F)c1F.CCNCC>>CCN(CC)c1c(F)c(F)nc(F)c1F	20.03	[N+](=O)([O-])C1=CC=CC=C1	298.0
Fc1nc(F)c(F)c(F)c1Cl.CCNCC>>CCN(CC)c1c(F)c(F)nc(F)c1Cl	21.53	O1CCOCC1	298.0
Fc1nc(F)c(F)c(F)c1Cl.CCNCC>>CCN(CC)c1nc(F)c(Cl)c(F)c1F	21.19	O1CCOCC1	298.0
Fc1nc(F)c(F)c(Cl)c1F.CCNCC>>CCN(CC)c1nc(F)c(F)c(Cl)c1F	23.05	O1CCOCC1	298.0
Fc1nc(F)c(Cl)c(F)c1Cl.CCNCC>>CCN(CC)c1nc(F)c(Cl)c(F)c1Cl	21.43	O1CCOCC1	298.0
Fc1nc(F)c(Cl)c(Cl)c1F.CCNCC>>CCN(CC)c1nc(F)c(Cl)c(Cl)c1F	21.12	O1CCOCC1	298.0
Fc1c(F)c(Cl)nc(Cl)c1F.CCNCC>>CCN(CC)c1c(F)c(Cl)nc(Cl)c1F	20.86	O1CCOCC1	298.0
Fc1nc(F)c(Cl)c(Cl)c1Cl.CCNCC>>CCN(CC)c1nc(F)c(Cl)c(Cl)c1Cl	21.7	O1CCOCC1	298.0
C1=CC(=CC=C1[N+](=O)[O-])F.[N-]=[N+]=[N-]>>[N-]=[N+]=Nc1ccc([N+](=O)[O-])cc1	21.89	CS(=O)C	298.0
C1=CC(=CC=C1[N+](=O)[O-])F.[N-]=[N+]=[N-]>>[N-]=[N+]=Nc1ccc([N+](=O)[O-])cc1	21.86	C(C)#N	298.0
C1=CC(=CC=C1[N+](=O)[O-])F.[N-]=[N+]=[N-]>>[N-]=[N+]=Nc1ccc([N+](=O)[O-])cc1	21.18	CN(C=O)C	298.0
C1=CC(=CC=C1[N+](=O)[O-])F.[N-]=[N+]=[N-]>>[N-]=[N+]=Nc1ccc([N+](=O)[O-])cc1	27.5	O	298.0
C1=CC(=CC=C1[N+](=O)[O-])F.[N-]=[N+]=[N-]>>[N-]=[N+]=Nc1ccc([N+](=O)[O-])cc1	27.23	CO	298.0
C1=CC(=CC=C1[N+](=O)[O-])F.[N-]=[N+]=[N-]>>[N-]=[N+]=Nc1ccc([N+](=O)[O-])cc1	21.18	C[Si](C)(C)C	298.0
C1=CC(=CC=C1[N+](=O)[O-])F.[N-]=[N+]=[N-]>>[N-]=[N+]=Nc1ccc([N+](=O)[O-])cc1	21.77	C1(OCC(C)O1)=O	298.0
C1=CC(=CC=C1[N+](=O)[O-])F.[N-]=[N+]=[N-]>>[N-]=[N+]=Nc1ccc([N+](=O)[O-])cc1	22.52	[N+](=O)([O-])C	298.0
C1=CC(=CC=C1[N+](=O)[O-])F.[N-]=[N+]=[N-]>>[N-]=[N+]=Nc1ccc([N+](=O)[O-])cc1	18.92	CN(P(=O)(N(C)C)N(C)C)C	298.0
[O-][N+](=O)c1ccc(F)cc1.C1CCNCC1>>[O-][N+](=O)c1ccc(cc1)N2CCCCC2	21.24	CS(=O)C	323.0
[O-][N+](=O)c1ccc(Cl)cc1.C1CCNCC1>>[O-][N+](=O)c1ccc(cc1)N2CCCCC2	25.11	CS(=O)C	323.0
[O-][N+](=O)c1ccc(Br)cc1.C1CCNCC1>>[O-][N+](=O)c1ccc(cc1)N2CCCCC2	24.98	CS(=O)C	323.0
[O-][N+](=O)c1ccc(I)cc1.C1CCNCC1>>[O-][N+](=O)c1ccc(cc1)N2CCCCC2	25.93	CS(=O)C	323.0
[O-][N+](=O)c1ccc([N+]([O-])(=O))cc1.C1CCNCC1>>[O-][N+](=O)c1ccc(cc1)N2CCCCC2	23.72	CS(=O)C	323.0
[O-][N+](=O)c1ccc(Oc2ccc(cc2)[N+](=O)[O-])cc1.C1CCNCC1>>[O-][N+](=O)c1ccc(cc1)N2CCCCC2	24.43	CS(=O)C	323.0
[O-][N+](=O)c1ccc(F)cc1.C1CCNCC1>>[O-][N+](=O)c1ccc(cc1)N2CCCCC2	22.09	CN(C=O)C	323.0
[O-][N+](=O)c1ccc(Cl)cc1.C1CCNCC1>>[O-][N+](=O)c1ccc(cc1)N2CCCCC2	25.79	CN(C=O)C	323.0
[O-][N+](=O)c1ccc(Br)cc1.C1CCNCC1>>[O-][N+](=O)c1ccc(cc1)N2CCCCC2	25.68	CN(C=O)C	323.0
[O-][N+](=O)c1ccc(I)cc1.C1CCNCC1>>[O-][N+](=O)c1ccc(cc1)N2CCCCC2	26.56	CN(C=O)C	323.0
[O-][N+](=O)c1ccc([N+]([O-])(=O))cc1.C1CCNCC1>>[O-][N+](=O)c1ccc(cc1)N2CCCCC2	24.57	CN(C=O)C	323.0
[O-][N+](=O)c1ccc(Oc2ccc(cc2)[N+](=O)[O-])cc1.C1CCNCC1>>[O-][N+](=O)c1ccc(cc1)N2CCCCC2	25.38	CN(C=O)C	323.0
[O-][N+](=O)c1ccc(F)cc1.C1CCNCC1>>[O-][N+](=O)c1ccc(cc1)N2CCCCC2	23.28	C(C)#N	323.0
[O-][N+](=O)c1ccc(Cl)cc1.C1CCNCC1>>[O-][N+](=O)c1ccc(cc1)N2CCCCC2	26.7	C(C)#N	323.0
[O-][N+](=O)c1ccc(Br)cc1.C1CCNCC1>>[O-][N+](=O)c1ccc(cc1)N2CCCCC2	26.61	C(C)#N	323.0
[O-][N+](=O)c1ccc(I)cc1.C1CCNCC1>>[O-][N+](=O)c1ccc(cc1)N2CCCCC2	27.32	C(C)#N	323.0
[O-][N+](=O)c1ccc([N+]([O-])(=O))cc1.C1CCNCC1>>[O-][N+](=O)c1ccc(cc1)N2CCCCC2	25.93	C(C)#N	323.0
[O-][N+](=O)c1ccc(Oc2ccc(cc2)[N+](=O)[O-])cc1.C1CCNCC1>>[O-][N+](=O)c1ccc(cc1)N2CCCCC2	26.35	C(C)#N	323.0
[O-][N+](=O)c1ccc(F)cc1.C1CCNCC1>>[O-][N+](=O)c1ccc(cc1)N2CCCCC2	24.0	C(C1=CC=CC=C1)#N	323.0
[O-][N+](=O)c1ccc(Cl)cc1.C1CCNCC1>>[O-][N+](=O)c1ccc(cc1)N2CCCCC2	27.06	C(C1=CC=CC=C1)#N	323.0
[O-][N+](=O)c1ccc(Br)cc1.C1CCNCC1>>[O-][N+](=O)c1ccc(cc1)N2CCCCC2	26.93	C(C1=CC=CC=C1)#N	323.0
[O-][N+](=O)c1ccc(I)cc1.C1CCNCC1>>[O-][N+](=O)c1ccc(cc1)N2CCCCC2	27.79	C(C1=CC=CC=C1)#N	323.0
[O-][N+](=O)c1ccc([N+]([O-])(=O))cc1.C1CCNCC1>>[O-][N+](=O)c1ccc(cc1)N2CCCCC2	26.42	C(C1=CC=CC=C1)#N	323.0
[O-][N+](=O)c1ccc(F)cc1.C1CCNCC1>>[O-][N+](=O)c1ccc(cc1)N2CCCCC2	24.33	CC(CC)=O	323.0
[O-][N+](=O)c1ccc(Cl)cc1.C1CCNCC1>>[O-][N+](=O)c1ccc(cc1)N2CCCCC2	27.23	CC(CC)=O	323.0
[O-][N+](=O)c1ccc(Br)cc1.C1CCNCC1>>[O-][N+](=O)c1ccc(cc1)N2CCCCC2	26.96	CC(CC)=O	323.0
[O-][N+](=O)c1ccc(I)cc1.C1CCNCC1>>[O-][N+](=O)c1ccc(cc1)N2CCCCC2	27.79	CC(CC)=O	323.0
[O-][N+](=O)c1ccc([N+]([O-])(=O))cc1.C1CCNCC1>>[O-][N+](=O)c1ccc(cc1)N2CCCCC2	26.36	CC(CC)=O	323.0
[O-][N+](=O)c1ccc(Oc2ccc(cc2)[N+](=O)[O-])cc1.C1CCNCC1>>[O-][N+](=O)c1ccc(cc1)N2CCCCC2	26.77	CC(CC)=O	323.0
[O-][N+](=O)c1ccc(F)cc1.C1CCNCC1>>[O-][N+](=O)c1ccc(cc1)N2CCCCC2	25.38	C(C)OC(C)=O	323.0
[O-][N+](=O)c1ccc(Cl)cc1.C1CCNCC1>>[O-][N+](=O)c1ccc(cc1)N2CCCCC2	28.52	C(C)OC(C)=O	323.0
[O-][N+](=O)c1ccc(Br)cc1.C1CCNCC1>>[O-][N+](=O)c1ccc(cc1)N2CCCCC2	28.02	C(C)OC(C)=O	323.0
[O-][N+](=O)c1ccc(I)cc1.C1CCNCC1>>[O-][N+](=O)c1ccc(cc1)N2CCCCC2	28.38	C(C)OC(C)=O	323.0
[O-][N+](=O)c1ccc([N+]([O-])(=O))cc1.C1CCNCC1>>[O-][N+](=O)c1ccc(cc1)N2CCCCC2	27.4	C(C)OC(C)=O	323.0
[O-][N+](=O)c1ccc(Oc2ccc(cc2)[N+](=O)[O-])cc1.C1CCNCC1>>[O-][N+](=O)c1ccc(cc1)N2CCCCC2	28.13	C(C)OC(C)=O	323.0
[O-][N+](=O)c1ccc(F)cc1.C1CCNCC1>>[O-][N+](=O)c1ccc(cc1)N2CCCCC2	26.94	C1=CC=CC=C1	323.0
[O-][N+](=O)c1ccc(Cl)cc1.C1CCNCC1>>[O-][N+](=O)c1ccc(cc1)N2CCCCC2	28.97	C1=CC=CC=C1	323.0
[O-][N+](=O)c1ccc(Br)cc1.C1CCNCC1>>[O-][N+](=O)c1ccc(cc1)N2CCCCC2	28.63	C1=CC=CC=C1	323.0
[O-][N+](=O)c1ccc(I)cc1.C1CCNCC1>>[O-][N+](=O)c1ccc(cc1)N2CCCCC2	29.75	C1=CC=CC=C1	323.0
[O-][N+](=O)c1ccc(F)cc1.C1CCNCC1>>[O-][N+](=O)c1ccc(cc1)N2CCCCC2	24.62	C(C)O	323.0
[O-][N+](=O)c1ccc(Cl)cc1.C1CCNCC1>>[O-][N+](=O)c1ccc(cc1)N2CCCCC2	27.91	C(C)O	323.0
[O-][N+](=O)c1ccc(Br)cc1.C1CCNCC1>>[O-][N+](=O)c1ccc(cc1)N2CCCCC2	27.85	C(C)O	323.0
[O-][N+](=O)c1ccc(I)cc1.C1CCNCC1>>[O-][N+](=O)c1ccc(cc1)N2CCCCC2	29.75	C(C)O	323.0
c1c(Cl)ccc(Cl)c1.C[O-]>>c1c(OC)ccc(Cl)c1	39.4	CO	468.4
c1c(Cl)ccc(C(F)(F)F)c1.C[O-]>>c1c(OC)ccc(C(F)(F)F)c1	35.24	CO	432.6
c1c(Cl)ccc(OC(=O)C)c1.C[O-]>>c1c(OC)ccc(OC(=O)C)c1	32.52	CO	432.5
c1c(Cl)ccc([N+]([O-])(=O))c1.C[O-]>>c1c(OC)ccc([N+]([O-])(=O))c1	26.6	CO	344.0
[O-][N+](=O)c1ccc(Oc2nc(OC)nc(OC)n2)cc1.Cc1cccc(C)c1[O-]>>c1ccc(C)c(Oc2nc(OC)nc(OC)n2)c(C)1	20.92	O	298.0
[O-][N+](=O)c1ccc(Oc2nc(OC)nc(OC)n2)cc1.Cc1ccc([O-])cc1>>Cc1ccc(Oc2nc(OC)nc(OC)n2)cc1	19.48	O	298.0
[O-][N+](=O)c1ccc(Oc2nc(OC)nc(OC)n2)cc1.c1ccc([O-])cc1>>c1cccc(Oc2nc(OC)nc(OC)n2)c1	19.87	O	298.0
[O-][N+](=O)c1ccc(Oc2nc(OC)nc(OC)n2)cc1.Clc1ccc([O-])cc1>>Clc1ccc(Oc2nc(OC)nc(OC)n2)cc1	20.01	O	298.0
[O-][N+](=O)c1ccc(Oc2nc(OC)nc(OC)n2)cc1.[O-]c1cccc(Cl)c1>>Clc1cccc(Oc2nc(OC)nc(OC)n2)c1	20.59	O	298.0
[O-][N+](=O)c1ccc(Oc2nc(OC)nc(OC)n2)cc1.[O-]c1ccccc1Cl>>Clc1ccccc1Oc2nc(OC)nc(OC)n2	21.59	O	298.0
[O-][N+](=O)c1ccc(Oc2nc(OC)nc(OC)n2)cc1.CC(=O)c1ccc([O-])cc1>>CC(=O)c1ccc(Oc2nc(OC)nc(OC)n2)cc1	22.28	O	298.0
[O-][N+](=O)c1ccc(Oc2nc(OC)nc(OC)n2)cc1.[O-]c1ccc(cc1)C#N>>N#Cc1ccc(Oc2nc(OC)nc(OC)n2)cc1	22.22	O	298.0
[O-][N+](=O)c1ccc(Oc2nc(OC)nc(OC)n2)cc1.[O-]c1ccc(C=O)cc1>>C(=O)c1ccc(Oc2nc(OC)nc(OC)n2)cc1	22.89	O	298.0
[O-][N+](=O)c1ccc(Oc2nc(OC)nc(OC)n2)cc1.[O-]c1cccc(Cl)c1Cl>>Clc1cccc(Oc2nc(OC)nc(OC)n2)c1Cl	22.7	O	298.0
[O-][N+](=O)c1ccc(Oc2nc(OC)nc(OC)n2)cc1.[O-]c1c(F)cccc1F>>Fc1cccc(F)c1Oc2nc(OC)nc(OC)n2	22.92	O	298.0
[O-][N+](=O)c1ccc(Oc2nc(OC)nc(OC)n2)cc1.[O-]c1c(Cl)cccc1Cl>>Clc1cccc(Cl)c1Oc2nc(OC)nc(OC)n2	26.01	O	298.0
[O-][N+](=O)c1ccc(Oc2nc(OC)nc(OC)n2)cc1.[O-]c1cc(Cl)c(Cl)cc1Cl>>Clc1cc(Cl)c(Oc2nc(OC)nc(OC)n2)cc1Cl	23.22	O	298.0
[O-][N+](=O)c1ccc(Oc2nc(OC)nc(OC)n2)cc1.[O-]c1cc(Cl)cc(Cl)c1Cl>>Clc1cc(Cl)c(Cl)c(Oc2nc(OC)nc(OC)n2)c1	23.82	O	298.0
[O-][N+](=O)c1ccc(Oc2nc(OC)nc(OC)n2)cc1.[O-]c1cc(Cl)c(Cl)c(Cl)c1Cl>>Clc1cc(Oc2nc(OC)nc(OC)n2)c(Cl)c(Cl)c1Cl	25.13	O	298.0
[O-][N+](=O)c1ccc(Oc2nc(OC)nc(OC)n2)cc1[N+](=O)[O-].[O-]c1ccccc1>>O(c1ccccc1)c2nc(OC)nc(OC)n2	18.92	O	298.0
[O-][N+](=O)c1cc(Oc2nc(OC)nc(OC)n2)cc(c1)[N+](=O)[O-].[O-]c1ccccc1>>O(c1ccccc1)c2nc(OC)nc(OC)n2	19.06	O	298.0
[O-][N+](=O)c1ccc(Oc2nc(OC)nc(OC)n2)c(Cl)c1.[O-]c1ccccc1>>O(c1ccccc1)c2nc(OC)nc(OC)n2	17.38	O	298.0
[O-][N+](=O)c1ccc(Oc2nc(OC)nc(OC)n2)cc1Cl.[O-]c1ccccc1>>O(c1ccccc1)c2nc(OC)nc(OC)n2	19.59	O	298.0
O=Cc1ccc(Oc2nc(OC)nc(OC)n2)cc1.[O-]c1ccccc1>>O(c1ccccc1)c2nc(OC)nc(OC)n2	20.48	O	298.0
[O-][N+](=O)c1cc(Oc2nc(OC)nc(OC)n2)ccc1Cl.[O-]c1ccccc1>>O(c1ccccc1)c2nc(OC)nc(OC)n2	19.99	O	298.0
[O-][N+](=O)c1cccc(Oc2nc(OC)nc(OC)n2)c1.[O-]c1ccccc1>>O(c1ccccc1)c2nc(OC)nc(OC)n2	20.41	O	298.0
O=Cc1cccc(Oc2nc(OC)nc(OC)n2)c1.[O-]c1ccccc1>>O(c1ccccc1)c2nc(OC)nc(OC)n2	20.97	O	298.0
[O-][N+](=O)c1ccc(Oc2nc(OC)nc(OC)n2)cc1[N+](=O)[O-].[O-]c1cccc(Cl)c1>>Clc1cccc(Oc2nc(OC)nc(OC)n2)c1	19.29	O	298.0
[O-][N+](=O)c1ccc(Oc2nc(OC)nc(OC)n2)cc1Cl.[O-]c1cccc(Cl)c1>>Clc1cccc(Oc2nc(OC)nc(OC)n2)c1	20.18	O	298.0
Clc1ccc(Oc2nc(OC)nc(OC)n2)cc1[N+](=O)[O-].[O-]c1cccc(Cl)c1>>Clc1cccc(Oc2nc(OC)nc(OC)n2)c1	20.56	O	298.0
[O-][N+](=O)c1cccc(Oc2nc(OC)nc(OC)n2)c1.[O-]c1cccc(Cl)c1>>Clc1cccc(Oc2nc(OC)nc(OC)n2)c1	21.2	O	298.0
O=Cc1cccc(Oc2nc(OC)nc(OC)n2)c1.[O-]c1cccc(Cl)c1>>Clc1cccc(Oc2nc(OC)nc(OC)n2)c1	22.01	O	298.0
[O-][N+](=O)c1ccc(Oc2nc(OC)nc(OC)n2)cc1[N+](=O)[O-].[O-]c1ccccc1Cl>>Clc1ccccc1Oc2nc(OC)nc(OC)n2	20.15	O	298.0
[O-][N+](=O)c1ccc(Oc2nc(OC)nc(OC)n2)cc1Cl.[O-]c1ccccc1Cl>>Clc1ccccc1Oc2nc(OC)nc(OC)n2	20.93	O	298.0
Clc1ccc(Oc2nc(OC)nc(OC)n2)cc1[N+](=O)[O-].[O-]c1ccccc1Cl>>Clc1ccccc1Oc2nc(OC)nc(OC)n2	21.66	O	298.0
[O-][N+](=O)c1cccc(Oc2nc(OC)nc(OC)n2)c1.[O-]c1ccccc1Cl>>Clc1ccccc1Oc2nc(OC)nc(OC)n2	22.14	O	298.0
O=Cc1cccc(Oc2nc(OC)nc(OC)n2)c1.[O-]c1ccccc1Cl>>Clc1ccccc1Oc2nc(OC)nc(OC)n2	22.8	O	298.0
[O-][N+](=O)c1ccc(Oc2nc(OC)nc(OC)n2)cc1[N+](=O)[O-].[O-]c1ccc(cc1)C#N>>N#Cc1ccc(Oc2nc(OC)nc(OC)n2)cc1	20.85	O	298.0
[O-][N+](=O)c1cc(Oc2nc(OC)nc(OC)n2)cc(c1)[N+](=O)[O-].[O-]c1ccc(cc1)C#N>>N#Cc1ccc(Oc2nc(OC)nc(OC)n2)cc1	21.31	O	298.0
[O-][N+](=O)c1ccc(Oc2nc(OC)nc(OC)n2)cc1Cl.[O-]c1ccc(cc1)C#N>>N#Cc1ccc(Oc2nc(OC)nc(OC)n2)cc1	21.71	O	298.0
O=Cc1ccc(Oc2nc(OC)nc(OC)n2)cc1.[O-]c1ccc(cc1)C#N>>N#Cc1ccc(Oc2nc(OC)nc(OC)n2)cc1	22.75	O	298.0
[O-][N+](=O)c1cc(Oc2nc(OC)nc(OC)n2)ccc1Cl.[O-]c1ccc(cc1)C#N>>N#Cc1ccc(Oc2nc(OC)nc(OC)n2)cc1	22.75	O	298.0
[O-][N+](=O)c1cccc(Oc2nc(OC)nc(OC)n2)c1.[O-]c1ccc(cc1)C#N>>N#Cc1ccc(Oc2nc(OC)nc(OC)n2)cc1	22.27	O	298.0
O=Cc1cccc(Oc2nc(OC)nc(OC)n2)c1.[O-]c1ccc(cc1)C#N>>N#Cc1ccc(Oc2nc(OC)nc(OC)n2)cc1	22.89	O	298.0
Clc1nc(Cl)nc(Nc2ccccc2)n1.[OH-]>>Clc1nc(O)nc(Nc2ccccc2)n1	17.37	O	298.0
Clc1ccc(Nc2nc(Cl)nc(Cl)n2)cc1.[OH-]>>Clc1ccc(Nc2nc(Cl)nc(O)n2)cc1	17.01	O	298.0
COc1ccc(Nc2nc(Cl)nc(Cl)n2)cc1.[OH-]>>COc1ccc(Nc2nc(Cl)nc(O)n2)cc1	17.88	O	298.0
CN(C)c1ccc(Nc2nc(Cl)nc(Cl)n2)cc1.[OH-]>>CN(C)c1ccc(Nc2nc(Cl)nc(O)n2)cc1	17.86	O	298.0
[O-][N+](=O)c1cccc(Nc2nc(Cl)nc(Cl)n2)c1.[OH-]>>[O-][N+](=O)c1cccc(Nc2nc(Cl)nc(O)n2)c1	16.58	O	298.0
CN(c1ccccc1)c2nc(Cl)nc(Cl)n2.[O-]CCS(=O)(=O)c1ccccc1>>CN(c1ccccc1)c2nc(Cl)nc(OCCS(=O)(=O)c3ccccc3)n2	16.43	O	298.0
CN(c1ccccc1)c2nc(Cl)nc(Cl)n2.[O-]CC(Cl)(Cl)Cl>>CN(c1ccccc1)c2nc(Cl)nc(OCC(Cl)(Cl)Cl)n2	18.36	O	298.0
CN(c1ccccc1)c2nc(Cl)nc(Cl)n2.[O-]CC(F)(F)F>>CN(c1ccccc1)c2nc(Cl)nc(OCC(F)(F)F)n2	17.74	O	298.0
CN(c1ccccc1)c2nc(Cl)nc(Cl)n2.OCC1OC([O-])C(O)C(O)C1O>>CN(c1ccccc1)c2nc(Cl)nc(OC3C(O)C(O)C(O)C(CO)O3)n2	18.31	O	298.0
CN(c1ccccc1)c2nc(Cl)nc(Cl)n2.[O-]CCCl>>CN(c1ccccc1)c2nc(Cl)nc(OCCCl)n2	15.71	O	298.0
CN(c1ccccc1)c2nc(Cl)nc(Cl)n2.O[C@@H]1CO[C@@H]2[C@@H]([O-])CO[C@H]12>>CN(c1ccccc1)c2nc(Cl)nc(O[C@H]3CO[C@@H]4[C@H](O)CO[C@H]34)n2	14.62	O	298.0
CN(c1ccccc1)c2nc(Cl)nc(Cl)n2.[OH-]>>CN(c1ccccc1)c2nc(Cl)nc(O)n2	18.26	O	298.0
COc1c(cc(cc1S(=O)(=O)C(F)(F)F)S(=O)(=O)C(F)(F)F)S(=O)(=O)C(F)(F)F.COc1ccc(N)cc1>>COc1ccc(Nc2c(cc(cc2S(=O)(=O)C(F)(F)F)S(=O)(=O)C(F)(F)F)S(=O)(=O)C(F)(F)F)cc1	18.54	C(C)#N	293.0
COc1c(cc(cc1S(=O)(=O)C(F)(F)F)S(=O)(=O)C(F)(F)F)S(=O)(=O)C(F)(F)F.Cc1ccc(N)cc1>>Cc1ccc(Nc2c(cc(cc2S(=O)(=O)C(F)(F)F)S(=O)(=O)C(F)(F)F)S(=O)(=O)C(F)(F)F)cc1	18.82	C(C)#N	293.0
COc1c(cc(cc1S(=O)(=O)C(F)(F)F)S(=O)(=O)C(F)(F)F)S(=O)(=O)C(F)(F)F.c1ccc(N)cc1>>c1ccc(Nc2c(cc(cc2S(=O)(=O)C(F)(F)F)S(=O)(=O)C(F)(F)F)S(=O)(=O)C(F)(F)F)cc1	19.34	C(C)#N	293.0
COc1c(cc(cc1S(=O)(=O)C(F)(F)F)N(=O)=O)S(=O)(=O)C(F)(F)F.COc1ccc(N)cc1>>COc1ccc(Nc2c(cc(cc2S(=O)(=O)C(F)(F)F)N(=O)=O)S(=O)(=O)C(F)(F)F)cc1	20.2	C(C)#N	293.0
COc1c(cc(cc1S(=O)(=O)C(F)(F)F)N(=O)=O)S(=O)(=O)C(F)(F)F.Cc1ccc(N)cc1>>Cc1ccc(Nc2c(cc(cc2S(=O)(=O)C(F)(F)F)N(=O)=O)S(=O)(=O)C(F)(F)F)cc1	20.4	C(C)#N	293.0
COc1c(cc(cc1S(=O)(=O)C(F)(F)F)N(=O)=O)S(=O)(=O)C(F)(F)F.c1ccc(N)cc1>>c1ccc(Nc2c(cc(cc2S(=O)(=O)C(F)(F)F)N(=O)=O)S(=O)(=O)C(F)(F)F)cc1	20.91	C(C)#N	293.0
COc1c(cc(cc1S(=O)(=O)C(F)(F)F)S(=O)(=O)C(F)(F)F)N(=O)=O.COc1ccc(N)cc1>>COc1ccc(Nc2c(cc(cc2S(=O)(=O)C(F)(F)F)S(=O)(=O)C(F)(F)F)N(=O)=O)cc1	20.82	C(C)#N	293.0
COc1c(cc(cc1S(=O)(=O)C(F)(F)F)S(=O)(=O)C(F)(F)F)N(=O)=O.Cc1ccc(N)cc1>>Cc1ccc(Nc2c(cc(cc2S(=O)(=O)C(F)(F)F)S(=O)(=O)C(F)(F)F)N(=O)=O)cc1	20.98	C(C)#N	293.0
COc1c(cc(cc1S(=O)(=O)C(F)(F)F)S(=O)(=O)C(F)(F)F)N(=O)=O.c1ccc(N)cc1>>c1ccc(Nc2c(cc(cc2S(=O)(=O)C(F)(F)F)S(=O)(=O)C(F)(F)F)N(=O)=O)cc1	21.51	C(C)#N	293.0
O=N(=O)c1ccc(Cl)nc1.CCCCN>>CCCCNc1ccc(cn1)N(=O)=O	20.09	CS(=O)C	298.0
Clc1ncccc1N(=O)=O.CCCCN>>CCCCNc1ncccc1N(=O)=O	20.46	CS(=O)C	298.0
O=N(=O)c1ccc(Oc2ccccc2)nc1.CCCCN>>CCCCNc1ccc(cn1)N(=O)=O	22.04	CS(=O)C	298.0
O=N(=O)c1ccc(Cl)nc1.C2CCNCC2>>C2CCCCN2c1ccc(cn1)N(=O)=O	18.16	CS(=O)C	298.0
Clc1ncccc1N(=O)=O.C2CCNCC2>>C2CCCCN2c1ncccc1N(=O)=O	18.85	CS(=O)C	298.0
O=N(=O)c1ccc(Cl)nc1.C2CCNC2>>C2CCCN2c1ccc(cn1)N(=O)=O	17.71	CS(=O)C	298.0
Clc1ncccc1N(=O)=O.C2CCNC2>>C2CCCN2c1ncccc1N(=O)=O	17.81	CS(=O)C	298.0
O=N(=O)c1ccc(Oc2ccccc2)nc1.C2CCNC2>>C2CCCN2c1ccc(cn1)N(=O)=O	20.68	CS(=O)C	298.0
c1(Oc2ccccc2)ccc(cc1N(=O)=O)N(=O)=O.CCCCN>>CCCCNc1ccc(cc1N(=O)=O)N(=O)=O	20.57	C(C)#N	298.0
c1(Oc2ccccc2)c(cccc1N(=O)=O)N(=O)=O.CCCCN>>CCCCNc1c(cccc1N(=O)=O)N(=O)=O	19.23	C(C)#N	298.0
O=N(=O)c1ccc(Oc2ccccc2)nc1.CCCCN>>CCCCNc1ccc(cn1)N(=O)=O	23.74	C(C)#N	298.0
c1(Oc2ccccc2)ncccc1N(=O)=O.CCCCN>>CCCCNc1ncccc1N(=O)=O	23.28	C(C)#N	298.0
FC(F)(F)c1ccc(Oc2ccccc2)c(c1)N(=O)=O.CCCCN>>CCCCNc1ccc(cc1N(=O)=O)C(F)(F)F	23.35	C(C)#N	298.0
N(=O)(=O)c1ccc(Oc2ccccc2)c(c1)C#N.CCCCN>>CCCCNc1ccc(cc1C#N)N(=O)(=O)	23.41	C(C)#N	298.0
c1(Oc2ccccc2)ccc(cc1N(=O)=O)N(=O)=O.C2CCNC2>>C2CCCN2c1ccc(cc1N(=O)=O)N(=O)=O	18.01	C(C)#N	298.0
c1(Oc2ccccc2)c(cccc1N(=O)=O)N(=O)=O.C2CCNC2>>C2CCCN2c1c(cccc1N(=O)=O)N(=O)=O	19.63	C(C)#N	298.0
O=N(=O)c1ccc(Oc2ccccc2)nc1.C2CCNC2>>C2CCCN2c1ccc(cn1)N(=O)=O	21.28	C(C)#N	298.0
c1(Oc2ccccc2)ncccc1N(=O)=O.C2CCNC2>>C2CCCN2c1ncccc1N(=O)=O	20.56	C(C)#N	298.0
c1(Oc2ccccc2)ccc(cc1N(=O)=O)N(=O)=O.C2CCNCC2>>C2CCCCN2c1ccc(cc1N(=O)=O)N(=O)=O	18.51	C(C)#N	298.0
O=N(=O)c1ccc(Oc2ccccc2)nc1.C2CCNCC2>>C2CCCCN2c1ccc(cn1)N(=O)=O	21.45	C(C)#N	298.0
c1(Oc2ccccc2)ncccc1N(=O)=O.C2CCNCC2>>C2CCCCN2c1ncccc1N(=O)=O	21.84	C(C)#N	298.0
Clc1ncccc1N(=O)=O.[O-]c1ccccc1>>O=N(=O)c2cccnc2Oc3ccccc3	23.94	CO	303.0
Clc1ncccc1N(=O)=O.Cc1ccc([O-])cc1>>Cc1ccc(Oc2ncccc2N(=O)=O)cc1	23.64	CO	303.0
Clc1ncccc1N(=O)=O.COc1ccc([O-])cc1>>COc1ccc(Oc2ncccc2N(=O)=O)cc1	23.49	CO	303.0
Clc1ncccc1N(=O)=O.Clc1ccc([O-])cc1>>Clc1ccc(Oc2ncccc2N(=O)=O)cc1	24.58	CO	303.0
Clc1ncccc1N(=O)=O.Brc1ccc([O-])cc1>>Brc1ccc(Oc2ncccc2N(=O)=O)cc1	24.41	CO	303.0
Clc1ncccc1N(=O)=O.O=N(=O)c1ccc([O-])cc1>>O=N(=O)c1ccc(Oc2ncccc2N(=O)=O)cc1	25.51	CO	303.0
Clc1ncccc1N(=O)=O.Cc1cccc([O-])c1>>Cc1cccc(Oc2ncccc2N(=O)=O)c1	23.83	CO	303.0
Clc1ncccc1N(=O)=O.FC(F)(F)c1cccc([O-])c1>>FC(F)(F)c1cccc(Oc2ncccc2N(=O)=O)c1	24.87	CO	303.0
Clc1ccc(cn1)N(=O)=O.[O-]c1ccccc1>>O=N(=O)c1ccc(Oc2ccccc2)nc1	22.67	CO	303.0
Clc1ccc(cn1)N(=O)=O.Cc1ccc([O-])cc1>>Cc1ccc(Oc2ccc(cn2)N(=O)=O)cc1	22.31	CO	303.0
Clc1ccc(cn1)N(=O)=O.COc1ccc([O-])cc1>>COc1ccc(Oc2ccc(cn2)N(=O)=O)cc1	22.02	CO	303.0
Clc1ccc(cn1)N(=O)=O.Clc1ccc([O-])cc1>>Clc1ccc(Oc2ccc(cn2)N(=O)=O)cc1	23.55	CO	303.0
Clc1ccc(cn1)N(=O)=O.Brc1ccc([O-])cc1>>Brc1ccc(Oc2ccc(cn2)N(=O)=O)cc1	23.37	CO	303.0
Clc1ccc(cn1)N(=O)=O.O=N(=O)c1ccc([O-])cc1>>O=N(=O)c1ccc(Oc2ccc(cn2)N(=O)=O)cc1	24.65	CO	303.0
Clc1ccc(cn1)N(=O)=O.Cc1cccc([O-])c1>>Cc1cccc(Oc2ccc(cn2)N(=O)=O)c1	22.41	CO	303.0
Clc1ccc(cn1)N(=O)=O.FC(F)(F)c1cccc([O-])c1>>FC(F)(F)c1cccc(Oc2ccc(cn2)N(=O)=O)c1	23.9	CO	303.0
COc1cc(ccn1)N(=O)=O.N2CCCCC2>>O=N(=O)c1ccnc(c1)N2CCCCC2	21.71	O	293.0
COc1cc(ccn1)N(=O)=O.N2CCCC2>>O=N(=O)c1ccnc(c1)N2CCCC2	22.73	O	293.0
COc1cc(ccn1)N(=O)=O.N2CCOCC2>>O=N(=O)c1ccnc(c1)N2CCOCC2	24.49	O	293.0
COc1ccc(cn1)N(=O)=O.N2CCCCC2>>O=N(=O)c1ccc(nc1)N2CCCCC2	22.39	O	293.0
COc1ccc(cn1)N(=O)=O.N2CCCC2>>O=N(=O)c1ccc(nc1)N2CCCC2	23.48	O	293.0
COc1ccc(cn1)N(=O)=O.N2CCOCC2>>O=N(=O)c1ccc(nc1)N2CCOCC2	25.35	O	293.0
COc1cc(ccn1)N(=O)=O.CCOC(=O)[CH-]c1ccccc1>>CCOC(=O)C(c1ccccc1)c2cc(ccn2)N(=O)=O	17.67	CS(=O)C	293.0
COc1ccc(cn1)N(=O)=O.CCOC(=O)[CH-]c1ccccc1>>CCOC(=O)C(c1ccccc1)c2ccc(cn2)N(=O)=O	18.88	CS(=O)C	293.0
COc1sc(cc1N(=O)=O)N(=O)=O.N2CCCC2>>O=N(=O)c1cc(N(=O)=O)c(s1)N2CCCC2	16.5	O	293.0
COc1sc(cc1N(=O)=O)N(=O)=O.N2CCCCC2>>O=N(=O)c1cc(N(=O)=O)c(s1)N2CCCCC2	16.91	O	293.0
COc1sc(cc1N(=O)=O)N(=O)=O.N2CCOCC2>>O=N(=O)c1cc(N(=O)=O)c(s1)N2CCOCC2	16.99	O	293.0
COc1sc(cc1C#N)N(=O)=O.N2CCCC2>>O=N(=O)c1cc(C#N)c(s1)N2CCCC2	15.52	C(C)#N	293.0
COc1sc(cc1C#N)N(=O)=O.N2CCCCC2>>O=N(=O)c1cc(C#N)c(s1)N2CCCCC2	16.26	C(C)#N	293.0
COc1sc(cc1C#N)N(=O)=O.N2CCOCC2>>O=N(=O)c1cc(C#N)c(s1)N2CCOCC2	17.98	C(C)#N	293.0
COc1sc(cc1C(=O)C)N(=O)=O.N2CCCC2>>CC(=O)c1cc(sc1N2CCCC2)N(=O)=O	16.21	C(C)#N	293.0
COc1sc(cc1C(=O)C)N(=O)=O.N2CCCCC2>>CC(=O)c1cc(sc1N2CCCCC2)N(=O)=O	17.41	C(C)#N	293.0
COc1sc(cc1C(=O)C)N(=O)=O.N2CCOCC2>>CC(=O)c1cc(sc1N2CCOCC2)N(=O)=O	19.09	C(C)#N	293.0
FC(F)(F)c1cc(cc(c1Cl)N(=O)=O)N(=O)=O.Nc1ccccc1>>FC(F)(F)c1cc(cc(c1Nc2ccccc2)N(=O)=O)N(=O)=O	20.99	CO	298.0
FC(F)(F)c1cc(cc(c1Cl)N(=O)=O)N(=O)=O.Nc1ccc(OC)cc1>>FC(F)(F)c1cc(cc(c1Nc2ccc(OC)cc2)N(=O)=O)N(=O)=O	19.3	CO	298.0
FC(F)(F)c1cc(cc(c1Cl)N(=O)=O)N(=O)=O.Nc1ccc(C)cc1>>FC(F)(F)c1cc(cc(c1Nc2ccc(C)cc2)N(=O)=O)N(=O)=O	20.08	CO	298.0
FC(F)(F)c1cc(cc(c1Cl)N(=O)=O)N(=O)=O.Nc1ccc(Cl)cc1>>FC(F)(F)c1cc(cc(c1Nc2ccc(Cl)cc2)N(=O)=O)N(=O)=O	22.25	CO	298.0
FC(F)(F)c1cc(cc(c1Cl)N(=O)=O)N(=O)=O.Nc1cc(OC)ccc1>>FC(F)(F)c1cc(cc(c1Nc2cc(OC)ccc2)N(=O)=O)N(=O)=O	21.24	CO	298.0
FC(F)(F)c1cc(cc(c1Cl)N(=O)=O)N(=O)=O.Nc1cc(C)ccc1>>FC(F)(F)c1cc(cc(c1Nc2cc(C)ccc2)N(=O)=O)N(=O)=O	20.85	CO	298.0
FC(F)(F)c1cc(cc(c1Cl)N(=O)=O)N(=O)=O.Nc1cc(Cl)ccc1>>FC(F)(F)c1cc(cc(c1Nc2cc(Cl)ccc2)N(=O)=O)N(=O)=O	23.08	CO	298.0
FC(F)(F)c1cc(cc(c1Cl)N(=O)=O)N(=O)=O.Nc1ccccc1>>FC(F)(F)c1cc(cc(c1Nc2ccccc2)N(=O)=O)N(=O)=O	22.06	C(C)#N	298.0
FC(F)(F)c1cc(cc(c1Cl)N(=O)=O)N(=O)=O.Nc1ccc(OC)cc1>>FC(F)(F)c1cc(cc(c1Nc2ccc(OC)cc2)N(=O)=O)N(=O)=O	20.11	C(C)#N	298.0
FC(F)(F)c1cc(cc(c1Cl)N(=O)=O)N(=O)=O.Nc1ccc(C)cc1>>FC(F)(F)c1cc(cc(c1Nc2ccc(C)cc2)N(=O)=O)N(=O)=O	25.06	C(C)#N	298.0
FC(F)(F)c1cc(cc(c1Cl)N(=O)=O)N(=O)=O.Nc1ccc(Cl)cc1>>FC(F)(F)c1cc(cc(c1Nc2ccc(Cl)cc2)N(=O)=O)N(=O)=O	23.41	C(C)#N	298.0
FC(F)(F)c1cc(cc(c1Cl)N(=O)=O)N(=O)=O.Nc1cc(OC)ccc1>>FC(F)(F)c1cc(cc(c1Nc2cc(OC)ccc2)N(=O)=O)N(=O)=O	22.49	C(C)#N	298.0
FC(F)(F)c1cc(cc(c1Cl)N(=O)=O)N(=O)=O.Nc1cc(C)ccc1>>FC(F)(F)c1cc(cc(c1Nc2cc(C)ccc2)N(=O)=O)N(=O)=O	21.78	C(C)#N	298.0
FC(F)(F)c1cc(cc(c1Cl)N(=O)=O)N(=O)=O.Nc1cc(Cl)ccc1>>FC(F)(F)c1cc(cc(c1Nc2cc(Cl)ccc2)N(=O)=O)N(=O)=O	24.45	C(C)#N	298.0
FC(F)(F)c1cc(c(Cl)c(c1)N(=O)=O)N(=O)=O.Nc1ccccc1>>FC(F)(F)c1cc(c(Nc2ccccc2)c(c1)N(=O)=O)N(=O)=O	20.57	C(C)#N	298.0
FC(F)(F)c1cc(c(Cl)c(c1)N(=O)=O)N(=O)=O.Nc1ccc(OC)cc1>>FC(F)(F)c1cc(c(Nc2ccc(OC)cc2)c(c1)N(=O)=O)N(=O)=O	18.93	C(C)#N	298.0
FC(F)(F)c1cc(c(Cl)c(c1)N(=O)=O)N(=O)=O.Nc1ccc(C)cc1>>FC(F)(F)c1cc(c(Nc2ccc(C)cc2)c(c1)N(=O)=O)N(=O)=O	19.54	C(C)#N	298.0
FC(F)(F)c1cc(c(Cl)c(c1)N(=O)=O)N(=O)=O.Nc1ccc(Cl)cc1>>FC(F)(F)c1cc(c(Nc2ccc(Cl)cc2)c(c1)N(=O)=O)N(=O)=O	21.67	C(C)#N	298.0
FC(F)(F)c1cc(c(Cl)c(c1)N(=O)=O)N(=O)=O.Nc1cc(OC)ccc1>>FC(F)(F)c1cc(c(Nc2cc(OC)ccc2)c(c1)N(=O)=O)N(=O)=O	21.03	C(C)#N	298.0
FC(F)(F)c1cc(c(Cl)c(c1)N(=O)=O)N(=O)=O.Nc1cc(C)ccc1>>FC(F)(F)c1cc(c(Nc2cc(C)ccc2)c(c1)N(=O)=O)N(=O)=O	20.34	C(C)#N	298.0
FC(F)(F)c1cc(c(Cl)c(c1)N(=O)=O)N(=O)=O.Nc1cc(Cl)ccc1>>FC(F)(F)c1cc(c(Nc2cc(Cl)ccc2)c(c1)N(=O)=O)N(=O)=O	22.67	C(C)#N	298.0
FC(F)(F)c1cc(c(Cl)c(c1)N(=O)=O)N(=O)=O.Nc1ccccc1>>FC(F)(F)c1cc(c(Nc2ccccc2)c(c1)N(=O)=O)N(=O)=O	20.7	CC1=CC=CC=C1	298.0
FC(F)(F)c1cc(c(Cl)c(c1)N(=O)=O)N(=O)=O.Nc1ccc(OC)cc1>>FC(F)(F)c1cc(c(Nc2ccc(OC)cc2)c(c1)N(=O)=O)N(=O)=O	19.02	CC1=CC=CC=C1	298.0
FC(F)(F)c1cc(c(Cl)c(c1)N(=O)=O)N(=O)=O.Nc1ccc(C)cc1>>FC(F)(F)c1cc(c(Nc2ccc(C)cc2)c(c1)N(=O)=O)N(=O)=O	19.79	CC1=CC=CC=C1	298.0
FC(F)(F)c1cc(c(Cl)c(c1)N(=O)=O)N(=O)=O.Nc1ccc(Cl)cc1>>FC(F)(F)c1cc(c(Nc2ccc(Cl)cc2)c(c1)N(=O)=O)N(=O)=O	21.89	CC1=CC=CC=C1	298.0
FC(F)(F)c1cc(c(Cl)c(c1)N(=O)=O)N(=O)=O.Nc1cc(OC)ccc1>>FC(F)(F)c1cc(c(Nc2cc(OC)ccc2)c(c1)N(=O)=O)N(=O)=O	21.09	CC1=CC=CC=C1	298.0
FC(F)(F)c1cc(c(Cl)c(c1)N(=O)=O)N(=O)=O.Nc1cc(C)ccc1>>FC(F)(F)c1cc(c(Nc2cc(C)ccc2)c(c1)N(=O)=O)N(=O)=O	20.69	CC1=CC=CC=C1	298.0
FC(F)(F)c1cc(c(Cl)c(c1)N(=O)=O)N(=O)=O.Nc1cc(Cl)ccc1>>FC(F)(F)c1cc(c(Nc2cc(Cl)ccc2)c(c1)N(=O)=O)N(=O)=O	23.03	CC1=CC=CC=C1	298.0
Clc1ccc(cc1N(=O)=O)N(=O)=O.C[O-]>>COc1ccc(cc1N(=O)=O)N(=O)=O	19.61	CO	298.0
Clc1ccc(cc1N(=O)=O)S(=O)(=O)C.C[O-]>>COc1ccc(cc1N(=O)=O)S(=O)(=O)C	20.93	CO	298.0
Clc1ccc(cc1N(=O)=O)[N+](C)(C)C.C[O-]>>COc1ccc(cc1N(=O)=O)[N+](C)(C)C	21.63	CO	298.0
Clc1ccc(cc1N(=O)=O)C(=O)C.C[O-]>>COc1ccc(cc1N(=O)=O)C(=O)C	22.2	CO	298.0
Clc1ccc(cc1N(=O)=O)Cl.C[O-]>>COc1ccc(cc1N(=O)=O)Cl	25.27	CO	298.0
Clc1ccc(cc1N(=O)=O).C[O-]>>COc1ccc(cc1N(=O)=O)	26.72	CO	298.0
Brc1ccc(cc1)N(=O)=O.C1CCNCC1>>O=N(=O)c1ccc(cc1)N2CCCCC2	29.98	C1=CC=CC=C1	363.0
Brc1ccc(cc1)S(=O)(=O)C.C1CCNCC1>>CS(=O)(=O)c1ccc(cc1)N2CCCCC2	32.1	C1=CC=CC=C1	363.0
Brc1ccc(cc1)C#N.C1CCNCC1>>N#Cc1ccc(cc1)N2CCCCC2	32.49	C1=CC=CC=C1	363.0
Brc1ccc(cc1)C(=O)C.C1CCNCC1>>CC(=O)c1ccc(cc1)N2CCCCC2	33.09	C1=CC=CC=C1	363.0
Brc1ccc(cc1N(=O)=O)Br.C1CCNCC1>>Brc1ccc(N2CCCCC2)c(c1)N(=O)=O	19.66	N1CCCCC1	298.0
Brc1ccc(cc1N(=O)=O)Cl.C1CCNCC1>>Clc1ccc(N2CCCCC2)c(c1)N(=O)=O	19.86	N1CCCCC1	298.0
Brc1ccc(cc1N(=O)=O)I.C1CCNCC1>>Ic1ccc(N2CCCCC2)c(c1)N(=O)=O	19.88	N1CCCCC1	298.0
Brc1ccc(cc1N(=O)=O)C(=O)[O-].C1CCNCC1>>C(=O)([O-])c1ccc(N2CCCCC2)c(c1)N(=O)=O	20.33	N1CCCCC1	298.0
Brc1ccc(cc1N(=O)=O).C1CCNCC1>>c1ccc(N2CCCCC2)c(c1)N(=O)=O	20.88	N1CCCCC1	298.0
Brc1ccc(cc1N(=O)=O)F.C1CCNCC1>>Fc1ccc(N2CCCCC2)c(c1)N(=O)=O	21.68	N1CCCCC1	298.0
Brc1ccc(cc1N(=O)=O)C(C)(C)C.C1CCNCC1>>CC(C)(C)c1ccc(N2CCCCC2)c(c1)N(=O)=O	21.93	N1CCCCC1	298.0
Brc1ccc(cc1N(=O)=O)C.C1CCNCC1>>Cc1ccc(N2CCCCC2)c(c1)N(=O)=O	22.02	N1CCCCC1	298.0
Brc1ccc(cc1N(=O)=O)OC.C1CCNCC1>>COc1ccc(N2CCCCC2)c(c1)N(=O)=O	23.26	N1CCCCC1	298.0
Brc1ccc(cc1N(=O)=O)OCC.C1CCNCC1>>CCOc1ccc(N2CCCCC2)c(c1)N(=O)=O	23.36	N1CCCCC1	298.0
Brc1ccc(cc1N(=O)=O)N(C)C.C1CCNCC1>>CN(C)c1ccc(N2CCCCC2)c(c1)N(=O)=O	24.85	N1CCCCC1	298.0
Brc1ccc(cc1N(=O)=O)O.C1CCNCC1>>Oc1ccc(N2CCCCC2)c(c1)N(=O)=O	25.29	N1CCCCC1	298.0
Brc1ccc(cc1N(=O)=O)N.C1CCNCC1>>Nc1ccc(N2CCCCC2)c(c1)N(=O)=O	26.2	N1CCCCC1	298.0
Clc1ccc(c2nonc12)N(=O)=O.O1CCNCC1>>O=N(=O)c1ccc(N2CCOCC2)c3nonc13	17.25	C(C)#N	293.0
Clc1ccc(c2nonc12)N(=O)=O.C1CCNCC1>>O=N(=O)c1ccc(N2CCCCC2)c3nonc13	15.75	C(C)#N	293.0
Clc1ccc(c2nonc12)N(=O)=O.C1CCNC1>>O=N(=O)c1ccc(N2CCCC2)c3nonc13	14.92	C(C)#N	293.0
COc1ccc(c2nonc12)N(=O)=O.O1CCNCC1>>O=N(=O)c1ccc(N2CCOCC2)c3nonc13	18.4	C(C)#N	293.0
COc1ccc(c2nonc12)N(=O)=O.C1CCNCC1>>O=N(=O)c1ccc(N2CCCCC2)c3nonc13	16.64	C(C)#N	293.0
COc1ccc(c2nonc12)N(=O)=O.C1CCNC1>>O=N(=O)c1ccc(N2CCCC2)c3nonc13	15.92	C(C)#N	293.0
Clc1ccc(c2nonc12)N(=O)=O.c1ccc(N)cc1>>c1ccc(Nc2ccc(c3nonc23)N(=O)=O)cc1	22.37	C(C)#N	293.0
Clc1ccc(c2nonc12)N(=O)=O.Cc1ccc(N)cc1>>Cc1ccc(Nc2ccc(c3nonc23)N(=O)=O)cc1	21.29	C(C)#N	293.0
Clc1ccc(c2nonc12)N(=O)=O.COc1ccc(N)cc1>>COc1ccc(Nc2ccc(c3nonc23)N(=O)=O)cc1	20.35	C(C)#N	293.0
Clc1ccc(c2nonc12)N(=O)=O.Oc1ccc(N)cc1>>Oc1ccc(Nc2ccc(c3nonc23)N(=O)=O)cc1	19.73	C(C)#N	293.0
COc1ccc(c2nonc12)N(=O)=O.c1ccc(N)cc1>>c1ccc(Nc2ccc(c3nonc23)N(=O)=O)cc1	22.7	C(C)#N	293.0
COc1ccc(c2nonc12)N(=O)=O.Cc1ccc(N)cc1>>Cc1ccc(Nc2ccc(c3nonc23)N(=O)=O)cc1	22.0	C(C)#N	293.0
COc1ccc(c2nonc12)N(=O)=O.COc1ccc(N)cc1>>COc1ccc(Nc2ccc(c3nonc23)N(=O)=O)cc1	21.17	C(C)#N	293.0
COc1ccc(c2nonc12)N(=O)=O.Oc1ccc(N)cc1>>Oc1ccc(Nc2ccc(c3nonc23)N(=O)=O)cc1	20.7	C(C)#N	293.0
Clc1ncnc2ccccc12.Nc1ccccc1>>N(c1ccccc1)c2ncnc3ccccc23	18.0	O	298.0
Clc1ncnc2ccccc12.NN>>NNc1ncnc2ccccc12	19.61	O	298.0
Clc1ncnc2ccccc12.NN>>NNc1ncnc2ccccc12	18.99	C(C)O	298.0
Clc1ncnc2ccccc12.NN>>NNc1ncnc2ccccc12	19.56	O1CCOCC1	298.0
Clc1ncnc2ccccc12.NN>>NNc1ncnc2ccccc12	20.04	C(C)#N	298.0
C1=CC(=CC=C1[N+](=O)[O-])F.[N-]=[N+]=[N-]>>[N-]=[N+]=Nc1ccc([N+](=O)[O-])cc1	17.29	CN(P(=O)(N(C)C)N(C)C)C	298.0
C1=CC(=CC=C1[N+](=O)[O-])F.[N-]=[N+]=[N-]>>[N-]=[N+]=Nc1ccc([N+](=O)[O-])cc1	21.1	C[Si](C)(C)C	298.0
C1=CC(=CC=C1[N+](=O)[O-])F.[N-]=[N+]=[N-]>>[N-]=[N+]=Nc1ccc([N+](=O)[O-])cc1	20.01		298.0
O=N(=O)c1ccc(Oc2cc(cc(c2)N(=O)=O)N(=O)=O)cc1.[N-]=[N+]=[N-]>>[N-]=[N+]=Nc1cc(cc(c1)N(=O)=O)N(=O)=O	21.1	CO	298.0
O=N(=O)c1ccc(Oc2cc(cc(c2)N(=O)=O)N(=O)=O)cc1.[N-]=[N+]=[N-]>>[N-]=[N+]=Nc1cc(cc(c1)N(=O)=O)N(=O)=O	16.47	CN(C=O)C	298.0
Ic1cc(cc(c1)N(=O)=O)N(=O)=O.[Br-]>>Brc1cc(cc(c1)N(=O)=O)N(=O)=O	29.68	CO	298.0
Ic1cc(cc(c1)N(=O)=O)N(=O)=O.[Br-]>>Brc1cc(cc(c1)N(=O)=O)N(=O)=O	23.01	CN(C=O)C	298.0
Ic1cc(cc(c1)N(=O)=O)N(=O)=O.[Cl-]>>Clc1cc(cc(c1)N(=O)=O)N(=O)=O	31.32	CO	298.0
Ic1cc(cc(c1)N(=O)=O)N(=O)=O.[Cl-]>>Clc1cc(cc(c1)N(=O)=O)N(=O)=O	22.46	CN(C=O)C	298.0
Clc1ccc(cc1N(=O)=O)N(=O)=O.C1CCNCC1>>O=N(=O)c1ccc(N2CCCCC2)c(c1)N(=O)=O	19.35	C1CCCCC1	298.0
Clc1ccc(cc1N(=O)=O)N(=O)=O.C1CCNCC1>>O=N(=O)c1ccc(N2CCCCC2)c(c1)N(=O)=O	18.93	C1=CC=CC=C1	298.0
Clc1ccc(cc1N(=O)=O)N(=O)=O.C1CCNCC1>>O=N(=O)c1ccc(N2CCCCC2)c(c1)N(=O)=O	18.87	C(Cl)(Cl)Cl	298.0
Clc1ccc(cc1N(=O)=O)N(=O)=O.C1CCNCC1>>O=N(=O)c1ccc(N2CCCCC2)c(c1)N(=O)=O	18.73	O1CCOCC1	298.0
Clc1ccc(cc1N(=O)=O)N(=O)=O.C1CCNCC1>>O=N(=O)c1ccc(N2CCCCC2)c(c1)N(=O)=O	18.41		298.0
Clc1ccc(cc1N(=O)=O)N(=O)=O.C1CCNCC1>>O=N(=O)c1ccc(N2CCCCC2)c(c1)N(=O)=O	18.37	ClC1=CC=CC=C1	298.0
Clc1ccc(cc1N(=O)=O)N(=O)=O.C1CCNCC1>>O=N(=O)c1ccc(N2CCCCC2)c(c1)N(=O)=O	18.21	C(C)OC(C)=O	298.0
Clc1ccc(cc1N(=O)=O)N(=O)=O.C1CCNCC1>>O=N(=O)c1ccc(N2CCCCC2)c(c1)N(=O)=O	18.15	O1CCCC1	298.0
Clc1ccc(cc1N(=O)=O)N(=O)=O.C1CCNCC1>>O=N(=O)c1ccc(N2CCCCC2)c(c1)N(=O)=O	17.85	CC(=O)C	298.0
Clc1ccc(cc1N(=O)=O)N(=O)=O.C1CCNCC1>>O=N(=O)c1ccc(N2CCCCC2)c(c1)N(=O)=O	17.56	[N+](=O)([O-])C	298.0
Clc1ccc(cc1N(=O)=O)N(=O)=O.C1CCNCC1>>O=N(=O)c1ccc(N2CCCCC2)c(c1)N(=O)=O	17.36	CN(C=O)C	298.0
Clc1ccc(cc1N(=O)=O)N(=O)=O.C1CCNCC1>>O=N(=O)c1ccc(N2CCCCC2)c(c1)N(=O)=O	17.04	CS(=O)C	298.0
Clc1ccc(cc1N(=O)=O)N(=O)=O.C1CCNCC1>>O=N(=O)c1ccc(N2CCCCC2)c(c1)N(=O)=O	19.95	CO	298.0
Clc1ccc(cc1N(=O)=O)N(=O)=O.C1CCNCC1>>O=N(=O)c1ccc(N2CCCCC2)c(c1)N(=O)=O	19.8	C(C)O	298.0
Clc1ccc(cc1N(=O)=O)N(=O)=O.C1CCNCC1>>O=N(=O)c1ccc(N2CCCCC2)c(c1)N(=O)=O	19.77	CC(CO)C	298.0
Clc1ccc(cc1N(=O)=O)N(=O)=O.C1CCNCC1>>O=N(=O)c1ccc(N2CCCCC2)c(c1)N(=O)=O	19.76	C(CC)O	298.0
Clc1ccc(cc1N(=O)=O)N(=O)=O.C1CCNCC1>>O=N(=O)c1ccc(N2CCCCC2)c(c1)N(=O)=O	19.6	CC(C)O	298.0
Clc1ccc(cc1N(=O)=O)N(=O)=O.C1CCNCC1>>O=N(=O)c1ccc(N2CCCCC2)c(c1)N(=O)=O	19.59	CC(CC)O	298.0
Clc1ccc(cc1N(=O)=O)N(=O)=O.C1CCNCC1>>O=N(=O)c1ccc(N2CCCCC2)c(c1)N(=O)=O	20.14	C(C1=CC=CC=C1)O	298.0
Clc1ccc(cc1N(=O)=O)N(=O)=O.C1CCNCC1>>O=N(=O)c1ccc(N2CCCCC2)c(c1)N(=O)=O	19.84	O(C1=CC=CC=C1)CCO	298.0
Clc1ccc(cc1N(=O)=O)N(=O)=O.C1CCNCC1>>O=N(=O)c1ccc(N2CCCCC2)c(c1)N(=O)=O	19.33	COCCO	298.0
Clc1ccc(cc1N(=O)=O)N(=O)=O.C1CCNCC1>>O=N(=O)c1ccc(N2CCCCC2)c(c1)N(=O)=O	19.14	C(COCCO)O	298.0
Clc1ccc(cc1N(=O)=O)N(=O)=O.C1CCNCC1>>O=N(=O)c1ccc(N2CCCCC2)c(c1)N(=O)=O	19.58	CO	288.0
Clc1ccc(cc1N(=O)=O)N(=O)=O.C1CCNCC1>>O=N(=O)c1ccc(N2CCCCC2)c(c1)N(=O)=O	19.43	CC(CO)C	288.0
Clc1ccc(cc1N(=O)=O)N(=O)=O.C1CCNCC1>>O=N(=O)c1ccc(N2CCCCC2)c(c1)N(=O)=O	19.44	C(CC)O	288.0
Clc1ccc(cc1N(=O)=O)N(=O)=O.C1CCNCC1>>O=N(=O)c1ccc(N2CCCCC2)c(c1)N(=O)=O	19.26	CC(C)O	288.0
Clc1ccc(cc1N(=O)=O)N(=O)=O.C1CCNCC1>>O=N(=O)c1ccc(N2CCCCC2)c(c1)N(=O)=O	19.23	CC(CC)O	288.0
Clc1ccc(cc1N(=O)=O)N(=O)=O.C1CCNCC1>>O=N(=O)c1ccc(N2CCCCC2)c(c1)N(=O)=O	19.86	C(C1=CC=CC=C1)O	288.0
Clc1ccc(cc1N(=O)=O)N(=O)=O.C1CCNCC1>>O=N(=O)c1ccc(N2CCCCC2)c(c1)N(=O)=O	19.56	O(C1=CC=CC=C1)CCO	288.0
Clc1ccc(cc1N(=O)=O)N(=O)=O.C1CCNCC1>>O=N(=O)c1ccc(N2CCCCC2)c(c1)N(=O)=O	18.97	COCCO	288.0
Clc1ccc(cc1N(=O)=O)N(=O)=O.C1CCNCC1>>O=N(=O)c1ccc(N2CCCCC2)c(c1)N(=O)=O	18.82	C(COCCO)O	288.0
Clc1ccc(cc1N(=O)=O)N(=O)=O.C1CCNCC1>>O=N(=O)c1ccc(N2CCCCC2)c(c1)N(=O)=O	20.55	CO	313.0
Clc1ccc(cc1N(=O)=O)N(=O)=O.C1CCNCC1>>O=N(=O)c1ccc(N2CCCCC2)c(c1)N(=O)=O	20.24	CC(CO)C	313.0
Clc1ccc(cc1N(=O)=O)N(=O)=O.C1CCNCC1>>O=N(=O)c1ccc(N2CCCCC2)c(c1)N(=O)=O	20.22	C(CC)O	313.0
Clc1ccc(cc1N(=O)=O)N(=O)=O.C1CCNCC1>>O=N(=O)c1ccc(N2CCCCC2)c(c1)N(=O)=O	20.05	CC(C)O	313.0
Clc1ccc(cc1N(=O)=O)N(=O)=O.C1CCNCC1>>O=N(=O)c1ccc(N2CCCCC2)c(c1)N(=O)=O	20.08	CC(CC)O	313.0
Clc1ccc(cc1N(=O)=O)N(=O)=O.C1CCNCC1>>O=N(=O)c1ccc(N2CCCCC2)c(c1)N(=O)=O	20.54	C(C1=CC=CC=C1)O	313.0
Clc1ccc(cc1N(=O)=O)N(=O)=O.C1CCNCC1>>O=N(=O)c1ccc(N2CCCCC2)c(c1)N(=O)=O	20.25	O(C1=CC=CC=C1)CCO	313.0
Clc1ccc(cc1N(=O)=O)N(=O)=O.C1CCNCC1>>O=N(=O)c1ccc(N2CCCCC2)c(c1)N(=O)=O	19.82	COCCO	313.0
Clc1ccc(cc1N(=O)=O)N(=O)=O.C1CCNCC1>>O=N(=O)c1ccc(N2CCCCC2)c(c1)N(=O)=O	19.6	C(COCCO)O	313.0
