# Supplementary material for: Machine learning meets mechanistic modelling for accurate prediction of experimental activation energies
Source: Chem Sci. 2020 Nov 5;12(3):1163–75. doi: 10.1039/d0sc04896h (PMC9528810; doi:10.1039/d0sc04896h)
Supplement: SC-012-D0SC04896H-s002 [file SC-012-D0SC04896H-s002.zip › SC-012-D0SC04896H-s089.ipynb]

# %% [code]
from pathlib import Path

import joblib
import matplotlib
import matplotlib.pyplot as plt
import numpy as np
import pandas as pd
import seaborn as sns
import scipy.stats
from scipy.stats import probplot

# Import models
from sklearn.dummy import DummyRegressor
from sklearn.neighbors import KNeighborsRegressor
from sklearn.linear_model import LinearRegression, Ridge, BayesianRidge, ARDRegression
from sklearn.svm import SVR
from sklearn.gaussian_process import GaussianProcessRegressor
from sklearn.gaussian_process.kernels import RBF, RationalQuadratic, Matern, ConstantKernel, WhiteKernel
from sklearn.ensemble import RandomForestRegressor, GradientBoostingRegressor
from sklearn.cross_decomposition import PLSRegression

from sklearn.base import clone
from sklearn.pipeline import make_pipeline
from sklearn.compose import TransformedTargetRegressor, ColumnTransformer
from sklearn.model_selection import cross_val_score, RepeatedKFold, permutation_test_score, LeaveOneGroupOut
from sklearn.preprocessing import PolynomialFeatures, StandardScaler
from sklearn.metrics import r2_score, mean_absolute_error, mean_squared_error, make_scorer

from yellowbrick.regressor import PredictionError

from analyze_snar.statistics import bbc_cv_correction
from analyze_snar.statistics import score_r2, score_mae, score_mse
from analyze_snar.evaluation_tools import EstFamily, extract_family_results, score_estimator_family, ScoringFunction

# %% [markdown]
Plotting options

# %% [code]
plt.style.use("default")
%matplotlib inline
%config InlineBackend.figure_format = "png"
figsize_default = np.array(matplotlib.rc_params()["figure.figsize"])

# %% [markdown]
### Load training data

# %% [code]
train = np.load("train_test_data/train_indices.npy")
test = np.load("train_test_data/test_indices.npy")

# %% [code]
X = pd.read_csv("train_test_data/X.csv", index_col=0).loc[train]
X_s = pd.read_csv("train_test_data/X_s.csv", index_col=0).loc[train]
X_ts = pd.read_csv("train_test_data/X_ts.csv", index_col=0).loc[train]
X_no_ts = pd.read_csv("train_test_data/X_no_ts.csv", index_col=0).loc[train]
X_surf = pd.read_csv("train_test_data/X_surf.csv", index_col=0).loc[train]
X_trad = pd.read_csv("train_test_data/X_trad.csv", index_col=0).loc[train]
X_ohe = pd.read_csv("train_test_data/X_ohe.csv", index_col=0).loc[train]
X_morgan_1 = pd.read_csv("train_test_data/X_morgan_1.csv", index_col=0).loc[train]
X_morgan_2 = pd.read_csv("train_test_data/X_morgan_2.csv", index_col=0).loc[train]
X_morgan_3 = pd.read_csv("train_test_data/X_morgan_3.csv", index_col=0).loc[train]
X_morgan_3_bit = pd.read_csv("train_test_data/X_morgan_3_bit.csv", index_col=0).loc[train]
X_morgan_3_512 = pd.read_csv("train_test_data/X_morgan_3_512.csv", index_col=0).loc[train]
X_morgan_3_2048 = pd.read_csv("train_test_data/X_morgan_3_2048.csv", index_col=0).loc[train]
X_morgan_4 = pd.read_csv("train_test_data/X_morgan_4.csv", index_col=0).loc[train]
X_morgan_5 = pd.read_csv("train_test_data/X_morgan_5.csv", index_col=0).loc[train]
X_morgan_6 = pd.read_csv("train_test_data/X_morgan_6.csv", index_col=0).loc[train]
X_bert_ft = pd.read_csv("train_test_data/X_bert_ft.csv", index_col=0).loc[train]
X_bert_pt = pd.read_csv("train_test_data/X_bert_pt.csv", index_col=0).loc[train]
X_isida_seq_6 = pd.read_csv("train_test_data/X_isida_seq_6.csv", index_col=0).loc[train]
X_isida_seq_8 = pd.read_csv("train_test_data/X_isida_seq_8.csv", index_col=0).loc[train]
X_isida_atom_4 = pd.read_csv("train_test_data/X_isida_atom_4.csv", index_col=0).loc[train]
X_isida_atom_8 = pd.read_csv("train_test_data/X_isida_atom_8.csv", index_col=0).loc[train]
activation_energies = pd.read_csv("train_test_data/activation_energies.csv", index_col=0).loc[train]
y = pd.read_csv("train_test_data/y.csv", index_col=0).loc[train].values.reshape(-1)

# %% [code]
X_poc_morgan_3 = pd.concat([X_morgan_3.iloc[:,:-5], X], axis=1)
X_poc_bert = pd.concat([X_bert_pt.iloc[:,:-5], X], axis=1)

# %% [code]
X.shape

# %% [markdown]
### Select DFT energy

# %% [code]
results = {"type": [], "raw_rmse": [], "raw_mae": [], "raw_r2": [], "linear_rmse": [], "linear_mae": [], "linear_r2": [], "clustering": []}
for label in ("ts", "nu", "none"):
    print(label)
    fig, ax = plt.subplots(1, 3, figsize=(12, 6))
    for i, energy in enumerate(["activation_energy", "activation_energy_qh_truhlar", "activation_energy_qh_grimme"]):
        x_, y_ = activation_energies[f"{energy}_{label}"].values.reshape(-1, 1), y
        visualizer = PredictionError(LinearRegression(), ax=ax[i])
        visualizer.fit(x_, y_)
        visualizer.score(x_, y_)
        visualizer.finalize()
        ax[i].title.set_text(energy)
        results["type"].append(energy)
        results["raw_rmse"].append(np.sqrt(mean_squared_error(y_, x_)))
        results["raw_mae"].append(mean_absolute_error(y_, x_))
        results["raw_r2"].append(r2_score(y_, x_))
        preds = LinearRegression().fit(x_, y_).predict(x_)
        results["linear_rmse"].append(np.sqrt(mean_squared_error(y_, preds)))
        results["linear_mae"].append(mean_absolute_error(y_, preds))
        results["linear_r2"].append(r2_score(y_, preds))    
        results["clustering"].append(label)
    plt.show()

# %% [code]
results_df = pd.DataFrame(results)
sns.barplot(x="clustering", y="linear_mae", hue="type", data=results_df)

# %% [code]
results_df

# %% [markdown]
Proceed with qh_grimme and full clustering (TS + nu) as well as no clustering for comparison

# %% [code]
activation_energy = activation_energies["activation_energy_qh_grimme_ts"]

# %% [code]
X["activation_energy"] = activation_energy
X_s["activation_energy"] = activation_energy
X_ts["activation_energy"] = activation_energy

# %% [markdown]
DFT activation energy

# %% [code]
X_dft = X[["activation_energy"]]

# %% [markdown]
### Investigate features

# %% [code]
fig, ax = plt.subplots(figsize=figsize_default * [2, 2])
sns.heatmap(X.corr(), cmap="RdBu")

# %% [code]
vifs = pd.Series(np.linalg.inv(X.corr("pearson")).diagonal(), index=X.columns, name="VIF")

# %% [code]
vifs.sort_values(ascending=False).plot.bar()
plt.yscale("log")
plt.axhline(10, linestyle="--", color="gray")
plt.ylabel("VIF")
plt.xlabel("Feature")

# %% [markdown]
### Simple checks with linear model

# %% [markdown]
Residuals with train test split 

# %% [code]
lr = LinearRegression()
lr.fit(X, y)
preds = lr.predict(X)
residuals = preds - y
plt.scatter(preds, residuals)

# %% [markdown]
qq plot

# %% [code]
_ = probplot(residuals, plot=plt)

# %% [markdown]
### Set up models

# %% [markdown]
GPR

# %% [code]
kernel = ConstantKernel() * Matern(nu=1.5) + WhiteKernel()
est = make_pipeline(StandardScaler(), GaussianProcessRegressor(kernel=kernel, random_state=1))
est_gpr_matern_3_2 = TransformedTargetRegressor(regressor=est, transformer=StandardScaler())

# %% [code]
kernel = ConstantKernel() * Matern(nu=1.5) + WhiteKernel()
ct = ColumnTransformer([("columntransformer", StandardScaler(), slice(-5, None))], remainder="passthrough")
est = make_pipeline(ct, GaussianProcessRegressor(kernel=kernel, random_state=1))
est_gpr_matern_3_2_cat = TransformedTargetRegressor(regressor=est, transformer=StandardScaler())

# %% [code]
kernel = ConstantKernel() * Matern(nu=1.5) + WhiteKernel()
ct = ColumnTransformer([("columntransformer", StandardScaler(), slice(-34, None))], remainder="passthrough")
est = make_pipeline(ct, GaussianProcessRegressor(kernel=kernel, random_state=1))
est_gpr_matern_3_2_cat_34 = TransformedTargetRegressor(regressor=est, transformer=StandardScaler())

# %% [code]
kernel = ConstantKernel() * Matern(nu=2.5) + WhiteKernel()
est = make_pipeline(StandardScaler(), GaussianProcessRegressor(kernel=kernel, random_state=1))
est_gpr_matern_5_2 = TransformedTargetRegressor(regressor=est, transformer=StandardScaler())

# %% [code]
kernel = ConstantKernel() * RBF() + WhiteKernel()
est = make_pipeline(StandardScaler(), GaussianProcessRegressor(kernel=kernel, random_state=1))
est_gpr_rbf = TransformedTargetRegressor(regressor=est, transformer=StandardScaler())

# %% [code]
kernel = ConstantKernel() * RationalQuadratic() + WhiteKernel()
est = make_pipeline(StandardScaler(), GaussianProcessRegressor(kernel=kernel, random_state=1))
est_gpr_rq = TransformedTargetRegressor(regressor=est, transformer=StandardScaler())

# %% [markdown]
### Modelling

# %% [markdown]
Set up CV folds

# %% [code]
n_folds = 10
n_repeats = 1
cv_folds = list(RepeatedKFold(n_folds, n_repeats, random_state=1).split(y))

# %% [markdown]
Set up scoring functions

# %% [code]
scoring_functions = [ScoringFunction("r2", score_r2, True),
                     ScoringFunction("mae", score_mae, False), 
                     ScoringFunction("rmse", lambda x, y: score_mse(x, y, squared=False), False),
                    ]

# %% [markdown]
Set up families of estimators to test 

# %% [code]
est_families_path = Path("est_families.joblib")
if est_families_path.is_file():
    with open(est_families_path, "rb") as file:
        est_families = joblib.load(file)
else:
    est_families = []

family_results_path = Path("family_results.joblib")
if family_results_path.is_file():
    with open(family_results_path, "rb") as file:
        family_results = joblib.load(file)
else:
    family_results = {scoring_function.name: {} for scoring_function in scoring_functions}

# %% [code]
est_families_additions = [
    # Base line models
    EstFamily("DFT LR", LinearRegression(), X_dft, None),
    EstFamily("DFT GPR M 1.5", clone(est_gpr_matern_3_2), X_dft, None),
    EstFamily("DFT LR FI", LinearRegression(fit_intercept=False), X_dft, None),
    EstFamily("Mean", DummyRegressor(strategy="mean"), X, None),
    EstFamily("Median", DummyRegressor(strategy="median"), X, None),
    
    # Main methods for full descriptor set
    EstFamily("LR", LinearRegression(), X, None),
    EstFamily("KNN", KNeighborsRegressor(), X, {"n_neighbors": np.arange(1, 19, 3)}),
    EstFamily("KNN PF", make_pipeline(PolynomialFeatures(2), KNeighborsRegressor()), X, {"kneighborsregressor__n_neighbors": np.arange(1, 19, 3)}),
    EstFamily("LR PF", make_pipeline(PolynomialFeatures(2), LinearRegression()), X, None),
    EstFamily("BR", BayesianRidge(), X, None),
    EstFamily("BR PF", make_pipeline(PolynomialFeatures(2), BayesianRidge()), X, None),
    EstFamily("ARD", ARDRegression(), X, None),
    EstFamily("ARD PF", make_pipeline(PolynomialFeatures(2), ARDRegression()), X, None),
    EstFamily("PLS", PLSRegression(), X, {"n_components": np.arange(1, 15)}),
    EstFamily("PLS PF", make_pipeline(PolynomialFeatures(2), PLSRegression()), X, {"plsregression__n_components": np.arange(1, 15)}),
    EstFamily("GPR RBF", clone(est_gpr_rbf), X, None),
    EstFamily("GPR M 1.5", clone(est_gpr_matern_3_2), X, None),
    EstFamily("GPR M 2.5", clone(est_gpr_matern_5_2), X, None),
    EstFamily("GPR RQ", clone(est_gpr_rq), X, None),    
    EstFamily("RF", RandomForestRegressor(random_state=1), X, {"n_estimators": [10, 20, 100, 200], "max_depth": [5, 10, 15, 20, None]}),
    EstFamily("GB", GradientBoostingRegressor(n_estimators=1000, n_iter_no_change=10, random_state=1), X, {"learning_rate": [0.001, 0.01, 0.1], "max_depth": [1, 2, 3, 4, 5]}),
    EstFamily("SVR", make_pipeline(StandardScaler(), SVR()), X, {"svr__C": np.logspace(-3, 3, 10) , "svr__gamma": np.logspace(-3, 3, 10)}),
    
    # Different datasets: Full, no TS, only TS, Surface, Traditional
    EstFamily("GPR M 1.5 S", clone(est_gpr_matern_3_2), X_s, None),
    EstFamily("GPR M 1.5 no TS", clone(est_gpr_matern_3_2), X_no_ts, None),
    EstFamily("GPR M 1.5 TS", clone(est_gpr_matern_3_2), X_ts, None),
    EstFamily("GPR M 1.5 Surf", clone(est_gpr_matern_3_2), X_surf, None),
    EstFamily("GPR M 1.5 Trad", clone(est_gpr_matern_3_2), X_trad, None),
    EstFamily("GPR M 1.5 POC Morgan3", clone(est_gpr_matern_3_2_cat_34), X_poc_morgan_3, None),
    EstFamily("GPR M 1.5 POC BERT", clone(est_gpr_matern_3_2_cat_34), X_poc_bert, None),
    EstFamily("RF GS POC Morgan3", RandomForestRegressor(random_state=1), X_poc_morgan_3, {"n_estimators": [10, 20, 100, 200], "max_depth": [5, 10, 15, 20, None]}),
    
    # Baseline comparisons OHE, RFPs, ISIDA
    EstFamily("GPR M 1.5 OHE", clone(est_gpr_matern_3_2_cat), X_ohe, None),
    EstFamily("GPR M 1.5 Morgan1", clone(est_gpr_matern_3_2_cat), X_morgan_1, None),
    EstFamily("GPR M 1.5 Morgan2", clone(est_gpr_matern_3_2_cat), X_morgan_2, None),
    EstFamily("GPR M 1.5 Morgan3", clone(est_gpr_matern_3_2_cat), X_morgan_3, None),
    EstFamily("GPR M 1.5 Morgan3 bit", clone(est_gpr_matern_3_2_cat), X_morgan_3_bit, None),
    EstFamily("GPR M 1.5 Morgan3 512", clone(est_gpr_matern_3_2_cat), X_morgan_3_512, None),
    EstFamily("GPR M 1.5 Morgan3 2048", clone(est_gpr_matern_3_2_cat), X_morgan_3_2048, None),
    EstFamily("GPR M 1.5 Morgan4", clone(est_gpr_matern_3_2_cat), X_morgan_4, None),
    EstFamily("GPR M 1.5 Morgen5", clone(est_gpr_matern_3_2_cat), X_morgan_5, None),
    EstFamily("GPR M 1.5 Morgan6", clone(est_gpr_matern_3_2_cat), X_morgan_6, None),
    EstFamily("GPR M 1.5 BERT ft", clone(est_gpr_matern_3_2_cat), X_bert_ft, None),
    EstFamily("GPR M 1.5 BERT pt", clone(est_gpr_matern_3_2_cat), X_bert_pt, None),
    EstFamily("GPR M 1.5 I seq 6", clone(est_gpr_matern_3_2_cat), X_isida_seq_6, None),
    EstFamily("GPR M 1.5 I seq 8", clone(est_gpr_matern_3_2_cat), X_isida_seq_8, None),
    EstFamily("GPR M 1.5 I atom 4", clone(est_gpr_matern_3_2_cat), X_isida_atom_4, None),
    EstFamily("GPR M 1.5 I atom 8", clone(est_gpr_matern_3_2_cat), X_isida_atom_8, None),
]

for est_family in est_families_additions:
    if est_family.name not in [est_family.name for est_family in est_families]:
        est_families.append(est_family)

# %% [markdown]
Run CV for estimators

# %% [code]
for est_fam in est_families:
    score_estimator_family(est_fam, y, scoring_functions, cv_folds, n_repeats)

# %% [markdown]
Extract results

# %% [code]
for est_fam in est_families:
    extract_family_results(est_fam, family_results, y, scoring_functions, cv_folds, n_repeats)

# %% [code]
score_name = "rmse"
for est_family in est_families:
    name = est_family.name
    score = est_family.corrected_scores[score_name]
    standard_errors = est_family.corrected_standard_errors[score_name] - est_family.corrected_scores[score_name]
    print(f"{name:30s}{score:>10.2f}{standard_errors[0]:>10.2f}{standard_errors[1]:>10.2f}")

# %% [markdown]
Save the results with joblib

# %% [code]
#with open('est_families.joblib', 'wb') as file:
#    joblib.dump(est_families, file, compress=True)
#with open('family_results.joblib', 'wb') as file:
#    joblib.dump(family_results, file, compress=True)

# %% [markdown]
Add results from DFT

# %% [code]
dft_mae = score_mae(y, X["activation_energy"].values)
dft_rmse = score_mse(y, X["activation_energy"].values, squared=False)
dft_r2 = score_r2(y, X["activation_energy"].values)
dft_scores = {"mae": dft_mae, "rmse": dft_rmse, "r2": dft_r2}
print("mae:", dft_mae)
print("rmse:", dft_rmse)
print("r2:", dft_r2)

# %% [code]
score_names = ["mae", "rmse", "r2"]

# %% [code]
test_family_results = family_results
for score_name in score_names:
    test_family_results[score_name]["DFT"] = {"corrected_score": dft_scores[score_name], "standard_error": [0, 0]}

# %% [code]
%matplotlib inline
%config InlineBackend.figure_format = "png"

# %% [code]
def plot(scores_names, plot_list, test_family_results, width=1):
    for score_name in score_names:
        figsize = matplotlib.rcParams['figure.figsize'] * np.array([width, 1])
        fig, ax = plt.subplots(figsize=figsize)
        plot_df = pd.DataFrame(test_family_results[score_name]).T.loc[plot_list]
        yerr = np.vstack(plot_df["standard_error"].values).T
        ax.bar(labels, plot_df["corrected_score"], yerr=yerr)
        ax.tick_params("x", rotation=45)
        if score_name in ["mae", "rmse"]:
            ax.set_ylabel(f"{score_name.upper()} (kcal/mol)")
        if score_name in ["mae"]:
            ax.axhline(1.0, linestyle="--", color="k", label="Chemical accuracy")
        if score_name in ["r2"]:
            ax.set_ylim(0.5, 1.0)
        #ax.set_title(score_name.upper())    

# %% [code]
score_names = ["mae"]
plot_list = ["LR", "ARD PF", "RF", "SVR", "GPR M 1.5"]
labels = ["LR", "ARD PF", "RF", "SVR", "GPR M 1.5"]
plot(score_names, plot_list, test_family_results, width=1)

# %% [code]
score_names = ["mae"]
plot_list = ["Mean", "DFT", "DFT LR", "GPR M 1.5"]
labels = ["Mean", "Raw DFT", "DFT LR", "GPR M 1.5"]
plot(score_names, plot_list, test_family_results)

# %% [code]
score_names = ["mae"]
plot_list = ["GPR M 1.5 S", "GPR M 1.5 no TS", "GPR M 1.5"]
labels = ["Small", "No TS", "TS"]
plot(score_names, plot_list, test_family_results)

# %% [code]
score_names = ["mae"]
plot_list = ["Mean", "GPR M 1.5 OHE", "GPR M 1.5 I atom", "GPR M 1.5 I seq", "GPR M 1.5 Morgan3"]
labels = ["Mean", "OHE", "ISIDA atom", "ISIDA seq", "Morgan3"]
plot(score_names, plot_list, test_family_results)

# %% [markdown]
Get best overall estimator

# %% [code]
best_scoring_function = scoring_functions[1]
n_top = 3

scoring_name = best_scoring_function.name
scoring_function = best_scoring_function.function
if best_scoring_function.greater_is_better:
    selection_function = lambda x: np.argsort(x)[::-1]
else:
    selection_function = np.argsort

print("Chosen scoring function:", scoring_name)

# %% [code]
all_scores = np.array([est_fam.corrected_scores[scoring_name] for est_fam in est_families])
best_k = selection_function(all_scores)[:n_top]
for i in best_k:
    est_family = est_families[i]
    name = est_family.name
    score = est_family.corrected_scores[scoring_name]
    print(f"{name:15s}{score:.3f}")

# %% [code]
best_family = est_families[best_k[0]]
best_estimator = best_family.best_estimators[scoring_name]
best_index = best_family.best_indices[scoring_name]
best_score = best_family.best_scores[scoring_name]

# %% [code]
best_cv_preds = best_family.cv_preds[:, best_index].reshape(-1)

# %% [code]
plt.scatter(y, best_cv_preds)

# %% [code]
residuals = best_cv_preds - y
residuals.shape
plt.scatter(y, residuals)
plt.show()
_ = probplot(residuals, plot=plt)

# %% [markdown]
### Estimate bias from choosing the best method

# %% [code]
all_preds = []
for est_fam in est_families:
    all_preds.append(est_fam.cv_preds)
all_preds = np.hstack(all_preds)    

# %% [code]
corrected_score, ci, all_scores = bbc_cv_correction(all_preds, y,
                                                scoring=best_scoring_function.name,
                                                greater_is_better=best_scoring_function.greater_is_better,
                                                return_scores=True,
                                                alpha=[0.05, 0.5],
                                                n_boot=1000)

# %% [code]
bias = corrected_score - best_score

# %% [code]
print(f"{'Corrected score:':20s}{corrected_score:.3f}")
print(f"{'Best score:':20s}{best_score:.3f}")
print(f"{'Bias:':20s}{bias:.3f}")
print(f"{'95% CI:':20s}" + '-'.join([f'{i:.3f}' for i in ci[0]]))
print(f"{'50% CI:':20s}" + '-'.join([f'{i:.3f}' for i in ci[1]]))

# %% [markdown]
#### Y-scrambling test

# %% [code]
for scoring_function in scoring_functions:
    print(scoring_function.name)
    true_score, permutation_scores, p_value = permutation_test_score(best_estimator, X, y, cv=cv_folds, n_permutations=10, scoring=make_scorer(scoring_function.function), random_state=1)
    permutation_score_avg = np.mean(permutation_scores)
    print("True score:", true_score)
    print("Permutation score average:", permutation_score_avg)

# %% [markdown]
#### Leave groups out tests 

# %% [markdown]
Leave groups with same reaction but different solvents out

# %% [code]
group_indices = np.load("train_test_data/group_indices.npy")[train]
groups, counts = np.unique(group_indices, return_counts=True)
cv_groups = groups[counts > 1]

# %% [markdown]
Xfull dataset

# %% [code]
scores = []
for group in cv_groups:
    est = clone(best_estimator)
    group_test = np.where(group_indices == group)[0]
    group_train = np.where(group_indices != group)[0]
    est.fit(X.iloc[group_train], y[group_train])
    preds = est.predict(X.iloc[group_test])
    score = mean_absolute_error(y[group_test], preds)
    scores.append(score)
scores = np.array(scores)

# %% [code]
mae = scores.mean()
standard_error = scipy.stats.sem(scores)
print(f"MAE: {mae:.2f}")
print(f"Standar error: {standard_error:.2f}")

# %% [markdown]
X_bert dataset

# %% [code]
scores = []
for group in cv_groups:
    est = clone(est_gpr_matern_3_2_cat)
    group_test = np.where(group_indices == group)[0]
    group_train = np.where(group_indices != group)[0]
    est.fit(X_bert_pt.iloc[group_train], y[group_train])
    preds = est.predict(X_bert_pt.iloc[group_test])
    score = mean_absolute_error(y[group_test], preds)
    scores.append(score)
scores = np.array(scores)

# %% [code]
mae = scores.mean()
standard_error = scipy.stats.sem(scores)
print(f"MAE: {mae:.2f}")
print(f"Standar error: {standard_error:.2f}")

# %% [markdown]
Leave substrates out

# %% [code]
substrate_indices = np.load("train_test_data/substrate_indices.npy")[train]
scores = cross_val_score(best_estimator, X, y, cv=LeaveOneGroupOut().split(X, y, substrate_indices), scoring=make_scorer(mean_absolute_error), n_jobs=-1)

# %% [code]
mae = scores.mean()
standard_error = scipy.stats.sem(scores)
print(f"MAE: {mae:.2f}")
print(f"Standard error: {standard_error:.2f}")

# %% [markdown]
Leave nucleophiles out

# %% [code]
nu_indices = np.load("train_test_data/nu_indices.npy")[train]
scores = cross_val_score(best_estimator, X, y, cv=LeaveOneGroupOut().split(X, y, nu_indices), scoring=make_scorer(mean_absolute_error), n_jobs=-1)

# %% [code]
mae = scores.mean()
standard_error = scipy.stats.sem(scores)
print(f"MAE: {mae:.2f}")
print(f"Standard error: {standard_error:.2f}")

# %% [markdown]
### Fingerprint models

# %% [code]
scores = [("r2", "R$^2$"), ("mae", "MAE (kcal/mol)"), ("rmse", "RMSE (kcal/mol)")]
lengths = np.array([1, 2, 3, 4])
for score_name, y_label in scores:
    model_name = "GPR M 1.5 Morgan{}"
    scores = [family_results[score_name][model_name.format(length)]["best_score"] for length in lengths]
    errors = np.array([family_results[score_name][model_name.format(length)]["standard_error"] for length in lengths]).T
    plt.errorbar(lengths / 2, scores, yerr=errors, ecolor="lightgrey", fmt="-o")
    plt.xlabel("Morgan FP radius")
    plt.ylabel(y_label)
    plt.show()

# %% [markdown]
# Make plots for paper

# %% [markdown]
Model performance

# %% [code]
figsize_default = np.array(matplotlib.rc_params()["figure.figsize"])
%config InlineBackend.figure_format = "svg"

# %% [code]
plot_list = ["LR", "ARD PF", "RF", "SVR", "GPR M 1.5"]
all_labels = ["LR", "ARD PF", "RF", "SVR", "GPR M 3/2"]

# %% [code]
plot_df = pd.DataFrame(test_family_results["mae"])[plot_list]
plot_df = plot_df.T
all_scores = plot_df["corrected_score"]
all_yerr = np.vstack(plot_df["standard_error"].values).T

# %% [code]
plot_list = ["Mean", "DFT", "DFT LR", "GPR M 1.5"]
dft_labels = ["Mean", "Raw DFT", "DFT LR", "GPR M 3/2"]
plot_df = pd.DataFrame(test_family_results["mae"])[plot_list]
plot_df = plot_df.T
dft_scores = plot_df["corrected_score"]
dft_yerr = np.vstack(plot_df["standard_error"].values).T
dft_yerr[:,1] = None

# %% [code]
plot_list = ["GPR M 1.5 S", "GPR M 1.5 no TS", "GPR M 1.5"]
feature_labels = ["Small", "No TS", "Full"]
plot_df = pd.DataFrame(test_family_results["mae"])[plot_list]
plot_df = plot_df.T
feature_scores = plot_df["corrected_score"]
feature_yerr = np.vstack(plot_df["standard_error"].values).T

# %% [code]
plot_list = ["GPR M 1.5 I atom 4", "GPR M 1.5 I seq 6", "GPR M 1.5 Morgan3", "GPR M 1.5 BERT pt", "GPR M 1.5"]
structure_labels = ["ISIDA atom", "ISIDA seq", "Morgan3", "BERT", "Full"]
plot_df = pd.DataFrame(test_family_results["mae"])[plot_list]
plot_df = plot_df.T
structure_scores = plot_df["corrected_score"]
structure_yerr = np.vstack(plot_df["standard_error"].values).T

# %% [code]
fix, ax = plt.subplots(2, 2, figsize=figsize_default * [2, 2])
ax[0,0].bar(all_labels, all_scores, yerr=all_yerr, ecolor="black", capsize=2, error_kw={"linewidth": 1}, color=["tab:blue"]  * 4 + ["tab:orange"])
ax[0,0].set_ylim(0, 1.5)
ax[0,0].axhline(1.0, linestyle="--", color="dimgray", label="Chemical accuracy", zorder=0)
ax[0,0].text(0.6, 0.7, "Chemical accuracy", transform=ax[0,0].transAxes, fontsize=12)
ax[0,0].set_title("Hybrid models")
ax[0,0].set_ylabel("MAE (kcal/mol)")
ax[0,1].bar(dft_labels, dft_scores, yerr=dft_yerr, ecolor="black", capsize=2, error_kw={"linewidth": 1}, color=["tab:blue"]  * 3 + ["tab:orange"])
ax[0,1].set_title("DFT vs. hybrid")
ax[0,1].set_ylabel("MAE (kcal/mol)")
ax[1,0].bar(feature_labels, feature_scores, yerr=feature_yerr, ecolor="black", capsize=2, error_kw={"linewidth": 1}, color=["tab:blue"]  * 2 + ["tab:orange"])
ax[1,0].set_title("Physical organic feature sets")
ax[1,0].set_ylabel("MAE (kcal/mol)")
ax[1,1].bar(structure_labels, structure_scores, yerr=structure_yerr, ecolor="black", capsize=2, error_kw={"linewidth": 1}, color=["tab:blue"]  * 4 + ["tab:orange"])
ax[1,1].set_ylim(0, 1.5)
ax[1,1].set_title("Structural feature sets")
ax[1,1].set_ylabel("MAE (kcal/mol)")

# Place labels
label_size = 14
label_placement = (-0.15, 1.0)
ax[0,0].text(*label_placement, "(a)", transform=ax[0,0].transAxes, fontweight="bold", fontsize=label_size)
ax[0,1].text(*label_placement, "(b)", transform=ax[0,1].transAxes, fontweight="bold", fontsize=label_size)
ax[1,0].text(*label_placement, "(c)", transform=ax[1,0].transAxes, fontweight="bold", fontsize=label_size)
ax[1,1].text(*label_placement, "(d)", transform=ax[1,1].transAxes, fontweight="bold", fontsize=label_size)

# %% [markdown]
All plots

# %% [code]
plot_list = []
all_labels = [ "GPR M 3/2"]
plot_df = pd.DataFrame(test_family_results["mae"])[plot_list]
plot_df = plot_df.T
all_scores = plot_df["corrected_score"]
all_yerr = np.vstack(plot_df["standard_error"].values).T

plot_list = [ "GPR M 1.5"]
structure_labels = [, "Full"]
plot_df = pd.DataFrame(test_family_results["mae"])[plot_list]
plot_df = plot_df.T
structure_scores = plot_df["corrected_score"]
structure_yerr = np.vstack(plot_df["standard_error"].values).T

plot_list = ["GPR M 1.5 S",  "GPR M 1.5"]
feature_labels = ["Small", "No TS", "Full"]
plot_df = pd.DataFrame(test_family_results["mae"])[plot_list]
plot_df = plot_df.T
feature_scores = plot_df["corrected_score"]
feature_yerr = np.vstack(plot_df["standard_error"].values).T

# %% [code]
plot_list = ["Mean", "DFT", "DFT LR", "LR", "ARD PF", "RF", "SVR", "GPR M 1.5 S", "GPR M 1.5 no TS", "GPR M 1.5", "GPR M 1.5 I atom 4", "GPR M 1.5 I seq 6", "GPR M 1.5 Morgan3", "GPR M 1.5 BERT pt"]
all_labels = ["Mean", "Raw DFT", "DFT LR", "LR", "ARD PF", "RF", "SVR", "GPR M 3/2 Small", "GPR M 3/2 No TS", "GPR M 3/2 Full", "GPR M 3/2 ISIDA atom", "GPR M 3/2 ISIDA seq", "GPR M 3/2 Morgan3", "GPR M 3/2 BERT"]

plot_df = pd.DataFrame(test_family_results["mae"])[plot_list]
plot_df = plot_df.T
all_scores = plot_df["corrected_score"]
all_yerr = np.vstack(plot_df["standard_error"].values).T
all_yerr[:,1] = None

# %% [code]
plt.subplots(figsize=figsize_default*[2, 1])
plt.bar(all_labels, all_scores, yerr=all_yerr, ecolor="black", capsize=2, error_kw={"linewidth": 1}, color=["tab:blue"]  * 9 + ["tab:orange"])
plt.xticks(rotation=45)
plt.ylabel("MAE (kcal/mol)")

# %% [markdown]
Fingerprint length

# %% [code]
lengths = np.array([1, 2, 3, 4])
scores = [family_results["mae"]["GPR M 1.5 Morgan{}".format(length)]["best_score"] for length in lengths]
errors = np.array([family_results["mae"]["GPR M 1.5 Morgan{}".format(length)]["standard_error"] for length in lengths]).T
with matplotlib.style.context({'font.size': 14}):
    plt.errorbar(lengths, scores, yerr=errors, ecolor="dimgray", capsize=2, elinewidth=1, fmt="-o")
    plt.xlabel("Morgan radius")
    plt.ylabel("MAE (kcal/mol)")
    plt.xticks(lengths)
    plt.show()

# %% [code]


# %% [code]
