# Supplementary material for: Machine learning meets mechanistic modelling for accurate prediction of experimental activation energies
Source: Chem Sci. 2020 Nov 5;12(3):1163–75. doi: 10.1039/d0sc04896h (PMC9528810; doi:10.1039/d0sc04896h)
Supplement: SC-012-D0SC04896H-s002 [file SC-012-D0SC04896H-s002.zip › SC-012-D0SC04896H-s090.ipynb]

# %% [code]
import itertools
from collections import defaultdict

from cycler import cycler
import joblib
from joblib import dump, load
import matplotlib
import matplotlib.pyplot as plt
from mlxtend.evaluate import BootstrapOutOfBag
import numpy as np
import pandas as pd
from rdkit import Chem
from rdkit.Chem import AllChem
import seaborn as sns
from sklearn.base import clone
from sklearn.compose import TransformedTargetRegressor, ColumnTransformer
from sklearn.decomposition import PCA
from sklearn.feature_selection import mutual_info_regression
from sklearn.inspection import permutation_importance
from sklearn.metrics import mean_absolute_error, mean_squared_error, r2_score, make_scorer
from sklearn.model_selection import RepeatedKFold, GridSearchCV, learning_curve
from sklearn.pipeline import make_pipeline
from sklearn.preprocessing import StandardScaler
import scipy
from scipy.cluster import hierarchy
import shap
import umap

# Import models
from sklearn.gaussian_process import GaussianProcessRegressor
from sklearn.gaussian_process.kernels import ConstantKernel, WhiteKernel, Matern
from sklearn.cross_decomposition import PLSRegression
from analyze_snar.statistics import PLSRegressionDModX

# %% [code]
def return_1SE(results, factor=1):
    cv_results = np.vstack([value for key, value in results.items() if key.startswith('split')])
    means = np.mean(cv_results, axis=0)
    sems = scipy.stats.sem(cv_results, axis=0)
    index_best = np.argmax(means)
    best_score = means[index_best]
    best_sem = sems[index_best]
    chosen_index  = np.where(best_score - means - factor * best_sem < 0)[0][0]
    return chosen_index

# %% [markdown]
Plotting options

# %% [code]
plt.style.use("default")
%matplotlib inline
%config InlineBackend.figure_format = "png"
figsize_default = np.array(matplotlib.rc_params()["figure.figsize"])
Chem.Draw.IPythonConsole.ipython_useSVG = True

# %% [markdown]
# Load training and test sets

# %% [code]
train = np.load("train_test_data/train_indices.npy")
test = np.load("train_test_data/test_indices.npy")
X = pd.read_csv("train_test_data/X.csv", index_col=0)
X_morgan_3 = pd.read_csv("train_test_data/X_morgan_3.csv", index_col=0)
X_bert_pt = pd.read_csv("train_test_data/X_bert_pt.csv", index_col=0)
X_no_ts = pd.read_csv("train_test_data/X_no_ts.csv", index_col=0)
X_s_no_ts = pd.read_csv("train_test_data/X_s.csv", index_col=0)
X_s = X_s_no_ts.copy()
activation_energies = pd.read_csv("train_test_data/activation_energies.csv", index_col=0)
y = pd.read_csv("train_test_data/y.csv", squeeze=True, index_col=0)
all_data = pd.read_csv("train_test_data/processed_data.csv", index_col=0)

# %% [code]
activation_energy = activation_energies["activation_energy_qh_grimme_ts"]
X["activation_energy"] = activation_energy
X_s["activation_energy"] = activation_energy

# %% [markdown]
Check regioisomers in test set. Unfortunately cannot be used for validation

# %% [code]
with open("train_test_data/regioisomeric_products.joblib", "rb") as file:
    regioisomers = joblib.load(file)

# %% [code]
test_regioisomers = np.intersect1d(test, list(itertools.chain(*regioisomers)))

# %% [code]
reactions = [AllChem.ReactionFromSmarts(all_data.loc[i]["reaction_smiles"], useSmiles=True) for i in test_regioisomers]
for reaction in reactions:
    display(reaction)

# %% [markdown]
# Evaluate model

# %% [markdown]
## Set up models

# %% [code]
kernel = ConstantKernel() * Matern(nu=1.5) + WhiteKernel()
est = make_pipeline(StandardScaler(), GaussianProcessRegressor(kernel=kernel, random_state=1))
est_gpr_matern_3_2 = TransformedTargetRegressor(regressor=est, transformer=StandardScaler())

# %% [code]
kernel = ConstantKernel() * Matern(nu=1.5) + WhiteKernel()
ct = ColumnTransformer([("columntransformer", StandardScaler(), slice(-6, None))], remainder="passthrough")
est = make_pipeline(ct, GaussianProcessRegressor(kernel=kernel, random_state=1))
est_gpr_matern_3_2_cat = TransformedTargetRegressor(regressor=est, transformer=StandardScaler())

# %% [markdown]
## Train and run model

# %% [code]
est_final = clone(est_gpr_matern_3_2)
est_final.fit(X.loc[train], y[train])
preds_train = est_final.predict(X.loc[train])
preds_test = est_final.predict(X.loc[test])

# %% [code]
final_r2 = r2_score(y[test], preds_test)
final_mae = mean_absolute_error(y[test], preds_test)
final_rmse = mean_squared_error(y[test], preds_test, squared=False)
print(f"R2: {final_r2:.3f}")
print(f"MAE: {final_mae:.3f}")
print(f"RMSE: {final_rmse:.3f}")

# %% [code]
_, std_test = est_final.regressor_.predict(X.loc[test], return_std=True)
std_test *= est_final.transformer_.scale_
alpha = 0.05
error_test = std_test * scipy.stats.norm.interval(1 - alpha)[1]

_, std_train = est_final.regressor_.predict(X.loc[train], return_std=True)
std_train *= est_final.transformer_.scale_
alpha = 0.05
error_train = std_train * scipy.stats.norm.interval(1 - alpha)[1]

# %% [code]
fig, ax = plt.subplots()
ax.errorbar(y[train], preds_train, fmt="o", markersize=4, label="Train")
ax.errorbar(y[test], preds_test, fmt="o", color="tab:orange", markersize=4, capsize=2, elinewidth=1, ecolor="dimgray", yerr=error_test, label="Test")
x_lim = ax.get_xlim()
y_lim = ax.get_ylim()
lims = np.array([min(x_lim[0], y_lim[0]), max(x_lim[1], y_lim[1])])
ax.fill_between(lims, lims - 1, lims + 1, color="gainsboro")
ax.set_xlim(lims)
ax.set_ylim(lims)
ax.plot(lims, lims, "--", color='k')
ax.set_ylabel("Predicted $\Delta G ^\ddag $ (kcal/mol)")
ax.set_xlabel("Experimental $\Delta G ^\ddag $ (kcal/mol)")
ax.legend()

# %% [markdown]
Investigate outliers

# %% [code]
res_train = preds_train - y[train]
res_test = preds_test - y[test]

# %% [code]
sns.distplot(res_train, label="Train")
sns.distplot(res_test, label="Test")
plt.legend()

# %% [code]
outlier_train = train[np.abs(res_train) > 2]
outlier_test = test[np.abs(res_test) > 2]

# %% [code]
outlier_reactions_train = all_data["reaction_smiles"].loc[outlier_train]
outlier_residuals_train = res_train[outlier_train]
outlier_reactions_test = all_data["reaction_smiles"].loc[outlier_test]
outlier_residuals_test = res_test[outlier_test]

# %% [code]
for reaction_smiles, res in zip(outlier_reactions_train, outlier_residuals_train):
    print(f"{res:.2f}")
    reaction = AllChem.ReactionFromSmarts(reaction_smiles, useSmiles=True)
    display(reaction)

# %% [code]
for reaction_smiles, res in zip(outlier_reactions_test, outlier_residuals_test):
    print(f"{res:.2f}")
    reaction = AllChem.ReactionFromSmarts(reaction_smiles, useSmiles=True)
    display(reaction)

# %% [markdown]
Calculate coverage

# %% [code]
outside = np.sum(np.abs(preds_train - y[train]) - error_train > 0)
coverage = 1 - outside / len(y[train])
print(f"Train coverage: {coverage:.3f}")

# %% [code]
outside = np.sum(np.abs(preds_test - y[test]) - error_test > 0)
coverage = 1 - outside / len(y[test])
print(f"Test coverage: {coverage:.3f}")

# %% [markdown]
Save model

# %% [code]
dump(est_final, 'final_model.joblib') 

# %% [markdown]
Analyze residuals

# %% [code]
plt.scatter(preds_train, res_train, label="Train")
plt.scatter(preds_test, res_test, label="Test")
plt.legend()

# %% [code]
plt.scatter(y[train], res_train, label="Train")
plt.scatter(y[test], res_test, label="Test")
plt.legend()

# %% [code]
from scipy.stats import probplot

# %% [code]
_ = probplot(res_train, plot=plt)

# %% [code]
_ = probplot(res_test, plot=plt)

# %% [markdown]
Bland-Altman plot

# %% [code]
from statsmodels.graphics.agreement import mean_diff_plot

# %% [code]
mean_diff_plot(preds_train, y[train])
plt.show()
mean_diff_plot(preds_test, y[test])
plt.show()

# %% [markdown]
## Check feature correlations

# %% [code]
plt.subplots(figsize=figsize_default * np.array([2, 2]))
sns.heatmap(X.corr(), cmap="RdBu")

# %% [code]
plt.subplots(figsize=figsize_default * np.array([2, 2]))
sns.heatmap(X_no_ts.corr(), cmap="RdBu")

# %% [code]
plt.subplots(figsize=figsize_default * np.array([2, 2]))
sns.heatmap(X_s_no_ts.corr(), cmap="RdBu")

# %% [markdown]
# 1D correlation with the features

# %% [code]
r = X.corrwith(y)
r.name = "Pearson"
rho = X.corrwith(y, method="spearman")
rho.name = "Spearman"
tau = X.corrwith(y, method="kendall")
tau.name = "Kendall"
mi = mutual_info_regression(X, y)
mi = pd.Series(mi, index=X.columns, name="Mutual information")

# %% [code]
df = pd.concat([r, rho, tau, mi], axis=1)

# %% [code]
df.plot.barh(figsize=figsize_default * np.array([1, 2]))
plt.legend(loc="lower center", ncol=4, bbox_to_anchor=(0.5, -0.1))

# %% [code]
ranks = df.abs().rank(ascending=False)

# %% [code]
fix, ax = plt.subplots()
ax.set_prop_cycle(cycler(color=plt.get_cmap('tab20').colors))

x_range = np.arange(len(ranks.columns))
for i, (name, values) in enumerate(ranks.sort_values(by="Pearson").iterrows()):
    if np.any(values <= 10):
        label = name
    else:
        label = '_nolegend_'
    ax.plot(x_range, values, '-o', label=label)
    #plt.plot(x_range, ranks.iloc[i], 'o', c=color, alpha=0.5)
plt.ylim(0, 10.5)
plt.yticks(range(1, 11))
plt.xticks(x_range, labels=ranks.columns)
plt.legend(loc="right", bbox_to_anchor=(1.5, 0.5))
plt.ylabel("Rank")
plt.xlabel("Metric")
#plt.figlegend(loc="lower center", ncol=3, bbox_to_anchor=(0.5, -0.1))
#plt.tight_layout()
plt.show()

# %% [markdown]
# Learning curves 

# %% [code]
train_size, train_scores_all, test_scores_all = learning_curve(est_gpr_matern_3_2, X_no_ts, activation_energy, cv=RepeatedKFold(10, 1, random_state=1), shuffle=True,
               train_sizes=np.linspace(0.1, 1.0, 10), scoring=make_scorer(mean_absolute_error), random_state=1, n_jobs=-1)

# %% [code]
train_scores = train_scores_all.mean(axis=1)
test_scores = test_scores_all.mean(axis=1)
train_standard_errors = scipy.stats.sem(train_scores_all, axis=1)
test_standard_errors = scipy.stats.sem(test_scores_all, axis=1)

# %% [code]
plt.plot(train_size, train_scores, label="Train")
plt.fill_between(train_size, train_scores - train_standard_errors, train_scores + train_standard_errors, alpha=0.1)
plt.plot(train_size, test_scores, label="Test")
plt.fill_between(train_size, test_scores - test_standard_errors, test_scores + test_standard_errors, alpha=0.1)
plt.legend()
plt.xlabel("Training samples")
plt.ylabel("MAE (kcal/mol)")
#plt.ylim(0, 1)

# %% [markdown]
Check the effect of different features sets on learning

# %% [code]
feature_sets = [("Full", clone(est_gpr_matern_3_2), X), ("Small", clone(est_gpr_matern_3_2), X_s), ("No TS", clone(est_gpr_matern_3_2), X_no_ts), ("BERT", clone(est_gpr_matern_3_2_cat), X_bert_pt)]
results = {}

# %% [code]
for name, estimator, X_ in feature_sets:
    print(name)
    train_size, train_scores_all, test_scores_all = learning_curve(estimator, X_, y, cv=RepeatedKFold(10, 1, random_state=1), shuffle=True,
               train_sizes=np.linspace(0.1, 1.0, 10), scoring=make_scorer(mean_absolute_error), random_state=1, n_jobs=-1)
    results[name] = {"scores": test_scores_all.mean(axis=1), "standard_errors": scipy.stats.sem(test_scores_all, axis=1)}

# %% [code]
for name in ["Full", "Small", "No TS", "BERT"]:
    scores = results[name]["scores"]
    standard_errors = results[name]["standard_errors"]
    plt.plot(train_size, scores, label=name)
    plt.fill_between(train_size, scores - standard_errors, scores + standard_errors, alpha=0.1)
plt.axhline(1.0, linestyle="--", color="k", label="Chemical accuracy")
plt.legend()
plt.xlabel("Traing samples")
plt.ylabel("MAE (kcal/mol)")
#plt.title("Learning curve for GPR with different features sets")

# %% [markdown]
# Visualization

# %% [markdown]
### Calculate number of heavy atoms

# %% [markdown]
Number of heavy atoms.

# %% [code]
df = pd.read_csv("train_test_data/processed_data.csv", index_col=0)

# %% [code]
num_heavy_atoms = []
for reaction_smiles in df["reaction_smiles"]:
    reaction = AllChem.ReactionFromSmarts(reaction_smiles, useSmiles=True)
    num_heavy_atoms_react = sum([reactant.GetNumHeavyAtoms() for reactant in reaction.GetReactants()])
    num_heavy_atoms.append(num_heavy_atoms_react)

# %% [code]
num_heavy_atoms = pd.DataFrame(num_heavy_atoms)
heavy_atoms_df = num_heavy_atoms.loc[test].copy()
heavy_atoms_df.columns = ["no_heavy_atoms"]
residuals = y[test] - preds_test
heavy_atoms_df["residuals"] = residuals

# %% [code]
heavy_atoms_df["no_heavy_atoms"].plot.hist()
plt.xlabel("Number of heavy atoms")

# %% [code]
heavy_atoms_df.plot.scatter("no_heavy_atoms", "residuals")
plt.xlabel("No. heavy atoms")
plt.ylabel("Residuals (kcal/mol)")

# %% [code]
mae_df = heavy_atoms_df.abs().groupby("no_heavy_atoms").mean()
mae_df.index = mae_df.index.astype("int32")
mae_df.plot.bar(legend=None)
plt.ylabel("MAE (kcal/mol)")
plt.xlabel("No. heavy atoms")

# %% [markdown]
# Clustering

# %% [code]
df = pd.read_csv("train_test_data/processed_data.csv", index_col=0)

# %% [markdown]
All features except activation energy

# %% [code]
nu_symbols = df["nu_symbol"]
nu_symbols.name = "Nu symbol"
nu_symbols_train = nu_symbols[train]
nu_symbols_test = nu_symbols[test]
lg_symbols = df["lg_symbol"]
lg_symbols.name = "Lg symbol"
lg_symbols_train = lg_symbols[train]
lg_symbols_test = lg_symbols[test]

# %% [markdown]
PCA

# %% [code]
pca = make_pipeline(StandardScaler(), PCA(2))
X_pca_train = pca.fit_transform(X.loc[train])
X_pca_test = pca.transform(X.loc[test])
plt.scatter(X_pca_train[:,0], X_pca_train[:,1])
plt.scatter(X_pca_test[:,0], X_pca_test[:,1])

# %% [code]
sns.scatterplot(X_pca_train[:,0], X_pca_train[:,1], hue=nu_symbols_train, hue_order=["N", "O", "S"])
sns.scatterplot(X_pca_test[:,0], X_pca_test[:,1], marker="X", hue=nu_symbols_test, hue_order=["N", "O", "S"], legend=None)

# %% [code]
sns.scatterplot(X_pca_train[:,0], X_pca_train[:,1], hue=lg_symbols_train)
#sns.scatterplot(X_pca_test[:,0], X_pca_test[:,1], marker="X", hue=lg_symbols_test, legend=None)

# %% [markdown]
PCA with full data set

# %% [code]
pca = make_pipeline(StandardScaler(), PCA(2))
X_pca_full = pca.fit_transform(X)

# %% [code]
sns.scatterplot(X_pca_full[:,0], X_pca_full[:,1], hue=nu_symbols)

# %% [code]
sns.scatterplot(X_pca_full[:,0], X_pca_full[:,1], hue=lg_symbols)

# %% [markdown]
PLS

# %% [code]
pls = PLSRegressionDModX(2)
pls.fit(X.loc[train], y[train])
X_pls_train = pls.transform(X.loc[train])
X_pls_test = pls.transform(X.loc[test])
plt.scatter(X_pls_train[:,0], X_pls_train[:,1])
plt.scatter(X_pls_test[:,0], X_pls_test[:,1])

# %% [code]
dmodx_values_2 = pls.dmodx_test(X.loc[test].values)
plt.scatter(dmodx_values_2, y[test] - preds_test)

# %% [markdown]
UMAP

# %% [code]
reducer = umap.UMAP(random_state=1)
X_UMAP_train = reducer.fit_transform(X.loc[train])
X_UMAP_test = reducer.transform(X.loc[test])

# %% [code]
sns.scatterplot(X_UMAP_train[:,0], X_UMAP_train[:,1], hue=nu_symbols_train)
sns.scatterplot(X_UMAP_test[:,0], X_UMAP_test[:,1], marker="x", hue=nu_symbols_test, legend=None)

# %% [markdown]
PLS + UMAP

# %% [code]
pls = GridSearchCV(PLSRegression(), param_grid={"n_components": np.arange(1, 10)}, cv=RepeatedKFold(10, 1, random_state=1), refit=lambda x: return_1SE(x), n_jobs=-1)
pls.fit(X.loc[train], y[train])

# %% [code]
est = pls.best_estimator_

# %% [code]
X_pls_train = est.transform(X.loc[train])
X_pls_test = est.transform(X.loc[test])

# %% [code]
reducer = umap.UMAP(random_state=1)
X_UMAP_train = reducer.fit_transform(X_pls_train)
X_UMAP_test = reducer.transform(X_pls_test)

# %% [code]
sns.scatterplot(X_UMAP_train[:,0], X_UMAP_train[:,1], hue=nu_symbols_train, hue_order=["N", "O", "S"])
sns.scatterplot(X_UMAP_test[:,0], X_UMAP_test[:,1], marker="X", hue=nu_symbols_test, hue_order=["N", "O", "S"], legend=None)

# %% [markdown]
PLS + UMAP for full dataset

# %% [code]
pls_full = GridSearchCV(PLSRegression(), param_grid={"n_components": np.arange(1, 15)}, cv=RepeatedKFold(10, 1, random_state=1), refit=lambda x: return_1SE(x), n_jobs=-1)
pls_full.fit(X, y)

# %% [code]
print(f"Number of components for PLS model: {pls_full.best_estimator_.n_components}")

# %% [code]
X_pls_full = pls_full.best_estimator_.transform(X)

# %% [code]
reducer = umap.UMAP(n_neighbors=10, min_dist=0.3, random_state=4)
X_UMAP_full = reducer.fit_transform(X_pls_full)

# %% [code]
sns.scatterplot(X_UMAP_full[:,0], X_UMAP_full[:,1], hue=nu_symbols)

# %% [code]
sns.scatterplot(X_UMAP_full[:,0], X_UMAP_full[:,1], hue=lg_symbols)

# %% [markdown]
## Feature importances

# %% [code]
%config InlineBackend.figure_format = "svg"

# %% [markdown]
Set up dict of plot labels

# %% [code]
feature_labels = {
    'v_av_central_atom': r"$\bar{V}_{s}(C)$",
    'v_av_nu_atom': r"$\bar{V}_{s}(N)$",
    'sasa_ratio_nu': "$SASA_r(N)$",
    'sasa_ratio_central': "$SASA_r(C)$",
    'epn_central': "$V_{N}(C)$",
    'epn_nu': "$V_{N}(N)$",
    'epn_lg': "$V_{N}(L)$",
    'epn_central_ts': "$V_{N}(C)_{TS}$",
    'epn_nu_ts': "$V_{N}(N)_{TS}$",
    'epn_lg_ts': "$V_{N}(L)_{TS}$",
    'nu_charge': "$q(N)$",
    'nu_charge_ts': "$q(N)_{TS}$",
    'central_charge': "$q(C)$",
    'central_charge_ts': "$q(C)_{TS}$",
    'lg_charge': "$q(L)$",
    'lg_charge_ts': "$q(L)_{TS}$",
    'omega': "$\omega$",
    'n': "$N$",
    'local_electrophilicity_center': "$ℓ_{\omega}(C)$",
    'local_nucleophilicity_nu': "$ℓ_{N}(N)$",
    'is_av': r"${I}_{s,min}(N)$",
    'es_av': r"${E}_{s,min}(C)$",
    'p_int_central': "$P_{int}(C)$",
    'p_int_nu': "$P_{int}(N)$",
    'bo_sub_lg': r"$\it{BO(C–L)}$",
    'bo_nu_ts': r"$\it{BO(C–N)_{TS}}$",
    'bo_lg_ts': r"$\it{BO(C–L)_{TS}}$",
    'bo_prod_nu': r"$\it{BO(C–N)}$",
    'pc_1': "$PC_1$",
    'pc_2': "$PC_2$",
    'pc_3': "$PC_3$",
    'pc_4': "$PC_4$",
    'pc_5': "$PC_5$",
    'activation_energy': "$\Delta G^\ddag_{DFT}$",
}

# %% [markdown]
TS

# %% [code]
X_ = X.copy()

# %% [code]
X_.columns

# %% [code]
X_.columns = [feature_labels[column] for column in X_.columns]

# %% [code]
color_cycler = cycler("color", plt.cm.tab20.colors)
color_map = {name: color["color"] for name, color in zip(X_.columns, color_cycler())}

# %% [code]
corr = X_.corr("spearman").abs()

# %% [code]
fig, ax = plt.subplots()
threshold = 1.0
colors = [matplotlib.colors.rgb2hex(color) for color in plt.cm.get_cmap("tab20").colors]

corr = X_.corr("spearman").abs()
corr_linkage = hierarchy.ward(corr.values)
hierarchy.set_link_color_palette(colors)
dendro = hierarchy.dendrogram(corr_linkage, color_threshold=threshold, labels=X_.columns, ax=ax,
                              leaf_rotation=90, above_threshold_color="gray")
dendro_idx = np.arange(0, len(dendro['ivl']))
#fig.tight_layout()
sns.despine(bottom=True)
ax.axhline(threshold, linestyle="--", color="lightgray", zorder=1)
#ax.set_frame_on(False)

# %% [code]
fig, ax = plt.subplots(figsize=figsize_default * [2, 2])
with matplotlib.style.context({'font.size': 14}):
    sns.heatmap(corr.iloc[dendro['leaves'], :].iloc[:, dendro['leaves']], cmap="Blues", ax=ax, linewidths=1, xticklabels=False, yticklabels=False)

# %% [code]
cluster_ids = hierarchy.fcluster(corr_linkage, threshold, criterion='distance')
cluster_id_to_feature_ids = defaultdict(list)
for idx, cluster_id in enumerate(cluster_ids):
    cluster_id_to_feature_ids[cluster_id].append(idx)
selected_features = [v[0] for v in cluster_id_to_feature_ids.values()]

# %% [code]
for i, idx in cluster_id_to_feature_ids.items():
    print(X_.columns[idx].values)

# %% [code]
X_new = X_.iloc[:, selected_features]

# %% [code]
corr = X_new.corr("spearman").abs()
corr_linkage = hierarchy.ward(corr.values)
hierarchy.set_link_color_palette(colors)
dendro = hierarchy.dendrogram(corr_linkage, color_threshold=threshold, labels=X_.columns, ax=ax,
                              leaf_rotation=90, above_threshold_color="gray")
dendro_idx = np.arange(0, len(dendro['ivl']))

# %% [code]
fig, ax = plt.subplots(figsize=figsize_default * [2, 2])
with matplotlib.style.context({'font.size': 14}):
    sns.heatmap(corr.iloc[dendro['leaves'], :].iloc[:, dendro['leaves']], cmap="Blues", ax=ax, linewidths=1, linecolor="white", xticklabels=False, yticklabels=False)

# %% [markdown]
Feature ranking

# %% [code]
X_ = X_new
bs = BootstrapOutOfBag(10, random_seed=1).split(X_)

permutation_importances_all = []
for train_, test_ in bs:
    est_new = clone(est_gpr_matern_3_2)
    est_new.fit(X_.loc[train_], y[train_])
    result = permutation_importance(est_new, X_.loc[train_], y[train_], n_repeats=10, scoring=make_scorer(mean_absolute_error, greater_is_better=False), random_state=1, n_jobs=-1)
    permutation_importances = result["importances_mean"]
    permutation_importances_all.append(permutation_importances)

# %% [code]
permutation_importances_all = np.vstack(permutation_importances_all).T

# %% [code]
perm_df = pd.DataFrame(permutation_importances_all, index=X_.columns, columns=range(1, 11))

# %% [code]
ranks = perm_df.abs().rank(ascending=False)

# %% [code]
perm_df.abs().rank(ascending=False, axis=0).mean(axis=1).sort_values()

# %% [code]
top_x = 5
top = perm_df.abs().rank(ascending=False, axis=0).mean(axis=1).sort_values()[:top_x].index

# %% [code]
colors = [color_map[name] for name in X_new.columns]

# %% [code]
x_range = np.arange(len(ranks.columns))
for (name, values), color in zip(ranks.sort_values(by=1).iterrows(), colors):
    if np.any(values <= 10):
        label = name
    else:
        label = '_nolegend_'
        
    if name in top:
        alpha = 1
    else:
        alpha = 0.1
    plt.plot(x_range, values, '-o', label=label, alpha=alpha, color=color)
plt.ylim(0, 10.5)
plt.yticks(range(1, 11))
plt.xticks(x_range, labels=ranks.columns)
plt.legend(loc="right", bbox_to_anchor=(1.4, 0.5))
plt.ylabel("Rank")
plt.xlabel("Bootstrap sample")
sns.despine()
plt.title("Full feature set")

# %% [markdown]
No TS

# %% [code]
X_ = X_no_ts.copy()

# %% [code]
X_.columns

# %% [code]
X_.columns = [feature_labels[column] for column in X_.columns]

# %% [code]
corr = X_.corr("spearman").abs()

# %% [code]
fig, ax = plt.subplots()
threshold = 1.0
colors = [matplotlib.colors.rgb2hex(color) for color in plt.cm.get_cmap("tab20").colors]

corr = X_.corr("spearman").abs()
corr_linkage = hierarchy.ward(corr.values)
hierarchy.set_link_color_palette(colors)
dendro = hierarchy.dendrogram(corr_linkage, color_threshold=threshold, labels=X_.columns, ax=ax,
                              leaf_rotation=90, above_threshold_color="gray")
dendro_idx = np.arange(0, len(dendro['ivl']))
#fig.tight_layout()
sns.despine(bottom=True)
ax.axhline(threshold, linestyle="--", color="lightgray", zorder=1)
#ax.set_frame_on(False)

# %% [code]
fig, ax = plt.subplots(figsize=figsize_default * [2, 2])
with matplotlib.style.context({'font.size': 14}):
    #sns.heatmap(corr.iloc[dendro['leaves'], :].iloc[:, dendro['leaves']], cmap="Blues", ax=ax, linewidths=1, xticklabels=False, yticklabels=False)
    sns.heatmap(corr.iloc[dendro['leaves'], :].iloc[:, dendro['leaves']], cmap="Blues", ax=ax, linewidths=1, xticklabels=True, yticklabels=True)

# %% [code]
cluster_ids = hierarchy.fcluster(corr_linkage, threshold, criterion='distance')
cluster_id_to_feature_ids = defaultdict(list)
for idx, cluster_id in enumerate(cluster_ids):
    cluster_id_to_feature_ids[cluster_id].append(idx)
selected_features = [v[0] for v in cluster_id_to_feature_ids.values()]

# %% [code]
for i, idx in cluster_id_to_feature_ids.items():
    print(X_.columns[idx].values)

# %% [code]
X_new = X_.iloc[:, selected_features]

# %% [code]
corr = X_new.corr("spearman").abs()
corr_linkage = hierarchy.ward(corr.values)
hierarchy.set_link_color_palette(colors)
dendro = hierarchy.dendrogram(corr_linkage, color_threshold=threshold, labels=X_.columns, ax=ax,
                              leaf_rotation=90, above_threshold_color="gray")
dendro_idx = np.arange(0, len(dendro['ivl']))

# %% [code]
fig, ax = plt.subplots(figsize=figsize_default * [2, 2])
with matplotlib.style.context({'font.size': 14}):
    sns.heatmap(corr.iloc[dendro['leaves'], :].iloc[:, dendro['leaves']], cmap="Blues", ax=ax, linewidths=1, linecolor="white", xticklabels=True, yticklabels=True)

# %% [markdown]
Feature ranking

# %% [code]
X_ = X_new
bs = BootstrapOutOfBag(10, random_seed=1).split(X_)

permutation_importances_all = []
for train_, test_ in bs:
    est_new = clone(est_gpr_matern_3_2)
    est_new.fit(X_.loc[train_], y[train_])
    result = permutation_importance(est_new, X_.loc[train_], y[train_], n_repeats=10, scoring=make_scorer(mean_absolute_error, greater_is_better=False), random_state=1, n_jobs=-1)
    permutation_importances = result["importances_mean"]
    permutation_importances_all.append(permutation_importances)

# %% [code]
permutation_importances_all = np.vstack(permutation_importances_all).T

# %% [code]
perm_df = pd.DataFrame(permutation_importances_all, index=X_.columns, columns=range(1, 11))

# %% [code]
ranks = perm_df.abs().rank(ascending=False)

# %% [code]
perm_df.abs().rank(ascending=False, axis=0).mean(axis=1).sort_values()

# %% [code]
top_x = 5
top = perm_df.abs().rank(ascending=False, axis=0).mean(axis=1).sort_values()[:top_x].index

# %% [code]
colors = [color_map[name] for name in X_new.columns]

# %% [code]
x_range = np.arange(len(ranks.columns))
for (name, values), color in zip(ranks.sort_values(by=1).iterrows(), colors):
    if np.any(values <= 10):
        label = name
    else:
        label = '_nolegend_'
        
    if name in top:
        alpha = 1
    else:
        alpha = 0.1
    plt.plot(x_range, values, '-o', label=label, alpha=alpha, color=color)
plt.ylim(0, 10.5)
plt.yticks(range(1, 11))
plt.xticks(x_range, labels=ranks.columns)
plt.legend(loc="right", bbox_to_anchor=(1.3, 0.5))
plt.ylabel("Rank")
plt.xlabel("Bootstrap sample")
sns.despine()
plt.title("No TS features")

# %% [markdown]
Small feature set

# %% [code]
X_ = X_s.copy()
X_.columns = [feature_labels[column] for column in X_.columns]

# %% [code]
corr = X_.corr("spearman").abs()

# %% [code]
fig, ax = plt.subplots()
threshold = 0.8
colors = [matplotlib.colors.rgb2hex(color) for color in plt.cm.get_cmap("tab20").colors]

corr = X_.corr("spearman").abs()
corr_linkage = hierarchy.ward(corr.values)
hierarchy.set_link_color_palette(colors)
dendro = hierarchy.dendrogram(corr_linkage, color_threshold=threshold, labels=X_.columns, ax=ax,
                              leaf_rotation=90, above_threshold_color="gray")
dendro_idx = np.arange(0, len(dendro['ivl']))
#fig.tight_layout()
sns.despine(bottom=True)
ax.axhline(threshold, linestyle="--", color="lightgray", zorder=1)
#ax.set_frame_on(False)

# %% [code]
fig, ax = plt.subplots(figsize=figsize_default * [2, 2])
with matplotlib.style.context({'font.size': 14}):
    sns.heatmap(corr.iloc[dendro['leaves'], :].iloc[:, dendro['leaves']], cmap="Blues", ax=ax, linewidths=1, xticklabels=True, yticklabels=True)

# %% [code]
cluster_ids = hierarchy.fcluster(corr_linkage, threshold, criterion='distance')
cluster_id_to_feature_ids = defaultdict(list)
for idx, cluster_id in enumerate(cluster_ids):
    cluster_id_to_feature_ids[cluster_id].append(idx)
selected_features = [v[0] for v in cluster_id_to_feature_ids.values()]

# %% [code]
for i, idx in cluster_id_to_feature_ids.items():
    print(X_.columns[idx].values)

# %% [code]
X_new = X_.iloc[:, selected_features]

# %% [code]
corr = X_new.corr("spearman").abs()
corr_linkage = hierarchy.ward(corr.values)
hierarchy.set_link_color_palette(colors)
dendro = hierarchy.dendrogram(corr_linkage, color_threshold=threshold, labels=X_.columns, ax=ax,
                              leaf_rotation=90, above_threshold_color="gray")
dendro_idx = np.arange(0, len(dendro['ivl']))

# %% [code]
fig, ax = plt.subplots(figsize=figsize_default * [2, 2])
with matplotlib.style.context({'font.size': 14}):
    sns.heatmap(corr.iloc[dendro['leaves'], :].iloc[:, dendro['leaves']], cmap="Blues", ax=ax, linewidths=1, linecolor="white", xticklabels=False, yticklabels=False)

# %% [markdown]
Feature ranking

# %% [code]
X_ = X_new
bs = BootstrapOutOfBag(10, random_seed=1).split(X_)

permutation_importances_all = []
for train_, test_ in bs:
    est_new = clone(est_gpr_matern_3_2)
    est_new.fit(X_.loc[train_], y[train_])
    result = permutation_importance(est_new, X_.loc[train_], y[train_], n_repeats=10, scoring=make_scorer(mean_absolute_error, greater_is_better=False), random_state=1, n_jobs=-1)
    permutation_importances = result["importances_mean"]
    permutation_importances_all.append(permutation_importances)

# %% [code]
permutation_importances_all = np.vstack(permutation_importances_all).T

# %% [code]
perm_df = pd.DataFrame(permutation_importances_all, index=X_.columns, columns=range(1, 11))

# %% [code]
ranks = perm_df.abs().rank(ascending=False)

# %% [code]
perm_df.abs().rank(ascending=False, axis=0).mean(axis=1).sort_values()

# %% [code]
top_x = 5
top = perm_df.abs().rank(ascending=False, axis=0).mean(axis=1).sort_values()[:top_x].index

# %% [code]
x_range = np.arange(len(ranks.columns))
for i, (name, values) in enumerate(ranks.sort_values(by=1).iterrows()):
    if np.any(values <= 10):
        label = name
    else:
        label = '_nolegend_'
        
    if name in top:
        alpha = 1
    else:
        alpha = 0.1
    plt.plot(x_range, values, '-o', label=label, alpha=alpha)
plt.ylim(0, 10.5)
plt.yticks(range(1, 11))
plt.xticks(x_range, labels=ranks.columns)
plt.legend(loc="right", bbox_to_anchor=(1.6, 0.5))
plt.ylabel("Rank")
plt.xlabel("Bootstrap sample")
sns.despine()
plt.title("Small feature set")

# %% [markdown]
# Make figures for the manuscript

# %% [markdown]
Final model

# %% [code]
preds_train.shape

# %% [code]
with matplotlib.style.context({'font.size': 12}):
    fig, ax = plt.subplots()
    ax.errorbar(y[train], preds_train, fmt="o", markersize=4, label="Train")
    ax.errorbar(y[test], preds_test, fmt="o", color="tab:orange", markersize=4, capsize=2, elinewidth=1, ecolor="dimgray", yerr=error_test, label="Test")
    x_lim = ax.get_xlim()
    y_lim = ax.get_ylim()
    lims = np.array([min(x_lim[0], y_lim[0]), max(x_lim[1], y_lim[1])])
    ax.fill_between(lims, lims - 1, lims + 1, color="gainsboro")
    ax.set_xlim(lims)
    ax.set_ylim(lims)
    ax.plot(lims, lims, "--", color='k')
    ax.set_ylabel("Predicted $\Delta G ^\ddag $ (kcal/mol)")
    ax.set_xlabel("Experimental $\Delta G ^\ddag $ (kcal/mol)")
    ax.text(0.75, 0.25, f"$R^2$: {final_r2:.2f}\nMAE: {final_mae:.2f}\nRMSE: {final_rmse:.2f}", transform=ax.transAxes)
    ax.legend()

# %% [markdown]
PCA plots

# %% [code]
from analyze_snar.plotting import interactive_plot

# %% [code]
fig, ax = plt.subplots(2, 2, figsize=figsize_default * [2, 2])

# PCA part
sns.scatterplot(X_pca_full[:,0], X_pca_full[:,1], hue=nu_symbols, ax=ax[0,0], hue_order=["N", "O", "S"], legend=None)
sns.scatterplot(X_pca_full[:,0], X_pca_full[:,1], hue=lg_symbols, ax=ax[1,0], hue_order=["F", "Cl", "Br", "I", "N", "O"], legend=None)

# UMAP part
sns.scatterplot(X_UMAP_full[:,0], X_UMAP_full[:,1], hue=nu_symbols, ax=ax[0,1], hue_order=["N", "O", "S"])
handles, labels = ax[0,1].get_legend_handles_labels()
ax[0,1].legend(handles=handles[1:], labels=labels[1:])
sns.scatterplot(X_UMAP_full[:,0], X_UMAP_full[:,1], hue=lg_symbols, ax=ax[1,1], hue_order=["F", "Cl", "Br", "I", "N", "O"])
handles, labels = ax[1,1].get_legend_handles_labels()
ax[1,1].legend(handles=handles[1:], labels=labels[1:], loc="best")

# Add titles
ax[0,0].set_title("Unsupervised\n(PCA)", fontsize=14)
ax[0,1].set_title("Supervised\n(PLS + UMAP)", fontsize=14)
ax[0,0].text(-0.1, 0.5, "Nucleophiles", size=14, verticalalignment='center', rotation=90, transform=ax[0,0].transAxes)
ax[1,0].text(-0.1, 0.5, "Leaving groups", size=14, verticalalignment='center', rotation=90, transform=ax[1,0].transAxes)

# %% [code]
interactive_plot(X_UMAP_full[:,0], X_UMAP_full[:,1], df["reaction_smiles"])

# %% [markdown]
Learning curves

# %% [code]
fig, ax = plt.subplots(1, 2, figsize=figsize_default * [2, 1])

for name in ["Full", "Small", "No TS", "BERT"]:
    scores = results[name]["scores"]
    standard_errors = results[name]["standard_errors"]
    ax[0].plot(train_size, scores, label=name)
    ax[0].fill_between(train_size, scores - standard_errors, scores + standard_errors, alpha=0.1)
ax[0].axhline(1.0, linestyle="--", color="k", label="Chemical accuracy")
ax[0].legend()
ax[0].set_xlabel("Traning samples")
ax[0].set_ylabel("MAE (kcal/mol)")
#plt.title("Learning curve for GPR with different features sets")

ax[1].plot(train_size, train_scores, label="Train")
ax[1].fill_between(train_size, train_scores - train_standard_errors, train_scores + train_standard_errors, alpha=0.1)
ax[1].plot(train_size, test_scores, label="Test")
ax[1].fill_between(train_size, test_scores - test_standard_errors, test_scores + test_standard_errors, alpha=0.1)
ax[1].legend(loc="lower right")
ax[1].set_xlabel("Training samples")
ax[1].set_ylabel("MAE (kcal/mol)")

label_size = 14
label_placement = (-0.15, 1.0)
ax[0].text(*label_placement, "(a)", transform=ax[0].transAxes, fontweight="bold", fontsize=label_size)
ax[1].text(*label_placement, "(b)", transform=ax[1].transAxes, fontweight="bold", fontsize=label_size)

# %% [markdown]
Integral accuracy curve

# %% [code]
n_chunks = len(y[test])
preds = preds_test

for name, likelihoods in [("DModX", dmodx_values_2), ("GPR M 3/2", std_test)]: 
    sorting = np.argsort(likelihoods)
    chunks = np.array_split(sorting, n_chunks)
    indices = np.array([], dtype=np.int32)
    maes = []
    r2s = []
    rmses = []
    for chunk in chunks:
        indices = np.concatenate([indices, chunk])
        mae = mean_absolute_error(y[test].values[indices], preds[indices])
        maes.append(mae)
    plt.plot(np.linspace(0.1, 1, n_chunks), maes, label=name)
    plt.xlabel("Fraction of compounds")
    plt.ylabel("MAE (kcal/mol)")
    #plt.ylim([])
    #plt.plot(np.linspace(0.1, 1, n_chunks), rmses)
plt.legend()

# %% [markdown]
## VIFs

# %% [code]
X_ = X.copy()
X_.columns = [feature_labels[name] for name in X_.columns]
vifs = pd.Series(np.linalg.inv(X_.corr("pearson")).diagonal(), index=X_.columns, name="VIF")
fig, ax = plt.subplots(figsize=figsize_default * [2, 2])
vifs.sort_values(ascending=False).plot.bar()
plt.yscale("log")
plt.axhline(10, linestyle="--", color="gray")
plt.ylabel("VIF")
plt.xlabel("Feature")

# %% [code]
X_ = X_no_ts.copy()
X_.columns = [feature_labels[name] for name in X_.columns]
vifs = pd.Series(np.linalg.inv(X_.corr("pearson")).diagonal(), index=X_.columns, name="VIF")
fig, ax = plt.subplots(figsize=figsize_default * [2, 2])
vifs.sort_values(ascending=False).plot.bar()
plt.yscale("log")
plt.axhline(10, linestyle="--", color="gray")
plt.ylabel("VIF")
plt.xlabel("Feature")

# %% [code]
X_ = X_s.copy()
X_.columns = [feature_labels[name] for name in X_.columns]
vifs = pd.Series(np.linalg.inv(X_.corr("pearson")).diagonal(), index=X_.columns, name="VIF")
fig, ax = plt.subplots(figsize=figsize_default * [2, 2])
vifs.sort_values(ascending=False).plot.bar()
plt.yscale("log")
plt.axhline(10, linestyle="--", color="gray")
plt.ylabel("VIF")
plt.xlabel("Feature")

# %% [markdown]
## Correlation matrices

# %% [code]
X_ = X.copy()
X_.columns = [feature_labels[name] for name in X_.columns]
fig, ax = plt.subplots(figsize=figsize_default * [2, 2])
sns.heatmap(X_.corr(), cmap="RdBu")

# %% [code]
X_ = X_no_ts.copy()
X_.columns = [feature_labels[name] for name in X_.columns]
fig, ax = plt.subplots(figsize=figsize_default * [2, 2])
sns.heatmap(X_.corr(), cmap="RdBu")

# %% [code]
X_ = X_s.copy()
X_.columns = [feature_labels[name] for name in X_.columns]
fig, ax = plt.subplots(figsize=figsize_default * [2, 2])
sns.heatmap(X_.corr(), cmap="RdBu")

# %% [code]
