# Supplementary material for: Machine learning meets mechanistic modelling for accurate prediction of experimental activation energies
Source: Chem Sci. 2020 Nov 5;12(3):1163–75. doi: 10.1039/d0sc04896h (PMC9528810; doi:10.1039/d0sc04896h)
Supplement: SC-012-D0SC04896H-s002 [file SC-012-D0SC04896H-s002.zip › SC-012-D0SC04896H-s091.csv]

	reaction_smiles
0	O=[N+]([O-])c1ccc(Cl)c([N+](=O)[O-])c1.CCCCN>>CCCCNc1ccc([N+](=O)[O-])cc1[N+](=O)[O-].Cl
1	O=[N+]([O-])c1cccnc1Cl.CCCCN>>CCCCNc1ncccc1[N+](=O)[O-].Cl
2	N#Cc1cc([N+](=O)[O-])ccc1Cl.CCCCN>>CCCCNc1ccc([N+](=O)[O-])cc1C#N.Cl
3	O=[N+]([O-])c1cc(C(F)(F)F)ccc1Cl.CCCCN>>CCCCNc1ccc(C(F)(F)F)cc1[N+](=O)[O-].Cl
4	O=[N+]([O-])c1cccc([N+](=O)[O-])c1Cl.CCCCN>>CCCCNc1c([N+](=O)[O-])cccc1[N+](=O)[O-].Cl
5	O=[N+]([O-])c1ccc(F)c([N+](=O)[O-])c1.CCCCN>>CCCCNc1ccc([N+](=O)[O-])cc1[N+](=O)[O-].F
6	O=[N+]([O-])c1ccc(Cl)c([N+](=O)[O-])c1.C1CCNC1>>O=[N+]([O-])c1ccc(N2CCCC2)c([N+](=O)[O-])c1.Cl
7	O=[N+]([O-])c1ccc(Cl)nc1.C1CCNC1>>O=[N+]([O-])c1ccc(N2CCCC2)nc1.Cl
8	O=[N+]([O-])c1cccnc1Cl.C1CCNC1>>O=[N+]([O-])c1cccnc1N1CCCC1.Cl
9	O=[N+]([O-])c1cc(C(F)(F)F)ccc1F.CCCCN>>CCCCNc1ccc(C(F)(F)F)cc1[N+](=O)[O-].F
10	N#Cc1cc([N+](=O)[O-])ccc1F.CCCCN>>CCCCNc1ccc([N+](=O)[O-])cc1C#N.F
11	O=[N+]([O-])c1ccc(F)c(C(F)(F)F)c1.CCCCN>>CCCCNc1ccc([N+](=O)[O-])cc1C(F)(F)F.F
12	O=[N+]([O-])c1cccc([N+](=O)[O-])c1Cl.C1CCNC1>>O=[N+]([O-])c1cccc([N+](=O)[O-])c1N1CCCC1.Cl
13	N#Cc1cc([N+](=O)[O-])ccc1Cl.C1CCNC1>>N#Cc1cc([N+](=O)[O-])ccc1N1CCCC1.Cl
14	O=[N+]([O-])c1ccc(F)c([N+](=O)[O-])c1.C1CCNC1>>O=[N+]([O-])c1ccc(N2CCCC2)c([N+](=O)[O-])c1.F
15	O=[N+]([O-])c1cc(C(F)(F)F)ccc1Cl.C1CCNC1>>O=[N+]([O-])c1cc(C(F)(F)F)ccc1N1CCCC1.Cl
16	O=[N+]([O-])c1cc(C(F)(F)F)ccc1F.C1CCNC1>>O=[N+]([O-])c1cc(C(F)(F)F)ccc1N1CCCC1.F
17	O=[N+]([O-])c1ccc(Cl)c([N+](=O)[O-])c1.C1CCNCC1>>O=[N+]([O-])c1ccc(N2CCCCC2)c([N+](=O)[O-])c1.Cl
18	O=[N+]([O-])c1cccnc1Cl.C1CCNCC1>>O=[N+]([O-])c1cccnc1N1CCCCC1.Cl
19	O=[N+]([O-])c1ccc(F)c(C(F)(F)F)c1.C1CCNC1>>O=[N+]([O-])c1ccc(N2CCCC2)c(C(F)(F)F)c1.F
20	O=[N+]([O-])c1ccc(Cl)nc1.C1CCNCC1>>O=[N+]([O-])c1ccc(N2CCCCC2)nc1.Cl
21	N#Cc1cc([N+](=O)[O-])ccc1Cl.C1CCNCC1>>N#Cc1cc([N+](=O)[O-])ccc1N1CCCCC1.Cl
22	O=[N+]([O-])c1ccc(F)c([N+](=O)[O-])c1.C1CCNCC1>>O=[N+]([O-])c1ccc(N2CCCCC2)c([N+](=O)[O-])c1.F
23	N#Cc1cc([N+](=O)[O-])ccc1F.C1CCNCC1>>N#Cc1cc([N+](=O)[O-])ccc1N1CCCCC1.F
24	O=[N+]([O-])c1cccc([N+](=O)[O-])c1Cl.C1CCNCC1>>O=[N+]([O-])c1cccc([N+](=O)[O-])c1N1CCCCC1.Cl
25	O=[N+]([O-])c1cc(C(F)(F)F)ccc1Cl.C1CCNCC1>>O=[N+]([O-])c1cc(C(F)(F)F)ccc1N1CCCCC1.Cl
26	O=[N+]([O-])c1cc(C(F)(F)F)ccc1F.C1CCNCC1>>O=[N+]([O-])c1cc(C(F)(F)F)ccc1N1CCCCC1.F
27	O=[N+]([O-])c1ccc(F)c(C(F)(F)F)c1.C1CCNCC1>>O=[N+]([O-])c1ccc(N2CCCCC2)c(C(F)(F)F)c1.F
28	O=[N+]([O-])c1ccc(Cl)c([N+](=O)[O-])c1.Nc1ccc([S-])cc1>>Nc1ccc(Sc2ccc([N+](=O)[O-])cc2[N+](=O)[O-])cc1.[Cl-]
29	O=[N+]([O-])c1ccc(Cl)c([N+](=O)[O-])c1.Fc1ccc([S-])cc1>>O=[N+]([O-])c1ccc(Sc2ccc(F)cc2)c([N+](=O)[O-])c1.[Cl-]
30	O=[N+]([O-])c1ccc(Cl)c([N+](=O)[O-])c1.[S-]c1ccccc1>>O=[N+]([O-])c1ccc(Sc2ccccc2)c([N+](=O)[O-])c1.[Cl-]
31	O=[N+]([O-])c1ccc(Cl)c([N+](=O)[O-])c1.COc1ccc([S-])cc1>>COc1ccc(Sc2ccc([N+](=O)[O-])cc2[N+](=O)[O-])cc1.[Cl-]
32	O=[N+]([O-])c1ccc(Cl)c([N+](=O)[O-])c1.Cc1ccc([S-])cc1>>Cc1ccc(Sc2ccc([N+](=O)[O-])cc2[N+](=O)[O-])cc1.[Cl-]
33	O=[N+]([O-])c1ccc(Cl)c([N+](=O)[O-])c1.[S-]c1ccc(Cl)cc1>>O=[N+]([O-])c1ccc(Sc2ccc(Cl)cc2)c([N+](=O)[O-])c1.[Cl-]
34	O=[N+]([O-])c1ccc(Cl)c([N+](=O)[O-])c1.COc1cccc([S-])c1>>COc1cccc(Sc2ccc([N+](=O)[O-])cc2[N+](=O)[O-])c1.[Cl-]
35	O=[N+]([O-])c1ccc(Cl)c([N+](=O)[O-])c1.[S-]c1ccc(Br)cc1>>O=[N+]([O-])c1ccc(Sc2ccc(Br)cc2)c([N+](=O)[O-])c1.[Cl-]
36	O=[N+]([O-])c1ccc(Cl)c([N+](=O)[O-])c1.Nc1ccccc1[S-]>>Nc1ccccc1Sc1ccc([N+](=O)[O-])cc1[N+](=O)[O-].[Cl-]
37	O=[N+]([O-])c1ccc(Cl)c([N+](=O)[O-])c1.[S-]c1cccc(Cl)c1>>O=[N+]([O-])c1ccc(Sc2cccc(Cl)c2)c([N+](=O)[O-])c1.[Cl-]
38	O=[N+]([O-])c1ccc(Cl)c([N+](=O)[O-])c1.Cc1cccc([S-])c1>>Cc1cccc(Sc2ccc([N+](=O)[O-])cc2[N+](=O)[O-])c1.[Cl-]
39	O=[N+]([O-])c1ccc(Cl)c([N+](=O)[O-])c1.[S-]c1cccc(Br)c1>>O=[N+]([O-])c1ccc(Sc2cccc(Br)c2)c([N+](=O)[O-])c1.[Cl-]
40	O=[N+]([O-])c1ccc(Cl)c([N+](=O)[O-])c1.CC(=O)c1ccc([S-])cc1>>CC(=O)c1ccc(Sc2ccc([N+](=O)[O-])cc2[N+](=O)[O-])cc1.[Cl-]
41	O=[N+]([O-])c1ccc(Cl)c([N+](=O)[O-])c1.Cc1ccccc1[S-]>>Cc1ccccc1Sc1ccc([N+](=O)[O-])cc1[N+](=O)[O-].[Cl-]
42	O=[N+]([O-])c1ccc(Cl)c([N+](=O)[O-])c1.CC(=O)c1cccc([S-])c1>>CC(=O)c1cccc(Sc2ccc([N+](=O)[O-])cc2[N+](=O)[O-])c1.[Cl-]
43	COc1ccc([N+](=O)[O-])s1.C1CCNCC1>>O=[N+]([O-])c1ccc(N2CCCCC2)s1.CO
44	O=[N+]([O-])c1ccc(Cl)c([N+](=O)[O-])c1.O=[N+]([O-])c1ccc([S-])cc1>>O=[N+]([O-])c1ccc(Sc2ccc([N+](=O)[O-])cc2[N+](=O)[O-])cc1.[Cl-]
45	COc1sc([N+](=O)[O-])cc1C(N)=O.C1CCNCC1>>NC(=O)c1cc([N+](=O)[O-])sc1N1CCCCC1.CO
46	COc1sc([N+](=O)[O-])cc1S(C)(=O)=O.C1CCNCC1>>CS(=O)(=O)c1cc([N+](=O)[O-])sc1N1CCCCC1.CO
47	COC(=O)c1cc([N+](=O)[O-])sc1OC.C1CCNCC1>>COC(=O)c1cc([N+](=O)[O-])sc1N1CCCCC1.CO
48	COc1sc([N+](=O)[O-])cc1S(C)(=O)=O.C1CCNCC1>>CS(=O)(=O)c1cc([N+](=O)[O-])sc1N1CCCCC1.CO
49	COc1ccc([N+](=O)[O-])s1.C1CCNCC1>>O=[N+]([O-])c1ccc(N2CCCCC2)s1.CO
50	COc1sc([N+](=O)[O-])cc1C(N)=O.C1CCNCC1>>NC(=O)c1cc([N+](=O)[O-])sc1N1CCCCC1.CO
51	COC(=O)c1cc([N+](=O)[O-])sc1OC.C1CCNCC1>>COC(=O)c1cc([N+](=O)[O-])sc1N1CCCCC1.CO
52	COc1ccc([N+](=O)[O-])s1.C1CCNCC1>>O=[N+]([O-])c1ccc(N2CCCCC2)s1.CO
53	COc1sc([N+](=O)[O-])cc1S(C)(=O)=O.C1CCNCC1>>CS(=O)(=O)c1cc([N+](=O)[O-])sc1N1CCCCC1.CO
54	COc1sc([N+](=O)[O-])cc1C(N)=O.C1CCNCC1>>NC(=O)c1cc([N+](=O)[O-])sc1N1CCCCC1.CO
55	COC(=O)c1cc([N+](=O)[O-])sc1OC.C1CCNCC1>>COC(=O)c1cc([N+](=O)[O-])sc1N1CCCCC1.CO
56	O=[N+]([O-])c1cc([N+](=O)[O-])c(Cl)c([N+](=O)[O-])c1.COc1ccc(CN)cc1>>COc1ccc(CNc2c([N+](=O)[O-])cc([N+](=O)[O-])cc2[N+](=O)[O-])cc1.Cl
57	O=[N+]([O-])c1cc([N+](=O)[O-])c(Cl)c([N+](=O)[O-])c1.NCc1ccccc1>>O=[N+]([O-])c1cc([N+](=O)[O-])c(NCc2ccccc2)c([N+](=O)[O-])c1.Cl
58	O=[N+]([O-])c1cc([N+](=O)[O-])c(Cl)c([N+](=O)[O-])c1.Cc1ccc(CN)cc1>>Cc1ccc(CNc2c([N+](=O)[O-])cc([N+](=O)[O-])cc2[N+](=O)[O-])cc1.Cl
59	O=[N+]([O-])c1cc([N+](=O)[O-])c(Cl)c([N+](=O)[O-])c1.NCc1ccc(Cl)cc1>>O=[N+]([O-])c1cc([N+](=O)[O-])c(NCc2ccc(Cl)cc2)c([N+](=O)[O-])c1.Cl
60	N#Cc1cc([N+](=O)[O-])c(Cl)c([N+](=O)[O-])c1.COc1ccc(CN)cc1>>COc1ccc(CNc2c([N+](=O)[O-])cc(C#N)cc2[N+](=O)[O-])cc1.Cl
61	N#Cc1cc([N+](=O)[O-])c(Cl)c([N+](=O)[O-])c1.NCc1ccccc1>>N#Cc1cc([N+](=O)[O-])c(NCc2ccccc2)c([N+](=O)[O-])c1.Cl
62	O=[N+]([O-])c1cc([N+](=O)[O-])c(Cl)c([N+](=O)[O-])c1.NCc1ccccc1>>O=[N+]([O-])c1cc([N+](=O)[O-])c(NCc2ccccc2)c([N+](=O)[O-])c1.Cl
63	N#Cc1cc([N+](=O)[O-])c(Cl)c([N+](=O)[O-])c1.COc1ccc(CN)cc1>>COc1ccc(CNc2c([N+](=O)[O-])cc(C#N)cc2[N+](=O)[O-])cc1.Cl
64	N#Cc1cc([N+](=O)[O-])c(Cl)c([N+](=O)[O-])c1.NCc1ccccc1>>N#Cc1cc([N+](=O)[O-])c(NCc2ccccc2)c([N+](=O)[O-])c1.Cl
65	O=[N+]([O-])c1cc([N+](=O)[O-])c(Cl)c([N+](=O)[O-])c1.NCc1ccc(Cl)cc1>>O=[N+]([O-])c1cc([N+](=O)[O-])c(NCc2ccc(Cl)cc2)c([N+](=O)[O-])c1.Cl
67	Clc1ccccc1.C[O-]>>COc1ccccc1.[Cl-]
68	FC(F)(F)c1ccc(Cl)cc1.C[O-]>>COc1ccc(C(F)(F)F)cc1.[Cl-]
69	O=[N+]([O-])c1ccc(Cl)cc1.C[O-]>>COc1ccc([N+](=O)[O-])cc1.[Cl-]
70	O=[N+]([O-])c1cc(C(F)(F)F)cc([N+](=O)[O-])c1Cl.NCc1ccccc1>>O=[N+]([O-])c1cc(C(F)(F)F)cc([N+](=O)[O-])c1NCc1ccccc1.Cl
71	O=[N+]([O-])c1cc(C(F)(F)F)cc([N+](=O)[O-])c1Cl.NCc1ccc(Cl)cc1>>O=[N+]([O-])c1cc(C(F)(F)F)cc([N+](=O)[O-])c1NCc1ccc(Cl)cc1.Cl
72	O=[N+]([O-])c1cc([N+](=O)[O-])c(Cl)c([N+](=O)[O-])c1.COc1ccc(CN)cc1>>COc1ccc(CNc2c([N+](=O)[O-])cc([N+](=O)[O-])cc2[N+](=O)[O-])cc1.Cl
73	N#Cc1cc([N+](=O)[O-])c(Cl)c([N+](=O)[O-])c1.Cc1ccc(CN)cc1>>Cc1ccc(CNc2c([N+](=O)[O-])cc(C#N)cc2[N+](=O)[O-])cc1.Cl
74	CC(=O)Oc1ccc(Cl)cc1.C[O-]>>COc1ccc(OC(C)=O)cc1.[Cl-]
75	O=[N+]([O-])c1cc(C(F)(F)F)cc([N+](=O)[O-])c1Cl.Cc1ccc(CN)cc1>>Cc1ccc(CNc2c([N+](=O)[O-])cc(C(F)(F)F)cc2[N+](=O)[O-])cc1.Cl
76	Fc1nc(F)c(F)c(F)n1.C[O-]>>COc1nc(F)nc(F)c1F.[F-]
77	O=Cc1ccc(Cl)c([N+](=O)[O-])c1.C[O-]>>COc1ccc(C=O)cc1[N+](=O)[O-].[Cl-]
78	Fc1cc(F)c2c(F)c(F)cc(F)c2c1F.C[O-]>>COc1cc(F)c2c(F)c(F)cc(F)c2c1F.[F-]
79	Fc1cc(F)c2c(F)c(F)c(F)c(F)c2c1F.C[O-]>>COc1cc(F)c2c(F)c(F)c(F)c(F)c2c1F.[F-]
80	Fc1ccc2c(F)c(F)c(F)c(F)c2c1F.C[O-]>>COc1c(F)c(F)c2ccc(F)c(F)c2c1F.[F-]
81	N#Cc1cc([N+](=O)[O-])c(Cl)c([N+](=O)[O-])c1.NCc1ccc(Cl)cc1>>N#Cc1cc([N+](=O)[O-])c(NCc2ccc(Cl)cc2)c([N+](=O)[O-])c1.Cl
82	Fc1cc(F)c2c(F)c(F)cc(F)c2c1F.C[O-]>>COc1cc(F)c(F)c2c(F)cc(F)c(F)c12.[F-]
83	N#Cc1cc([N+](=O)[O-])c(Cl)c([N+](=O)[O-])c1.Cc1ccc(CN)cc1>>Cc1ccc(CNc2c([N+](=O)[O-])cc(C#N)cc2[N+](=O)[O-])cc1.Cl
84	O=[N+]([O-])c1ccccc1Cl.C[O-]>>COc1ccccc1[N+](=O)[O-].[Cl-]
85	Fc1cc(F)c2c(F)c(F)cc(F)c2c1F.C[O-]>>COc1c(F)cc(F)c2c(F)c(F)cc(F)c12.[F-]
86	O=Nc1ccc(Cl)c([N+](=O)[O-])c1.C[O-]>>COc1ccc(N=O)cc1[N+](=O)[O-].[Cl-]
87	O=[N+]([O-])c1ccc(Cl)c([N+](=O)[O-])c1.C[O-]>>COc1ccc([N+](=O)[O-])cc1[N+](=O)[O-].[Cl-]
88	Fc1c(F)c(F)c2c(F)c(F)c(F)c(F)c2c1F.C[O-]>>COc1c(F)c(F)c2c(F)c(F)c(F)c(F)c2c1F.[F-]
89	Fc1cc(F)c2c(F)c(F)c(F)c(F)c2c1F.C[O-]>>COc1c(F)c(F)c2c(F)cc(F)c(F)c2c1F.[F-]
90	O=[N+]([O-])c1cc([N+](=O)[O-])c(Cl)c([N+](=O)[O-])c1.Cc1ccc(CN)cc1>>Cc1ccc(CNc2c([N+](=O)[O-])cc([N+](=O)[O-])cc2[N+](=O)[O-])cc1.Cl
91	N#Cc1ccc(Cl)c([N+](=O)[O-])c1.C[O-]>>COc1ccc(C#N)cc1[N+](=O)[O-].[Cl-]
92	CC(=O)c1ccc(Cl)c([N+](=O)[O-])c1.C[O-]>>COc1ccc(C(C)=O)cc1[N+](=O)[O-].[Cl-]
93	O=[N+]([O-])c1cc(C(F)(F)F)cc([N+](=O)[O-])c1Cl.NCc1ccc(CO)cc1>>O=[N+]([O-])c1cc(C(F)(F)F)cc([N+](=O)[O-])c1NCc1ccc(CO)cc1.Cl
94	O=[N+]([O-])c1cc(C(F)(F)F)cc([N+](=O)[O-])c1Cl.NCc1ccccc1>>O=[N+]([O-])c1cc(C(F)(F)F)cc([N+](=O)[O-])c1NCc1ccccc1.Cl
95	O=[N+]([O-])c1cc(C(F)(F)F)cc([N+](=O)[O-])c1Cl.NCc1ccc(Cl)cc1>>O=[N+]([O-])c1cc(C(F)(F)F)cc([N+](=O)[O-])c1NCc1ccc(Cl)cc1.Cl
96	O=[N+]([O-])c1cc(C(F)(F)F)cc([N+](=O)[O-])c1Cl.Cc1ccc(CN)cc1>>Cc1ccc(CNc2c([N+](=O)[O-])cc(C(F)(F)F)cc2[N+](=O)[O-])cc1.Cl
97	Fc1ncc(F)c(F)n1.C[O-]>>COc1nc(F)ncc1F.[F-]
98	Fc1cc(F)nc(F)n1.C[O-]>>COc1nc(F)cc(F)n1.[F-]
99	Fc1cnc(F)c(F)c1F.C[O-]>>COc1c(F)cnc(F)c1F.[F-]
100	Fc1cc(F)nc(F)n1.C[O-]>>COc1cc(F)nc(F)n1.[F-]
101	Fc1cc(F)c(F)c(F)n1.C[O-]>>COc1cc(F)nc(F)c1F.[F-]
102	Fc1nc(F)c(F)c(F)c1F.C[O-]>>COc1c(F)c(F)nc(F)c1F.[F-]
103	Fc1cc(F)c(F)c(F)n1.C[O-]>>COc1cc(F)c(F)c(F)n1.[F-]
104	O=[N+]([O-])c1ccc(F)c([N+](=O)[O-])c1.C1CNCCN1>>O=[N+]([O-])c1ccc(N2CCNCC2)c([N+](=O)[O-])c1.F
106	O=[N+]([O-])c1ccc(F)c([N+](=O)[O-])c1.C[O-]>>COc1ccc([N+](=O)[O-])cc1[N+](=O)[O-].[F-]
107	O=[N+]([O-])c1ccc(F)c([N+](=O)[O-])c1.C1COCCN1>>O=[N+]([O-])c1ccc(N2CCOCC2)c([N+](=O)[O-])c1.F
108	O=[N+]([O-])c1ccc(F)c([N+](=O)[O-])c1.C1CCNCC1>>O=[N+]([O-])c1ccc(N2CCCCC2)c([N+](=O)[O-])c1.F
109	O=[N+]([O-])c1ccc(F)cc1.C[S-]>>CSc1ccc([N+](=O)[O-])cc1.[F-]
110	O=[N+]([O-])c1ccc(I)c([N+](=O)[O-])c1.C[O-]>>COc1ccc([N+](=O)[O-])cc1[N+](=O)[O-].[I-]
111	O=[N+]([O-])c1ccc(Cl)c([N+](=O)[O-])c1.C[O-]>>COc1ccc([N+](=O)[O-])cc1[N+](=O)[O-].[Cl-]
112	O=[N+]([O-])c1cnccc1Cl.C[O-]>>COc1ccncc1[N+](=O)[O-].[Cl-]
113	O=[N+]([O-])c1ccc(I)cc1.C[S-]>>CSc1ccc([N+](=O)[O-])cc1.[I-]
114	O=[N+]([O-])c1ccc(F)c([N+](=O)[O-])c1.C1COCCN1>>O=[N+]([O-])c1ccc(N2CCOCC2)c([N+](=O)[O-])c1.F
115	O=[N+]([O-])c1ccc(F)c([N+](=O)[O-])c1.C1CNCCN1>>O=[N+]([O-])c1ccc(N2CCNCC2)c([N+](=O)[O-])c1.F
116	O=[N+]([O-])c1ccc(I)c([N+](=O)[O-])c1.C[S-]>>CSc1ccc([N+](=O)[O-])cc1[N+](=O)[O-].[I-]
117	O=[N+]([O-])c1ccc(F)c([N+](=O)[O-])c1.O=CN1CCNCC1>>O=CN1CCN(c2ccc([N+](=O)[O-])cc2[N+](=O)[O-])CC1.F
118	O=[N+]([O-])c1ccc(F)c([N+](=O)[O-])c1.C[S-]>>CSc1ccc([N+](=O)[O-])cc1[N+](=O)[O-].[F-]
120	O=[N+]([O-])c1cnccc1Br.C[O-]>>COc1ccncc1[N+](=O)[O-].[Br-]
121	O=[N+]([O-])c1ccc(Cl)c([N+](=O)[O-])c1.CN>>CNc1ccc([N+](=O)[O-])cc1[N+](=O)[O-].Cl
122	O=[N+]([O-])c1ccc(F)c([N+](=O)[O-])c1.O=CN1CCNCC1>>O=CN1CCN(c2ccc([N+](=O)[O-])cc2[N+](=O)[O-])CC1.F
123	O=[N+]([O-])c1ccc(F)c([N+](=O)[O-])c1.C[O-]>>COc1ccc([N+](=O)[O-])cc1[N+](=O)[O-].[F-]
124	O=[N+]([O-])c1ccc(I)c([N+](=O)[O-])c1.C[O-]>>COc1ccc([N+](=O)[O-])cc1[N+](=O)[O-].[I-]
125	O=[N+]([O-])c1ccc(Cl)c([N+](=O)[O-])c1.CCN>>CCNc1ccc([N+](=O)[O-])cc1[N+](=O)[O-].Cl
126	O=[N+]([O-])c1ccc(Cl)c([N+](=O)[O-])c1.N>>Nc1ccc([N+](=O)[O-])cc1[N+](=O)[O-].Cl
127	O=[N+]([O-])c1ccc(Cl)c([N+](=O)[O-])c1.CNC>>CN(C)c1ccc([N+](=O)[O-])cc1[N+](=O)[O-].Cl
129	O=[N+]([O-])c1ccc(F)c([N+](=O)[O-])c1.OCCN1CCNCC1>>O=[N+]([O-])c1ccc(N2CCN(CCO)CC2)c([N+](=O)[O-])c1.F
130	O=[N+]([O-])c1ccc(Br)c([N+](=O)[O-])c1.C[O-]>>COc1ccc([N+](=O)[O-])cc1[N+](=O)[O-].[Br-]
131	O=[N+]([O-])c1ccc(F)c([N+](=O)[O-])c1.OCCN1CCNCC1>>O=[N+]([O-])c1ccc(N2CCN(CCO)CC2)c([N+](=O)[O-])c1.F
132	O=[N+]([O-])c1ccc(Cl)c([N+](=O)[O-])c1.C1CCNCC1>>O=[N+]([O-])c1ccc(N2CCCCC2)c([N+](=O)[O-])c1.Cl
133	O=[N+]([O-])c1ccc(Cl)c([N+](=O)[O-])c1.CCNCC>>CCN(CC)c1ccc([N+](=O)[O-])cc1[N+](=O)[O-].Cl
134	O=[N+]([O-])c1ccc(Cl)c([N+](=O)[O-])c1.CCCCN>>CCCCNc1ccc([N+](=O)[O-])cc1[N+](=O)[O-].Cl
135	O=[N+]([O-])c1ccc(Cl)c([N+](=O)[O-])c1.CN(C)C>>C[N+](C)(C)c1ccc([N+](=O)[O-])cc1[N+](=O)[O-].[Cl-]
137	O=[N+]([O-])c1ccc(Oc2ccccc2)c([N+](=O)[O-])c1.C[O-]>>COc1ccc([N+](=O)[O-])cc1[N+](=O)[O-].[O-]c1ccccc1
138	O=[N+]([O-])c1ccc(Cl)c([N+](=O)[O-])c1.CCCN>>CCCNc1ccc([N+](=O)[O-])cc1[N+](=O)[O-].Cl
139	O=[N+]([O-])c1ccc(Br)c([N+](=O)[O-])c1.C[O-]>>COc1ccc([N+](=O)[O-])cc1[N+](=O)[O-].[Br-]
140	O=[N+]([O-])c1ccc(F)c([N+](=O)[O-])c1.Nc1ccccc1>>O=[N+]([O-])c1ccc(Nc2ccccc2)c([N+](=O)[O-])c1.F
141	O=[N+]([O-])c1ccc(Cl)c([N+](=O)[O-])c1.Nc1ccccc1>>O=[N+]([O-])c1ccc(Nc2ccccc2)c([N+](=O)[O-])c1.Cl
142	O=[N+]([O-])c1ccc(Cl)c([N+](=O)[O-])c1.CC1CCCCN1>>CC1CCCCN1c1ccc([N+](=O)[O-])cc1[N+](=O)[O-].Cl
143	O=[N+]([O-])c1cccc(Oc2ccc([N+](=O)[O-])cc2[N+](=O)[O-])c1.C[O-]>>COc1ccc([N+](=O)[O-])cc1[N+](=O)[O-].O=[N+]([O-])c1cccc([O-])c1
144	O=[N+]([O-])c1ccc(Oc2cccc(Cl)c2)c([N+](=O)[O-])c1.C[O-]>>COc1ccc([N+](=O)[O-])cc1[N+](=O)[O-].[O-]c1cccc(Cl)c1
145	O=[N+]([O-])c1ccc(Oc2cccc(Br)c2)c([N+](=O)[O-])c1.C[O-]>>COc1ccc([N+](=O)[O-])cc1[N+](=O)[O-].[O-]c1cccc(Br)c1
146	O=[N+]([O-])c1ccc(Cl)c([N+](=O)[O-])c1.CC(C)CNCC(C)C>>CC(C)CN(CC(C)C)c1ccc([N+](=O)[O-])cc1[N+](=O)[O-].Cl
147	Fc1cc(Cl)c(F)c(F)n1.N>>Nc1cc(Cl)c(F)c(F)n1.F
148	Fc1nc(F)c(F)nc1F.N>>Nc1nc(F)c(F)nc1F.F
149	Fc1nc(F)c(F)c(Cl)c1F.N>>Nc1nc(F)c(F)c(Cl)c1F.F
150	Fc1nnc(F)c(F)c1F.N>>Nc1c(F)nnc(F)c1F.F
151	Fc1nc(F)c(F)c(F)c1F.N>>Nc1c(F)c(F)nc(F)c1F.F
152	Fc1nc(F)c(Cl)c(F)c1F.N>>Nc1c(F)c(F)nc(F)c1Cl.F
153	Fc1nc(F)c(F)c(F)n1.N>>Nc1nc(F)nc(F)c1F.F
154	Fc1nc(F)c(C(F)(F)F)c(F)c1F.N>>Nc1nc(F)c(C(F)(F)F)c(F)c1F.F
155	Fc1nc(F)c(C(F)(F)F)c(F)c1F.N>>Nc1c(F)c(F)nc(F)c1C(F)(F)F.F
156	Fc1cc(F)c(F)c(F)n1.N>>Nc1cc(F)nc(F)c1F.F
157	Fc1cc(F)c(F)c(F)n1.N>>Nc1cc(F)c(F)c(F)n1.F
159	Fc1cc(F)nc(F)c1.N>>Nc1cc(F)nc(F)c1.F
161	Fc1nc(F)c(C(F)(F)F)c(F)c1C(F)(F)F.N>>Nc1c(C(F)(F)F)c(F)nc(F)c1C(F)(F)F.F
162	Fc1cc(F)nc(F)c1.N>>Nc1cc(F)cc(F)n1.F
163	Fc1nc(F)c(Cl)c(F)c1Cl.N>>Nc1c(Cl)c(F)nc(F)c1Cl.F
164	Fc1cnc(F)c(F)c1F.N>>Nc1c(F)cnc(F)c1F.F
165	Fc1nc(Cl)c(F)c(F)c1F.N>>Nc1c(F)c(F)nc(Cl)c1F.F
166	Fc1nc(F)c(C(F)(F)F)c(F)c1C(F)(F)F.N>>Nc1nc(F)c(C(F)(F)F)c(F)c1C(F)(F)F.F
167	Fc1nc(F)c(Cl)c(Cl)c1F.N>>Nc1nc(F)c(Cl)c(Cl)c1F.F
169	Fc1nc(F)c(Cl)c(Cl)c1F.N>>Nc1nc(F)c(F)c(Cl)c1Cl.F
171	Fc1c(Cl)nc(Cl)c(F)c1F.N>>Nc1c(F)c(Cl)nc(Cl)c1F.F
172	Fc1nc(F)c(Cl)c(Cl)c1Cl.N>>Nc1nc(F)c(Cl)c(Cl)c1Cl.F
173	O=[N+]([O-])c1cnc(Cl)c([N+](=O)[O-])c1.Nc1ccccc1>>O=[N+]([O-])c1cnc(Nc2ccccc2)c([N+](=O)[O-])c1.Cl
174	O=[N+]([O-])c1ccc(Cl)c([N+](=O)[O-])c1.C1COCCN1>>O=[N+]([O-])c1ccc(N2CCOCC2)c([N+](=O)[O-])c1.Cl
175	O=[N+]([O-])c1cnc(Cl)c([N+](=O)[O-])c1.Nc1ccc(Cl)cc1>>O=[N+]([O-])c1cnc(Nc2ccc(Cl)cc2)c([N+](=O)[O-])c1.Cl
176	O=[N+]([O-])c1ccc(Cl)c([N+](=O)[O-])c1.C1CNCCN1>>O=[N+]([O-])c1ccc(N2CCNCC2)c([N+](=O)[O-])c1.Cl
177	O=[N+]([O-])c1ccc(F)cc1.[N-]=[N+]=[N-]>>[N-]=[N+]=Nc1ccc([N+](=O)[O-])cc1.[F-]
178	O=[N+]([O-])c1cnc(Cl)c([N+](=O)[O-])c1.Nc1cccc(Br)c1>>O=[N+]([O-])c1cnc(Nc2cccc(Br)c2)c([N+](=O)[O-])c1.Cl
179	O=[N+]([O-])c1ccc(F)cc1.[N-]=[N+]=[N-]>>[N-]=[N+]=Nc1ccc([N+](=O)[O-])cc1.[F-]
180	O=[N+]([O-])c1ccc(F)cc1.[N-]=[N+]=[N-]>>[N-]=[N+]=Nc1ccc([N+](=O)[O-])cc1.[F-]
181	O=[N+]([O-])c1cnc(Cl)c([N+](=O)[O-])c1.Nc1ccc(Br)cc1>>O=[N+]([O-])c1cnc(Nc2ccc(Br)cc2)c([N+](=O)[O-])c1.Cl
182	O=[N+]([O-])c1ccc(F)c([N+](=O)[O-])c1.Nc1ccc(Cl)cc1>>O=[N+]([O-])c1ccc(Nc2ccc(Cl)cc2)c([N+](=O)[O-])c1.F
183	Fc1nc(F)c(F)c(F)c1F.CCNCC>>CCN(CC)c1c(F)c(F)nc(F)c1F.F
184	O=[N+]([O-])c1cnc(Cl)c([N+](=O)[O-])c1.Nc1cccc(Cl)c1>>O=[N+]([O-])c1cnc(Nc2cccc(Cl)c2)c([N+](=O)[O-])c1.Cl
186	O=[N+]([O-])c1ccc(F)c([N+](=O)[O-])c1.Nc1cccc(Cl)c1>>O=[N+]([O-])c1ccc(Nc2cccc(Cl)c2)c([N+](=O)[O-])c1.F
187	O=[N+]([O-])c1ccc(Br)c([N+](=O)[O-])c1.Nc1ccccc1>>O=[N+]([O-])c1ccc(Nc2ccccc2)c([N+](=O)[O-])c1.Br
188	Fc1nc(F)c(F)c(F)c1F.CCNCC>>CCN(CC)c1c(F)c(F)nc(F)c1F.F
189	O=[N+]([O-])c1ccc(F)cc1.[N-]=[N+]=[N-]>>[N-]=[N+]=Nc1ccc([N+](=O)[O-])cc1.[F-]
190	O=[N+]([O-])c1ccc(F)cc1.[N-]=[N+]=[N-]>>[N-]=[N+]=Nc1ccc([N+](=O)[O-])cc1.[F-]
191	O=[N+]([O-])c1ccc(Cl)c([N+](=O)[O-])c1.Nc1cccc(Cl)c1>>O=[N+]([O-])c1ccc(Nc2cccc(Cl)c2)c([N+](=O)[O-])c1.Cl
192	O=[N+]([O-])c1ccc(F)cc1.[N-]=[N+]=[N-]>>[N-]=[N+]=Nc1ccc([N+](=O)[O-])cc1.[F-]
193	O=[N+]([O-])c1ccc(F)cc1.[N-]=[N+]=[N-]>>[N-]=[N+]=Nc1ccc([N+](=O)[O-])cc1.[F-]
194	O=[N+]([O-])c1cnc(Cl)c([N+](=O)[O-])c1.COc1ccc(N)cc1>>COc1ccc(Nc2ncc([N+](=O)[O-])cc2[N+](=O)[O-])cc1.Cl
195	Fc1nc(F)c(F)c(Cl)c1F.CCNCC>>CCN(CC)c1nc(F)c(F)c(Cl)c1F.F
196	O=[N+]([O-])c1ccc(F)cc1.[N-]=[N+]=[N-]>>[N-]=[N+]=Nc1ccc([N+](=O)[O-])cc1.[F-]
197	Fc1nc(F)c(Cl)c(F)c1Cl.CCNCC>>CCN(CC)c1nc(F)c(Cl)c(F)c1Cl.F
198	Fc1nc(F)c(Cl)c(F)c1F.CCNCC>>CCN(CC)c1nc(F)c(Cl)c(F)c1F.F
199	O=[N+]([O-])c1cnc(Cl)c([N+](=O)[O-])c1.Cc1cccc(N)c1>>Cc1cccc(Nc2ncc([N+](=O)[O-])cc2[N+](=O)[O-])c1.Cl
200	O=[N+]([O-])c1ccc(F)c([N+](=O)[O-])c1.Nc1cccc(Br)c1>>O=[N+]([O-])c1ccc(Nc2cccc(Br)c2)c([N+](=O)[O-])c1.F
202	O=[N+]([O-])c1ccc(Cl)c([N+](=O)[O-])c1.Nc1ccc(Cl)cc1>>O=[N+]([O-])c1ccc(Nc2ccc(Cl)cc2)c([N+](=O)[O-])c1.Cl
203	Fc1c(Cl)nc(Cl)c(F)c1F.CCNCC>>CCN(CC)c1c(F)c(Cl)nc(Cl)c1F.F
204	O=[N+]([O-])c1ccc(Cl)c([N+](=O)[O-])c1.Nc1ccc(Br)cc1>>O=[N+]([O-])c1ccc(Nc2ccc(Br)cc2)c([N+](=O)[O-])c1.Cl
205	O=[N+]([O-])c1cnc(Cl)c([N+](=O)[O-])c1.COc1cccc(N)c1>>COc1cccc(Nc2ncc([N+](=O)[O-])cc2[N+](=O)[O-])c1.Cl
206	Fc1nc(F)c(Cl)c(F)c1F.CCNCC>>CCN(CC)c1c(F)c(F)nc(F)c1Cl.F
207	O=[N+]([O-])c1cnc(Cl)c([N+](=O)[O-])c1.CC(=O)c1ccc(N)cc1>>CC(=O)c1ccc(Nc2ncc([N+](=O)[O-])cc2[N+](=O)[O-])cc1.Cl
208	Fc1nc(F)c(Cl)c(Cl)c1F.CCNCC>>CCN(CC)c1nc(F)c(Cl)c(Cl)c1F.F
209	O=[N+]([O-])c1ccc(Cl)cc1.C1CCNCC1>>O=[N+]([O-])c1ccc(N2CCCCC2)cc1.Cl
210	O=[N+]([O-])c1ccc(I)cc1.C1CCNCC1>>O=[N+]([O-])c1ccc(N2CCCCC2)cc1.I
211	O=[N+]([O-])c1cnc(Cl)c([N+](=O)[O-])c1.Cc1ccc(N)cc1>>Cc1ccc(Nc2ncc([N+](=O)[O-])cc2[N+](=O)[O-])cc1.Cl
212	O=[N+]([O-])c1ccc(Cl)c([N+](=O)[O-])c1.FC(F)(F)C1CCNCC1>>O=[N+]([O-])c1ccc(N2CCC(C(F)(F)F)CC2)c([N+](=O)[O-])c1.Cl
213	O=[N+]([O-])c1ccc(Cl)c([N+](=O)[O-])c1.FC(F)(F)C1CCCNC1>>O=[N+]([O-])c1ccc(N2CCCC(C(F)(F)F)C2)c([N+](=O)[O-])c1.Cl
214	O=[N+]([O-])c1ccc(F)cc1.C1CCNCC1>>O=[N+]([O-])c1ccc(N2CCCCC2)cc1.F
215	O=[N+]([O-])c1ccc(Cl)c([N+](=O)[O-])c1.Nc1cccc(Br)c1>>O=[N+]([O-])c1ccc(Nc2cccc(Br)c2)c([N+](=O)[O-])c1.Cl
216	O=[N+]([O-])c1ccc(Br)cc1.C1CCNCC1>>O=[N+]([O-])c1ccc(N2CCCCC2)cc1.Br
217	O=[N+]([O-])c1ccc(I)cc1.C1CCNCC1>>O=[N+]([O-])c1ccc(N2CCCCC2)cc1.I
218	O=[N+]([O-])c1ccc(Br)cc1.C1CCNCC1>>O=[N+]([O-])c1ccc(N2CCCCC2)cc1.Br
219	O=[N+]([O-])c1ccc(I)cc1.C1CCNCC1>>O=[N+]([O-])c1ccc(N2CCCCC2)cc1.I
220	O=[N+]([O-])c1ccc(Br)cc1.C1CCNCC1>>O=[N+]([O-])c1ccc(N2CCCCC2)cc1.Br
221	O=[N+]([O-])c1ccc(Cl)cc1.C1CCNCC1>>O=[N+]([O-])c1ccc(N2CCCCC2)cc1.Cl
222	O=[N+]([O-])c1ccc(Cl)cc1.C1CCNCC1>>O=[N+]([O-])c1ccc(N2CCCCC2)cc1.Cl
223	O=[N+]([O-])c1ccc(F)cc1.C1CCNCC1>>O=[N+]([O-])c1ccc(N2CCCCC2)cc1.F
224	O=[N+]([O-])c1ccc(F)cc1.C1CCNCC1>>O=[N+]([O-])c1ccc(N2CCCCC2)cc1.F
225	Fc1nc(F)c(Cl)c(Cl)c1Cl.CCNCC>>CCN(CC)c1nc(F)c(Cl)c(Cl)c1Cl.F
226	O=[N+]([O-])c1ccc([N+](=O)[O-])cc1.C1CCNCC1>>O=[N+]([O-])c1ccc(N2CCCCC2)cc1.O=[N]O
227	O=[N+]([O-])c1ccc(F)cc1.C1CCNCC1>>O=[N+]([O-])c1ccc(N2CCCCC2)cc1.F
228	O=[N+]([O-])c1ccc([N+](=O)[O-])cc1.C1CCNCC1>>O=[N+]([O-])c1ccc(N2CCCCC2)cc1.O=[N]O
229	O=[N+]([O-])c1ccc(Cl)cc1.C1CCNCC1>>O=[N+]([O-])c1ccc(N2CCCCC2)cc1.Cl
230	O=[N+]([O-])c1ccc(I)cc1.C1CCNCC1>>O=[N+]([O-])c1ccc(N2CCCCC2)cc1.I
231	O=[N+]([O-])c1ccc(Br)cc1.C1CCNCC1>>O=[N+]([O-])c1ccc(N2CCCCC2)cc1.Br
232	O=[N+]([O-])c1ccc([N+](=O)[O-])cc1.C1CCNCC1>>O=[N+]([O-])c1ccc(N2CCCCC2)cc1.O=[N]O
233	O=[N+]([O-])c1ccc([N+](=O)[O-])cc1.C1CCNCC1>>O=[N+]([O-])c1ccc(N2CCCCC2)cc1.O=[N]O
234	O=[N+]([O-])c1ccc(Oc2ccc([N+](=O)[O-])cc2)cc1.C1CCNCC1>>O=[N+]([O-])c1ccc(N2CCCCC2)cc1.O=[N+]([O-])c1ccc(O)cc1
235	O=[N+]([O-])c1ccc(Oc2ccc([N+](=O)[O-])cc2)cc1.C1CCNCC1>>O=[N+]([O-])c1ccc(N2CCCCC2)cc1.O=[N+]([O-])c1ccc(O)cc1
236	O=[N+]([O-])c1ccc(Oc2ccc([N+](=O)[O-])cc2)cc1.C1CCNCC1>>O=[N+]([O-])c1ccc(N2CCCCC2)cc1.O=[N+]([O-])c1ccc(O)cc1
237	O=[N+]([O-])c1ccc(Cl)cc1.C[O-]>>COc1ccc([N+](=O)[O-])cc1.[Cl-]
238	FC(F)(F)c1ccc(Cl)cc1.C[O-]>>COc1ccc(C(F)(F)F)cc1.[Cl-]
239	CC(=O)Oc1ccc(Cl)cc1.C[O-]>>COc1ccc(OC(C)=O)cc1.[Cl-]
240	O=[N+]([O-])c1ccc(I)cc1.C1CCNCC1>>O=[N+]([O-])c1ccc(N2CCCCC2)cc1.I
241	O=[N+]([O-])c1ccc(Cl)cc1.C1CCNCC1>>O=[N+]([O-])c1ccc(N2CCCCC2)cc1.Cl
242	O=[N+]([O-])c1ccc(Cl)cc1.C1CCNCC1>>O=[N+]([O-])c1ccc(N2CCCCC2)cc1.Cl
243	O=[N+]([O-])c1ccc(I)cc1.C1CCNCC1>>O=[N+]([O-])c1ccc(N2CCCCC2)cc1.I
244	O=[N+]([O-])c1ccc(I)cc1.C1CCNCC1>>O=[N+]([O-])c1ccc(N2CCCCC2)cc1.I
245	O=[N+]([O-])c1ccc(Br)cc1.C1CCNCC1>>O=[N+]([O-])c1ccc(N2CCCCC2)cc1.Br
246	O=[N+]([O-])c1ccc(Cl)cc1.C1CCNCC1>>O=[N+]([O-])c1ccc(N2CCCCC2)cc1.Cl
247	O=[N+]([O-])c1ccc(Cl)cc1.C1CCNCC1>>O=[N+]([O-])c1ccc(N2CCCCC2)cc1.Cl
248	O=[N+]([O-])c1ccc(Br)cc1.C1CCNCC1>>O=[N+]([O-])c1ccc(N2CCCCC2)cc1.Br
249	O=[N+]([O-])c1ccc(I)cc1.C1CCNCC1>>O=[N+]([O-])c1ccc(N2CCCCC2)cc1.I
250	O=[N+]([O-])c1ccc(Br)cc1.C1CCNCC1>>O=[N+]([O-])c1ccc(N2CCCCC2)cc1.Br
251	O=[N+]([O-])c1ccc(Br)cc1.C1CCNCC1>>O=[N+]([O-])c1ccc(N2CCCCC2)cc1.Br
252	O=[N+]([O-])c1ccc(F)cc1.C1CCNCC1>>O=[N+]([O-])c1ccc(N2CCCCC2)cc1.F
253	O=[N+]([O-])c1ccc(F)cc1.C1CCNCC1>>O=[N+]([O-])c1ccc(N2CCCCC2)cc1.F
254	O=[N+]([O-])c1ccc(F)cc1.C1CCNCC1>>O=[N+]([O-])c1ccc(N2CCCCC2)cc1.F
255	O=[N+]([O-])c1ccc(F)cc1.C1CCNCC1>>O=[N+]([O-])c1ccc(N2CCCCC2)cc1.F
256	O=[N+]([O-])c1ccc([N+](=O)[O-])cc1.C1CCNCC1>>O=[N+]([O-])c1ccc(N2CCCCC2)cc1.O=[N]O
257	O=[N+]([O-])c1ccc([N+](=O)[O-])cc1.C1CCNCC1>>O=[N+]([O-])c1ccc(N2CCCCC2)cc1.O=[N]O
259	O=[N+]([O-])c1ccc(Oc2ccc([N+](=O)[O-])cc2)cc1.C1CCNCC1>>O=[N+]([O-])c1ccc(N2CCCCC2)cc1.O=[N+]([O-])c1ccc(O)cc1
260	O=[N+]([O-])c1ccc(Oc2ccc([N+](=O)[O-])cc2)cc1.C1CCNCC1>>O=[N+]([O-])c1ccc(N2CCCCC2)cc1.O=[N+]([O-])c1ccc(O)cc1
261	COc1nc(OC)nc(Oc2ccc([N+](=O)[O-])cc2)n1.[O-]c1ccccc1>>COc1nc(OC)nc(Oc2ccccc2)n1.O=[N+]([O-])c1ccc([O-])cc1
262	COc1nc(OC)nc(Oc2ccc([N+](=O)[O-])cc2)n1.[O-]c1ccc(Cl)cc1>>COc1nc(OC)nc(Oc2ccc(Cl)cc2)n1.O=[N+]([O-])c1ccc([O-])cc1
263	COc1nc(OC)nc(Oc2ccc([N+](=O)[O-])cc2)n1.[O-]c1c(F)cccc1F>>COc1nc(OC)nc(Oc2c(F)cccc2F)n1.O=[N+]([O-])c1ccc([O-])cc1
264	COc1nc(OC)nc(Oc2ccc([N+](=O)[O-])cc2)n1.[O-]c1ccccc1Cl>>COc1nc(OC)nc(Oc2ccccc2Cl)n1.O=[N+]([O-])c1ccc([O-])cc1
265	COc1nc(OC)nc(Oc2ccc([N+](=O)[O-])cc2)n1.O=Cc1ccc([O-])cc1>>COc1nc(OC)nc(Oc2ccc(C=O)cc2)n1.O=[N+]([O-])c1ccc([O-])cc1
266	COc1nc(OC)nc(Oc2ccc([N+](=O)[O-])cc2)n1.N#Cc1ccc([O-])cc1>>COc1nc(OC)nc(Oc2ccc(C#N)cc2)n1.O=[N+]([O-])c1ccc([O-])cc1
267	COc1nc(OC)nc(Oc2ccc([N+](=O)[O-])cc2)n1.[O-]c1cccc(Cl)c1>>COc1nc(OC)nc(Oc2cccc(Cl)c2)n1.O=[N+]([O-])c1ccc([O-])cc1
268	COc1nc(OC)nc(Oc2ccc([N+](=O)[O-])cc2)n1.[O-]c1c(Cl)cccc1Cl>>COc1nc(OC)nc(Oc2c(Cl)cccc2Cl)n1.O=[N+]([O-])c1ccc([O-])cc1
269	COc1nc(OC)nc(Oc2ccc(C=O)cc2)n1.[O-]c1ccccc1>>COc1nc(OC)nc(Oc2ccccc2)n1.O=Cc1ccc([O-])cc1
270	COc1nc(OC)nc(Oc2ccc([N+](=O)[O-])cc2)n1.Cc1cccc(C)c1[O-]>>COc1nc(OC)nc(Oc2c(C)cccc2C)n1.O=[N+]([O-])c1ccc([O-])cc1
272	COc1nc(OC)nc(Oc2ccc(Cl)c([N+](=O)[O-])c2)n1.[O-]c1ccccc1>>COc1nc(OC)nc(Oc2ccccc2)n1.O=[N+]([O-])c1cc([O-])ccc1Cl
273	COc1nc(OC)nc(Oc2ccc([N+](=O)[O-])cc2)n1.[O-]c1cccc(Cl)c1Cl>>COc1nc(OC)nc(Oc2cccc(Cl)c2Cl)n1.O=[N+]([O-])c1ccc([O-])cc1
274	COc1nc(OC)nc(Oc2ccc([N+](=O)[O-])cc2)n1.[O-]c1cc(Cl)cc(Cl)c1Cl>>COc1nc(OC)nc(Oc2cc(Cl)cc(Cl)c2Cl)n1.O=[N+]([O-])c1ccc([O-])cc1
275	COc1nc(OC)nc(Oc2ccc([N+](=O)[O-])cc2)n1.CC(=O)c1ccc([O-])cc1>>COc1nc(OC)nc(Oc2ccc(C(C)=O)cc2)n1.O=[N+]([O-])c1ccc([O-])cc1
276	Clc1nc(Cl)nc(Nc2ccccc2)n1.[OH-]>>Oc1nc(Cl)nc(Nc2ccccc2)n1.[Cl-]
277	COc1nc(OC)nc(Oc2ccc([N+](=O)[O-])cc2)n1.[O-]c1cc(Cl)c(Cl)cc1Cl>>COc1nc(OC)nc(Oc2cc(Cl)c(Cl)cc2Cl)n1.O=[N+]([O-])c1ccc([O-])cc1
278	COc1nc(OC)nc(Oc2ccc([N+](=O)[O-])cc2)n1.Cc1ccc([O-])cc1>>COc1nc(OC)nc(Oc2ccc(C)cc2)n1.O=[N+]([O-])c1ccc([O-])cc1
279	Clc1ccc(Nc2nc(Cl)nc(Cl)n2)cc1.[OH-]>>Oc1nc(Cl)nc(Nc2ccc(Cl)cc2)n1.[Cl-]
280	COc1nc(OC)nc(Oc2cccc(C=O)c2)n1.[O-]c1ccccc1>>COc1nc(OC)nc(Oc2ccccc2)n1.O=Cc1cccc([O-])c1
281	COc1ccc(Nc2nc(Cl)nc(Cl)n2)cc1.[OH-]>>COc1ccc(Nc2nc(O)nc(Cl)n2)cc1.[Cl-]
283	O=[N+]([O-])c1cccc(Nc2nc(Cl)nc(Cl)n2)c1.[OH-]>>O=[N+]([O-])c1cccc(Nc2nc(O)nc(Cl)n2)c1.[Cl-]
285	COc1nc(OC)nc(Oc2cccc([N+](=O)[O-])c2)n1.[O-]c1ccccc1>>COc1nc(OC)nc(Oc2ccccc2)n1.O=[N+]([O-])c1cccc([O-])c1
286	COc1nc(OC)nc(Oc2ccc([N+](=O)[O-])cc2Cl)n1.[O-]c1ccccc1>>COc1nc(OC)nc(Oc2ccccc2)n1.O=[N+]([O-])c1ccc([O-])c(Cl)c1
287	COc1nc(OC)nc(Oc2cccc([N+](=O)[O-])c2)n1.[O-]c1cccc(Cl)c1>>COc1nc(OC)nc(Oc2cccc(Cl)c2)n1.O=[N+]([O-])c1cccc([O-])c1
288	CN(c1ccccc1)c1nc(Cl)nc(Cl)n1.[OH-]>>CN(c1ccccc1)c1nc(O)nc(Cl)n1.[Cl-]
289	CN(c1ccccc1)c1nc(Cl)nc(Cl)n1.[O-]CC(F)(F)F>>CN(c1ccccc1)c1nc(Cl)nc(OCC(F)(F)F)n1.[Cl-]
290	CN(C)c1ccc(Nc2nc(Cl)nc(Cl)n2)cc1.[OH-]>>CN(C)c1ccc(Nc2nc(O)nc(Cl)n2)cc1.[Cl-]
291	COc1nc(OC)nc(Oc2ccc([N+](=O)[O-])c(Cl)c2)n1.[O-]c1ccccc1>>COc1nc(OC)nc(Oc2ccccc2)n1.O=[N+]([O-])c1ccc([O-])cc1Cl
292	COc1nc(OC)nc(Oc2cccc(C=O)c2)n1.[O-]c1cccc(Cl)c1>>COc1nc(OC)nc(Oc2cccc(Cl)c2)n1.O=Cc1cccc([O-])c1
293	COc1nc(OC)nc(Oc2ccc([N+](=O)[O-])c([N+](=O)[O-])c2)n1.[O-]c1cccc(Cl)c1>>COc1nc(OC)nc(Oc2cccc(Cl)c2)n1.O=[N+]([O-])c1ccc([O-])cc1[N+](=O)[O-]
294	CN(c1ccccc1)c1nc(Cl)nc(Cl)n1.[O-]CCCl>>CN(c1ccccc1)c1nc(Cl)nc(OCCCl)n1.[Cl-]
295	COc1nc(OC)nc(Oc2ccc([N+](=O)[O-])c(Cl)c2)n1.[O-]c1ccccc1Cl>>COc1nc(OC)nc(Oc2ccccc2Cl)n1.O=[N+]([O-])c1ccc([O-])cc1Cl
296	O=[N+]([O-])c1ccc(Cl)nc1.CCCCN>>CCCCNc1ccc([N+](=O)[O-])cn1.Cl
297	CN(c1ccccc1)c1nc(Cl)nc(Cl)n1.[O-]CC(Cl)(Cl)Cl>>CN(c1ccccc1)c1nc(Cl)nc(OCC(Cl)(Cl)Cl)n1.[Cl-]
298	COc1nc(OC)nc(Oc2cccc(C=O)c2)n1.[O-]c1ccccc1Cl>>COc1nc(OC)nc(Oc2ccccc2Cl)n1.O=Cc1cccc([O-])c1
299	COc1nc(OC)nc(Oc2cc([N+](=O)[O-])cc([N+](=O)[O-])c2)n1.[O-]c1ccccc1>>COc1nc(OC)nc(Oc2ccccc2)n1.O=[N+]([O-])c1cc([O-])cc([N+](=O)[O-])c1
300	O=[N+]([O-])c1cccnc1Cl.CCCCN>>CCCCNc1ncccc1[N+](=O)[O-].Cl
301	O=[N+]([O-])c1cccnc1Cl.C1CCNCC1>>O=[N+]([O-])c1cccnc1N1CCCCC1.Cl
302	O=[N+]([O-])c1ccc(Cl)nc1.C1CCNCC1>>O=[N+]([O-])c1ccc(N2CCCCC2)nc1.Cl
303	COc1nc(OC)nc(Oc2cccc([N+](=O)[O-])c2)n1.[O-]c1ccccc1Cl>>COc1nc(OC)nc(Oc2ccccc2Cl)n1.O=[N+]([O-])c1cccc([O-])c1
304	O=[N+]([O-])c1ccc(Cl)nc1.C1CCNC1>>O=[N+]([O-])c1ccc(N2CCCC2)nc1.Cl
306	O=[N+]([O-])c1cccnc1Cl.C1CCNC1>>O=[N+]([O-])c1cccnc1N1CCCC1.Cl
307	COc1nc(OC)nc(Oc2ccc(Cl)c([N+](=O)[O-])c2)n1.[O-]c1ccccc1Cl>>COc1nc(OC)nc(Oc2ccccc2Cl)n1.O=[N+]([O-])c1cc([O-])ccc1Cl
308	COc1nc(OC)nc(Oc2ccc(C=O)cc2)n1.N#Cc1ccc([O-])cc1>>COc1nc(OC)nc(Oc2ccc(C#N)cc2)n1.O=Cc1ccc([O-])cc1
312	COc1nc(OC)nc(Oc2ccc(Cl)c([N+](=O)[O-])c2)n1.[O-]c1cccc(Cl)c1>>COc1nc(OC)nc(Oc2cccc(Cl)c2)n1.O=[N+]([O-])c1cc([O-])ccc1Cl
316	COc1nc(OC)nc(Oc2ccc([N+](=O)[O-])c([N+](=O)[O-])c2)n1.[O-]c1ccccc1Cl>>COc1nc(OC)nc(Oc2ccccc2Cl)n1.O=[N+]([O-])c1ccc([O-])cc1[N+](=O)[O-]
317	COc1nc(OC)nc(Oc2cccc(C=O)c2)n1.N#Cc1ccc([O-])cc1>>COc1nc(OC)nc(Oc2ccc(C#N)cc2)n1.O=Cc1cccc([O-])c1
319	O=[N+]([O-])c1cccnc1Cl.[O-]c1ccccc1>>O=[N+]([O-])c1cccnc1Oc1ccccc1.[Cl-]
321	COc1nc(OC)nc(Oc2ccc([N+](=O)[O-])c(Cl)c2)n1.[O-]c1cccc(Cl)c1>>COc1nc(OC)nc(Oc2cccc(Cl)c2)n1.O=[N+]([O-])c1ccc([O-])cc1Cl
323	COc1nc(OC)nc(Oc2cccc([N+](=O)[O-])c2)n1.N#Cc1ccc([O-])cc1>>COc1nc(OC)nc(Oc2ccc(C#N)cc2)n1.O=[N+]([O-])c1cccc([O-])c1
324	O=[N+]([O-])c1ccc(Cl)nc1.[O-]c1ccccc1>>O=[N+]([O-])c1ccc(Oc2ccccc2)nc1.[Cl-]
325	O=[N+]([O-])c1cccnc1Cl.[O-]c1ccc(Cl)cc1>>O=[N+]([O-])c1cccnc1Oc1ccc(Cl)cc1.[Cl-]
327	O=[N+]([O-])c1cccnc1Cl.[O-]c1ccc(Br)cc1>>O=[N+]([O-])c1cccnc1Oc1ccc(Br)cc1.[Cl-]
328	O=[N+]([O-])c1cccnc1Cl.Cc1ccc([O-])cc1>>Cc1ccc(Oc2ncccc2[N+](=O)[O-])cc1.[Cl-]
329	O=[N+]([O-])c1cccnc1Cl.COc1ccc([O-])cc1>>COc1ccc(Oc2ncccc2[N+](=O)[O-])cc1.[Cl-]
331	O=[N+]([O-])c1cccnc1Cl.O=[N+]([O-])c1ccc([O-])cc1>>O=[N+]([O-])c1ccc(Oc2ncccc2[N+](=O)[O-])cc1.[Cl-]
332	O=[N+]([O-])c1cccnc1Cl.Cc1cccc([O-])c1>>Cc1cccc(Oc2ncccc2[N+](=O)[O-])c1.[Cl-]
333	O=[N+]([O-])c1ccc(Cl)nc1.COc1ccc([O-])cc1>>COc1ccc(Oc2ccc([N+](=O)[O-])cn2)cc1.[Cl-]
334	COc1nc(OC)nc(Oc2ccc(Cl)c([N+](=O)[O-])c2)n1.N#Cc1ccc([O-])cc1>>COc1nc(OC)nc(Oc2ccc(C#N)cc2)n1.O=[N+]([O-])c1cc([O-])ccc1Cl
335	O=[N+]([O-])c1ccc(Cl)nc1.[O-]c1ccc(Cl)cc1>>O=[N+]([O-])c1ccc(Oc2ccc(Cl)cc2)nc1.[Cl-]
336	O=[N+]([O-])c1ccc(Cl)nc1.[O-]c1ccc(Br)cc1>>O=[N+]([O-])c1ccc(Oc2ccc(Br)cc2)nc1.[Cl-]
337	O=[N+]([O-])c1ccc(Cl)nc1.Cc1ccc([O-])cc1>>Cc1ccc(Oc2ccc([N+](=O)[O-])cn2)cc1.[Cl-]
338	O=[N+]([O-])c1ccc(Oc2ccccc2)nc1.C1CCNC1>>O=[N+]([O-])c1ccc(N2CCCC2)nc1.Oc1ccccc1
340	O=[N+]([O-])c1ccc(Oc2ccccc2)nc1.CCCCN>>CCCCNc1ccc([N+](=O)[O-])cn1.Oc1ccccc1
341	O=[N+]([O-])c1ccc(Cl)nc1.Cc1cccc([O-])c1>>Cc1cccc(Oc2ccc([N+](=O)[O-])cn2)c1.[Cl-]
342	O=[N+]([O-])c1ccc(Cl)nc1.O=[N+]([O-])c1ccc([O-])cc1>>O=[N+]([O-])c1ccc(Oc2ccc([N+](=O)[O-])cn2)cc1.[Cl-]
343	CN(c1ccccc1)c1nc(Cl)nc(Cl)n1.[O-][C@H]1CO[C@@H]2[C@H](O)CO[C@H]12>>CN(c1ccccc1)c1nc(Cl)nc(O[C@H]2CO[C@@H]3[C@H](O)CO[C@H]23)n1.[Cl-]
344	O=[N+]([O-])c1cccnc1Cl.[O-]c1cccc(C(F)(F)F)c1>>O=[N+]([O-])c1cccnc1Oc1cccc(C(F)(F)F)c1.[Cl-]
345	COc1cc([N+](=O)[O-])ccn1.C1CCNCC1>>O=[N+]([O-])c1ccnc(N2CCCCC2)c1.CO
346	O=[N+]([O-])c1ccc(Cl)nc1.[O-]c1cccc(C(F)(F)F)c1>>O=[N+]([O-])c1ccc(Oc2cccc(C(F)(F)F)c2)nc1.[Cl-]
347	COc1ccc([N+](=O)[O-])cn1.C1CCNCC1>>O=[N+]([O-])c1ccc(N2CCCCC2)nc1.CO
348	COc1ccc([N+](=O)[O-])cn1.C1COCCN1>>O=[N+]([O-])c1ccc(N2CCOCC2)nc1.CO
349	COc1nc(OC)nc(Oc2ccc([N+](=O)[O-])c(Cl)c2)n1.N#Cc1ccc([O-])cc1>>COc1nc(OC)nc(Oc2ccc(C#N)cc2)n1.O=[N+]([O-])c1ccc([O-])cc1Cl
350	COc1cc([N+](=O)[O-])ccn1.C1CCNC1>>O=[N+]([O-])c1ccnc(N2CCCC2)c1.CO
351	COc1ccc([N+](=O)[O-])cn1.C1CCNC1>>O=[N+]([O-])c1ccc(N2CCCC2)nc1.CO
352	COc1sc([N+](=O)[O-])cc1C#N.C1CCNC1>>N#Cc1cc([N+](=O)[O-])sc1N1CCCC1.CO
353	COc1sc([N+](=O)[O-])cc1C#N.C1CCNCC1>>N#Cc1cc([N+](=O)[O-])sc1N1CCCCC1.CO
354	COc1sc([N+](=O)[O-])cc1C(C)=O.C1CCNC1>>CC(=O)c1cc([N+](=O)[O-])sc1N1CCCC1.CO
355	COc1sc([N+](=O)[O-])cc1C#N.C1COCCN1>>N#Cc1cc([N+](=O)[O-])sc1N1CCOCC1.CO
356	COc1nc(OC)nc(Oc2cc([N+](=O)[O-])cc([N+](=O)[O-])c2)n1.N#Cc1ccc([O-])cc1>>COc1nc(OC)nc(Oc2ccc(C#N)cc2)n1.O=[N+]([O-])c1cc([O-])cc([N+](=O)[O-])c1
357	COc1sc([N+](=O)[O-])cc1[N+](=O)[O-].C1COCCN1>>O=[N+]([O-])c1cc([N+](=O)[O-])c(N2CCOCC2)s1.CO
358	COc1sc([N+](=O)[O-])cc1C(C)=O.C1CCNCC1>>CC(=O)c1cc([N+](=O)[O-])sc1N1CCCCC1.CO
359	COc1sc([N+](=O)[O-])cc1C(C)=O.C1COCCN1>>CC(=O)c1cc([N+](=O)[O-])sc1N1CCOCC1.CO
360	COc1sc([N+](=O)[O-])cc1[N+](=O)[O-].C1CCNCC1>>O=[N+]([O-])c1cc([N+](=O)[O-])c(N2CCCCC2)s1.CO
361	O=[N+]([O-])c1cc([N+](=O)[O-])c(Cl)c(C(F)(F)F)c1.Nc1ccc(Cl)cc1>>O=[N+]([O-])c1cc([N+](=O)[O-])c(Nc2ccc(Cl)cc2)c(C(F)(F)F)c1.Cl
362	CN(c1ccccc1)c1nc(Cl)nc(Cl)n1.[O-]C1OC(CO)C(O)C(O)C1O>>CN(c1ccccc1)c1nc(Cl)nc(OC2OC(CO)C(O)C(O)C2O)n1.[Cl-]
363	O=[N+]([O-])c1cc([N+](=O)[O-])c(Cl)c(C(F)(F)F)c1.Nc1ccccc1>>O=[N+]([O-])c1cc([N+](=O)[O-])c(Nc2ccccc2)c(C(F)(F)F)c1.Cl
366	O=[N+]([O-])c1cc([N+](=O)[O-])c(Cl)c(C(F)(F)F)c1.Nc1ccccc1>>O=[N+]([O-])c1cc([N+](=O)[O-])c(Nc2ccccc2)c(C(F)(F)F)c1.Cl
367	O=[N+]([O-])c1cc([N+](=O)[O-])c(Cl)c(C(F)(F)F)c1.Nc1cccc(Cl)c1>>O=[N+]([O-])c1cc([N+](=O)[O-])c(Nc2cccc(Cl)c2)c(C(F)(F)F)c1.Cl
368	O=[N+]([O-])c1cc([N+](=O)[O-])c(Cl)c(C(F)(F)F)c1.COc1ccc(N)cc1>>COc1ccc(Nc2c([N+](=O)[O-])cc([N+](=O)[O-])cc2C(F)(F)F)cc1.Cl
369	O=[N+]([O-])c1cc([N+](=O)[O-])c(Cl)c(C(F)(F)F)c1.COc1cccc(N)c1>>COc1cccc(Nc2c([N+](=O)[O-])cc([N+](=O)[O-])cc2C(F)(F)F)c1.Cl
370	O=[N+]([O-])c1ccc(Cl)c([N+](=O)[O-])c1.C[O-]>>COc1ccc([N+](=O)[O-])cc1[N+](=O)[O-].[Cl-]
371	O=[N+]([O-])c1cc(Cl)ccc1Cl.C[O-]>>COc1ccc(Cl)cc1[N+](=O)[O-].[Cl-]
372	O=[N+]([O-])c1cc([N+](=O)[O-])c(Cl)c(C(F)(F)F)c1.Nc1ccc(Cl)cc1>>O=[N+]([O-])c1cc([N+](=O)[O-])c(Nc2ccc(Cl)cc2)c(C(F)(F)F)c1.Cl
373	CC(=O)c1ccc(Cl)c([N+](=O)[O-])c1.C[O-]>>COc1ccc(C(C)=O)cc1[N+](=O)[O-].[Cl-]
374	O=[N+]([O-])c1cc([N+](=O)[O-])c(Cl)c(C(F)(F)F)c1.Nc1cccc(Cl)c1>>O=[N+]([O-])c1cc([N+](=O)[O-])c(Nc2cccc(Cl)c2)c(C(F)(F)F)c1.Cl
375	CS(=O)(=O)c1ccc(Cl)c([N+](=O)[O-])c1.C[O-]>>COc1ccc(S(C)(=O)=O)cc1[N+](=O)[O-].[Cl-]
376	O=[N+]([O-])c1cc(C(F)(F)F)cc([N+](=O)[O-])c1Cl.Nc1ccccc1>>O=[N+]([O-])c1cc(C(F)(F)F)cc([N+](=O)[O-])c1Nc1ccccc1.Cl
377	O=[N+]([O-])c1cc([N+](=O)[O-])c(Cl)c(C(F)(F)F)c1.COc1cccc(N)c1>>COc1cccc(Nc2c([N+](=O)[O-])cc([N+](=O)[O-])cc2C(F)(F)F)c1.Cl
378	O=[N+]([O-])c1ccccc1Cl.C[O-]>>COc1ccccc1[N+](=O)[O-].[Cl-]
379	O=[N+]([O-])c1cc([N+](=O)[O-])c(Cl)c(C(F)(F)F)c1.Cc1ccc(N)cc1>>Cc1ccc(Nc2c([N+](=O)[O-])cc([N+](=O)[O-])cc2C(F)(F)F)cc1.Cl
380	O=[N+]([O-])c1cc([N+](=O)[O-])c(Cl)c(C(F)(F)F)c1.COc1ccc(N)cc1>>COc1ccc(Nc2c([N+](=O)[O-])cc([N+](=O)[O-])cc2C(F)(F)F)cc1.Cl
381	O=[N+]([O-])c1ccc(Br)cc1.C1CCNCC1>>O=[N+]([O-])c1ccc(N2CCCCC2)cc1.Br
382	C[N+](C)(C)c1ccc(Cl)c([N+](=O)[O-])c1.C[O-]>>COc1ccc([N+](C)(C)C)cc1[N+](=O)[O-].[Cl-]
383	N#Cc1ccc(Br)cc1.C1CCNCC1>>N#Cc1ccc(N2CCCCC2)cc1.Br
384	CS(=O)(=O)c1ccc(Br)cc1.C1CCNCC1>>CS(=O)(=O)c1ccc(N2CCCCC2)cc1.Br
385	O=[N+]([O-])c1cc(C(F)(F)F)cc([N+](=O)[O-])c1Cl.Nc1cccc(Cl)c1>>O=[N+]([O-])c1cc(C(F)(F)F)cc([N+](=O)[O-])c1Nc1cccc(Cl)c1.Cl
386	O=[N+]([O-])c1ccccc1Br.C1CCNCC1>>O=[N+]([O-])c1ccccc1N1CCCCC1.Br
387	CC(=O)c1ccc(Br)cc1.C1CCNCC1>>CC(=O)c1ccc(N2CCCCC2)cc1.Br
388	O=[N+]([O-])c1cc(Cl)ccc1Br.C1CCNCC1>>O=[N+]([O-])c1cc(Cl)ccc1N1CCCCC1.Br
389	O=[N+]([O-])c1cc([N+](=O)[O-])c(Cl)c(C(F)(F)F)c1.Cc1ccc(N)cc1>>Cc1ccc(Nc2c([N+](=O)[O-])cc([N+](=O)[O-])cc2C(F)(F)F)cc1.Cl
390	O=[N+]([O-])c1cc([N+](=O)[O-])c(Cl)c(C(F)(F)F)c1.Cc1cccc(N)c1>>Cc1cccc(Nc2c([N+](=O)[O-])cc([N+](=O)[O-])cc2C(F)(F)F)c1.Cl
391	O=[N+]([O-])c1cc(F)ccc1Br.C1CCNCC1>>O=[N+]([O-])c1cc(F)ccc1N1CCCCC1.Br
392	O=[N+]([O-])c1cc(Br)ccc1Br.C1CCNCC1>>O=[N+]([O-])c1cc(Br)ccc1N1CCCCC1.Br
393	O=[N+]([O-])c1cc(C(F)(F)F)cc([N+](=O)[O-])c1Cl.Nc1ccccc1>>O=[N+]([O-])c1cc(C(F)(F)F)cc([N+](=O)[O-])c1Nc1ccccc1.Cl
394	O=[N+]([O-])c1cc(C(F)(F)F)cc([N+](=O)[O-])c1Cl.Nc1ccc(Cl)cc1>>O=[N+]([O-])c1cc(C(F)(F)F)cc([N+](=O)[O-])c1Nc1ccc(Cl)cc1.Cl
395	O=[N+]([O-])c1cc(I)ccc1Br.C1CCNCC1>>O=[N+]([O-])c1cc(I)ccc1N1CCCCC1.Br
396	Cc1ccc(Br)c([N+](=O)[O-])c1.C1CCNCC1>>Cc1ccc(N2CCCCC2)c([N+](=O)[O-])c1.Br
397	O=[N+]([O-])c1cc(O)ccc1Br.C1CCNCC1>>O=[N+]([O-])c1cc(O)ccc1N1CCCCC1.Br
398	Nc1ccc(Br)c([N+](=O)[O-])c1.C1CCNCC1>>Nc1ccc(N2CCCCC2)c([N+](=O)[O-])c1.Br
399	O=C([O-])c1ccc(Br)c([N+](=O)[O-])c1.C1CCNCC1>>O=C([O-])c1ccc(N2CCCCC2)c([N+](=O)[O-])c1.Br
400	Clc1ncnc2ccccc12.NN>>NNc1ncnc2ccccc12.Cl
401	O=[N+]([O-])c1cc(C(F)(F)F)cc([N+](=O)[O-])c1Cl.COc1ccc(N)cc1>>COc1ccc(Nc2c([N+](=O)[O-])cc(C(F)(F)F)cc2[N+](=O)[O-])cc1.Cl
402	Clc1ncnc2ccccc12.NN>>NNc1ncnc2ccccc12.Cl
403	Clc1ncnc2ccccc12.NN>>NNc1ncnc2ccccc12.Cl
404	O=[N+]([O-])c1ccc(Cl)c2nonc12.C1CCNC1>>O=[N+]([O-])c1ccc(N2CCCC2)c2nonc12.Cl
405	Clc1ncnc2ccccc12.NN>>NNc1ncnc2ccccc12.Cl
406	COc1ccc(Br)c([N+](=O)[O-])c1.C1CCNCC1>>COc1ccc(N2CCCCC2)c([N+](=O)[O-])c1.Br
407	O=[N+]([O-])c1ccc(Cl)c2nonc12.C1COCCN1>>O=[N+]([O-])c1ccc(N2CCOCC2)c2nonc12.Cl
408	CCOc1ccc(Br)c([N+](=O)[O-])c1.C1CCNCC1>>CCOc1ccc(N2CCCCC2)c([N+](=O)[O-])c1.Br
409	O=[N+]([O-])c1cc(C(F)(F)F)cc([N+](=O)[O-])c1Cl.Cc1ccc(N)cc1>>Cc1ccc(Nc2c([N+](=O)[O-])cc(C(F)(F)F)cc2[N+](=O)[O-])cc1.Cl
410	O=[N+]([O-])c1cc(C(F)(F)F)cc([N+](=O)[O-])c1Cl.Nc1cccc(Cl)c1>>O=[N+]([O-])c1cc(C(F)(F)F)cc([N+](=O)[O-])c1Nc1cccc(Cl)c1.Cl
411	O=[N+]([O-])c1cc([N+](=O)[O-])c(Cl)c(C(F)(F)F)c1.Cc1cccc(N)c1>>Cc1cccc(Nc2c([N+](=O)[O-])cc([N+](=O)[O-])cc2C(F)(F)F)c1.Cl
412	O=[N+]([O-])c1ccc(Cl)c2nonc12.C1CCNCC1>>O=[N+]([O-])c1ccc(N2CCCCC2)c2nonc12.Cl
413	Clc1ncnc2ccccc12.Nc1ccccc1>>c1ccc(Nc2ncnc3ccccc23)cc1.Cl
414	CC(C)(C)c1ccc(Br)c([N+](=O)[O-])c1.C1CCNCC1>>CC(C)(C)c1ccc(N2CCCCC2)c([N+](=O)[O-])c1.Br
415	O=[N+]([O-])c1cc(C(F)(F)F)cc([N+](=O)[O-])c1Cl.COc1cccc(N)c1>>COc1cccc(Nc2c([N+](=O)[O-])cc(C(F)(F)F)cc2[N+](=O)[O-])c1.Cl
416	COc1ccc([N+](=O)[O-])c2nonc12.C1CCNC1>>O=[N+]([O-])c1ccc(N2CCCC2)c2nonc12.CO
417	O=[N+]([O-])c1cc(C(F)(F)F)cc([N+](=O)[O-])c1Cl.COc1ccc(N)cc1>>COc1ccc(Nc2c([N+](=O)[O-])cc(C(F)(F)F)cc2[N+](=O)[O-])cc1.Cl
418	CN(C)c1ccc(Br)c([N+](=O)[O-])c1.C1CCNCC1>>CN(C)c1ccc(N2CCCCC2)c([N+](=O)[O-])c1.Br
419	O=[N+]([O-])c1ccc(Cl)c2nonc12.Nc1ccccc1>>O=[N+]([O-])c1ccc(Nc2ccccc2)c2nonc12.Cl
420	COc1ccc([N+](=O)[O-])c2nonc12.C1COCCN1>>O=[N+]([O-])c1ccc(N2CCOCC2)c2nonc12.CO
421	O=[N+]([O-])c1cc(C(F)(F)F)cc([N+](=O)[O-])c1Cl.Nc1ccc(Cl)cc1>>O=[N+]([O-])c1cc(C(F)(F)F)cc([N+](=O)[O-])c1Nc1ccc(Cl)cc1.Cl
422	O=[N+]([O-])c1ccc(Cl)c2nonc12.Nc1ccc(O)cc1>>O=[N+]([O-])c1ccc(Nc2ccc(O)cc2)c2nonc12.Cl
423	O=[N+]([O-])c1cc(C(F)(F)F)cc([N+](=O)[O-])c1Cl.Cc1ccc(N)cc1>>Cc1ccc(Nc2c([N+](=O)[O-])cc(C(F)(F)F)cc2[N+](=O)[O-])cc1.Cl
424	O=[N+]([O-])c1cc(C(F)(F)F)cc([N+](=O)[O-])c1Cl.Cc1cccc(N)c1>>Cc1cccc(Nc2c([N+](=O)[O-])cc(C(F)(F)F)cc2[N+](=O)[O-])c1.Cl
425	COc1ccc([N+](=O)[O-])c2nonc12.C1CCNCC1>>O=[N+]([O-])c1ccc(N2CCCCC2)c2nonc12.CO
426	O=[N+]([O-])c1cc(C(F)(F)F)cc([N+](=O)[O-])c1Cl.Cc1cccc(N)c1>>Cc1cccc(Nc2c([N+](=O)[O-])cc(C(F)(F)F)cc2[N+](=O)[O-])c1.Cl
427	O=[N+]([O-])c1ccc(Cl)c2nonc12.Cc1ccc(N)cc1>>Cc1ccc(Nc2ccc([N+](=O)[O-])c3nonc23)cc1.Cl
428	O=[N+]([O-])c1ccc(Cl)c2nonc12.COc1ccc(N)cc1>>COc1ccc(Nc2ccc([N+](=O)[O-])c3nonc23)cc1.Cl
429	COc1ccc([N+](=O)[O-])c2nonc12.Nc1ccc(O)cc1>>O=[N+]([O-])c1ccc(Nc2ccc(O)cc2)c2nonc12.CO
430	O=[N+]([O-])c1cc(C(F)(F)F)cc([N+](=O)[O-])c1Cl.COc1cccc(N)c1>>COc1cccc(Nc2c([N+](=O)[O-])cc(C(F)(F)F)cc2[N+](=O)[O-])c1.Cl
431	COc1ccc([N+](=O)[O-])c2nonc12.COc1ccc(N)cc1>>COc1ccc(Nc2ccc([N+](=O)[O-])c3nonc23)cc1.CO
432	COc1ccc([N+](=O)[O-])c2nonc12.Cc1ccc(N)cc1>>Cc1ccc(Nc2ccc([N+](=O)[O-])c3nonc23)cc1.CO
433	COc1ccc([N+](=O)[O-])c2nonc12.Nc1ccccc1>>O=[N+]([O-])c1ccc(Nc2ccccc2)c2nonc12.CO
434	Clc1ccc(Cl)cc1.C[O-]>>COc1ccc(Cl)cc1.[Cl-]
435	Clc1nnc(Cl)c(Cl)c1Cl.N>>Nc1c(Cl)nnc(Cl)c1Cl.Cl
436	Clc1ccc(Cl)cc1.C[O-]>>COc1ccc(Cl)cc1.[Cl-]
437	Clc1nc(Cl)c(Cl)c(Cl)c1Cl.N>>Nc1c(Cl)c(Cl)nc(Cl)c1Cl.Cl
438	Fc1c(F)c(F)c(C(F)(F)F)c(F)c1F.N>>Nc1c(F)c(F)c(C(F)(F)F)c(F)c1F.F
440	O=[N+]([O-])c1ccc(F)c([N+](=O)[O-])c1.Nc1ccc(Br)cc1>>O=[N+]([O-])c1ccc(Nc2ccc(Br)cc2)c([N+](=O)[O-])c1.F
441	COc1sc([N+](=O)[O-])cc1[N+](=O)[O-].C1CCNC1>>O=[N+]([O-])c1cc([N+](=O)[O-])c(N2CCCC2)s1.CO
442	Clc1nc(Cl)c(Cl)c(Cl)n1.N>>Nc1nc(Cl)nc(Cl)c1Cl.Cl
443	O=[N+]([O-])c1cc(C(F)(F)F)cc([N+](=O)[O-])c1Cl.NCc1ccc(CO)cc1>>O=[N+]([O-])c1cc(C(F)(F)F)cc([N+](=O)[O-])c1NCc1ccc(CO)cc1.Cl
444	COc1c(S(=O)(=O)C(F)(F)F)cc([N+](=O)[O-])cc1S(=O)(=O)C(F)(F)F.Nc1ccccc1>>O=[N+]([O-])c1cc(S(=O)(=O)C(F)(F)F)c(Nc2ccccc2)c(S(=O)(=O)C(F)(F)F)c1.CO
445	COc1nc(OC)nc(Oc2ccc([N+](=O)[O-])cc2)n1.[O-]c1cc(Cl)c(Cl)c(Cl)c1Cl>>COc1nc(OC)nc(Oc2cc(Cl)c(Cl)c(Cl)c2Cl)n1.O=[N+]([O-])c1ccc([O-])cc1
446	CN(c1ccccc1)c1nc(Cl)nc(Cl)n1.O=S(=O)(CC[O-])c1ccccc1>>CN(c1ccccc1)c1nc(Cl)nc(OCCS(=O)(=O)c2ccccc2)n1.[Cl-]
447	COc1c([N+](=O)[O-])cc(S(=O)(=O)C(F)(F)F)cc1S(=O)(=O)C(F)(F)F.Nc1ccccc1>>O=[N+]([O-])c1cc(S(=O)(=O)C(F)(F)F)cc(S(=O)(=O)C(F)(F)F)c1Nc1ccccc1.CO
448	COc1nc(OC)nc(Oc2ccc([N+](=O)[O-])c([N+](=O)[O-])c2)n1.[O-]c1ccccc1>>COc1nc(OC)nc(Oc2ccccc2)n1.O=[N+]([O-])c1ccc([O-])cc1[N+](=O)[O-]
449	COc1nc(OC)nc(Oc2ccc([N+](=O)[O-])c([N+](=O)[O-])c2)n1.N#Cc1ccc([O-])cc1>>COc1nc(OC)nc(Oc2ccc(C#N)cc2)n1.O=[N+]([O-])c1ccc([O-])cc1[N+](=O)[O-]
450	COc1c(S(=O)(=O)C(F)(F)F)cc([N+](=O)[O-])cc1S(=O)(=O)C(F)(F)F.Cc1ccc(N)cc1>>Cc1ccc(Nc2c(S(=O)(=O)C(F)(F)F)cc([N+](=O)[O-])cc2S(=O)(=O)C(F)(F)F)cc1.CO
451	COc1c(S(=O)(=O)C(F)(F)F)cc([N+](=O)[O-])cc1S(=O)(=O)C(F)(F)F.Nc1ccc(Cl)cc1>>O=[N+]([O-])c1cc(S(=O)(=O)C(F)(F)F)c(Nc2ccc(Cl)cc2)c(S(=O)(=O)C(F)(F)F)c1.CO
452	COc1c(S(=O)(=O)C(F)(F)F)cc([N+](=O)[O-])cc1S(=O)(=O)C(F)(F)F.Nc1ccc(F)cc1>>O=[N+]([O-])c1cc(S(=O)(=O)C(F)(F)F)c(Nc2ccc(F)cc2)c(S(=O)(=O)C(F)(F)F)c1.CO
453	COc1c(S(=O)(=O)C(F)(F)F)cc([N+](=O)[O-])cc1S(=O)(=O)C(F)(F)F.COc1ccc(N)cc1>>COc1ccc(Nc2c(S(=O)(=O)C(F)(F)F)cc([N+](=O)[O-])cc2S(=O)(=O)C(F)(F)F)cc1.CO
454	COc1c([N+](=O)[O-])cc(S(=O)(=O)C(F)(F)F)cc1S(=O)(=O)C(F)(F)F.COc1ccc(N)cc1>>COc1ccc(Nc2c([N+](=O)[O-])cc(S(=O)(=O)C(F)(F)F)cc2S(=O)(=O)C(F)(F)F)cc1.CO
455	COc1c(S(=O)(=O)C(F)(F)F)cc(S(=O)(=O)C(F)(F)F)cc1S(=O)(=O)C(F)(F)F.Nc1ccccc1>>O=S(=O)(c1cc(S(=O)(=O)C(F)(F)F)c(Nc2ccccc2)c(S(=O)(=O)C(F)(F)F)c1)C(F)(F)F.CO
456	COc1c([N+](=O)[O-])cc(S(=O)(=O)C(F)(F)F)cc1S(=O)(=O)C(F)(F)F.Cc1ccc(N)cc1>>Cc1ccc(Nc2c([N+](=O)[O-])cc(S(=O)(=O)C(F)(F)F)cc2S(=O)(=O)C(F)(F)F)cc1.CO
458	COc1c(S(=O)(=O)C(F)(F)F)cc([N+](=O)[O-])cc1S(=O)(=O)C(F)(F)F.Cc1ccc(N)cc1>>Cc1ccc(Nc2c(S(=O)(=O)C(F)(F)F)cc([N+](=O)[O-])cc2S(=O)(=O)C(F)(F)F)cc1.CO
459	COc1c(S(=O)(=O)C(F)(F)F)cc(S(=O)(=O)C(F)(F)F)cc1S(=O)(=O)C(F)(F)F.Cc1ccc(N)cc1>>Cc1ccc(Nc2c(S(=O)(=O)C(F)(F)F)cc(S(=O)(=O)C(F)(F)F)cc2S(=O)(=O)C(F)(F)F)cc1.CO
460	COc1c(S(=O)(=O)C(F)(F)F)cc([N+](=O)[O-])cc1S(=O)(=O)C(F)(F)F.COc1ccc(N)cc1>>COc1ccc(Nc2c(S(=O)(=O)C(F)(F)F)cc([N+](=O)[O-])cc2S(=O)(=O)C(F)(F)F)cc1.CO
461	COc1c(S(=O)(=O)C(F)(F)F)cc(S(=O)(=O)C(F)(F)F)cc1S(=O)(=O)C(F)(F)F.COc1ccc(N)cc1>>COc1ccc(Nc2c(S(=O)(=O)C(F)(F)F)cc(S(=O)(=O)C(F)(F)F)cc2S(=O)(=O)C(F)(F)F)cc1.CO
462	O=[N+]([O-])c1cccnc1Oc1ccccc1.C1CCNC1>>O=[N+]([O-])c1cccnc1N1CCCC1.Oc1ccccc1
463	O=[N+]([O-])c1cccnc1Oc1ccccc1.CCCCN>>CCCCNc1ncccc1[N+](=O)[O-].Oc1ccccc1
464	O=[N+]([O-])c1cccnc1Oc1ccccc1.C1CCNCC1>>O=[N+]([O-])c1cccnc1N1CCCCC1.Oc1ccccc1
465	O=[N+]([O-])c1ccc(Oc2ccccc2)c([N+](=O)[O-])c1.C1CCNC1>>O=[N+]([O-])c1ccc(N2CCCC2)c([N+](=O)[O-])c1.Oc1ccccc1
466	O=[N+]([O-])c1ccc(Oc2ccccc2)nc1.C1CCNCC1>>O=[N+]([O-])c1ccc(N2CCCCC2)nc1.Oc1ccccc1
467	O=[N+]([O-])c1ccc(Oc2ccccc2)c([N+](=O)[O-])c1.CCCCN>>CCCCNc1ccc([N+](=O)[O-])cc1[N+](=O)[O-].Oc1ccccc1
468	O=[N+]([O-])c1cccc([N+](=O)[O-])c1Oc1ccccc1.C1CCNC1>>O=[N+]([O-])c1cccc([N+](=O)[O-])c1N1CCCC1.Oc1ccccc1
469	O=[N+]([O-])c1cc(C(F)(F)F)ccc1Oc1ccccc1.CCCCN>>CCCCNc1ccc(C(F)(F)F)cc1[N+](=O)[O-].Oc1ccccc1
470	O=[N+]([O-])c1ccc(Cl)c([N+](=O)[O-])c1.CC(C)CN>>CC(C)CNc1ccc([N+](=O)[O-])cc1[N+](=O)[O-].Cl
471	O=[N+]([O-])c1ccc(Oc2ccccc2)c([N+](=O)[O-])c1.C1CCNCC1>>O=[N+]([O-])c1ccc(N2CCCCC2)c([N+](=O)[O-])c1.Oc1ccccc1
472	O=[N+]([O-])c1cccc([N+](=O)[O-])c1Oc1ccccc1.CCCCN>>CCCCNc1c([N+](=O)[O-])cccc1[N+](=O)[O-].Oc1ccccc1
473	N#Cc1cc([N+](=O)[O-])ccc1Oc1ccccc1.CCCCN>>CCCCNc1ccc([N+](=O)[O-])cc1C#N.Oc1ccccc1
474	O=[N+]([O-])c1ccc(F)c([N+](=O)[O-])c1.C1C[NH2+]CCN1>>O=[N+]([O-])c1ccc(N2CC[NH2+]CC2)c([N+](=O)[O-])c1.F
