# Supplementary material for: Machine learning meets mechanistic modelling for accurate prediction of experimental activation energies
Source: Chem Sci. 2020 Nov 5;12(3):1163–75. doi: 10.1039/d0sc04896h (PMC9528810; doi:10.1039/d0sc04896h)
Supplement: SC-012-D0SC04896H-s002 [file SC-012-D0SC04896H-s002.zip › SC-012-D0SC04896H-s092.ipynb]

# %% [markdown]
#### Import

# %% [code]
import joblib
import pandas as pd
import seaborn as sns
import matplotlib.pyplot as plt
import matplotlib
import numpy as np
from analyze_snar.extraction import extract_dataframe, add_kinetic_data, add_solvent_descriptors
from analyze_snar.plotting import interactive_plot
from predict_snar.descriptors import RFPCalculator
from predict_snar.smiles import ReactionSmilesProcessor
from sklearn.preprocessing import OrdinalEncoder
from rdkit import Chem
from rdkit.Chem import AllChem

# %% [markdown]
Plotting settings

# %% [code]
%matplotlib inline
plt.style.use("default")
figsize_default = np.array(matplotlib.rc_params()["figure.figsize"])

# %% [markdown]
#### Load data. Add kinetic data

# %% [markdown]
No clustering correction

# %% [code]
df = extract_dataframe("2019-12-15/db", or_lg_correction=True)
n_reactions = len(df)
df = df.drop_duplicates(["reaction_smiles", "solvent", "temperature"])
n_duplicates = n_reactions - len(df)
print("Number of duplicated reactions removed:", n_duplicates)
df = add_kinetic_data(df, "../prepare_kinetic_data/kinetic_data.csv")
df = add_solvent_descriptors(df, "../solvents/solvents.csv")

# %% [markdown]
Cluster nucleophile

# %% [code]
df_nu = extract_dataframe("2019-12-15/db", cluster_nu=True, or_lg_correction=True)
df_nu = df_nu.drop_duplicates(["reaction_smiles", "solvent", "temperature"])
df_nu = add_kinetic_data(df_nu, "../prepare_kinetic_data/kinetic_data.csv")
df_nu = add_solvent_descriptors(df_nu, "../solvents/solvents.csv")

# %% [markdown]
Cluster nucleophile and TS

# %% [code]
df_ts = extract_dataframe("2019-12-15/db", cluster_nu=True, cluster_ts=True, or_lg_correction=True)
df_ts = df_ts.drop_duplicates(["reaction_smiles", "solvent", "temperature"])
df_ts = add_kinetic_data(df_ts, "../prepare_kinetic_data/kinetic_data.csv")
df_ts = add_solvent_descriptors(df_ts, "../solvents/solvents.csv")

# %% [markdown]
Add the different activation energies to dataframe

# %% [code]
df.rename(columns={"activation_energy": "activation_energy_none",
                   "activation_energy_qh_grimme": "activation_energy_qh_grimme_none",
                   "activation_energy_qh_truhlar": "activation_energy_qh_truhlar_none"}, inplace=True)

# %% [code]
df["activation_energy_nu"] = df_nu["activation_energy"]
df["activation_energy_qh_grimme_nu"] = df_nu["activation_energy_qh_grimme"]
df["activation_energy_qh_truhlar_nu"] = df_nu["activation_energy_qh_truhlar"]
df["activation_energy_ts"] = df_ts["activation_energy"]
df["activation_energy_qh_grimme_ts"] = df_ts["activation_energy_qh_grimme"]
df["activation_energy_qh_truhlar_ts"] = df_ts["activation_energy_qh_truhlar"]

# %% [code]
df["reaction_enthalpy"] = df_ts["reaction_enthalpy"]
df["activation_enthalpy"] = df_ts["activation_enthalpy"]

# %% [markdown]
#### Investigate missing data

# %% [code]
df.columns[df.isna().any()]

# %% [code]
df[df.isna().any(axis=1)]

# %% [markdown]
Drops:
* 1 entry that corresponds to erroneous submitted reaction smiles
* 1 with TMS as solvent (no PCA descriptors for TMS)

# %% [code]
print(f"Rows with missing data: {sum(df.isna().any(axis=1))}")
df.dropna(inplace=True)

# %% [markdown]
#### Investigate low-barrier reactions

# %% [markdown]
Remove 4 rows where TS calculations failed, leading to very low or high activation energies.
Remove 2 rows with C nucleophiles which are not handled properly

# %% [code]
before = df.shape[0]
df = df[df["activation_energy_none"] >= 5]
df.drop(df[df["reaction_smiles"] == "COc1cc([N+](=O)[O-])ccn1.C1COCCN1>>O=[N+]([O-])c1ccnc(N2CCOCC2)c1.CO"].index, inplace=True)
df.drop(df[(df["reaction_smiles"] == "COc1c(S(=O)(=O)C(F)(F)F)cc([N+](=O)[O-])cc1S(=O)(=O)C(F)(F)F.Nc1ccccc1>>O=[N+]([O-])c1cc(S(=O)(=O)C(F)(F)F)c(Nc2ccccc2)c(S(=O)(=O)C(F)(F)F)c1.CO")
  & (df["solvent"] == "C(C)#N")].index, inplace=True)
df.drop(df[df["nu_symbol"] == "C"].index, inplace=True)
print("Removed rows:", before - df.shape[0])

# %% [markdown]
Drop reaction that was omitted previously due to bug

# %% [code]
df.drop(474, inplace=True)

# %% [code]
print("Number of rows:", df.shape[0])

# %% [markdown]
Reindex the dataframe 

# %% [code]
df.reset_index(drop=True, inplace=True)

# %% [markdown]
#### Investigate target

# %% [code]
ae_max = df["exp_activation_energy"].max()
ae_min = df["exp_activation_energy"].min()
ae_mean = df["exp_activation_energy"].mean()
print(f"Activation energy range: {ae_min:.2f}-{ae_max:.2f}")
print(f"Mean activation energy: {ae_mean:.2f}")

# %% [code]
df["exp_activation_energy"].hist(grid=False)
plt.xlabel("Activation energy (kcal/mol)")
plt.ylabel("Number of reactions")

# %% [markdown]
Print deviating activation energies

# %% [code]
df[abs(df["activation_energy_none"] - df["exp_activation_energy"]) > 10][["reaction_smiles", "activation_energy_none", "exp_activation_energy"]]

# %% [code]
df.columns

# %% [code]
nu_counts = df["nu_symbol"].value_counts()
print(nu_counts)
nu_counts.plot.bar()

# %% [code]
lg_counts = df["lg_symbol"].value_counts()
print(lg_counts)
lg_counts.plot.bar()

# %% [code]
df["lg_symbol"]

# %% [code]
sns.heatmap(pd.crosstab(df["lg_symbol"], df["nu_symbol"]), cmap="Blues", annot=True, fmt="d")
plt.xlabel("Nucleophilic atom")
plt.ylabel("Leaving atom")

# %% [markdown]
### Construct one-hot-encoded features

# %% [code]
from sklearn.preprocessing import OneHotEncoder

# %% [code]
enc = OneHotEncoder()

# %% [code]
ohe_features = enc.fit_transform(df[["inchikey_nu", "inchikey_substrate", "inchikey_product", "inchikey_lg", "solvent"]])
X_ohe = pd.DataFrame(ohe_features.toarray())
X_ohe = pd.concat([X_ohe, df[["pc_1", "pc_2", "pc_3", "pc_4", "pc_5", "temperature"]]], axis=1)

# %% [markdown]
### Construct reaction fingerprints

# %% [code]
X_morgan_0 = df["reaction_smiles"].apply(lambda x: RFPCalculator(x).get_morgan(radius=0, size=1024, vector_type="count"))
X_morgan_1 = df["reaction_smiles"].apply(lambda x: RFPCalculator(x).get_morgan(radius=1, size=1024, vector_type="count"))
X_morgan_2 = df["reaction_smiles"].apply(lambda x: RFPCalculator(x).get_morgan(radius=2, size=1024, vector_type="count"))
X_morgan_3 = df["reaction_smiles"].apply(lambda x: RFPCalculator(x).get_morgan(radius=3, size=1024, vector_type="count"))
X_morgan_3_bit = df["reaction_smiles"].apply(lambda x: RFPCalculator(x).get_morgan(radius=3, size=1024, vector_type="bit"))
X_morgan_3_512 = df["reaction_smiles"].apply(lambda x: RFPCalculator(x).get_morgan(radius=3, size=512, vector_type="count"))
X_morgan_3_2048 = df["reaction_smiles"].apply(lambda x: RFPCalculator(x).get_morgan(radius=3, size=2048, vector_type="count"))
X_morgan_4 = df["reaction_smiles"].apply(lambda x: RFPCalculator(x).get_morgan(radius=4, size=1024, vector_type="count"))
X_morgan_5 = df["reaction_smiles"].apply(lambda x: RFPCalculator(x).get_morgan(radius=5, size=1024, vector_type="count"))
X_morgan_6 = df["reaction_smiles"].apply(lambda x: RFPCalculator(x).get_morgan(radius=6, size=1024, vector_type="count"))

# %% [code]
X_morgan_0 = pd.concat([pd.DataFrame(X_morgan_0.to_list()), df[["pc_1", "pc_2", "pc_3", "pc_4", "pc_5"]]], axis=1)
X_morgan_1 = pd.concat([pd.DataFrame(X_morgan_1.to_list()), df[["pc_1", "pc_2", "pc_3", "pc_4", "pc_5"]]], axis=1)
X_morgan_2 = pd.concat([pd.DataFrame(X_morgan_2.to_list()), df[["pc_1", "pc_2", "pc_3", "pc_4", "pc_5"]]], axis=1)
X_morgan_3 = pd.concat([pd.DataFrame(X_morgan_3.to_list()), df[["pc_1", "pc_2", "pc_3", "pc_4", "pc_5"]]], axis=1)
X_morgan_3_bit = pd.concat([pd.DataFrame(X_morgan_3_bit.to_list()), df[["pc_1", "pc_2", "pc_3", "pc_4", "pc_5"]]], axis=1)
X_morgan_3_512 = pd.concat([pd.DataFrame(X_morgan_3_512.to_list()), df[["pc_1", "pc_2", "pc_3", "pc_4", "pc_5"]]], axis=1)
X_morgan_3_2048 = pd.concat([pd.DataFrame(X_morgan_3_2048.to_list()), df[["pc_1", "pc_2", "pc_3", "pc_4", "pc_5"]]], axis=1)
X_morgan_4 = pd.concat([pd.DataFrame(X_morgan_4.to_list()), df[["pc_1", "pc_2", "pc_3", "pc_4", "pc_5"]]], axis=1)
X_morgan_5 = pd.concat([pd.DataFrame(X_morgan_5.to_list()), df[["pc_1", "pc_2", "pc_3", "pc_4", "pc_5"]]], axis=1)
X_morgan_6 = pd.concat([pd.DataFrame(X_morgan_6.to_list()), df[["pc_1", "pc_2", "pc_3", "pc_4", "pc_5"]]], axis=1)

# %% [code]
X_bert_ft = pd.read_csv("../bert_rxnfp/bert_ft.csv", header=None)
X_bert_ft = pd.concat([X_bert_ft, df[["pc_1", "pc_2", "pc_3", "pc_4", "pc_5"]]], axis=1)
X_bert_pt = pd.read_csv("../bert_rxnfp/bert_pt.csv", header=None)
X_bert_pt = pd.concat([X_bert_pt, df[["pc_1", "pc_2", "pc_3", "pc_4", "pc_5"]]], axis=1)

# %% [markdown]
### Construct ISIDA features from CGR

# %% [markdown]
Write the reaction smiles to file

# %% [code]
series = df["reaction_smiles"]
series.to_csv("to_cgr.csv", index=False, header=False)

# %% [markdown]
Read the ISIDA descriptors from file and add solvent descriptors + temperature

# %% [code]
X_isida_seq_6 = pd.read_csv("../cgr_isida_descriptors/isida_sequence_6.csv")
X_isida_seq_6 = pd.concat([X_isida_seq_6, df[["pc_1", "pc_2", "pc_3", "pc_4", "pc_5"]]], axis=1)
X_isida_seq_8 = pd.read_csv("../cgr_isida_descriptors/isida_sequence_8.csv")
X_isida_seq_8 = pd.concat([X_isida_seq_8, df[["pc_1", "pc_2", "pc_3", "pc_4", "pc_5"]]], axis=1)

# %% [code]
X_isida_atom_4 = pd.read_csv("../cgr_isida_descriptors/isida_atom_4.csv")
X_isida_atom_4 = pd.concat([X_isida_atom_4, df[["pc_1", "pc_2", "pc_3", "pc_4", "pc_5"]]], axis=1)
X_isida_atom_8 = pd.read_csv("../cgr_isida_descriptors/isida_atom_8.csv")
X_isida_atom_8 = pd.concat([X_isida_atom_8, df[["pc_1", "pc_2", "pc_3", "pc_4", "pc_5"]]], axis=1)

# %% [markdown]
### Construct groups of reactions where only conditions differs

# %% [code]
gb = df.groupby("reaction_smiles")
all_groups = {reaction_smiles: indices for reaction_smiles, indices in gb.groups.items()}
n_all = len(all_groups)
one_groups = {reaction_smiles: indices for reaction_smiles, indices in gb.groups.items() if len(indices) == 1}
n_one = len(one_groups)
many_groups = {reaction_smiles: indices for reaction_smiles, indices in gb.groups.items() if len(indices) > 1}
n_many = len(many_groups)
n_total = df.shape[0]

# %% [code]
print(f"Total number of reactions: {n_total}")
print(f"Number of unique reactions: {n_all}")
print(f"Number of reactions with one condition: {n_one}")
print(f"Number of reactions with many conditions: {n_many}")
print(f"Ratio unique reactions: {n_one / n_all:.2f}")
print(f"Ratio non-unique reactions: {n_many / n_all:.2f}")

# %% [code]
lens = [len(value) for value in many_groups.values()]
values, counts = np.unique(lens, return_counts=True)
print(f"{'No. rxns':>10s}{'Count':>10s}")
for value, count in zip(values, counts):
    print(f"{value:10d}{count:10d}")

# %% [code]
sns.countplot(lens, color="tab:blue")

# %% [markdown]
Save groups for later cross-validation

# %% [code]
group_indices = OrdinalEncoder(dtype=np.int).fit_transform(df["reaction_smiles"].values.reshape(-1, 1)).reshape(-1)

# %% [code]
np.save("train_test_data/group_indices.npy", group_indices)

# %% [markdown]
#### Identify reactions which lead to regioisomers

# %% [code]
rsmps = df["reaction_smiles"].apply(lambda x: ReactionSmilesProcessor(x))
products = [rsmp.products[0] for rsmp in rsmps]
substrate_smiles = [Chem.MolToSmiles(rsmp.substrate) for rsmp in rsmps]
nu_smiles = [Chem.MolToSmiles(rsmp.nu) for rsmp in rsmps]
chemical_formulas = [AllChem.CalcMolFormula(product) for product in products]
iso_data = {"reaction_smiles": df["reaction_smiles"],
            "solvent_smiles": df["solvent"],
            "chemical_formula": chemical_formulas,
            "substrate_smiles": substrate_smiles,
            "nu_smiles": nu_smiles,
            "temperature": df["temperature"],
            }
iso_df = pd.DataFrame(iso_data)

# %% [code]
gb = iso_df[iso_df.duplicated(["chemical_formula", "substrate_smiles", "nu_smiles", "solvent_smiles", "temperature"], keep=False)].groupby(["substrate_smiles", "nu_smiles"])
groups = [list(indices) for indices in gb.groups.values()]

# %% [code]
with open("train_test_data/regioisomeric_products.joblib", "wb") as file:
    joblib.dump(groups, file)

# %% [markdown]
#### Group reactions in terms of substrates and nucleophiles

# %% [code]
substrate_smiles = np.array(substrate_smiles)
unique_substrate_smiles, indices, counts = np.unique(substrate_smiles, return_index=True, return_counts=True)
top_indices = np.argsort(counts)[::-1]
top_mols = [Chem.MolFromSmiles(smiles) for smiles in unique_substrate_smiles[top_indices[:10]]]
top_counts = [str(count) for count in counts[top_indices[:10]]]

# %% [code]
substrate_indices = OrdinalEncoder(dtype=np.int).fit_transform(substrate_smiles.reshape(-1, 1)).reshape(-1)
np.save("train_test_data/substrate_indices.npy", substrate_indices)

# %% [code]
Chem.Draw.MolsToGridImage(top_mols, molsPerRow=4, legends=top_counts)

# %% [code]
nu_smiles = np.array(nu_smiles)
unique_nu_smiles, indices, counts = np.unique(nu_smiles, return_index=True, return_counts=True)
top_indices = np.argsort(counts)[::-1]
top_mols = [Chem.MolFromSmiles(smiles) for smiles in unique_nu_smiles[top_indices[:10]]]
top_counts = [str(count) for count in counts[top_indices[:10]]]

# %% [code]
nu_indices = OrdinalEncoder(dtype=np.int).fit_transform(nu_smiles.reshape(-1, 1)).reshape(-1)
np.save("train_test_data/nu_indices.npy", nu_indices)

# %% [code]
Chem.Draw.MolsToGridImage(top_mols, molsPerRow=4, legends=top_counts)

# %% [markdown]
Investigate solvents

# %% [code]
from ase.data.pubchem import pubchem_search

# %% [code]
import os

# %% [code]
os.environ["http_proxy"] = "http://seprivatezen.astrazeneca.net:9480"

# %% [code]
env

# %% [code]


# %% [code]
pubchem_search(smiles="C(C)#N")

# %% [code]


# %% [code]
df["solvent"].

# %% [markdown]
### Set up X matrix and drop features

# %% [markdown]
Save all processed data for later analysis

# %% [code]
df.to_csv("train_test_data/processed_data.csv", header=True)

# %% [markdown]
Drop information columns

# %% [markdown]
Confirm relation between temperature and experimental barrier before dropping. Reactions with higher barriers are usually run at higher temperature.

# %% [code]
sns.distplot(df["temperature"], kde=False)
plt.yscale('log')

# %% [code]
df["temperature"].value_counts()

# %% [code]
plt.scatter(df["temperature"], df["exp_activation_energy"])
plt.xlabel("Temperature (K)")
plt.ylabel("$\Delta$G$^\ddag$ (kcal/mol)")
print("Pearson R:", df["temperature"].corr(df["exp_activation_energy"]))
print("Kendall tau:", df["temperature"].corr(df["exp_activation_energy"], "kendall"))
print("Spearman rho:", df["temperature"].corr(df["exp_activation_energy"], "spearman"))
plt.show()

# %% [code]
X = df.drop(["flat_pes", "rds", "reaction_smiles", "reaction_smiles_orig", "reaction_energy", "exp_activation_energy",
             "concerted", "solvent", "inchikey_substrate", "inchikey_nu", "inchikey_lg", "inchikey_product",
             "nu_symbol", "lg_symbol", "temperature"], axis=1)

# %% [markdown]
Drop unused features

# %% [code]
X.drop(["reaction_energy_qh_grimme", "reaction_energy_qh_truhlar", "p_int_area_central", "p_int_area_nu"], axis=1, inplace=True)
X.drop(["reaction_enthalpy", "activation_enthalpy"], axis=1, inplace=True)
X.drop(["sasa_central", "sasa_nu"], axis=1, inplace=True)
X.drop(["bo_diff_nu", "bo_diff_lg", "nu_formed", "lg_broken"], axis=1, inplace=True)

# %% [code]
X.columns

# %% [code]
activation_energies_names = ['activation_energy_none',
                         'activation_energy_qh_grimme_none',
                         'activation_energy_qh_truhlar_none',
                         'activation_energy_nu',
                         'activation_energy_qh_grimme_nu',
                         'activation_energy_qh_truhlar_nu',
                         'activation_energy_ts',
                         'activation_energy_qh_grimme_ts',
                         'activation_energy_qh_truhlar_ts'
                        ]
activations_energies = X[activation_energies_names]
X.drop(activation_energies_names, axis=1, inplace=True)

# %% [code]
X.columns

# %% [markdown]
### Construct feature sets

# %% [markdown]
Small

# %% [code]
X_s = X.drop(["nu_charge", "nu_charge_ts", "lg_charge", "lg_charge_ts",
              'local_electrophilicity_center', 'local_nucleophilicity_nu', 'p_int_central',
              'p_int_nu', 'bo_nu_ts', 'bo_lg_ts', 'bo_sub_lg','bo_prod_nu',
              'epn_central_ts', 'epn_nu_ts', 'epn_lg_ts',
              "central_charge", "central_charge_ts", "epn_central", "epn_nu", "epn_lg", "omega", "n",
             ], axis=1)

# %% [code]
X_s.columns

# %% [markdown]
No TS information

# %% [code]
X_no_ts = X.drop(['epn_central_ts','nu_charge_ts', 'central_charge_ts',
              "lg_charge_ts", "bo_lg_ts", "bo_nu_ts", 'epn_nu_ts', 'epn_lg_ts'], axis=1)

# %% [code]
X_no_ts.columns

# %% [markdown]
TS information

# %% [code]
X_ts = X[['epn_central_ts','nu_charge_ts', 'central_charge_ts', "lg_charge_ts", "bo_lg_ts", "bo_nu_ts", 'epn_nu_ts', 'epn_lg_ts']]

# %% [code]
X_ts.columns

# %% [markdown]
Surface descriptors

# %% [code]
X_surf = X_no_ts.drop(['epn_central', 'epn_nu', 'epn_lg', 'central_charge', 'nu_charge', 'lg_charge', 'omega', 'n',
        'local_electrophilicity_center', 'local_nucleophilicity_nu', 'bo_sub_lg', 'bo_prod_nu',
        ], axis=1)

# %% [code]
X_surf.columns

# %% [markdown]
Traditional descriptors

# %% [code]
X_trad = X_no_ts.drop(['v_av_central_atom', 'v_av_nu_atom', 'is_av', 'es_av'], axis=1)

# %% [code]
X_trad.columns

# %% [markdown]
#### Set up y vector

# %% [code]
y = df["exp_activation_energy"]

# %% [markdown]
### Do train-test split

# %% [code]
from sklearn.model_selection import ShuffleSplit

# %% [code]
test_size = 0.2
train, test = next(ShuffleSplit(test_size=test_size, random_state=1).split(X))
np.save("train_test_data/train_indices.npy", train)
np.save("train_test_data/test_indices.npy", test)

# %% [code]
activations_energies.to_csv("train_test_data/activation_energies.csv", header=True)
y.to_csv("train_test_data/y.csv", header=True)
X.to_csv("train_test_data/X.csv", header=True)
X_s.to_csv("train_test_data/X_s.csv", header=True)
X_ts.to_csv("train_test_data/X_ts.csv", header=True)
X_no_ts.to_csv("train_test_data/X_no_ts.csv", header=True)
X_surf.to_csv("train_test_data/X_surf.csv", header=True)
X_trad.to_csv("train_test_data/X_trad.csv", header=True)
X_ohe.to_csv("train_test_data/X_ohe.csv", header=True)
X_morgan_1.to_csv("train_test_data/X_morgan_1.csv", header=True)
X_morgan_2.to_csv("train_test_data/X_morgan_2.csv", header=True)
X_morgan_3.to_csv("train_test_data/X_morgan_3.csv", header=True)
X_morgan_3.to_csv("train_test_data/X_morgan_3.csv", header=True)
X_morgan_3_bit.to_csv("train_test_data/X_morgan_3_bit.csv", header=True)
X_morgan_3_512.to_csv("train_test_data/X_morgan_3_512.csv", header=True)
X_morgan_3_2048.to_csv("train_test_data/X_morgan_3_2048.csv", header=True)
X_morgan_4.to_csv("train_test_data/X_morgan_4.csv", header=True)
X_morgan_5.to_csv("train_test_data/X_morgan_5.csv", header=True)
X_morgan_6.to_csv("train_test_data/X_morgan_6.csv", header=True)
X_bert_ft.to_csv("train_test_data/X_bert_ft.csv", header=True)
X_bert_pt.to_csv("train_test_data/X_bert_pt.csv", header=True)
X_isida_seq_6.to_csv("train_test_data/X_isida_seq_6.csv", header=True)
X_isida_seq_8.to_csv("train_test_data/X_isida_seq_8.csv", header=True)
X_isida_atom_4.to_csv("train_test_data/X_isida_atom_4.csv", header=True)
X_isida_atom_8.to_csv("train_test_data/X_isida_atom_8.csv", header=True)

# %% [code]
X.columns

# %% [markdown]
# Make plots for paper

# %% [code]
%config InlineBackend.figure_format = "svg"

# %% [code]
plt.style.use("default")

# %% [code]
with matplotlib.style.context({'font.size': 16}):
    sns.heatmap(pd.crosstab(df["lg_symbol"], df["nu_symbol"]), cmap="Blues", annot=True, fmt="d")
    plt.xlabel("Nucleophilic atom")
    plt.ylabel("Leaving atom")

# %% [code]
label_size = 16
label_placement = (-0.2, 1.05)
with matplotlib.style.context({'font.size': 16}):
    fig, ax = plt.subplots(1, 3, figsize=figsize_default * [3, 1])
    df["exp_activation_energy"].hist(grid=False, ax=ax[0])
    ax[0].set_xlabel("Activation energy (kcal/mol)")
    ax[0].set_ylabel("Number of reactions")
    ax[0].text(*label_placement, "(a)", transform=ax[0].transAxes, fontweight="bold", fontsize=label_size)
    nu_counts.plot.bar(ax=ax[1])
    ax[1].set_xlabel("Nucleophilic atom")
    ax[1].set_xticklabels(ax[1].get_xticklabels(), rotation=0)
    ax[1].set_ylabel("Number of reactions")
    ax[1].text(*label_placement, "(b)", transform=ax[1].transAxes, fontweight="bold", fontsize=label_size)
    lg_counts.plot.bar(ax=ax[2])
    ax[2].set_xlabel("Leaving atom")
    ax[2].set_xticklabels(ax[2].get_xticklabels(), rotation=0)
    ax[2].set_ylabel("Number of reactions")
    ax[2].text(*label_placement, "(c)", transform=ax[2].transAxes, fontweight="bold", fontsize=label_size)
    fig.tight_layout(pad=2)

# %% [code]
df.drop_duplicates("solvent")[["pc_1", "pc_2"]].plot.scatter(x="pc_1", y="pc_2")
plt.xlabel("PC1")
plt.ylabel("PC2")

# %% [code]
