# Supplementary material for: Machine learning meets mechanistic modelling for accurate prediction of experimental activation energies
Source: Chem Sci. 2020 Nov 5;12(3):1163–75. doi: 10.1039/d0sc04896h (PMC9528810; doi:10.1039/d0sc04896h)
Supplement: SC-012-D0SC04896H-s002 [file SC-012-D0SC04896H-s002.zip › SC-012-D0SC04896H-s093.bak]

'e15bb844-138c-4790-a741-98e73f7bc9d5'	(6656	8547)
'18edcc88-c883-4f61-8bea-a8ec128c45ea'	(15360	7989)
'b4ab4af0-9c2f-4007-85fa-d9a219902918'	(23552	8373)
'66b1fb36-0208-41eb-9c35-f7b9ebee9ac9'	(32256	8666)
'2fce91fe-45bb-49b4-9e9e-336e6273a0e2'	(40960	8540)
'30d55112-3756-4abc-83f9-79f0f090dcf2'	(49664	11544)
'e1372ec4-505e-4df5-9a15-320160dd6c88'	(61440	8321)
'72a3010f-94d1-43ae-94ef-6d58aa7df642'	(70144	7642)
'1acfcc36-30f5-4bbd-a0f7-6bf8b5498c1c'	(77824	7630)
'ea19107d-9837-4e4a-bc59-917fe7ba449a'	(85504	10025)
'0257bd1d-d4b2-4137-a01a-1a2f07aae098'	(95744	11300)
'a1cfae1a-be02-444b-ad22-f584778da04c'	(107520	11703)
'cdf89450-01de-4541-a80d-621d0239eb0e'	(119296	11189)
'104cd42c-27f2-495f-a663-822c02dbab79'	(130560	8007)
'01013cd4-0939-4d34-a262-2a48c492f2a9'	(138752	11178)
'18c554e0-b874-40ce-8c94-b9ea5f78cf8d'	(150016	8436)
'1d71bb69-d60c-4e73-88a5-8eb54f33f8b3'	(158720	11329)
'6d333253-91be-417d-b981-b37db7dda6dd'	(170496	8695)
'60b67993-4dab-4d78-a16b-1379a7970440'	(179200	8233)
'676c963d-46c8-48f0-a5b6-72a43b67258c'	(187904	11336)
'5394b80e-a244-4134-bcbe-fce3ac6ae924'	(199680	8245)
'b5b3b24b-0c49-4cf1-a82c-cbf81ee44267'	(208384	8517)
'49320d49-156e-483f-a40c-0b160b8a85de'	(217088	11762)
'887d9ad3-e040-49aa-adc3-6b1bccd2b7a7'	(228864	11514)
'3a52ac8f-6caf-4291-8a7f-97bb9014bfde'	(240640	11773)
'232f9100-f06b-473e-81a4-cf400ea033e0'	(252416	8810)
'5219031e-6e52-4308-8556-ea63cbc9aa51'	(261632	11913)
'948b6577-2c83-4f31-b792-bceb50be11c3'	(273920	11921)
'77851e00-f204-4233-b6e1-3c413fff3e9e'	(286208	11548)
'844fc480-5409-4006-ba93-b47d78b3d2dd'	(297984	11170)
'282c34c1-7d19-4b9f-b626-0d23382d14d6'	(309248	11143)
'10891f37-a81d-4fbb-8fd1-1fcf34f68e11'	(320512	11940)
'1d799682-a0ad-4baf-9bfc-78bee3b0f80b'	(332800	11737)
'a06db2e6-6255-4c33-9b94-70add32c684c'	(344576	11172)
'fab8d908-ad93-4666-ac24-b9ee1f831739'	(355840	11944)
'ac37b8d6-c98b-426a-b6e7-f1dbc19a3821'	(368128	11179)
'cc8f42e9-5a4f-4bb2-85fd-6e5dcb4e3a6c'	(379392	11544)
'fdb8b796-7d93-41c3-b003-6379bd38c74a'	(391168	11176)
'53f537a7-ed10-47d4-a17d-06f5f2fd435c'	(402432	11741)
'4030a5d1-3876-45bd-94a3-7180054cfc2b'	(414208	11183)
'57f716a9-6062-4e5d-a50b-9e288af9f657'	(425472	12161)
'cfea4104-a91f-4558-bff7-6d283784b6c8'	(437760	11733)
'57278f7d-a5ec-450b-afc8-94c0685cb4cb'	(449536	12165)
'501a8c2c-3354-43e8-b960-7c593edeab06'	(461824	11510)
'01953e24-03a1-42e4-ad8c-a285fee3e075'	(473600	11613)
'9e11f26a-4921-411e-8182-5eafd5bae84e'	(485376	12338)
'1599b82f-9bd7-41df-a793-cd6fcf2c37db'	(498176	12735)
'ee9227f4-4b5b-49cb-9357-086807b4cbb5'	(510976	12715)
'da6e36a8-8f19-4341-a9e2-2aa18eb6da3e'	(523776	12726)
'8212f27f-e2bc-4f8e-9a99-e39076c27179'	(536576	11501)
'06ca173e-9ae2-40ad-8865-d8055835deea'	(548352	12329)
'a8b818eb-2825-4b32-9a1f-d148697bb336'	(561152	12706)
'9bbfbfda-f281-4124-bb51-c3dadb131e24'	(573952	11495)
'74f02109-e484-4455-9919-710313204b89'	(585728	12720)
'3a33a5ea-f8ad-4d79-98c2-bd8f87256b3c'	(598528	12323)
'ddc11be6-1e02-43e5-bfa8-6665bc9db736'	(611328	12700)
'45b9d9df-49a4-4751-b560-3619778bae1e'	(624128	13067)
'89635119-4562-4977-8ab7-73f0e3528d37'	(637440	12269)
'1dfefaaa-587d-40e8-a730-deee8876bcde'	(649728	12863)
'7eab5a95-24ad-4529-b6f9-59fe90f7ea5b'	(663040	12297)
'be87a919-a293-42e0-9c66-1afde1117251'	(675840	12827)
'cd762809-3f0c-4c76-9c93-2a998432c09c'	(689152	12030)
'bfb86558-df91-4f24-9c6c-52a6b7f8a851'	(701440	12263)
'3bcf4682-3442-4f05-9940-6e85509c933c'	(713728	12821)
'8adcdb2b-cb3e-4e7d-97c8-5f5171a6de0e'	(727040	12024)
'548f0cd7-b896-4658-bb43-bdd24400c1c5'	(739328	12291)
'240af20f-1139-432c-9e21-35342ccb7c70'	(752128	10349)
'5dfad294-a68a-40a1-a10d-46d0ac41621e'	(762880	6710)
'ed5ac904-d5a7-43ea-a512-5e316c7cd121'	(770048	7165)
'6abf80cf-4000-4e73-9e31-2116602f9677'	(777216	7067)
'1cc4a3e2-dab1-4c65-a938-16c819aa218e'	(784384	12453)
'154d9aba-6eed-4216-983b-6c9f355f3921'	(797184	12482)
'ee6341ff-e9a4-4379-ac35-839620e9c141'	(809984	13061)
'63823721-9411-4256-9364-07e66afe4095'	(823296	12624)
'7d79172d-3949-4592-a8d4-18d6fa2a3b2f'	(836096	7521)
'1c25279b-e764-4d72-be5e-7b1141c7f041'	(843776	13051)
'6a973b54-9351-4ca9-be65-ef61e18fb2d8'	(857088	8629)
'e8ef4282-f557-4d08-8d88-edd38dec95b9'	(865792	9848)
'c4f6e183-22b7-4dfa-938d-6fa6996c48a2'	(876032	7612)
'2d249f71-50d2-41c5-9103-4d6cdd9090fe'	(883712	7633)
'b6eb5afb-294a-4245-af91-5872b75f066b'	(891392	7617)
'fbf04d67-0459-4a61-a79f-1fa14f53fcb8'	(899072	12052)
'6085ada1-b066-49cb-b592-ba2e3183856b'	(911360	7626)
'77701430-7107-4c8c-a8d6-88fd59549c4d'	(919040	12618)
'caaa7386-f8ff-4897-80c9-a273e6b89cc7'	(931840	7158)
'3566c4c7-53a0-429b-8adc-66bf4e7ca2cf'	(939008	7619)
'f69ee165-9ab3-4145-99e6-8cfc278efd6e'	(946688	8380)
'eac1b459-7b77-4213-bc0d-4f4bd0ffe1b8'	(955392	8581)
'5245fde5-1865-497f-a401-64c8fa9444e8'	(964096	7650)
'76e8c949-8644-41e1-89de-adf5a6f38aa3'	(971776	7636)
'e2242259-1b24-4771-8082-05a81aeae045'	(979456	12857)
'74b7da0f-a419-45f4-8613-2ad8e54692b4'	(992768	7319)
'c1486e73-1791-4db4-a092-fa454fec3be7'	(1000448	7839)
'71c0e502-13a9-42bb-9709-2eb03583b445'	(1008640	13256)
'97158f64-ccea-45bc-9ca5-6da79db5f1b8'	(1021952	12447)
'4f09cff7-b48b-407b-a3d1-dc1eb1b84a2e'	(1034752	12476)
'626af84a-4a08-4644-b83a-2191d69e7aa9'	(1047552	13045)
'68aabbfe-18d0-4d78-b3ba-a489a588fc20'	(1060864	8609)
'a0eb4e06-0406-4da3-92b8-605ca4eedac3'	(1069568	8621)
'af9b42b2-e3bf-40ad-a63d-a3ceaad1f5c1'	(1078272	8817)
'5634b795-17c1-4925-b208-041d262011ba'	(1087488	8613)
'12efd1a6-d749-4241-b052-92c3e3d7b63d'	(1096192	7556)
'58967a53-7541-443e-a94f-8c502c325b8f'	(1103872	8837)
'ebf47cdb-eb75-40eb-8a6f-f1a7d6ecc776'	(1113088	7560)
'd2b87fa8-3aa1-4a61-a644-2678e986d713'	(1120768	11566)
'ae8f235a-8908-41ff-b23b-f0a83207f5a3'	(1132544	11754)
'bddbef25-c22b-4b6a-a1dc-ebdc21e5b4fa'	(1144320	9894)
'b765477c-14c7-4d9a-bfe4-c744446863e6'	(1154560	11370)
'24ed5f11-ad6b-4637-bc55-287f5cccf14e'	(1166336	11686)
'b24f107f-ac18-4326-947e-22f0d6f7e7c0'	(1178112	9250)
'b0639121-30ef-408a-ab29-20c5ad9940bf'	(1187840	7317)
'ff01cb86-255b-43e5-8e9b-14b48a12995f'	(1195520	8587)
'f4540b9e-f373-41c1-adc5-35ec7470c525'	(1204224	6934)
'181428b0-f420-48cd-9e73-a5cf462dd92c'	(1211392	6810)
'8766f2d9-e0ba-411a-a811-db4bb57f9243'	(1218560	11293)
'bd510dc8-13a4-4d51-8b9a-7ad015a54c3a'	(1230336	11498)
'2254b8ea-1133-4f08-8701-3860022f8ab2'	(1242112	7142)
'53fa39b3-c610-4aad-aafe-3af8147798ff'	(1249280	11979)
'4e2f66c3-0e7b-4519-837d-36934f71ad7b'	(1261568	9716)
'33b6524e-a12e-4412-8c36-a33dd58fe0c7'	(1271296	11498)
'f1df07e8-9eb8-443e-b595-d32cd1a99896'	(1283072	8081)
'f7d7b423-4955-4bdd-9f8e-1e13c37885c6'	(1291264	9804)
'fefc875f-7fbf-450e-b00d-d482f7878d80'	(1301504	11902)
'c3645631-7c72-4d27-8e34-70b2196e8c40'	(1313792	9888)
'ca00d21e-206f-43ac-9994-d98428c5f2b2'	(1324032	7311)
'eb1e85b3-9a7f-4d8e-95ff-ffa402ccd2be'	(1331712	7573)
'a6c257fe-2efb-4c03-9ea0-21f1cf65af54'	(1339392	9180)
'5da9fdfa-71d3-488e-9a73-096a74a0dc3d'	(1348608	10395)
'd55d9745-3fd8-49dc-97c3-9330048fe127'	(1359360	8581)
'7a1f0519-1279-4fde-a6aa-644a4c1e46c4'	(1368064	12939)
'e7069bcc-c741-4f61-8035-1b38f59b1173'	(1381376	8642)
'48bd5f2c-1853-410b-801f-e55cec0c2299'	(1390080	12862)
'030d2302-2da6-4ae9-9e49-5ea80c37fe9c'	(1403392	11782)
'e601c291-1f03-470c-b3e3-b5aed59d6036'	(1415680	11572)
'09163050-700e-4bda-88c4-ed540029d43c'	(1427456	8544)
'd89e800d-f574-4347-a4aa-7290b82ff68b'	(1436160	11231)
'b82ee7fb-1699-4b14-b595-ff605612d6e8'	(1447424	8548)
'13538071-7aea-4497-a089-dfbe89600df0'	(1456128	12067)
'05010775-bb20-4c7e-b29b-76b0bbc42a20'	(1468416	10979)
'd43e627b-292d-49a3-8e3b-0560679a24ff'	(1479680	8636)
'5117dbb8-edc2-4f17-b2bb-20e6aaeb287e'	(1488384	11189)
'fb422c47-1fba-4c4c-90a7-4f0645759a35'	(1499648	11212)
'37f4fb74-d4aa-445d-8dd7-cb3b254e3986'	(1510912	12393)
'ed4ec1e9-5199-402b-b178-33d2fa5d6eec'	(1523712	12528)
'd7057d21-118d-40c7-a962-35f8ba5d381c'	(1536512	12103)
'f355e11e-743e-4314-a0cd-11467f28654a'	(1548800	12103)
'904321e1-e226-498f-a80e-3b5ac6cc8c91'	(1561088	13929)
'5c87bb09-9127-49b7-9f31-5e24e71500f5'	(1575424	6085)
'e3dce64e-1b54-4435-bfab-4b0953197908'	(1581568	7829)
'58aea2a7-f528-4b9b-9b1f-76ee15cd0ef9'	(1589760	6092)
'6659b754-8572-4569-b2f6-3bdf5d30bee4'	(1595904	7828)
'49108dcb-48da-4460-8fb9-770f7891eced'	(1604096	8043)
'24776777-303f-4aa5-88b7-61a407adc04d'	(1612288	8069)
'94454fad-00ae-4219-9d5f-2e77e9c4f9ea'	(1620480	7837)
'e8fa3e08-102f-4c2e-a1c2-564109d2454f'	(1628672	8655)
'87bd9a1c-a767-48f6-a6c3-08ac8a07724a'	(1637376	8655)
'6f4e3e5d-86ee-471e-8c14-3e11380b38bf'	(1646080	8041)
'cc93d5c2-dcd1-46c5-8756-c094ac3da02c'	(1654272	6067)
'8b1b1a38-d82f-4f7e-95c7-f82351850bfb'	(1660416	8655)
'34565a55-8b18-4235-b9b0-330860d6a849'	(1669120	8036)
'beab1b28-ec2f-41bd-8258-de26b64487e9'	(1677312	8655)
'ed9c1a5d-9642-40c7-a538-e2bde65e9b72'	(1686016	9267)
'd7ca2df5-ab92-4119-b7a5-78e0f0d9d611'	(1695744	8036)
'4d7294e0-a366-43ad-b9fa-e2af92672b02'	(1703936	8086)
'830e1a96-12d6-4e3c-8d55-54dd2de3aa6d'	(1712128	8035)
'b5896b2b-b626-4aa2-8975-51b2aaf958bb'	(1720320	8069)
'24b9bd27-72ed-443b-b6dd-b2e0df8c3a36'	(1728512	9267)
'b46260d9-4f98-4c15-a2b3-5bba4647bc8b'	(1738240	8086)
'd3a12a9c-9c26-4234-8411-801f4ba96c8d'	(1746432	9267)
'8bb70147-3264-4f83-bfbf-bbe04d277ef1'	(1756160	8086)
'f72185f7-2330-4bc4-92df-738b087d5926'	(1764352	9267)
'0418e3e3-3a5d-40e9-b494-fa86f487823c'	(1774080	8086)
'394bdfb0-3002-4ee4-8c0b-cfc66e3014e1'	(1782272	8100)
'f5628bb1-aec1-48df-a235-ce0794f8ee83'	(1790464	11023)
'b48b829c-3114-4081-bb27-99e9a67a0e69'	(1801728	11398)
'9bfe70a4-31d9-4fd4-917d-faaabb77576a'	(1813504	11057)
'20aa54f7-b200-4c0c-b010-d7b347308112'	(1824768	11594)
'5b1a30c4-62df-4388-8057-f5f34fa06dcf'	(1836544	8651)
'd14db1d0-6c98-4bf7-b7b5-07a92c538b9c'	(1845248	11064)
'e51e668c-40a6-43ca-9098-b046812aed82'	(1856512	8658)
'1d72ed23-0e76-4698-bf5a-a8ca634a7c12'	(1865216	8642)
'4c154791-6906-4c2b-9339-1ec633afafc3'	(1873920	11064)
'd4118515-540d-42df-8fd4-2335ade92839'	(1885184	11229)
'3a2415c6-2455-4d36-8ed7-e76ced8b52b4'	(1896448	10494)
'98585784-0021-4102-bbbd-8843e0569eb1'	(1907200	11057)
'89ea1473-75ec-4053-a69e-4b0188a4efb1'	(1918464	9631)
'0dfcab51-6b0f-47d0-9794-cfb4226d485b'	(1928192	11229)
'daf1cb41-fb14-4fe3-864f-bc0566372847'	(1939456	11212)
'577673c7-0a44-41b5-90f7-5013f17462d7'	(1950720	10459)
'17711f7e-3550-452d-b3d9-bb876c7c7142'	(1961472	8676)
'07faaaf2-3a24-4068-ab6a-b6787b9cbbc2'	(1970176	8663)
'39a5a806-67af-44d8-b458-ede86fb0cd72'	(1978880	11245)
'2b3b8459-0571-4bfe-b04a-1e77dc24a905'	(1990144	8922)
'6cb4f787-2d72-40a9-9781-3bbe6a156f05'	(1999360	8700)
'1fa61dfd-eb43-424c-8bb9-02c2aedd7fea'	(2008064	11825)
'44982371-571a-4c47-8116-9a1023920974'	(2020352	10485)
'f1e7b20a-6dcc-4499-899e-76e059216c31'	(2031104	8878)
'2846db97-2af5-44a4-983c-f6407f399fc7'	(2040320	10502)
'cb98d866-1037-45b8-8467-91702e3572a0'	(2051072	10485)
'713e60e7-be07-460e-b20f-f0b763381c52'	(2061824	11622)
'f86ab8cc-118c-444e-8e14-07d1ed742e95'	(2073600	11229)
'430221bb-b5e0-4c01-b027-b5b544387d74'	(2084864	8664)
'0902e159-1f4e-48ff-bfd8-9e4118778501'	(2093568	11245)
'8e3ab03b-9ecc-42b9-9e99-9118e75ad8ae'	(2104832	10502)
'd34c488a-9de8-4848-aaf3-2dbe48da1e12'	(2115584	11252)
'cc8b99f2-e104-479b-956a-8e2a1a212c45'	(2126848	11825)
'd9751394-35ec-46b5-9a30-d4ddc2e645f3'	(2139136	10485)
'1c4ad3c0-5f4e-43d3-b8c8-f8634722fa9d'	(2149888	12044)
'0e40f795-fa21-443d-9e7a-9384e22d6dcb'	(2162176	10502)
'cbb8003e-1291-4c82-81d4-6914f3330623'	(2172928	8374)
'8e51366d-2717-4dc9-8c56-5e9d49eca107'	(2181632	8351)
'4a997223-4631-41a8-ae90-d68466f3a39e'	(2190336	11622)
'0a9bf477-dd67-42bf-9c65-7a552eeb9bca'	(2202112	12440)
'6d4069c6-d946-4fcf-af82-638c9d7aab2f'	(2214912	12464)
'42d4cb87-ca71-4358-b0c2-c2a0cb3e047f'	(2227712	11301)
'e559a2f7-ac34-44fa-94ae-b85cfc17c119'	(2239488	11252)
'd2bdab2f-f5b7-4803-a7a4-aaa7c77cc63e'	(2250752	8374)
'090dae57-b8b3-4589-b73e-dc6ab8979122'	(2259456	8358)
'6bec7559-8fc4-4c31-bfe3-fe31e4e9730f'	(2268160	8381)
'f7a780e4-dda3-45c1-83b1-e3e865308ffc'	(2276864	8342)
'002a0dd5-d787-4987-8474-73e4af91319f'	(2285568	8365)
'70c7cc9e-514b-490d-8590-76d86a6132b8'	(2294272	8365)
'38f11b22-e4aa-407f-9f5f-f449a29175f7'	(2302976	8381)
'6af596c5-e9a7-4f93-b9f4-9cf7594a06a4'	(2311680	11308)
'd5a4d2e1-da42-4703-a1c4-c4a4d2c49523'	(2323456	11292)
'28e94e40-f41f-413f-bd06-9b6610eaf8d5'	(2335232	10516)
'd991620e-9175-472f-8fa9-38697ce33131'	(2345984	11755)
'b99eeda1-f465-42c0-aa30-a0851312a4c9'	(2357760	11322)
'84482788-4421-4453-bd7f-2de8d573ba12'	(2369536	11762)
'd56134d7-9695-4eba-bd4a-7c269113da45'	(2381312	8395)
'8bd68352-e836-4603-99b4-d0b975895a07'	(2390016	8372)
'52074e68-8bb1-41f7-b1b0-e99d549bc950'	(2398720	8395)
'28b21464-05d9-4a01-91de-742143cbfc36'	(2407424	11746)
'4bafd548-3783-443e-b2ee-adfeaad357e2'	(2419200	11776)
'76c90a11-f03a-4876-8204-1df907f8d2b4'	(2430976	13945)
'2ed56518-563c-4299-b6d5-9f5f85e70602'	(2445312	13954)
'8c5d0466-30f0-49d6-b89b-6dc06075d7c2'	(2459648	13961)
'f9a61ead-7dc3-45f0-8034-a8eff1ddaa5a'	(2473984	7067)
'fce118b8-29dd-4648-b0d1-e63a0d80ba0d'	(2481152	6979)
'e456db35-85db-4379-b08f-ed10cac16627'	(2488320	7339)
'7262f5d8-44e1-4a01-8595-5d583bb63c8a'	(2496000	8347)
'e40a3ce5-f13d-4ad4-a334-6a2eb4663a3f'	(2504704	8382)
'be892927-b72d-4ecc-bada-a678bf7c149a'	(2513408	8370)
'18e7f5da-9651-44f2-8adc-c73f1f367b82'	(2522112	8359)
'92b34478-c440-407c-bc72-94f2c6cc90c0'	(2530816	8358)
'edbdc684-6a99-497b-8eee-bad9aaaad43f'	(2539520	8381)
'8f5535de-a388-4362-a907-e5ab3d2953f6'	(2548224	8381)
'3e94047b-71e1-4f5d-a312-ef8e94743b2e'	(2556928	8388)
'683e5bbc-afde-4161-8b95-b684d16f7531'	(2565632	8370)
'07a0e451-2de0-46e2-8fe4-b9c72ba5be29'	(2574336	8365)
'90b7335f-bbe0-4a71-9ef7-6906994d0d11'	(2583040	8382)
'b999db03-a6e7-45fd-a018-04aa4997d3b0'	(2591744	8388)
'a5f20a11-eb21-4e89-9a41-09b63d082495'	(2600448	11309)
'5902da84-9e33-4689-be48-913da7a9e9e5'	(2612224	11297)
'30ac14c4-929a-49d0-ba01-8c60a1487695'	(2624000	11308)
'0a913100-8822-4f46-a72f-965866c16fe4'	(2635776	11315)
'dae6ef4f-a30c-463c-b8b5-ecc93fcaad76'	(2647552	11762)
'1f0fd97e-83e5-445e-8e42-3f793db2e82c'	(2659328	11769)
'30130e5d-4223-41b6-b438-d04a75f5d5f5'	(2671104	8313)
'b5f8e554-7cfb-483f-ab7a-378421d8c431'	(2679808	13968)
'd5943985-8920-4b23-8b28-339cc1c4996f'	(2694144	13961)
'e39f7c44-d8ee-454a-be72-f691a15dabc8'	(2708480	13770)
'fb5e74f2-c4f0-4cdd-90ab-ea178ea612ac'	(2722304	13806)
'3c3fdad0-d125-4652-b04e-bf4a6579b924'	(2736128	13809)
'8b7371ce-61b3-4bc7-afba-f28dba364789'	(2749952	13794)
'decbaa37-a837-4cef-b37a-f88b6ecb5dd4'	(2763776	14181)
'bda7eecd-2f7a-4ec1-b846-09fa3e7cce30'	(2778112	13998)
'3ae9ffde-f830-4eba-8a63-ea55adfd37e1'	(2792448	13806)
'56a956a0-e4f0-4fb9-a417-538f3274af4f'	(2806272	13824)
'047584cf-050f-46c8-b570-0bade3265511'	(2820096	13726)
'f440f198-ea8c-418f-a5a6-dd865d5ffbdc'	(2833920	14952)
'cd3cf57f-a977-4771-aef5-7e2c306eedbb'	(2849280	13768)
'06774f3a-8189-4524-9b2d-6df7b5fe06be'	(2863104	13798)
'0feb7f10-1739-45b6-bf63-1b5d4b15f12b'	(2876928	13824)
'1ac9a623-0fb6-456c-9335-f1803dd72e6d'	(2890752	13857)
'f584fdbb-ed43-4783-bc2d-c2dcc9fb60f5'	(2905088	14778)
'8e1cc545-5a6a-48e6-80aa-0572831e7712'	(2919936	7388)
'cde79aad-cdc9-48da-b633-c2424c6ff61e'	(2927616	13855)
'902b420a-e5d2-4545-a091-77c8406c4078'	(2941952	14364)
'7915cce5-40fe-4846-988d-07075e39e68a'	(2956800	7419)
'2a52d2ac-2158-42b6-a473-92d53c124866'	(2964480	13726)
'449ea7b1-6d87-43f9-9ef2-5fa2f3544bf5'	(2978304	7893)
'a1a4190d-8a1d-48e9-aa54-9431ef672690'	(2986496	13806)
'b35702ae-e51d-46a2-9086-b6645e8dc54d'	(3000320	7727)
'08a12596-df5c-4a9a-9257-e214ca9af657'	(3008512	13794)
'49bce029-efc7-408f-8736-f1bcdf890c29'	(3022336	13768)
'1950444b-ebb1-41e8-b02d-2535e465238d'	(3036160	13800)
'e2ca391f-6fb8-4478-bad2-4f0d0676b247'	(3049984	13806)
'167b55d5-2d99-4161-b67f-2a2cf1d515b0'	(3063808	7748)
'6181c941-e7ec-4637-8ece-a0eea38ff26a'	(3072000	8762)
'5b9d93e8-d133-4f07-87f2-09e804aaa379'	(3081216	8624)
'71edf823-f4b3-4c88-978e-f9605c0f3e80'	(3089920	13798)
'b74a5fa4-e895-434d-aa86-42e8a589ddec'	(3103744	13764)
'f8bfa7b9-7da9-4dff-8cf6-41b160e82d53'	(3117568	14250)
'ceef0761-4f1e-4f29-8af2-d77adbc93e01'	(3131904	8719)
'6d421ea0-95f5-4e26-8a8f-7df2024b6644'	(3141120	13817)
'6266395c-995e-4a51-96d3-6de91eede961'	(3154944	7993)
'ad434cdd-9086-4d70-971d-56eeebd52628'	(3163136	8774)
'a8255855-1794-45c2-a9b4-e404f263c437'	(3172352	13752)
'554aa557-7672-45c9-99cb-655f4d8266b3'	(3186176	14218)
'cad9425d-f4dc-4679-80e4-605b96ef9272'	(3200512	7990)
'f9e2b44a-7390-4c04-95e1-8aeea10f2794'	(3208704	8232)
'680ca59c-9e9a-46fb-acdf-b147d4b67642'	(3217408	8246)
'be3e4d3d-0339-4bb2-a091-470a19aabf8b'	(3226112	13794)
'eb92e966-7fef-4db6-bde5-bc1cc6c0d27e'	(3239936	7645)
'948b6ec1-abb7-4015-a446-56e4bc80f13a'	(3247616	13998)
'd9cf66e7-5736-46b7-8fa9-bb9995f80fd1'	(3261952	7631)
'34378f5e-490b-47c5-bceb-af6e084a7176'	(3269632	13817)
'a40d4af6-ffdf-4329-abaf-85a822503bd1'	(3283456	13956)
'bcef544d-1054-4bc7-90c6-81f7f2ab28f1'	(3297792	7981)
'd194b35e-25e2-4bf3-9001-d7123d890cd9'	(3305984	7622)
'5ed1242f-f30b-450b-900e-ce4122d332e0'	(3313664	7636)
'7be7e46d-6834-4ff7-b74b-41b8f8cc0563'	(3321344	13829)
'8586333d-05d4-47a8-910d-3571661dd05c'	(3335680	8539)
'e6cd33da-eb49-4755-86b4-eeb16038da0d'	(3344384	8237)
'74e05c1a-ba15-47af-851f-c6bf04fa76a3'	(3353088	8223)
'20f3d32e-4f77-4541-81b4-c782d8d177b0'	(3361792	14238)
'e8173f5d-01f9-4e40-844a-408691c89a2a'	(3376128	13956)
'5bbb2027-1627-46ae-91f1-bce3bcf5de32'	(3390464	8658)
'2b0146a1-7778-426c-9498-0c801bb9603c'	(3399168	7650)
'66fc2506-b113-4499-9671-4374fda52390'	(3406848	8685)
'a5909a0b-8850-4843-aec0-e979cddfe648'	(3415552	13829)
'5f9bc2bb-aec4-43e7-b59c-b2f649b0f0c1'	(3429888	8479)
'e6f6731b-611a-4f5b-923b-494022d7fd24'	(3438592	13998)
'f90b0ccf-f6b1-45a8-addf-b1e3b2e93e81'	(3452928	7662)
'65d8d850-8a85-47eb-b55c-571ba95038dd'	(3460608	7683)
'f0acc5e1-40a5-4a15-9f20-8bc037f5459c'	(3468800	11183)
'68041f2d-f7b0-4133-a9c0-362c42059b2f'	(3480064	7693)
'e0f557ba-08fc-464a-bcb9-4a8f114c2f99'	(3488256	8015)
'54ab6336-ce92-43f0-9e90-0f7ff369fcf5'	(3496448	8258)
'a29c1ccd-dc5f-4873-ac9a-e5cf443c1068'	(3505152	8534)
'f6c8d708-08a7-4697-b49e-ec06695c3909'	(3513856	7964)
'43de515c-88a4-4de3-90c5-18b1d311f272'	(3522048	8015)
'c82a832e-b98d-44dd-9ced-080f8990261b'	(3530240	8271)
'19db503e-86ab-4eaf-92ad-4f1dc9ea6264'	(3538944	14028)
'ab594991-a543-4b1a-803a-fafed37a2e9f'	(3553280	7695)
'33dca7b0-4858-44d5-bd9e-bd6b5e878bf6'	(3561472	7705)
'54399240-9ee4-437b-b227-2db509b7e7f9'	(3569664	8027)
'38ad6b23-cb55-4df5-8d5a-053c380fec19'	(3577856	12704)
'fbbca0c0-bb3f-4783-8558-a64cd8c4543a'	(3590656	8412)
'41249e55-7b22-4468-9b3f-d460374b7c3d'	(3599360	13081)
'08481eab-5351-49f6-96be-0a3176338eb8'	(3612672	8027)
'c841dc81-4aea-401e-a419-197e759dfbbb'	(3620864	7976)
'481f84b8-26ed-4220-84b6-7d4aad80f2a1'	(3629056	10286)
'37db8c19-a9ae-4d9e-945f-c5e5fc4593c1'	(3639808	8103)
'6bab1e58-60c9-439d-837d-cecbdfb4e7b2'	(3648000	11826)
'7640c1c5-2d98-4d97-a31f-751e72303096'	(3660288	8115)
'c13b50d2-333c-4908-ade4-beb1878afaa6'	(3668480	11826)
'927bc0f0-a490-44e0-8e9c-f9f43823ec3a'	(3680768	11432)
'e7405259-2a62-49c7-9171-0f6fde9db028'	(3692544	14028)
'70548d0b-09b0-40ed-92ac-9931f8f959c5'	(3706880	11243)
'1082d55a-7434-4a63-9145-4a82bc7decdf'	(3718144	11243)
'd9c007d3-9e38-4bd3-958e-6ec32be78b90'	(3729408	11129)
'b3661764-a82f-40e7-adcd-da53c826fa8d'	(3740672	11713)
'bb5d9c4a-6923-4e11-bd2e-aa197e4fdaa9'	(3752448	11918)
'4f8514b3-1d1e-4ca0-a37e-6c6b3b27d9eb'	(3764736	11331)
'48caa128-bb1b-4406-a03b-849e77077c03'	(3776512	14448)
'21c00457-448f-4cf1-9431-f6181bb38bd0'	(3791360	11488)
'032af197-6e02-4b21-8b41-3f2cd1c70edb'	(3803136	12500)
'38d12a54-b32b-49be-893b-ae4505262f76'	(3815936	12120)
'e2b58f9f-8e86-4624-afbe-bbdcc8a83708'	(3828224	11879)
'929d841f-f1e4-410a-9b3d-3084718ddc58'	(3840512	11896)
'cc416266-db92-4f98-aeca-a26b25ad2bd6'	(3852800	12589)
'1711f0c8-7503-4f8a-82d8-c7575303437c'	(3865600	11863)
'df0d0612-4f8d-41ad-8ed0-907af8fa3c17'	(3877888	11249)
'da52ed90-02d5-402d-9022-3ca5f1fcab45'	(3889152	13168)
'66db9978-83ec-440f-bd90-af4b43f3c037'	(3902464	11869)
'3e09d7f4-f659-4854-863e-0213a36edb2b'	(3914752	11896)
'b6923ca6-119b-4c5e-9cbb-1be0d556ab9e'	(3927040	12664)
'706f56c3-6514-4f5d-815a-77538cda7aab'	(3939840	12664)
'ed6b45ff-f519-4647-8cb0-be5745e069af'	(3952640	8581)
'6269b957-2a43-4567-8ee0-0843820986b7'	(3961344	7070)
'941ff37d-0c68-4e08-9653-4216c9b318b4'	(3968512	11902)
'81969b06-a203-4196-b28a-0ce9b180f5c7'	(3980800	7722)
'ab7379b3-81c7-4722-b896-019db0b348c7'	(3988992	11902)
'792dad6b-b3e9-4649-bd33-00666f9a560a'	(4001280	7874)
'fa488d6d-2c4a-4567-ae20-467a37cdeb53'	(4009472	11864)
'0625eb07-4555-4eea-b46e-c22df53d7b72'	(4021760	12670)
'851c7b0f-dab1-45ef-b972-ecb1782e8e59'	(4034560	7041)
'ad240997-1209-483e-87f2-6c702bbfdcd1'	(4041728	12461)
'eccb5b99-d19d-4c8b-a4f6-9982841d2219'	(4054528	12670)
'adefca3e-01b0-43bd-84dc-20f7e83643ee'	(4067328	8372)
'5f559e0b-caa3-4951-b9da-6da29dc2c9f1'	(4076032	8814)
'ffc37c66-8099-439f-8042-1658f471256e'	(4085248	8192)
'192da14f-9535-4501-8aee-31fd1fc3d004'	(4093440	8871)
'3673f362-071b-40f3-979c-f19d8212b249'	(4102656	11898)
'f31cc1bf-a18f-4da0-b559-b751474dffab'	(4114944	8375)
'628c5309-bada-4435-b509-57bee7f614df'	(4123648	8711)
'd788c52a-ce65-4be5-8a16-8a1b4db5179a'	(4132864	8407)
'e5a499ec-d0e7-4edb-907c-f896b604d7d7'	(4141568	12467)
'd5ecf57b-82f1-4178-8a94-6e689e817afc'	(4154368	12461)
'426af7e3-ecdb-443e-a7d5-8cf3e1fee648'	(4167168	8398)
'8878e283-3c78-4fb9-a45a-5f91dda16826'	(4175872	8399)
'e9b49ce1-7aa6-4528-9adf-0e7a7e4a2bf8'	(4184576	11889)
'18dd9722-e0b7-43bc-827b-230a99526383'	(4196864	11898)
'3ece8799-d044-40ae-83be-8e4d65858efb'	(4209152	8398)
'56431641-f0e4-464c-a32f-a9d63b58b0c0'	(4217856	8767)
'554e974c-b64b-46d3-822f-667936f90ccd'	(4227072	8515)
'5eedd383-c9f6-4e19-816d-58edd930042e'	(4235776	8646)
'c97f4985-f8e5-48ce-84eb-f99efd480924'	(4244480	8728)
'd57066e5-c27b-47e8-99d1-29c9ae27f4f8'	(4253696	6971)
'f43ba3af-4446-4ab0-a326-27707d09b27c'	(4260864	12670)
'a83880cd-082f-4005-aa05-b7c6cd50bb66'	(4273664	6966)
'18b9e7e1-3b07-4a33-943c-3162d08e406f'	(4280832	6940)
'a4990208-b9c1-4044-a9ce-177edb6d1a87'	(4288000	10965)
'37be549f-56fd-4e61-9b7f-cb5e8b3f690a'	(4299264	6983)
'c84be4bc-e371-4909-9f43-e4c711bdedae'	(4306432	8899)
'd10e44e9-25d5-450b-af59-e28454e312ae'	(4315648	11163)
'2b7a81f4-997e-43a5-bef9-5fa0900d3535'	(4326912	9276)
'7e9add75-8a74-418b-b1aa-725cfa4f5fbc'	(4336640	12492)
'6d22ee11-e3db-4c7e-9697-7918031ea937'	(4349440	11923)
'5119d8b8-7e36-45a2-a9e3-3be27d836c6c'	(4361728	12467)
'f24de168-9002-43d6-a14a-a15682e7f1dc'	(4374528	11548)
'0b20edb3-204c-4251-bb27-18e5a58690fa'	(4386304	8192)
'42b01810-f9ca-4235-9f13-38a73c732404'	(4394496	9915)
'31d69ca7-f7b0-4845-bf6e-67099dbd6c20'	(4404736	12670)
'904c8447-5467-4669-9e8c-04afa69ea206'	(4417536	11733)
'0936da55-0723-4d4f-b2a8-f36105814b7b'	(4429312	12695)
'32dd53e1-9b33-42b9-8340-eeb494c22ec2'	(4442112	9409)
'ddd7de77-ff04-47c7-9c43-c7560b3f84a2'	(4451840	10984)
'73c9f443-f5cd-4d83-8695-9a60ef75051d'	(4463104	11931)
'aa6f86a0-b511-4421-92f0-1107ef2abec0'	(4475392	11923)
'01515b99-1891-4955-89b4-734d92c41922'	(4487680	11198)
'cbe322d8-1b59-4b95-a988-0ccbd7395c39'	(4498944	12467)
'b68e7cc5-86b8-4605-9522-dfa319c4ffb2'	(4511744	12492)
'9f3467e1-0b7d-4c9d-b858-a2467b4894c6'	(4524544	12316)
'89b44e8c-02a4-438f-a3e1-80bd7d0f90e8'	(4537344	12467)
'0ac80cd9-0222-4c79-ab2b-37634994b454'	(4550144	11582)
'15e6a691-d225-4be5-8305-a4438dd56639'	(4561920	11784)
'ab652802-144d-450a-a55b-d0c569660ce5'	(4574208	11966)
'01684ac9-623a-4679-8890-af064741a9e6'	(4586496	12695)
'862ec04c-e94b-482e-a80b-90d868cc3a44'	(4599296	12552)
'167ce958-de28-49b3-a334-755a38424f6c'	(4612096	12350)
'b61431b4-f529-420a-a9ae-2c5737a66bea'	(4624896	11752)
'43030091-656f-449f-ae0c-53cbb84e378a'	(4636672	6559)
'c0f44c0d-265a-41f9-b2b3-8a8d65a2b6c7'	(4643328	5972)
'60f0fdb7-1faa-4b60-b7e7-7de44ff683e0'	(4649472	6741)
'e58e50a7-75c2-4f5d-84a5-c387060d6eb9'	(4656640	6114)
'a3815521-f0d8-4ea2-b9af-dad9b9753e76'	(4662784	6613)
'dfdcd9cd-9a70-4517-99fe-bcea240e02e3'	(4669440	7984)
'7804452a-a812-40d1-ac4a-bd8601c70304'	(4677632	11229)
'd42ccbd2-4091-4a74-af37-be36fe5da8ee'	(4688896	11295)
'b376d7ab-e7fc-4807-a758-d9edf6778fa2'	(4700672	5981)
'0ed311ea-2508-427c-94d2-07ed5930be0c'	(4706816	13250)
'1420117d-d70e-4c25-9ee1-65cc57f80949'	(4720128	14106)
'03d97103-e0aa-4eba-bb93-4ff4436b7737'	(4734464	13881)
'9c5205e8-8746-4856-83ef-0652292864f7'	(4748800	10605)
'5bd4f877-f34d-4d32-8061-25ae4e86b503'	(4759552	14107)
'88f9fc93-e21a-487b-ae3a-3bc73b26b12b'	(4773888	14212)
'a6437212-a7d7-49f5-9dc7-a406b0f98acc'	(4788224	14442)
'a1f89799-da0b-493b-8400-1d1a93368c50'	(4803072	14700)
'be511b3d-2be2-43fe-8527-58e5bcc0707e'	(4817920	14142)
'c05706c1-1887-4b43-b0cc-8fa644380de7'	(4832256	14126)
'c4f65cd8-0da4-415c-a0cf-1612528c5c4f'	(4846592	14909)
'13cac8ae-bb65-4daa-91e8-1abcfa15ec76'	(4861952	14908)
'73b810b0-75ba-46d7-9d40-82260f6ad02d'	(4877312	14934)
'f0f068c5-d1de-4cd8-a100-04eba69451f4'	(4892672	14706)
'fd7455bb-0ba6-4a66-9486-f9896e488f4a'	(4907520	12053)
'94a2cc22-9295-4032-bbd1-aff67c555f41'	(4919808	14706)
'a21e910c-3d3f-4b09-9871-c63d13bdfdbb'	(4934656	15529)
'18315813-d9e1-4187-b692-66d4f8333ee3'	(4950528	14903)
'ff92d435-9221-41ea-bf54-7c8090143566'	(4965888	15731)
'35ba2575-f410-4159-b301-568e1d546071'	(4981760	12718)
'aab5909a-378a-44b9-bcda-9c5172025121'	(4994560	13097)
'fc100112-bf55-45e7-9de2-c80375430e62'	(5007872	13277)
'ee5fbe0c-20f6-4ec3-b4bc-6286fb1194fa'	(5021184	13391)
'5c2b24c2-283f-4a9a-a4d8-ecb3480956e6'	(5035008	11359)
'fbdd22d1-ec35-456d-b01f-2e91db039fa4'	(5046784	13757)
'f1a90003-4a80-407a-bfec-ad512e8d74b4'	(5060608	13381)
'958f043d-aa26-4c03-97b8-92ba47314388'	(5074432	13944)
'a61d1c23-f458-4052-9f49-16055cd48ddd'	(5088768	9975)
'90456317-b18a-40d8-b257-f69d9c2d10b2'	(5099008	13949)
'420c390c-b473-459d-a27c-7ed0f7a8253d'	(5113344	11704)
'4ac4a0ca-1484-414a-a605-f149c08f3324'	(5125120	13519)
'428c0d5a-d6d1-4974-ac33-df349713c8b1'	(5138944	11761)
