# Supplementary material for: Machine learning meets mechanistic modelling for accurate prediction of experimental activation energies
Source: Chem Sci. 2020 Nov 5;12(3):1163–75. doi: 10.1039/d0sc04896h (PMC9528810; doi:10.1039/d0sc04896h)
Supplement: SC-012-D0SC04896H-s002 [file SC-012-D0SC04896H-s002.zip › SC-012-D0SC04896H-s100.csv]

reaction_smiles	activation_energy	solvent_smiles	temperature
ClC1=CC=C(C=C1N(=O)=O)N(=O)=O.CCCCN>>CCCCNC1=C(C=C(C=C1)N(=O)=O)N(=O)=O	20.217499090147133	C(C)#N	298.0
ClC1=C(C=CC=C1N(=O)=O)N(=O)=O.CCCCN>>CCCCNC1=C(C=CC=C1N(=O)=O)N(=O)=O	19.897007218293517	C(C)#N	298.0
ClC1=NC=C(C=C1)N(=O)=O.CCCCN>>CCCCNC1=NC=C(C=C1)N(=O)=O	22.076774892920106	C(C)#N	298.0
ClC1=C(C=CC=N1)N(=O)=O.CCCCN>>CCCCNC1=NC=CC=C1N(=O)=O	21.803005105119112	C(C)#N	298.0
FC(F)(F)C1=CC=C(Cl)C(=C1)N(=O)=O.CCCCN>>CCCCNC1=C(C=C(C=C1)C(F)(F)F)N(=O)=O	23.083646091522862	C(C)#N	298.0
N(=O)(=O)C1=CC=C(Cl)C(=C1)C#N.CCCCN>>CCCCNc1ccc(cc1C#N)N(=O)=O	22.93498606776186	C(C)#N	298.0
FC1=CC=C(C=C1N(=O)=O)N(=O)=O.CCCCN>>CCCCNC1=C(C=C(C=C1)N(=O)=O)N(=O)=O	16.131354609970828	C(C)#N	298.0
FC(F)(F)C1=CC=C(F)C(=C1)N(=O)=O.CCCCN>>CCCCNC1=C(C=C(C=C1)C(F)(F)F)N(=O)=O	18.678669011268152	C(C)#N	298.0
N(=O)(=O)C1=CC=C(F)C(=C1)C(F)(F)(F).CCCCN>>CCCCNc1ccc(cc1C(F)(F)F)N(=O)=O	20.752903204269842	C(C)#N	298.0
N(=O)(=O)C1=CC=C(F)C(=C1)C#N.CCCCN>>CCCCNc1ccc(cc1C#N)N(=O)=O	18.78651768175848	C(C)#N	298.0
ClC1=CC=C(C=C1N(=O)=O)N(=O)=O.C3CCCN3>>C3CCCN3C1=C(C=C(C=C1)N(=O)=O)N(=O)=O	17.26927318833926	C(C)#N	298.0
ClC1=C(C=CC=C1N(=O)=O)N(=O)=O.C3CCCN3>>C3CCCN3C1=C(C=CC=C1N(=O)=O)N(=O)=O	19.140156202815454	C(C)#N	298.0
ClC1=NC=C(C=C1)N(=O)=O.C3CCCN3>>C3CCCN3C1=NC=C(C=C1)N(=O)=O	18.972678528653507	C(C)#N	298.0
ClC1=C(C=CC=N1)N(=O)=O.C3CCCN3>>C3CCCN3C1=NC=CC=C1N(=O)=O	18.455488154721042	C(C)#N	298.0
FC(F)(F)C1=CC=C(Cl)C(=C1)N(=O)=O.C3CCCN3>>C3CCCN3C1=C(C=C(C=C1)C(F)(F)F)N(=O)=O	20.154510916984673	C(C)#N	298.0
N(=O)(=O)C1=CC=C(Cl)C(=C1)C#N.C3CCCN3>>C3CCCN3c1ccc(cc1C#N)N(=O)=O	20.040717171326918	C(C)#N	298.0
FC1=CC=C(C=C1N(=O)=O)N(=O)=O.C3CCCN3>>C3CCCN3C1=C(C=C(C=C1)N(=O)=O)N(=O)=O	13.670835245178775	C(C)#N	298.0
FC(F)(F)C1=CC=C(F)C(=C1)N(=O)=O.C3CCCN3>>C3CCCN3C1=C(C=C(C=C1)C(F)(F)F)N(=O)=O	16.472438713357572	C(C)#N	298.0
N(=O)(=O)C1=CC=C(F)C(=C1)C(F)(F)(F).C3CCCN3>>C3CCCN3c1ccc(cc1C(F)(F)F)N(=O)=O	19.682169659440973	C(C)#N	298.0
ClC1=CC=C(C=C1N(=O)=O)N(=O)=O.C3CCNCC3>>C3CCN(CC3)C1=C(C=C(C=C1)N(=O)=O)N(=O)=O	17.811286644964778	C(C)#N	298.0
ClC1=C(C=CC=C1N(=O)=O)N(=O)=O.C3CCNCC3>>C3CCN(CC3)C1=C(C=CC=C1N(=O)=O)N(=O)=O	19.655875108327447	C(C)#N	298.0
ClC1=NC=C(C=C1)N(=O)=O.C3CCNCC3>>C3CCN(CC3)C1=NC=C(C=C1)N(=O)=O	19.44232488404175	C(C)#N	298.0
ClC1=C(C=CC=N1)N(=O)=O.C3CCNCC3>>C3CCN(CC3)C1=NC=CC=C1N(=O)=O	19.407518963063186	C(C)#N	298.0
FC(F)(F)C1=CC=C(Cl)C(=C1)N(=O)=O.C3CCNCC3>>C3CCN(CC3)C1=C(C=C(C=C1)C(F)(F)F)N(=O)=O	20.901563228030845	C(C)#N	298.0
N(=O)(=O)C1=CC=C(Cl)C(=C1)C#N.C3CCNCC3>>C3CCN(CC3)c1ccc(cc1C#N)N(=O)=O	20.47078830790626	C(C)#N	298.0
FC1=CC=C(C=C1N(=O)=O)N(=O)=O.C3CCNCC3>>C3CCN(CC3)C1=C(C=C(C=C1)N(=O)=O)N(=O)=O	14.460528426182956	C(C)#N	298.0
FC(F)(F)C1=CC=C(F)C(=C1)N(=O)=O.C3CCNCC3>>C3CCN(CC3)C1=C(C=C(C=C1)C(F)(F)F)N(=O)=O	16.985591324171946	C(C)#N	298.0
N(=O)(=O)C1=CC=C(F)C(=C1)C(F)(F)(F).C3CCNCC3>>C3CCN(CC3)c1ccc(cc1C(F)(F)F)N(=O)=O	21.04421781949974	C(C)#N	298.0
N(=O)(=O)C1=CC=C(F)C(=C1)C#N.C3CCNCC3>>C3CCN(CC3)c1ccc(cc1C#N)N(=O)=O	17.883809596552055	C(C)#N	298.0
Clc1ccc(cc1N(=O)=O)N(=O)=O.Nc1ccc([S-])cc1>>Nc1ccc(Sc2ccc(cc2N(=O)=O)N(=O)=O)cc1	18.34763948423071	C(C)O	298.0
Clc1ccc(cc1N(=O)=O)N(=O)=O.COc1ccc([S-])cc1>>COc1ccc(Sc2ccc(cc2N(=O)=O)N(=O)=O)cc1	18.81066511617705	C(C)O	298.0
Clc1ccc(cc1N(=O)=O)N(=O)=O.Cc1ccc([S-])cc1>>Cc1ccc(Sc2ccc(cc2N(=O)=O)N(=O)=O)cc1	19.050509891576272	C(C)O	298.0
Clc1ccc(cc1N(=O)=O)N(=O)=O.c1c(C)cc([S-])cc1>>c1c(C)cc(Sc2ccc(cc2N(=O)=O)N(=O)=O)cc1	19.42466596074982	C(C)O	298.0
Clc1ccc(cc1N(=O)=O)N(=O)=O.c1ccc([S-])cc1>>c1ccc(Sc2ccc(cc2N(=O)=O)N(=O)=O)cc1	19.768890012529692	C(C)O	298.0
Clc1ccc(cc1N(=O)=O)N(=O)=O.Fc1ccc([S-])cc1>>Fc1ccc(Sc2ccc(cc2N(=O)=O)N(=O)=O)cc1	19.794336086328247	C(C)O	298.0
Clc1ccc(cc1N(=O)=O)N(=O)=O.c1c(OC)cc([S-])cc1>>c1c(OC)cc(Sc2ccc(cc2N(=O)=O)N(=O)=O)cc1	19.750498997560154	C(C)O	298.0
Clc1ccc(cc1N(=O)=O)N(=O)=O.Clc1ccc([S-])cc1>>Clc1ccc(Sc2ccc(cc2N(=O)=O)N(=O)=O)cc1	20.16051634927678	C(C)O	298.0
Clc1ccc(cc1N(=O)=O)N(=O)=O.c1c(C(=O)C)cc([S-])cc1>>c1c(C(=O)C)cc(Sc2ccc(cc2N(=O)=O)N(=O)=O)cc1	20.040717171326918	C(C)O	298.0
Clc1ccc(cc1N(=O)=O)N(=O)=O.Brc1ccc([S-])cc1>>Brc1ccc(Sc2ccc(cc2N(=O)=O)N(=O)=O)cc1	20.23778210578195	C(C)O	298.0
Clc1ccc(cc1N(=O)=O)N(=O)=O.c1c(Cl)cc([S-])cc1>>c1c(Cl)cc(Sc2ccc(cc2N(=O)=O)N(=O)=O)cc1	20.49154587631422	C(C)O	298.0
Clc1ccc(cc1N(=O)=O)N(=O)=O.c1c(Br)cc([S-])cc1>>c1c(Br)cc(Sc2ccc(cc2N(=O)=O)N(=O)=O)cc1	20.440956945060346	C(C)O	298.0
Clc1ccc(cc1N(=O)=O)N(=O)=O.CC(=O)c1ccc([S-])cc1>>CC(=O)c1ccc(Sc2ccc(cc2N(=O)=O)N(=O)=O)cc1	19.494773268347025	C(C)O	298.0
Clc1ccc(cc1N(=O)=O)N(=O)=O.c1cc(C)c([S-])cc1>>c1cc(C)c(Sc2ccc(cc2N(=O)=O)N(=O)=O)cc1	19.695768649156427	C(C)O	298.0
Clc1ccc(cc1N(=O)=O)N(=O)=O.c1cc(N)c([S-])cc1>>c1cc(N)c(Sc2ccc(cc2N(=O)=O)N(=O)=O)cc1	19.42466596074982	C(C)O	298.0
Clc1ccc(cc1N(=O)=O)N(=O)=O.N(=O)(=O)c1ccc([S-])cc1>>N(=O)(=O)c1ccc(Sc2ccc(cc2N(=O)=O)N(=O)=O)cc1	20.860751874760172	C(C)O	298.0
COc1sc(cc1S(=O)(=O)C)N(=O)(=O).C1CCNCC1>>CS(=O)(=O)c1cc(sc1N2CCCCC2)N(=O)(=O)	16.27123472534954	CS(=O)C	293.0
COc1sc(cc1C(=O)OC)N(=O)(=O).C1CCNCC1>>COC(=O)c1cc(sc1N2CCCCC2)N(=O)(=O)	17.502598286654706	CS(=O)C	293.0
COc1sc(cc1C(=O)N)N(=O)(=O).C1CCNCC1>>NC(=O)c1cc(sc1N2CCCCC2)N(=O)(=O)	17.698963691988258	CS(=O)C	293.0
COc1sc(cc1)N(=O)(=O).C1CCNCC1>>c1cc(sc1N2CCCCC2)N(=O)(=O)	19.267742118488584	CS(=O)C	293.0
COc1sc(cc1S(=O)(=O)C)N(=O)(=O).C1CCNCC1>>CS(=O)(=O)c1cc(sc1N2CCCCC2)N(=O)(=O)	17.21884956009795	C(C)#N	293.0
COc1sc(cc1C(=O)OC)N(=O)(=O).C1CCNCC1>>COC(=O)c1cc(sc1N2CCCCC2)N(=O)(=O)	18.119606723349058	C(C)#N	293.0
COc1sc(cc1C(=O)N)N(=O)(=O).C1CCNCC1>>NC(=O)c1cc(sc1N2CCCCC2)N(=O)(=O)	18.76539040719279	C(C)#N	293.0
COc1sc(cc1)N(=O)(=O).C1CCNCC1>>c1cc(sc1N2CCCCC2)N(=O)(=O)	20.346816238207374	C(C)#N	293.0
COc1sc(cc1S(=O)(=O)C)N(=O)(=O).C1CCNCC1>>CS(=O)(=O)c1cc(sc1N2CCCCC2)N(=O)(=O)	18.62491921906988	CO	293.0
COc1sc(cc1C(=O)OC)N(=O)(=O).C1CCNCC1>>COC(=O)c1cc(sc1N2CCCCC2)N(=O)(=O)	19.352762597320712	CO	293.0
COc1sc(cc1C(=O)N)N(=O)(=O).C1CCNCC1>>NC(=O)c1cc(sc1N2CCCCC2)N(=O)(=O)	20.01479050891565	CO	293.0
COc1sc(cc1)N(=O)(=O).C1CCNCC1>>c1cc(sc1N2CCCCC2)N(=O)(=O)	22.015217222959638	CO	293.0
Clc1c(cc(cc1N(=O)=O)N(=O)=O)N(=O)=O.COc1ccc(CN)cc1>>COc1ccc(CNc2c(cc(cc2N(=O)=O)N(=O)=O)N(=O)=O)cc1	15.288503248833274	C(C)#N	298.0
Clc1c(cc(cc1N(=O)=O)N(=O)=O)N(=O)=O.Cc1ccc(CN)cc1>>Cc1ccc(CNc2c(cc(cc2N(=O)=O)N(=O)=O)N(=O)=O)cc1	15.393163070630614	C(C)#N	298.0
Clc1c(cc(cc1N(=O)=O)N(=O)=O)N(=O)=O.c1ccc(CN)cc1>>c1ccc(CNc2c(cc(cc2N(=O)=O)N(=O)=O)N(=O)=O)cc1	15.661344180098098	C(C)#N	298.0
Clc1c(cc(cc1N(=O)=O)N(=O)=O)N(=O)=O.Clc1ccc(CN)cc1>>Clc1ccc(CNc2c(cc(cc2N(=O)=O)N(=O)=O)N(=O)=O)cc1	15.99012596535557	C(C)#N	298.0
Clc1c(cc(cc1N(=O)=O)C#N)N(=O)=O.COc1ccc(CN)cc1>>COc1ccc(CNc2c(cc(cc2N(=O)=O)C#N)N(=O)=O)cc1	16.129364041631373	C(C)#N	298.0
Clc1c(cc(cc1N(=O)=O)C#N)N(=O)=O.Cc1ccc(CN)cc1>>Cc1ccc(CNc2c(cc(cc2N(=O)=O)C#N)N(=O)=O)cc1	16.19738253541472	C(C)#N	298.0
Clc1c(cc(cc1N(=O)=O)C#N)N(=O)=O.c1ccc(CN)cc1>>c1ccc(CNc2c(cc(cc2N(=O)=O)C#N)N(=O)=O)cc1	16.46890013849815	C(C)#N	298.0
Clc1c(cc(cc1N(=O)=O)C#N)N(=O)=O.Clc1ccc(CN)cc1>>Clc1ccc(CNc2c(cc(cc2N(=O)=O)C#N)N(=O)=O)cc1	16.80081232672896	C(C)#N	298.0
Clc1c(cc(cc1N(=O)=O)C(F)(F)F)N(=O)=O.OCc1ccc(CN)cc1>>OCc1ccc(CNc2c(cc(cc2N(=O)=O)C(F)(F)F)N(=O)=O)cc1	17.390001714477137	C(C)#N	298.0
Clc1c(cc(cc1N(=O)=O)C(F)(F)F)N(=O)=O.Cc1ccc(CN)cc1>>Cc1ccc(CNc2c(cc(cc2N(=O)=O)C(F)(F)F)N(=O)=O)cc1	17.49874393498632	C(C)#N	298.0
Clc1c(cc(cc1N(=O)=O)C(F)(F)F)N(=O)=O.c1ccc(CN)cc1>>c1ccc(CNc2c(cc(cc2N(=O)=O)C(F)(F)F)N(=O)=O)cc1	17.705336948818008	C(C)#N	298.0
Clc1c(cc(cc1N(=O)=O)C(F)(F)F)N(=O)=O.Clc1ccc(CN)cc1>>Clc1ccc(CNc2c(cc(cc2N(=O)=O)C(F)(F)F)N(=O)=O)cc1	18.045470803004417	C(C)#N	298.0
Clc1c(cc(cc1N(=O)=O)N(=O)=O)N(=O)=O.COc1ccc(CN)cc1>>COc1ccc(CNc2c(cc(cc2N(=O)=O)N(=O)=O)N(=O)=O)cc1	16.751407166132307	CO	298.0
Clc1c(cc(cc1N(=O)=O)N(=O)=O)N(=O)=O.Cc1ccc(CN)cc1>>Cc1ccc(CNc2c(cc(cc2N(=O)=O)N(=O)=O)N(=O)=O)cc1	16.889597359051702	CO	298.0
Clc1c(cc(cc1N(=O)=O)N(=O)=O)N(=O)=O.c1ccc(CN)cc1>>c1ccc(CNc2c(cc(cc2N(=O)=O)N(=O)=O)N(=O)=O)cc1	16.92157974244971	CO	298.0
Clc1c(cc(cc1N(=O)=O)N(=O)=O)N(=O)=O.Clc1ccc(CN)cc1>>Clc1ccc(CNc2c(cc(cc2N(=O)=O)N(=O)=O)N(=O)=O)cc1	17.124671705370705	CO	298.0
Clc1c(cc(cc1N(=O)=O)C#N)N(=O)=O.COc1ccc(CN)cc1>>COc1ccc(CNc2c(cc(cc2N(=O)=O)C#N)N(=O)=O)cc1	17.596221618314775	CO	298.0
Clc1c(cc(cc1N(=O)=O)C#N)N(=O)=O.Cc1ccc(CN)cc1>>Cc1ccc(CNc2c(cc(cc2N(=O)=O)C#N)N(=O)=O)cc1	17.764289103442547	CO	298.0
Clc1c(cc(cc1N(=O)=O)C#N)N(=O)=O.c1ccc(CN)cc1>>c1ccc(CNc2c(cc(cc2N(=O)=O)C#N)N(=O)=O)cc1	17.836857738313626	CO	298.0
Clc1c(cc(cc1N(=O)=O)C#N)N(=O)=O.Clc1ccc(CN)cc1>>Clc1ccc(CNc2c(cc(cc2N(=O)=O)C#N)N(=O)=O)cc1	18.035416226655116	CO	298.0
Clc1c(cc(cc1N(=O)=O)C(F)(F)F)N(=O)=O.OCc1ccc(CN)cc1>>OCc1ccc(CNc2c(cc(cc2N(=O)=O)C(F)(F)F)N(=O)=O)cc1	18.78651768175848	CO	298.0
Clc1c(cc(cc1N(=O)=O)C(F)(F)F)N(=O)=O.Cc1ccc(CN)cc1>>Cc1ccc(CNc2c(cc(cc2N(=O)=O)C(F)(F)F)N(=O)=O)cc1	18.84752853488214	CO	298.0
Clc1c(cc(cc1N(=O)=O)C(F)(F)F)N(=O)=O.c1ccc(CN)cc1>>c1ccc(CNc2c(cc(cc2N(=O)=O)C(F)(F)F)N(=O)=O)cc1	18.961441528599963	CO	298.0
Clc1c(cc(cc1N(=O)=O)C(F)(F)F)N(=O)=O.Clc1ccc(CN)cc1>>Clc1ccc(CNc2c(cc(cc2N(=O)=O)C(F)(F)F)N(=O)=O)cc1	19.22191610754831	CO	298.0
c1c(Cl)ccc(Cl)c1.C[O-]>>c1c(OC)ccc(Cl)c1	38.63486841163251	CO	323.0
c1c(Cl)ccc(C(F)(F)(F))c1.C[O-]>>c1c(OC)ccc(C(F)(F)(F))c1	34.08903019799049	CO	323.0
c1c(Cl)ccc(OC(=O)C)c1.C[O-]>>c1c(OC)ccc(OC(=O)C)c1	31.47504944850245	CO	323.0
c1c(Cl)ccc([N+]([O-])(=O))c1.C[O-]>>c1c(OC)ccc([N+]([O-])(=O))c1	26.425953823502457	CO	323.0
c1c(Cl)cccc1.C[O-]>>c1c(OC)cccc1	42.442005723502454	CO	323.0
Clc1ccc(cc1N(=O)=O).C[O-]>>COc1ccc(cc1N(=O)=O)	26.555346741547858	CO	273.0
Clc1ccc(cc1N(=O)=O)N(=O)=O.C[O-]>>COc1ccc(cc1N(=O)=O)N(=O)=O	19.28292973479289	CO	273.0
Clc1ccc(cc1N(=O)=O)C#N.C[O-]>>COc1ccc(cc1N(=O)=O)C#N	20.840101686231737	CO	273.0
Clc1ccc(cc1N(=O)=O)C(=O).C[O-]>>COc1ccc(cc1N(=O)=O)C(=O)	21.183150992140078	CO	273.0
Clc1ccc(cc1N(=O)=O)C(=O)C.C[O-]>>COc1ccc(cc1N(=O)=O)C(=O)C	21.679693521196345	CO	273.0
Clc1ccc(cc1N(=O)=O)N(=O).C[O-]>>COc1ccc(cc1N(=O)=O)N(=O)	18.173274744509044	CO	273.0
FC1=C(F)C2=C(C=C1)C(F)=C(F)C(F)=C2F.[Na+].C[O-]>>COC1=C(F)C2=C(C=CC(F)=C2F)C(F)=C1F	23.33846710987903	CO	298.0
FC1=C(F)C2=C(C(F)=C1F)C(F)=C(F)C(F)=C2F.[Na+].C[O-]>>COC1=C(F)C2=C(C(F)=C(F)C(F)=C2F)C(F)=C1F	21.443576684656364	CO	298.0
FC1=C(F)C2=C(C(F)=C1)C(F)=C(F)C(F)=C2F.[Na+].C[O-]>>COC1=C(F)C2=C(C(F)=CC(F)=C2F)C(F)=C1F	21.32009194961251	CO	298.0
C1=C(F)C2=C(C(F)=C1F)C(F)=CC(F)=C2F.[Na+].C[O-]>>C1=C(F)C2=C(C(F)=C1(OC))C(F)=CC(F)=C2F	25.397725059923772	CO	298.0
C1=C(F)C2=C(C(F)=C1F)C(F)=CC(F)=C2F.[Na+].C[O-]>>C1=C(OC)C2=C(C(F)=C1(F))C(F)=CC(F)=C2(F)	26.13877193867784	CO	298.0
C1=C(F)C2=C(C(F)=C1F)C(F)=CC(F)=C2F.[Na+].C[O-]>>C1=C(F)C2=C(C(OC)=C1(F))C(F)=CC(F)=C2(F)	26.548789290394463	CO	298.0
C1=C(F)C2=C(C(F)=C1F)C(F)=C(F)C(F)=C2F.[Na+].C[O-]>>C1=C(F)C2=C(C(F)=C1(OC))C(F)=C(F)C(F)=C2(F)	23.332002236787122	CO	298.0
Fc1nc(F)nc(F)c1F.C[O-].[Na+]>>COc1nc(F)nc(F)c1F	12.533266581047108	CO	298.0
Fc1nc(F)nc(F)c1.C[O-].[Na+]>>Fc1nc(OC)nc(F)c1	14.468468545400027	CO	298.0
Fc1nc(F)nc(F)c1.C[O-].[Na+]>>Fc1nc(F)nc(OC)c1	14.52725034483475	CO	298.0
c1nc(F)nc(F)c1F.C[O-].[Na+]>>c1nc(F)nc(OC)c1F	13.056618237621686	CO	298.0
Fc1nc(F)c(F)c(F)c1F.C[O-].[Na+]>>COc1c(F)c(F)nc(F)c1F	15.854997302375608	CO	298.0
Fc1nc(F)cc(F)c1F.C[O-].[Na+]>>COc1cc(F)nc(F)c1F	17.73258327809343	CO	298.0
Fc1nc(F)cc(F)c1F.C[O-].[Na+]>>Fc1cc(OC)nc(F)c1F	19.4987037147014	CO	298.0
c1nc(F)c(F)c(F)c1F.C[O-].[Na+]>>c1nc(F)c(F)c(OC)c1F	17.464858504370508	CO	298.0
Fc1ccc(cc1N(=O)=O)N(=O)=O.C1CCNCC1>>O=N(=O)c1ccc(N2CCCCC2)c(c1)N(=O)=O	13.910680020577995	C(C)#N	298.0
Fc1ccc(cc1N(=O)=O)N(=O)=O.N1CCNCC1>>O=N(=O)c1ccc(N2CCNCC2)c(c1)N(=O)=O	13.889278668322707	C(C)#N	298.0
Fc1ccc(cc1N(=O)=O)N(=O)=O.N1CCN(CCO)CC1>>O=N(=O)c1ccc(N2CCN(CCO)CC2)c(c1)N(=O)=O	15.21493589649694	C(C)#N	298.0
Fc1ccc(cc1N(=O)=O)N(=O)=O.N1CCN(C=O)CC1>>O=N(=O)c1ccc(N2CCN(C=O)CC2)c(c1)N(=O)=O	16.000689281776197	C(C)#N	298.0
Fc1ccc(cc1N(=O)=O)N(=O)=O.N1CCOCC1>>O=N(=O)c1ccc(N2CCOCC2)c(c1)N(=O)=O	15.721337258254206	C(C)#N	298.0
Fc1ccc(cc1N(=O)=O)N(=O)=O.C1CCNCC1>>O=N(=O)c1ccc(N2CCCCC2)c(c1)N(=O)=O	16.100913399874756	O	298.0
Fc1ccc(cc1N(=O)=O)N(=O)=O.N1CCNCC1>>O=N(=O)c1ccc(N2CCNCC2)c(c1)N(=O)=O	16.41821482132889	O	298.0
Fc1ccc(cc1N(=O)=O)N(=O)=O.N1CCN(CCO)CC1>>O=N(=O)c1ccc(N2CCN(CCO)CC2)c(c1)N(=O)=O	17.21289435767961	O	298.0
Fc1ccc(cc1N(=O)=O)N(=O)=O.N1CCN(C=O)CC1>>O=N(=O)c1ccc(N2CCN(C=O)CC2)c(c1)N(=O)=O	17.384447401367996	O	298.0
Fc1ccc(cc1N(=O)=O)N(=O)=O.N1CCOCC1>>O=N(=O)c1ccc(N2CCOCC2)c(c1)N(=O)=O	17.904750898460485	O	298.0
Fc1ccc(cc1N(=O)=O)N(=O)=O.[NH2+]1CCNCC1>>O=N(=O)c1ccc(N2CC[NH2+]CC2)c(c1)N(=O)=O	19.85955610565156	O	298.0
Clc1ccc(cc1N(=O)=O)N(=O)=O.C[O-].[Na+]>>COc1ccc(cc1N(=O)=O)N(=O)=O	20.769620125938896	CO	293.0
Fc1ccc(cc1N(=O)=O)N(=O)=O.C[O-].[Na+]>>COc1ccc(cc1N(=O)=O)N(=O)=O	16.93917588323399	CO	293.0
Brc1ccc(cc1N(=O)=O)N(=O)=O.C[O-].[Na+]>>COc1ccc(cc1N(=O)=O)N(=O)=O	21.010074987448956	CO	293.0
Ic1ccc(cc1N(=O)=O)N(=O)=O.C[O-].[Na+]>>COc1ccc(cc1N(=O)=O)N(=O)=O	21.708762707902185	CO	293.0
c2ccc(cc2)Oc1ccc(cc1N(=O)=O)N(=O)=O.C[O-].[Na+]>>COc1ccc(cc1N(=O)=O)N(=O)=O	21.716548701020667	CO	293.0
c2c(Br)cc(cc2)Oc1ccc(cc1N(=O)=O)N(=O)=O.C[O-].[Na+]>>COc1ccc(cc1N(=O)=O)N(=O)=O	21.043592367620306	CO	293.0
c2c(Cl)cc(cc2)Oc1ccc(cc1N(=O)=O)N(=O)=O.C[O-].[Na+]>>COc1ccc(cc1N(=O)=O)N(=O)=O	21.033817263571912	CO	293.0
c2c(N(=O)(=O))cc(cc2)Oc1ccc(cc1N(=O)=O)N(=O)=O.C[O-].[Na+]>>COc1ccc(cc1N(=O)=O)N(=O)=O	20.47437069106349	CO	293.0
Clc1ccncc1N(=O)=O.C[O-].[Na+]>>COc1ccncc1N(=O)=O	21.08973501358878	CO	293.0
Brc1ccncc1N(=O)=O.C[O-].[Na+]>>COc1ccncc1N(=O)=O	21.134069230435202	CO	293.0
Fc1ccc(cc1)N(=O)=O.C[S-]>>CSc1ccc(cc1)N(=O)=O	20.768340141145437	CO	273.0
Ic1ccc(cc1)N(=O)=O.C[S-]>>CSc1ccc(cc1)N(=O)=O	25.2232479365297	CO	273.0
Fc1ccc(cc1N(=O)=O)N(=O)=O.C[S-]>>CSc1ccc(cc1N(=O)=O)N(=O)=O	13.196313503248225	CO	273.0
Ic1ccc(cc1N(=O)=O)N(=O)=O.C[S-]>>CSc1ccc(cc1N(=O)=O)N(=O)=O	20.145690872873775	CO	273.0
Fc1ccc(cc1N(=O)=O)N(=O)=O.C[O-]>>COc1ccc(cc1N(=O)=O)N(=O)=O	15.608856153524144	CO	273.0
Brc1ccc(cc1N(=O)=O)N(=O)=O.C[O-]>>COc1ccc(cc1N(=O)=O)N(=O)=O	19.18866356789617	CO	273.0
Ic1ccc(cc1N(=O)=O)N(=O)=O.C[O-]>>COc1ccc(cc1N(=O)=O)N(=O)=O	20.29672705923875	CO	273.0
Clc1ccc(cc1N(=O)=O)N(=O)=O.CN>>CNc1ccc(cc1N(=O)=O)N(=O)=O	20.83001613039049	C(C)O	298.0
Clc1ccc(cc1N(=O)=O)N(=O)=O.CN(C)>>CN(C)c1ccc(cc1N(=O)=O)N(=O)=O	19.399128325926394	C(C)O	298.0
Clc1ccc(cc1N(=O)=O)N(=O)=O.CCN>>CCNc1ccc(cc1N(=O)=O)N(=O)=O	21.559936725011735	C(C)O	298.0
Clc1ccc(cc1N(=O)=O)N(=O)=O.C1CCNCC1>>C2CCN(CC2)c1ccc(cc1N(=O)=O)N(=O)=O	19.897007218293517	C(C)O	298.0
Clc1ccc(cc1N(=O)=O)N(=O)=O.CCN(CC)>>CCN(CC)c1ccc(cc1N(=O)=O)N(=O)=O	22.492986332647227	C(C)O	298.0
Clc1ccc(cc1N(=O)=O)N(=O)=O.C1CCNC(C)C1>>C2CC(C)N(CC2)c1ccc(cc1N(=O)=O)N(=O)=O	23.768314139617278	C(C)O	298.0
Clc1ccc(cc1N(=O)=O)N(=O)=O.N>>Nc1ccc(cc1N(=O)=O)N(=O)=O	24.77672377861907	C(C)O	298.0
Clc1ccc(cc1N(=O)=O)N(=O)=O.CN(C)(C)>>C[N+](C)(C)c1ccc(cc1N(=O)=O)N(=O)=O	24.807065301048137	C(C)O	298.0
Clc1ccc(cc1N(=O)=O)N(=O)=O.CC(C)CN(CC(C)C)>>CC(C)CN(CC(C)C)c1ccc(cc1N(=O)=O)N(=O)=O	23.194884628023793	C(C)O	298.0
Clc1ccc(cc1N(=O)=O)N(=O)=O.CCCCN>>CCCCNc1ccc(cc1N(=O)=O)N(=O)=O	21.510614001876018	C(C)O	298.0
Clc1ccc(cc1N(=O)=O)N(=O)=O.CC(C)CN>>CC(C)CNc1ccc(cc1N(=O)=O)N(=O)=O	21.73874492915073	C(C)O	298.0
Clc1ccc(cc1N(=O)=O)N(=O)=O.CCCN>>CCCNc1ccc(cc1N(=O)=O)N(=O)=O	21.534761436294584	C(C)O	298.0
Fc1ccc(cc1N(=O)=O)N(=O)=O.Nc1ccccc1>>O=N(=O)c1ccc(Nc2ccccc2)c(c1)N(=O)=O	21.557905234482547	C(C)O	323.0
Clc1ccc(cc1N(=O)=O)N(=O)=O.Nc1ccccc1>>O=N(=O)c1ccc(Nc2ccccc2)c(c1)N(=O)=O	24.20871107570542	C(C)O	323.0
Brc1ccc(cc1N(=O)=O)N(=O)=O.Nc1ccccc1>>O=N(=O)c1ccc(Nc2ccccc2)c(c1)N(=O)=O	23.946366037783346	C(C)O	323.0
Clc1ccc(cc1N(=O)=O)N(=O)=O.Nc1cc(Cl)ccc1>>O=N(=O)c1ccc(Nc2cc(Cl)ccc2)c(c1)N(=O)=O	25.88474970889363	C(C)O	323.0
Clc1ccc(cc1N(=O)=O)N(=O)=O.Nc1cc(Br)ccc1>>O=N(=O)c1ccc(Nc2cc(Br)ccc2)c(c1)N(=O)=O	25.816871910662137	C(C)O	323.0
Clc1ccc(cc1N(=O)=O)N(=O)=O.Nc1ccc(Cl)cc1>>O=N(=O)c1ccc(Nc2ccc(Cl)cc2)c(c1)N(=O)=O	25.137364516088407	C(C)O	323.0
Clc1ccc(cc1N(=O)=O)N(=O)=O.Nc1ccc(Br)cc1>>O=N(=O)c1ccc(Nc2ccc(Br)cc2)c(c1)N(=O)=O	25.23349939122471	C(C)O	323.0
Fc1ccc(cc1N(=O)=O)N(=O)=O.Nc1cc(Cl)ccc1>>O=N(=O)c1ccc(Nc2cc(Cl)ccc2)c(c1)N(=O)=O	22.83004097780584	C(C)O	323.0
Fc1ccc(cc1N(=O)=O)N(=O)=O.Nc1cc(Br)ccc1>>O=N(=O)c1ccc(Nc2cc(Br)ccc2)c(c1)N(=O)=O	23.041897774551703	C(C)O	323.0
Fc1ccc(cc1N(=O)=O)N(=O)=O.Nc1ccc(Cl)cc1>>O=N(=O)c1ccc(Nc2ccc(Cl)cc2)c(c1)N(=O)=O	23.754832580900313	C(C)O	323.0
Fc1ccc(cc1N(=O)=O)N(=O)=O.Nc1ccc(Br)cc1>>O=N(=O)c1ccc(Nc2ccc(Br)cc2)c(c1)N(=O)=O	23.82421426176032	C(C)O	323.0
Clc1ccc(cc1N(=O)=O)N(=O)=O.C1C(C(F)(F)F)CNCC1>>C2C(C(F)(F)F)CN(CC2)c1ccc(cc1N(=O)=O)N(=O)=O	21.53168854626727	C(C)O	298.0
Clc1ccc(cc1N(=O)=O)N(=O)=O.C1(C(F)(F)F)CCNCC1>>C2(C(F)(F)F)CCN(CC2)c1ccc(cc1N(=O)=O)N(=O)=O	20.895259118630648	C(C)O	298.0
Clc1ccc(cc1N(=O)=O)N(=O)=O.C1OCCNC1>>O2CCN(CC2)c1ccc(cc1N(=O)=O)N(=O)=O	20.665958829212908	C(C)O	298.0
Clc1ccc(cc1N(=O)=O)N(=O)=O.C1NCCNC1>>N2CCN(CC2)c1ccc(cc1N(=O)=O)N(=O)=O	19.55232849316305	C(C)O	298.0
Clc1ccc(cc1N(=O)=O)N(=O)=O.C1CCNC1>>C2CCN(C2)c1ccc(cc1N(=O)=O)N(=O)=O	19.24585775661082	C(C)O	298.0
COc1c(cc(cc1S(=O)(=O)C(F)(F)F)N(=O)=O)S(=O)(=O)C(F)(F)F.COc1ccc(N)cc1>>COc1ccc(Nc2c(cc(cc2S(=O)(=O)C(F)(F)F)N(=O)=O)S(=O)(=O)C(F)(F)F)cc1	20.05569341428387	CO	298.0
COc1c(cc(cc1S(=O)(=O)C(F)(F)F)N(=O)=O)S(=O)(=O)C(F)(F)F.Cc1ccc(N)cc1>>Cc1ccc(Nc2c(cc(cc2S(=O)(=O)C(F)(F)F)N(=O)=O)S(=O)(=O)C(F)(F)F)cc1	20.270299706692068	CO	298.0
COc1c(cc(cc1S(=O)(=O)C(F)(F)F)N(=O)=O)S(=O)(=O)C(F)(F)F.c1ccc(N)cc1>>c1ccc(Nc2c(cc(cc2S(=O)(=O)C(F)(F)F)N(=O)=O)S(=O)(=O)C(F)(F)F)cc1	20.557401315018822	CO	298.0
COc1c(cc(cc1S(=O)(=O)C(F)(F)F)N(=O)=O)S(=O)(=O)C(F)(F)F.Fc1ccc(N)cc1>>Fc1ccc(Nc2c(cc(cc2S(=O)(=O)C(F)(F)F)N(=O)=O)S(=O)(=O)C(F)(F)F)cc1	20.597706870909388	CO	298.0
COc1c(cc(cc1S(=O)(=O)C(F)(F)F)N(=O)=O)S(=O)(=O)C(F)(F)F.Clc1ccc(N)cc1>>Clc1ccc(Nc2c(cc(cc2S(=O)(=O)C(F)(F)F)N(=O)=O)S(=O)(=O)C(F)(F)F)cc1	21.09178958921096	CO	298.0
Clc1n(cc(cc1N(=O)(=O))N(=O)=O).c1ccc(N)cc1>>O=N(=O)c1cnc(Nc2ccccc2)c(c1)N(=O)=O	19.45500748317889	CO	298.0
Clc1n(cc(cc1N(=O)(=O))N(=O)=O).c(OC)1ccc(N)cc1>>O=N(=O)c1cnc(Nc2ccc(OC)cc2)c(c1)N(=O)=O	18.07297269201749	CO	298.0
Clc1n(cc(cc1N(=O)(=O))N(=O)=O).c(C)1ccc(N)cc1>>O=N(=O)c1cnc(Nc2ccc(C)cc2)c(c1)N(=O)=O	18.613394825011053	CO	298.0
Clc1n(cc(cc1N(=O)(=O))N(=O)=O).c(Cl)1ccc(N)cc1>>O=N(=O)c1cnc(Nc2ccc(Cl)cc2)c(c1)N(=O)=O	20.546869345409362	CO	298.0
Clc1n(cc(cc1N(=O)(=O))N(=O)=O).c(Br)1ccc(N)cc1>>O=N(=O)c1cnc(Nc2ccc(Br)cc2)c(c1)N(=O)=O	20.450734523043547	CO	298.0
Clc1n(cc(cc1N(=O)(=O))N(=O)=O).c(C(=O)C)1ccc(N)cc1>>O=N(=O)c1cnc(Nc2ccc(C(=O)C)cc2)c(c1)N(=O)=O	21.454235171216364	CO	298.0
Clc1n(cc(cc1N(=O)(=O))N(=O)=O).c1c(OC)cc(N)cc1>>O=N(=O)c1cnc(Nc2cc(OC)ccc2)c(c1)N(=O)=O	19.48505991380453	CO	298.0
Clc1n(cc(cc1N(=O)(=O))N(=O)=O).c1c(C)cc(N)cc1>>O=N(=O)c1cnc(Nc2cc(C)ccc2)c(c1)N(=O)=O	19.21455256847854	CO	298.0
Clc1n(cc(cc1N(=O)(=O))N(=O)=O).c1c(Cl)cc(N)cc1>>O=N(=O)c1cnc(Nc2cc(Cl)ccc2)c(c1)N(=O)=O	21.017923268386212	CO	298.0
Clc1n(cc(cc1N(=O)(=O))N(=O)=O).c1c(Br)cc(N)cc1>>O=N(=O)c1cnc(Nc2cc(Br)ccc2)c(c1)N(=O)=O	20.901563228030845	CO	298.0
Fc1nc(F)c(F)c(Cl)c1F.N>>Nc1nc(F)c(F)c(Cl)c1F	25.339140921699713	O	298.0
Fc1nc(F)cc(Cl)c1F.N>>Nc1cc(Cl)c(F)c(F)n1	24.546490721699712	O	298.0
Fc1nc(F)c(F)nc1F.N>>Nc1nc(F)c(F)nc1F	23.27470122169971	O	298.0
Fc1nc(F)c(F)c(F)c1F.N>>Nc1c(F)c(F)nc(F)c1F	21.736723221699712	O	298.0
Fc1nc(F)c(F)c(F)c1Cl.N>>Nc1c(F)c(F)nc(F)c1Cl	21.12744732169971	O	298.0
Fc1nnc(F)c(F)c1F.N>>Nc1c(F)nnc(F)c1F	19.601299921699713	O	298.0
Fc1nc(F)c(F)c(n1)F.N>>Nc1nc(F)nc(F)c1F	17.247010521699714	O	298.0
Clc1nc(Cl)c(Cl)c(Cl)c1Cl.N>>Nc1c(Cl)c(Cl)nc(Cl)c1Cl	26.652337521699714	O	298.0
Clc1nnc(Cl)c(Cl)c1Cl.N>>Nc1c(Cl)nnc(Cl)c1Cl	24.189206601699713	O	298.0
Clc1nc(Cl)c(Cl)c(Cl)n1.N>>Nc1nc(Cl)nc(Cl)c1Cl	20.845287511699713	O	298.0
Fc1nc(F)c(c(F)c1F)C(F)(F)F.N>>Nc1c(F)c(F)nc(F)c1C(F)(F)F	19.161201601699712	O	298.0
Fc1nc(F)c(c(F)c1F)C(F)(F)F.N>>Nc1nc(F)c(c(F)c1F)C(F)(F)F	19.57054036169971	O	298.0
Fc1nc(F)c(c(F)c1C(F)(F)F)C(F)(F)F.N>>Nc1c(c(F)nc(F)c1C(F)(F)F)C(F)(F)F	16.702802921699714	O	298.0
Fc1nc(F)c(c(F)c1C(F)(F)F)C(F)(F)F.N>>Nc1nc(F)c(c(F)c1C(F)(F)F)C(F)(F)F	17.264756421699712	O	298.0
Fc1cc(F)c(F)c(F)n1.N>>Nc1cc(F)nc(F)c1F	18.057998151699714	O	298.0
Fc1cc(F)c(F)c(F)n1.N>>Nc1cc(F)c(F)c(F)n1	18.13726317169971	O	298.0
Fc1c(F)c(F)c(c(F)c1F)C(F)(F)F.N>>Nc1c(F)c(F)c(c(F)c1F)C(F)(F)F	25.879828852935432	O	353.0
Fc1cc(F)nc(F)c1.N>>Nc1cc(F)nc(F)c1	25.806449621699716	O	298.0
Fc1cc(F)nc(F)c1.N>>Nc1cc(F)cc(F)n1	26.54881977169971	O	298.0
Fc1nc(F)c(Cl)c(F)c1Cl.N>>Nc1c(Cl)c(F)nc(F)c1Cl	20.588563491699716	O	298.0
Fc1cnc(F)c(F)c1F.N>>Nc1c(F)cnc(F)c1F	23.598859661699713	O	298.0
Fc1nc(Cl)c(F)c(F)c1F.N>>Nc1c(F)c(F)nc(Cl)c1F	21.711287431699713	O	298.0
Fc1nc(F)c(Cl)c(Cl)c1F.N>>Nc1nc(F)c(F)c(Cl)c1Cl	24.66006448169971	O	298.0
Fc1nc(F)c(Cl)c(Cl)c1F.N>>Nc1nc(F)c(Cl)c(Cl)c1F	23.400105581699716	O	298.0
Fc1nc(F)c(Cl)c(Cl)c1Cl.N>>Nc1nc(F)c(Cl)c(Cl)c1Cl	22.717479961699713	O	298.0
Fc1c(F)c(Cl)nc(Cl)c1F.N>>Nc1c(F)c(Cl)nc(Cl)c1F	21.768074311699714	O	298.0
Fc1nc(F)c(F)c(F)c1F.CCNCC>>CCN(CC)c1c(F)c(F)nc(F)c1F	20.548930981699712	O1CCOCC1	298.0
Fc1nc(F)c(F)c(F)c1F.CCNCC>>CCN(CC)c1c(F)c(F)nc(F)c1F	20.02601846169971	[N+](=O)([O-])C1=CC=CC=C1	298.0
Fc1nc(F)c(F)c(F)c1Cl.CCNCC>>CCN(CC)c1c(F)c(F)nc(F)c1Cl	21.529865180699712	O1CCOCC1	298.0
Fc1nc(F)c(F)c(F)c1Cl.CCNCC>>CCN(CC)c1nc(F)c(Cl)c(F)c1F	21.186008791699713	O1CCOCC1	298.0
Fc1nc(F)c(F)c(Cl)c1F.CCNCC>>CCN(CC)c1nc(F)c(F)c(Cl)c1F	23.04814523169971	O1CCOCC1	298.0
Fc1nc(F)c(Cl)c(F)c1Cl.CCNCC>>CCN(CC)c1nc(F)c(Cl)c(F)c1Cl	21.427944561699714	O1CCOCC1	298.0
Fc1nc(F)c(Cl)c(Cl)c1F.CCNCC>>CCN(CC)c1nc(F)c(Cl)c(Cl)c1F	21.11502519169971	O1CCOCC1	298.0
Fc1c(F)c(Cl)nc(Cl)c1F.CCNCC>>CCN(CC)c1c(F)c(Cl)nc(Cl)c1F	20.864808001699714	O1CCOCC1	298.0
Fc1nc(F)c(Cl)c(Cl)c1Cl.CCNCC>>CCN(CC)c1nc(F)c(Cl)c(Cl)c1Cl	21.698865301699712	O1CCOCC1	298.0
C1=CC(=CC=C1[N+](=O)[O-])F.[N-]=[N+]=[N-]>>[N-]=[N+]=Nc1ccc([N+](=O)[O-])cc1	21.89052102169971	CS(=O)C	298.0
C1=CC(=CC=C1[N+](=O)[O-])F.[N-]=[N+]=[N-]>>[N-]=[N+]=Nc1ccc([N+](=O)[O-])cc1	21.86449370169971	C(C)#N	298.0
C1=CC(=CC=C1[N+](=O)[O-])F.[N-]=[N+]=[N-]>>[N-]=[N+]=Nc1ccc([N+](=O)[O-])cc1	21.18364267169972	CN(C=O)C	298.0
C1=CC(=CC=C1[N+](=O)[O-])F.[N-]=[N+]=[N-]>>[N-]=[N+]=Nc1ccc([N+](=O)[O-])cc1	27.503549191699715	O	298.0
C1=CC(=CC=C1[N+](=O)[O-])F.[N-]=[N+]=[N-]>>[N-]=[N+]=Nc1ccc([N+](=O)[O-])cc1	27.230853861699714	CO	298.0
C1=CC(=CC=C1[N+](=O)[O-])F.[N-]=[N+]=[N-]>>[N-]=[N+]=Nc1ccc([N+](=O)[O-])cc1	21.18364267169972	C[Si](C)(C)C	298.0
C1=CC(=CC=C1[N+](=O)[O-])F.[N-]=[N+]=[N-]>>[N-]=[N+]=Nc1ccc([N+](=O)[O-])cc1	21.769257371699712	C1(OCC(C)O1)=O	298.0
C1=CC(=CC=C1[N+](=O)[O-])F.[N-]=[N+]=[N-]>>[N-]=[N+]=Nc1ccc([N+](=O)[O-])cc1	22.518134351699715	[N+](=O)([O-])C	298.0
C1=CC(=CC=C1[N+](=O)[O-])F.[N-]=[N+]=[N-]>>[N-]=[N+]=Nc1ccc([N+](=O)[O-])cc1	18.922223481699714	CN(P(=O)(N(C)C)N(C)C)C	298.0
[O-][N+](=O)c1ccc(F)cc1.C1CCNCC1>>[O-][N+](=O)c1ccc(cc1)N2CCCCC2	21.23965102850245	CS(=O)C	323.0
[O-][N+](=O)c1ccc(Cl)cc1.C1CCNCC1>>[O-][N+](=O)c1ccc(cc1)N2CCCCC2	25.105815678502452	CS(=O)C	323.0
[O-][N+](=O)c1ccc(Br)cc1.C1CCNCC1>>[O-][N+](=O)c1ccc(cc1)N2CCCCC2	24.983996228502452	CS(=O)C	323.0
[O-][N+](=O)c1ccc(I)cc1.C1CCNCC1>>[O-][N+](=O)c1ccc(cc1)N2CCCCC2	25.926494078502454	CS(=O)C	323.0
[O-][N+](=O)c1ccc([N+]([O-])(=O))cc1.C1CCNCC1>>[O-][N+](=O)c1ccc(cc1)N2CCCCC2	23.720920878502454	CS(=O)C	323.0
[O-][N+](=O)c1ccc(Oc2ccc(cc2)[N+](=O)[O-])cc1.C1CCNCC1>>[O-][N+](=O)c1ccc(cc1)N2CCCCC2	24.43260292850245	CS(=O)C	323.0
[O-][N+](=O)c1ccc(F)cc1.C1CCNCC1>>[O-][N+](=O)c1ccc(cc1)N2CCCCC2	22.085975628502457	CN(C=O)C	323.0
[O-][N+](=O)c1ccc(Cl)cc1.C1CCNCC1>>[O-][N+](=O)c1ccc(cc1)N2CCCCC2	25.791851528502452	CN(C=O)C	323.0
[O-][N+](=O)c1ccc(Br)cc1.C1CCNCC1>>[O-][N+](=O)c1ccc(cc1)N2CCCCC2	25.682855178502454	CN(C=O)C	323.0
[O-][N+](=O)c1ccc(I)cc1.C1CCNCC1>>[O-][N+](=O)c1ccc(cc1)N2CCCCC2	26.561237528502453	CN(C=O)C	323.0
[O-][N+](=O)c1ccc([N+]([O-])(=O))cc1.C1CCNCC1>>[O-][N+](=O)c1ccc(cc1)N2CCCCC2	24.567245478502457	CN(C=O)C	323.0
[O-][N+](=O)c1ccc(Oc2ccc(cc2)[N+](=O)[O-])cc1.C1CCNCC1>>[O-][N+](=O)c1ccc(cc1)N2CCCCC2	25.381512328502456	CN(C=O)C	323.0
[O-][N+](=O)c1ccc(F)cc1.C1CCNCC1>>[O-][N+](=O)c1ccc(cc1)N2CCCCC2	23.278523928502455	C(C)#N	323.0
[O-][N+](=O)c1ccc(Cl)cc1.C1CCNCC1>>[O-][N+](=O)c1ccc(cc1)N2CCCCC2	26.702291628502454	C(C)#N	323.0
[O-][N+](=O)c1ccc(Br)cc1.C1CCNCC1>>[O-][N+](=O)c1ccc(cc1)N2CCCCC2	26.606118378502455	C(C)#N	323.0
[O-][N+](=O)c1ccc(I)cc1.C1CCNCC1>>[O-][N+](=O)c1ccc(cc1)N2CCCCC2	27.317800428502455	C(C)#N	323.0
[O-][N+](=O)c1ccc([N+]([O-])(=O))cc1.C1CCNCC1>>[O-][N+](=O)c1ccc(cc1)N2CCCCC2	25.926494078502454	C(C)#N	323.0
[O-][N+](=O)c1ccc(Oc2ccc(cc2)[N+](=O)[O-])cc1.C1CCNCC1>>[O-][N+](=O)c1ccc(cc1)N2CCCCC2	26.349656378502456	C(C)#N	323.0
[O-][N+](=O)c1ccc(F)cc1.C1CCNCC1>>[O-][N+](=O)c1ccc(cc1)N2CCCCC2	23.99661752850245	C(C1=CC=CC=C1)#N	323.0
[O-][N+](=O)c1ccc(Cl)cc1.C1CCNCC1>>[O-][N+](=O)c1ccc(cc1)N2CCCCC2	27.061338428502456	C(C1=CC=CC=C1)#N	323.0
[O-][N+](=O)c1ccc(Br)cc1.C1CCNCC1>>[O-][N+](=O)c1ccc(cc1)N2CCCCC2	26.933107428502453	C(C1=CC=CC=C1)#N	323.0
[O-][N+](=O)c1ccc(I)cc1.C1CCNCC1>>[O-][N+](=O)c1ccc(cc1)N2CCCCC2	27.792255128502454	C(C1=CC=CC=C1)#N	323.0
[O-][N+](=O)c1ccc([N+]([O-])(=O))cc1.C1CCNCC1>>[O-][N+](=O)c1ccc(cc1)N2CCCCC2	26.420183428502455	C(C1=CC=CC=C1)#N	323.0
[O-][N+](=O)c1ccc(F)cc1.C1CCNCC1>>[O-][N+](=O)c1ccc(cc1)N2CCCCC2	24.330018128502456	CC(CC)=O	323.0
[O-][N+](=O)c1ccc(Cl)cc1.C1CCNCC1>>[O-][N+](=O)c1ccc(cc1)N2CCCCC2	27.234450278502454	CC(CC)=O	323.0
[O-][N+](=O)c1ccc(Br)cc1.C1CCNCC1>>[O-][N+](=O)c1ccc(cc1)N2CCCCC2	26.958753628502453	CC(CC)=O	323.0
[O-][N+](=O)c1ccc(I)cc1.C1CCNCC1>>[O-][N+](=O)c1ccc(cc1)N2CCCCC2	27.792255128502454	CC(CC)=O	323.0
[O-][N+](=O)c1ccc([N+]([O-])(=O))cc1.C1CCNCC1>>[O-][N+](=O)c1ccc(cc1)N2CCCCC2	26.362479478502454	CC(CC)=O	323.0
[O-][N+](=O)c1ccc(Oc2ccc(cc2)[N+](=O)[O-])cc1.C1CCNCC1>>[O-][N+](=O)c1ccc(cc1)N2CCCCC2	26.766407128502454	CC(CC)=O	323.0
[O-][N+](=O)c1ccc(F)cc1.C1CCNCC1>>[O-][N+](=O)c1ccc(cc1)N2CCCCC2	25.381512328502456	C(C)OC(C)=O	323.0
[O-][N+](=O)c1ccc(Cl)cc1.C1CCNCC1>>[O-][N+](=O)c1ccc(cc1)N2CCCCC2	28.52317182850245	C(C)OC(C)=O	323.0
[O-][N+](=O)c1ccc(Br)cc1.C1CCNCC1>>[O-][N+](=O)c1ccc(cc1)N2CCCCC2	28.023070928502452	C(C)OC(C)=O	323.0
[O-][N+](=O)c1ccc(I)cc1.C1CCNCC1>>[O-][N+](=O)c1ccc(cc1)N2CCCCC2	28.38211772850245	C(C)OC(C)=O	323.0
[O-][N+](=O)c1ccc([N+]([O-])(=O))cc1.C1CCNCC1>>[O-][N+](=O)c1ccc(cc1)N2CCCCC2	27.40115057850245	C(C)OC(C)=O	323.0
[O-][N+](=O)c1ccc(Oc2ccc(cc2)[N+](=O)[O-])cc1.C1CCNCC1>>[O-][N+](=O)c1ccc(cc1)N2CCCCC2	28.12565572850245	C(C)OC(C)=O	323.0
[O-][N+](=O)c1ccc(F)cc1.C1CCNCC1>>[O-][N+](=O)c1ccc(cc1)N2CCCCC2	26.939518978502452	C1=CC=CC=C1	323.0
[O-][N+](=O)c1ccc(Cl)cc1.C1CCNCC1>>[O-][N+](=O)c1ccc(cc1)N2CCCCC2	28.971980328502454	C1=CC=CC=C1	323.0
[O-][N+](=O)c1ccc(Br)cc1.C1CCNCC1>>[O-][N+](=O)c1ccc(cc1)N2CCCCC2	28.63216817850245	C1=CC=CC=C1	323.0
[O-][N+](=O)c1ccc(I)cc1.C1CCNCC1>>[O-][N+](=O)c1ccc(cc1)N2CCCCC2	29.754189428502453	C1=CC=CC=C1	323.0
[O-][N+](=O)c1ccc(F)cc1.C1CCNCC1>>[O-][N+](=O)c1ccc(cc1)N2CCCCC2	24.62494942850245	C(C)O	323.0
[O-][N+](=O)c1ccc(Cl)cc1.C1CCNCC1>>[O-][N+](=O)c1ccc(cc1)N2CCCCC2	27.91407457850245	C(C)O	323.0
[O-][N+](=O)c1ccc(Br)cc1.C1CCNCC1>>[O-][N+](=O)c1ccc(cc1)N2CCCCC2	27.849959078502454	C(C)O	323.0
[O-][N+](=O)c1ccc(I)cc1.C1CCNCC1>>[O-][N+](=O)c1ccc(cc1)N2CCCCC2	29.754189428502453	C(C)O	323.0
c1c(Cl)ccc(Cl)c1.C[O-]>>c1c(OC)ccc(Cl)c1	39.39794987609169	CO	468.4
c1c(Cl)ccc(C(F)(F)F)c1.C[O-]>>c1c(OC)ccc(C(F)(F)F)c1	35.23701052564314	CO	432.6
c1c(Cl)ccc(OC(=O)C)c1.C[O-]>>c1c(OC)ccc(OC(=O)C)c1	32.52265105142929	CO	432.5
c1c(Cl)ccc([N+]([O-])(=O))c1.C[O-]>>c1c(OC)ccc([N+]([O-])(=O))c1	26.59802725331593	CO	344.0
[O-][N+](=O)c1ccc(Oc2nc(OC)nc(OC)n2)cc1.Cc1cccc(C)c1[O-]>>c1ccc(C)c(Oc2nc(OC)nc(OC)n2)c(C)1	20.920888975878583	O	298.0
[O-][N+](=O)c1ccc(Oc2nc(OC)nc(OC)n2)cc1.Cc1ccc([O-])cc1>>Cc1ccc(Oc2nc(OC)nc(OC)n2)cc1	19.479307550806915	O	298.0
[O-][N+](=O)c1ccc(Oc2nc(OC)nc(OC)n2)cc1.c1ccc([O-])cc1>>c1cccc(Oc2nc(OC)nc(OC)n2)c1	19.87054459500952	O	298.0
[O-][N+](=O)c1ccc(Oc2nc(OC)nc(OC)n2)cc1.Clc1ccc([O-])cc1>>Clc1ccc(Oc2nc(OC)nc(OC)n2)cc1	20.011856325515776	O	298.0
[O-][N+](=O)c1ccc(Oc2nc(OC)nc(OC)n2)cc1.[O-]c1cccc(Cl)c1>>Clc1cccc(Oc2nc(OC)nc(OC)n2)c1	20.58892471596294	O	298.0
[O-][N+](=O)c1ccc(Oc2nc(OC)nc(OC)n2)cc1.[O-]c1ccccc1Cl>>Clc1ccccc1Oc2nc(OC)nc(OC)n2	21.59435309707928	O	298.0
[O-][N+](=O)c1ccc(Oc2nc(OC)nc(OC)n2)cc1.CC(=O)c1ccc([O-])cc1>>CC(=O)c1ccc(Oc2nc(OC)nc(OC)n2)cc1	22.28075838577625	O	298.0
[O-][N+](=O)c1ccc(Oc2nc(OC)nc(OC)n2)cc1.[O-]c1ccc(cc1)C#N>>N#Cc1ccc(Oc2nc(OC)nc(OC)n2)cc1	22.218869588464564	O	298.0
[O-][N+](=O)c1ccc(Oc2nc(OC)nc(OC)n2)cc1.[O-]c1ccc(C=O)cc1>>C(=O)c1ccc(Oc2nc(OC)nc(OC)n2)cc1	22.890679696938214	O	298.0
[O-][N+](=O)c1ccc(Oc2nc(OC)nc(OC)n2)cc1.[O-]c1cccc(Cl)c1Cl>>Clc1cccc(Oc2nc(OC)nc(OC)n2)c1Cl	22.703970262235302	O	298.0
[O-][N+](=O)c1ccc(Oc2nc(OC)nc(OC)n2)cc1.[O-]c1c(F)cccc1F>>Fc1cccc(F)c1Oc2nc(OC)nc(OC)n2	22.91558990386737	O	298.0
[O-][N+](=O)c1ccc(Oc2nc(OC)nc(OC)n2)cc1.[O-]c1c(Cl)cccc1Cl>>Clc1cccc(Cl)c1Oc2nc(OC)nc(OC)n2	26.006775833768945	O	298.0
[O-][N+](=O)c1ccc(Oc2nc(OC)nc(OC)n2)cc1.[O-]c1cc(Cl)c(Cl)cc1Cl>>Clc1cc(Cl)c(Oc2nc(OC)nc(OC)n2)cc1Cl	23.215642196431755	O	298.0
[O-][N+](=O)c1ccc(Oc2nc(OC)nc(OC)n2)cc1.[O-]c1cc(Cl)cc(Cl)c1Cl>>Clc1cc(Cl)c(Cl)c(Oc2nc(OC)nc(OC)n2)c1	23.824692970276928	O	298.0
[O-][N+](=O)c1ccc(Oc2nc(OC)nc(OC)n2)cc1.[O-]c1cc(Cl)c(Cl)c(Cl)c1Cl>>Clc1cc(Oc2nc(OC)nc(OC)n2)c(Cl)c(Cl)c1Cl	25.13036229967604	O	298.0
[O-][N+](=O)c1ccc(Oc2nc(OC)nc(OC)n2)cc1[N+](=O)[O-].[O-]c1ccccc1>>O(c1ccccc1)c2nc(OC)nc(OC)n2	18.923712451641123	O	298.0
[O-][N+](=O)c1cc(Oc2nc(OC)nc(OC)n2)cc(c1)[N+](=O)[O-].[O-]c1ccccc1>>O(c1ccccc1)c2nc(OC)nc(OC)n2	19.05608164391653	O	298.0
[O-][N+](=O)c1ccc(Oc2nc(OC)nc(OC)n2)c(Cl)c1.[O-]c1ccccc1>>O(c1ccccc1)c2nc(OC)nc(OC)n2	17.384447401367996	O	298.0
[O-][N+](=O)c1ccc(Oc2nc(OC)nc(OC)n2)cc1Cl.[O-]c1ccccc1>>O(c1ccccc1)c2nc(OC)nc(OC)n2	19.587919978666097	O	298.0
O=Cc1ccc(Oc2nc(OC)nc(OC)n2)cc1.[O-]c1ccccc1>>O(c1ccccc1)c2nc(OC)nc(OC)n2	20.481076045472612	O	298.0
[O-][N+](=O)c1cc(Oc2nc(OC)nc(OC)n2)ccc1Cl.[O-]c1ccccc1>>O(c1ccccc1)c2nc(OC)nc(OC)n2	19.993369508456794	O	298.0
[O-][N+](=O)c1cccc(Oc2nc(OC)nc(OC)n2)c1.[O-]c1ccccc1>>O(c1ccccc1)c2nc(OC)nc(OC)n2	20.41255805163504	O	298.0
O=Cc1cccc(Oc2nc(OC)nc(OC)n2)c1.[O-]c1ccccc1>>O(c1ccccc1)c2nc(OC)nc(OC)n2	20.968600545250496	O	298.0
[O-][N+](=O)c1ccc(Oc2nc(OC)nc(OC)n2)cc1[N+](=O)[O-].[O-]c1cccc(Cl)c1>>Clc1cccc(Oc2nc(OC)nc(OC)n2)c1	19.288509018052284	O	298.0
[O-][N+](=O)c1ccc(Oc2nc(OC)nc(OC)n2)cc1Cl.[O-]c1cccc(Cl)c1>>Clc1cccc(Oc2nc(OC)nc(OC)n2)c1	20.17704231803498	O	298.0
Clc1ccc(Oc2nc(OC)nc(OC)n2)cc1[N+](=O)[O-].[O-]c1cccc(Cl)c1>>Clc1cccc(Oc2nc(OC)nc(OC)n2)c1	20.562143063856617	O	298.0
[O-][N+](=O)c1cccc(Oc2nc(OC)nc(OC)n2)c1.[O-]c1cccc(Cl)c1>>Clc1cccc(Oc2nc(OC)nc(OC)n2)c1	21.20373190925714	O	298.0
O=Cc1cccc(Oc2nc(OC)nc(OC)n2)c1.[O-]c1cccc(Cl)c1>>Clc1cccc(Oc2nc(OC)nc(OC)n2)c1	22.00984761755734	O	298.0
[O-][N+](=O)c1ccc(Oc2nc(OC)nc(OC)n2)cc1[N+](=O)[O-].[O-]c1ccccc1Cl>>Clc1ccccc1Oc2nc(OC)nc(OC)n2	20.145615561387224	O	298.0
[O-][N+](=O)c1ccc(Oc2nc(OC)nc(OC)n2)cc1Cl.[O-]c1ccccc1Cl>>Clc1ccccc1Oc2nc(OC)nc(OC)n2	20.931904750459918	O	298.0
Clc1ccc(Oc2nc(OC)nc(OC)n2)cc1[N+](=O)[O-].[O-]c1ccccc1Cl>>Clc1ccccc1Oc2nc(OC)nc(OC)n2	21.66062764178834	O	298.0
[O-][N+](=O)c1cccc(Oc2nc(OC)nc(OC)n2)c1.[O-]c1ccccc1Cl>>Clc1ccccc1Oc2nc(OC)nc(OC)n2	22.141843722466234	O	298.0
O=Cc1cccc(Oc2nc(OC)nc(OC)n2)c1.[O-]c1ccccc1Cl>>Clc1ccccc1Oc2nc(OC)nc(OC)n2	22.800366765649404	O	298.0
[O-][N+](=O)c1ccc(Oc2nc(OC)nc(OC)n2)cc1[N+](=O)[O-].[O-]c1ccc(cc1)C#N>>N#Cc1ccc(Oc2nc(OC)nc(OC)n2)cc1	20.850974296776975	O	298.0
[O-][N+](=O)c1cc(Oc2nc(OC)nc(OC)n2)cc(c1)[N+](=O)[O-].[O-]c1ccc(cc1)C#N>>N#Cc1ccc(Oc2nc(OC)nc(OC)n2)cc1	21.31158057974747	O	298.0
[O-][N+](=O)c1ccc(Oc2nc(OC)nc(OC)n2)cc1Cl.[O-]c1ccc(cc1)C#N>>N#Cc1ccc(Oc2nc(OC)nc(OC)n2)cc1	21.706579437873224	O	298.0
O=Cc1ccc(Oc2nc(OC)nc(OC)n2)cc1.[O-]c1ccc(cc1)C#N>>N#Cc1ccc(Oc2nc(OC)nc(OC)n2)cc1	22.750207070318872	O	298.0
[O-][N+](=O)c1cc(Oc2nc(OC)nc(OC)n2)ccc1Cl.[O-]c1ccc(cc1)C#N>>N#Cc1ccc(Oc2nc(OC)nc(OC)n2)cc1	22.750207070318872	O	298.0
[O-][N+](=O)c1cccc(Oc2nc(OC)nc(OC)n2)c1.[O-]c1ccc(cc1)C#N>>N#Cc1ccc(Oc2nc(OC)nc(OC)n2)cc1	22.267851764670898	O	298.0
O=Cc1cccc(Oc2nc(OC)nc(OC)n2)c1.[O-]c1ccc(cc1)C#N>>N#Cc1ccc(Oc2nc(OC)nc(OC)n2)cc1	22.890679696938214	O	298.0
Clc1nc(Cl)nc(Nc2ccccc2)n1.[OH-]>>Clc1nc(O)nc(Nc2ccccc2)n1	17.373492829042245	O	298.0
Clc1ccc(Nc2nc(Cl)nc(Cl)n2)cc1.[OH-]>>Clc1ccc(Nc2nc(Cl)nc(O)n2)cc1	17.011501889553063	O	298.0
COc1ccc(Nc2nc(Cl)nc(Cl)n2)cc1.[OH-]>>COc1ccc(Nc2nc(Cl)nc(O)n2)cc1	17.883809596552055	O	298.0
CN(C)c1ccc(Nc2nc(Cl)nc(Cl)n2)cc1.[OH-]>>CN(C)c1ccc(Nc2nc(Cl)nc(O)n2)cc1	17.863584378562503	O	298.0
[O-][N+](=O)c1cccc(Nc2nc(Cl)nc(Cl)n2)c1.[OH-]>>[O-][N+](=O)c1cccc(Nc2nc(Cl)nc(O)n2)c1	16.579814349036603	O	298.0
CN(c1ccccc1)c2nc(Cl)nc(Cl)n2.[O-]CCS(=O)(=O)c1ccccc1>>CN(c1ccccc1)c2nc(Cl)nc(OCCS(=O)(=O)c3ccccc3)n2	16.432416593025852	O	298.0
CN(c1ccccc1)c2nc(Cl)nc(Cl)n2.[O-]CC(Cl)(Cl)Cl>>CN(c1ccccc1)c2nc(Cl)nc(OCC(Cl)(Cl)Cl)n2	18.364786481917346	O	298.0
CN(c1ccccc1)c2nc(Cl)nc(Cl)n2.[O-]CC(F)(F)F>>CN(c1ccccc1)c2nc(Cl)nc(OCC(F)(F)F)n2	17.74465573792944	O	298.0
CN(c1ccccc1)c2nc(Cl)nc(Cl)n2.OCC1OC([O-])C(O)C(O)C1O>>CN(c1ccccc1)c2nc(Cl)nc(OC3C(O)C(O)C(O)C(CO)O3)n2	18.312109683904215	O	298.0
CN(c1ccccc1)c2nc(Cl)nc(Cl)n2.[O-]CCCl>>CN(c1ccccc1)c2nc(Cl)nc(OCCCl)n2	15.708191606151946	O	298.0
CN(c1ccccc1)c2nc(Cl)nc(Cl)n2.O[C@@H]1CO[C@@H]2[C@@H]([O-])CO[C@H]12>>CN(c1ccccc1)c2nc(Cl)nc(O[C@H]3CO[C@@H]4[C@H](O)CO[C@H]34)n2	14.622866053520918	O	298.0
CN(c1ccccc1)c2nc(Cl)nc(Cl)n2.[OH-]>>CN(c1ccccc1)c2nc(Cl)nc(O)n2	18.256454732592495	O	298.0
COc1c(cc(cc1S(=O)(=O)C(F)(F)F)S(=O)(=O)C(F)(F)F)S(=O)(=O)C(F)(F)F.COc1ccc(N)cc1>>COc1ccc(Nc2c(cc(cc2S(=O)(=O)C(F)(F)F)S(=O)(=O)C(F)(F)F)S(=O)(=O)C(F)(F)F)cc1	18.540459816667767	C(C)#N	293.0
COc1c(cc(cc1S(=O)(=O)C(F)(F)F)S(=O)(=O)C(F)(F)F)S(=O)(=O)C(F)(F)F.Cc1ccc(N)cc1>>Cc1ccc(Nc2c(cc(cc2S(=O)(=O)C(F)(F)F)S(=O)(=O)C(F)(F)F)S(=O)(=O)C(F)(F)F)cc1	18.81769321285455	C(C)#N	293.0
COc1c(cc(cc1S(=O)(=O)C(F)(F)F)S(=O)(=O)C(F)(F)F)S(=O)(=O)C(F)(F)F.c1ccc(N)cc1>>c1ccc(Nc2c(cc(cc2S(=O)(=O)C(F)(F)F)S(=O)(=O)C(F)(F)F)S(=O)(=O)C(F)(F)F)cc1	19.339452977605625	C(C)#N	293.0
COc1c(cc(cc1S(=O)(=O)C(F)(F)F)N(=O)=O)S(=O)(=O)C(F)(F)F.COc1ccc(N)cc1>>COc1ccc(Nc2c(cc(cc2S(=O)(=O)C(F)(F)F)N(=O)=O)S(=O)(=O)C(F)(F)F)cc1	20.2049636303131	C(C)#N	293.0
COc1c(cc(cc1S(=O)(=O)C(F)(F)F)N(=O)=O)S(=O)(=O)C(F)(F)F.Cc1ccc(N)cc1>>Cc1ccc(Nc2c(cc(cc2S(=O)(=O)C(F)(F)F)N(=O)=O)S(=O)(=O)C(F)(F)F)cc1	20.404633967469493	C(C)#N	293.0
COc1c(cc(cc1S(=O)(=O)C(F)(F)F)N(=O)=O)S(=O)(=O)C(F)(F)F.c1ccc(N)cc1>>c1ccc(Nc2c(cc(cc2S(=O)(=O)C(F)(F)F)N(=O)=O)S(=O)(=O)C(F)(F)F)cc1	20.907926207363253	C(C)#N	293.0
COc1c(cc(cc1S(=O)(=O)C(F)(F)F)S(=O)(=O)C(F)(F)F)N(=O)=O.COc1ccc(N)cc1>>COc1ccc(Nc2c(cc(cc2S(=O)(=O)C(F)(F)F)S(=O)(=O)C(F)(F)F)N(=O)=O)cc1	20.824437873445575	C(C)#N	293.0
COc1c(cc(cc1S(=O)(=O)C(F)(F)F)S(=O)(=O)C(F)(F)F)N(=O)=O.Cc1ccc(N)cc1>>Cc1ccc(Nc2c(cc(cc2S(=O)(=O)C(F)(F)F)S(=O)(=O)C(F)(F)F)N(=O)=O)cc1	20.982807259472256	C(C)#N	293.0
COc1c(cc(cc1S(=O)(=O)C(F)(F)F)S(=O)(=O)C(F)(F)F)N(=O)=O.c1ccc(N)cc1>>c1ccc(Nc2c(cc(cc2S(=O)(=O)C(F)(F)F)S(=O)(=O)C(F)(F)F)N(=O)=O)cc1	21.506914165024916	C(C)#N	293.0
O=N(=O)c1ccc(Cl)nc1.CCCCN>>CCCCNc1ccc(cn1)N(=O)=O	20.092187011157595	CS(=O)C	298.0
Clc1ncccc1N(=O)=O.CCCCN>>CCCCNc1ncccc1N(=O)=O	20.460676437741235	CS(=O)C	298.0
O=N(=O)c1ccc(Oc2ccccc2)nc1.CCCCN>>CCCCNc1ccc(cn1)N(=O)=O	22.038021037375955	CS(=O)C	298.0
O=N(=O)c1ccc(Cl)nc1.C2CCNCC2>>C2CCCCN2c1ccc(cn1)N(=O)=O	18.15670933950535	CS(=O)C	298.0
Clc1ncccc1N(=O)=O.C2CCNCC2>>C2CCCCN2c1ncccc1N(=O)=O	18.848841587585554	CS(=O)C	298.0
O=N(=O)c1ccc(Cl)nc1.C2CCNC2>>C2CCCN2c1ccc(cn1)N(=O)=O	17.707242039031527	CS(=O)C	298.0
Clc1ncccc1N(=O)=O.C2CCNC2>>C2CCCN2c1ncccc1N(=O)=O	17.811286644964778	CS(=O)C	298.0
O=N(=O)c1ccc(Oc2ccccc2)nc1.C2CCNC2>>C2CCCN2c1ccc(cn1)N(=O)=O	20.675972877317182	CS(=O)C	298.0
c1(Oc2ccccc2)ccc(cc1N(=O)=O)N(=O)=O.CCCCN>>CCCCNc1ccc(cc1N(=O)=O)N(=O)=O	20.570533700993405	C(C)#N	298.0
c1(Oc2ccccc2)c(cccc1N(=O)=O)N(=O)=O.CCCCN>>CCCCNc1c(cccc1N(=O)=O)N(=O)=O	19.233136191036465	C(C)#N	298.0
O=N(=O)c1ccc(Oc2ccccc2)nc1.CCCCN>>CCCCNc1ccc(cn1)N(=O)=O	23.742019588503748	C(C)#N	298.0
c1(Oc2ccccc2)ncccc1N(=O)=O.CCCCN>>CCCCNc1ncccc1N(=O)=O	23.28267951365141	C(C)#N	298.0
FC(F)(F)c1ccc(Oc2ccccc2)c(c1)N(=O)=O.CCCCN>>CCCCNc1ccc(cc1N(=O)=O)C(F)(F)F	23.345003419478484	C(C)#N	298.0
N(=O)(=O)c1ccc(Oc2ccccc2)c(c1)C#N.CCCCN>>CCCCNc1ccc(cc1C#N)N(=O)(=O)	23.414675618560302	C(C)#N	298.0
c1(Oc2ccccc2)ccc(cc1N(=O)=O)N(=O)=O.C2CCNC2>>C2CCCN2c1ccc(cc1N(=O)=O)N(=O)=O	18.01259956895081	C(C)#N	298.0
c1(Oc2ccccc2)c(cccc1N(=O)=O)N(=O)=O.C2CCNC2>>C2CCCN2c1c(cccc1N(=O)=O)N(=O)=O	19.630699819610292	C(C)#N	298.0
O=N(=O)c1ccc(Oc2ccccc2)nc1.C2CCNC2>>C2CCCN2c1ccc(cn1)N(=O)=O	21.28271973393633	C(C)#N	298.0
c1(Oc2ccccc2)ncccc1N(=O)=O.C2CCNC2>>C2CCCN2c1ncccc1N(=O)=O	20.55858319353387	C(C)#N	298.0
c1(Oc2ccccc2)ccc(cc1N(=O)=O)N(=O)=O.C2CCNCC2>>C2CCCCN2c1ccc(cc1N(=O)=O)N(=O)=O	18.50849643495075	C(C)#N	298.0
O=N(=O)c1ccc(Oc2ccccc2)nc1.C2CCNCC2>>C2CCCCN2c1ccc(cn1)N(=O)=O	21.454235171216364	C(C)#N	298.0
c1(Oc2ccccc2)ncccc1N(=O)=O.C2CCNCC2>>C2CCCCN2c1ncccc1N(=O)=O	21.84312420553138	C(C)#N	298.0
Clc1ncccc1N(=O)=O.[O-]c1ccccc1>>O=N(=O)c2cccnc2Oc3ccccc3	23.942432839189703	CO	303.0
Clc1ncccc1N(=O)=O.Cc1ccc([O-])cc1>>Cc1ccc(Oc2ncccc2N(=O)=O)cc1	23.644895311056167	CO	303.0
Clc1ncccc1N(=O)=O.COc1ccc([O-])cc1>>COc1ccc(Oc2ncccc2N(=O)=O)cc1	23.488746526523652	CO	303.0
Clc1ncccc1N(=O)=O.Clc1ccc([O-])cc1>>Clc1ccc(Oc2ncccc2N(=O)=O)cc1	24.583178675593047	CO	303.0
Clc1ncccc1N(=O)=O.Brc1ccc([O-])cc1>>Brc1ccc(Oc2ncccc2N(=O)=O)cc1	24.41149488878541	CO	303.0
Clc1ncccc1N(=O)=O.O=N(=O)c1ccc([O-])cc1>>O=N(=O)c1ccc(Oc2ncccc2N(=O)=O)cc1	25.509687047695913	CO	303.0
Clc1ncccc1N(=O)=O.Cc1cccc([O-])c1>>Cc1cccc(Oc2ncccc2N(=O)=O)c1	23.8327746272482	CO	303.0
Clc1ncccc1N(=O)=O.FC(F)(F)c1cccc([O-])c1>>FC(F)(F)c1cccc(Oc2ncccc2N(=O)=O)c1	24.874518886505292	CO	303.0
Clc1ccc(cn1)N(=O)=O.[O-]c1ccccc1>>O=N(=O)c1ccc(Oc2ccccc2)nc1	22.67127496430268	CO	303.0
Clc1ccc(cn1)N(=O)=O.Cc1ccc([O-])cc1>>Cc1ccc(Oc2ccc(cn2)N(=O)=O)cc1	22.305696097630843	CO	303.0
Clc1ccc(cn1)N(=O)=O.COc1ccc([O-])cc1>>COc1ccc(Oc2ccc(cn2)N(=O)=O)cc1	22.024839123485634	CO	303.0
Clc1ccc(cn1)N(=O)=O.Clc1ccc([O-])cc1>>Clc1ccc(Oc2ccc(cn2)N(=O)=O)cc1	23.55395648556381	CO	303.0
Clc1ccc(cn1)N(=O)=O.Brc1ccc([O-])cc1>>Brc1ccc(Oc2ccc(cn2)N(=O)=O)cc1	23.371305179372794	CO	303.0
Clc1ccc(cn1)N(=O)=O.O=N(=O)c1ccc([O-])cc1>>O=N(=O)c1ccc(Oc2ccc(cn2)N(=O)=O)cc1	24.65134078001437	CO	303.0
Clc1ccc(cn1)N(=O)=O.Cc1cccc([O-])c1>>Cc1cccc(Oc2ccc(cn2)N(=O)=O)c1	22.414867498538083	CO	303.0
Clc1ccc(cn1)N(=O)=O.FC(F)(F)c1cccc([O-])c1>>FC(F)(F)c1cccc(Oc2ccc(cn2)N(=O)=O)c1	23.897860228797988	CO	303.0
COc1cc(ccn1)N(=O)=O.N2CCCCC2>>O=N(=O)c1ccnc(c1)N2CCCCC2	21.713421784886517	O	293.0
COc1cc(ccn1)N(=O)=O.N2CCCC2>>O=N(=O)c1ccnc(c1)N2CCCC2	22.73049235945558	O	293.0
COc1cc(ccn1)N(=O)=O.N2CCOCC2>>O=N(=O)c1ccnc(c1)N2CCOCC2	24.48642534146917	O	293.0
COc1ccc(cn1)N(=O)=O.N2CCCCC2>>O=N(=O)c1ccc(nc1)N2CCCCC2	22.392729578545044	O	293.0
COc1ccc(cn1)N(=O)=O.N2CCCC2>>O=N(=O)c1ccc(nc1)N2CCCC2	23.482885182886637	O	293.0
COc1ccc(cn1)N(=O)=O.N2CCOCC2>>O=N(=O)c1ccc(nc1)N2CCOCC2	25.34608269002222	O	293.0
COc1cc(ccn1)N(=O)=O.CCOC(=O)[CH-]c1ccccc1>>CCOC(=O)C(c1ccccc1)c2cc(ccn2)N(=O)=O	17.67140882846585	CS(=O)C	293.0
COc1ccc(cn1)N(=O)=O.CCOC(=O)[CH-]c1ccccc1>>CCOC(=O)C(c1ccccc1)c2ccc(cn2)N(=O)=O	18.88351990345093	CS(=O)C	293.0
COc1sc(cc1N(=O)=O)N(=O)=O.N2CCCC2>>O=N(=O)c1cc(N(=O)=O)c(s1)N2CCCC2	16.50303029539017	O	293.0
COc1sc(cc1N(=O)=O)N(=O)=O.N2CCCCC2>>O=N(=O)c1cc(N(=O)=O)c(s1)N2CCCCC2	16.91424613841794	O	293.0
COc1sc(cc1N(=O)=O)N(=O)=O.N2CCOCC2>>O=N(=O)c1cc(N(=O)=O)c(s1)N2CCOCC2	16.98785565110774	O	293.0
COc1sc(cc1C#N)N(=O)=O.N2CCCC2>>O=N(=O)c1cc(C#N)c(s1)N2CCCC2	15.517035802405806	C(C)#N	293.0
COc1sc(cc1C#N)N(=O)=O.N2CCCCC2>>O=N(=O)c1cc(C#N)c(s1)N2CCCCC2	16.257925105634456	C(C)#N	293.0
COc1sc(cc1C#N)N(=O)=O.N2CCOCC2>>O=N(=O)c1cc(C#N)c(s1)N2CCOCC2	17.984678337693783	C(C)#N	293.0
COc1sc(cc1C(=O)C)N(=O)=O.N2CCCC2>>CC(=O)c1cc(sc1N2CCCC2)N(=O)=O	16.206332803752648	C(C)#N	293.0
COc1sc(cc1C(=O)C)N(=O)=O.N2CCCCC2>>CC(=O)c1cc(sc1N2CCCCC2)N(=O)=O	17.413582958313214	C(C)#N	293.0
COc1sc(cc1C(=O)C)N(=O)=O.N2CCOCC2>>CC(=O)c1cc(sc1N2CCOCC2)N(=O)=O	19.094062062914276	C(C)#N	293.0
FC(F)(F)c1cc(cc(c1Cl)N(=O)=O)N(=O)=O.Nc1ccccc1>>FC(F)(F)c1cc(cc(c1Nc2ccccc2)N(=O)=O)N(=O)=O	20.990288391925827	CO	298.0
FC(F)(F)c1cc(cc(c1Cl)N(=O)=O)N(=O)=O.Nc1ccc(OC)cc1>>FC(F)(F)c1cc(cc(c1Nc2ccc(OC)cc2)N(=O)=O)N(=O)=O	19.299670292572856	CO	298.0
FC(F)(F)c1cc(cc(c1Cl)N(=O)=O)N(=O)=O.Nc1ccc(C)cc1>>FC(F)(F)c1cc(cc(c1Nc2ccc(C)cc2)N(=O)=O)N(=O)=O	20.076270445531875	CO	298.0
FC(F)(F)c1cc(cc(c1Cl)N(=O)=O)N(=O)=O.Nc1ccc(Cl)cc1>>FC(F)(F)c1cc(cc(c1Nc2ccc(Cl)cc2)N(=O)=O)N(=O)=O	22.25106964619805	CO	298.0
FC(F)(F)c1cc(cc(c1Cl)N(=O)=O)N(=O)=O.Nc1cc(OC)ccc1>>FC(F)(F)c1cc(cc(c1Nc2cc(OC)ccc2)N(=O)=O)N(=O)=O	21.240033482107112	CO	298.0
FC(F)(F)c1cc(cc(c1Cl)N(=O)=O)N(=O)=O.Nc1cc(C)ccc1>>FC(F)(F)c1cc(cc(c1Nc2cc(C)ccc2)N(=O)=O)N(=O)=O	20.845184397371195	CO	298.0
FC(F)(F)c1cc(cc(c1Cl)N(=O)=O)N(=O)=O.Nc1cc(Cl)ccc1>>FC(F)(F)c1cc(cc(c1Nc2cc(Cl)ccc2)N(=O)=O)N(=O)=O	23.083646091522862	CO	298.0
FC(F)(F)c1cc(cc(c1Cl)N(=O)=O)N(=O)=O.Nc1ccccc1>>FC(F)(F)c1cc(cc(c1Nc2ccccc2)N(=O)=O)N(=O)=O	22.06006818554036	C(C)#N	298.0
FC(F)(F)c1cc(cc(c1Cl)N(=O)=O)N(=O)=O.Nc1ccc(OC)cc1>>FC(F)(F)c1cc(cc(c1Nc2ccc(OC)cc2)N(=O)=O)N(=O)=O	20.114098034594676	C(C)#N	298.0
FC(F)(F)c1cc(cc(c1Cl)N(=O)=O)N(=O)=O.Nc1ccc(C)cc1>>FC(F)(F)c1cc(cc(c1Nc2ccc(C)cc2)N(=O)=O)N(=O)=O	25.059496295950886	C(C)#N	298.0
FC(F)(F)c1cc(cc(c1Cl)N(=O)=O)N(=O)=O.Nc1ccc(Cl)cc1>>FC(F)(F)c1cc(cc(c1Nc2ccc(Cl)cc2)N(=O)=O)N(=O)=O	23.414675618560302	C(C)#N	298.0
FC(F)(F)c1cc(cc(c1Cl)N(=O)=O)N(=O)=O.Nc1cc(OC)ccc1>>FC(F)(F)c1cc(cc(c1Nc2cc(OC)ccc2)N(=O)=O)N(=O)=O	22.486792244636725	C(C)#N	298.0
FC(F)(F)c1cc(cc(c1Cl)N(=O)=O)N(=O)=O.Nc1cc(C)ccc1>>FC(F)(F)c1cc(cc(c1Nc2cc(C)ccc2)N(=O)=O)N(=O)=O	21.783921837291167	C(C)#N	298.0
FC(F)(F)c1cc(cc(c1Cl)N(=O)=O)N(=O)=O.Nc1cc(Cl)ccc1>>FC(F)(F)c1cc(cc(c1Nc2cc(Cl)ccc2)N(=O)=O)N(=O)=O	24.445694251581628	C(C)#N	298.0
FC(F)(F)c1cc(c(Cl)c(c1)N(=O)=O)N(=O)=O.Nc1ccccc1>>FC(F)(F)c1cc(c(Nc2ccccc2)c(c1)N(=O)=O)N(=O)=O	20.570533700993405	C(C)#N	298.0
FC(F)(F)c1cc(c(Cl)c(c1)N(=O)=O)N(=O)=O.Nc1ccc(OC)cc1>>FC(F)(F)c1cc(c(Nc2ccc(OC)cc2)c(c1)N(=O)=O)N(=O)=O	18.933490029624323	C(C)#N	298.0
FC(F)(F)c1cc(c(Cl)c(c1)N(=O)=O)N(=O)=O.Nc1ccc(C)cc1>>FC(F)(F)c1cc(c(Nc2ccc(C)cc2)c(c1)N(=O)=O)N(=O)=O	19.54375544455336	C(C)#N	298.0
FC(F)(F)c1cc(c(Cl)c(c1)N(=O)=O)N(=O)=O.Nc1ccc(Cl)cc1>>FC(F)(F)c1cc(c(Nc2ccc(Cl)cc2)c(c1)N(=O)=O)N(=O)=O	21.665219100804443	C(C)#N	298.0
FC(F)(F)c1cc(c(Cl)c(c1)N(=O)=O)N(=O)=O.Nc1cc(OC)ccc1>>FC(F)(F)c1cc(c(Nc2cc(OC)ccc2)c(c1)N(=O)=O)N(=O)=O	21.033559332939742	C(C)#N	298.0
FC(F)(F)c1cc(c(Cl)c(c1)N(=O)=O)N(=O)=O.Nc1cc(C)ccc1>>FC(F)(F)c1cc(c(Nc2cc(C)ccc2)c(c1)N(=O)=O)N(=O)=O	20.34288585255322	C(C)#N	298.0
FC(F)(F)c1cc(c(Cl)c(c1)N(=O)=O)N(=O)=O.Nc1cc(Cl)ccc1>>FC(F)(F)c1cc(c(Nc2cc(Cl)ccc2)c(c1)N(=O)=O)N(=O)=O	22.673628739806237	C(C)#N	298.0
FC(F)(F)c1cc(c(Cl)c(c1)N(=O)=O)N(=O)=O.Nc1ccccc1>>FC(F)(F)c1cc(c(Nc2ccccc2)c(c1)N(=O)=O)N(=O)=O	20.699519468616547	CC1=CC=CC=C1	298.0
FC(F)(F)c1cc(c(Cl)c(c1)N(=O)=O)N(=O)=O.Nc1ccc(OC)cc1>>FC(F)(F)c1cc(c(Nc2ccc(OC)cc2)c(c1)N(=O)=O)N(=O)=O	19.023412176727675	CC1=CC=CC=C1	298.0
FC(F)(F)c1cc(c(Cl)c(c1)N(=O)=O)N(=O)=O.Nc1ccc(C)cc1>>FC(F)(F)c1cc(c(Nc2ccc(C)cc2)c(c1)N(=O)=O)N(=O)=O	19.78787121323634	CC1=CC=CC=C1	298.0
FC(F)(F)c1cc(c(Cl)c(c1)N(=O)=O)N(=O)=O.Nc1ccc(Cl)cc1>>FC(F)(F)c1cc(c(Nc2ccc(Cl)cc2)c(c1)N(=O)=O)N(=O)=O	21.894028258613996	CC1=CC=CC=C1	298.0
FC(F)(F)c1cc(c(Cl)c(c1)N(=O)=O)N(=O)=O.Nc1cc(OC)ccc1>>FC(F)(F)c1cc(c(Nc2cc(OC)ccc2)c(c1)N(=O)=O)N(=O)=O	21.08888280203488	CC1=CC=CC=C1	298.0
FC(F)(F)c1cc(c(Cl)c(c1)N(=O)=O)N(=O)=O.Nc1cc(C)ccc1>>FC(F)(F)c1cc(c(Nc2cc(C)ccc2)c(c1)N(=O)=O)N(=O)=O	20.693544367307645	CC1=CC=CC=C1	298.0
FC(F)(F)c1cc(c(Cl)c(c1)N(=O)=O)N(=O)=O.Nc1cc(Cl)ccc1>>FC(F)(F)c1cc(c(Nc2cc(Cl)ccc2)c(c1)N(=O)=O)N(=O)=O	23.034999789272746	CC1=CC=CC=C1	298.0
Clc1ccc(cc1N(=O)=O)N(=O)=O.C[O-]>>COc1ccc(cc1N(=O)=O)N(=O)=O	19.60655238519173	CO	298.0
Clc1ccc(cc1N(=O)=O)S(=O)(=O)C.C[O-]>>COc1ccc(cc1N(=O)=O)S(=O)(=O)C	20.93413273802792	CO	298.0
Clc1ccc(cc1N(=O)=O)[N+](C)(C)C.C[O-]>>COc1ccc(cc1N(=O)=O)[N+](C)(C)C	21.625843500665813	CO	298.0
Clc1ccc(cc1N(=O)=O)C(=O)C.C[O-]>>COc1ccc(cc1N(=O)=O)C(=O)C	22.20149878071094	CO	298.0
Clc1ccc(cc1N(=O)=O)Cl.C[O-]>>COc1ccc(cc1N(=O)=O)Cl	25.26572895501488	CO	298.0
Clc1ccc(cc1N(=O)=O).C[O-]>>COc1ccc(cc1N(=O)=O)	26.718961866711865	CO	298.0
Brc1ccc(cc1)N(=O)=O.C1CCNCC1>>O=N(=O)c1ccc(cc1)N2CCCCC2	29.978944035417296	C1=CC=CC=C1	363.0
Brc1ccc(cc1)S(=O)(=O)C.C1CCNCC1>>CS(=O)(=O)c1ccc(cc1)N2CCCCC2	32.09945798962128	C1=CC=CC=C1	363.0
Brc1ccc(cc1)C#N.C1CCNCC1>>N#Cc1ccc(cc1)N2CCCCC2	32.4890466488163	C1=CC=CC=C1	363.0
Brc1ccc(cc1)C(=O)C.C1CCNCC1>>CC(=O)c1ccc(cc1)N2CCCCC2	33.08993168306645	C1=CC=CC=C1	363.0
Brc1ccc(cc1N(=O)=O)Br.C1CCNCC1>>Brc1ccc(N2CCCCC2)c(c1)N(=O)=O	19.66364147809401	N1CCCCC1	298.0
Brc1ccc(cc1N(=O)=O)Cl.C1CCNCC1>>Clc1ccc(N2CCCCC2)c(c1)N(=O)=O	19.86319630175477	N1CCCCC1	298.0
Brc1ccc(cc1N(=O)=O)I.C1CCNCC1>>Ic1ccc(N2CCCCC2)c(c1)N(=O)=O	19.8817410806971	N1CCCCC1	298.0
Brc1ccc(cc1N(=O)=O)C(=O)[O-].C1CCNCC1>>C(=O)([O-])c1ccc(N2CCCCC2)c(c1)N(=O)=O	20.33472668871228	N1CCCCC1	298.0
Brc1ccc(cc1N(=O)=O).C1CCNCC1>>c1ccc(N2CCCCC2)c(c1)N(=O)=O	20.88080565962289	N1CCCCC1	298.0
Brc1ccc(cc1N(=O)=O)F.C1CCNCC1>>Fc1ccc(N2CCCCC2)c(c1)N(=O)=O	21.676856131839045	N1CCCCC1	298.0
Brc1ccc(cc1N(=O)=O)C(C)(C)C.C1CCNCC1>>CC(C)(C)c1ccc(N2CCCCC2)c(c1)N(=O)=O	21.927772647570144	N1CCCCC1	298.0
Brc1ccc(cc1N(=O)=O)C.C1CCNCC1>>Cc1ccc(N2CCCCC2)c(c1)N(=O)=O	22.019556416981075	N1CCCCC1	298.0
Brc1ccc(cc1N(=O)=O)OC.C1CCNCC1>>COc1ccc(N2CCCCC2)c(c1)N(=O)=O	23.25720853385087	N1CCCCC1	298.0
Brc1ccc(cc1N(=O)=O)OCC.C1CCNCC1>>CCOc1ccc(N2CCCCC2)c(c1)N(=O)=O	23.360991690056107	N1CCCCC1	298.0
Brc1ccc(cc1N(=O)=O)N(C)C.C1CCNCC1>>CN(C)c1ccc(N2CCCCC2)c(c1)N(=O)=O	24.85234105286831	N1CCCCC1	298.0
Brc1ccc(cc1N(=O)=O)O.C1CCNCC1>>Oc1ccc(N2CCCCC2)c(c1)N(=O)=O	25.28636581533141	N1CCCCC1	298.0
Brc1ccc(cc1N(=O)=O)N.C1CCNCC1>>Nc1ccc(N2CCCCC2)c(c1)N(=O)=O	26.20109584450491	N1CCCCC1	298.0
Clc1ccc(c2nonc12)N(=O)=O.O1CCNCC1>>O=N(=O)c1ccc(N2CCOCC2)c3nonc13	17.254968108128036	C(C)#N	293.0
Clc1ccc(c2nonc12)N(=O)=O.C1CCNCC1>>O=N(=O)c1ccc(N2CCCCC2)c3nonc13	15.749186892258404	C(C)#N	293.0
Clc1ccc(c2nonc12)N(=O)=O.C1CCNC1>>O=N(=O)c1ccc(N2CCCC2)c3nonc13	14.918730102623655	C(C)#N	293.0
COc1ccc(c2nonc12)N(=O)=O.O1CCNCC1>>O=N(=O)c1ccc(N2CCOCC2)c3nonc13	18.4007700798768	C(C)#N	293.0
COc1ccc(c2nonc12)N(=O)=O.C1CCNCC1>>O=N(=O)c1ccc(N2CCCCC2)c3nonc13	16.640381503723095	C(C)#N	293.0
COc1ccc(c2nonc12)N(=O)=O.C1CCNC1>>O=N(=O)c1ccc(N2CCCC2)c3nonc13	15.91943792505675	C(C)#N	293.0
Clc1ccc(c2nonc12)N(=O)=O.c1ccc(N)cc1>>c1ccc(Nc2ccc(c3nonc23)N(=O)=O)cc1	22.37301226658271	C(C)#N	293.0
Clc1ccc(c2nonc12)N(=O)=O.Cc1ccc(N)cc1>>Cc1ccc(Nc2ccc(c3nonc23)N(=O)=O)cc1	21.291867446255452	C(C)#N	293.0
Clc1ccc(c2nonc12)N(=O)=O.COc1ccc(N)cc1>>COc1ccc(Nc2ccc(c3nonc23)N(=O)=O)cc1	20.35129588808107	C(C)#N	293.0
Clc1ccc(c2nonc12)N(=O)=O.Oc1ccc(N)cc1>>Oc1ccc(Nc2ccc(c3nonc23)N(=O)=O)cc1	19.734748859582275	C(C)#N	293.0
COc1ccc(c2nonc12)N(=O)=O.c1ccc(N)cc1>>c1ccc(Nc2ccc(c3nonc23)N(=O)=O)cc1	22.70164653050422	C(C)#N	293.0
COc1ccc(c2nonc12)N(=O)=O.Cc1ccc(N)cc1>>Cc1ccc(Nc2ccc(c3nonc23)N(=O)=O)cc1	22.0048311433917	C(C)#N	293.0
COc1ccc(c2nonc12)N(=O)=O.COc1ccc(N)cc1>>COc1ccc(Nc2ccc(c3nonc23)N(=O)=O)cc1	21.172142862270046	C(C)#N	293.0
COc1ccc(c2nonc12)N(=O)=O.Oc1ccc(N)cc1>>Oc1ccc(Nc2ccc(c3nonc23)N(=O)=O)cc1	20.697367918415875	C(C)#N	293.0
Clc1ncnc2ccccc12.Nc1ccccc1>>N(c1ccccc1)c2ncnc3ccccc23	17.99526988750732	O	298.0
Clc1ncnc2ccccc12.NN>>NNc1ncnc2ccccc12	19.60655238519173	O	298.0
Clc1ncnc2ccccc12.NN>>NNc1ncnc2ccccc12	18.98911097420977	C(C)O	298.0
Clc1ncnc2ccccc12.NN>>NNc1ncnc2ccccc12	19.561027620528474	O1CCOCC1	298.0
Clc1ncnc2ccccc12.NN>>NNc1ncnc2ccccc12	20.040717171326918	C(C)#N	298.0
