# Supplementary material for: Machine learning meets mechanistic modelling for accurate prediction of experimental activation energies
Source: Chem Sci. 2020 Nov 5;12(3):1163–75. doi: 10.1039/d0sc04896h (PMC9528810; doi:10.1039/d0sc04896h)
Supplement: SC-012-D0SC04896H-s002 [file SC-012-D0SC04896H-s002.zip › SC-012-D0SC04896H-s1000.xyz]

23
 SCF done        -32.723576723357          0.000942095809
C          -0.62875556001359   -0.00000369999943   -0.00001529000707
O           0.68031902999301    0.00000266000054    0.00000485000035
H          -1.10196997999370   -0.10562521999961    1.03132172001475
H          -1.10202020000300    0.94600209000421   -0.42414054999793
H          -1.10200312000097   -0.84037497999382   -0.60707593999427
C           1.28095590290452    3.21592934179185    0.40165288489419
O           1.94838801132861    3.66475699311805    1.55900283484198
H           1.85414726018922    3.43376039823326   -0.50368145727847
H           0.28680874430441    3.66782215215717    0.31760892843416
H           1.16800265120509    2.13306084768164    0.47649165479204
H           2.08338964648139    4.61914451184435    1.48098417770840
C           1.49303756694656   -0.87847494942353    3.00461478354698
O           1.56351888831601   -1.63718150355414    1.82734069904932
H           0.46758010835342   -0.53719320419119    3.19856394826043
H           2.14303194096583    0.00263116435748    2.95390737746209
H           1.81871069997287   -1.52270646810329    3.82302152955294
H           1.26459808522193   -1.04106053459314    1.06773255312516
C           1.17509600019430   -1.67317455023710   -2.70051581035225
O           1.75240787279798   -0.44570620916482   -2.34199320986105
H           0.15364321985258   -1.53423800209904   -3.08158632284454
H           1.13151153867657   -2.35893559923755   -1.84902134426931
H           1.79219928086009   -2.10927468746417   -3.48780783449785
H           1.37228398140339   -0.18715491550949   -1.44545713204426
