# Supplementary material for: Machine learning meets mechanistic modelling for accurate prediction of experimental activation energies
Source: Chem Sci. 2020 Nov 5;12(3):1163–75. doi: 10.1039/d0sc04896h (PMC9528810; doi:10.1039/d0sc04896h)
Supplement: SC-012-D0SC04896H-s002 [file SC-012-D0SC04896H-s002.zip › SC-012-D0SC04896H-s1001.7]

1\1\GINC-SESKSCPN028\SP\RwB97XD\6-31+G(d)\C4H15O4(1-)\KSRF385\24-Dec-2019\0\\# w
b97xd 6-31+G(d) scrf(solvent=Methanol, smd) scf=sleazy integral=fine\\predict_sn
ar calculation\\-1,1\C,0,0.232544,0.543582,2.251631\O,0,0.085531,0.281308,0.9177
52\H,0,0.712893,1.525834,2.419661\H,0,-0.742423,0.561155,2.771377\H,0,0.858557,-
0.219577,2.74834\C,0,-0.345874,-2.539818,-0.680704\O,0,-0.99896,-2.057167,0.4648
55\H,0,-0.619456,-1.956169,-1.568538\H,0,-0.664193,-3.574251,-0.820925\H,0,0.742
68,-2.504611,-0.566741\H,0,-0.612599,-1.14893,0.671277\C,0,-2.352444,1.065862,-1
.123885\O,0,-1.659273,1.875549,-0.210998\H,0,-2.740481,0.160381,-0.645044\H,0,-1
.707481,0.765617,-1.959398\H,0,-3.184802,1.656231,-1.510782\H,0,-0.960645,1.3020
48,0.234523\C,0,2.573455,0.911738,-1.173109\O,0,2.407726,-0.106931,-0.223068\H,0
,3.563633,0.781588,-1.613053\H,0,2.510452,1.905168,-0.713547\H,0,1.817361,0.8495
65,-1.964694\H,0,1.512146,0.026086,0.223498\\Version=ES64L-G16RevC.01\State=1-A\
HF=-462.3255975\RMSD=2.745e-05\Dipole=0.1930385,-0.0046682,-1.4113678\Quadrupole
=-3.8603573,-3.9914871,7.8518444,3.4984672,1.3359301,2.3079065\PG=C01 [X(C4H15O4
)]\\@
