# Supplementary material for: Machine learning meets mechanistic modelling for accurate prediction of experimental activation energies
Source: Chem Sci. 2020 Nov 5;12(3):1163–75. doi: 10.1039/d0sc04896h (PMC9528810; doi:10.1039/d0sc04896h)
Supplement: SC-012-D0SC04896H-s002 [file SC-012-D0SC04896H-s002.zip › SC-012-D0SC04896H-s1003.gjf]

# wb97xd 6-31+G(d) scrf(solvent=Methanol, smd) scf=sleazy integral=fine 

predict_snar calculation

-1 1
C             0.232544    0.543582    2.251631
O             0.085531    0.281308    0.917752
H             0.712893    1.525834    2.419661
H            -0.742423    0.561155    2.771377
H             0.858557   -0.219577    2.748340
C            -0.345874   -2.539818   -0.680704
O            -0.998960   -2.057167    0.464855
H            -0.619456   -1.956169   -1.568538
H            -0.664193   -3.574251   -0.820925
H             0.742680   -2.504611   -0.566741
H            -0.612599   -1.148930    0.671277
C            -2.352444    1.065862   -1.123885
O            -1.659273    1.875549   -0.210998
H            -2.740481    0.160381   -0.645044
H            -1.707481    0.765617   -1.959398
H            -3.184802    1.656231   -1.510782
H            -0.960645    1.302048    0.234523
C             2.573455    0.911738   -1.173109
O             2.407726   -0.106931   -0.223068
H             3.563633    0.781588   -1.613053
H             2.510452    1.905168   -0.713547
H             1.817361    0.849565   -1.964694
H             1.512146    0.026086    0.223498
