# Supplementary material for: Machine learning meets mechanistic modelling for accurate prediction of experimental activation energies
Source: Chem Sci. 2020 Nov 5;12(3):1163–75. doi: 10.1039/d0sc04896h (PMC9528810; doi:10.1039/d0sc04896h)
Supplement: SC-012-D0SC04896H-s002 [file SC-012-D0SC04896H-s002.zip › SC-012-D0SC04896H-s1004.log]

 Entering Gaussian System, Link 0=g16
 Input=solute.gjf
 Output=solute.log
 Initial command:
 /opt/scp/software/gaussian/16.C.01-avx2/g16/l1.exe "/scratch/ksrf385/23664580/Gau-109814.inp" -scrdir="/scratch/ksrf385/23664580/"
 Default is to use a total of  32 processors:
                               32 via shared-memory
                                1 via Linda
 Entering Link 1 = /opt/scp/software/gaussian/16.C.01-avx2/g16/l1.exe PID=    109815.
  
 Copyright (c) 1988-2019, Gaussian, Inc.  All Rights Reserved.
  
 This is part of the Gaussian(R) 16 program.  It is based on
 the Gaussian(R) 09 system (copyright 2009, Gaussian, Inc.),
 the Gaussian(R) 03 system (copyright 2003, Gaussian, Inc.),
 the Gaussian(R) 98 system (copyright 1998, Gaussian, Inc.),
 the Gaussian(R) 94 system (copyright 1995, Gaussian, Inc.),
 the Gaussian 92(TM) system (copyright 1992, Gaussian, Inc.),
 the Gaussian 90(TM) system (copyright 1990, Gaussian, Inc.),
 the Gaussian 88(TM) system (copyright 1988, Gaussian, Inc.),
 the Gaussian 86(TM) system (copyright 1986, Carnegie Mellon
 University), and the Gaussian 82(TM) system (copyright 1983,
 Carnegie Mellon University). Gaussian is a federally registered
 trademark of Gaussian, Inc.
  
 This software contains proprietary and confidential information,
 including trade secrets, belonging to Gaussian, Inc.
  
 This software is provided under written license and may be
 used, copied, transmitted, or stored only in accord with that
 written license.
  
 The following legend is applicable only to US Government
 contracts under FAR:
  
                    RESTRICTED RIGHTS LEGEND
  
 Use, reproduction and disclosure by the US Government is
 subject to restrictions as set forth in subparagraphs (a)
 and (c) of the Commercial Computer Software - Restricted
 Rights clause in FAR 52.227-19.
  
 Gaussian, Inc.
 340 Quinnipiac St., Bldg. 40, Wallingford CT 06492
  
  
 ---------------------------------------------------------------
 Warning -- This program may not be used in any manner that
 competes with the business of Gaussian, Inc. or will provide
 assistance to any competitor of Gaussian, Inc.  The licensee
 of this program is prohibited from giving any competitor of
 Gaussian, Inc. access to this program.  By using this program,
 the user acknowledges that Gaussian, Inc. is engaged in the
 business of creating and licensing software in the field of
 computational chemistry and represents and warrants to the
 licensee that it is not a competitor of Gaussian, Inc. and that
 it will not use this program in any manner prohibited above.
 ---------------------------------------------------------------
  

 Cite this work as:
 Gaussian 16, Revision C.01,
 M. J. Frisch, G. W. Trucks, H. B. Schlegel, G. E. Scuseria, 
 M. A. Robb, J. R. Cheeseman, G. Scalmani, V. Barone, 
 G. A. Petersson, H. Nakatsuji, X. Li, M. Caricato, A. V. Marenich, 
 J. Bloino, B. G. Janesko, R. Gomperts, B. Mennucci, H. P. Hratchian, 
 J. V. Ortiz, A. F. Izmaylov, J. L. Sonnenberg, D. Williams-Young, 
 F. Ding, F. Lipparini, F. Egidi, J. Goings, B. Peng, A. Petrone, 
 T. Henderson, D. Ranasinghe, V. G. Zakrzewski, J. Gao, N. Rega, 
 G. Zheng, W. Liang, M. Hada, M. Ehara, K. Toyota, R. Fukuda, 
 J. Hasegawa, M. Ishida, T. Nakajima, Y. Honda, O. Kitao, H. Nakai, 
 T. Vreven, K. Throssell, J. A. Montgomery, Jr., J. E. Peralta, 
 F. Ogliaro, M. J. Bearpark, J. J. Heyd, E. N. Brothers, K. N. Kudin, 
 V. N. Staroverov, T. A. Keith, R. Kobayashi, J. Normand, 
 K. Raghavachari, A. P. Rendell, J. C. Burant, S. S. Iyengar, 
 J. Tomasi, M. Cossi, J. M. Millam, M. Klene, C. Adamo, R. Cammi, 
 J. W. Ochterski, R. L. Martin, K. Morokuma, O. Farkas, 
 J. B. Foresman, and D. J. Fox, Gaussian, Inc., Wallingford CT, 2019.
 
 ******************************************
 Gaussian 16:  ES64L-G16RevC.01  3-Jul-2019
                24-Dec-2019 
 ******************************************
 ----------------------------------------------------------------------
 # wb97xd 6-31+G(d) scrf(solvent=Methanol, smd) scf=sleazy integral=fin
 e
 ----------------------------------------------------------------------

 Warning!  SCF SP cutoffs with diffuse functions may be unreliable.
 Consider SCF=Tight

 1/38=1,172=1/1;
 2/12=2,17=6,18=5,40=1/2;
 3/5=1,6=6,7=11,11=2,25=1,30=1,70=32201,72=3,74=-58,75=-4/1,2,3;
 4//1;
 5/5=2,32=1,38=5,53=3/2;
 6/7=2,8=2,9=2,10=2,28=1/1;
 99/5=1,9=1/99;
 ------------------------
 predict_snar calculation
 ------------------------
 Symbolic Z-matrix:
 Charge = -1 Multiplicity = 1
 C                     0.23254   0.54358   2.25163 
 O                     0.08553   0.28131   0.91775 
 H                     0.71289   1.52583   2.41966 
 H                    -0.74242   0.56116   2.77138 
 H                     0.85856  -0.21958   2.74834 
 C                    -0.34587  -2.53982  -0.6807 
 O                    -0.99896  -2.05717   0.46486 
 H                    -0.61946  -1.95617  -1.56854 
 H                    -0.66419  -3.57425  -0.82093 
 H                     0.74268  -2.50461  -0.56674 
 H                    -0.6126   -1.14893   0.67128 
 C                    -2.35244   1.06586  -1.12389 
 O                    -1.65927   1.87555  -0.211 
 H                    -2.74048   0.16038  -0.64504 
 H                    -1.70748   0.76562  -1.9594 
 H                    -3.1848    1.65623  -1.51078 
 H                    -0.96065   1.30205   0.23452 
 C                     2.57346   0.91174  -1.17311 
 O                     2.40773  -0.10693  -0.22307 
 H                     3.56363   0.78159  -1.61305 
 H                     2.51045   1.90517  -0.71355 
 H                     1.81736   0.84957  -1.96469 
 H                     1.51215   0.02609   0.2235 
 
                          Input orientation:                          
 ---------------------------------------------------------------------
 Center     Atomic      Atomic             Coordinates (Angstroms)
 Number     Number       Type             X           Y           Z
 ---------------------------------------------------------------------
      1          6           0        0.232544    0.543582    2.251631
      2          8           0        0.085531    0.281308    0.917752
      3          1           0        0.712893    1.525834    2.419661
      4          1           0       -0.742423    0.561155    2.771377
      5          1           0        0.858557   -0.219577    2.748340
      6          6           0       -0.345874   -2.539818   -0.680704
      7          8           0       -0.998960   -2.057167    0.464855
      8          1           0       -0.619456   -1.956169   -1.568538
      9          1           0       -0.664193   -3.574251   -0.820925
     10          1           0        0.742680   -2.504611   -0.566741
     11          1           0       -0.612599   -1.148930    0.671277
     12          6           0       -2.352444    1.065862   -1.123885
     13          8           0       -1.659273    1.875549   -0.210998
     14          1           0       -2.740481    0.160381   -0.645044
     15          1           0       -1.707481    0.765617   -1.959398
     16          1           0       -3.184802    1.656231   -1.510782
     17          1           0       -0.960645    1.302048    0.234523
     18          6           0        2.573455    0.911738   -1.173109
     19          8           0        2.407726   -0.106931   -0.223068
     20          1           0        3.563633    0.781588   -1.613053
     21          1           0        2.510452    1.905168   -0.713547
     22          1           0        1.817361    0.849565   -1.964694
     23          1           0        1.512146    0.026086    0.223498
 ---------------------------------------------------------------------
                    Distance matrix (angstroms):
                    1          2          3          4          5
     1  C    0.000000
     2  O    1.367345   0.000000
     3  H    1.106250   2.048941   0.000000
     4  H    1.104991   2.049329   1.781082   0.000000
     5  H    1.104999   2.049270   1.782051   1.781351   0.000000
     6  C    4.294242   3.271074   5.221377   4.657268   4.311904
     7  O    3.387191   2.617193   4.426014   3.498781   3.470074
     8  H    4.644174   3.418325   5.459417   5.018656   4.882183
     9  H    5.215485   4.295395   6.197470   5.478352   5.129548
    10  H    4.182695   3.224424   5.016370   4.769432   4.027973
    11  H    2.465032   1.610502   3.459500   2.711395   2.709647
    12  C    4.283579   3.275291   4.707928   4.244993   5.192014
    13  O    3.379001   2.619164   3.559472   3.385677   4.414375
    14  H    4.168507   3.231609   4.814839   3.978038   4.961098
    15  H    4.641741   3.424535   5.060859   4.832533   5.451418
    16  H    5.203075   4.299217   5.536914   5.049880   6.165025
    17  H    2.463269   1.613442   2.761456   2.651824   3.456026
    18  C    4.164643   3.310424   4.092286   5.164971   4.427021
    19  O    3.358380   2.616255   3.538700   4.397326   3.352891
    20  H    5.107698   4.330410   4.994337   6.149304   5.228912
    21  H    3.979329   3.343396   3.632094   4.953005   4.384970
    22  H    4.514717   3.410373   4.571625   5.391293   4.926973
    23  H    2.453265   1.606971   2.776901   3.443990   2.619610
                    6          7          8          9         10
     6  C    0.000000
     7  O    1.404200   0.000000
     8  H    1.097152   2.070969   0.000000
     9  H    1.091348   2.016642   1.783008   0.000000
    10  H    1.095069   2.073091   1.777583   1.785506   0.000000
    11  H    1.957949   1.008355   2.380851   2.848071   2.281960
    12  C    4.150140   3.756238   3.511928   4.946981   4.757991
    13  O    4.630454   4.044632   4.195974   5.573376   5.008167
    14  H    3.609223   3.030229   3.135502   4.276609   4.386425
    15  H    3.796700   3.787758   2.957142   4.606411   4.317079
    16  H    5.133748   4.740292   4.431001   5.846992   5.799046
    17  H    3.996939   3.367320   3.739441   4.998014   4.246645
    18  C    4.547327   4.925391   4.309981   5.543509   3.923119
    19  O    3.702794   3.985244   3.793916   4.670806   2.939279
    20  H    5.213948   5.761379   4.999553   6.121708   4.455519
    21  H    5.283709   5.422610   5.043536   6.333556   4.753180
    22  H    4.220916   4.720536   3.737266   5.199660   3.789421
    23  H    3.294493   3.271674   3.418253   4.334708   2.760613
                   11         12         13         14         15
    11  H    0.000000
    12  C    3.339906   0.000000
    13  O    3.319851   1.403368   0.000000
    14  H    2.823983   1.095334   2.073453   0.000000
    15  H    3.432886   1.097363   2.071515   1.777899   0.000000
    16  H    4.387088   1.091350   2.016129   1.784514   1.782394
    17  H    2.513799   1.959122   1.007707   2.290165   2.378826
    18  C    4.218892   4.928555   4.446412   5.392709   4.354999
    19  O    3.317827   4.984590   4.524473   5.172384   4.550946
    20  H    5.136728   5.943069   5.517360   6.408182   5.282504
    21  H    4.582434   4.951825   4.200005   5.533649   4.543312
    22  H    4.104513   4.259227   4.026795   4.794828   3.525845
    23  H    2.468949   4.222752   3.696917   4.342492   3.959538
                   16         17         18         19         20
    16  H    0.000000
    17  H    2.849282   0.000000
    18  C    5.815997   3.824086   0.000000
    19  O    6.003609   3.679747   1.402758   0.000000
    20  H    6.805647   4.914622   1.091303   2.014360   0.000000
    21  H    5.756168   3.648439   1.096389   2.073563   1.783461
    22  H    5.087080   3.571920   1.096426   2.072843   1.782621
    23  H    5.265588   2.782606   1.965011   1.009544   2.855224
                   21         22         23
    21  H    0.000000
    22  H    1.777651   0.000000
    23  H    2.324998   2.357850   0.000000
 Stoichiometry    C4H15O4(1-)
 Framework group  C1[X(C4H15O4)]
 Deg. of freedom    63
 Full point group                 C1      NOp   1
 Largest Abelian subgroup         C1      NOp   1
 Largest concise Abelian subgroup C1      NOp   1
                         Standard orientation:                         
 ---------------------------------------------------------------------
 Center     Atomic      Atomic             Coordinates (Angstroms)
 Number     Number       Type             X           Y           Z
 ---------------------------------------------------------------------
      1          6           0       -0.205584   -0.499792    2.251639
      2          8           0       -0.074339   -0.263693    0.911241
      3          1           0       -0.654947   -1.492005    2.444964
      4          1           0        0.772469   -0.476072    2.765307
      5          1           0       -0.851554    0.255257    2.735011
      6          6           0        0.262042    2.531973   -0.753397
      7          8           0        0.936102    2.095508    0.398523
      8          1           0        0.548034    1.936748   -1.629557
      9          1           0        0.548031    3.572075   -0.919048
     10          1           0       -0.824264    2.466538   -0.631599
     11          1           0        0.578662    1.180969    0.627944
     12          6           0        2.374406   -1.020675   -1.127914
     13          8           0        1.711416   -1.829881   -0.192460
     14          1           0        2.737584   -0.093210   -0.672210
     15          1           0        1.715795   -0.759168   -1.965799
     16          1           0        3.222021   -1.594326   -1.506753
     17          1           0        0.998320   -1.267713    0.244500
     18          6           0       -2.554104   -1.016449   -1.148621
     19          8           0       -2.413823    0.028162   -0.222965
     20          1           0       -3.550311   -0.926311   -1.584957
     21          1           0       -2.458342   -1.996785   -0.667121
     22          1           0       -1.804852   -0.949557   -1.946304
     23          1           0       -1.512044   -0.067545    0.220670
 ---------------------------------------------------------------------
 Rotational constants (GHZ):           1.1979428           0.9981308           0.8173573
 Standard basis: 6-31+G(d) (6D, 7F)
 There are   182 symmetry adapted cartesian basis functions of A   symmetry.
 There are   182 symmetry adapted basis functions of A   symmetry.
   182 basis functions,   316 primitive gaussians,   182 cartesian basis functions
    36 alpha electrons       36 beta electrons
       nuclear repulsion energy       422.9372133917 Hartrees.
 NAtoms=   23 NActive=   23 NUniq=   23 SFac= 1.00D+00 NAtFMM=   60 NAOKFM=F Big=F
 Integral buffers will be    131072 words long.
 Raffenetti 2 integral format.
 Two-electron integral symmetry is turned on.
 Nuclear repulsion after empirical dispersion term =      422.9262779663 Hartrees.
 ------------------------------------------------------------------------------
 Polarizable Continuum Model (PCM)
 =================================
 Model                : PCM.
 Atomic radii         : SMD-Coulomb.
 Polarization charges : Total charges.
 Charge compensation  : None.
 Solution method      : On-the-fly selection.
 Cavity type          : VdW (van der Waals Surface) (Alpha=1.000).
 Cavity algorithm     : GePol (No added spheres)
                        Default sphere list used, NSphG=   23.
                        Lebedev-Laikov grids with approx.  5.0 points / Ang**2.
                        Smoothing algorithm: York/Karplus (Gamma=1.0000).
                        Polarization charges: spherical gaussians, with
                                              point-specific exponents (IZeta= 3).
                        Self-potential: point-specific (ISelfS= 7).
                        Self-field    : sphere-specific E.n sum rule (ISelfD= 2).
 Solvent              : Methanol, Eps=  32.613000 Eps(inf)=   1.765709
 ------------------------------------------------------------------------------
 ------------------------------------------------------------------------------
 Atomic radii for non-electrostatic terms: SMD-CDS.
 ------------------------------------------------------------------------------
 Nuclear repulsion after PCM non-electrostatic terms =      422.9346108316 Hartrees.
 One-electron integrals computed using PRISM.
 NBasis=   182 RedAO= T EigKep=  1.33D-03  NBF=   182
 NBsUse=   182 1.00D-06 EigRej= -1.00D+00 NBFU=   182
 ExpMin= 4.38D-02 ExpMax= 5.48D+03 ExpMxC= 8.25D+02 IAcc=2 IRadAn=         4 AccDes= 0.00D+00
 Harris functional with IExCor= 4639 and IRadAn=       4 diagonalized for initial guess.
 HarFok:  IExCor= 4639 AccDes= 0.00D+00 IRadAn=         4 IDoV= 1 UseB2=F ITyADJ=14
 ICtDFT=  3500011 ScaDFX=  1.000000  1.000000  1.000000  1.000000
 FoFCou: FMM=F IPFlag=           0 FMFlag=      100000 FMFlg1=           0
         NFxFlg=           0 DoJE=T BraDBF=F KetDBF=T FulRan=T
         wScrn=  0.000000 ICntrl=       500 IOpCl=  0 I1Cent=   200000004 NGrid=           0
         NMat0=    1 NMatS0=      1 NMatT0=    0 NMatD0=    1 NMtDS0=    0 NMtDT0=    0
 Petite list used in FoFCou.
 Requested convergence on RMS density matrix=1.00D-04 within 128 cycles.
 Requested convergence on MAX density matrix=1.00D-02.
 Requested convergence on             energy=1.00D-02.
 No special actions if energy rises.
 Inv3:  Mode=1 IEnd=     8608908.
 Iteration    1 A*A^-1 deviation from unit magnitude is 2.89D-15 for     28.
 Iteration    1 A*A^-1 deviation from orthogonality  is 2.41D-15 for   1651     42.
 Iteration    1 A^-1*A deviation from unit magnitude is 2.89D-15 for     28.
 Iteration    1 A^-1*A deviation from orthogonality  is 2.49D-14 for   1130    955.
 Error on total polarization charges =  0.06469
 SCF Done:  E(RwB97XD) =  -462.325597531     A.U. after    5 cycles
            NFock=  5  Conv=0.27D-04     -V/T= 2.0088
 SMD-CDS (non-electrostatic) energy       (kcal/mol) =       5.23
 (included in total energy above)

 **********************************************************************

            Population analysis using the SCF Density.

 **********************************************************************

 Orbital symmetries:
       Occupied  (A) (A) (A) (A) (A) (A) (A) (A) (A) (A) (A) (A)
                 (A) (A) (A) (A) (A) (A) (A) (A) (A) (A) (A) (A)
                 (A) (A) (A) (A) (A) (A) (A) (A) (A) (A) (A) (A)
       Virtual   (A) (A) (A) (A) (A) (A) (A) (A) (A) (A) (A) (A)
                 (A) (A) (A) (A) (A) (A) (A) (A) (A) (A) (A) (A)
                 (A) (A) (A) (A) (A) (A) (A) (A) (A) (A) (A) (A)
                 (A) (A) (A) (A) (A) (A) (A) (A) (A) (A) (A) (A)
                 (A) (A) (A) (A) (A) (A) (A) (A) (A) (A) (A) (A)
                 (A) (A) (A) (A) (A) (A) (A) (A) (A) (A) (A) (A)
                 (A) (A) (A) (A) (A) (A) (A) (A) (A) (A) (A) (A)
                 (A) (A) (A) (A) (A) (A) (A) (A) (A) (A) (A) (A)
                 (A) (A) (A) (A) (A) (A) (A) (A) (A) (A) (A) (A)
                 (A) (A) (A) (A) (A) (A) (A) (A) (A) (A) (A) (A)
                 (A) (A) (A) (A) (A) (A) (A) (A) (A) (A) (A) (A)
                 (A) (A) (A) (A) (A) (A) (A) (A) (A) (A) (A) (A)
                 (A) (A)
 The electronic state is 1-A.
 Alpha  occ. eigenvalues --  -19.24889 -19.24853 -19.24849 -19.19985 -10.31773
 Alpha  occ. eigenvalues --  -10.31735 -10.31697 -10.30544  -1.10178  -1.09697
 Alpha  occ. eigenvalues --   -1.09626  -1.03735  -0.75702  -0.75635  -0.75580
 Alpha  occ. eigenvalues --   -0.71768  -0.58512  -0.58153  -0.57812  -0.51374
 Alpha  occ. eigenvalues --   -0.51203  -0.51136  -0.50296  -0.50155  -0.49654
 Alpha  occ. eigenvalues --   -0.48979  -0.48853  -0.46457  -0.41068  -0.40867
 Alpha  occ. eigenvalues --   -0.39574  -0.34571  -0.34251  -0.33938  -0.30322
 Alpha  occ. eigenvalues --   -0.30287
 Alpha virt. eigenvalues --    0.08399   0.09330   0.09573   0.09778   0.11585
 Alpha virt. eigenvalues --    0.11792   0.12023   0.12738   0.12858   0.13928
 Alpha virt. eigenvalues --    0.15495   0.16154   0.16464   0.17712   0.19546
 Alpha virt. eigenvalues --    0.20230   0.23264   0.24045   0.24401   0.25400
 Alpha virt. eigenvalues --    0.26722   0.27894   0.28880   0.29291   0.29618
 Alpha virt. eigenvalues --    0.29941   0.30621   0.31014   0.31872   0.32610
 Alpha virt. eigenvalues --    0.33236   0.33780   0.35134   0.35688   0.36952
 Alpha virt. eigenvalues --    0.38090   0.38765   0.39317   0.39747   0.40317
 Alpha virt. eigenvalues --    0.41125   0.41294   0.42229   0.42670   0.43814
 Alpha virt. eigenvalues --    0.44744   0.45573   0.46487   0.47183   0.49612
 Alpha virt. eigenvalues --    0.68298   0.75271   0.75495   0.76167   0.78344
 Alpha virt. eigenvalues --    0.78857   0.79698   0.79999   0.81618   0.82186
 Alpha virt. eigenvalues --    0.85760   0.87170   0.89751   1.02353   1.03137
 Alpha virt. eigenvalues --    1.04450   1.06646   1.07407   1.08873   1.09859
 Alpha virt. eigenvalues --    1.11006   1.18462   1.19101   1.20595   1.23185
 Alpha virt. eigenvalues --    1.27075   1.28316   1.28735   1.30073   1.31705
 Alpha virt. eigenvalues --    1.32227   1.33277   1.34723   1.35582   1.37140
 Alpha virt. eigenvalues --    1.37707   1.38697   1.43951   1.46619   1.48590
 Alpha virt. eigenvalues --    1.48748   1.50263   1.52538   1.56977   1.60397
 Alpha virt. eigenvalues --    1.60955   1.61582   1.65179   1.65223   1.66315
 Alpha virt. eigenvalues --    1.68008   1.69237   1.75659   1.79819   1.81042
 Alpha virt. eigenvalues --    1.85770   1.86621   1.89572   1.96262   2.02213
 Alpha virt. eigenvalues --    2.03809   2.22625   2.22950   2.23756   2.26931
 Alpha virt. eigenvalues --    2.27399   2.28650   2.29440   2.29843   2.30679
 Alpha virt. eigenvalues --    2.31854   2.32935   2.33683   2.48532   2.48589
 Alpha virt. eigenvalues --    2.48647   2.51691   2.52025   2.52132   2.57038
 Alpha virt. eigenvalues --    2.57191   2.75632   2.79298   2.79459   2.97406
 Alpha virt. eigenvalues --    3.00613   3.00671   3.03977   4.31520   4.34033
 Alpha virt. eigenvalues --    4.40374   4.41484   4.42493   4.43720   4.47571
 Alpha virt. eigenvalues --    4.56539
          Condensed to atoms (all electrons):
               1          2          3          4          5          6
     1  C    5.179984   0.009648   0.407878   0.411197   0.415008  -0.008198
     2  O    0.009648   9.176903  -0.077712  -0.087399  -0.091054   0.012677
     3  H    0.407878  -0.077712   0.579132  -0.040680  -0.040558   0.001012
     4  H    0.411197  -0.087399  -0.040680   0.580068  -0.039130  -0.000208
     5  H    0.415008  -0.091054  -0.040558  -0.039130   0.579233  -0.002121
     6  C   -0.008198   0.012677   0.001012  -0.000208  -0.002121   5.151662
     7  O    0.006767  -0.047320  -0.001824   0.001334   0.002507   0.073494
     8  H   -0.000554  -0.001328   0.000001  -0.000004  -0.000002   0.401382
     9  H    0.000314  -0.000255  -0.000000   0.000001   0.000000   0.401682
    10  H   -0.000669  -0.000356   0.000002  -0.000001  -0.000028   0.395731
    11  H   -0.009173   0.093734   0.001215  -0.000526  -0.000898  -0.013831
    12  C   -0.006858   0.013583  -0.000681  -0.001992   0.001242  -0.000936
    13  O    0.003308  -0.056466   0.000614   0.003041  -0.001862   0.001103
    14  H   -0.000590  -0.000599   0.000001  -0.000030   0.000001   0.000111
    15  H   -0.000561  -0.001522  -0.000002  -0.000003   0.000001   0.000363
    16  H    0.000308  -0.000267   0.000001   0.000001  -0.000000  -0.000053
    17  H   -0.008735   0.095845  -0.001058  -0.000893   0.001279  -0.000608
    18  C   -0.008804   0.016893  -0.001988   0.001105  -0.000842  -0.000159
    19  O    0.006957  -0.055218   0.001099  -0.001785   0.002052  -0.001378
    20  H    0.000372  -0.000544  -0.000002  -0.000000   0.000003  -0.000232
    21  H   -0.000572   0.000261   0.000042   0.000000  -0.000002  -0.000191
    22  H   -0.000586  -0.001116  -0.000002   0.000001  -0.000005   0.000488
    23  H   -0.009654   0.092816  -0.001612   0.001357  -0.000321   0.000850
               7          8          9         10         11         12
     1  C    0.006767  -0.000554   0.000314  -0.000669  -0.009173  -0.006858
     2  O   -0.047320  -0.001328  -0.000255  -0.000356   0.093734   0.013583
     3  H   -0.001824   0.000001  -0.000000   0.000002   0.001215  -0.000681
     4  H    0.001334  -0.000004   0.000001  -0.000001  -0.000526  -0.001992
     5  H    0.002507  -0.000002   0.000000  -0.000028  -0.000898   0.001242
     6  C    0.073494   0.401382   0.401682   0.395731  -0.013831  -0.000936
     7  O    8.903092  -0.059566  -0.056769  -0.050980   0.067728   0.003412
     8  H   -0.059566   0.539223  -0.031674  -0.041681  -0.002239  -0.000698
     9  H   -0.056769  -0.031674   0.504965  -0.028066   0.003912   0.000046
    10  H   -0.050980  -0.041681  -0.028066   0.526520  -0.003985  -0.000008
    11  H    0.067728  -0.002239   0.003912  -0.003985   0.235031   0.001055
    12  C    0.003412  -0.000698   0.000046  -0.000008   0.001055   5.150309
    13  O   -0.005769  -0.000022  -0.000004   0.000056  -0.002395   0.077195
    14  H    0.000959  -0.000061   0.000001  -0.000001   0.000434   0.396622
    15  H    0.000321   0.000182   0.000005  -0.000016  -0.000068   0.399635
    16  H   -0.000025   0.000003  -0.000000   0.000000  -0.000005   0.401727
    17  H   -0.001099   0.000103  -0.000002  -0.000020   0.000530  -0.015171
    18  C    0.001035   0.000177  -0.000056   0.000119  -0.000282  -0.001311
    19  O   -0.005822   0.000434   0.000038   0.001091  -0.002068   0.001633
    20  H    0.000010   0.000001  -0.000000  -0.000003  -0.000002   0.000085
    21  H    0.000009  -0.000001   0.000000  -0.000001  -0.000001  -0.000091
    22  H   -0.000025  -0.000002  -0.000000   0.000007   0.000020  -0.000183
    23  H   -0.000613  -0.000187   0.000006   0.000406   0.000684   0.000190
              13         14         15         16         17         18
     1  C    0.003308  -0.000590  -0.000561   0.000308  -0.008735  -0.008804
     2  O   -0.056466  -0.000599  -0.001522  -0.000267   0.095845   0.016893
     3  H    0.000614   0.000001  -0.000002   0.000001  -0.001058  -0.001988
     4  H    0.003041  -0.000030  -0.000003   0.000001  -0.000893   0.001105
     5  H   -0.001862   0.000001   0.000001  -0.000000   0.001279  -0.000842
     6  C    0.001103   0.000111   0.000363  -0.000053  -0.000608  -0.000159
     7  O   -0.005769   0.000959   0.000321  -0.000025  -0.001099   0.001035
     8  H   -0.000022  -0.000061   0.000182   0.000003   0.000103   0.000177
     9  H   -0.000004   0.000001   0.000005  -0.000000  -0.000002  -0.000056
    10  H    0.000056  -0.000001  -0.000016   0.000000  -0.000020   0.000119
    11  H   -0.002395   0.000434  -0.000068  -0.000005   0.000530  -0.000282
    12  C    0.077195   0.396622   0.399635   0.401727  -0.015171  -0.001311
    13  O    8.890371  -0.052308  -0.057179  -0.056922   0.080374   0.001663
    14  H   -0.052308   0.525798  -0.041612  -0.028252  -0.003786  -0.000110
    15  H   -0.057179  -0.041612   0.537728  -0.031375  -0.002483  -0.000317
    16  H   -0.056922  -0.028252  -0.031375   0.504722   0.003939   0.000065
    17  H    0.080374  -0.003786  -0.002483   0.003939   0.236299   0.001053
    18  C    0.001663  -0.000110  -0.000317   0.000065   0.001053   5.163049
    19  O   -0.004755   0.000036   0.000137  -0.000009  -0.000569   0.064936
    20  H   -0.000043   0.000000   0.000000  -0.000000  -0.000000   0.403431
    21  H    0.000110  -0.000000  -0.000001   0.000000   0.000042   0.399018
    22  H    0.000372  -0.000003   0.000061   0.000000   0.000045   0.398939
    23  H   -0.001009  -0.000014   0.000067  -0.000001   0.000491  -0.015329
              19         20         21         22         23
     1  C    0.006957   0.000372  -0.000572  -0.000586  -0.009654
     2  O   -0.055218  -0.000544   0.000261  -0.001116   0.092816
     3  H    0.001099  -0.000002   0.000042  -0.000002  -0.001612
     4  H   -0.001785  -0.000000   0.000000   0.000001   0.001357
     5  H    0.002052   0.000003  -0.000002  -0.000005  -0.000321
     6  C   -0.001378  -0.000232  -0.000191   0.000488   0.000850
     7  O   -0.005822   0.000010   0.000009  -0.000025  -0.000613
     8  H    0.000434   0.000001  -0.000001  -0.000002  -0.000187
     9  H    0.000038  -0.000000   0.000000  -0.000000   0.000006
    10  H    0.001091  -0.000003  -0.000001   0.000007   0.000406
    11  H   -0.002068  -0.000002  -0.000001   0.000020   0.000684
    12  C    0.001633   0.000085  -0.000091  -0.000183   0.000190
    13  O   -0.004755  -0.000043   0.000110   0.000372  -0.001009
    14  H    0.000036   0.000000  -0.000000  -0.000003  -0.000014
    15  H    0.000137   0.000000  -0.000001   0.000061   0.000067
    16  H   -0.000009  -0.000000   0.000000   0.000000  -0.000001
    17  H   -0.000569  -0.000000   0.000042   0.000045   0.000491
    18  C    0.064936   0.403431   0.399018   0.398939  -0.015329
    19  O    8.911289  -0.057993  -0.054749  -0.057198   0.075173
    20  H   -0.057993   0.505241  -0.029362  -0.030578   0.004062
    21  H   -0.054749  -0.029362   0.530045  -0.040987  -0.004000
    22  H   -0.057198  -0.030578  -0.040987   0.533426  -0.002721
    23  H    0.075173   0.004062  -0.004000  -0.002721   0.241166
 Mulliken charges:
               1
     1  C   -0.386788
     2  O   -1.091203
     3  H    0.175123
     4  H    0.174544
     5  H    0.175497
     6  C   -0.412639
     7  O   -0.830856
     8  H    0.196514
     9  H    0.205856
    10  H    0.201881
    11  H    0.631129
    12  C   -0.418807
    13  O   -0.819471
    14  H    0.203401
    15  H    0.196638
    16  H    0.206143
    17  H    0.614427
    18  C   -0.422284
    19  O   -0.823330
    20  H    0.205555
    21  H    0.200432
    22  H    0.200047
    23  H    0.618192
 Sum of Mulliken charges =  -1.00000
 Mulliken charges with hydrogens summed into heavy atoms:
               1
     1  C    0.138377
     2  O   -1.091203
     6  C    0.191611
     7  O   -0.199727
    12  C    0.187375
    13  O   -0.205045
    18  C    0.183750
    19  O   -0.205138
 Electronic spatial extent (au):  <R**2>=           1749.2956
 Charge=             -1.0000 electrons
 Dipole moment (field-independent basis, Debye):
    X=             -0.5116    Y=             -0.0848    Z=             -3.5834  Tot=              3.6208
 Quadrupole moment (field-independent basis, Debye-Ang):
   XX=            -71.2066   YY=            -70.9300   ZZ=            -54.9923
   XY=              4.6459   XZ=             -1.7151   YZ=             -2.8240
 Traceless Quadrupole moment (field-independent basis, Debye-Ang):
   XX=             -5.4969   YY=             -5.2204   ZZ=             10.7173
   XY=              4.6459   XZ=             -1.7151   YZ=             -2.8240
 Octapole moment (field-independent basis, Debye-Ang**2):
  XXX=             20.4262  YYY=             11.3094  ZZZ=             -6.0282  XYY=            -27.6841
  XXY=             -7.0781  XXZ=            -13.3938  XZZ=             -0.2361  YZZ=             -2.7505
  YYZ=            -11.5343  XYZ=             -4.4398
 Hexadecapole moment (field-independent basis, Debye-Ang**3):
 XXXX=          -1064.2270 YYYY=           -835.0661 ZZZZ=           -547.2448 XXXY=             21.6266
 XXXZ=              6.0076 YYYX=             18.4619 YYYZ=            -31.6573 ZZZX=              2.1393
 ZZZY=              5.1245 XXYY=           -333.8939 XXZZ=           -245.5279 YYZZ=           -224.6182
 XXYZ=             14.6159 YYXZ=            -13.3972 ZZXY=             -3.1963
 N-N= 4.229346108316D+02 E-N=-1.941983024051D+03  KE= 4.582912979879D+02
 Unable to Open any file for archive entry.
 1\1\GINC-SESKSCPN028\SP\RwB97XD\6-31+G(d)\C4H15O4(1-)\KSRF385\24-Dec-2
 019\0\\# wb97xd 6-31+G(d) scrf(solvent=Methanol, smd) scf=sleazy integ
 ral=fine\\predict_snar calculation\\-1,1\C,0,0.232544,0.543582,2.25163
 1\O,0,0.085531,0.281308,0.917752\H,0,0.712893,1.525834,2.419661\H,0,-0
 .742423,0.561155,2.771377\H,0,0.858557,-0.219577,2.74834\C,0,-0.345874
 ,-2.539818,-0.680704\O,0,-0.99896,-2.057167,0.464855\H,0,-0.619456,-1.
 956169,-1.568538\H,0,-0.664193,-3.574251,-0.820925\H,0,0.74268,-2.5046
 11,-0.566741\H,0,-0.612599,-1.14893,0.671277\C,0,-2.352444,1.065862,-1
 .123885\O,0,-1.659273,1.875549,-0.210998\H,0,-2.740481,0.160381,-0.645
 044\H,0,-1.707481,0.765617,-1.959398\H,0,-3.184802,1.656231,-1.510782\
 H,0,-0.960645,1.302048,0.234523\C,0,2.573455,0.911738,-1.173109\O,0,2.
 407726,-0.106931,-0.223068\H,0,3.563633,0.781588,-1.613053\H,0,2.51045
 2,1.905168,-0.713547\H,0,1.817361,0.849565,-1.964694\H,0,1.512146,0.02
 6086,0.223498\\Version=ES64L-G16RevC.01\State=1-A\HF=-462.3255975\RMSD
 =2.745e-05\Dipole=0.1930385,-0.0046682,-1.4113678\Quadrupole=-3.860357
 3,-3.9914871,7.8518444,3.4984672,1.3359301,2.3079065\PG=C01 [X(C4H15O4
 )]\\@
 The archive entry for this job was punched.


 It takes a long time to grow an old friend.
                            -- John Leonard
 Job cpu time:       0 days  0 hours  2 minutes 52.2 seconds.
 Elapsed time:       0 days  0 hours  0 minutes  5.8 seconds.
 File lengths (MBytes):  RWF=    128 Int=      0 D2E=      0 Chk=      8 Scr=      8
 Normal termination of Gaussian 16 at Tue Dec 24 17:45:24 2019.
