# Supplementary material for: Machine learning meets mechanistic modelling for accurate prediction of experimental activation energies
Source: Chem Sci. 2020 Nov 5;12(3):1163–75. doi: 10.1039/d0sc04896h (PMC9528810; doi:10.1039/d0sc04896h)
Supplement: SC-012-D0SC04896H-s002 [file SC-012-D0SC04896H-s002.zip › SC-012-D0SC04896H-s1007.out]

 Entering Gaussian System
 *********************************************
 Gaussian 98:
 frequency output generated by the xtb code
 *********************************************
                         Standard orientation:
 --------------------------------------------------------------------
  Center     Atomic     Atomic              Coordinates (Angstroms)
  Number     Number      Type              X           Y           Z
 --------------------------------------------------------------------
    1          6             0        0.232544    0.543582    2.251631
    2          8             0        0.085531    0.281308    0.917752
    3          1             0        0.712893    1.525834    2.419661
    4          1             0       -0.742423    0.561155    2.771377
    5          1             0        0.858557   -0.219577    2.748340
    6          6             0       -0.345874   -2.539818   -0.680704
    7          8             0       -0.998960   -2.057167    0.464855
    8          1             0       -0.619456   -1.956169   -1.568538
    9          1             0       -0.664193   -3.574251   -0.820925
   10          1             0        0.742680   -2.504611   -0.566741
   11          1             0       -0.612599   -1.148930    0.671277
   12          6             0       -2.352444    1.065862   -1.123885
   13          8             0       -1.659273    1.875549   -0.210998
   14          1             0       -2.740481    0.160381   -0.645044
   15          1             0       -1.707481    0.765617   -1.959398
   16          1             0       -3.184802    1.656231   -1.510782
   17          1             0       -0.960645    1.302048    0.234523
   18          6             0        2.573455    0.911738   -1.173109
   19          8             0        2.407726   -0.106931   -0.223068
   20          1             0        3.563633    0.781588   -1.613053
   21          1             0        2.510452    1.905168   -0.713547
   22          1             0        1.817361    0.849565   -1.964694
   23          1             0        1.512146    0.026086    0.223498
 --------------------------------------------------------------------
     1 basis functions        1 primitive gaussians
     1 alpha electrons        1 beta electrons
 
 Harmonic frequencies (cm**-1), IR intensities (KM/Mole),
 Raman scattering activities (A**4/amu), Raman depolarization ratios,
 reduced masses (AMU), force constants (mDyne/A) and normal coordinates:
                      1                      2                      3
                        a                      a                      a 
 Frequencies --    20.1777                26.4707                29.6221
 Red. masses --     9.6494                11.0896                10.2501
 Frc consts  --     0.0000                 0.0000                 0.0000
 IR Inten    --     0.5514                 0.3154                 0.5641
 Raman Activ --     0.0000                 0.0000                 0.0000
 Depolar     --     0.0000                 0.0000                 0.0000
 Atom AN      X      Y      Z        X      Y      Z        X      Y      Z
   1   6    -0.05  -0.17  -0.05    -0.04   0.15  -0.06     0.13  -0.03  -0.12
   2   8     0.01   0.01  -0.10     0.05   0.19  -0.08     0.12  -0.05  -0.13
   3   1    -0.00  -0.06   0.03    -0.01   0.04  -0.01     0.05  -0.01  -0.04
   4   1    -0.02  -0.05  -0.03    -0.02   0.04  -0.03     0.04   0.00  -0.03
   5   1    -0.03  -0.08  -0.03    -0.02   0.04  -0.01     0.03  -0.01  -0.03
   6   6     0.33  -0.30   0.29     0.11   0.22  -0.18    -0.23  -0.13   0.11
   7   8    -0.28   0.19  -0.26     0.10   0.19  -0.20    -0.35   0.15  -0.05
   8   1     0.29  -0.14  -0.01     0.02   0.06  -0.05     0.04  -0.03   0.01
   9   1     0.05  -0.07   0.11     0.05   0.06  -0.06    -0.15  -0.01   0.03
  10   1     0.08  -0.16   0.27     0.03   0.08  -0.05    -0.07  -0.14   0.10
  11   1    -0.04   0.04  -0.07     0.02   0.05  -0.04    -0.04   0.02  -0.02
  12   6    -0.05   0.18   0.03    -0.35  -0.17   0.26    -0.17  -0.22   0.16
  13   8    -0.11   0.10   0.18    -0.25  -0.03   0.03     0.07  -0.11  -0.15
  14   1     0.03   0.01  -0.04    -0.06  -0.04   0.13    -0.04  -0.03   0.12
  15   1    -0.02   0.13  -0.02    -0.14  -0.06   0.05    -0.10  -0.13   0.03
  16   1    -0.05   0.04   0.06    -0.13  -0.08   0.10    -0.05  -0.07   0.05
  17   1    -0.01   0.02   0.01    -0.03   0.02  -0.01     0.03  -0.02  -0.04
  18   6    -0.02  -0.09  -0.18     0.26  -0.34   0.02     0.29   0.35   0.25
  19   8     0.13   0.13   0.08     0.12  -0.20   0.20     0.14   0.05  -0.13
  20   1     0.01  -0.01  -0.03     0.09  -0.13   0.04     0.09   0.11   0.07
  21   1    -0.06   0.00  -0.12     0.08  -0.07  -0.04     0.11   0.06   0.17
  22   1     0.01  -0.12  -0.06     0.10  -0.12  -0.01     0.09   0.21   0.06
  23   1     0.02   0.02  -0.00     0.02  -0.01   0.02     0.03  -0.00  -0.04
                      4                      5                      6
                        a                      a                      a 
 Frequencies --    36.8022                42.0036                52.6290
 Red. masses --    11.4847                11.5530                11.4815
 Frc consts  --     0.0000                 0.0000                 0.0000
 IR Inten    --     0.7878                 0.5184                 0.3652
 Raman Activ --     0.0000                 0.0000                 0.0000
 Depolar     --     0.0000                 0.0000                 0.0000
 Atom AN      X      Y      Z        X      Y      Z        X      Y      Z
   1   6    -0.07  -0.09   0.10     0.18   0.03   0.07    -0.02  -0.04   0.23
   2   8     0.12  -0.07   0.09     0.11   0.09   0.08     0.01   0.08   0.25
   3   1    -0.03  -0.03   0.05     0.06   0.00   0.02     0.03  -0.03   0.10
   4   1    -0.04  -0.03  -0.01     0.06   0.01   0.04    -0.01   0.01   0.06
   5   1    -0.04  -0.03   0.05     0.06   0.00   0.00    -0.04  -0.05   0.06
   6   6    -0.27   0.09  -0.13    -0.14   0.17  -0.01     0.27   0.17   0.03
   7   8    -0.14   0.09  -0.05    -0.20   0.26  -0.05    -0.14   0.26  -0.24
   8   1    -0.07   0.06  -0.02    -0.00   0.06  -0.00     0.16   0.04  -0.03
   9   1    -0.12   0.04  -0.06    -0.07   0.06  -0.01     0.09   0.05  -0.01
  10   1    -0.07  -0.02  -0.06    -0.04   0.02   0.02     0.07   0.06   0.11
  11   1    -0.00   0.01  -0.00    -0.02   0.05   0.00    -0.03   0.05  -0.01
  12   6     0.05  -0.20   0.09     0.30  -0.20  -0.28     0.11  -0.27   0.11
  13   8     0.23  -0.10  -0.14    -0.40  -0.30   0.30     0.25  -0.01  -0.23
  14   1    -0.00  -0.02   0.08     0.15  -0.16  -0.22     0.02  -0.02   0.13
  15   1    -0.01  -0.12   0.03     0.20   0.11  -0.05     0.02  -0.17   0.05
  16   1     0.02  -0.05   0.01     0.05  -0.11  -0.10     0.04  -0.10  -0.01
  17   1     0.05  -0.02  -0.01    -0.06  -0.03   0.06     0.04   0.02   0.00
  18   6    -0.17  -0.07  -0.25     0.05  -0.02  -0.03    -0.23  -0.00  -0.02
  19   8     0.32   0.40   0.32     0.03  -0.04  -0.05    -0.27  -0.18  -0.21
  20   1    -0.04   0.03  -0.06     0.01  -0.01  -0.01    -0.11  -0.05  -0.10
  21   1    -0.17   0.04  -0.22     0.01  -0.01  -0.01     0.05  -0.02   0.06
  22   1    -0.05  -0.23  -0.06     0.02  -0.00  -0.01    -0.14   0.11   0.06
  23   1     0.07   0.05   0.06     0.01   0.00  -0.00    -0.03  -0.02   0.01
                      7                      8                      9
                        a                      a                      a 
 Frequencies --    94.5725               105.2522               113.9845
 Red. masses --     9.5331                 3.4515                 5.4432
 Frc consts  --     0.0000                 0.0000                 0.0000
 IR Inten    --     0.7652                 0.2929                 0.6981
 Raman Activ --     0.0000                 0.0000                 0.0000
 Depolar     --     0.0000                 0.0000                 0.0000
 Atom AN      X      Y      Z        X      Y      Z        X      Y      Z
   1   6    -0.29  -0.49   0.10     0.30  -0.15  -0.06     0.36  -0.25   0.02
   2   8     0.03   0.20  -0.08    -0.06   0.01  -0.06    -0.16   0.02   0.03
   3   1    -0.06  -0.18   0.20     0.54  -0.26  -0.03    -0.12   0.04   0.01
   4   1    -0.12  -0.18  -0.04     0.08   0.42  -0.03     0.18  -0.37   0.16
   5   1    -0.16  -0.24  -0.03    -0.27  -0.32   0.01     0.38   0.05  -0.16
   6   6    -0.09   0.06   0.12     0.04   0.08   0.02     0.06   0.12   0.05
   7   8     0.20   0.19   0.26     0.00  -0.02   0.04    -0.07   0.02   0.03
   8   1    -0.15  -0.05   0.02    -0.05  -0.01   0.00    -0.02   0.00   0.01
   9   1     0.02  -0.01   0.13     0.08  -0.00   0.03     0.09   0.01   0.03
  10   1    -0.02   0.09  -0.07     0.01   0.10  -0.02     0.01   0.11   0.02
  11   1     0.04   0.07  -0.01    -0.03   0.01   0.01    -0.04   0.01   0.02
  12   6     0.02  -0.06  -0.02    -0.07  -0.01  -0.06    -0.06  -0.02  -0.06
  13   8    -0.11   0.11  -0.07    -0.08   0.06  -0.12    -0.05   0.10  -0.20
  14   1     0.01  -0.01   0.02    -0.02   0.01  -0.00    -0.08   0.05   0.03
  15   1     0.03  -0.03   0.02    -0.02  -0.02  -0.01     0.00  -0.10   0.03
  16   1     0.00  -0.05  -0.04    -0.02  -0.01  -0.03     0.03   0.01  -0.09
  17   1    -0.01   0.06  -0.01    -0.02   0.03  -0.02    -0.04   0.03  -0.00
  18   6     0.22   0.02  -0.12    -0.10   0.01   0.09     0.06  -0.04   0.03
  19   8     0.05   0.02  -0.18    -0.05   0.03   0.13    -0.18   0.05   0.09
  20   1     0.05  -0.05  -0.05     0.02   0.08   0.11     0.12   0.09   0.21
  21   1     0.14   0.00  -0.02    -0.16   0.01   0.00    -0.20   0.00  -0.06
  22   1     0.05   0.06  -0.02     0.04  -0.08  -0.03     0.18  -0.15  -0.14
  23   1     0.03   0.04  -0.04    -0.03  -0.02   0.01    -0.07   0.02  -0.03
                     10                     11                     12
                        a                      a                      a 
 Frequencies --   130.8402               135.7833               140.2443
 Red. masses --     7.2729                 6.5446                 5.1823
 Frc consts  --     0.0000                 0.0000                 0.0000
 IR Inten    --     0.4686                 0.6182                 0.6173
 Raman Activ --     0.0000                 0.0000                 0.0000
 Depolar     --     0.0000                 0.0000                 0.0000
 Atom AN      X      Y      Z        X      Y      Z        X      Y      Z
   1   6     0.17  -0.18   0.04     0.22  -0.02  -0.08     0.09  -0.04   0.05
   2   8     0.13  -0.11   0.04     0.02   0.20  -0.11    -0.10   0.22   0.03
   3   1    -0.00  -0.03   0.03     0.02   0.01  -0.00     0.07  -0.04   0.05
   4   1     0.06  -0.12   0.04     0.09  -0.08   0.03     0.04   0.01   0.04
   5   1     0.10  -0.03  -0.02     0.13   0.00  -0.09     0.01  -0.06  -0.04
   6   6     0.05   0.20   0.07    -0.11  -0.30  -0.09    -0.09  -0.20  -0.10
   7   8     0.04   0.07   0.13     0.05   0.06  -0.16     0.27  -0.04   0.01
   8   1     0.11   0.17   0.06    -0.21  -0.28  -0.10     0.29   0.20   0.05
   9   1    -0.08   0.10  -0.09     0.10  -0.16   0.19    -0.42   0.09  -0.24
  10   1     0.01  -0.06   0.07    -0.03   0.09  -0.14    -0.02  -0.51   0.07
  11   1     0.02   0.01   0.05     0.02   0.02  -0.09     0.09  -0.02  -0.02
  12   6    -0.33   0.20  -0.25     0.10  -0.08   0.05     0.07  -0.08   0.02
  13   8    -0.04  -0.15  -0.21    -0.10   0.17  -0.02    -0.12   0.19  -0.06
  14   1    -0.08   0.02  -0.13     0.04  -0.01   0.05     0.02   0.00   0.05
  15   1    -0.17   0.13  -0.16     0.07  -0.05   0.05     0.06  -0.07   0.05
  16   1    -0.12   0.11   0.05     0.03  -0.07  -0.05     0.03  -0.06  -0.07
  17   1    -0.03  -0.07  -0.08    -0.01   0.08   0.01    -0.03   0.08   0.02
  18   6    -0.14  -0.02   0.06    -0.17  -0.03   0.12     0.01  -0.05  -0.01
  19   8     0.16  -0.02   0.13    -0.01   0.07   0.28    -0.16   0.05   0.06
  20   1    -0.16  -0.13  -0.22    -0.17  -0.17  -0.19     0.00  -0.06   0.01
  21   1     0.20  -0.01   0.06     0.22  -0.00   0.06     0.04  -0.00  -0.02
  22   1    -0.23   0.12   0.19    -0.24   0.12   0.21     0.01   0.00  -0.01
  23   1     0.05  -0.02   0.06    -0.01   0.03   0.07    -0.05   0.04   0.00
                     13                     14                     15
                        a                      a                      a 
 Frequencies --   145.8619               156.8680               168.4184
 Red. masses --     6.9593                 4.2639                10.4372
 Frc consts  --     0.0000                 0.0000                 0.0000
 IR Inten    --     0.7725                 0.5197                 0.3589
 Raman Activ --     0.0000                 0.0000                 0.0000
 Depolar     --     0.0000                 0.0000                 0.0000
 Atom AN      X      Y      Z        X      Y      Z        X      Y      Z
   1   6     0.05   0.03   0.02     0.04  -0.02   0.01     0.07   0.10   0.37
   2   8    -0.23  -0.13   0.09    -0.20  -0.04   0.05     0.11   0.10   0.43
   3   1     0.09  -0.02  -0.05     0.03  -0.01  -0.02     0.07   0.01   0.11
   4   1     0.04   0.10   0.05     0.04   0.00   0.05     0.01   0.08   0.10
   5   1    -0.02  -0.02   0.01     0.03  -0.01  -0.02    -0.02   0.00   0.12
   6   6     0.07   0.09   0.01    -0.01   0.05  -0.01    -0.10  -0.31  -0.11
   7   8    -0.19  -0.22  -0.00    -0.09  -0.15   0.03     0.09   0.07  -0.19
   8   1     0.03   0.05   0.02    -0.02   0.03   0.01    -0.11  -0.21  -0.08
   9   1     0.08   0.02  -0.06     0.04   0.01  -0.03    -0.01  -0.12   0.11
  10   1     0.01   0.07   0.05    -0.00   0.05   0.00    -0.02  -0.04  -0.11
  11   1    -0.08  -0.05   0.04    -0.04  -0.04   0.03     0.06  -0.00  -0.05
  12   6     0.01   0.01   0.00     0.08  -0.09   0.07    -0.24   0.14  -0.17
  13   8    -0.05  -0.04   0.08     0.11   0.11  -0.11     0.01  -0.16  -0.13
  14   1    -0.22   0.12   0.04     0.45  -0.24  -0.04    -0.08   0.03  -0.09
  15   1     0.08  -0.20   0.14    -0.11   0.34  -0.22    -0.12   0.07  -0.10
  16   1     0.16   0.09  -0.20    -0.27  -0.22   0.36    -0.06   0.10   0.03
  17   1    -0.04  -0.03   0.05     0.04   0.05  -0.02    -0.03  -0.06  -0.02
  18   6     0.34  -0.05  -0.22     0.17  -0.02  -0.08     0.18   0.01  -0.09
  19   8    -0.06   0.28   0.03    -0.17   0.17   0.05    -0.10   0.06  -0.10
  20   1     0.02  -0.26  -0.17     0.03  -0.13  -0.03     0.09  -0.01   0.06
  21   1     0.38   0.02  -0.10     0.16   0.02  -0.06     0.01   0.01  -0.05
  22   1    -0.00   0.12   0.03     0.04   0.04  -0.02     0.12  -0.01  -0.09
  23   1    -0.03   0.11  -0.03    -0.06   0.07  -0.02    -0.01   0.06  -0.00
                     16                     17                     18
                        a                      a                      a 
 Frequencies --   264.4445               328.3152               350.2337
 Red. masses --    13.5372                13.9648                14.0143
 Frc consts  --     0.0000                 0.0000                 0.0000
 IR Inten    --     0.1754                 0.5913                 0.7218
 Raman Activ --     0.0000                 0.0000                 0.0000
 Depolar     --     0.0000                 0.0000                 0.0000
 Atom AN      X      Y      Z        X      Y      Z        X      Y      Z
   1   6     0.02   0.04   0.17    -0.00   0.01  -0.03    -0.01  -0.00  -0.02
   2   8    -0.02  -0.02   0.25    -0.49  -0.52   0.12     0.56  -0.51   0.01
   3   1    -0.00   0.02   0.04     0.03   0.02  -0.18    -0.06   0.03  -0.05
   4   1     0.01   0.01   0.07     0.05   0.08   0.09    -0.07   0.02  -0.13
   5   1     0.02   0.03   0.07     0.04   0.05   0.01    -0.04   0.07   0.15
   6   6     0.02  -0.02  -0.03    -0.03  -0.01   0.03    -0.00   0.03   0.02
   7   8    -0.18  -0.29  -0.02     0.29   0.46  -0.04     0.03   0.09   0.00
   8   1     0.00   0.02   0.01    -0.02  -0.07  -0.03    -0.00  -0.00  -0.00
   9   1     0.05  -0.01  -0.06    -0.07  -0.00   0.11    -0.00   0.01   0.01
  10   1     0.00   0.04   0.02     0.00  -0.06  -0.05     0.00   0.01  -0.00
  11   1    -0.07  -0.08   0.04     0.12   0.13  -0.02     0.08  -0.01   0.03
  12   6    -0.01  -0.05  -0.03     0.03  -0.02   0.02    -0.01  -0.03  -0.02
  13   8    -0.33   0.43  -0.18    -0.02   0.07  -0.01    -0.24   0.30  -0.08
  14   1     0.07  -0.01   0.05     0.03  -0.01   0.02     0.03   0.00   0.04
  15   1     0.04  -0.02   0.03     0.02  -0.01   0.01     0.04  -0.02   0.04
  16   1    -0.04  -0.11  -0.06    -0.00  -0.03  -0.01    -0.01  -0.06  -0.06
  17   1    -0.08   0.17   0.00    -0.06  -0.00   0.03    -0.03   0.13  -0.06
  18   6    -0.00   0.06  -0.04     0.02   0.02  -0.03     0.02  -0.03   0.02
  19   8     0.49  -0.17  -0.17     0.17  -0.04  -0.04    -0.33   0.12   0.07
  20   1    -0.02   0.11  -0.07    -0.00   0.02  -0.03     0.02  -0.07   0.05
  21   1    -0.05  -0.01   0.04     0.01  -0.00   0.01     0.04   0.01  -0.03
  22   1    -0.04  -0.01   0.03    -0.01   0.00   0.01     0.04   0.01  -0.04
  23   1     0.15  -0.09   0.00     0.04  -0.08  -0.05    -0.10   0.06   0.04
                     19                     20                     21
                        a                      a                      a 
 Frequencies --   913.0006               931.9386               945.3594
 Red. masses --     1.5356                 1.5937                 1.4940
 Frc consts  --     0.0000                 0.0000                 0.0000
 IR Inten    --     0.5114                 0.6770                 0.4664
 Raman Activ --     0.0000                 0.0000                 0.0000
 Depolar     --     0.0000                 0.0000                 0.0000
 Atom AN      X      Y      Z        X      Y      Z        X      Y      Z
   1   6    -0.01  -0.00  -0.06    -0.01  -0.01  -0.01     0.01   0.03   0.08
   2   8     0.02   0.06  -0.04    -0.10   0.04   0.01     0.05   0.04  -0.00
   3   1     0.00  -0.01   0.01     0.01  -0.01   0.02    -0.01   0.00   0.05
   4   1    -0.01  -0.00  -0.02     0.01  -0.01   0.03    -0.03  -0.01  -0.03
   5   1    -0.02  -0.01  -0.01     0.01  -0.02  -0.04    -0.01  -0.00   0.02
   6   6     0.00  -0.02  -0.01     0.00  -0.01  -0.00     0.01   0.01  -0.01
   7   8    -0.09   0.05  -0.04    -0.09   0.06  -0.05    -0.01   0.00  -0.00
   8   1    -0.00  -0.01  -0.00    -0.00  -0.02  -0.01    -0.01  -0.02  -0.01
   9   1     0.04  -0.01  -0.01     0.03  -0.01  -0.00    -0.00   0.00   0.02
  10   1    -0.01   0.03   0.01    -0.00   0.02   0.00     0.00  -0.02  -0.01
  11   1     0.48  -0.29   0.36     0.49  -0.30   0.42     0.03  -0.03   0.08
  12   6    -0.01   0.01  -0.00     0.02   0.01   0.01     0.00  -0.00   0.00
  13   8     0.08   0.04  -0.07    -0.08  -0.05   0.06    -0.01  -0.00   0.00
  14   1     0.04  -0.00   0.01    -0.01   0.01   0.00    -0.01   0.00  -0.00
  15   1    -0.00   0.00  -0.00     0.01  -0.01   0.02    -0.01  -0.00  -0.00
  16   1    -0.03  -0.03  -0.01     0.03   0.02  -0.01     0.01   0.01   0.00
  17   1    -0.48  -0.21   0.49     0.43   0.15  -0.49     0.03   0.02  -0.01
  18   6     0.01  -0.01   0.00    -0.00   0.01  -0.01    -0.01  -0.01   0.00
  19   8    -0.00  -0.01   0.00     0.00  -0.02  -0.00     0.06   0.10   0.09
  20   1    -0.00   0.01  -0.01    -0.00   0.01  -0.00    -0.01  -0.04  -0.01
  21   1    -0.01  -0.01   0.01    -0.00  -0.00   0.00     0.03   0.01  -0.01
  22   1    -0.01  -0.00   0.01     0.00  -0.01  -0.00    -0.01   0.01   0.02
  23   1     0.00   0.05  -0.01     0.03   0.05   0.05    -0.42  -0.58  -0.66
                     22                     23                     24
                        a                      a                      a 
 Frequencies --  1060.8489              1063.0314              1063.5784
 Red. masses --    12.5294                12.0634                11.9762
 Frc consts  --     0.0000                 0.0000                 0.0000
 IR Inten    --     2.3194                 1.0229                 1.3128
 Raman Activ --     0.0000                 0.0000                 0.0000
 Depolar     --     0.0000                 0.0000                 0.0000
 Atom AN      X      Y      Z        X      Y      Z        X      Y      Z
   1   6     0.02   0.03   0.14     0.00  -0.00  -0.06     0.01  -0.01  -0.01
   2   8    -0.01  -0.02  -0.13     0.01   0.02   0.04     0.02  -0.01   0.01
   3   1     0.00   0.00   0.02    -0.00  -0.00   0.02    -0.01   0.00  -0.01
   4   1    -0.00  -0.00   0.00    -0.01  -0.01  -0.02    -0.01   0.00  -0.02
   5   1    -0.00  -0.00   0.01    -0.01  -0.01  -0.01    -0.00   0.01   0.03
   6   6    -0.20   0.28   0.42    -0.13   0.21   0.29     0.02  -0.05  -0.05
   7   8     0.20  -0.24  -0.42     0.15  -0.17  -0.29    -0.03   0.03   0.06
   8   1    -0.02  -0.06  -0.01    -0.02  -0.05  -0.01     0.00   0.02   0.01
   9   1    -0.12   0.07   0.21    -0.10   0.05   0.17     0.02  -0.01  -0.04
  10   1    -0.02  -0.05  -0.00    -0.01  -0.05  -0.01     0.00   0.01   0.01
  11   1    -0.01  -0.05   0.05    -0.03  -0.03   0.04     0.00   0.01  -0.03
  12   6     0.19   0.13   0.21    -0.22  -0.14  -0.24     0.29   0.18   0.31
  13   8    -0.17  -0.14  -0.21     0.19   0.16   0.23    -0.26  -0.21  -0.31
  14   1    -0.02   0.02  -0.01     0.03  -0.02   0.01    -0.05   0.03  -0.02
  15   1    -0.03   0.02  -0.01     0.03  -0.03   0.02    -0.05   0.03  -0.03
  16   1     0.06   0.08   0.09    -0.07  -0.11  -0.11     0.10   0.16   0.16
  17   1    -0.03   0.02   0.03     0.02  -0.04  -0.02    -0.03   0.06   0.04
  18   6    -0.06  -0.15   0.16     0.14   0.26  -0.29     0.15   0.29  -0.33
  19   8     0.05   0.14  -0.15    -0.10  -0.27   0.28    -0.11  -0.30   0.32
  20   1    -0.00  -0.06   0.06     0.01   0.16  -0.15     0.01   0.18  -0.16
  21   1     0.02  -0.01  -0.00    -0.05   0.00   0.02    -0.06   0.00   0.02
  22   1     0.02  -0.01  -0.01    -0.05   0.00   0.03    -0.05   0.00   0.03
  23   1     0.02   0.01   0.02    -0.05   0.03  -0.03    -0.05   0.04  -0.02
                     25                     26                     27
                        a                      a                      a 
 Frequencies --  1080.1217              1115.3134              1118.6482
 Red. masses --    11.5480                 4.4184                 4.2906
 Frc consts  --     0.0000                 0.0000                 0.0000
 IR Inten    --     1.9799                 0.4953                 0.2899
 Raman Activ --     0.0000                 0.0000                 0.0000
 Depolar     --     0.0000                 0.0000                 0.0000
 Atom AN      X      Y      Z        X      Y      Z        X      Y      Z
   1   6    -0.07  -0.13  -0.66    -0.01   0.03   0.06    -0.01  -0.03   0.02
   2   8     0.07   0.12   0.57     0.02   0.00  -0.07    -0.01   0.02  -0.01
   3   1    -0.01  -0.01  -0.03     0.01  -0.01   0.01    -0.00   0.00  -0.06
   4   1     0.00  -0.01  -0.04     0.01  -0.01   0.03     0.01   0.02   0.02
   5   1    -0.01   0.00  -0.03     0.01  -0.01  -0.03     0.01   0.03   0.03
   6   6     0.04   0.08   0.00    -0.01  -0.01   0.03    -0.23  -0.13   0.21
   7   8     0.01  -0.03  -0.03     0.00  -0.00  -0.02     0.11   0.02  -0.14
   8   1    -0.01  -0.06  -0.05    -0.01   0.02   0.02    -0.00   0.19   0.17
   9   1    -0.10   0.03   0.15     0.01  -0.00  -0.02     0.24  -0.07  -0.34
  10   1     0.02  -0.08  -0.06    -0.00   0.01  -0.00    -0.07   0.21   0.17
  11   1    -0.08  -0.03   0.08     0.02  -0.00  -0.01     0.19  -0.00  -0.19
  12   6     0.06  -0.06   0.03    -0.02   0.17   0.05     0.03  -0.27  -0.09
  13   8    -0.03  -0.01  -0.03    -0.01  -0.08  -0.05     0.03   0.14   0.09
  14   1    -0.07  -0.01  -0.05     0.12   0.03   0.09    -0.19  -0.04  -0.14
  15   1    -0.05   0.01  -0.05     0.09  -0.00   0.10    -0.15  -0.00  -0.16
  16   1     0.06   0.12   0.10    -0.09  -0.17  -0.13     0.13   0.26   0.21
  17   1    -0.00   0.10   0.04    -0.04  -0.13  -0.06     0.05   0.19   0.12
  18   6    -0.08   0.02   0.03    -0.24   0.32  -0.13    -0.07   0.07  -0.03
  19   8     0.02   0.02  -0.02     0.07  -0.19   0.12     0.03  -0.04   0.02
  20   1     0.01  -0.13   0.10     0.03  -0.41   0.32     0.01  -0.11   0.09
  21   1     0.06   0.04  -0.05     0.20   0.16  -0.20     0.06   0.04  -0.05
  22   1     0.05   0.02  -0.05     0.18   0.12  -0.25     0.05   0.03  -0.07
  23   1     0.04  -0.09   0.02     0.09  -0.26   0.19     0.01  -0.08   0.03
                     28                     29                     30
                        a                      a                      a 
 Frequencies --  1126.1933              1140.0611              1141.8082
 Red. masses --     5.6982                 3.7047                 3.7018
 Frc consts  --     0.0000                 0.0000                 0.0000
 IR Inten    --     0.4074                 0.3974                 0.3241
 Raman Activ --     0.0000                 0.0000                 0.0000
 Depolar     --     0.0000                 0.0000                 0.0000
 Atom AN      X      Y      Z        X      Y      Z        X      Y      Z
   1   6    -0.04  -0.05  -0.24     0.00  -0.00  -0.01    -0.00  -0.01  -0.01
   2   8     0.04   0.05   0.26    -0.00  -0.00   0.01     0.00   0.00   0.01
   3   1     0.01  -0.01  -0.03    -0.00   0.00   0.00    -0.00   0.00  -0.01
   4   1     0.01   0.00   0.00    -0.00  -0.00  -0.00    -0.00   0.00  -0.00
   5   1     0.00  -0.00  -0.03    -0.00  -0.00  -0.00     0.00   0.00   0.00
   6   6    -0.19  -0.12   0.19    -0.03   0.01  -0.02    -0.30   0.14  -0.24
   7   8     0.11   0.02  -0.13     0.01  -0.01   0.01     0.15  -0.07   0.13
   8   1    -0.02   0.16   0.15     0.04  -0.02  -0.04     0.40  -0.23  -0.37
   9   1     0.20  -0.06  -0.29     0.01  -0.01   0.02     0.17  -0.07   0.15
  10   1    -0.06   0.18   0.14    -0.01   0.01   0.05    -0.13   0.09   0.53
  11   1     0.10   0.02  -0.20    -0.00  -0.00   0.00     0.02  -0.00   0.00
  12   6    -0.03   0.28   0.08     0.01   0.00  -0.01    -0.07  -0.02   0.09
  13   8    -0.02  -0.15  -0.07    -0.00  -0.00   0.01     0.03   0.01  -0.05
  14   1     0.19   0.05   0.15     0.00   0.01   0.01    -0.03  -0.07  -0.12
  15   1     0.14  -0.00   0.15    -0.01  -0.01  -0.01     0.10   0.11   0.07
  16   1    -0.13  -0.26  -0.21    -0.00  -0.00   0.01     0.03   0.01  -0.06
  17   1    -0.02  -0.16  -0.14     0.00   0.00  -0.00     0.00  -0.00  -0.01
  18   6     0.07  -0.10   0.05    -0.17  -0.25  -0.30     0.01   0.03   0.02
  19   8    -0.02   0.07  -0.03     0.09   0.12   0.15    -0.00  -0.01  -0.01
  20   1    -0.01   0.11  -0.09     0.09   0.15   0.17    -0.01  -0.02  -0.01
  21   1    -0.06  -0.05   0.06     0.03  -0.31   0.50     0.00   0.03  -0.04
  22   1    -0.05  -0.04   0.07     0.11   0.53  -0.26    -0.00  -0.04   0.02
  23   1    -0.04   0.04  -0.10     0.00   0.02   0.01    -0.00  -0.00  -0.00
                     31                     32                     33
                        a                      a                      a 
 Frequencies --  1142.7326              1169.8908              1172.4031
 Red. masses --     3.6921                 4.1530                 4.1890
 Frc consts  --     0.0000                 0.0000                 0.0000
 IR Inten    --     0.3724                 0.5564                 0.5975
 Raman Activ --     0.0000                 0.0000                 0.0000
 Depolar     --     0.0000                 0.0000                 0.0000
 Atom AN      X      Y      Z        X      Y      Z        X      Y      Z
   1   6    -0.00  -0.00  -0.00     0.12   0.42  -0.10    -0.42   0.12   0.02
   2   8     0.00   0.00   0.00    -0.06  -0.23   0.06     0.25  -0.07  -0.01
   3   1     0.00  -0.00  -0.00     0.04  -0.03   0.64     0.23  -0.11  -0.11
   4   1     0.00   0.00   0.01    -0.06  -0.28  -0.16     0.21   0.04   0.58
   5   1     0.00  -0.00  -0.00    -0.15  -0.26  -0.34     0.15  -0.10  -0.49
   6   6    -0.07   0.04  -0.07    -0.02  -0.03   0.01     0.00   0.01  -0.00
   7   8     0.03  -0.02   0.04     0.02   0.03   0.00    -0.00  -0.01   0.00
   8   1     0.11  -0.07  -0.10     0.01   0.02   0.02     0.00  -0.01  -0.01
   9   1     0.04  -0.02   0.05     0.03  -0.01  -0.04    -0.01   0.00   0.01
  10   1    -0.03   0.02   0.14    -0.01   0.03   0.02     0.00  -0.01  -0.00
  11   1     0.00   0.00   0.00    -0.01   0.01  -0.03    -0.01   0.00  -0.00
  12   6     0.25   0.11  -0.31     0.01  -0.02   0.00     0.01  -0.02   0.01
  13   8    -0.12  -0.05   0.16    -0.01   0.02  -0.00    -0.01   0.02  -0.01
  14   1     0.13   0.28   0.46    -0.02  -0.00  -0.01    -0.02  -0.00  -0.02
  15   1    -0.37  -0.40  -0.24    -0.01   0.00  -0.02    -0.01   0.01  -0.01
  16   1    -0.12  -0.06   0.20     0.01   0.03   0.02     0.01   0.02   0.02
  17   1    -0.01  -0.01   0.01    -0.00   0.00   0.01    -0.01   0.00   0.02
  18   6     0.01   0.01   0.02    -0.00   0.00   0.00     0.02  -0.01  -0.01
  19   8    -0.00  -0.01  -0.01     0.00  -0.00  -0.01    -0.02   0.01   0.01
  20   1    -0.00  -0.01  -0.01    -0.00  -0.00   0.00    -0.00   0.02  -0.02
  21   1    -0.00   0.02  -0.03     0.00   0.00  -0.00    -0.01  -0.01   0.01
  22   1    -0.01  -0.03   0.01     0.00  -0.00  -0.00    -0.01  -0.00   0.01
  23   1     0.00  -0.00  -0.00     0.01   0.01   0.02    -0.01  -0.01  -0.03
                     34                     35                     36
                        a                      a                      a 
 Frequencies --  1403.9187              1404.9248              1406.1845
 Red. masses --     2.9412                 2.6554                 2.7515
 Frc consts  --     0.0000                 0.0000                 0.0000
 IR Inten    --     0.3280                 0.1748                 0.1792
 Raman Activ --     0.0000                 0.0000                 0.0000
 Depolar     --     0.0000                 0.0000                 0.0000
 Atom AN      X      Y      Z        X      Y      Z        X      Y      Z
   1   6     0.00  -0.00  -0.01    -0.00  -0.01   0.00    -0.00   0.01  -0.00
   2   8     0.00   0.02  -0.03     0.01  -0.01  -0.02    -0.01  -0.01  -0.03
   3   1    -0.00  -0.00   0.03    -0.00  -0.00   0.01     0.01  -0.00   0.02
   4   1     0.02  -0.00   0.03     0.00   0.01   0.01     0.01  -0.01   0.02
   5   1    -0.00   0.01   0.03     0.00   0.01   0.01    -0.00   0.01   0.02
   6   6    -0.04  -0.00   0.05     0.06  -0.22  -0.21     0.02   0.01  -0.02
   7   8     0.01   0.02   0.00     0.13   0.03  -0.13    -0.01  -0.02   0.00
   8   1     0.06  -0.05  -0.05    -0.20   0.34   0.30    -0.03   0.01   0.02
   9   1     0.08  -0.02  -0.10    -0.27   0.01   0.33    -0.03   0.01   0.05
  10   1     0.01  -0.04  -0.09    -0.07   0.31   0.43    -0.00   0.01   0.04
  11   1    -0.06   0.01   0.10    -0.19   0.01   0.26     0.06  -0.02  -0.07
  12   6     0.04   0.01   0.04     0.01  -0.00   0.01    -0.23  -0.05  -0.21
  13   8     0.01   0.03   0.01    -0.00   0.01   0.00    -0.02  -0.18  -0.08
  14   1    -0.05  -0.02  -0.08    -0.02  -0.00  -0.01     0.32   0.10   0.41
  15   1    -0.07  -0.04  -0.04    -0.02   0.00  -0.02     0.38   0.16   0.26
  16   1    -0.02  -0.06  -0.04    -0.00  -0.02  -0.01     0.10   0.33   0.20
  17   1    -0.02  -0.04  -0.02    -0.01  -0.02  -0.01     0.09   0.29   0.20
  18   6     0.21   0.09  -0.20     0.00   0.05  -0.04     0.04   0.02  -0.04
  19   8    -0.12   0.18  -0.08     0.01   0.01  -0.01    -0.02   0.04  -0.02
  20   1     0.08  -0.23   0.15     0.02  -0.11   0.08     0.02  -0.05   0.03
  21   1    -0.20  -0.19   0.34    -0.03  -0.05   0.10    -0.04  -0.04   0.07
  22   1    -0.24  -0.24   0.27    -0.05  -0.08   0.05    -0.05  -0.05   0.05
  23   1     0.09  -0.44   0.32    -0.00   0.05  -0.04     0.02  -0.09   0.07
                     37                     38                     39
                        a                      a                      a 
 Frequencies --  1408.6420              1415.3438              1418.1978
 Red. masses --     2.2062                 2.3082                 2.2828
 Frc consts  --     0.0000                 0.0000                 0.0000
 IR Inten    --     0.5922                 0.5867                 0.5408
 Raman Activ --     0.0000                 0.0000                 0.0000
 Depolar     --     0.0000                 0.0000                 0.0000
 Atom AN      X      Y      Z        X      Y      Z        X      Y      Z
   1   6     0.00   0.01   0.03     0.02  -0.01   0.04    -0.01  -0.03  -0.01
   2   8     0.00  -0.02   0.04     0.01   0.04   0.04     0.02  -0.01  -0.04
   3   1     0.01   0.01  -0.04    -0.02   0.02  -0.07    -0.02  -0.00   0.05
   4   1    -0.02   0.00  -0.05    -0.03   0.01  -0.06     0.01   0.05   0.03
   5   1     0.01  -0.02  -0.04     0.00  -0.04  -0.07     0.02   0.03   0.02
   6   6     0.05   0.10   0.01     0.00   0.01   0.00    -0.14  -0.13   0.10
   7   8    -0.07  -0.06   0.06    -0.00  -0.01   0.00     0.12   0.12  -0.06
   8   1    -0.04  -0.06  -0.04    -0.01  -0.00   0.00     0.17  -0.06  -0.08
   9   1    -0.04   0.03   0.03    -0.00   0.00  -0.00     0.18  -0.06  -0.30
  10   1     0.01  -0.07  -0.01    -0.00  -0.01   0.01     0.00   0.01  -0.19
  11   1     0.20  -0.03  -0.29    -0.00   0.01  -0.03    -0.44   0.09   0.57
  12   6     0.01  -0.00   0.01     0.07  -0.22  -0.03    -0.03  -0.01  -0.03
  13   8    -0.01   0.01   0.00    -0.07   0.19  -0.00    -0.01  -0.01  -0.01
  14   1    -0.01  -0.00  -0.01    -0.01   0.08   0.19     0.06   0.01   0.06
  15   1    -0.02   0.00  -0.02     0.13   0.17   0.02     0.07   0.01   0.05
  16   1     0.00  -0.01  -0.02     0.14   0.27   0.24     0.02   0.07   0.06
  17   1     0.01  -0.01  -0.02    -0.26  -0.61  -0.45    -0.01   0.01   0.01
  18   6    -0.10   0.18  -0.09     0.01  -0.00   0.00    -0.08   0.05   0.00
  19   8     0.12  -0.06  -0.02    -0.01   0.01   0.00     0.06  -0.06   0.01
  20   1     0.04  -0.37   0.29    -0.01  -0.01  -0.02     0.00  -0.10   0.08
  21   1    -0.01  -0.12   0.29    -0.02  -0.00   0.00     0.04  -0.01   0.05
  22   1    -0.11  -0.27   0.11     0.00   0.01  -0.00     0.00  -0.07  -0.01
  23   1    -0.07   0.46  -0.36    -0.00  -0.04   0.02    -0.03   0.28  -0.19
                     40                     41                     42
                        a                      a                      a 
 Frequencies --  1440.5261              1479.3802              1479.8324
 Red. masses --     2.1339                 1.5456                 1.5481
 Frc consts  --     0.0000                 0.0000                 0.0000
 IR Inten    --     0.3448                 0.0430                 0.0589
 Raman Activ --     0.0000                 0.0000                 0.0000
 Depolar     --     0.0000                 0.0000                 0.0000
 Atom AN      X      Y      Z        X      Y      Z        X      Y      Z
   1   6     0.03   0.05   0.24     0.00  -0.00   0.01     0.00   0.00  -0.00
   2   8     0.02   0.03   0.16     0.00  -0.00   0.00     0.00  -0.00  -0.00
   3   1     0.02   0.06  -0.53    -0.00   0.00  -0.01    -0.00  -0.00   0.01
   4   1    -0.23  -0.11  -0.47    -0.01   0.01  -0.01     0.00  -0.00   0.01
   5   1     0.05  -0.25  -0.48     0.01  -0.00  -0.01    -0.00   0.00   0.01
   6   6    -0.02  -0.03   0.00    -0.13   0.06  -0.11    -0.08   0.05  -0.07
   7   8     0.01   0.00  -0.01    -0.02   0.01  -0.02    -0.01   0.01  -0.02
   8   1     0.04   0.01  -0.00     0.04   0.32   0.20    -0.00   0.20   0.13
   9   1     0.00  -0.01  -0.01     0.46  -0.18   0.32     0.31  -0.12   0.19
  10   1    -0.00   0.03  -0.03     0.02  -0.40  -0.07     0.01  -0.28  -0.02
  11   1    -0.05   0.02   0.09    -0.02   0.00   0.02    -0.02   0.00   0.02
  12   6    -0.02   0.03  -0.01     0.01  -0.01  -0.01    -0.02  -0.03   0.04
  13   8     0.00  -0.02  -0.01     0.00  -0.01  -0.00    -0.01  -0.00   0.00
  14   1     0.03  -0.02  -0.02    -0.05   0.03   0.02     0.07   0.01   0.07
  15   1    -0.00  -0.04   0.02     0.02   0.04  -0.00    -0.07   0.08  -0.09
  16   1    -0.01  -0.01  -0.01    -0.03  -0.03   0.01     0.09   0.04  -0.13
  17   1     0.04   0.08   0.08     0.01   0.02   0.01    -0.00  -0.01  -0.01
  18   6     0.01  -0.01  -0.01     0.04   0.08   0.08    -0.07  -0.10  -0.12
  19   8     0.00   0.01  -0.01     0.01   0.01   0.01    -0.01  -0.02  -0.02
  20   1     0.01   0.01   0.02    -0.15  -0.24  -0.27     0.22   0.34   0.40
  21   1    -0.01   0.00  -0.01    -0.22  -0.07   0.13     0.33   0.10  -0.16
  22   1    -0.02   0.01   0.02     0.19  -0.01  -0.18    -0.27  -0.02   0.26
  23   1    -0.00  -0.04   0.05     0.00   0.02  -0.01     0.00   0.01  -0.01
                     43                     44                     45
                        a                      a                      a 
 Frequencies --  1482.8617              1498.1653              1501.2755
 Red. masses --     1.5495                 1.4973                 1.4963
 Frc consts  --     0.0000                 0.0000                 0.0000
 IR Inten    --     0.0512                 0.0708                 0.0597
 Raman Activ --     0.0000                 0.0000                 0.0000
 Depolar     --     0.0000                 0.0000                 0.0000
 Atom AN      X      Y      Z        X      Y      Z        X      Y      Z
   1   6     0.00  -0.00  -0.00    -0.01  -0.01  -0.01     0.00   0.01  -0.01
   2   8     0.00   0.00   0.00    -0.00  -0.01   0.00    -0.00   0.00   0.00
   3   1    -0.00   0.00   0.00     0.01  -0.01   0.03     0.00  -0.00   0.00
   4   1     0.00   0.00   0.00     0.00   0.02   0.01     0.01  -0.02   0.02
   5   1     0.00  -0.00  -0.00     0.02   0.02   0.01    -0.02  -0.00   0.02
   6   6    -0.00  -0.02   0.02    -0.05  -0.05   0.01    -0.11  -0.14   0.03
   7   8    -0.00  -0.00   0.01    -0.02  -0.01   0.01    -0.04  -0.03   0.03
   8   1     0.06  -0.01  -0.02     0.23   0.12   0.01     0.54   0.25  -0.00
   9   1    -0.06   0.02  -0.01    -0.02  -0.01   0.14    -0.10  -0.01   0.28
  10   1     0.00   0.08  -0.04     0.02   0.14  -0.18     0.03   0.36  -0.41
  11   1    -0.00   0.00  -0.01     0.03  -0.01  -0.05     0.07  -0.02  -0.11
  12   6    -0.12  -0.05   0.16    -0.01   0.04  -0.01    -0.01   0.02  -0.01
  13   8    -0.02  -0.00   0.03    -0.00   0.01   0.00    -0.00   0.01   0.00
  14   1     0.43  -0.11   0.13     0.05  -0.06  -0.08     0.03  -0.04  -0.05
  15   1    -0.33   0.09  -0.29     0.03  -0.13   0.07     0.03  -0.08   0.05
  16   1     0.40   0.24  -0.51    -0.01   0.03   0.08    -0.01   0.02   0.06
  17   1    -0.01  -0.01  -0.01    -0.00  -0.02  -0.03    -0.01  -0.02  -0.02
  18   6     0.03   0.02   0.03     0.15  -0.09  -0.02    -0.08   0.03  -0.00
  19   8     0.00   0.00   0.01     0.04  -0.04   0.01    -0.01   0.02  -0.01
  20   1    -0.06  -0.10  -0.10     0.05  -0.21   0.18    -0.01   0.12  -0.05
  21   1    -0.11  -0.02   0.03    -0.48   0.11  -0.29     0.26  -0.04   0.13
  22   1     0.06   0.03  -0.07    -0.25   0.49   0.19     0.09  -0.24  -0.06
  23   1     0.00  -0.00  -0.00    -0.01   0.10  -0.09    -0.01  -0.04   0.02
                     46                     47                     48
                        a                      a                      a 
 Frequencies --  1503.1343              1515.4850              1517.4852
 Red. masses --     1.5070                 1.5581                 1.5541
 Frc consts  --     0.0000                 0.0000                 0.0000
 IR Inten    --     0.0475                 0.1735                 0.1695
 Raman Activ --     0.0000                 0.0000                 0.0000
 Depolar     --     0.0000                 0.0000                 0.0000
 Atom AN      X      Y      Z        X      Y      Z        X      Y      Z
   1   6     0.00  -0.00  -0.01    -0.16  -0.14   0.05     0.14  -0.16   0.01
   2   8     0.00   0.01   0.00    -0.03  -0.02   0.01     0.02  -0.03   0.00
   3   1    -0.01   0.00   0.01     0.25  -0.15   0.33    -0.58   0.27   0.16
   4   1     0.01   0.00   0.02    -0.15   0.35  -0.34     0.04   0.60   0.09
   5   1    -0.01  -0.00   0.01     0.57   0.36  -0.18    -0.04  -0.20  -0.31
   6   6     0.01   0.04  -0.03     0.00   0.00  -0.00     0.00   0.00  -0.00
   7   8     0.00   0.00  -0.01    -0.00   0.00   0.01    -0.01  -0.00   0.00
   8   1    -0.13  -0.01   0.04     0.00   0.00   0.00     0.01   0.00  -0.00
   9   1     0.07  -0.02  -0.01    -0.01   0.00   0.01    -0.01   0.00   0.01
  10   1    -0.01  -0.13   0.10     0.00   0.01  -0.00     0.00   0.01  -0.00
  11   1    -0.01   0.01  -0.01     0.01  -0.01  -0.03     0.02  -0.01  -0.03
  12   6    -0.10   0.16  -0.01    -0.00   0.00   0.00    -0.00   0.01   0.00
  13   8    -0.01   0.06   0.01     0.00   0.00  -0.00    -0.00  -0.01  -0.00
  14   1     0.39  -0.35  -0.34     0.00  -0.00  -0.00    -0.01   0.00  -0.00
  15   1    -0.00  -0.59   0.20    -0.00  -0.01   0.00    -0.00  -0.00  -0.00
  16   1     0.07   0.23   0.19     0.00   0.00   0.00    -0.01  -0.01  -0.01
  17   1    -0.05  -0.10  -0.08    -0.01  -0.01   0.00     0.01   0.03   0.03
  18   6    -0.02   0.01   0.00    -0.00   0.00  -0.00     0.00  -0.00  -0.00
  19   8    -0.01   0.01  -0.00    -0.00   0.01  -0.00    -0.01   0.00   0.00
  20   1    -0.00   0.04  -0.02    -0.00   0.02  -0.01     0.00   0.01   0.00
  21   1     0.08  -0.01   0.04     0.03  -0.00   0.01     0.01   0.00  -0.00
  22   1     0.03  -0.07  -0.02     0.01  -0.02  -0.01    -0.00  -0.00   0.00
  23   1     0.00  -0.02   0.01     0.00  -0.02   0.03     0.00  -0.02   0.01
                     49                     50                     51
                        a                      a                      a 
 Frequencies --  2537.2223              2563.2482              2697.7952
 Red. masses --     2.0775                 2.0665                 1.8076
 Frc consts  --     0.0000                 0.0000                 0.0000
 IR Inten    --     1.9538                 1.7854                 1.6100
 Raman Activ --     0.0000                 0.0000                 0.0000
 Depolar     --     0.0000                 0.0000                 0.0000
 Atom AN      X      Y      Z        X      Y      Z        X      Y      Z
   1   6     0.02   0.01  -0.00     0.00  -0.02   0.01     0.01   0.01  -0.00
   2   8     0.02  -0.00  -0.01     0.00  -0.02  -0.00     0.01   0.01   0.05
   3   1    -0.00  -0.01   0.01     0.02   0.04  -0.01    -0.12  -0.25  -0.01
   4   1    -0.04  -0.00  -0.00    -0.01  -0.01   0.00     0.21   0.01  -0.08
   5   1     0.01   0.00   0.01    -0.01   0.02   0.01    -0.14   0.18  -0.08
   6   6     0.00  -0.00  -0.00    -0.01   0.00   0.01     0.01  -0.00  -0.00
   7   8    -0.04  -0.09  -0.02     0.08   0.17   0.03    -0.05  -0.11  -0.02
   8   1    -0.00   0.01  -0.01     0.01  -0.02   0.02    -0.01   0.02  -0.02
   9   1    -0.01  -0.02   0.00     0.02   0.03  -0.01    -0.01  -0.03   0.00
  10   1     0.01   0.01   0.00    -0.02  -0.00  -0.00     0.01   0.00   0.00
  11   1     0.14   0.34   0.08    -0.25  -0.64  -0.16     0.18   0.43   0.11
  12   6    -0.00  -0.01  -0.00    -0.01  -0.01  -0.01    -0.00  -0.01  -0.00
  13   8    -0.06   0.06  -0.04    -0.12   0.11  -0.07    -0.10   0.09  -0.06
  14   1    -0.00  -0.01   0.00    -0.00  -0.02   0.01    -0.00  -0.01   0.01
  15   1     0.01  -0.00  -0.01     0.02  -0.01  -0.02     0.02  -0.01  -0.02
  16   1    -0.01   0.01  -0.00    -0.02   0.03  -0.00    -0.03   0.03  -0.01
  17   1     0.24  -0.18   0.15     0.46  -0.36   0.29     0.40  -0.31   0.26
  18   6     0.00  -0.01   0.01    -0.00  -0.00   0.00    -0.00   0.01  -0.00
  19   8    -0.20   0.04   0.09    -0.01   0.00   0.01     0.10  -0.02  -0.05
  20   1    -0.04   0.02   0.01    -0.00   0.00  -0.00     0.03  -0.01  -0.01
  21   1     0.01  -0.02  -0.01     0.00  -0.00  -0.00    -0.00   0.01   0.01
  22   1     0.02   0.00   0.01     0.00  -0.00   0.00    -0.02  -0.00  -0.01
  23   1     0.72  -0.09  -0.37     0.05  -0.01  -0.02    -0.40   0.05   0.21
                     52                     53                     54
                        a                      a                      a 
 Frequencies --  2745.5245              2757.6642              2852.5581
 Red. masses --     1.8468                 1.8541                 1.2996
 Frc consts  --     0.0000                 0.0000                 0.0000
 IR Inten    --     0.5722                 0.5837                 0.2675
 Raman Activ --     0.0000                 0.0000                 0.0000
 Depolar     --     0.0000                 0.0000                 0.0000
 Atom AN      X      Y      Z        X      Y      Z        X      Y      Z
   1   6     0.13   0.24  -0.06     0.25  -0.13  -0.00    -0.01  -0.01  -0.11
   2   8     0.00   0.00  -0.00     0.00  -0.00  -0.00    -0.00  -0.01  -0.03
   3   1    -0.35  -0.71  -0.11     0.08  -0.01   0.00     0.21   0.42   0.04
   4   1    -0.35   0.07   0.17    -0.59  -0.03   0.31    -0.49   0.01   0.23
   5   1     0.25  -0.20   0.14    -0.36   0.50  -0.31     0.31  -0.39   0.22
   6   6    -0.00  -0.00   0.00    -0.00  -0.00   0.00     0.01  -0.00   0.01
   7   8     0.01   0.02   0.00    -0.00  -0.00  -0.00    -0.02  -0.05  -0.01
   8   1     0.00  -0.00   0.00     0.00  -0.00   0.00    -0.01   0.03  -0.04
   9   1     0.00   0.00  -0.00     0.00   0.00   0.00    -0.01  -0.02   0.00
  10   1    -0.00  -0.00  -0.00     0.00   0.00   0.00     0.01   0.00   0.00
  11   1    -0.03  -0.07  -0.02     0.00   0.00   0.00     0.09   0.21   0.05
  12   6     0.00   0.00  -0.00    -0.00   0.00   0.00    -0.01  -0.00   0.01
  13   8     0.00  -0.00   0.00     0.00  -0.00   0.00    -0.04   0.04  -0.02
  14   1     0.00   0.00  -0.00    -0.00   0.00  -0.00    -0.00  -0.01   0.00
  15   1    -0.00   0.00   0.00     0.00  -0.00  -0.00     0.03  -0.01  -0.04
  16   1     0.00  -0.00   0.00     0.00  -0.00   0.00    -0.02   0.02  -0.00
  17   1    -0.01   0.01  -0.01    -0.02   0.01  -0.01     0.17  -0.14   0.11
  18   6     0.00  -0.00  -0.00    -0.00   0.00  -0.00     0.00   0.00   0.00
  19   8    -0.00   0.00   0.00     0.00  -0.00  -0.00     0.05  -0.01  -0.02
  20   1    -0.00   0.00   0.00     0.00  -0.00  -0.00     0.02  -0.00  -0.01
  21   1    -0.00   0.00   0.00     0.00   0.00   0.00    -0.00   0.01   0.01
  22   1     0.00   0.00   0.00     0.00   0.00   0.00    -0.02  -0.00  -0.02
  23   1     0.01  -0.00  -0.00    -0.01   0.00   0.01    -0.20   0.03   0.10
                     55                     56                     57
                        a                      a                      a 
 Frequencies --  2881.5164              2884.2337              2885.3273
 Red. masses --     1.8532                 1.9151                 1.8538
 Frc consts  --     0.0000                 0.0000                 0.0000
 IR Inten    --     0.4308                 0.4034                 0.4675
 Raman Activ --     0.0000                 0.0000                 0.0000
 Depolar     --     0.0000                 0.0000                 0.0000
 Atom AN      X      Y      Z        X      Y      Z        X      Y      Z
   1   6    -0.00   0.00   0.00     0.00   0.00   0.00     0.00  -0.00   0.00
   2   8     0.00   0.00   0.00     0.00  -0.00   0.00     0.00   0.00   0.00
   3   1    -0.01  -0.02  -0.00    -0.00  -0.00  -0.00    -0.01  -0.01  -0.00
   4   1     0.02  -0.00  -0.01     0.00   0.00  -0.00     0.02  -0.00  -0.01
   5   1    -0.01   0.01  -0.01    -0.00   0.00  -0.00    -0.01   0.01  -0.01
   6   6    -0.01   0.01  -0.01    -0.03   0.03  -0.04     0.14  -0.14   0.18
   7   8     0.00   0.00  -0.00     0.00  -0.00  -0.00     0.00   0.01   0.01
   8   1     0.01  -0.02   0.03     0.05  -0.12   0.17    -0.21   0.48  -0.69
   9   1    -0.00   0.00  -0.00    -0.01  -0.01  -0.01     0.05   0.03   0.04
  10   1     0.01   0.00   0.00     0.07   0.01   0.00    -0.32  -0.05  -0.01
  11   1    -0.00  -0.01  -0.00     0.00   0.00   0.00    -0.02  -0.03  -0.01
  12   6    -0.19  -0.01   0.20     0.00  -0.00  -0.00    -0.01  -0.00   0.01
  13   8     0.01   0.00   0.01     0.00  -0.00  -0.00     0.00  -0.00   0.00
  14   1     0.09   0.31  -0.14    -0.00  -0.00   0.00     0.00   0.02  -0.01
  15   1     0.54  -0.25  -0.66    -0.01   0.00   0.01     0.02  -0.01  -0.02
  16   1     0.01  -0.04   0.06     0.00   0.00  -0.00    -0.00  -0.00   0.00
  17   1    -0.02   0.02  -0.02    -0.00   0.00  -0.00    -0.01   0.01  -0.01
  18   6    -0.00   0.00   0.00     0.12   0.16   0.20     0.03   0.04   0.05
  19   8    -0.00   0.00   0.00     0.00   0.00   0.01    -0.00   0.00   0.00
  20   1    -0.00   0.00   0.00     0.01   0.03   0.04     0.00   0.01   0.01
  21   1     0.00  -0.01  -0.00     0.07  -0.57  -0.26     0.02  -0.14  -0.07
  22   1     0.00   0.00   0.00    -0.49  -0.03  -0.47    -0.12  -0.01  -0.11
  23   1     0.01  -0.00  -0.01    -0.00  -0.00  -0.01     0.01  -0.00  -0.01
                     58                     59                     60
                        a                      a                      a 
 Frequencies --  2914.3612              2922.3588              2926.0830
 Red. masses --     1.5083                 1.5760                 1.5816
 Frc consts  --     0.0000                 0.0000                 0.0000
 IR Inten    --     0.3974                 0.3645                 0.3556
 Raman Activ --     0.0000                 0.0000                 0.0000
 Depolar     --     0.0000                 0.0000                 0.0000
 Atom AN      X      Y      Z        X      Y      Z        X      Y      Z
   1   6     0.00  -0.00   0.00     0.00  -0.00  -0.00     0.00   0.00  -0.00
   2   8    -0.00   0.00   0.00    -0.00   0.00  -0.00    -0.00  -0.00  -0.00
   3   1    -0.00  -0.01  -0.00     0.00   0.01   0.00     0.00   0.00   0.00
   4   1     0.01  -0.00  -0.00    -0.01  -0.00   0.00    -0.01   0.00   0.00
   5   1    -0.01   0.01  -0.00     0.00  -0.00   0.00     0.00  -0.00   0.00
   6   6     0.00  -0.00   0.00    -0.00  -0.00  -0.00     0.21   0.08  -0.02
   7   8     0.00   0.00   0.00    -0.00  -0.00  -0.00     0.01  -0.01  -0.02
   8   1     0.00  -0.00   0.00     0.00  -0.00   0.00     0.13  -0.17   0.27
   9   1     0.00   0.00   0.00     0.00   0.00   0.00     0.00  -0.08  -0.01
  10   1    -0.02  -0.00  -0.00     0.00   0.00   0.00    -0.90  -0.02  -0.12
  11   1    -0.00  -0.01  -0.00     0.00   0.00  -0.00     0.01   0.03   0.00
  12   6    -0.00  -0.00   0.00     0.00  -0.22   0.06    -0.00   0.00  -0.00
  13   8     0.00  -0.00   0.00    -0.02  -0.01  -0.01    -0.00   0.00  -0.00
  14   1     0.00   0.01  -0.00     0.32   0.73  -0.42    -0.00   0.00   0.00
  15   1     0.00  -0.00  -0.00    -0.21   0.05   0.28     0.00   0.00   0.00
  16   1    -0.00  -0.00   0.00    -0.08   0.03  -0.02     0.00  -0.00   0.00
  17   1    -0.00   0.00  -0.00     0.03  -0.02   0.01     0.00  -0.00   0.00
  18   6     0.16  -0.14   0.01    -0.00   0.00  -0.00    -0.00   0.00  -0.00
  19   8    -0.01  -0.02   0.02     0.00   0.00  -0.00     0.00   0.00  -0.00
  20   1    -0.09  -0.00   0.05     0.00  -0.00  -0.00    -0.00  -0.00  -0.00
  21   1    -0.01   0.63   0.33    -0.00  -0.00  -0.00    -0.00  -0.01  -0.00
  22   1    -0.45  -0.08  -0.48     0.00   0.00   0.01     0.01   0.00   0.01
  23   1     0.04  -0.00  -0.02    -0.00   0.00   0.00    -0.00   0.00   0.00
                     61                     62                     63
                        a                      a                      a 
 Frequencies --  2979.9376              2981.0908              2981.9221
 Red. masses --     1.6146                 1.6114                 1.6159
 Frc consts  --     0.0000                 0.0000                 0.0000
 IR Inten    --     0.2309                 0.2608                 0.1753
 Raman Activ --     0.0000                 0.0000                 0.0000
 Depolar     --     0.0000                 0.0000                 0.0000
 Atom AN      X      Y      Z        X      Y      Z        X      Y      Z
   1   6    -0.00   0.00  -0.00    -0.00  -0.00  -0.00    -0.00  -0.00  -0.00
   2   8    -0.00  -0.00   0.00     0.00  -0.00  -0.00    -0.00   0.00  -0.00
   3   1     0.00   0.00   0.00     0.00   0.00   0.00     0.00   0.01   0.00
   4   1    -0.00   0.00   0.00    -0.00   0.00   0.00    -0.01   0.00   0.00
   5   1     0.00  -0.00   0.00     0.00  -0.00   0.00     0.00  -0.01   0.00
   6   6    -0.07  -0.21  -0.04    -0.01  -0.02  -0.00    -0.01  -0.04  -0.01
   7   8    -0.00  -0.02  -0.01    -0.00  -0.00  -0.00    -0.00  -0.01  -0.00
   8   1     0.01  -0.08   0.06     0.00  -0.01   0.01     0.00  -0.02   0.01
   9   1     0.28   0.89   0.11     0.03   0.10   0.01     0.06   0.18   0.02
  10   1    -0.08  -0.04  -0.01    -0.01  -0.00  -0.00    -0.01  -0.01  -0.00
  11   1     0.02   0.05   0.01     0.00   0.01   0.00     0.01   0.02   0.01
  12   6     0.03  -0.02   0.01     0.07  -0.05   0.03    -0.16   0.11  -0.08
  13   8     0.00   0.00   0.00     0.01  -0.00   0.01    -0.02   0.00  -0.01
  14   1    -0.00  -0.02   0.01     0.00  -0.03   0.02    -0.00   0.07  -0.04
  15   1     0.01  -0.01  -0.01     0.03  -0.02  -0.02    -0.07   0.04   0.05
  16   1    -0.10   0.08  -0.05    -0.28   0.20  -0.13     0.66  -0.48   0.30
  17   1    -0.00   0.00  -0.00    -0.01   0.01  -0.01     0.04  -0.03   0.03
  18   6    -0.04   0.00   0.02     0.19  -0.02  -0.09     0.07  -0.01  -0.04
  19   8    -0.00  -0.00   0.00     0.01   0.01  -0.01     0.01   0.00  -0.01
  20   1     0.16  -0.02  -0.07    -0.80   0.12   0.35    -0.31   0.05   0.13
  21   1    -0.01   0.01   0.01     0.04  -0.07  -0.04     0.01  -0.03  -0.02
  22   1    -0.02   0.00  -0.01     0.09  -0.00   0.04     0.03  -0.00   0.02
  23   1     0.00   0.00  -0.00    -0.04   0.01   0.02    -0.02   0.00   0.01
