# Supplementary material for: Machine learning meets mechanistic modelling for accurate prediction of experimental activation energies
Source: Chem Sci. 2020 Nov 5;12(3):1163–75. doi: 10.1039/d0sc04896h (PMC9528810; doi:10.1039/d0sc04896h)
Supplement: SC-012-D0SC04896H-s002 [file SC-012-D0SC04896H-s002.zip › SC-012-D0SC04896H-s1010.out]

      -----------------------------------------------------------      
     |                   =====================                   |     
     |                           x T B                           |     
     |                   =====================                   |     
     |                         S. Grimme                         |     
     |          Mulliken Center for Theoretical Chemistry        |     
     |                    University of Bonn                     |     
     |                  Version 6.2 (SAW190828)                  |     
      -----------------------------------------------------------      

   This program is distributed in the hope that it will be useful,
   but WITHOUT ANY WARRANTY; without even the implied warranty of
   MERCHANTABILITY or FITNESS FOR A PARTICULAR PURPOSE.
   
   FOR NON-COMMERCIAL, ACADEMIA USE ONLY.
   
   Cite this work as:
   * S. Grimme, C. Bannwarth, P. Shushkov, J. Chem. Theory Comput., 2017,
     13, 1989-2009. DOI: 10.1021/acs.jctc.7b00118
   * C. Bannwarth, S. Ehlert and S. Grimme., J. Chem. Theory Comput., 2019,
     15, 1652-1671. DOI: 10.1021/acs.jctc.8b01176
   * P. Pracht, E. Caldeweyher, S. Ehlert, S. Grimme, ChemRxiv, 2019, preprint.
     DOI: 10.26434/chemrxiv.8326202.v1
   
   for DFT-D4:
   * E. Caldeweyher, C. Bannwarth and S. Grimme, J. Chem. Phys., 2017,
     147, 034112. DOI: 10.1063/1.4993215
   * E. Caldeweyher, S. Ehlert, A. Hansen, H. Neugebauer, S. Spicher,
     C. Bannwarth and S. Grimme, J. Chem. Phys., 2019, 150, 154122.
     DOI: 10.1063/1.5090222
   
   for sTDA-xTB:
   * S. Grimme and C. Bannwarth, J. Chem. Phys., 2016, 145, 054103.
     DOI: 10.1063/1.4959605
   
   in the mass-spec context:
   * V. Asgeirsson, C. Bauer and S. Grimme, Chem. Sci., 2017, 8, 4879.
     DOI: 10.1039/c7sc00601b
   
   for metadynamics refer to:
   * S. Grimme, J. Chem. Theory Comput., 2019, 155, 2847-2862
     DOI: 10.1021/acs.jctc.9b00143
   
   with help from (in alphabetical order)
   C. Bannwarth, F. Bohle, G. Brandenburg, E. Caldeweyher, M. Checinski,
   S. Dohm, S. Ehlert, S. Ehrlich, F. März, H. Neugebauer, J. Pisarek,
   P. Pracht, P. Shushkov, and S. Spicher.
   
Usage: xtb [options] <geometry> [options]

<geometry> may be provided as valid TM coordinate file (*coord in Bohr) or
in xmol format (*xyz in Ångström).

Options:

   -c,--chrg INT     specify molecular charge as INT,
                     overrides .CHRG file and xcontrol option
   -u,--uhf INT      specify Nalpha-Nbeta as INT,
                     overrides .UHF file and xcontrol option

   -a,--acc REAL     accuracy for SCC calculation, lower is better (default = 1.0)

      --iteration INT number of iterations in SCC (default = 250)

      --cycles       number of cycles in ANCopt (default = automatic)

      --gfn INT      specify parametrisation of GFN-xTB (default = 2)

      --qmdff        use QMDFF for single point (needs solvent-file)

      --tm           use TURBOMOLE for single point (needs control-file)

      --orca         use ORCA for single point (writes ORCA input)

      --mopac        use MOPAC for single point (writes MOPAC input)

      --periodic     uses periodic boundary conditions (in developement)

      --etemp REAL   electronic temperature (default = 300K)

      --vparam FILE  Parameter file for vTB calculation

      --xparam FILE  Parameter file for xTB calculation (not used)

   -g,--gbsa [SOLVENT [STATE]] generalized born (GB) model with
                     solvent accessable surface area (SASA) model

      --pop          requests printout of Mulliken population analysis

      --molden       requests printout of molden file

      --dipole      requests dipole printout

      --wbo          requests Wiberg bond order printout

      --lmo          requests localization of orbitals

      --fod          requests FOD calculation, adjusts
                     electronic temperature to 12500 K if possible

      --scc, --sp    performs a single point calculation

      --vip          performs calculation of ionisation potential

      --vea          performs calculation of electron affinity

      --vipea        performs calculation of IP and EA

      --vomega       performs calculation of electrophilicity index

      --vfukui       calculate Fukui indicies using GFN-xTB

      --esp          calculate electrostatic potential on VdW-grid

      --stm          calculate STM image

      --grad         performs a gradient calculation

   -o,--opt [LEVEL]  call ancopt(3) to perform a geometry optimization,
                     levels from crude, sloppy, loose, normal (default),
                     tight, verytight to extreme can be chosen

      --optts [LEVEL] [ROOT] call ancopt(3) to perform a transition state
                     optimization, may need to perform a hessian calculation first

      --hess         perform a numerical hessian calculation on input geometry

      --ohess [LEVEL] perform a numerical hessian calculation on
                     an ancopt(3) optimized geometry

      --md           molecular dynamics simulation on start geometry

      --omd          molecular dynamics simulation on ancopt(3) optimized
                     geometry, a loose optimization level will be chosen.

      --metadyn [INT] meta dynamics simulation on start geometry
                     saving INT snapshots to bias the simulation

      --siman        conformational search by simulated annealing based on
                     molecular dynamics. Conformers are optimized with ancopt.

      --modef INT    modefollowing algorithm.  INT specifies the mode
                     that should be used for the modefollowing.

   -I,--input FILE   use FILE as input source for xcontrol(7) instructions

      --namespace STRING give this xtb(1) run a namespace.
                     All files, even temporary ones, will be named accordingly
                     (might not work everywhere).

      --[no]copy     copies the xcontrol file at startup (default = true)

      --[no]restart  restarts calculation from xtbrestart (default = true)

   -P,--parallel INT number of parallel processes

      --define       performs automatic check of input and terminate

      --version      print version and terminate

      --citation     print citation and terminate

      --license      print license and terminate

   -v,--verbose      be more verbose (not supported in every unit)

   -h,--help         show this message

Useful Maschine Settings:

export MKL_NUM_THREADS=<NCORE>
export OMP_THREAD_LIMIT=<NCORE>
export OMP_NUM_THREADS=${OMP_THREAD_LIMIT},1
export OMP_STACKSIZE=500m
ulimit -s unlimited

Output Conventions:

total energies are given in atomic units (Eh)
gaps/HL energies are given in eV

More information can be obtained by `man 1 xtb` and `man 7 xcontrol`
or at https://xtb-docs.readthedocs.io/en/latest/contents.html

 * started run on 2019/12/24 at 17:45:17.695     

           -------------------------------------------------
          |                Calculation Setup                |
           -------------------------------------------------

          command line arguments for : /projects/cp/programs/xtb/default/bin/xtb
            ->   1 is file 'xtb.xyz'
            ->   2 is flag --ohess
            ->   3 is flag --chrg -1
            ->   4 is flag --etemp 300
            ->   5 is flag --gbsa methanol
            ->   6 is flag --gfn 2
            ->   7 is flag --input xcontrol
            ->   8 is flag --verbose
          hostname                   : seskscpn028.prim.scp
          coordinate file            : xtb.xyz
          xtbhome directory          : /projects/cp/programs/xtb/default
          path for xtb               : /projects/cp/programs/xtb/default:/home/ksrf385
          xcontrol input file        : xcontrol
          global configurations file : /projects/cp/programs/xtb/default/.xtbrc
          omp threads                :                     2
          number of atoms            :                    23
          number of electrons        :                    56
          charge                     :                    -1
          spin                       :                   0.0
          first test random number   :      0.66647284228829
          a pointer address          :            0x3F2A9DF7
          random memory content      :      3FE553BEDAA99CB1

$$$$$$$$$$$$$$$$$$$$$$$$$$$$$$$$$$$$$$$$$$$$$$$$$$$$$$$$$$$$$$$$$$$$$$$$
 CONSTRAINTS & SCANS: DEBUG SECTION
$$$$$$$$$$$$$$$$$$$$$$$$$$$$$$$$$$$$$$$$$$$$$$$$$$$$$$$$$$$$$$$$$$$$$$$$
$$$$$$$$$$$$$$$$$$$$$$$$$$$$$$$$$$$$$$$$$$$$$$$$$$$$$$$$$$$$$$$$$$$$$$$$

molecular fragmentation (1/2 indicates fragments):
11111222222222222222222
# atoms in fragment 1/2:     5    18
 fragment masses (1/2) :       31.03       96.13
CMA distance (Bohr)    :   4.082
constraining FC (au)   :  0.0500
           ------------------------------------------------- 
          |                 G F N 2 - x T B                 |
          | Geometry, Frequencies, Noncovalent interactions |
          |            JCTC 2019 parametrisation            |
           ------------------------------------------------- 
             k(s)              :                1.8500
             k(p)              :                2.2300
             k(d)              :                2.2300
             k(f)              :                2.0000
             kEN (H0ij)        :               -2.0000
             D4 a1             :                0.5200
             D4 a2             :                5.0000
             D4 s6             :                1.0000
             D4 s8             :                2.7000
             D4 s9             :                5.0000
             alphaj            :                2.0000

  Z AO/shell   Hii/eV     exponent
  1     Wed Apr 25 08:07:45 CEST 2018   EN: 2.200 GM2: 0.406  GM3: 0.0800  RAES: 1.40
     1s    -10.707211    1.230000
  6     Wed Apr 25 08:07:45 CEST 2018   EN: 2.550 GM2: 0.538  GM3: 0.1500  RAES: 3.00
     2s    -13.970922    2.096432
     2p    -10.063292    1.800000
  8     Wed Apr 25 08:07:45 CEST 2018   EN: 3.440 GM2: 0.452  GM3:-0.0517  RAES: 1.80
     2s    -20.229985    2.439742
     2p    -15.503117    2.137023

 Solvent             : methanol
 Using internal parameter file: .param_gbsa2_methanol
 Gsolv ref. state (COSMO-RS): gsolv [1 M gas/solution]
 temperature (mdtemp)       :    298.150000000000     
 dielectric constant        :    32.7000000000000     
 rho                        :   0.792000000000000     
 mass                       :    32.0400000000000     
 surface tension            :    15.5689454083859     
 probe radius               :   0.734313640000000     
 vdW radii scaling          :    1.00000000000000     
 Gshift (Eh)                :   3.356929522724719E-003
 c1                         :    1.60873753000000     
 soset                      :   2.992480000000000E-003
 HB correction              :  T
           ------------------------------------------------- 
          |        Self-Consistent Charge Iterations        |
           ------------------------------------------------- 

          ...................................................
          :                      SETUP                      :
          :.................................................:
          :  # basis functions                  47          :
          :  # atomic orbitals                  47          :
          :  # shells                           31          :
          :  # electrons                        56          :
          :  max. iterations                   250          :
          :  Hamiltonian                  GFN2-xTB          :
          :  restarted?                      false          :
          :  GBSA solvation                   true          :
          :  PC potential                    false          :
          :  electronic temp.          300.0000000     K    :
          :  accuracy                    1.0000000          :
          :  -> integral cutoff          0.2500000E+02      :
          :  -> integral neglect         0.1000000E-07      :
          :  -> SCF convergence          0.1000000E-05 Eh   :
          :  -> wf. convergence          0.1000000E-03 e    :
          :  Broyden damping             0.4000000          :
          ...................................................

 iter      E             dE          RMSdq      gap      omega  full diag
   1    -32.8826589 -0.328827E+02  0.465E+00   12.05       0.0  T
   2    -32.9866186 -0.103960E+00  0.222E+00   11.36       1.0  T
   3    -32.9886981 -0.207950E-02  0.945E-01   11.18       1.0  T
   4    -32.9891302 -0.432151E-03  0.197E-01   11.17       1.0  T
   5    -32.9891895 -0.592324E-04  0.362E-02   11.33       1.0  T
   6    -32.9891954 -0.589966E-05  0.178E-02   11.31       1.2  T
   7    -32.9891962 -0.807911E-06  0.334E-03   11.32       6.2  T
   8    -32.9891962 -0.385830E-07  0.164E-03   11.31      12.7  T
   9    -32.9891962 -0.840426E-08  0.190E-04   11.32     109.5  T
  10    -32.9891962 -0.508322E-10  0.996E-05   11.32     209.4  T

   *** convergence criteria satisfied after 10 iterations ***

         #    Occupation            Energy/Eh            Energy/eV
      -------------------------------------------------------------
         1        2.0000           -0.6618467             -18.0098
       ...           ...                  ...                  ...
        22        2.0000           -0.4388620             -11.9420
        23        2.0000           -0.4303772             -11.7112
        24        2.0000           -0.3923780             -10.6771
        25        2.0000           -0.3905772             -10.6281
        26        2.0000           -0.3877171             -10.5503
        27        2.0000           -0.3492431              -9.5034
        28        2.0000           -0.3491521              -9.5009 (HOMO)
        29                          0.0666897               1.8147 (LUMO)
        30                          0.1054285               2.8689
        31                          0.1079386               2.9372
        32                          0.1312437               3.5713
        33                          0.1439610               3.9174
       ...                                ...                  ...
        47                          0.2984555               8.1214
      -------------------------------------------------------------
                  HL-Gap            0.4158418 Eh           11.3156 eV
             Fermi-level           -0.1412312 Eh           -3.8431 eV

 SCC (total)                   0 d,  0 h,  0 min,  0.015 sec
 SCC setup                      ...        0 min,  0.001 sec (  5.062%)
 Dispersion                     ...        0 min,  0.000 sec (  1.034%)
 integral evaluation            ...        0 min,  0.002 sec ( 16.161%)
 zeroth order Hamiltonian       ...        0 min,  0.000 sec (  0.624%)
 iterations                     ...        0 min,  0.007 sec ( 45.867%)
 molecular gradient             ...        0 min,  0.004 sec ( 24.160%)
 printout                       ...        0 min,  0.001 sec (  6.776%)

         :::::::::::::::::::::::::::::::::::::::::::::::::::::
         ::                     SUMMARY                     ::
         :::::::::::::::::::::::::::::::::::::::::::::::::::::
         :: total energy             -32.739233124939 Eh    ::
         :: total w/o Gsasa/hb       -32.729674600748 Eh    ::
         :: gradient norm              0.000169021810 Eh/a0 ::
         :: HOMO-LUMO gap             11.315631523329 eV    ::
         ::.................................................::
         :: HOMO orbital eigv.        -9.500913095770 eV    ::
         :: LUMO orbital eigv.         1.814718427558 eV    ::
         ::.................................................::
         :: SCC energy               -32.996422219643 Eh    ::
         :: -> isotropic ES            0.254994861680 Eh    ::
         :: -> anisotropic ES         -0.010484787591 Eh    ::
         :: -> anisotropic XC         -0.002083350167 Eh    ::
         :: -> dispersion             -0.012541750490 Eh    ::
         :: -> Gsolv                  -0.095832270785 Eh    ::
         ::    -> Gborn               -0.086273746594 Eh    ::
         ::    -> Gsasa               -0.010582936493 Eh    ::
         ::    -> Ghb                 -0.002332517221 Eh    ::
         ::    -> Gshift               0.003356929523 Eh    ::
         :: repulsion energy           0.256996936706 Eh    ::
         :: add. restraining           0.000000000000 Eh    ::
         ::.................................................::
         :: atomisation energy         5.282302592842 Eh    ::
         :::::::::::::::::::::::::::::::::::::::::::::::::::::

      ----------------------------------------------------------- 
     |                   =====================                   |
     |                        A N C O P T                        |
     |                   =====================                   |
     |               Approximate Normal Coordinate               |
     |                Rational Function Optimizer                |
      ----------------------------------------------------------- 

          ...................................................
          :                      SETUP                      :
          :.................................................:
          :   optimization level            normal          :
          :   max. optcycles                   200          :
          :   ANC micro-cycles                  20          :
          :   degrees of freedom                63          :
          :.................................................:
          :   RF solver                   davidson          :
          :   input Hessian                  false          :
          :   write xtbopt.log                true          :
          :   linear?                        false          :
          :   energy convergence         0.5000000E-05 Eh   :
          :   grad. convergence          0.1000000E-02 Eh/α :
          :   maximium RF displ.         2.0000000          :
          :   Hlow (freq-cutoff)         0.5000000E-02      :
          :   Hmax (freq-cutoff)         5.0000000          :
          :   S6 in model hess.         20.0000000          :
          ...................................................

generating ANC from model Hessian ...
Using Lindh-Hessian (1995)
 Shifting diagonal of input Hessian by   4.841607972983466E-003
 Lowest  eigenvalues of input Hessian
   -0.000000   -0.000000   -0.000000    0.000000    0.000000    0.000000
    0.005000    0.005140    0.005311    0.005687    0.005924    0.006096
    0.006295    0.006348    0.007058    0.007524    0.007798    0.008288
 Highest eigenvalues
    1.207550    1.208010    1.467642    1.471744    1.475529    1.525481
 

........................................................................
.............................. CYCLE    1 ..............................
........................................................................
   1    -32.9891962 -0.329892E+02  0.306E-05   11.32       0.0  T
   2    -32.9891962 -0.257927E-11  0.172E-05   11.32    1211.7  T
   3    -32.9891962 -0.532907E-12  0.624E-06   11.32    3342.6  T
     SCC iter.                  ...        0 min,  0.002 sec
     gradient                   ...        0 min,  0.004 sec
 * total energy  :   -32.7392331 Eh     change       -0.1859668E-07 Eh
   gradient norm :     0.0001684 Eh/α   predicted     0.0000000E+00 (-100.00%)
   displ. norm   :     0.0162144 α      lambda       -0.9326995E-06
   maximum displ.:     0.0069060 α      in ANC's #4, #1, #13, ...

   *** GEOMETRY OPTIMIZATION CONVERGED AFTER 1 ITERATIONS ***

------------------------------------------------------------------------
 total energy gain   :        -0.0000000 Eh       -0.0000 kcal/mol
 total RMSD          :         0.0000000 a0        0.0000 Å
 total power (kW/mol):        -0.0000488 (step)   -0.0028 (real)
------------------------------------------------------------------------

 ANCopt (total)                0 d,  0 h,  0 min,  0.018 sec
 optimizer setup                ...        0 min,  0.000 sec (  0.937%)
 model hessian                  ...        0 min,  0.007 sec ( 40.064%)
 ANC generation                 ...        0 min,  0.001 sec (  6.131%)
 coordinate transformation      ...        0 min,  0.000 sec (  0.122%)
 single point calculation       ...        0 min,  0.009 sec ( 50.029%)
 optimization log               ...        0 min,  0.000 sec (  1.096%)
 hessian update                 ...        0 min,  0.000 sec (  0.022%)
 rational function              ...        0 min,  0.000 sec (  0.870%)

================
 final structure:
================
$coord
    0.43942362527067    1.02721536069029    4.25496862809260      C 
    0.16162117397108    0.53159342107784    1.73430160245359      O 
    1.34714078605721    2.88340721594877    4.57250634692806      H 
   -1.40300021584450    1.06041198746900    5.23713998972669      H 
    1.62242230514592   -0.41494035476883    5.19361362958038      H 
   -0.65357678068026   -4.79956047242091   -1.28635382026809      C 
   -1.88774326772847   -3.88749284124567    0.87843600838025      O 
   -1.17057216328608   -3.69662464331895   -2.96411707109259      H 
   -1.25510247738159   -6.75435783087127   -1.55133958326176      H 
    1.40348993832426   -4.73301985803396   -1.07098808440862      H 
   -1.15763634665632   -2.17117165994623    1.26852085442976      H 
   -4.44547787257525    2.01416801243500   -2.12384636482679      C 
   -3.13558910297846    3.54425706047913   -0.39873344141810      O 
   -5.17875543253692    0.30305158993416   -1.21897429984047      H 
   -3.22666639152257    1.44679571076051   -3.70273391944318      H 
   -6.01841025821858    3.12979641264252   -2.85497876458259      H 
   -1.81537097795926    2.46050268675566    0.44318240356738      H 
    4.86312401254733    1.72296447507967   -2.21683492219601      C 
    4.54994413403176   -0.20204505764288   -0.42152119310645      O 
    6.73429332545393    1.47702679060699   -3.04820250590511      H 
    4.74405279622182    3.60027341310925   -1.34838634222491      H 
    3.43431813377619    1.60546860989454   -3.71271804083191      H 
    2.85754015582605    0.04930878927035    0.42235968340741      H 
$end
           -------------------------------------------------
          |                Final Singlepoint                |
           -------------------------------------------------

          ...................................................
          :                      SETUP                      :
          :.................................................:
          :  # basis functions                  47          :
          :  # atomic orbitals                  47          :
          :  # shells                           31          :
          :  # electrons                        56          :
          :  max. iterations                   250          :
          :  Hamiltonian                  GFN2-xTB          :
          :  restarted?                      false          :
          :  GBSA solvation                   true          :
          :  PC potential                    false          :
          :  electronic temp.          300.0000000     K    :
          :  accuracy                    1.0000000          :
          :  -> integral cutoff          0.2500000E+02      :
          :  -> integral neglect         0.1000000E-07      :
          :  -> SCF convergence          0.1000000E-05 Eh   :
          :  -> wf. convergence          0.1000000E-03 e    :
          :  Broyden damping             0.4000000          :
          ...................................................

 iter      E             dE          RMSdq      gap      omega  full diag
   1    -32.9891962 -0.329892E+02  0.197E-06   11.32       0.0  T
   2    -32.9891962 -0.426326E-13  0.126E-06   11.32   16564.8  T
   3    -32.9891962  0.568434E-13  0.374E-07   11.32   55716.4  T

   *** convergence criteria satisfied after 3 iterations ***

         #    Occupation            Energy/Eh            Energy/eV
      -------------------------------------------------------------
         1        2.0000           -0.6618464             -18.0098
       ...           ...                  ...                  ...
        22        2.0000           -0.4388618             -11.9420
        23        2.0000           -0.4303769             -11.7112
        24        2.0000           -0.3923771             -10.6771
        25        2.0000           -0.3905762             -10.6281
        26        2.0000           -0.3877161             -10.5503
        27        2.0000           -0.3492425              -9.5034
        28        2.0000           -0.3491516              -9.5009 (HOMO)
        29                          0.0666895               1.8147 (LUMO)
        30                          0.1054284               2.8689
        31                          0.1079387               2.9372
        32                          0.1312437               3.5713
        33                          0.1439601               3.9174
       ...                                ...                  ...
        47                          0.2984557               8.1214
      -------------------------------------------------------------
                  HL-Gap            0.4158411 Eh           11.3156 eV
             Fermi-level           -0.1412310 Eh           -3.8431 eV

 SCC (total)                   0 d,  0 h,  0 min,  0.009 sec
 SCC setup                      ...        0 min,  0.001 sec (  6.819%)
 Dispersion                     ...        0 min,  0.000 sec (  1.145%)
 integral evaluation            ...        0 min,  0.002 sec ( 25.462%)
 zeroth order Hamiltonian       ...        0 min,  0.000 sec (  0.952%)
 iterations                     ...        0 min,  0.002 sec ( 21.726%)
 molecular gradient             ...        0 min,  0.003 sec ( 39.216%)
 printout                       ...        0 min,  0.000 sec (  4.274%)

         :::::::::::::::::::::::::::::::::::::::::::::::::::::
         ::                     SUMMARY                     ::
         :::::::::::::::::::::::::::::::::::::::::::::::::::::
         :: total energy             -32.739233144178 Eh    ::
         :: total w/o Gsasa/hb       -32.729674593924 Eh    ::
         :: gradient norm              0.000169166688 Eh/a0 ::
         :: HOMO-LUMO gap             11.315611660320 eV    ::
         ::.................................................::
         :: HOMO orbital eigv.        -9.500897606514 eV    ::
         :: LUMO orbital eigv.         1.814714053805 eV    ::
         ::.................................................::
         :: SCC energy               -32.996422219704 Eh    ::
         :: -> isotropic ES            0.254993006000 Eh    ::
         :: -> anisotropic ES         -0.010485052037 Eh    ::
         :: -> anisotropic XC         -0.002083386788 Eh    ::
         :: -> dispersion             -0.012541737394 Eh    ::
         :: -> Gsolv                  -0.095832643368 Eh    ::
         ::    -> Gborn               -0.086274093114 Eh    ::
         ::    -> Gsasa               -0.010582936493 Eh    ::
         ::    -> Ghb                 -0.002332543284 Eh    ::
         ::    -> Gshift               0.003356929523 Eh    ::
         :: repulsion energy           0.256996936706 Eh    ::
         :: add. restraining           0.000000000000 Eh    ::
         ::.................................................::
         :: atomisation energy         5.282302612081 Eh    ::
         :::::::::::::::::::::::::::::::::::::::::::::::::::::

           ------------------------------------------------- 
          |                Numerical Hessian                |
           ------------------------------------------------- 
step length          :   0.00500
SCC accuracy         :   0.30000
Hessian scale factor :   1.00000
frozen atoms in %    :   0.00000    0
RMS gradient         :   0.00017
estimated CPU  time      0.04 min
estimated wall time      0.02 min

writing file <hessian>.

 projected vibrational frequencies (cm-1)
eigval :       -0.00    -0.00    -0.00     0.00     0.00     0.00
eigval :       20.18    26.47    29.62    36.80    42.00    52.63
eigval :       94.57   105.25   113.98   130.84   135.78   140.24
eigval :      145.86   156.87   168.42   264.44   328.32   350.23
eigval :      913.00   931.94   945.36  1060.85  1063.03  1063.58
eigval :     1080.12  1115.31  1118.65  1126.19  1140.06  1141.81
eigval :     1142.73  1169.89  1172.40  1403.92  1404.92  1406.18
eigval :     1408.64  1415.34  1418.20  1440.53  1479.38  1479.83
eigval :     1482.86  1498.17  1501.28  1503.13  1515.49  1517.49
eigval :     2537.22  2563.25  2697.80  2745.52  2757.66  2852.56
eigval :     2881.52  2884.23  2885.33  2914.36  2922.36  2926.08
eigval :     2979.94  2981.09  2981.92
           -------------------------------------------------
          |                Property Printout                |
           -------------------------------------------------

    * Orbital Energies and Occupations

         #    Occupation            Energy/Eh            Energy/eV
      -------------------------------------------------------------
         1        2.0000           -0.6618464             -18.0098
       ...           ...                  ...                  ...
        16        2.0000           -0.4987920             -13.5728
        17        2.0000           -0.4976314             -13.5412
        18        2.0000           -0.4886551             -13.2970
        19        2.0000           -0.4884635             -13.2918
        20        2.0000           -0.4717965             -12.8382
        21        2.0000           -0.4408254             -11.9955
        22        2.0000           -0.4388618             -11.9420
        23        2.0000           -0.4303769             -11.7112
        24        2.0000           -0.3923771             -10.6771
        25        2.0000           -0.3905762             -10.6281
        26        2.0000           -0.3877161             -10.5503
        27        2.0000           -0.3492425              -9.5034
        28        2.0000           -0.3491516              -9.5009 (HOMO)
        29                          0.0666895               1.8147 (LUMO)
        30                          0.1054285               2.8689
        31                          0.1079387               2.9372
        32                          0.1312438               3.5713
        33                          0.1439600               3.9174
        34                          0.1475959               4.0163
        35                          0.1586660               4.3175
        36                          0.1632419               4.4420
        37                          0.1842652               5.0141
        38                          0.1873688               5.0986
        39                          0.2019885               5.4964
       ...                                ...                  ...
        47                          0.2984558               8.1214
      -------------------------------------------------------------
                  HL-Gap            0.4158410 Eh           11.3156 eV
             Fermi-level           -0.1412311 Eh           -3.8431 eV

     #   Z        covCN         q      C6AA      α(0)
     1   6 C      3.620     0.124    18.976     6.281
     2   8 O      0.858    -0.751    30.142     7.361
     3   1 H      0.922    -0.043     3.927     3.099
     4   1 H      0.922    -0.041     3.886     3.083
     5   1 H      0.922    -0.040     3.866     3.075
     6   6 C      3.622     0.060    20.008     6.448
     7   8 O      1.648    -0.522    23.381     6.527
     8   1 H      0.924     0.012     2.855     2.642
     9   1 H      0.924     0.040     2.448     2.447
    10   1 H      0.924     0.019     2.746     2.592
    11   1 H      0.799     0.308     0.699     1.314
    12   6 C      3.622     0.062    19.977     6.443
    13   8 O      1.648    -0.522    23.369     6.526
    14   1 H      0.924     0.017     2.776     2.606
    15   1 H      0.924     0.011     2.881     2.655
    16   1 H      0.924     0.041     2.442     2.444
    17   1 H      0.799     0.311     0.691     1.306
    18   6 C      3.622     0.061    19.978     6.443
    19   8 O      1.647    -0.521    23.351     6.523
    20   1 H      0.924     0.042     2.423     2.434
    21   1 H      0.924     0.013     2.849     2.640
    22   1 H      0.924     0.014     2.831     2.631
    23   1 H      0.799     0.308     0.700     1.315

 Mol. C6AA /au·bohr⁶  :       3690.458930
 Mol. C8AA /au·bohr⁸  :      70333.081095
 Mol. α(0) /au        :         88.832310


Wiberg/Mayer (AO) data.
largest (>0.10) Wiberg bond orders for each atom
          total WBO             WBO to atom ...
     1  C   3.987        O    2 1.067    H    5 0.971    H    4 0.971    H    3 0.970
     2  O   1.606        C    1 1.067    H   23 0.109    H   11 0.109    H   17 0.106
     3  H   0.998        C    1 0.970
     4  H   0.998        C    1 0.971
     5  H   0.998        C    1 0.971
     6  C   3.964        O    7 1.017    H    9 0.984    H   10 0.981    H    8 0.979
     7  O   1.896        C    6 1.017    H   11 0.785
     8  H   1.000        C    6 0.979
     9  H   0.998        C    6 0.984
    10  H   1.000        C    6 0.981
    11  H   0.905        O    7 0.785    O    2 0.109
    12  C   3.965        O   13 1.018    H   16 0.984    H   14 0.981    H   15 0.979
    13  O   1.897        C   12 1.018    H   17 0.786
    14  H   1.000        C   12 0.981
    15  H   1.000        C   12 0.979
    16  H   0.998        C   12 0.984
    17  H   0.903        O   13 0.786    O    2 0.106
    18  C   3.965        O   19 1.018    H   20 0.984    H   21 0.981    H   22 0.980
    19  O   1.898        C   18 1.018    H   23 0.784
    20  H   0.998        C   18 0.984
    21  H   1.000        C   18 0.981
    22  H   1.000        C   18 0.980
    23  H   0.905        O   19 0.784    O    2 0.109

molecular dipole:
                 x           y           z       tot (Debye)
 q only:        0.048      -0.211      -1.604
   full:        0.130      -0.089      -1.423       3.639
molecular quadrupole (traceless):
                xx          xy          yy          xz          yz          zz
 q only:       -2.999       3.105      -2.698       0.716       1.320       5.698
  q+dip:       -3.530       3.764      -3.946       1.424       1.864       7.476
   full:       -4.252       3.951      -4.193       1.367       2.217       8.445

           -------------------------------------------------
          |                Geometry Summary                 |
           -------------------------------------------------

      molecular mass/u    :      127.1601000
   center of mass at/Å    :       -0.0067371      -0.0016398       0.0325821
  moments of inertia/u·Å² :        0.4221053E+03   0.5066055E+03   0.6186240E+03
rotational constants/cm⁻¹ :        0.3993703E-01   0.3327566E-01   0.2725021E-01

 * 15 selected distances

     #   Z        #   Z                                     value/Å
     1   6 C      3   1 H                                 1.1062499
     1   6 C      4   1 H                                 1.1049911
     1   6 C      5   1 H                                 1.1049993
     6   6 C      7   8 O                                 1.4042005 (max)
     6   6 C      8   1 H                                 1.0971519
     6   6 C      9   1 H                                 1.0913482
     6   6 C     10   1 H                                 1.0950688
    12   6 C     13   8 O                                 1.4033673
    12   6 C     14   1 H                                 1.0953341
    12   6 C     15   1 H                                 1.0973634
    12   6 C     16   1 H                                 1.0913500
    18   6 C     19   8 O                                 1.4027585
    18   6 C     20   1 H                                 1.0913031 (min)
    18   6 C     21   1 H                                 1.0963896
    18   6 C     22   1 H                                 1.0964264

 * 2 distinct bonds (by element types)

   Z      Z             #   av. dist./Å        max./Å        min./Å
   1 H    6 C          12     1.0973313     1.1062499     1.0913031
   6 C    8 O           3     1.4034421     1.4042005     1.4027585

           -------------------------------------------------
          |               Frequency Printout                |
           -------------------------------------------------
 projected vibrational frequencies (cm-1)
eigval :       -0.00    -0.00    -0.00     0.00     0.00     0.00
eigval :       20.18    26.47    29.62    36.80    42.00    52.63
eigval :       94.57   105.25   113.98   130.84   135.78   140.24
eigval :      145.86   156.87   168.42   264.44   328.32   350.23
eigval :      913.00   931.94   945.36  1060.85  1063.03  1063.58
eigval :     1080.12  1115.31  1118.65  1126.19  1140.06  1141.81
eigval :     1142.73  1169.89  1172.40  1403.92  1404.92  1406.18
eigval :     1408.64  1415.34  1418.20  1440.53  1479.38  1479.83
eigval :     1482.86  1498.17  1501.28  1503.13  1515.49  1517.49
eigval :     2537.22  2563.25  2697.80  2745.52  2757.66  2852.56
eigval :     2881.52  2884.23  2885.33  2914.36  2922.36  2926.08
eigval :     2979.94  2981.09  2981.92
 reduced masses (amu)
   1: 12.25   2: 12.17   3: 12.41   4: 12.58   5: 11.38   6: 12.37   7:  9.65   8: 11.09
   9: 10.25  10: 11.48  11: 11.55  12: 11.48  13:  9.53  14:  3.45  15:  5.44  16:  7.27
  17:  6.54  18:  5.18  19:  6.96  20:  4.26  21: 10.44  22: 13.54  23: 13.96  24: 14.01
  25:  1.54  26:  1.59  27:  1.49  28: 12.53  29: 12.06  30: 11.98  31: 11.55  32:  4.42
  33:  4.29  34:  5.70  35:  3.70  36:  3.70  37:  3.69  38:  4.15  39:  4.19  40:  2.94
  41:  2.66  42:  2.75  43:  2.21  44:  2.31  45:  2.28  46:  2.13  47:  1.55  48:  1.55
  49:  1.55  50:  1.50  51:  1.50  52:  1.51  53:  1.56  54:  1.55  55:  2.08  56:  2.07
  57:  1.81  58:  1.85  59:  1.85  60:  1.30  61:  1.85  62:  1.92  63:  1.85  64:  1.51
  65:  1.58  66:  1.58  67:  1.61  68:  1.61  69:  1.62
 IR intensities (amu)
   1:  0.56   2:  0.65   3:  0.62   4:  0.67   5:  0.09   6:  0.41   7:  0.55   8:  0.32
   9:  0.56  10:  0.79  11:  0.52  12:  0.37  13:  0.77  14:  0.29  15:  0.70  16:  0.47
  17:  0.62  18:  0.62  19:  0.77  20:  0.52  21:  0.36  22:  0.18  23:  0.59  24:  0.72
  25:  0.51  26:  0.68  27:  0.47  28:  2.32  29:  1.02  30:  1.31  31:  1.98  32:  0.50
  33:  0.29  34:  0.41  35:  0.40  36:  0.32  37:  0.37  38:  0.56  39:  0.60  40:  0.33
  41:  0.17  42:  0.18  43:  0.59  44:  0.59  45:  0.54  46:  0.34  47:  0.04  48:  0.06
  49:  0.05  50:  0.07  51:  0.06  52:  0.05  53:  0.17  54:  0.17  55:  1.95  56:  1.79
  57:  1.61  58:  0.57  59:  0.58  60:  0.27  61:  0.43  62:  0.40  63:  0.47  64:  0.40
  65:  0.36  66:  0.36  67:  0.23  68:  0.26  69:  0.18
 Raman intensities (amu)
   1:  0.00   2:  0.00   3:  0.00   4:  0.00   5:  0.00   6:  0.00   7:  0.00   8:  0.00
   9:  0.00  10:  0.00  11:  0.00  12:  0.00  13:  0.00  14:  0.00  15:  0.00  16:  0.00
  17:  0.00  18:  0.00  19:  0.00  20:  0.00  21:  0.00  22:  0.00  23:  0.00  24:  0.00
  25:  0.00  26:  0.00  27:  0.00  28:  0.00  29:  0.00  30:  0.00  31:  0.00  32:  0.00
  33:  0.00  34:  0.00  35:  0.00  36:  0.00  37:  0.00  38:  0.00  39:  0.00  40:  0.00
  41:  0.00  42:  0.00  43:  0.00  44:  0.00  45:  0.00  46:  0.00  47:  0.00  48:  0.00
  49:  0.00  50:  0.00  51:  0.00  52:  0.00  53:  0.00  54:  0.00  55:  0.00  56:  0.00
  57:  0.00  58:  0.00  59:  0.00  60:  0.00  61:  0.00  62:  0.00  63:  0.00  64:  0.00
  65:  0.00  66:  0.00  67:  0.00  68:  0.00  69:  0.00
 output can be read by thermo (or use thermo option).
 writing <g98.out> molden fake output.
 recommended (thermochemical) frequency scaling factor: 1.0
           -------------------------------------------------
          |             Thermodynamic Functions             |
           -------------------------------------------------

Molecule has no symmetry elements
It seems to be the C1 point group
c1  symmetry found (for desy threshold:  0.10E+00) used in thermo

          ...................................................
          :                      SETUP                      :
          :.................................................:
          :  # frequencies                          63      :
          :  # imaginary freq.                       0      :
          :  linear?                             false      :
          :  only rotor calc.                    false      :
          :  symmetry                               c1      :
          :  rotational number                       1      :
          :  scaling factor                  1.0000000      :
          :  rotor cutoff                   50.0000000 cm⁻¹ :
          :  imag. cutoff                  -20.0000000 cm⁻¹ :
          :.................................................:

    mode    ω/cm⁻¹     T·S(HO)/kcal·mol⁻¹    T·S(FR)/kcal·mol⁻¹   T·S(vib)
   ------------------------------------------------------------------------
       1     20.18    -1.75857 (  2.58%)    -1.18923 ( 97.42%)    -1.20394
       2     26.47    -1.61149 (  7.28%)    -1.11570 ( 92.72%)    -1.15181
       3     29.62    -1.55058 ( 10.97%)    -1.08523 ( 89.03%)    -1.13627
       4     36.80    -1.43313 ( 22.69%)    -1.02641 ( 77.31%)    -1.11870
       5     42.00    -1.36167 ( 33.25%)    -0.99058 ( 66.75%)    -1.11395
       6     52.63    -1.23996 ( 55.11%)    -0.92945 ( 44.89%)    -1.10056
       7     94.57    -0.92584 ( 92.75%)    -0.77055 (  7.25%)    -0.91459
       8    105.25    -0.86912 ( 95.15%)    -0.74153 (  4.85%)    -0.86293
       9    113.98    -0.82706 ( 96.43%)    -0.71992 (  3.57%)    -0.82323
      10    130.84    -0.75478 ( 97.91%)    -0.68252 (  2.09%)    -0.75327
      11    135.78    -0.73547 ( 98.19%)    -0.67247 (  1.81%)    -0.73433
      12    140.24    -0.71868 ( 98.41%)    -0.66370 (  1.59%)    -0.71781
      13    145.86    -0.69836 ( 98.64%)    -0.65305 (  1.36%)    -0.69774
      14    156.87    -0.66092 ( 98.98%)    -0.63332 (  1.02%)    -0.66064
      15    168.42    -0.62465 ( 99.23%)    -0.61405 (  0.77%)    -0.62457
      16    264.44    -0.40430 ( 99.87%)    -0.49169 (  0.13%)    -0.40441
   ------------------------------------------------------------------------

   temp. (K)  partition function   enthalpy   heat capacity  entropy
                                   cal/mol     cal/K/mol   cal/K/mol   J/K/mol
 273.00  VIB  0.713E+08             7186.375     38.042     54.361
         ROT  0.770E+06              813.783      2.981     29.916
         INT  0.549E+14             8000.158     41.023     84.277
         TR   0.122E+28             1356.305      4.968     39.978
         TOT                        9356.4632    45.9913   124.2557   519.8857

       T/K    H(0)-H(T)+PV         H(T)/Eh          T*S/Eh         G(T)/Eh
   ------------------------------------------------------------------------
    273.00    0.149105E-01    0.203802E+00    0.540578E-01    0.149744E+00
   ------------------------------------------------------------------------

         :::::::::::::::::::::::::::::::::::::::::::::::::::::
         ::                  THERMODYNAMIC                  ::
         :::::::::::::::::::::::::::::::::::::::::::::::::::::
         :: total free energy         -32.589489290560 Eh   ::
         ::.................................................::
         :: total energy              -32.739233143500 Eh   ::
         :: zero point energy           0.188891203859 Eh   ::
         :: G(RRHO) w/o ZPVE           -0.039147350919 Eh   ::
         :: G(RRHO) contrib.            0.149743852940 Eh   ::
         :::::::::::::::::::::::::::::::::::::::::::::::::::::
 
 normal mode %tage of torsion character
   1:  0.00   2:  0.00   3:  0.00   4:  0.00   5:  0.00   6:  0.00   7:  0.82   8:  0.77
   9:  0.84  10:  0.86  11:  0.71  12:  0.64  13:  0.67  14:  0.66  15:  0.75  16:  0.23
  17:  0.34  18:  0.62  19:  0.33  20:  0.60  21:  0.07  22:  0.02  23:  0.61  24:  0.56
  25:  0.95  26:  0.96  27:  0.97  28:  0.03  29:  0.02  30:  0.02  31:  0.01  32:  0.04
  33:  0.14  34:  0.18  35:  0.85  36:  0.84  37:  0.83  38:  0.41  39:  0.56  40:  0.00
  41:  0.05  42:  0.04  43:  0.03  44:  0.05  45:  0.04  46:  0.00  47:  0.87  48:  0.88
  49:  0.87  50:  0.58  51:  0.56  52:  0.58  53:  0.95  54:  0.98  55:  0.00  56:  0.00
  57:  0.00  58:  0.39  59:  0.33  60:  0.00  61:  0.25  62:  0.30  63:  0.25  64:  0.01
  65:  0.12  66:  0.13  67:  0.00  68:  0.00  69:  0.00
 recommended # of modes for mode following           4

optimized geometry written to: xtbopt.xyz


           -------------------------------------------------
          | TOTAL ENERGY              -32.739233143500 Eh   |
          | TOTAL ENTHALPY            -32.535431466414 Eh   |
          | TOTAL FREE ENERGY         -32.589489290560 Eh   |
          | GRADIENT NORM               0.000169158822 Eh/α |
          | HOMO-LUMO GAP              11.315610658987 eV   |
           -------------------------------------------------

------------------------------------------------------------------------
 unit  open   action     filename
  129 false : read       xcontrol
  130 false : read       /projects/cp/programs/xtb/default/.xtbrc
  131 false : read       xtb.xyz
  132 false : read       xcontrol
  133 false : written    wbo
  134 false : written    xtbopt.log
  135 false : touched    .xtboptok
  136 false : replaced   wbo
  137 false : written    hessian
  138 false : written    charges
  139 false : written    vibspectrum
  140  true : written    g98.out
  141 false : written    tmpxx
  142 false : written    xtb_normalmodes
  143  true : written    g98_canmode.out
  144 false : written    .tmpxtbmodef
  145 false : written    xtbopt.xyz
  146 false : written    xtbrestart

------------------------------------------------------------------------
 * finished run on 2019/12/24 at 17:45:18.829     
------------------------------------------------------------------------
 total:
 * wall-time:     0 d,  0 h,  0 min,  1.133 sec
 *  cpu-time:     0 d,  0 h,  0 min,  2.219 sec
 * ratio c/w:     1.958 speedup
 SCF:
 * wall-time:     0 d,  0 h,  0 min,  0.015 sec
 *  cpu-time:     0 d,  0 h,  0 min,  0.030 sec
 * ratio c/w:     1.964 speedup
 ANC optimizer:
 * wall-time:     0 d,  0 h,  0 min,  0.028 sec
 *  cpu-time:     0 d,  0 h,  0 min,  0.055 sec
 * ratio c/w:     1.962 speedup
 numerical hessian:
 * wall-time:     0 d,  0 h,  0 min,  1.026 sec
 *  cpu-time:     0 d,  0 h,  0 min,  2.049 sec
 * ratio c/w:     1.997 speedup
