# Supplementary material for: Machine learning meets mechanistic modelling for accurate prediction of experimental activation energies
Source: Chem Sci. 2020 Nov 5;12(3):1163–75. doi: 10.1039/d0sc04896h (PMC9528810; doi:10.1039/d0sc04896h)
Supplement: SC-012-D0SC04896H-s002 [file SC-012-D0SC04896H-s002.zip › SC-012-D0SC04896H-s1011.xyz]

23

C       0.23253299       0.54357901       2.25163264 
O       0.08552625       0.28130715       0.91775297 
H       0.71287627       1.52583353       2.41966638 
H      -0.74243581       0.56114591       2.77137539 
H       0.85854899      -0.21957700       2.74834223 
C      -0.34585797      -2.53981826      -0.68070919 
O      -0.99895081      -2.05717281       0.46484836 
H      -0.61944017      -1.95616970      -1.56854335 
H      -0.66417169      -3.57425257      -0.82093363 
H       0.74269496      -2.50460648      -0.56674254 
H      -0.61259483      -1.14893467       0.67127239 
C      -2.35244580       1.06585191      -1.12389120 
O      -1.65928245       1.87554024      -0.21100067 
H      -2.74047961       0.16036801      -0.64505348 
H      -1.70747848       0.76561139      -1.95940259 
H      -3.18480585       1.65621709      -1.51078984 
H      -0.96065304       1.30204207       0.23452205 
C       2.57345464       0.91175362      -1.17309863 
O       2.40772697      -0.10691765      -0.22305943 
H       3.56363489       0.78160899      -1.61303945 
H       2.51044486       1.90518282      -0.71353539 
H       1.81736306       0.84957748      -1.96468596 
H       1.51214527       0.02609309       0.22350314 
