# Supplementary material for: Machine learning meets mechanistic modelling for accurate prediction of experimental activation energies
Source: Chem Sci. 2020 Nov 5;12(3):1163–75. doi: 10.1039/d0sc04896h (PMC9528810; doi:10.1039/d0sc04896h)
Supplement: SC-012-D0SC04896H-s002 [file SC-012-D0SC04896H-s002.zip › SC-012-D0SC04896H-s1012.log]

23
 SCF done        -32.739233143536          0.000169142069
C           0.23253299000000    0.54357901000000    2.25163264000000
O           0.08552625000000    0.28130715000000    0.91775297000000
H           0.71287627000000    1.52583353000000    2.41966638000000
H          -0.74243581000000    0.56114591000000    2.77137539000000
H           0.85854899000000   -0.21957700000000    2.74834223000000
C          -0.34585797000000   -2.53981826000000   -0.68070919000000
O          -0.99895081000000   -2.05717281000000    0.46484836000000
H          -0.61944017000000   -1.95616970000000   -1.56854335000000
H          -0.66417169000000   -3.57425257000000   -0.82093363000000
H           0.74269496000000   -2.50460648000000   -0.56674254000000
H          -0.61259483000000   -1.14893467000000    0.67127239000000
C          -2.35244580000000    1.06585191000000   -1.12389120000000
O          -1.65928245000000    1.87554024000000   -0.21100067000000
H          -2.74047961000000    0.16036801000000   -0.64505348000000
H          -1.70747848000000    0.76561139000000   -1.95940259000000
H          -3.18480585000000    1.65621709000000   -1.51078984000000
H          -0.96065304000000    1.30204207000000    0.23452205000000
C           2.57345464000000    0.91175362000000   -1.17309863000000
O           2.40772697000000   -0.10691765000000   -0.22305943000000
H           3.56363489000000    0.78160899000000   -1.61303945000000
H           2.51044486000000    1.90518282000000   -0.71353539000000
H           1.81736306000000    0.84957748000000   -1.96468596000000
H           1.51214527000000    0.02609309000000    0.22350314000000
