# Supplementary material for: Machine learning meets mechanistic modelling for accurate prediction of experimental activation energies
Source: Chem Sci. 2020 Nov 5;12(3):1163–75. doi: 10.1039/d0sc04896h (PMC9528810; doi:10.1039/d0sc04896h)
Supplement: SC-012-D0SC04896H-s002 [file SC-012-D0SC04896H-s002.zip › SC-012-D0SC04896H-s1013.xyz]

23
 SCF done        -32.739233144178          0.000169166688
C           0.23254369586632    0.54358172225099    2.25163087956525
O           0.08553092648798    0.28130830394565    0.91775218047648
H           0.71289270547341    1.52583402043563    2.41966122849207
H          -0.74242319788521    0.56115463428815    2.77137700218440
H           0.85855743383115   -0.21957669863680    2.74833961631190
C          -0.34587364456453   -2.53981763710244   -0.68070354990365
O          -0.99895995866820   -2.05716676816951    0.46485543743648
H          -0.61945588771993   -1.95616919418498   -1.56853777357376
H          -0.66419327031423   -3.57425052513520   -0.82092507334963
H           0.74267986760184   -2.50461135784555   -0.56674076112721
H          -0.61259850259992   -1.14893029086440    0.67127653362353
C          -2.35244414230301    1.06586226582153   -1.12388484866902
O          -1.65927336620605    1.87554855969224   -0.21099815144524
H          -2.74048102192909    0.16038123329632   -0.64504419381161
H          -1.70748131086221    0.76561691055791   -1.95939796600476
H          -3.18480245167984    1.65623112878112   -1.51078161356301
H          -0.96064540387404    1.30204750926163    0.23452313081781
C           2.57345531897685    0.91173809798721   -1.17310920435265
O           2.40772563150714   -0.10693064613538   -0.22306764794442
H           3.56363335183516    0.78158751558399   -1.61305325358518
H           2.51045234473771    1.90516842997129   -0.71354747827157
H           1.81736065027041    0.84956453530836   -1.96469378657129
H           1.51214618676818    0.02608556250797    0.22349781607452
