# Supplementary material for: Machine learning meets mechanistic modelling for accurate prediction of experimental activation energies
Source: Chem Sci. 2020 Nov 5;12(3):1163–75. doi: 10.1039/d0sc04896h (PMC9528810; doi:10.1039/d0sc04896h)
Supplement: SC-012-D0SC04896H-s002 [file SC-012-D0SC04896H-s002.zip › SC-012-D0SC04896H-s1015.out]

 
       ==============================================
       |                                            |
       |                 C R E S T                  |
       |                                            |
       |  Conformer-Rotamer Ensemble Sampling Tool  |
       |        based on the GFN-xTB method         |
       |             P.Pracht, S.Grimme             |
       |          Universitaet Bonn, MCTC           |
       ==============================================
       Version 2.8, Mon 28. Oct 10:22:52 CEST 2019
       Using the GFN-xTB code.
       Compatible with XTB version 6.1 and later.
 
       Cite work conducted with this code as

       P. Pracht, F. Bohle, S. Grimme, in preparation.

       and

       S. Grimme, JCTC, 2019, 15, 2847-2862.
 

 Command line input:
 > /projects/cp/programs/crest/default/crest -gfn2 -xnam xtb -chrg -1 -g methanol -nozs -nci -ewin 3.0 -T 32 -cinp xcontrol

  -gfn2 : Use of GFN2-xTB requested.
  -xnam :
     xtb executable was set to: "xtb"
  -chrg -1
  -g methanol
  -nci  : Special NCI mode for non-covalently bound complexes or clusters.
  -ewin 3.0
  -T 32 (CPUs/Threads selected)
  -cinp : xcontrol
  Automatically generated ellipsoide potential for NCI mode:
> $wall
>   potential=polynomial
>   ellipsoid: 16.74680234243932, 14.41201135726203, 13.78626400787347, all
 
 
 ------------------------------
 GFNn-xTB Geometry Optimization
 ------------------------------
 Geometry successfully optimized.
 
------------------------------------------------
Generating MTD length from a flexibility measure
------------------------------------------------
 flexibility measure :   1.000
 t(MTD) / ps    :    11.0
 Σ(t(MTD)) / ps :    44.0 (+    22.0)
 
-------------------------------------
Starting a trial MTD to test settings
-------------------------------------
 Success!
 Estimated runtime for one MTD (11.0 ps) on a single thread: 3 min 18 sec
 Estimated runtime for a batch of 6 MTDs on 32 threads: 40 sec
 
 list of Vbias parameters applied:
$metadyn    0.00100   1.000
$metadyn    0.00050   1.000
$metadyn    0.00100   0.500
$metadyn    0.00050   0.500
$metadyn    0.00100   0.250
$metadyn    0.00050   0.250
 
*******************************************************************************************
**                        N E W    I T E R A T I O N    C Y C L E                        **
*******************************************************************************************
 
========================================
            MTD Iteration  1
========================================
 
     ========================================
     |         Meta-MD (MTD) Sampling       |
     ========================================
 
Starting Meta-MD   1 with the settings:
     MD time /ps        :    11.0
     dt /fs             :     5.0
     dumpstep(trj) /fs  :     100
     dumpstep(Vbias)/ps :     1.0
     Vbias prefactor(k) :  0.0290
     Vbias exponent(α)  :    1.00
Starting Meta-MD   2 with the settings:
     MD time /ps        :    11.0
     dt /fs             :     5.0
     dumpstep(trj) /fs  :     100
     dumpstep(Vbias)/ps :     1.0
     Vbias prefactor(k) :  0.0145
     Vbias exponent(α)  :    1.00
Starting Meta-MD   3 with the settings:
     MD time /ps        :    11.0
     dt /fs             :     5.0
     dumpstep(trj) /fs  :     100
     dumpstep(Vbias)/ps :     1.0
     Vbias prefactor(k) :  0.0290
     Vbias exponent(α)  :    0.50
Starting Meta-MD   4 with the settings:
     MD time /ps        :    11.0
     dt /fs             :     5.0
     dumpstep(trj) /fs  :     100
     dumpstep(Vbias)/ps :     1.0
     Vbias prefactor(k) :  0.0145
     Vbias exponent(α)  :    0.50
Starting Meta-MD   6 with the settings:
     MD time /ps        :    11.0
     dt /fs             :     5.0
     dumpstep(trj) /fs  :     100
     dumpstep(Vbias)/ps :     1.0
     Vbias prefactor(k) :  0.0145
     Vbias exponent(α)  :    0.25
Starting Meta-MD   5 with the settings:
     MD time /ps        :    11.0
     dt /fs             :     5.0
     dumpstep(trj) /fs  :     100
     dumpstep(Vbias)/ps :     1.0
     Vbias prefactor(k) :  0.0290
     Vbias exponent(α)  :    0.25
*Meta-MD 3 finished*
*Meta-MD 2 finished*
*Meta-MD 6 finished*
*Meta-MD 1 finished*
*Meta-MD 4 finished*
*Meta-MD 5 finished*
 
-----------------------
Multilevel Optimization
-----------------------
 
 -------------------------
 1. crude pre-optimization
 -------------------------
 writing TMPCONF* Dirs from file "crest_rotamers_0.xyz" ... done.
 Starting optimization of generated structures
 654 jobs to do.
 1 2 3 4 5 6 7 8 9 10 11 12 13 14 15 16 17 18 19 20 21 22 23 24 25 26 27 28 29 30 31 32 33 34 35 36 37 38 39 40 41 42 43 44 45 46 47 48 49 50 51 52 53 54 55 56 57 58 59 60 61 62 63 64 65 66 67 68 69 70 71 72 73 74 75 76 77 78 79 80 81 82 83 84 85 86 87 88 89 90 91 92 93 94 95 96 97 98 99 100 101 102 103 104 105 106 107 108 109 110 111 112 113 114 115 116 117 118 119 120 121 122 123 124 125 126 127 128 129 130 131 132 133 134 135 136 137 138 139 140 141 142 143 144 145 146 147 148 149 150 151 152 153 154 155 156 157 158 159 160 161 162 163 164 165 166 167 168 169 170 171 172 173 174 175 176 177 178 179 180 181 182 183 184 185 186 187 188 189 190 191 192 193 194 195 196 197 198 199 200 201 202 203 204 205 206 207 208 209 210 211 212 213 214 215 216 217 218 219 220 221 222 223 224 225 226 227 228 229 230 231 232 233 234 235 236 237 238 239 240 241 242 243 244 245 246 247 248 249 250 251 252 253 254 255 256 257 258 259 260 261 262 263 264 265 266 267 268 269 270 271 272 273 274 275 276 277 278 279 280 281 282 283 284 285 286 287 288 289 290 291 292 293 294 295 296 297 298 299 300 301 302 303 304 305 306 307 308 309 310 311 312 313 314 315 316 317 318 319 320 321 322 323 324 325 326 327 328 329 330 331 332 333 334 335 336 337 338 339 340 341 342 343 344 345 346 347 348 349 350 351 352 353 354 355 356 357 358 359 360 361 362 363 364 365 366 367 368 369 370 371 372 373 374 375 376 377 378 379 380 381 382 383 384 385 386 387 388 389 390 391 392 393 394 395 396 397 398 399 400 401 402 403 404 405 406 407 408 409 410 411 412 413 414 415 416 417 418 419 420 421 422 423 424 425 426 427 428 429 430 431 432 433 434 435 436 437 438 439 440 441 442 443 444 445 446 447 448 449 450 451 452 453 454 455 456 457 458 459 460 461 462 463 464 465 466 467 468 469 470 471 472 473 474 475 476 477 478 479 480 481 482 483 484 485 486 487 488 489 490 491 492 493 494 495 496 497 498 499 500 501 502 503 504 505 506 507 508 509 510 511 512 513 514 515 516 517 518 519 520 521 522 523 524 525 526 527 528 529 530 531 532 533 534 535 536 537 538 539 540 541 542 543 544 545 546 547 548 549 550 551 552 553 554 555 556 557 558 559 560 561 562 563 564 565 566 567 568 569 570 571 572 573 574 575 576 577 578 579 580 581 582 583 584 585 586 587 588 589 590 591 592 593 594 595 596 597 598 599 600 601 602 603 604 605 606 607 608 609 610 611 612 613 614 615 616 617 618 619 620 621 622 623 624 625 626 627 628 629 630 631 632 633 634 635 636 637 638 639 640 641 642 643 644 645 646 647 648 649 650 651 652 653 654 
 done.
 Now appending opt.xyz file with new structures
 running RMSDs... done.
 E lowest :   -40.98201
 363 structures remain within     6.00 kcal/mol window
 
 -------------------------------------
 2. optimization with tight thresholds
 -------------------------------------
 writing TMPCONF* Dirs from file "crest_rotamers_1.xyz" ... done.
 Starting optimization of generated structures
 364 jobs to do.
 1 2 3 4 5 6 7 8 9 10 11 12 13 14 15 16 17 18 19 20 21 22 23 24 25 26 27 28 29 30 31 32 33 34 35 36 37 38 39 40 41 42 43 44 45 46 47 48 49 50 51 52 53 54 55 56 57 58 59 60 61 62 63 64 65 66 67 68 69 70 71 72 73 74 75 76 77 78 79 80 81 82 83 84 85 86 87 88 89 90 91 92 93 94 95 96 97 98 99 100 101 102 103 104 105 106 107 108 109 110 111 112 113 114 115 116 117 118 119 120 121 122 123 124 125 126 127 128 129 130 131 132 133 134 135 136 137 138 139 140 141 142 143 144 145 146 147 148 149 150 151 152 153 154 155 156 157 158 159 160 161 162 163 164 165 166 167 168 169 170 171 172 173 174 175 176 177 178 179 180 181 182 183 184 185 186 187 188 189 190 191 192 193 194 195 196 197 198 199 200 201 202 203 204 205 206 207 208 209 210 211 212 213 214 215 216 217 218 219 220 221 222 223 224 225 226 227 228 229 230 231 232 233 234 235 236 237 238 239 240 241 242 243 244 245 246 247 248 249 250 251 252 253 254 255 256 257 258 259 260 261 262 263 264 265 266 267 268 269 270 271 272 273 274 275 276 277 278 279 280 281 282 283 284 285 286 287 288 289 290 291 292 293 294 295 296 297 298 299 300 301 302 303 304 305 306 307 308 309 310 311 312 313 314 315 316 317 318 319 320 321 322 323 324 325 326 327 328 329 330 331 332 333 334 335 336 337 338 339 340 341 342 343 344 345 346 347 348 349 350 351 352 353 354 355 356 357 358 359 360 361 362 363 364 
 done.
 Now appending opt.xyz file with new structures
 running RMSDs... done.
 E lowest :   -40.98308
 281 structures remain within     3.00 kcal/mol window
 
 
========================================
            MTD Iteration  2
========================================
 
     ========================================
     |         Meta-MD (MTD) Sampling       |
     ========================================
 
Starting Meta-MD   4 with the settings:
     MD time /ps        :    11.0
     dt /fs             :     5.0
     dumpstep(trj) /fs  :     100
     dumpstep(Vbias)/ps :     1.0
     Vbias prefactor(k) :  0.0145
     Vbias exponent(α)  :    0.50
Starting Meta-MD   1 with the settings:
     MD time /ps        :    11.0
     dt /fs             :     5.0
     dumpstep(trj) /fs  :     100
     dumpstep(Vbias)/ps :     1.0
     Vbias prefactor(k) :  0.0290
     Vbias exponent(α)  :    1.00
Starting Meta-MD   2 with the settings:
     MD time /ps        :    11.0
     dt /fs             :     5.0
     dumpstep(trj) /fs  :     100
     dumpstep(Vbias)/ps :     1.0
     Vbias prefactor(k) :  0.0145
     Vbias exponent(α)  :    1.00
Starting Meta-MD   3 with the settings:
     MD time /ps        :    11.0
     dt /fs             :     5.0
     dumpstep(trj) /fs  :     100
     dumpstep(Vbias)/ps :     1.0
     Vbias prefactor(k) :  0.0290
     Vbias exponent(α)  :    0.50
*Meta-MD 1 finished*
*Meta-MD 4 finished*
*Meta-MD 2 finished*
*Meta-MD 3 finished*
 
-----------------------
Multilevel Optimization
-----------------------
 
 -------------------------
 1. crude pre-optimization
 -------------------------
 writing TMPCONF* Dirs from file "crest_rotamers_0.xyz" ... done.
 Starting optimization of generated structures
 436 jobs to do.
 1 2 3 4 5 6 7 8 9 10 11 12 13 14 15 16 17 18 19 20 21 22 23 24 25 26 27 28 29 30 31 32 33 34 35 36 37 38 39 40 41 42 43 44 45 46 47 48 49 50 51 52 53 54 55 56 57 58 59 60 61 62 63 64 65 66 67 68 69 70 71 72 73 74 75 76 77 78 79 80 81 82 83 84 85 86 87 88 89 90 91 92 93 94 95 96 97 98 99 100 101 102 103 104 105 106 107 108 109 110 111 112 113 114 115 116 117 118 119 120 121 122 123 124 125 126 127 128 129 130 131 132 133 134 135 136 137 138 139 140 141 142 143 144 145 146 147 148 149 150 151 152 153 154 155 156 157 158 159 160 161 162 163 164 165 166 167 168 169 170 171 172 173 174 175 176 177 178 179 180 181 182 183 184 185 186 187 188 189 190 191 192 193 194 195 196 197 198 199 200 201 202 203 204 205 206 207 208 209 210 211 212 213 214 215 216 217 218 219 220 221 222 223 224 225 226 227 228 229 230 231 232 233 234 235 236 237 238 239 240 241 242 243 244 245 246 247 248 249 250 251 252 253 254 255 256 257 258 259 260 261 262 263 264 265 266 267 268 269 270 271 272 273 274 275 276 277 278 279 280 281 282 283 284 285 286 287 288 289 290 291 292 293 294 295 296 297 298 299 300 301 302 303 304 305 306 307 308 309 310 311 312 313 314 315 316 317 318 319 320 321 322 323 324 325 326 327 328 329 330 331 332 333 334 335 336 337 338 339 340 341 342 343 344 345 346 347 348 349 350 351 352 353 354 355 356 357 358 359 360 361 362 363 364 365 366 367 368 369 370 371 372 373 374 375 376 377 378 379 380 381 382 383 384 385 386 387 388 389 390 391 392 393 394 395 396 397 398 399 400 401 402 403 404 405 406 407 408 409 410 411 412 413 414 415 416 417 418 419 420 421 422 423 424 425 426 427 428 429 430 431 432 433 434 435 436 
 done.
 Now appending opt.xyz file with new structures
 running RMSDs... done.
 E lowest :   -40.98174
 261 structures remain within     6.00 kcal/mol window
 
 -------------------------------------
 2. optimization with tight thresholds
 -------------------------------------
 writing TMPCONF* Dirs from file "crest_rotamers_1.xyz" ... done.
 Starting optimization of generated structures
 262 jobs to do.
 1 2 3 4 5 6 7 8 9 10 11 12 13 14 15 16 17 18 19 20 21 22 23 24 25 26 27 28 29 30 31 32 33 34 35 36 37 38 39 40 41 42 43 44 45 46 47 48 49 50 51 52 53 54 55 56 57 58 59 60 61 62 63 64 65 66 67 68 69 70 71 72 73 74 75 76 77 78 79 80 81 82 83 84 85 86 87 88 89 90 91 92 93 94 95 96 97 98 99 100 101 102 103 104 105 106 107 108 109 110 111 112 113 114 115 116 117 118 119 120 121 122 123 124 125 126 127 128 129 130 131 132 133 134 135 136 137 138 139 140 141 142 143 144 145 146 147 148 149 150 151 152 153 154 155 156 157 158 159 160 161 162 163 164 165 166 167 168 169 170 171 172 173 174 175 176 177 178 179 180 181 182 183 184 185 186 187 188 189 190 191 192 193 194 195 196 197 198 199 200 201 202 203 204 205 206 207 208 209 210 211 212 213 214 215 216 217 218 219 220 221 222 223 224 225 226 227 228 229 230 231 232 233 234 235 236 237 238 239 240 241 242 243 244 245 246 247 248 249 250 251 252 253 254 255 256 257 258 259 260 261 262 
 done.
 Now appending opt.xyz file with new structures
 running RMSDs... done.
 E lowest :   -40.98308
 212 structures remain within     3.00 kcal/mol window
 
========================================
            MTD Iterations done         
========================================
 Collecting ensmbles.
 running RMSDs... done.
 E lowest :   -40.98308
 491 structures remain within     3.00 kcal/mol window
 
 
 
   ================================================
   |           Final Geometry Optimization        |
   ================================================
 ---------------------
 Ensemble optimization
 ---------------------
 writing TMPCONF* Dirs from file "crest_rotamers_1.xyz" ... done.
 Starting optimization of generated structures
 491 jobs to do.
 1 2 3 4 5 6 7 8 9 10 11 12 13 14 15 16 17 18 19 20 21 22 23 24 25 26 27 28 29 30 31 32 33 34 35 36 37 38 39 40 41 42 43 44 45 46 47 48 49 50 51 52 53 54 55 56 57 58 59 60 61 62 63 64 65 66 67 68 69 70 71 72 73 74 75 76 77 78 79 80 81 82 83 84 85 86 87 88 89 90 91 92 93 94 95 96 97 98 99 100 101 102 103 104 105 106 107 108 109 110 111 112 113 114 115 116 117 118 119 120 121 122 123 124 125 126 127 128 129 130 131 132 133 134 135 136 137 138 139 140 141 142 143 144 145 146 147 148 149 150 151 152 153 154 155 156 157 158 159 160 161 162 163 164 165 166 167 168 169 170 171 172 173 174 175 176 177 178 179 180 181 182 183 184 185 186 187 188 189 190 191 192 193 194 195 196 197 198 199 200 201 202 203 204 205 206 207 208 209 210 211 212 213 214 215 216 217 218 219 220 221 222 223 224 225 226 227 228 229 230 231 232 233 234 235 236 237 238 239 240 241 242 243 244 245 246 247 248 249 250 251 252 253 254 255 256 257 258 259 260 261 262 263 264 265 266 267 268 269 270 271 272 273 274 275 276 277 278 279 280 281 282 283 284 285 286 287 288 289 290 291 292 293 294 295 296 297 298 299 300 301 302 303 304 305 306 307 308 309 310 311 312 313 314 315 316 317 318 319 320 321 322 323 324 325 326 327 328 329 330 331 332 333 334 335 336 337 338 339 340 341 342 343 344 345 346 347 348 349 350 351 352 353 354 355 356 357 358 359 360 361 362 363 364 365 366 367 368 369 370 371 372 373 374 375 376 377 378 379 380 381 382 383 384 385 386 387 388 389 390 391 392 393 394 395 396 397 398 399 400 401 402 403 404 405 406 407 408 409 410 411 412 413 414 415 416 417 418 419 420 421 422 423 424 425 426 427 428 429 430 431 432 433 434 435 436 437 438 439 440 441 442 443 444 445 446 447 448 449 450 451 452 453 454 455 456 457 458 459 460 461 462 463 464 465 466 467 468 469 470 471 472 473 474 475 476 477 478 479 480 481 482 483 484 485 486 487 488 489 490 491 
 done.
 Now appending opt.xyz file with new structures
 running RMSDs... done.
 E lowest :   -40.98308
 470 structures remain within     3.00 kcal/mol window
 
-------------------------------------
CREGEN - CONFORMER SYMMETRY ANALYSIS
-------------------------------------
 =============================
  # threads =          32
 =============================
 input  file name : crest_rotamers_2.xyz
 output file name : crest_rotamers_3.xyz
 number of atoms                :    29
 number of points on xyz files  :   491
 RMSD threshold                 :   0.1250
 Bconst threshold               :   0.0200
 population threshold           :   0.0500
 conformer energy window  /kcal :   3.0000
 # fragment in coord            :     5
 number of reliable points      :   491
 reference state Etot :  -40.9830833885000
 number of doubles removed by rot/RMSD         :          21
 total number unique points considered further :         470
   Erel/kcal     Etot      weight/tot conformer  set degen    origin
    1   0.000   -40.98308    0.00477    0.01421    1    3     mtd2
    2   0.006   -40.98307    0.00472                          mtd5
    3   0.006   -40.98307    0.00472                          mtd3
    4   0.006   -40.98307    0.00472    0.04219    2    9     mtd5
    5   0.007   -40.98307    0.00471                          input
    6   0.009   -40.98307    0.00470                          mtd3
    7   0.009   -40.98307    0.00469                          mtd6
    8   0.010   -40.98307    0.00469                          mtd6
    9   0.010   -40.98307    0.00469                          mtd2
   10   0.010   -40.98307    0.00469                          mtd4
   11   0.011   -40.98307    0.00468                          mtd1
   12   0.020   -40.98305    0.00461                          mtd5
   13   0.029   -40.98304    0.00454    0.00454    3    1     mtd5
   14   0.029   -40.98304    0.00454    0.01359    4    3     mtd4
   15   0.030   -40.98304    0.00453                          mtd2
   16   0.032   -40.98303    0.00452                          mtd2
   17   0.064   -40.98298    0.00428    0.00851    5    2     mtd2
   18   0.071   -40.98297    0.00423                          mtd2
   19   0.081   -40.98295    0.00416    0.02069    6    5     mtd3
   20   0.082   -40.98295    0.00415                          mtd4
   21   0.082   -40.98295    0.00415                          mtd3
   22   0.085   -40.98295    0.00413                          mtd3
   23   0.089   -40.98294    0.00410                          mtd1
   24   0.091   -40.98294    0.00409    0.00807    7    2     mtd6
   25   0.108   -40.98291    0.00397                          mtd4
   26   0.110   -40.98291    0.00396    0.00791    8    2     mtd2
   27   0.111   -40.98291    0.00396                          mtd1
   28   0.113   -40.98290    0.00394    0.01179    9    3     mtd1
   29   0.115   -40.98290    0.00393                          mtd1
   30   0.117   -40.98290    0.00391                          mtd1
   31   0.118   -40.98290    0.00391    0.02338   10    6     mtd3
   32   0.118   -40.98289    0.00391                          mtd5
   33   0.118   -40.98289    0.00391                          mtd2
   34   0.119   -40.98289    0.00390                          mtd1
   35   0.119   -40.98289    0.00390                          mtd3
   36   0.125   -40.98288    0.00386                          mtd1
   37   0.127   -40.98288    0.00385    0.01153   11    3     mtd4
   38   0.128   -40.98288    0.00385                          mtd4
   39   0.130   -40.98288    0.00383                          mtd4
   40   0.130   -40.98288    0.00383    0.01908   12    5     mtd3
   41   0.131   -40.98287    0.00382                          mtd1
   42   0.132   -40.98287    0.00382                          mtd4
   43   0.133   -40.98287    0.00381                          mtd3
   44   0.135   -40.98287    0.00380                          mtd4
   45   0.136   -40.98287    0.00379    0.00379   13    1     mtd3
   46   0.136   -40.98287    0.00379    0.00379   14    1     mtd3
   47   0.136   -40.98287    0.00379    0.01894   15    5     mtd4
   48   0.136   -40.98287    0.00379                          mtd4
   49   0.136   -40.98287    0.00379                          mtd2
   50   0.137   -40.98287    0.00379                          mtd2
   51   0.137   -40.98287    0.00379                          mtd3
   52   0.140   -40.98286    0.00377    0.00377   16    1     mtd3
   53   0.141   -40.98286    0.00376    0.00751   17    2     mtd4
   54   0.142   -40.98286    0.00375                          mtd1
   55   0.142   -40.98286    0.00375    0.01123   18    3     mtd3
   56   0.144   -40.98285    0.00374                          mtd4
   57   0.145   -40.98285    0.00374                          mtd3
   58   0.145   -40.98285    0.00373    0.02226   19    6     mtd6
   59   0.146   -40.98285    0.00373                          mtd6
   60   0.147   -40.98285    0.00372                          mtd6
   61   0.148   -40.98285    0.00372                          mtd5
   62   0.152   -40.98284    0.00369                          mtd3
   63   0.154   -40.98284    0.00368                          mtd4
   64   0.170   -40.98281    0.00358    0.02424   20    7     mtd2
   65   0.183   -40.98279    0.00350                          mtd1
   66   0.191   -40.98278    0.00346                          mtd6
   67   0.192   -40.98278    0.00345                          mtd2
   68   0.194   -40.98277    0.00344                          mtd1
   69   0.198   -40.98277    0.00341                          mtd2
   70   0.200   -40.98276    0.00340                          mtd1
   71   0.205   -40.98276    0.00337    0.00337   21    1     mtd1
   72   0.210   -40.98275    0.00334    0.00334   22    1     mtd4
   73   0.211   -40.98275    0.00334    0.01664   23    5     mtd6
   74   0.212   -40.98275    0.00334                          mtd2
   75   0.213   -40.98274    0.00333                          mtd2
   76   0.216   -40.98274    0.00331                          mtd1
   77   0.216   -40.98274    0.00331                          mtd2
   78   0.217   -40.98274    0.00331    0.00331   24    1     mtd4
   79   0.219   -40.98274    0.00330    0.00330   25    1     mtd1
   80   0.221   -40.98273    0.00329    0.00656   26    2     mtd2
   81   0.223   -40.98273    0.00328                          mtd2
   82   0.223   -40.98273    0.00327    0.01630   27    5     mtd4
   83   0.224   -40.98273    0.00327                          mtd2
   84   0.225   -40.98273    0.00326                          mtd2
   85   0.227   -40.98272    0.00325                          mtd4
   86   0.229   -40.98272    0.00324                          mtd2
   87   0.230   -40.98272    0.00324    0.00324   28    1     mtd1
   88   0.231   -40.98272    0.00323    0.00323   29    1     mtd4
   89   0.234   -40.98271    0.00322    0.01601   30    5     mtd2
   90   0.234   -40.98271    0.00321                          mtd4
   91   0.234   -40.98271    0.00321                          mtd4
   92   0.237   -40.98271    0.00320                          mtd4
   93   0.242   -40.98270    0.00317                          mtd2
   94   0.244   -40.98269    0.00316    0.00316   31    1     mtd1
   95   0.245   -40.98269    0.00316    0.00945   32    3     mtd2
   96   0.246   -40.98269    0.00315                          mtd2
   97   0.247   -40.98269    0.00315                          mtd3
   98   0.249   -40.98269    0.00313    0.00313   33    1     mtd3
   99   0.250   -40.98268    0.00313    0.02184   34    7     mtd5
  100   0.251   -40.98268    0.00312                          mtd2
  101   0.251   -40.98268    0.00312                          mtd5
  102   0.251   -40.98268    0.00312                          mtd4
  103   0.252   -40.98268    0.00312                          mtd4
  104   0.252   -40.98268    0.00312                          mtd4
  105   0.253   -40.98268    0.00311                          mtd4
  106   0.253   -40.98268    0.00311    0.01860   35    6     mtd1
  107   0.254   -40.98268    0.00311                          mtd2
  108   0.256   -40.98268    0.00310                          mtd2
  109   0.256   -40.98268    0.00310                          mtd1
  110   0.256   -40.98267    0.00309                          mtd1
  111   0.256   -40.98267    0.00309                          mtd6
  112   0.257   -40.98267    0.00309    0.00309   36    1     mtd1
  113   0.258   -40.98267    0.00308    0.02766   37    9     mtd2
  114   0.259   -40.98267    0.00308                          mtd1
  115   0.260   -40.98267    0.00308                          mtd3
  116   0.260   -40.98267    0.00308                          mtd3
  117   0.260   -40.98267    0.00308                          mtd2
  118   0.261   -40.98267    0.00307                          mtd2
  119   0.261   -40.98267    0.00307                          mtd2
  120   0.262   -40.98267    0.00306                          mtd2
  121   0.263   -40.98266    0.00306                          mtd2
  122   0.264   -40.98266    0.00306    0.00306   38    1     mtd4
  123   0.265   -40.98266    0.00305    0.00913   39    3     mtd4
  124   0.266   -40.98266    0.00304                          mtd2
  125   0.268   -40.98266    0.00303                          mtd3
  126   0.273   -40.98265    0.00301    0.00900   40    3     mtd5
  127   0.275   -40.98264    0.00300                          mtd4
  128   0.276   -40.98264    0.00299                          mtd4
  129   0.279   -40.98264    0.00298    0.00298   41    1     mtd4
  130   0.282   -40.98263    0.00296    0.00591   42    2     mtd4
  131   0.285   -40.98263    0.00295                          mtd3
  132   0.287   -40.98263    0.00294    0.00294   43    1     mtd1
  133   0.290   -40.98262    0.00292    0.00292   44    1     mtd6
  134   0.291   -40.98262    0.00292    0.00582   45    2     mtd4
  135   0.294   -40.98261    0.00290                          mtd6
  136   0.296   -40.98261    0.00290    0.00868   46    3     mtd4
  137   0.296   -40.98261    0.00289                          mtd2
  138   0.297   -40.98261    0.00289                          mtd6
  139   0.298   -40.98261    0.00289    0.00289   47    1     mtd4
  140   0.298   -40.98261    0.00288    0.03443   48   12     mtd2
  141   0.300   -40.98261    0.00287                          mtd5
  142   0.300   -40.98261    0.00287                          mtd4
  143   0.300   -40.98261    0.00287                          mtd2
  144   0.300   -40.98260    0.00287                          mtd2
  145   0.301   -40.98260    0.00287                          mtd2
  146   0.302   -40.98260    0.00287                          mtd6
  147   0.302   -40.98260    0.00287                          mtd1
  148   0.302   -40.98260    0.00287                          mtd4
  149   0.303   -40.98260    0.00286                          mtd4
  150   0.303   -40.98260    0.00286                          mtd2
  151   0.303   -40.98260    0.00286                          mtd2
  152   0.304   -40.98260    0.00286    0.01706   49    6     mtd1
  153   0.304   -40.98260    0.00285                          mtd1
  154   0.307   -40.98259    0.00284                          mtd4
  155   0.307   -40.98259    0.00284                          mtd4
  156   0.308   -40.98259    0.00284                          mtd3
  157   0.309   -40.98259    0.00283                          mtd4
  158   0.310   -40.98259    0.00283    0.00283   50    1     mtd3
  159   0.315   -40.98258    0.00280    0.00560   51    2     mtd2
  160   0.316   -40.98258    0.00280                          mtd2
  161   0.317   -40.98258    0.00279    0.00279   52    1     mtd2
  162   0.318   -40.98258    0.00279    0.00835   53    3     mtd2
  163   0.319   -40.98257    0.00278                          mtd2
  164   0.320   -40.98257    0.00278                          mtd4
  165   0.322   -40.98257    0.00277    0.01380   54    5     mtd1
  166   0.322   -40.98257    0.00277                          mtd3
  167   0.325   -40.98257    0.00276                          mtd2
  168   0.325   -40.98256    0.00275                          mtd2
  169   0.326   -40.98256    0.00275                          mtd2
  170   0.326   -40.98256    0.00275    0.00275   55    1     mtd2
  171   0.326   -40.98256    0.00275    0.00275   56    1     mtd2
  172   0.329   -40.98256    0.00274    0.00274   57    1     mtd6
  173   0.329   -40.98256    0.00274    0.00818   58    3     mtd4
  174   0.332   -40.98255    0.00273                          mtd4
  175   0.333   -40.98255    0.00272                          mtd2
  176   0.335   -40.98255    0.00271    0.00271   59    1     mtd5
  177   0.336   -40.98255    0.00271    0.01614   60    6     mtd4
  178   0.338   -40.98254    0.00270                          mtd2
  179   0.339   -40.98254    0.00269                          mtd4
  180   0.340   -40.98254    0.00269                          mtd4
  181   0.342   -40.98254    0.00268                          mtd2
  182   0.342   -40.98254    0.00268                          mtd4
  183   0.343   -40.98254    0.00267    0.00267   61    1     mtd2
  184   0.344   -40.98254    0.00267    0.00267   62    1     mtd2
  185   0.347   -40.98253    0.00266    0.00266   63    1     mtd3
  186   0.347   -40.98253    0.00265    0.00265   64    1     mtd3
  187   0.348   -40.98253    0.00265    0.01846   65    7     mtd2
  188   0.349   -40.98253    0.00265                          mtd6
  189   0.349   -40.98253    0.00264                          mtd2
  190   0.352   -40.98252    0.00263                          mtd2
  191   0.353   -40.98252    0.00263                          mtd4
  192   0.353   -40.98252    0.00263                          mtd2
  193   0.354   -40.98252    0.00263                          mtd4
  194   0.357   -40.98251    0.00261    0.00521   66    2     mtd1
  195   0.360   -40.98251    0.00260                          mtd4
  196   0.362   -40.98251    0.00259    0.00259   67    1     mtd1
  197   0.366   -40.98250    0.00257    0.00257   68    1     mtd2
  198   0.366   -40.98250    0.00257    0.00257   69    1     mtd3
  199   0.371   -40.98249    0.00255    0.00509   70    2     mtd6
  200   0.374   -40.98249    0.00254                          mtd3
  201   0.375   -40.98249    0.00253    0.00253   71    1     mtd5
  202   0.376   -40.98248    0.00253    0.00253   72    1     mtd4
  203   0.377   -40.98248    0.00253    0.00253   73    1     mtd2
  204   0.378   -40.98248    0.00252    0.00252   74    1     mtd1
  205   0.378   -40.98248    0.00252    0.00755   75    3     mtd2
  206   0.379   -40.98248    0.00252                          mtd2
  207   0.381   -40.98248    0.00251                          mtd2
  208   0.383   -40.98247    0.00250    0.00499   76    2     mtd4
  209   0.384   -40.98247    0.00250                          mtd4
  210   0.385   -40.98247    0.00249    0.00498   77    2     mtd4
  211   0.385   -40.98247    0.00249                          mtd2
  212   0.385   -40.98247    0.00249    0.00498   78    2     mtd2
  213   0.386   -40.98247    0.00249                          mtd3
  214   0.388   -40.98246    0.00248    0.00248   79    1     mtd4
  215   0.389   -40.98246    0.00247    0.00247   80    1     mtd4
  216   0.390   -40.98246    0.00247    0.00494   81    2     mtd1
  217   0.391   -40.98246    0.00247                          mtd1
  218   0.391   -40.98246    0.00247    0.00247   82    1     mtd2
  219   0.392   -40.98246    0.00246    0.00492   83    2     mtd4
  220   0.392   -40.98246    0.00246                          mtd2
  221   0.393   -40.98246    0.00246    0.00733   84    3     mtd2
  222   0.395   -40.98245    0.00245                          mtd4
  223   0.401   -40.98244    0.00243                          mtd6
  224   0.401   -40.98244    0.00242    0.00242   85    1     mtd3
  225   0.403   -40.98244    0.00242    0.00483   86    2     mtd2
  226   0.404   -40.98244    0.00241                          mtd4
  227   0.409   -40.98243    0.00239    0.00239   87    1     mtd2
  228   0.411   -40.98243    0.00238    0.00476   88    2     mtd2
  229   0.412   -40.98243    0.00238                          mtd2
  230   0.415   -40.98242    0.00237    0.00237   89    1     mtd4
  231   0.416   -40.98242    0.00237    0.00938   90    4     mtd4
  232   0.421   -40.98241    0.00234                          mtd2
  233   0.423   -40.98241    0.00234                          mtd4
  234   0.424   -40.98241    0.00233                          mtd3
  235   0.425   -40.98241    0.00233    0.00233   91    1     mtd3
  236   0.426   -40.98240    0.00232    0.00464   92    2     mtd3
  237   0.427   -40.98240    0.00232                          mtd3
  238   0.427   -40.98240    0.00232    0.01840   93    8     mtd2
  239   0.428   -40.98240    0.00232                          mtd2
  240   0.429   -40.98240    0.00231                          mtd4
  241   0.429   -40.98240    0.00231                          mtd2
  242   0.430   -40.98240    0.00231                          mtd1
  243   0.437   -40.98239    0.00228                          mtd4
  244   0.438   -40.98239    0.00228                          mtd4
  245   0.441   -40.98238    0.00227                          mtd2
  246   0.441   -40.98238    0.00227    0.00680   94    3     mtd2
  247   0.441   -40.98238    0.00227                          mtd2
  248   0.441   -40.98238    0.00227                          mtd3
  249   0.441   -40.98238    0.00227    0.00453   95    2     mtd2
  250   0.441   -40.98238    0.00226                          mtd2
  251   0.442   -40.98238    0.00226    0.00226   96    1     mtd3
  252   0.446   -40.98237    0.00225    0.00225   97    1     mtd4
  253   0.447   -40.98237    0.00224    0.00224   98    1     mtd4
  254   0.448   -40.98237    0.00224    0.00224   99    1     mtd3
  255   0.448   -40.98237    0.00224    0.00224  100    1     mtd4
  256   0.449   -40.98237    0.00224    0.00224  101    1     mtd4
  257   0.452   -40.98236    0.00222    0.00444  102    2     mtd3
  258   0.453   -40.98236    0.00222                          mtd4
  259   0.454   -40.98236    0.00222    0.00222  103    1     mtd3
  260   0.455   -40.98236    0.00222    0.00222  104    1     mtd1
  261   0.455   -40.98236    0.00221    0.00221  105    1     mtd2
  262   0.456   -40.98236    0.00221    0.00221  106    1     mtd3
  263   0.457   -40.98235    0.00220    0.00441  107    2     mtd4
  264   0.458   -40.98235    0.00220                          mtd1
  265   0.458   -40.98235    0.00220    0.00440  108    2     mtd1
  266   0.459   -40.98235    0.00220                          mtd3
  267   0.459   -40.98235    0.00220    0.00877  109    4     mtd1
  268   0.459   -40.98235    0.00220                          mtd3
  269   0.462   -40.98235    0.00219                          mtd4
  270   0.462   -40.98235    0.00219                          mtd3
  271   0.463   -40.98235    0.00219    0.00219  110    1     mtd4
  272   0.466   -40.98234    0.00217    0.00217  111    1     mtd2
  273   0.471   -40.98233    0.00215    0.00857  112    4     mtd3
  274   0.472   -40.98233    0.00215                          mtd3
  275   0.476   -40.98232    0.00214                          mtd4
  276   0.478   -40.98232    0.00213                          mtd4
  277   0.481   -40.98232    0.00212    0.00633  113    3     mtd1
  278   0.483   -40.98231    0.00211                          mtd4
  279   0.486   -40.98231    0.00210                          mtd2
  280   0.487   -40.98231    0.00210    0.00210  114    1     mtd4
  281   0.488   -40.98231    0.00210    0.00210  115    1     mtd1
  282   0.495   -40.98230    0.00207    0.00207  116    1     mtd3
  283   0.500   -40.98229    0.00205    0.00612  117    3     mtd3
  284   0.504   -40.98228    0.00204                          mtd3
  285   0.505   -40.98228    0.00203                          mtd4
  286   0.506   -40.98228    0.00203    0.00203  118    1     mtd1
  287   0.507   -40.98228    0.00203    0.00402  119    2     mtd4
  288   0.517   -40.98226    0.00199                          mtd2
  289   0.525   -40.98225    0.00197    0.00197  120    1     mtd4
  290   0.535   -40.98223    0.00193    0.00193  121    1     mtd4
  291   0.536   -40.98223    0.00193    0.00193  122    1     mtd3
  292   0.537   -40.98223    0.00193    0.00385  123    2     mtd2
  293   0.538   -40.98223    0.00193                          mtd5
  294   0.538   -40.98223    0.00192    0.00192  124    1     mtd4
  295   0.541   -40.98222    0.00192    0.00192  125    1     mtd2
  296   0.542   -40.98222    0.00191    0.00191  126    1     mtd2
  297   0.547   -40.98221    0.00190    0.00190  127    1     mtd2
  298   0.548   -40.98221    0.00189    0.00189  128    1     mtd2
  299   0.555   -40.98220    0.00187    0.00374  129    2     mtd2
  300   0.555   -40.98220    0.00187                          mtd1
  301   0.558   -40.98219    0.00186    0.00186  130    1     mtd5
  302   0.559   -40.98219    0.00186    0.00186  131    1     mtd2
  303   0.561   -40.98219    0.00185    0.00185  132    1     mtd4
  304   0.562   -40.98219    0.00185    0.00185  133    1     mtd6
  305   0.562   -40.98219    0.00185    0.00185  134    1     mtd2
  306   0.565   -40.98218    0.00184    0.00184  135    1     mtd4
  307   0.568   -40.98218    0.00183    0.00183  136    1     mtd6
  308   0.568   -40.98218    0.00183    0.00183  137    1     mtd3
  309   0.570   -40.98217    0.00182    0.00364  138    2     mtd3
  310   0.572   -40.98217    0.00182                          mtd2
  311   0.576   -40.98217    0.00181    0.00181  139    1     mtd2
  312   0.576   -40.98216    0.00180    0.00180  140    1     mtd2
  313   0.578   -40.98216    0.00180    0.00180  141    1     mtd4
  314   0.581   -40.98216    0.00179    0.00179  142    1     mtd4
  315   0.593   -40.98214    0.00175    0.00700  143    4     mtd6
  316   0.595   -40.98214    0.00175                          mtd4
  317   0.595   -40.98213    0.00175                          mtd2
  318   0.596   -40.98213    0.00175                          mtd2
  319   0.596   -40.98213    0.00174    0.00174  144    1     mtd2
  320   0.597   -40.98213    0.00174    0.00349  145    2     mtd1
  321   0.597   -40.98213    0.00174                          mtd6
  322   0.598   -40.98213    0.00174    0.00174  146    1     mtd1
  323   0.598   -40.98213    0.00174    0.00347  147    2     mtd6
  324   0.600   -40.98213    0.00173                          mtd5
  325   0.606   -40.98212    0.00172    0.00172  148    1     mtd6
  326   0.606   -40.98212    0.00172    0.00341  149    2     mtd5
  327   0.614   -40.98211    0.00169                          mtd2
  328   0.623   -40.98209    0.00167    0.00167  150    1     mtd5
  329   0.624   -40.98209    0.00166    0.00166  151    1     mtd2
  330   0.629   -40.98208    0.00165    0.00165  152    1     mtd2
  331   0.636   -40.98207    0.00163    0.00325  153    2     mtd2
  332   0.641   -40.98206    0.00162                          mtd2
  333   0.646   -40.98205    0.00161    0.00321  154    2     mtd4
  334   0.647   -40.98205    0.00160                          mtd3
  335   0.653   -40.98204    0.00159    0.00159  155    1     mtd2
  336   0.659   -40.98203    0.00157    0.00157  156    1     mtd5
  337   0.662   -40.98203    0.00156    0.00156  157    1     mtd2
  338   0.670   -40.98202    0.00154    0.00154  158    1     mtd5
  339   0.670   -40.98202    0.00154    0.00305  159    2     mtd3
  340   0.680   -40.98200    0.00151                          mtd2
  341   0.687   -40.98199    0.00150    0.00150  160    1     mtd2
  342   0.693   -40.98198    0.00148    0.00148  161    1     mtd4
  343   0.699   -40.98197    0.00147    0.00147  162    1     mtd2
  344   0.718   -40.98194    0.00142    0.00142  163    1     mtd2
  345   0.721   -40.98193    0.00141    0.00141  164    1     mtd1
  346   0.723   -40.98193    0.00141    0.00277  165    2     mtd1
  347   0.743   -40.98190    0.00136                          mtd2
  348   0.746   -40.98189    0.00135    0.00135  166    1     mtd1
  349   0.751   -40.98189    0.00134    0.00134  167    1     mtd2
  350   0.764   -40.98187    0.00132    0.00132  168    1     mtd2
  351   0.773   -40.98185    0.00130    0.00130  169    1     mtd2
  352   0.809   -40.98179    0.00122    0.00122  170    1     mtd2
  353   0.833   -40.98176    0.00117    0.00117  171    1     mtd2
  354   0.847   -40.98173    0.00114    0.00228  172    2     mtd2
  355   0.848   -40.98173    0.00114                          mtd4
  356   0.882   -40.98168    0.00108    0.00108  173    1     mtd2
  357   0.884   -40.98167    0.00107    0.00107  174    1     mtd5
  358   0.889   -40.98167    0.00107    0.00107  175    1     mtd3
  359   0.898   -40.98165    0.00105    0.00105  176    1     mtd4
  360   0.935   -40.98159    0.00099    0.00099  177    1     mtd4
  361   0.938   -40.98159    0.00098    0.00098  178    1     mtd3
  362   0.973   -40.98153    0.00092    0.00184  179    2     mtd4
  363   0.978   -40.98153    0.00092                          mtd2
  364   0.981   -40.98152    0.00091    0.00091  180    1     mtd2
  365   1.003   -40.98149    0.00088    0.00088  181    1     mtd4
  366   1.003   -40.98149    0.00088    0.00088  182    1     mtd2
  367   1.026   -40.98145    0.00085    0.00085  183    1     mtd6
  368   1.068   -40.98138    0.00079    0.00079  184    1     mtd2
  369   1.127   -40.98129    0.00071    0.00071  185    1     mtd2
  370   1.146   -40.98126    0.00069    0.00069  186    1     mtd2
  371   1.191   -40.98119    0.00064    0.00064  187    1     mtd2
  372   1.201   -40.98117    0.00063    0.00063  188    1     mtd6
  373   1.232   -40.98112    0.00060    0.00060  189    1     mtd4
  374   1.240   -40.98111    0.00059    0.00116  190    2     mtd2
  375   1.259   -40.98108    0.00057                          mtd4
  376   1.517   -40.98067    0.00037    0.00037  191    1     mtd4
  377   2.389   -40.97928    0.00008    0.00025  192    3     mtd3
  378   2.389   -40.97928    0.00008                          mtd2
  379   2.398   -40.97926    0.00008                          mtd3
  380   2.423   -40.97922    0.00008    0.00008  193    1     mtd5
  381   2.426   -40.97922    0.00008    0.00008  194    1     mtd4
  382   2.479   -40.97913    0.00007    0.00007  195    1     mtd5
  383   2.487   -40.97912    0.00007    0.00007  196    1     mtd3
  384   2.487   -40.97912    0.00007    0.00014  197    2     mtd4
  385   2.494   -40.97911    0.00007                          mtd4
  386   2.494   -40.97911    0.00007    0.00007  198    1     mtd2
  387   2.500   -40.97910    0.00007    0.00007  199    1     mtd3
  388   2.502   -40.97910    0.00007    0.00014  200    2     mtd4
  389   2.506   -40.97909    0.00007                          mtd4
  390   2.523   -40.97906    0.00007    0.00027  201    4     mtd4
  391   2.524   -40.97906    0.00007                          mtd4
  392   2.524   -40.97906    0.00007                          mtd4
  393   2.527   -40.97906    0.00007                          mtd4
  394   2.528   -40.97905    0.00007    0.00007  202    1     mtd6
  395   2.529   -40.97905    0.00007    0.00020  203    3     mtd4
  396   2.535   -40.97904    0.00007                          mtd4
  397   2.547   -40.97902    0.00007                          mtd4
  398   2.548   -40.97902    0.00006    0.00013  204    2     mtd2
  399   2.553   -40.97902    0.00006                          mtd4
  400   2.563   -40.97900    0.00006    0.00006  205    1     mtd3
  401   2.571   -40.97899    0.00006    0.00019  206    3     mtd1
  402   2.581   -40.97897    0.00006                          mtd3
  403   2.582   -40.97897    0.00006                          mtd3
  404   2.590   -40.97896    0.00006    0.00006  207    1     mtd5
  405   2.594   -40.97895    0.00006    0.00006  208    1     mtd4
  406   2.605   -40.97893    0.00006    0.00006  209    1     mtd4
  407   2.619   -40.97891    0.00006    0.00006  210    1     mtd2
  408   2.621   -40.97891    0.00006    0.00011  211    2     mtd4
  409   2.624   -40.97890    0.00006                          mtd3
  410   2.626   -40.97890    0.00006    0.00023  212    4     mtd4
  411   2.626   -40.97890    0.00006                          mtd4
  412   2.630   -40.97889    0.00006                          mtd1
  413   2.630   -40.97889    0.00006                          mtd4
  414   2.640   -40.97888    0.00006    0.00006  213    1     mtd3
  415   2.644   -40.97887    0.00006    0.00006  214    1     mtd4
  416   2.651   -40.97886    0.00005    0.00005  215    1     mtd3
  417   2.657   -40.97885    0.00005    0.00005  216    1     mtd1
  418   2.675   -40.97882    0.00005    0.00005  217    1     mtd1
  419   2.675   -40.97882    0.00005    0.00005  218    1     mtd2
  420   2.684   -40.97881    0.00005    0.00010  219    2     mtd1
  421   2.685   -40.97880    0.00005                          mtd1
  422   2.688   -40.97880    0.00005    0.00010  220    2     mtd2
  423   2.702   -40.97878    0.00005                          mtd4
  424   2.703   -40.97878    0.00005    0.00005  221    1     mtd6
  425   2.705   -40.97877    0.00005    0.00015  222    3     mtd4
  426   2.728   -40.97874    0.00005                          mtd6
  427   2.735   -40.97873    0.00005                          mtd1
  428   2.737   -40.97872    0.00005    0.00009  223    2     mtd4
  429   2.738   -40.97872    0.00005                          mtd3
  430   2.741   -40.97871    0.00005    0.00005  224    1     mtd4
  431   2.751   -40.97870    0.00005    0.00005  225    1     mtd4
  432   2.761   -40.97868    0.00005    0.00005  226    1     mtd4
  433   2.765   -40.97868    0.00005    0.00005  227    1     mtd4
  434   2.767   -40.97867    0.00004    0.00004  228    1     mtd4
  435   2.767   -40.97867    0.00004    0.00009  229    2     mtd4
  436   2.768   -40.97867    0.00004                          mtd4
  437   2.769   -40.97867    0.00004    0.00009  230    2     mtd4
  438   2.770   -40.97867    0.00004                          mtd4
  439   2.793   -40.97863    0.00004    0.00004  231    1     mtd2
  440   2.795   -40.97863    0.00004    0.00004  232    1     mtd2
  441   2.798   -40.97862    0.00004    0.00004  233    1     mtd4
  442   2.799   -40.97862    0.00004    0.00004  234    1     mtd1
  443   2.815   -40.97860    0.00004    0.00012  235    3     mtd4
  444   2.816   -40.97860    0.00004                          mtd5
  445   2.817   -40.97859    0.00004                          mtd2
  446   2.823   -40.97858    0.00004    0.00012  236    3     mtd3
  447   2.825   -40.97858    0.00004                          mtd2
  448   2.837   -40.97856    0.00004                          mtd3
  449   2.839   -40.97856    0.00004    0.00004  237    1     mtd4
  450   2.844   -40.97855    0.00004    0.00004  238    1     mtd2
  451   2.847   -40.97855    0.00004    0.00004  239    1     mtd4
  452   2.850   -40.97854    0.00004    0.00004  240    1     mtd4
  453   2.853   -40.97854    0.00004    0.00004  241    1     mtd4
  454   2.854   -40.97854    0.00004    0.00004  242    1     mtd2
  455   2.858   -40.97853    0.00004    0.00004  243    1     mtd4
  456   2.876   -40.97850    0.00004    0.00004  244    1     mtd3
  457   2.880   -40.97849    0.00004    0.00004  245    1     mtd4
  458   2.882   -40.97849    0.00004    0.00004  246    1     mtd4
  459   2.899   -40.97846    0.00004    0.00007  247    2     mtd3
  460   2.906   -40.97845    0.00004                          mtd5
  461   2.910   -40.97845    0.00004    0.00007  248    2     mtd4
  462   2.913   -40.97844    0.00004                          mtd2
  463   2.967   -40.97836    0.00003    0.00003  249    1     mtd3
  464   2.972   -40.97835    0.00003    0.00003  250    1     mtd4
  465   2.973   -40.97835    0.00003    0.00013  251    4     mtd4
  466   2.975   -40.97834    0.00003                          mtd4
  467   2.975   -40.97834    0.00003                          mtd2
  468   2.980   -40.97834    0.00003                          mtd4
  469   2.983   -40.97833    0.00003    0.00006  252    2     mtd4
  470   2.994   -40.97831    0.00003                          mtd3
T /K                                  :   298.15
E lowest                              :   -40.98308
ensemble average energy (kcal)        :    0.324
ensemble entropy (J/mol K, cal/mol K) :   48.985   11.708
ensemble free energy (kcal/mol)       :   -3.491
population of lowest in %             :    1.421
 number of unique conformers for further calc          252
   1       0.000
   2       0.006
   3       0.029
   4       0.029
   5       0.064
   6       0.081
   7       0.091
   8       0.110
   9       0.113
  10       0.118
  11       0.127
  12       0.130
  13       0.136
  14       0.136
  15       0.136
  16       0.140
  17       0.141
  18       0.142
  19       0.145
  20       0.170
  21       0.205
  22       0.210
  23       0.211
  24       0.217
  25       0.219
  26       0.221
  27       0.223
  28       0.230
  29       0.231
  30       0.234
  31       0.244
  32       0.245
  33       0.249
  34       0.250
  35       0.253
  36       0.257
  37       0.258
  38       0.264
  39       0.265
  40       0.273
  41       0.279
  42       0.282
  43       0.287
  44       0.290
  45       0.291
  46       0.296
  47       0.298
  48       0.298
  49       0.304
  50       0.310
  51       0.315
  52       0.317
  53       0.318
  54       0.322
  55       0.326
  56       0.326
  57       0.329
  58       0.329
  59       0.335
  60       0.336
  61       0.343
  62       0.344
  63       0.347
  64       0.347
  65       0.348
  66       0.357
  67       0.362
  68       0.366
  69       0.366
  70       0.371
  71       0.375
  72       0.376
  73       0.377
  74       0.378
  75       0.378
  76       0.383
  77       0.385
  78       0.385
  79       0.388
  80       0.389
  81       0.390
  82       0.391
  83       0.392
  84       0.393
  85       0.401
  86       0.403
  87       0.409
  88       0.411
  89       0.415
  90       0.416
  91       0.425
  92       0.426
  93       0.427
  94       0.441
  95       0.441
  96       0.442
  97       0.446
  98       0.447
  99       0.448
 100       0.448
 101       0.449
 102       0.452
 103       0.454
 104       0.455
 105       0.455
 106       0.456
 107       0.457
 108       0.458
 109       0.459
 110       0.463
 111       0.466
 112       0.471
 113       0.481
 114       0.487
 115       0.488
 116       0.495
 117       0.500
 118       0.506
 119       0.507
 120       0.525
 121       0.535
 122       0.536
 123       0.537
 124       0.538
 125       0.541
 126       0.542
 127       0.547
 128       0.548
 129       0.555
 130       0.558
 131       0.559
 132       0.561
 133       0.562
 134       0.562
 135       0.565
 136       0.568
 137       0.568
 138       0.570
 139       0.576
 140       0.576
 141       0.578
 142       0.581
 143       0.593
 144       0.596
 145       0.597
 146       0.598
 147       0.598
 148       0.606
 149       0.606
 150       0.623
 151       0.624
 152       0.629
 153       0.636
 154       0.646
 155       0.653
 156       0.659
 157       0.662
 158       0.670
 159       0.670
 160       0.687
 161       0.693
 162       0.699
 163       0.718
 164       0.721
 165       0.723
 166       0.746
 167       0.751
 168       0.764
 169       0.773
 170       0.809
 171       0.833
 172       0.847
 173       0.882
 174       0.884
 175       0.889
 176       0.898
 177       0.935
 178       0.938
 179       0.973
 180       0.981
 181       1.003
 182       1.003
 183       1.026
 184       1.068
 185       1.127
 186       1.146
 187       1.191
 188       1.201
 189       1.232
 190       1.240
 191       1.517
 192       2.389
 193       2.423
 194       2.426
 195       2.479
 196       2.487
 197       2.487
 198       2.494
 199       2.500
 200       2.502
 201       2.523
 202       2.528
 203       2.529
 204       2.548
 205       2.563
 206       2.571
 207       2.590
 208       2.594
 209       2.605
 210       2.619
 211       2.621
 212       2.626
 213       2.640
 214       2.644
 215       2.651
 216       2.657
 217       2.675
 218       2.675
 219       2.684
 220       2.688
 221       2.703
 222       2.705
 223       2.737
 224       2.741
 225       2.751
 226       2.761
 227       2.765
 228       2.767
 229       2.767
 230       2.769
 231       2.793
 232       2.795
 233       2.798
 234       2.799
 235       2.815
 236       2.823
 237       2.839
 238       2.844
 239       2.847
 240       2.850
 241       2.853
 242       2.854
 243       2.858
 244       2.876
 245       2.880
 246       2.882
 247       2.899
 248       2.910
 249       2.967
 250       2.972
 251       2.973
 252       2.983
 Normal termination.
 
 -----------------
 Wall Time Summary
 -----------------
             test MD wall time :         0h : 0m : 2s
                 MTD wall time :         0h : 0m :51s
      multilevel OPT wall time :         0h : 1m :16s
--------------------
Overall wall time  : 0h : 2m :55s
 
 CREST terminated normally.
