# Supplementary material for: Machine learning meets mechanistic modelling for accurate prediction of experimental activation energies
Source: Chem Sci. 2020 Nov 5;12(3):1163–75. doi: 10.1039/d0sc04896h (PMC9528810; doi:10.1039/d0sc04896h)
Supplement: SC-012-D0SC04896H-s002 [file SC-012-D0SC04896H-s002.zip › SC-012-D0SC04896H-s1016.xyz]

  29
        -40.98308339
 C         -0.3056616604        0.3759934876        2.2032958621
 O         -0.6743658973       -0.0753058856        0.9626987106
 H         -0.6403556998        1.4148125010        2.3720287950
 H         -0.7487537726       -0.2480581113        2.9997958608
 H          0.7896268117        0.3521423967        2.3342821781
 C         -3.5550932459       -0.3792524810       -0.6374856862
 O         -3.1106140202        0.6027354112        0.2610451806
 H         -2.8938677730       -0.4545181519       -1.5084904653
 H         -4.5519368548       -0.0829925171       -0.9679909345
 H         -3.6121624117       -1.3638649312       -0.1584698252
 H         -2.1868518555        0.3467913353        0.5651463301
 C          3.4342814680       -0.3231104898       -0.0520024110
 O          3.1580596062        1.0552621214        0.0354453809
 H          4.3707853370       -0.4932476048        0.4791323579
 H          3.5497092028       -0.6361479685       -1.0957780445
 H          2.6442227689       -0.9246934492        0.4077055169
 H          2.2627190260        1.2028452648       -0.3347063084
 C          0.2928394613       -2.4816595901       -1.0415617142
 O          0.4547439822       -2.3641165802        0.3493318106
 H          0.9058565432       -3.3240022865       -1.3655258239
 H          0.6184282833       -1.5733851698       -1.5585824187
 H         -0.7544062394       -2.6761617553       -1.3032896336
 H         -0.0031428442       -1.5166552333        0.6341155135
 C         -0.1170736850        2.4527638878       -1.0096707946
 O          0.5396687847        1.2157001402       -0.8900305598
 H          0.0503239997        3.0771802330       -0.1239492091
 H         -1.1947678783        2.3156638015       -1.1383158965
 H          0.2944589757        2.9562023988       -1.8857934684
 H          0.0688371932        0.6842172288       -0.1474314928
  29
        -40.98307377
 C          0.0991308052       -0.1857958101       -2.1398832560
 O          0.0283442284       -0.2557953332       -0.7699220411
 H          0.3443458207        0.8355874552       -2.4794824499
 H          0.8719568688       -0.8656992495       -2.5377276430
 H         -0.8583571135       -0.4729965455       -2.6074826404
 C          3.3007948888        0.2473583849       -0.3242223193
 O          2.4402914052       -0.6535018864        0.3274372600
 H          2.9273422487        1.2749320288       -0.2607930477
 H          3.4255335888       -0.0144744493       -1.3823188303
 H          4.2674477616        0.1815075269        0.1763457304
 H          1.5310706340       -0.5525721584       -0.0658618301
 C         -2.7907645121        1.5460443863       -0.5092331631
 O         -2.4132309150        0.3591988134        0.1433532047
 H         -3.7349701687        1.8652109553       -0.0665906942
 H         -2.9353516857        1.3811631048       -1.5842218642
 H         -2.0409510573        2.3325632835       -0.3747264805
 H         -1.5112370035        0.0966739016       -0.1878646047
 C         -0.9594405354       -2.6616264733        1.3096582916
 O         -0.6260293243       -2.7523760216       -0.0539697066
 H         -1.7675611581       -1.9405980223        1.4711908798
 H         -0.0921455587       -2.3603329297        1.9077498036
 H         -1.2875320637       -3.6535849954        1.6222372666
 H         -0.3627465278       -1.8414399877       -0.3529138240
 C          0.4076689747        1.9091805867        1.7506715959
 O          0.4817370942        2.1176850991        0.3603556992
 H          1.1633391398        1.1896119242        2.0829023476
 H         -0.5806486870        1.5384078827        2.0423873821
 H          0.5894031005        2.8738655671        2.2257727623
 H          0.3156437590        1.2386061812       -0.0772236035
  29
        -40.98303773
 C          0.3743790032       -0.5649352568       -2.0649904631
 O          0.7288883765       -0.1055034647       -0.8229784754
 H          0.6240417459        0.1698462464       -2.8508367143
 H          0.9033747592       -1.5032099038       -2.3108268398
 H         -0.7088871335       -0.7627449187       -2.1300655387
 C          3.5013010176        1.0297378703        0.5616756674
 O          3.3251223337        0.1580523434       -0.5237583227
 H          3.0689854376        2.0162967717        0.3568229560
 H          4.5762798946        1.1354265510        0.7162703885
 H          3.0428527688        0.6315997904        1.4743561377
 H          2.3367544652        0.0466538856       -0.6708253240
 C         -3.4004904015       -0.2410039171        0.2200711203
 O         -3.2295998382        0.6942247928       -0.8206953542
 H         -4.2083818936       -0.9074513251       -0.0824300815
 H         -3.6779754806        0.2580449593        1.1557190215
 H         -2.4927394401       -0.8268668986        0.3928449264
 H         -2.4135741459        1.2040883124       -0.6347224766
 C          0.3036886565       -2.9099672454        0.8908843604
 O         -0.2548196057       -1.6327065366        1.0434437353
 H          0.0425362906       -3.3478800341       -0.0806162015
 H         -0.1043200510       -3.5363096904        1.6857986845
 H          1.3961620705       -2.8828089749        0.9767622622
 H          0.1365497369       -1.0309643847        0.3286771493
 C         -0.6215862009        1.9433098853        1.3111096593
 O         -0.7924108584        1.8463741682       -0.0830172465
 H          0.3741059074        2.3290862789        1.5553940339
 H         -0.7477049991        0.9698394822        1.7941458180
 H         -1.3761399321        2.6386217462        1.6819188993
 H         -0.1712352360        1.1116964822       -0.4152152320
  29
        -40.98303651
 C         -0.6091589188       -0.2184940046       -2.3311007664
 O         -0.6975451983       -0.1423608618       -0.9660132301
 H         -1.2777589252       -1.0017845365       -2.7308257419
 H         -0.8923841037        0.7360408629       -2.8077946195
 H          0.4171292781       -0.4626696742       -2.6559755388
 C         -3.5956636368       -0.3265760163        0.6245626051
 O         -3.0532833689        0.6954411876       -0.1686939094
 H         -4.5853263248        0.0049744745        0.9424295980
 H         -2.9789516983       -0.5163927576        1.5110671277
 H         -3.6919131331       -1.2636842972        0.0636171839
 H         -2.1490941947        0.3910960839       -0.4902409597
 C          3.3744484100       -0.2829164539       -0.5682787460
 O          3.1937722821        0.6059288881        0.5072824085
 H          3.4944308346        0.2573756970       -1.5142153328
 H          2.5321124327       -0.9756064740       -0.6666777043
 H          4.2812105415       -0.8510821083       -0.3610600831
 H          2.3559838061        1.0948326937        0.3569547135
 C          0.0127980767        2.2458218765        1.1140996444
 O          0.7282025957        1.7656562099        0.0019709920
 H         -1.0238413756        2.4696695595        0.8471281763
 H          0.5093108724        3.1572294877        1.4502274420
 H          0.0142703000        1.5132166236        1.9293530511
 H          0.1845632152        1.0014068571       -0.4066073546
 C          0.5012619977       -1.9308817399        1.5326795314
 O          0.2804039392       -2.2778660711        0.1901184217
 H         -0.4323197322       -1.6398311782        2.0286720011
 H          1.2172562270       -1.1064401425        1.6238047306
 H          0.9089652262       -2.8134868523        2.0279813246
 H         -0.1123267522       -1.4755345616       -0.2753983835
  29
        -40.98298134
 C         -0.6784656407        0.1450967918        2.3205510497
 O         -0.7338052200       -0.2149042614        0.9996852551
 H         -1.2297099740        1.0832856775        2.5085189076
 H         -1.1252788892       -0.6339479287        2.9638985225
 H          0.3628568189        0.2947464165        2.6567900531
 C         -2.8892285243       -0.1001253004       -1.4790714064
 O         -3.0703691688        0.2151168416       -0.1224017660
 H         -2.0300034648        0.4306089871       -1.9030049505
 H         -3.7967259608        0.2045125822       -2.0026991087
 H         -2.7357370926       -1.1766091699       -1.6206605919
 H         -2.2061047515        0.0212492019        0.3512981702
 C          3.3264218650       -0.1510742184       -0.5998317721
 O          3.1149216767        1.1852766157       -0.2063757863
 H          4.3697503657       -0.3818673573       -0.3847590067
 H          3.1427254979       -0.2791145433       -1.6724983396
 H          2.6818577009       -0.8424769265       -0.0483557008
 H          2.1626855371        1.3827059712       -0.3242887735
 C          0.1919652644       -2.9956581830       -0.5618769716
 O          0.7494254056       -2.3273289539        0.5390548044
 H          0.8285335410       -3.8574788548       -0.7680828368
 H          0.1597557350       -2.3508712416       -1.4471526042
 H         -0.8253162873       -3.3430459093       -0.3449825169
 H          0.1804839809       -1.5197493782        0.7327999337
 C         -0.2314132138        2.7710603771       -0.2112333330
 O          0.3682836827        1.5392299348       -0.5230624351
 H          0.0291268395        3.0948384338        0.8034408272
 H         -1.3217145175        2.7095248588       -0.2888638311
 H          0.1423293625        3.5042764266       -0.9275096699
 H         -0.0458016458        0.8218385054        0.0812602906
  29
        -40.98295387
 C         -0.7471215910        0.0126306580        2.3272187952
 O         -0.6988756946       -0.0459450631        0.9584314061
 H         -1.4305277100       -0.7534901357        2.7353472577
 H          0.2471136819       -0.1593888428        2.7738530172
 H         -1.1053671671        0.9966509189        2.6764750767
 C          0.0996937575        2.4642673798       -0.9681605732
 O          0.8374531400        1.8061728706        0.0322251083
 H         -0.0170636053        1.8311304782       -1.8552223402
 H          0.6543125179        3.3633720498       -1.2408862504
 H         -0.8949836519        2.7417892127       -0.6077503340
 H          0.2540782431        1.0571168932        0.4083827706
 C          3.4564949088       -0.3889888635        0.2538768953
 O          3.2615300341        0.6266284940       -0.7017880178
 H          4.3502854946       -0.9364748131       -0.0453265273
 H          2.6073581213       -1.0786461976        0.2941610119
 H          3.6103488706        0.0322696473        1.2539393402
 H          2.4337350263        1.0994416239       -0.4750789858
 C         -3.4830308937       -0.2592622815       -0.8366595560
 O         -2.9771131320        0.7787723257       -0.0407428661
 H         -2.8111753175       -0.4873191665       -1.6725976787
 H         -4.4431003659        0.0774183597       -1.2308048377
 H         -3.6357783035       -1.1752164451       -0.2529518665
 H         -2.0980268913        0.4731195553        0.3458187026
 C          0.0822042898       -2.5064405798       -1.1490583359
 O          0.4206333503       -2.2897905569        0.1955103697
 H          0.4557696673       -1.7016260443       -1.7925313013
 H         -1.0030715689       -2.5855730956       -1.2814391479
 H          0.5491059031       -3.4461781942       -1.4481807659
 H         -0.0148609551       -1.4322391544        0.4965035646
  29
        -40.98293914
 C          0.4419768402       -0.4474816463       -2.2796941048
 O          0.6621235980        0.1356331081       -1.0604313575
 H         -0.5868231414       -0.8386266842       -2.3634950588
 H          0.5881798846        0.2772338267       -3.1011889292
 H          1.1357971573       -1.2890173038       -2.4552117572
 C         -0.9146064227        2.0559363713        1.0163623746
 O         -1.2214248046        1.7437781405       -0.3215681398
 H         -1.7637759201        2.6067134538        1.4234444376
 H         -0.0181814046        2.6826425513        1.0743743793
 H         -0.7462871235        1.1493503124        1.6053380761
 H         -0.4780495392        1.1444487030       -0.6687917770
 C         -3.2500869728       -0.7660360063        0.6220882933
 O         -3.4286333341        0.0369014846       -0.5229423145
 H         -3.9423734462       -1.6032673348        0.5324812250
 H         -3.4813775690       -0.2054053623        1.5352871694
 H         -2.2272415377       -1.1474683915        0.6956691776
 H         -2.7178901922        0.7113670611       -0.5301570504
 C          3.1317290654        1.0113197047        0.8982386688
 O          3.1810332729        0.4391121117       -0.3833455280
 H          2.7576605188        2.0415496678        0.8594374882
 H          4.1509610433        1.0150928323        1.2877269195
 H          2.4874389683        0.4347606112        1.5704742909
 H          2.2351003464        0.3429816648       -0.7056414751
 C          1.0409238599       -2.5634146642        0.7837511147
 O          0.2009587875       -1.4516670459        0.9473497357
 H          2.0877600920       -2.2612951805        0.6673435701
 H          0.7516051167       -3.1564754889       -0.0933822643
 H          0.9400405344       -3.1791374789        1.6789872348
 H          0.3576076798       -0.8278525647        0.1636650101
  29
        -40.98290770
 C          0.5079274592        0.3041701353       -2.2864563485
 O          0.7795304129       -0.0222597642       -0.9848425681
 H          1.2335522343       -0.1651855445       -2.9747319747
 H         -0.4990452910       -0.0334311413       -2.5884767469
 H          0.5562318022        1.3956304008       -2.4499690103
 C         -0.3695040978        2.3397855911        0.9253145088
 O         -0.8564780882        1.0412109215        0.6912554853
 H         -0.9282900181        2.7504517390        1.7675431383
 H         -0.5175610674        2.9811150956        0.0482491681
 H          0.6971455912        2.3235725286        1.1656947659
 H         -0.2349023427        0.5963702640        0.0104663207
 C         -3.8574954607       -0.5502733683        0.1572297623
 O         -3.5392886866        0.8051754676       -0.0460536985
 H         -4.8946829613       -0.6799418623       -0.1515102913
 H         -3.7562185756       -0.8293175475        1.2114500251
 H         -3.2186175613       -1.2084109560       -0.4413173086
 H         -2.6022646349        0.9388625783        0.2074833142
 C          3.5507888282        0.1843461100        0.8039359162
 O          2.9546201333        1.1109480181       -0.0643787275
 H          3.8291200078       -0.7366410053        0.2781925886
 H          2.8810246123       -0.0771408778        1.6316824601
 H          4.4504382592        0.6536504150        1.2052891183
 H          2.1249541938        0.6865681614       -0.4472766053
 C          0.3812427669       -2.5898272262        1.0089411607
 O          0.3588013987       -2.5505223513       -0.3949267829
 H          1.3979043046       -2.4402039200        1.3933217749
 H          0.0277560441       -3.5777558071        1.3083604514
 H         -0.2692164337       -1.8232922423        1.4419357781
 H          0.5427488850       -1.6036978185       -0.6720586064
  29
        -40.98290410
 C         -0.7074932315       -0.4013064878       -2.1556814103
 O         -0.6133010914       -0.2134907459       -0.8030413796
 H          0.1788164526       -0.0036167969       -2.6821530284
 H         -0.7900282657       -1.4735913707       -2.4113981382
 H         -1.5936336287        0.1088665238       -2.5728218335
 C         -3.7787837434       -0.2403651706        0.0475635128
 O         -2.7349910371       -1.0790342835        0.4690418174
 H         -3.5192109935        0.8172171205        0.1657286738
 H         -4.6476518709       -0.4708627040        0.6661490742
 H         -4.0322159785       -0.4173443215       -1.0060002413
 H         -1.8971247396       -0.7896362544       -0.0103920452
 C          3.7702386022        0.8522925429       -0.6917611292
 O          3.6618834646        0.1488062305        0.5207489088
 H          4.6566695633        1.4818627489       -0.6136549558
 H          2.8943768364        1.4862767720       -0.8697846063
 H          3.8841217280        0.1697802022       -1.5408860150
 H          2.8805080709       -0.4393593723        0.4630566128
 C         -0.7642349084        2.2946215639        1.3354742152
 O         -0.9872050572        2.2731561811       -0.0509248109
 H          0.2866912000        2.0951706430        1.5758711995
 H         -1.3850514797        1.5546265704        1.8527489897
 H         -1.0274375694        3.2939630886        1.6860150931
 H         -0.8172870352        1.3361508973       -0.3744734855
 C          0.9315822757       -2.1953712742        1.2933651162
 O          1.4106900148       -1.4742479212        0.1850436652
 H          0.6055255081       -1.5229466816        2.0940560182
 H          1.7532453379       -2.8156184240        1.6543901538
 H          0.0874583310       -2.8330494807        1.0139348084
 H          0.6273725320       -0.9579291241       -0.2137606970
  29
        -40.98289546
 C          0.6336493450        0.0877337161        1.9903954205
 O          0.7677152519       -0.1243993937        0.6431744978
 H         -0.4260799216        0.1015112673        2.2953653732
 H          1.1383513826       -0.7050824444        2.5722137044
 H          1.0764055908        1.0536330080        2.2934864236
 C          0.0567047691       -3.1580965507       -0.5286092952
 O         -0.7641193259       -2.0820998060       -0.1568996024
 H          0.7356893339       -2.8808683950       -1.3429069540
 H         -0.6014454609       -3.9609558426       -0.8646162750
 H          0.6575452565       -3.5141388633        0.3166040988
 H         -0.1678682738       -1.3300173980        0.1567754376
 C         -3.4552696606        0.2290804066        0.3635638641
 O         -2.9470911417        1.4814377490        0.7631044747
 H         -4.2718797837       -0.0130495572        1.0438061527
 H         -2.6941907625       -0.5553221547        0.4189122723
 H         -3.8420967116        0.2706158478       -0.6612142389
 H         -2.1255338117        1.6473984072        0.2552957603
 C          3.6517753910        1.2574840494       -0.1129596308
 O          3.2822230480       -0.0959823181       -0.1259122772
 H          3.5950770311        1.6797612862        0.8981620978
 H          3.0131052799        1.8565395360       -0.7720693270
 H          4.6830847534        1.3120305128       -0.4648299321
 H          2.3210473419       -0.1566354868        0.1627816913
 C         -0.7262008362        0.9879124698       -2.0112710585
 O         -0.5907433486        1.5732068953       -0.7383748528
 H         -1.3982535819        1.6234698665       -2.5899639132
 H         -1.1439549391       -0.0209096632       -1.9403987836
 H          0.2421583125        0.9298170685       -2.5202440185
 H         -0.0314500354        0.9369037895       -0.1693613654
  29
        -40.98288154
 C         -0.5804461699       -0.3677534156       -1.9146206593
 O         -0.7555956902       -0.0227953751       -0.6001981181
 H         -0.8823579995       -1.4142647370       -2.1023311294
 H         -1.1849791203        0.2751393331       -2.5800745046
 H          0.4731008789       -0.2655187263       -2.2252587817
 C         -4.0144577748        0.2844783368       -0.1558729479
 O         -3.1246599590       -0.6941531313        0.3119159840
 H         -5.0060071615        0.0195627452        0.2143946105
 H         -4.0371868552        0.3155246508       -1.2523224419
 H         -3.7463043841        1.2815800912        0.2125872549
 H         -2.2034239965       -0.4558298675       -0.0144343112
 C          3.4170822704        0.5909453547       -0.5049185378
 O          3.2358852119       -0.7996765868       -0.6350169678
 H          2.4968421704        1.1413847549       -0.7238143982
 H          4.1874575326        0.8785261914       -1.2203690956
 H          3.7477565106        0.8525828850        0.5063645277
 H          2.4739251043       -1.0527615224       -0.0733809732
 C          0.3751752028        2.3067210960        1.3935208699
 O          0.2177391687        2.3405067831       -0.0028839973
 H          0.9404946645        1.4242014049        1.7090147828
 H         -0.5966474919        2.2963944462        1.9018994451
 H          0.9195971145        3.2089113589        1.6762981271
 H         -0.1860822642        1.4628747261       -0.2778561299
 C          0.4301936313       -2.4792070701        1.2207701750
 O          0.9552960865       -1.2168484375        0.8967232132
 H          0.3171996758       -3.1039272158        0.3270570580
 H         -0.5462942123       -2.3852429644        1.7057360940
 H          1.1332311453       -2.9563117795        1.9052494777
 H          0.2710365205       -0.7326072081        0.3064290590
  29
        -40.98287619
 C          0.5272470109        0.0905845049        2.3176474862
 O          0.6583395598        0.0906018269        0.9534132564
 H         -0.4251816975        0.5530858379        2.6313211813
 H          0.5504959028       -0.9347942645        2.7257685549
 H          1.3437179210        0.6584574926        2.7976673463
 C         -0.3787355305       -2.1967906060       -1.1298000852
 O         -1.0680712167       -1.4963480651       -0.1231598803
 H         -0.1631683675       -1.5462791883       -1.9855015336
 H         -1.0233466133       -3.0144650178       -1.4557363533
 H          0.5646400117       -2.6014360601       -0.7527772002
 H         -0.4120902957       -0.8442283778        0.3076691764
 C         -3.8605652267        0.4001575311        0.4236588569
 O         -3.5363179948       -0.3409750298       -0.7262511024
 H         -4.8393731070        0.8460485522        0.2470453728
 H         -3.1313514205        1.1971124542        0.6080621416
 H         -3.9083682885       -0.2394550630        1.3113960288
 H         -2.6712938227       -0.7750246397       -0.5740781649
 C          3.5458870366       -0.4286618555       -0.5954754826
 O          2.7988981406       -1.2496557375        0.2617723786
 H          3.8097649966        0.5210108943       -0.1156802095
 H          2.9967567236       -0.2100094271       -1.5193427584
 H          4.4595533081       -0.9709510607       -0.8440724595
 H          1.9719306372       -0.7414069321        0.5374037821
 C          0.5225972294        2.4905491422       -1.3537394693
 O          0.6630612022        2.5553579660        0.0408572316
 H         -0.4401041741        2.0531079568       -1.6430150010
 H          1.3250070411        1.9001859602       -1.8107785753
 H          0.5751805643        3.5143870799       -1.7275267997
 H          0.6537701579        1.6162096521        0.4019429433
  29
        -40.98286696
 C          0.7617098543        0.0025584937       -2.0948978615
 O          0.7064499363        0.0864376984       -0.7290514322
 H          1.5961559001        0.6024908125       -2.5006290081
 H          0.9054986126       -1.0396315199       -2.4320787306
 H         -0.1671253611        0.3758041921       -2.5618363478
 C          0.2253676080        2.5860004805        1.4216753001
 O          0.5725536561        2.5909080968        0.0616065633
 H          0.2378595749        3.6242631196        1.7573851178
 H          0.9398751869        2.0063510938        2.0171227706
 H         -0.7768899698        2.1708385971        1.5800183210
 H          0.6140882724        1.6371842662       -0.2550054831
 C         -3.8338375296        0.2667899506       -0.8298371233
 O         -3.6609982460       -0.4072779195        0.3915863999
 H         -4.8378018392        0.6910708443       -0.8177104849
 H         -3.7397473889       -0.4165084933       -1.6806512214
 H         -3.1043885682        1.0755710259       -0.9510345867
 H         -2.7706677707       -0.8164204087        0.3912895419
 C          3.9062423338       -0.4710486790       -0.0522386917
 O          2.7501762925       -1.1686183754        0.3275125664
 H          4.7554170394       -0.9891353982        0.3962196143
 H          3.8869552264        0.5654026397        0.3045497720
 H          4.0282996127       -0.4594554382       -1.1426104250
 H          1.9522240929       -0.6883896840       -0.0605103636
 C         -0.5367024867       -2.0561395089        1.4006505978
 O         -1.0940844732       -1.5007653585        0.2332692534
 H         -1.1843266245       -2.8784900610        1.7081360654
 H         -0.4886496218       -1.3141230493        2.2055906955
 H          0.4732698860       -2.4311491242        1.2151676715
 H         -0.4113564825       -0.8547452662       -0.1580464951
  29
        -40.98286678
 C          0.4078020655       -0.1175768646        2.2129700254
 O          0.5248990392       -0.0694097044        0.8505077011
 H          1.2756408120        0.3530302482        2.7088621343
 H         -0.4965416661        0.4147953162        2.5592789135
 H          0.3389435879       -1.1583529891        2.5772648901
 C          3.7184064799       -0.3981765412        0.1610287605
 O          2.6521095334       -1.2776315971       -0.0843506095
 H          3.5021650252        0.6096472274       -0.2089984584
 H          4.5910369071       -0.7958631656       -0.3595952660
 H          3.9407807909       -0.3309889520        1.2340481088
 H          1.8164159227       -0.8539905765        0.2868140317
 C         -3.6856643994        0.5658285905        0.8295241893
 O         -3.6387134602       -0.0224606330       -0.4457272779
 H         -2.7949618427        1.1729535688        1.0261735286
 H         -3.7686075147       -0.1923582964        1.6163342526
 H         -4.5671933041        1.2065513764        0.8524320542
 H         -2.8299029412       -0.5756372867       -0.4930049404
 C          0.7251611926        2.2145765955       -1.5056195570
 O          1.0562600753        2.2970726566       -0.1438985869
 H          1.0126471597        3.1624567618       -1.9633882016
 H         -0.3508339983        2.0590432315       -1.6483541886
 H          1.2628860572        1.3972232230       -1.9995904783
 H          0.8402412250        1.4093342731        0.2776455468
 C         -0.6625115802       -1.8337875651       -1.6034010933
 O         -1.2611335453       -1.4581048783       -0.3862595521
 H          0.3219490911       -2.2791209410       -1.4354286838
 H         -0.5455900083       -0.9698176324       -2.2672797636
 H         -1.3209647429       -2.5643057549       -2.0755594760
 H         -0.5831879433       -0.8968553675        0.1271709376
  29
        -40.98286671
 C         -0.7011321883       -0.3176052527       -2.0294900682
 O         -0.8022812067        0.0357526338       -0.7117374884
 H         -0.7753881136       -1.4123399602       -2.1647462962
 H         -1.5049156785        0.1449089025       -2.6315385444
 H          0.2609574026        0.0044871499       -2.4656726057
 C         -4.0256640283       -0.3371875979       -0.0612710462
 O         -2.9049523347       -0.9982293936        0.4626131985
 H         -4.9036830015       -0.7470465821        0.4403628621
 H         -4.1203741121       -0.5023235970       -1.1418718897
 H         -3.9778424490        0.7428492309        0.1205488648
 H         -2.0831201909       -0.6124357992        0.0252623813
 C          3.9578972000        0.4312902452       -0.3454833184
 O          3.5743022245       -0.9204008495       -0.4189894201
 H          4.0592893390        0.7602055345        0.6942387893
 H          3.2354142899        1.0829213678       -0.8483811030
 H          4.9231705849        0.5129443878       -0.8450290588
 H          2.6921518311       -1.0066083374       -0.0020494132
 C         -0.1471857094        2.5959820812        1.2155789387
 O         -0.3781696153        2.5762208579       -0.1702179523
 H          0.6433951981        1.8940698578        1.4994673537
 H         -1.0549971963        2.3370820517        1.7740445904
 H          0.1567217530        3.6112256953        1.4753010968
 H         -0.5613612391        1.6247335466       -0.4290467618
 C          0.5314225453       -2.1479400285        1.2996253112
 O          1.0539716100       -0.9506675699        0.7776478856
 H          0.4615733707       -2.9192230458        0.5231799509
 H         -0.4643854615       -1.9905183288        1.7228155729
 H          1.2133986513       -2.4869977959        2.0807836721
 H          0.3432163180       -0.5440145359        0.1676646833
  29
        -40.98286059
 C          0.5463850054       -0.0259965288        2.0739605756
 O          0.7421156025       -0.1423021289        0.7226914655
 H         -0.5266270535        0.0002107568        2.3270706588
 H          0.9981273205       -0.8751883573        2.6181311176
 H          1.0018192187        0.8995183772        2.4698421546
 C          0.1429619136       -3.1059858199       -0.6623389523
 O         -0.7128131046       -2.0594640026       -0.2857117231
 H          0.8723121764       -2.7767539874       -1.4111009276
 H         -0.4818294266       -3.8926256901       -1.0882730380
 H          0.6894579576       -3.5063742500        0.1997251601
 H         -0.1470429830       -1.3220277168        0.1101319106
 C         -3.4567948295        0.1485320143        0.2457318398
 O         -2.9947030870        1.3784402130        0.7560773524
 H         -4.2972971302       -0.1569259016        0.8689380198
 H         -2.6820609705       -0.6234541960        0.2804560767
 H         -3.7985498303        0.2563225877       -0.7902040595
 H         -2.1547425257        1.5961855026        0.3006951439
 C          3.5535891280        1.2751821123       -0.2049034721
 O          3.2778626868       -0.0786607187        0.0391352932
 H          2.9082426675        1.6822185551       -0.9916353333
 H          4.5945117212        1.3382473085       -0.5254548110
 H          3.4183129401        1.8826114880        0.6984900983
 H          2.3112717471       -0.1520791181        0.3065054562
 C         -0.6209224523        1.1291651605       -1.9256977903
 O         -0.5680133568        1.6302857788       -0.6117315621
 H          0.3759694007        1.1167569490       -2.3801563050
 H         -1.2685696513        1.7933844638       -2.4999269715
 H         -1.0253493647        0.1126254586       -1.9459311984
 H         -0.0283268326        0.9666760138       -0.0557468085
  29
        -40.98285838
 C         -0.4224163425       -0.1076045234        2.3333312319
 O         -0.6055820299       -0.0735086022        0.9756734882
 H         -0.4046438514        0.9084690227        2.7645693589
 H         -1.2326652130       -0.6672387540        2.8325256799
 H          0.5305265026       -0.5987737193        2.5989371864
 C         -3.4409808389        0.4691193591       -0.6210471888
 O         -2.7928608384        1.2282469676        0.3646035211
 H         -4.3980959273        0.9528914331       -0.8225747483
 H         -3.6191098435       -0.5586748674       -0.2853841322
 H         -2.8548734392        0.4353120191       -1.5477961175
 H         -1.9449434450        0.7437521130        0.6177300897
 C          3.8160686116       -0.4488535533        0.4050722776
 O          3.4893854419        0.2489717450       -0.7708515729
 H          3.0446083795       -1.1820870525        0.6660075533
 H          3.9466720486        0.2338195542        1.2516532717
 H          4.7538930687       -0.9703261189        0.2139253520
 H          2.6509509270        0.7313571661       -0.6137415351
 C         -0.5867985798       -2.4618297492       -1.3562854841
 O         -0.8440331675       -2.5121784233        0.0223797953
 H         -1.2822248154       -1.7877976100       -1.8694649023
 H         -0.7197482744       -3.4737954838       -1.7422383261
 H          0.4371988390       -2.1307208032       -1.5647762835
 H         -0.7471398376       -1.5831335001        0.3958238101
 C          0.3749533369        2.2110339202       -1.1322316240
 O          1.0893604919        1.5189406114       -0.1379335512
 H         -0.5520183508        2.6305004408       -0.7310261222
 H          0.1261200634        1.5505471534       -1.9709742500
 H          1.0159747724        3.0179870771       -1.4902138664
 H          0.4445142036        0.8666818495        0.3099226211
  29
        -40.98285650
 C         -0.4821658265       -0.1150812874       -2.2312664121
 O         -0.5802870739       -0.0528753136       -0.8677615384
 H         -1.3488492101        0.3653711393       -2.7197204696
 H          0.4259986103        0.3986633712       -2.5947025890
 H         -0.4363007249       -1.1599161808       -2.5868744273
 C         -3.7507207003       -0.3941951676       -0.0579772492
 O         -2.6782318424       -1.2860530967        0.0963070034
 H         -3.5242478606        0.5866740947        0.3737611958
 H         -4.6076313413       -0.8281135228        0.4596276260
 H         -4.0044368678       -0.2538360302       -1.1165886860
 H         -1.8561085244       -0.8457940478       -0.2869481234
 C          3.7658880917        0.5126938546       -0.7881304695
 O          3.6660966974       -0.1216573205        0.4619383546
 H          4.6944870580        1.0834231096       -0.7811781348
 H          2.9264949687        1.1952477234       -0.9621772459
 H          3.7952917131       -0.2164933034       -1.6052872030
 H          2.8268759747       -0.6287654503        0.4793534452
 C         -0.6445520040        2.2687531225        1.4627304142
 O         -0.9740346613        2.3514626142        0.1009195618
 H          0.4190256563        2.0442134365        1.6056552518
 H         -1.2332988987        1.4968029408        1.9714717019
 H         -0.8668768201        3.2406856575        1.9061112253
 H         -0.8125918444        1.4468422465       -0.3092136952
 C          0.6242011720       -1.8294666191        1.5685191849
 O          1.2184767584       -1.4421698870        0.3527962869
 H         -0.3604073204       -2.2740408989        1.3998197741
 H          0.5088255442       -0.9716175266        2.2405810286
 H          1.2846937199       -2.5635258372        2.0321092494
 H          0.5374473998       -0.8790049021       -0.1538456359
  29
        -40.98285231
 C         -0.3546184248        0.5577911207        2.0235073143
 O         -0.7140970644        0.1907808413        0.7524310223
 H          0.7159760660        0.3728989691        2.2119936627
 H         -0.5447076407        1.6314556239        2.2020425200
 H         -0.9275908552       -0.0087009743        2.7789995710
 C         -3.8136881820       -0.3641014659       -0.2373157080
 O         -3.2049401684        0.8173220747        0.2116790409
 H         -3.3458127705       -0.7297054942       -1.1590580570
 H         -4.8608270983       -0.1301913616       -0.4354732509
 H         -3.7581410896       -1.1575994631        0.5171338830
 H         -2.2438099026        0.6075253186        0.4227214607
 C          3.3653478064       -0.7993707307        0.3304152879
 O          3.3054734527        0.6058323330        0.4096315024
 H          4.1566339113       -1.1213953525        1.0072594122
 H          3.6055131736       -1.1264757818       -0.6873672743
 H          2.4212204209       -1.2628259936        0.6321995428
 H          2.5228338479        0.8988471524       -0.1009229691
 C          0.0375160827       -2.2876719839       -1.2435405658
 O          0.0332186963       -2.2533925844        0.1611239226
 H          0.6195244458       -1.4597241779       -1.6605202446
 H         -0.9822090939       -2.2333218214       -1.6440340392
 H          0.4886912305       -3.2357822021       -1.5398958829
 H         -0.2810033368       -1.3390510175        0.4365429442
 C          0.5055112889        2.4565618383       -1.2998289966
 O          0.9404019868        1.1671080757       -0.9520136600
 H          0.4506640108        3.1098686538       -0.4218622043
 H         -0.4820199505        2.4242126601       -1.7715108543
 H          1.2310566426        2.8634353127       -2.0058288204
 H          0.2701903842        0.7736485594       -0.2823400923
  29
        -40.98281178
 C          0.5506277544        0.3568669774       -2.2142797892
 O          0.7821607131        0.0437611439       -0.9025134710
 H         -0.4242828854       -0.0298823909       -2.5595590723
 H          0.5511371035        1.4496923473       -2.3777423390
 H          1.3273189617       -0.0751819779       -2.8714537202
 C          0.3458291424       -2.4736676200        1.1269363430
 O          0.4579021452       -2.4890557313       -0.2731621082
 H          0.0437475517       -3.4753896017        1.4363705892
 H         -0.4009312985       -1.7468305172        1.4613385375
 H          1.3048384925       -2.2257181561        1.5989278205
 H          0.6048555797       -1.5422916587       -0.5713092732
 C         -3.9224942224       -0.5770381126       -0.0755312495
 O         -3.6060283740        0.7855886513       -0.2275810554
 H         -3.9081252503       -0.8735428478        0.9786638398
 H         -3.2250447485       -1.2162538909       -0.6272150619
 H         -4.9273562940       -0.7138909112       -0.4748045842
 H         -2.6937750356        0.9214087918        0.1010091674
 C         -0.4818933241        2.1720399392        1.2149808613
 O         -0.9873611032        0.9508666303        0.7337324713
 H         -0.5056585287        2.9437490926        0.4363990091
 H          0.5493642610        2.0623786975        1.5615210745
 H         -1.1170414549        2.4816084874        2.0463050687
 H         -0.3122898779        0.5786996013        0.0630700577
 C          3.8099212568        0.1434656955        0.4117299233
 O          2.9300825844        1.1818725747        0.0728704948
 H          3.3804202251       -0.5115477538        1.1790801262
 H          4.7173467822        0.6061562854        0.8030854350
 H          4.0652263702       -0.4692792140       -0.4609118750
 H          2.0962676262        0.7677657151       -0.3129537952
  29
        -40.98275601
 C         -0.0610681756        2.3125865400       -0.9242801706
 O          0.6975692997        1.6312997438        0.0446660640
 H         -1.0522911803        2.5681239637       -0.5394154033
 H          0.4797075265        3.2259697214       -1.1769818507
 H         -0.1830773452        1.7050690369       -1.8282669690
 C          3.7467248540        0.1860195986        0.4957304640
 O          3.1236073080        0.5381211686       -0.7149339417
 H          4.7075731651       -0.2596533479        0.2386961695
 H          3.1517158709       -0.5440888676        1.0556208228
 H          3.9109078303        1.0635925259        1.1296897601
 H          2.2623293877        0.9582049438       -0.5017922337
 C         -3.6087442016       -0.0633901094       -0.8605296815
 O         -3.1033436209        0.7471099818        0.1671540552
 H         -2.9560394090       -0.0466691745       -1.7413226910
 H         -4.5861944373        0.3378663844       -1.1330641989
 H         -3.7239866651       -1.1032173902       -0.5335893766
 H         -2.2209762320        0.3618004697        0.4635068331
 C          0.6938443112       -2.2480493536       -1.3051950763
 O          0.0741410493       -2.5360397751       -0.0772803811
 H         -0.0282126863       -1.8657143492       -2.0365267675
 H          1.1130530171       -3.1845258679       -1.6765448054
 H          1.4981893361       -1.5134643982       -1.1940792830
 H         -0.2791147183       -1.6775795248        0.3047913853
 C         -0.7559444832       -0.3168611521        2.2947813776
 O         -0.8013058771       -0.2593833420        0.9262724303
 H          0.2498619708       -0.5955065321        2.6551344368
 H         -1.4658837249       -1.0672613605        2.6853820167
 H         -1.0151795539        0.6549626237        2.7499252882
 H          0.1244632664        0.8615026888        0.4041459140
  29
        -40.98274802
 C          0.8091723919        0.0648172611       -2.4201799086
 O          0.7252255267        0.0138129340       -1.0535109882
 H         -0.1878353604       -0.0054757468       -2.8885553001
 H          1.2705223989        1.0105034617       -2.7598736057
 H          1.4226602542       -0.7628740136       -2.8151836157
 C          0.2718149066       -2.4851799459        1.0284106797
 O         -0.3074462080       -2.2474068513       -0.2282431492
 H         -0.0580238355       -3.4733022682        1.3530404991
 H         -0.0554617982       -1.7395394301        1.7637655638
 H          1.3655389067       -2.4672182721        0.9735980195
 H          0.0688198057       -1.3800358797       -0.5766715093
 C         -3.4231798376       -0.6223321989       -0.0193946771
 O         -3.1890619703        0.4510323229        0.8626043162
 H         -4.2517947966       -1.1960044576        0.3956409403
 H         -2.5456034116       -1.2696513750       -0.1135674759
 H         -3.6983852191       -0.2615921602       -1.0169373318
 H         -2.4191781798        0.9535120031        0.5259570496
 C         -0.2530262740        2.6651973089        0.6118452431
 O         -0.9598921879        1.7671139075       -0.2041826850
 H          0.5586564374        3.1475492021        0.0561807226
 H          0.1727874432        2.1598875390        1.4854908929
 H         -0.9608367582        3.4252251820        0.9454622485
 H         -0.3039159713        1.0598949323       -0.5430637392
 C          3.0513974135        0.4862161652        1.2630490765
 O          3.0853006422       -0.2505639524        0.0694068696
 H          2.2428590904        0.1475160352        1.9208080433
 H          2.9179947153        1.5573322821        1.0694132628
 H          4.0085999637        0.3300122112        1.7629161526
 H          2.1926241274       -0.1503329049       -0.3837939089
  29
        -40.98274780
 C          1.7501627074        0.1546494239        1.9510242493
 O          0.9463487978        0.1458309375        0.8452419339
 H          1.3037796001       -0.4215030363        2.7829750551
 H          2.7397774569       -0.2888693613        1.7354287481
 H          1.9255344587        1.1821824170        2.3188345475
 C          0.3401527309       -3.1029555313        0.6354800259
 O          0.7371254745       -2.1763991617       -0.3410555914
 H          0.2282312581       -4.0662748229        0.1356695053
 H         -0.6159912530       -2.8218788503        1.0920460973
 H          1.0919565359       -3.1953207600        1.4291943579
 H          0.8287057788       -1.2748652025        0.1007258822
 C         -2.3195455580       -0.6765335261       -1.5230062947
 O         -3.1170144671       -0.3945516149       -0.3964551684
 H         -2.9165233089       -1.3064593440       -2.1824824300
 H         -1.4021209389       -1.2066670793       -1.2493657336
 H         -2.0431401042        0.2409786679       -2.0545396450
 H         -2.5799971722        0.1370474992        0.2271125708
 C          2.3197591796        0.8046948645       -2.0761952042
 O          1.6915470731        1.6664665636       -1.1620125394
 H          3.2850661235        0.4522053837       -1.6907332768
 H          2.4877186447        1.3744538202       -2.9914674897
 H          1.6977483278       -0.0685847064       -2.2971331503
 H          1.4169327896        1.1160995237       -0.3677815711
 C         -1.2918385788        2.4992389995        0.8007763907
 O         -1.4053990853        1.1507160446        1.1873684719
 H         -0.7249727721        3.0710862971        1.5448248175
 H         -2.3026388234        2.9036978398        0.7323997804
 H         -0.7884926874        2.5962610649       -0.1655122432
 H         -0.4858845746        0.7250911682        1.0905467967
  29
        -40.98273807
 C         -0.6240738204       -0.1563279522       -2.3225010529
 O         -0.7771234624        0.1233904672       -0.9900076289
 H         -0.8056089451       -1.2243022297       -2.5367808104
 H         -1.3319218715        0.4282379562       -2.9363388124
 H          0.3953353787        0.0867669540       -2.6723368391
 C         -0.7668784528        2.9339448670        0.7893758758
 O         -0.4206735981        2.6902516747       -0.5483852900
 H         -1.8279554254        2.7254442554        0.9720389271
 H         -0.5723736232        3.9901704715        0.9821965527
 H         -0.1695255872        2.3253952849        1.4772489852
 H         -0.5602780663        1.7116673032       -0.7330121247
 C          3.6026625118        0.7135521753        0.5335764732
 O          3.5091298174       -0.6404533985        0.1628239635
 H          3.2902355466        0.8648138644        1.5722471037
 H          2.9894228427        1.3513712705       -0.1119537837
 H          4.6495741061        0.9976930665        0.4272966173
 H          2.5730982947       -0.9162108525        0.2520048121
 C          0.4540378659       -2.6346886206        0.2003136114
 O          0.8115402775       -1.2984720332        0.4530693205
 H          0.7407948079       -2.9360940658       -0.8144858491
 H         -0.6236692123       -2.7837050389        0.3160085960
 H          0.9868513591       -3.2561221312        0.9215002138
 H          0.2096668736       -0.6990613493       -0.1189230503
 C         -2.8505423988       -0.6827530032        1.4380177921
 O         -2.8565420645       -1.0620699927        0.0861916509
 H         -3.6210709025       -1.2706064430        1.9393793584
 H         -3.0791881376        0.3833750662        1.5541269460
 H         -1.8806080504       -0.8812128625        1.9067780869
 H         -2.0957308832       -0.5857247977       -0.3679854794
  29
        -40.98273503
 C         -1.7921762476       -0.0677615226        1.8936653922
 O         -0.9662275321        0.0062607905        0.8063929582
 H         -2.0376282296        0.9353828470        2.2874549408
 H         -2.7476909772       -0.5641825622        1.6424404537
 H         -1.3289264563       -0.6412420845        2.7180313238
 C         -0.0652734683       -3.1723654611        0.5807652673
 O         -0.5415031677       -2.2819846465       -0.3940299416
 H         -0.8038769859       -3.3275638211        1.3769385235
 H          0.8654392061       -2.8125391740        1.0346918367
 H          0.1252891892       -4.1228027344        0.0800561786
 H         -0.7171004794       -1.3945230493        0.0498712855
 C          2.3500398007       -0.4202061104       -1.5690032236
 O          3.1353656879       -0.0951887881       -0.4457402579
 H          2.9994104119       -0.9511939117       -2.2650578780
 H          1.9601399292        0.4804730634       -2.0562745968
 H          1.5045103424       -1.0616776820       -1.3023190205
 H          2.5559484248        0.3443810865        0.2101604829
 C          1.0611310543        2.5409586507        0.9972245455
 O          1.2947099739        1.1749222972        1.2417124233
 H          0.5440362842        2.6933840393        0.0453607278
 H          2.0323985368        3.0369433655        0.9726118803
 H          0.4525347975        2.9809728882        1.7960982607
 H          0.4153205894        0.6823901764        1.1023119587
 C         -2.3444258209        0.7911137656       -2.0929010284
 O         -1.7799845578        1.6110181775       -1.1025036745
 H         -3.2724146009        0.3228379952       -1.7410622929
 H         -1.6540672796       -0.0014954563       -2.3996088923
 H         -2.5689884261        1.4300095399       -2.9484268757
 H         -1.4771114846        1.0159617554       -0.3503856599
  29
        -40.98273180
 C         -0.3854811190        0.2084512638        2.2431446037
 O         -0.6501611032        0.0438075267        0.9104500977
 H         -1.2367266590       -0.1187673295        2.8654839292
 H          0.4970940598       -0.3793960154        2.5559185160
 H         -0.1830071868        1.2659364552        2.4904978995
 C         -1.0559965612       -2.7260098535       -0.8797492901
 O         -1.6239377819       -2.3316709686        0.3419354405
 H         -1.5034875362       -3.6852281122       -1.1446553339
 H          0.0305832750       -2.8461056764       -0.7973336145
 H         -1.2645139216       -1.9991389756       -1.6725101593
 H         -1.2486655101       -1.4310572541        0.5827866454
 C          3.7895920405       -1.0940753068       -0.2625620502
 O          3.8001383743        0.2958591038       -0.0488351453
 H          3.4842126424       -1.3387486542       -1.2850958916
 H          3.1135917987       -1.6019854780        0.4344282364
 H          4.8069807296       -1.4472036439       -0.0946951800
 H          2.8977071816        0.6350281986       -0.2204969110
 C          0.8581580775        2.4436933316       -0.6688309198
 O          1.1738476685        1.0751794435       -0.5952599278
 H          1.0507422350        2.9457747919        0.2870398706
 H         -0.1928254562        2.5930461325       -0.9315183553
 H          1.4940555172        2.8833571020       -1.4384617490
 H          0.4789280188        0.6283900044        0.0023215406
 C         -3.2776084414        0.7123104666       -0.9319671265
 O         -2.6423513749        1.5039956160        0.0379326485
 H         -3.5610054114       -0.2655697851       -0.5286244430
 H         -2.6286108319        0.5534461184       -1.8023927164
 H         -4.1742910725        1.2477765403       -1.2482692283
 H         -1.8727705235        0.9691468761        0.4074201785
  29
        -40.98272761
 C          0.3358176586       -0.4310775727       -2.0401025939
 O          0.6239845150       -0.1666034586       -0.7295538784
 H         -0.6344214094        0.0035831915       -2.3393737434
 H          1.1051803624       -0.0119901510       -2.7136881383
 H          0.2837853024       -1.5184365438       -2.2332972434
 C          3.8646710784       -0.3287775427       -0.2454338196
 O          2.8551231523       -1.2174277557        0.1553779937
 H          4.7958008510       -0.6744022108        0.2062136346
 H          3.6569535154        0.6938284681        0.0883240926
 H          3.9778164885       -0.3179327639       -1.3370611290
 H          1.9788721053       -0.8567874998       -0.1842112987
 C         -3.7368950261        0.8561701729       -0.5019671545
 O         -3.6809510239       -0.5424870156       -0.3655871608
 H         -2.8621124943        1.2437733903       -1.0352093534
 H         -3.7937415716        1.3493600701        0.4743643501
 H         -4.6361396026        1.0835996063       -1.0742530273
 H         -2.8502184475       -0.7624026116        0.1048344419
 C         -0.8066122009       -2.0587295062        1.5184517379
 O         -1.2323659443       -0.8647541664        0.9106007619
 H         -0.7692149757       -2.8810491910        0.7944573736
 H         -1.5293130751       -2.2999386998        2.2993342956
 H          0.1867001413       -1.9416900308        1.9613856120
 H         -0.5110418405       -0.5777192512        0.2468280331
 C          0.7371925305        2.3281150783        1.3505016345
 O          0.9125188541        2.3493784388       -0.0430470191
 H          1.5201368094        1.7375747481        1.8414346721
 H         -0.2348825563        1.9049390751        1.6250901967
 H          0.7952521555        3.3610272592        1.6970759108
 H          0.8063166715        1.4055170886       -0.3695438306
  29
        -40.98271714
 C          0.8398976750        0.0358910251       -2.3921829855
 O          0.7319407471       -0.0162998668       -1.0272973655
 H          1.4377317003       -0.8066611094       -2.7795967154
 H         -0.1506302697       -0.0065311363       -2.8773475137
 H          1.3316427859        0.9700455126       -2.7216989272
 C          0.1593383830       -2.4972083089        1.0541412422
 O         -0.3725396148       -2.2537465254       -0.2226945813
 H         -0.1903035214       -3.4829319014        1.3651564455
 H         -0.1884996676       -1.7497200825        1.7779084263
 H          1.2542822073       -2.4875425989        1.0389538560
 H          0.0311899372       -1.3956826242       -0.5615498512
 C         -3.4469195196       -0.5500208741       -0.0412361923
 O         -3.1910961655        0.5119724760        0.8485948965
 H         -3.7178018780       -0.1762234427       -1.0352364333
 H         -4.2849875787       -1.1114987418        0.3714203330
 H         -2.5818181960       -1.2128170839       -0.1423900586
 H         -2.4092216826        0.9990507755        0.5174990720
 C         -0.2038142576        2.6746899938        0.5972239056
 O         -0.9249550547        1.7765586652       -0.2060777066
 H          0.2188205349        2.1740729498        1.4750383729
 H         -0.9003457929        3.4477951797        0.9244570492
 H          0.6120839771        3.1403069745        0.0335216845
 H         -0.2805922745        1.0534162876       -0.5334683245
 C          3.1374610983        0.5140911401        1.1973483339
 O          3.0656184745       -0.3819871540        0.1202924648
 H          2.3300077933        0.3408393967        1.9180917297
 H          3.0838587149        1.5553425020        0.8577948056
 H          4.0973181301        0.3477044122        1.6887275439
 H          2.1787772706       -0.2502928891       -0.3364309160
  29
        -40.98271596
 C          0.7307943159        0.3468368029        2.2305751443
 O          0.6989119588       -0.1079633107        0.9398690583
 H          1.5457161045        1.0768298413        2.3816523041
 H         -0.2168158773        0.8404713901        2.5122417412
 H          0.8948004459       -0.4804105334        2.9448900202
 C         -0.8328292358       -2.7048291306       -0.3288437355
 O         -1.2964684610       -1.6922553435        0.5286968201
 H         -1.6681470754       -3.3825292187       -0.5097211087
 H         -0.0076464661       -3.2605070022        0.1292388060
 H         -0.4901668303       -2.2898064470       -1.2827767625
 H         -0.5198598015       -1.0557244352        0.7062998934
 C         -3.1172410655        1.0950423092       -0.3897931621
 O         -3.4616634707       -0.2624186942       -0.5357652341
 H         -3.8612848987        1.6710222742       -0.9402078911
 H         -2.1222553359        1.3072125628       -0.7926705491
 H         -3.1392572240        1.3975919808        0.6642070175
 H         -2.7477556102       -0.8015299965       -0.1370510089
 C          2.8978681228       -0.8664523857       -1.3752286002
 O          3.0658599355       -0.7873722896        0.0173821381
 H          3.8922503019       -0.9655034413       -1.8134866534
 H          2.4113476923        0.0300489255       -1.7730714753
 H          2.2938905482       -1.7388540338       -1.6531217154
 H          2.1720561885       -0.5638594833        0.4159079893
 C          0.8419331694        2.9500562166       -0.3162047958
 O          0.2831625646        1.7711299334       -0.8308754290
 H          0.6982780602        3.7280161721       -1.0676580105
 H          1.9145889738        2.8340357542       -0.1194456785
 H          0.3482110884        3.2553432542        0.6146808920
 H          0.4272594358        1.0315534107       -0.1577475795
  29
        -40.98271101
 C          0.4529606212        0.0512194269        2.2254739188
 O          0.6976453954       -0.0244624029        0.8813900333
 H          1.3153085348       -0.3101831320        2.8128092995
 H          0.2485735490        1.0890381039        2.5448471553
 H         -0.4224873068       -0.5609275337        2.5126869573
 C         -0.7899601770        2.5084834411       -0.4836353985
 O         -1.1245633755        1.1428018064       -0.5250826032
 H         -0.9846490364        2.9328125668        0.5088956704
 H         -1.4128099411        3.0189334207       -1.2194947547
 H          0.2651583542        2.6643051769       -0.7244800602
 H         -0.4336748617        0.6384970938        0.0297555432
 C         -3.7970945641       -0.9788875458       -0.3549955365
 O         -3.7680938165        0.3893484496       -0.0307160435
 H         -4.8256775086       -1.3135444394       -0.2210141688
 H         -3.1414198747       -1.5604525644        0.3027039119
 H         -3.4909978784       -1.1504606850       -1.3919668053
 H         -2.8562350588        0.7152838823       -0.1767425806
 C          0.8162312430       -2.9203147540       -0.7397067042
 O          1.7331228740       -2.3239616413        0.1401090191
 H         -0.1286826443       -3.1552150980       -0.2349319424
 H          1.2707597062       -3.8462332420       -1.0953218267
 H          0.5995273299       -2.2716385353       -1.5954435288
 H          1.3473926023       -1.4464473541        0.4427754456
 C          3.2028324445        0.8213424594       -1.0586359041
 O          2.6647570228        1.4977055512        0.0488122329
 H          3.4794633106       -0.2069579569       -0.8040677940
 H          4.0923691695        1.3715074170       -1.3697549352
 H          2.4888654140        0.7919130989       -1.8911702892
 H          1.9110643751        0.9356634162        0.4078423111
  29
        -40.98269406
 C          0.4235291160       -0.3699098197        2.2138467801
 O          0.7295161217        0.0453078907        0.9451198268
 H          0.9636192837        0.2284805277        2.9692712177
 H         -0.6553643115       -0.2694386772        2.4240437680
 H          0.6999775514       -1.4278449523        2.3725481171
 C          3.5649777330        0.3522760556       -0.7351095540
 O          3.1699223136       -0.5939025279        0.2230215069
 H          2.8891098492        0.3552501232       -1.5980197447
 H          4.5673979522        0.0746016534       -1.0647941135
 H          3.5926124167        1.3633171130       -0.3114561629
 H          2.2421250391       -0.3533022119        0.5285545734
 C         -3.3451992348        0.2167080025        0.4653099803
 O         -3.2925327457       -0.5701294538       -0.7005403911
 H         -2.6116718524        1.0280542479        0.4441742225
 H         -3.1637773559       -0.3897402712        1.3615197769
 H         -4.3488651166        0.6381481507        0.5193077780
 H         -2.3666575102       -0.8611971171       -0.8268388551
 C         -0.2714625270        2.4276016643       -1.0809255428
 O         -0.4156432931        2.3231505273        0.3132924876
 H         -0.6234842166        1.5233298042       -1.5877930688
 H          0.7752742998        2.5993158476       -1.3592028731
 H         -0.8723747483        3.2798203629       -1.4019080855
 H          0.0486414796        1.4805988998        0.6021832644
 C         -0.1069049423       -2.5550560128       -0.8455869907
 O         -0.5804445663       -1.2325790264       -0.8584686823
 H         -0.3902499817       -3.0694696080        0.0810788117
 H          0.9830267073       -2.5847000925       -0.9401187707
 H         -0.5595414680       -3.0707503289       -1.6937974546
 H         -0.0750245293       -0.7096174421       -0.1362165140
  29
        -40.98269362
 C         -0.2995628688        0.5644153166       -2.1887378280
 O         -0.6024826319        0.0423982785       -0.9608937001
 H         -0.5122283847       -0.1596335643       -2.9966368087
 H         -0.8903912835        1.4742010313       -2.3979387035
 H          0.7675591741        0.8371581956       -2.2626958061
 C         -0.9478418289        2.5428238665        1.1665287174
 O          0.0436602469        1.5546903070        1.0651682482
 H         -1.9507893676        2.1036027401        1.1939412106
 H         -0.9000979104        3.2426933703        0.3225300890
 H         -0.7657626343        3.0887923390        2.0935851087
 H         -0.1808416389        0.9750727740        0.2683287054
 C          3.2844261463        0.7752458725       -0.1067480976
 O          3.5780318414       -0.5981719755       -0.0201758657
 H          2.4584310500        1.0589437089        0.5521633352
 H          3.0182139208        1.0597015688       -1.1326719722
 H          4.1856515697        1.3133428362        0.1871931120
 H          2.7399997217       -1.0940021481       -0.1326784591
 C          0.6674521782       -1.9950131652        1.2088300848
 O          1.0461874745       -1.7731100081       -0.1294158712
 H          0.6333776330       -1.0558434933        1.7693833088
 H          1.4131025571       -2.6570136785        1.6504089963
 H         -0.3172629727       -2.4713636065        1.2606836021
 H          0.4028817245       -1.0877976800       -0.5128403181
 C         -3.3457283301       -1.1833868027        0.4062101849
 O         -3.1804742043       -0.1394170210       -0.5166349270
 H         -4.4127154736       -1.2527808980        0.6237917069
 H         -2.7999881409       -0.9867144606        1.3363303198
 H         -2.9995974563       -2.1393434685       -0.0045775054
 H         -2.1979494409       -0.0616080018       -0.7197623572
  29
        -40.98268631
 C          1.9476878336       -0.1876158602       -1.7314255115
 O          1.0845848941       -0.1829384608       -0.6696787328
 H          2.1172966876       -1.2109731491       -2.1126105981
 H          1.5615337134        0.4186035546       -2.5717646853
 H          2.9339787945        0.2238944583       -1.4508787754
 C         -1.0918939056       -2.5331642237       -1.1971679088
 O         -1.2430229250       -1.1357796519       -1.2269444490
 H         -0.6599920786       -2.8679883859       -0.2488471183
 H         -0.4445333400       -2.8745699086       -2.0132179759
 H         -2.0839077767       -2.9699308474       -1.3188966397
 H         -0.3322397564       -0.7215457135       -1.0234959189
 C         -2.6549071532        1.3461559030        0.6939015196
 O         -2.9898414502       -0.0212464642        0.6570458360
 H         -1.5885895581        1.4978903281        0.8866497547
 H         -3.2334284322        1.7914283690        1.5033110232
 H         -2.9160692886        1.8412134881       -0.2485671939
 H         -2.4183949592       -0.4536514175       -0.0105768841
 C          0.8097395681        3.1106707111       -0.5625502818
 O          0.8395712180        2.1613003232        0.4700510837
 H          1.7554814203        3.1279950909       -1.1187168298
 H          0.6505457294        4.0848027461       -0.0978229551
 H         -0.0052816750        2.9114984644       -1.2679970187
 H          0.9400192634        1.2481583926        0.0547619971
 C          1.2889771204       -1.0888451552        2.4935365446
 O          1.8610236897       -1.6744875619        1.3513895192
 H          1.7028397532       -1.6074678037        3.3598496951
 H          0.1981233745       -1.1991618529        2.4955175215
 H          1.5262679105       -0.0219250809        2.5586189728
 H          1.5797404861       -1.1276818418        0.5574706836
  29
        -40.98268421
 C         -0.6717694398        0.5100623910        2.1538578760
 O         -0.5715700417        0.2054022678        0.8229973274
 H         -0.7163179152        1.6017776413        2.3184176713
 H         -1.5792096161        0.0675087878        2.6014533007
 H          0.1959773715        0.1270673510        2.7210346714
 C         -3.7095444313        0.5892520465       -0.0667415387
 O         -2.5477067611        1.1783032558       -0.5893155690
 H         -3.6282135046       -0.5029057437       -0.0359743264
 H         -4.5362801686        0.8715223438       -0.7204933536
 H         -3.9171152885        0.9489882463        0.9494155989
 H         -1.7636323427        0.8367803088       -0.0537471671
 C          3.6778377149       -1.0885183855        0.1486014276
 O          3.9231369636        0.2813788334        0.3523924990
 H          4.5874140213       -1.6184681784        0.4309477002
 H          3.4494251019       -1.3018378976       -0.9016891813
 H          2.8468689341       -1.4465609686        0.7655132148
 H          3.0972913195        0.7705822613        0.1629787675
 C         -1.0835480539       -2.3950217425       -1.1326139666
 O         -1.2468932115       -2.2669472477        0.2562097310
 H         -0.0240468893       -2.3639861127       -1.4136163813
 H         -1.6098203551       -1.6011560717       -1.6735826536
 H         -1.4997182571       -3.3630329540       -1.4162793824
 H         -0.9551214553       -1.3401206659        0.5130980071
 C          1.0523809232        1.7365095281       -1.5721252628
 O          1.4333026268        1.4263569259       -0.2542088174
 H          1.0084871602        0.8350744757       -2.1943486270
 H          1.8056181510        2.4154535714       -1.9748001649
 H          0.0718190157        2.2200165008       -1.5966597034
 H          0.6627776780        0.9265954905        0.1839989204
  29
        -40.98268018
 C         -0.7253096574       -0.0116162996        2.1206334266
 O         -0.8628134336        0.1565385963        0.7696571080
 H         -0.7045515048       -1.0807463128        2.3983142807
 H          0.2089217815        0.4431243287        2.4950534260
 H         -1.5631736712        0.4571125730        2.6693314216
 C         -1.5023224564        3.1440764514       -0.5150830591
 O         -0.2992504955        2.5813230516       -0.0606878016
 H         -1.2694576641        4.1465614485       -0.8774268246
 H         -2.2413302464        3.2149546804        0.2919372877
 H         -1.9375583766        2.5557078614       -1.3306261793
 H         -0.5002588690        1.6533206020        0.2713194897
 C          3.8743165216        0.1775108666        0.2574059051
 O          3.4156545723       -1.1273535818        0.5177804114
 H          4.8406449016        0.2767141353        0.7516373331
 H          3.1882348979        0.9337566150        0.6534098775
 H          3.9997695884        0.3488477863       -0.8173865436
 H          2.5190574571       -1.2169399529        0.1339888713
 C         -2.5830723427       -2.4340047655       -0.2255345899
 O         -2.9563061231       -1.0804436638       -0.2302340650
 H         -2.5094366494       -2.8241499918        0.7978625414
 H         -1.6187677093       -2.5881281248       -0.7212824215
 H         -3.3581499923       -2.9838453449       -0.7615055421
 H         -2.1951324627       -0.5541548967        0.1617107806
 C          0.8197341066       -0.4460070700       -1.9164984635
 O          0.8785204829       -1.0828227018       -0.6633958767
 H          1.5798008740       -0.9054996246       -2.5503163068
 H          1.0156074597        0.6271850692       -1.8251153944
 H         -0.1645453101       -0.5810476210       -2.3777754637
 H          0.2016823290       -0.6178230582       -0.0565750037
  29
        -40.98267359
 C          0.1633382701       -0.0424335382       -2.1201650781
 O          0.5705676825       -0.0390902314       -0.8140490182
 H         -0.1487399069        0.9638442311       -2.4528919431
 H          0.9720107903       -0.3766998460       -2.7934444614
 H         -0.6959157436       -0.7217048958       -2.2745231219
 C          3.3534474744        0.8460771386        0.6783512655
 O          2.6430796295        1.5010845381       -0.3413360447
 H          2.7937845525        0.8572724681        1.6222245137
 H          4.2923863574        1.3854418633        0.8135140079
 H          3.5647302439       -0.1952161926        0.4145333998
 H          1.8386311232        0.9375893408       -0.5581784907
 C         -3.6708538785       -1.0068203247        0.0647491597
 O         -3.7466141033        0.3946097817        0.1421661041
 H         -4.6620716293       -1.3637107336       -0.2146811162
 H         -3.3849569285       -1.4452167567        1.0268458108
 H         -2.9467157747       -1.3284548122       -0.6922939877
 H         -2.8558773050        0.7312394888        0.3737282507
 C          0.9378168175       -2.8175007323        0.9730585423
 O          1.6926460974       -2.3041779143       -0.0932976032
 H         -0.0879763354       -3.0498119092        0.6628998291
 H          0.8948376726       -2.1129851667        1.8109705037
 H          1.4292752743       -3.7353674898        1.2992703881
 H          1.2697033207       -1.4404423174       -0.3862555732
 C         -0.7715972488        2.4971576474        0.6979278938
 O         -1.1251167623        1.1364100819        0.7331303545
 H         -0.9885364632        2.9377261375       -0.2825714884
 H          0.2925481394        2.6345315140        0.9087208606
 H         -1.3641575724        3.0066865380        1.4589751151
 H         -0.4763857277        0.6318438307        0.1284088738
  29
        -40.98267186
 C          0.6022663261        0.3405963008        2.0958246979
 O          0.6945568836        0.4001752420        0.7323784890
 H         -0.4451346973        0.4202566565        2.4357345583
 H          1.0064757439       -0.6093001358        2.4908684293
 H          1.1676090340        1.1636278196        2.5714128787
 C         -0.2905658878        3.1569326779       -0.8441379301
 O         -1.0102047197        2.0447053854       -0.3796583110
 H          0.4783721354        2.8631453731       -1.5676583581
 H          0.1953068685        3.6916273867       -0.0190441897
 H         -1.0072333960        3.8215008341       -1.3291667543
 H         -0.3577971304        1.4148899846        0.0590719871
 C         -3.2203336283       -0.5216648673        0.7681047747
 O         -3.0142291357       -1.7176999316        0.0561526477
 H         -2.7840220120        0.3404479300        0.2542784038
 H         -2.7847433662       -0.5795758500        1.7733622518
 H         -4.2981850718       -0.3847908399        0.8556309130
 H         -2.0569082990       -1.7880360845       -0.1437605045
 C         -0.2149210173       -1.1691708012       -1.9153466555
 O         -0.2995254397       -1.5858029572       -0.5729489987
 H          0.8244073160       -0.9772367064       -2.2008583259
 H         -0.7960401670       -0.2563915079       -2.0806353105
 H         -0.6189427187       -1.9742647540       -2.5302199757
 H          0.0800032822       -0.8294740336       -0.0039195160
 C          3.4443314275       -1.2352084044        0.0867391272
 O          3.1402191638        0.1082726128       -0.1843180345
 H          2.6722772376       -1.9097910968       -0.2990173500
 H          3.5481562755       -1.4113356384        1.1653201166
 H          4.3940359593       -1.4558466957       -0.4028818745
 H          2.2154543046        0.2886561555        0.1657402340
  29
        -40.98266309
 C          0.0902091526       -0.0763218824       -2.0853732914
 O          0.5426406843       -0.0483708417       -0.7943720540
 H         -0.7591227123       -0.7752536667       -2.2015589994
 H         -0.2547552967        0.9189457313       -2.4185899375
 H          0.8819491824       -0.4023968433       -2.7822632236
 C          0.9907694182       -2.7891094153        1.0334335380
 O          1.6940088178       -2.3015180152       -0.0793385630
 H          0.9932395963       -2.0679433130        1.8582136713
 H          1.4935707157       -3.7031409646        1.3531023327
 H         -0.0504721132       -3.0212828349        0.7797076973
 H          1.2597616008       -1.4429413793       -0.3702477474
 C         -3.6553656691       -1.0001975325        0.0165211910
 O         -3.7215981804        0.4011113240        0.1018148444
 H         -2.8955933907       -1.3230395529       -0.7041618553
 H         -4.6339441876       -1.3449143471       -0.3174636350
 H         -3.4245715876       -1.4490694910        0.9886426451
 H         -2.8368630319        0.7278545649        0.3700098292
 C         -0.7687819597        2.4726502043        0.7752462236
 O         -1.1233175563        1.1118479547        0.7937855016
 H         -0.9820264632        2.9251224284       -0.2005023614
 H          0.2948036678        2.6068518735        0.9911250569
 H         -1.3634781743        2.9733421539        1.5404745950
 H         -0.4824903525        0.6152239598        0.1729855236
 C          3.3737814894        0.8782527231        0.5718691617
 O          2.6183132400        1.5150863409       -0.4265438187
 H          3.5832156235       -0.1645349195        0.3124822088
 H          2.8518171994        0.8964558966        1.5369751694
 H          4.3127815733        1.4265098618        0.6633069759
 H          1.8094616896        0.9437200650       -0.6026755816
  29
        -40.98266068
 C          0.4532165578       -0.1145117769       -2.3014245232
 O          0.6820549154        0.2700242501       -1.0065727571
 H          0.8547382605        0.6285350068       -3.0133038350
 H          0.9346409188       -1.0822322633       -2.5289543424
 H         -0.6264668827       -0.2185058199       -2.5087025143
 C          0.2138455468       -2.6691948961        0.3260637385
 O         -0.2712983187       -1.4033455664        0.6936871537
 H         -0.0905301946       -3.3719633350        1.1031278056
 H          1.3059205058       -2.6656939192        0.2468215214
 H         -0.2041001451       -2.9927517891       -0.6351969566
 H          0.0855100338       -0.7175992813        0.0193664474
 C         -3.2988168150       -0.1388092288       -0.1473158211
 O         -3.0113753980       -0.9281594415        0.9824622948
 H         -4.3361681834        0.1823140551       -0.0543151166
 H         -3.1855009433       -0.7156249784       -1.0735427381
 H         -2.6510501770        0.7410248802       -0.2072257378
 H         -2.0557968410       -1.1406157378        0.9671522331
 C         -0.3627144983        2.7708570686        0.9076485635
 O         -0.7644204182        2.3631602966       -0.3742842197
 H          0.6835635017        3.0983845149        0.9121135836
 H         -0.4796518914        1.9644259964        1.6397773798
 H         -1.0015765265        3.6087530450        1.1909705906
 H         -0.1978750725        1.5747246210       -0.6399406162
 C          3.1355814249        0.1196638103        1.1816103211
 O          3.1374174951       -0.1944271901       -0.1874103308
 H          2.3291872036       -0.3981156052        1.7115795525
 H          3.0186770937        1.1979034179        1.3428183370
 H          4.0974826840       -0.2004607838        1.5849322965
 H          2.2237844496        0.0147303774       -0.5473871675
  29
        -40.98264851
 C          0.6473208751        0.6032249700        2.1033498186
 O          0.7109041877        0.1955810477        0.7976787795
 H          1.0616499277        1.6215581494        2.2292417352
 H         -0.3927859313        0.6195055155        2.4745332000
 H          1.2222805604       -0.0695049511        2.7632722626
 C          0.5614926335       -2.7748917873       -0.5998906446
 O         -0.1452887636       -2.2652475566        0.5021572651
 H          1.6427097795       -2.6660141246       -0.4647243832
 H          0.2725004328       -2.2639688914       -1.5262908649
 H          0.3095220190       -3.8333915138       -0.6807301749
 H          0.1590881941       -1.3162245730        0.6411899514
 C         -0.7693171602        2.8402785104       -0.4667286712
 O         -0.9875668315        1.4683884629       -0.6741322038
 H         -1.4917418086        3.3791723477       -1.0811639039
 H          0.2441938980        3.1283626898       -0.7659282617
 H         -0.9155772442        3.1144038673        0.5843362827
 H         -0.3159529095        0.9460394710       -0.1104738723
 C          3.4197382700        0.6170999147       -1.0773994955
 O          3.1755262167       -0.2471024405        0.0007393269
 H          2.6934092721        0.4693730020       -1.8843049857
 H          4.4203614911        0.3903874231       -1.4486803655
 H          3.3841119335        1.6680073190       -0.7642001703
 H          2.2367616473       -0.0861617642        0.3238824127
 C         -3.3406292292       -1.0180214743       -0.3853036951
 O         -3.4800722326        0.3464196459       -0.0608518897
 H         -2.4721513772       -1.4654341053        0.1076891521
 H         -3.2399268460       -1.1562442940       -1.4676741271
 H         -4.2468609184       -1.5174403918       -0.0428302169
 H         -2.6398997065        0.7944109871       -0.2874562873
  29
        -40.98263802
 C         -0.4907536848        0.3450486343        2.0548298514
 O         -0.6389380099        0.0804715948        0.7206662927
 H          0.3673075271       -0.2040589569        2.4839456194
 H         -0.3195776622        1.4211409411        2.2403765886
 H         -1.3886202776        0.0495181927        2.6265657857
 C          0.9673941964        2.2613717869       -1.0721542733
 O          1.3276948616        0.9515536904       -0.7070069548
 H          1.6831276834        2.5975684396       -1.8236849831
 H          1.0081830932        2.9368654625       -0.2090263424
 H         -0.0437269888        2.2899210300       -1.4874114622
 H          0.5758416005        0.5727504468       -0.1339356568
 C          3.9695354365       -1.0047997768        0.0730265773
 O          3.8509926253        0.3745671092        0.3215961941
 H          3.1902940365       -1.5739386379        0.5919314203
 H          4.9462114834       -1.3109643750        0.4475573850
 H          3.9059745171       -1.2234761257       -0.9979732203
 H          2.9782280247        0.6650199115       -0.0148953079
 C         -3.7590973608        0.6960006900       -0.1009179254
 O         -2.5893441807        1.4026173951       -0.4227601574
 H         -4.0002175050        0.7902039274        0.9659307299
 H         -3.6641871711       -0.3686552203       -0.3387707329
 H         -4.5696128955        1.1290082166       -0.6892878738
 H         -1.8177861913        0.9284214417        0.0187724394
 C         -1.0066771508       -2.6844378460       -1.0624092494
 O         -1.5426512482       -2.3256469442        0.1846517654
 H         -1.4182087952       -3.6624626824       -1.3170364634
 H          0.0867487287       -2.7515917422       -1.0246085809
 H         -1.2815301224       -1.9627136045       -1.8398715158
 H         -1.1897548939       -1.4143997888        0.4214141645
  29
        -40.98263326
 C          0.5884391635        0.0411721676        2.2355983925
 O          0.7700430701       -0.0226426564        0.8806561434
 H         -0.2702739962       -0.5772394431        2.5575356678
 H          1.4793583611       -0.3209830486        2.7781177120
 H          0.3947456134        1.0753291573        2.5727771508
 C          3.0946510414        0.9084009056       -1.2249027061
 O          2.6249517126        1.5654461044       -0.0754101287
 H          2.3121428340        0.8400294482       -1.9907291326
 H          3.4402425046       -0.1044685273       -0.9933778851
 H          3.9264254822        1.4977633612       -1.6140430045
 H          1.9192412594        0.9787372772        0.3371642464
 C         -3.8901757315       -0.8926456549       -0.6048399472
 O         -3.7260135091        0.2368754002        0.2180429219
 H         -3.1541044147       -1.6688748249       -0.3696737022
 H         -3.7955887389       -0.6310575975       -1.6637838411
 H         -4.8919144733       -1.2781847918       -0.4159067225
 H         -2.8298065713        0.5969210930        0.0557745523
 C         -0.8677712628        2.4777788595       -0.3548134764
 O         -1.1528846969        1.1016895174       -0.4195880661
 H         -1.5378025348        2.9828237323       -1.0520834806
 H          0.1703117720        2.6794816903       -0.6326002605
 H         -1.0385711667        2.8691524793        0.6555199325
 H         -0.4206675412        0.6103223895        0.0934202745
 C          0.8448825734       -2.9890987062       -0.5987441256
 O          1.8439686820       -2.2885415011        0.0945511097
 H          1.2986886791       -3.9088952255       -0.9708557951
 H          0.4595310099       -2.4079806899       -1.4439017188
 H          0.0053552707       -3.2441909013        0.0595643834
 H          1.4492763388       -1.4195960309        0.4099444545
  29
        -40.98262562
 C         -0.5255433185       -0.2219335585        2.2164255804
 O         -0.7276682618       -0.1229108371        0.8667705350
 H         -0.3855819988        0.7706900848        2.6796509159
 H         -1.3838508762       -0.7046884336        2.7174581355
 H          0.3714574673       -0.8250895253        2.4486212942
 C         -3.7403294485        0.5957898924       -0.2923877976
 O         -2.7487434996        1.4299099673        0.2472260774
 H         -4.5617760818        1.2395404591       -0.6109242017
 H         -4.1104516770       -0.1199060242        0.4515991599
 H         -3.3660404164        0.0321186837       -1.1539492755
 H         -1.9672013002        0.8500693614        0.5068885666
 C          3.9889493653        0.0382321578        0.7325592788
 O          3.5962901531        0.2408200824       -0.6019452741
 H          5.0003241484       -0.3671918512        0.7071420015
 H          3.3292927431       -0.6735501162        1.2414942070
 H          3.9878239146        0.9766760502        1.2966394146
 H          2.6940447345        0.6213799607       -0.5962523194
 C         -0.1117124088       -2.6278005223       -1.2000632643
 O         -1.1525932864       -2.4477231545       -0.2764363015
 H         -0.0931793271       -1.8263260569       -1.9473575796
 H         -0.2892964964       -3.5805622935       -1.7013156673
 H          0.8663258205       -2.6595216361       -0.7054744592
 H         -1.0129474717       -1.5617287312        0.1798025253
 C          0.3676407416        1.8811335011       -1.4366588075
 O          1.0398433136        1.3269843138       -0.3322029183
 H         -0.5633357781        2.3643320024       -1.1273167159
 H          0.1308152194        1.1111554611       -2.1801924903
 H          1.0332653804        2.6200650007       -1.8848536700
 H          0.3754516770        0.7353599488        0.1637470651
  29
        -40.98262158
 C         -0.6961587141        0.6279129225        2.0452204257
 O         -0.7028016496        0.1819054956        0.7511006697
 H          0.3026178868        0.9928259040        2.3449359900
 H         -1.4096895203        1.4609698155        2.1875175776
 H         -0.9800592005       -0.1723572990        2.7512591079
 C         -3.4993986072       -0.3108407281       -0.9669584365
 O         -2.9614975044       -1.0016424571        0.1296456135
 H         -2.8045621202       -0.2968498200       -1.8138981598
 H         -3.7481652258        0.7250403375       -0.7049822525
 H         -4.4117375095       -0.8335891342       -1.2582633766
 H         -2.0965531015       -0.5545671027        0.3849387026
 C          3.3913784506        0.4108151685       -0.1394633120
 O          3.4041251976       -0.9767357625       -0.3777881099
 H          4.3065678986        0.8146015250       -0.5727306224
 H          3.3787403496        0.6269432524        0.9356749015
 H          2.5258462117        0.8941563477       -0.6029974582
 H          2.5457338793       -1.3426094049       -0.0792432115
 C          0.2224988837       -2.6621042326       -0.5341011664
 O          0.8633205879       -1.8477349276        0.4182398000
 H         -0.8130385629       -2.8636568214       -0.2453609494
 H          0.7782609075       -3.5994270923       -0.5838701448
 H          0.2245415863       -2.1873814241       -1.5217321285
 H          0.2743309102       -1.0305852489        0.5649144065
 C         -0.0749566157        3.1898245911       -0.4833046180
 O          0.3294172961        1.9196621768       -0.9189281487
 H          0.2871620835        3.4016626540        0.5303240453
 H         -1.1671996671        3.2880553799       -0.4897936479
 H          0.3533103158        3.9173844434       -1.1743197922
 H         -0.0679515042        1.2304312742       -0.2997985347
  29
        -40.98261998
 C          0.6451984740       -0.0654719874       -2.2506234972
 O          0.8022837826        0.0150609788       -0.8933934389
 H         -0.2028101844        0.5545012778       -2.5965869646
 H          1.5489580055        0.2823544337       -2.7812853417
 H          0.4505658730       -1.1029319117       -2.5771956124
 C          3.1105409196       -0.8758465544        1.2505572446
 O          2.6511274966       -1.5515584054        0.1078939692
 H          2.3230535304       -0.7997175295        2.0105562613
 H          3.4533840770        0.1351304738        1.0069825699
 H          3.9422836563       -1.4559287263        1.6535483287
 H          1.9465842679       -0.9738079567       -0.3195158233
 C         -3.9479048970        0.8189224641        0.6377663367
 O         -3.7219477834       -0.2122347907       -0.2930718852
 H         -3.2190652125        1.6281789172        0.5219870315
 H         -3.8951763951        0.4455389022        1.6657514661
 H         -4.9485011448        1.2051053958        0.4443352445
 H         -2.8243784859       -0.5677872480       -0.1313030185
 C         -0.8623726207       -2.4490353832        0.3799746862
 O         -1.1544086444       -1.0731393369        0.3851402118
 H         -1.5524731287       -2.9316004798        1.0736876063
 H          0.1670169091       -2.6357784069        0.6978555865
 H         -0.9989712653       -2.8781049763       -0.6202317689
 H         -0.4083456265       -0.5969507272       -0.1226767127
 C          0.7974163012        2.9740532347        0.5965238566
 O          1.8180991336        2.3035291072       -0.0951045355
 H         -0.0470339149        3.2066307464       -0.0638031164
 H          1.2239611540        3.9053584730        0.9722758422
 H          0.4259155190        2.3803521574        1.4391722017
 H          1.4481050158        1.4258009362       -0.4159015532
  29
        -40.98261225
 C         -0.5255413810       -0.4380654634       -2.1597398033
 O         -0.6751014154       -0.1541808246       -0.8299249794
 H          0.2713977523        0.1769261640       -2.6165757875
 H         -0.2597337721       -1.4982209966       -2.3208139675
 H         -1.4556910212       -0.2390296314       -2.7216099616
 C         -3.7370755977       -0.9195139930        0.0875321741
 O         -2.5262016397       -1.5768498845        0.3560285766
 H         -4.5080848572       -1.4067765419        0.6864372676
 H         -4.0055039698       -0.9960701147       -0.9740501853
 H         -3.6861838273        0.1417657200        0.3529131460
 H         -1.7922666062       -1.0626498346       -0.1052158964
 C          4.3159513334       -0.1717024749       -0.7282495313
 O          3.7063747952        0.4829374831        0.3573458914
 H          3.7091588546       -0.0900897760       -1.6366831795
 H          4.4799016186       -1.2326696443       -0.5125508671
 H          5.2763815379        0.3164123128       -0.8930010760
 H          2.8415265384        0.0530612655        0.5177763591
 C         -1.0014279083        2.6739847088        0.8438083618
 O         -1.5969985879        2.2554315498       -0.3561694899
 H         -1.2581082911        2.0038109895        1.6727437265
 H         -1.3840169357        3.6728640336        1.0594502921
 H          0.0905133967        2.7175057022        0.7575037469
 H         -1.2460855320        1.3369575910       -0.5700993106
 C          0.7643121775       -1.1618360493        1.8939124927
 O          1.3144501512       -0.9293825217        0.6197778122
 H         -0.1274578108       -1.7911038729        1.8276265973
 H          0.4907912878       -0.2191243111        2.3814528313
 H          1.5265108281       -1.6665946479        2.4893903227
 H          0.5614279904       -0.6036572737        0.0175357450
  29
        -40.98260909
 C          0.2774076517        0.2921725543        1.9989329839
 O          0.7663139959        0.2319811289        0.7228693740
 H         -0.5844330024        0.9801731617        2.0730452552
 H         -0.0582712232       -0.6987285832        2.3537920817
 H          1.0470416576        0.6527135439        2.7060717044
 C          3.7669784989       -1.0269139378        0.0807312067
 O          2.5659047987       -1.6593520128        0.4379247644
 H          3.6668325720       -0.4782837128       -0.8626093723
 H          4.5177716752       -1.8099529402       -0.0359320557
 H          4.0960920498       -0.3238267911        0.8550706072
 H          1.8649435815       -0.9477193377        0.5540125288
 C         -3.7606270848       -0.3044243957        0.7575377787
 O         -3.3538508690       -1.4514771318        0.0538482966
 H         -3.8821508001        0.5530384370        0.0870510711
 H         -3.0386918840       -0.0361775659        1.5368940597
 H         -4.7181707810       -0.5396847809        1.2217091182
 H         -2.4920186779       -1.2532919370       -0.3656999046
 C         -0.1894419965        2.9672410819       -0.7733021490
 O          1.1038009279        2.6066220887       -0.3610708113
 H         -0.8406677020        3.1681801145        0.0875248235
 H         -0.6534158190        2.1815880940       -1.3783795453
 H         -0.0959386545        3.8767616221       -1.3686292277
 H          1.0422434352        1.7049536635        0.0764930793
 C         -0.1899399250       -1.3155727539       -1.9647618388
 O         -0.9370742021       -0.5811779010       -1.0265576639
 H          0.3969984386       -2.1003764723       -1.4780345652
 H          0.4939110744       -0.6604142351       -2.5157426586
 H         -0.8967880339       -1.7666908483       -2.6625915173
 H         -0.2881227211       -0.2485350277       -0.3106811178
  29
        -40.98260839
 C          0.4268420564       -0.0169665358       -2.0909261900
 O          0.7388800722       -0.1520686601       -0.7660955887
 H         -0.4972466885       -0.5644160093       -2.3486258628
 H          0.2723098947        1.0419035443       -2.3683086477
 H          1.2341755992       -0.4123264127       -2.7349048934
 C          1.6465611856       -3.0888549575        0.4850825145
 O          0.3791594312       -2.5834027299        0.1552962532
 H          2.3021132449       -3.1316760363       -0.3928722934
 H          1.4971341287       -4.0985103267        0.8708655402
 H          2.1358311474       -2.4773004739        1.2516224512
 H          0.5023679239       -1.6531067442       -0.2065764329
 C         -3.6182992423       -0.1494832456       -0.7541914481
 O         -3.5641821278        0.9139235185        0.1635299249
 H         -3.2585806309       -1.0846158645       -0.3109281411
 H         -3.0190993363        0.0608954160       -1.6475042426
 H         -4.6627188013       -0.2665918107       -1.0430267253
 H         -2.6318681986        1.0273605346        0.4427149874
 C         -0.5677369568        0.4046897160        2.1242366216
 O         -0.8644170720        1.0010112435        0.8848937487
 H          0.4671251472        0.6102676930        2.4182215735
 H         -0.7086970192       -0.6802302586        2.0844758405
 H         -1.2459969666        0.8349222564        2.8623513755
 H         -0.2554276757        0.5669523330        0.1901346898
 C          2.4263432706        2.5414264044       -0.0081184480
 O          2.8677687736        1.2088932023       -0.0377838418
 H          2.2180211963        2.9153867126       -1.0190843407
 H          3.2270478930        3.1365836309        0.4335886786
 H          1.5175289694        2.6522713287        0.5929191928
 H          2.0943759737        0.6385097555       -0.3315435649
  29
        -40.98259972
 C         -0.5573131154        0.1188758445       -2.2246998411
 O         -0.7622263220        0.0693246714       -0.8729512163
 H         -0.3220139259       -0.8785745511       -2.6365053795
 H         -1.4518916629        0.4938936936       -2.7536926478
 H          0.2817467395        0.7910884922       -2.4827842155
 C         -3.7107296872       -0.8300143314        0.3134604780
 O         -2.6474513608       -1.6102008178       -0.1670542247
 H         -4.4741319278       -1.5187919525        0.6788167857
 H         -4.1388411642       -0.2045291284       -0.4792624707
 H         -3.3907880803       -0.1751615364        1.1312458632
 H         -1.9159299065       -0.9833478498       -0.4615606676
 C          4.1930089286       -0.2707142819       -0.6662390109
 O          3.5922120004        0.1565170359        0.5317593053
 H          5.1808426853        0.1880600720       -0.7058570058
 H          3.6129719843        0.0457163597       -1.5400272073
 H          4.2971555370       -1.3604296858       -0.6933380030
 H          2.7015897720       -0.2469211782        0.5793875120
 C         -0.3682803789        2.7495397789        1.0205814276
 O         -1.4118849981        2.3997522073        0.1498738826
 H         -0.6294312245        3.7120852914        1.4629112022
 H          0.5862735845        2.8449971003        0.4897480688
 H         -0.2450789015        2.0087965544        1.8190204273
 H         -1.1879526435        1.5084900002       -0.2591817851
 C          0.5022911907       -1.6562941346        1.5631619971
 O          1.1230543747       -1.1345143241        0.4139485634
 H         -0.3811258488       -2.2443901302        1.2990299242
 H          0.1962074534       -0.8538633906        2.2444169992
 H          1.2310499108       -2.2945092669        2.0648790084
 H          0.4107106470       -0.6386579509       -0.1190004122
  29
        -40.98258891
 C         -0.4535655860        0.0063512696        2.0955573933
 O         -0.7306296099        0.1589071881        0.7652344155
 H         -0.3800965712       -1.0596835339        2.3780991484
 H          0.5032351246        0.4861154632        2.3693003869
 H         -1.2411150147        0.4616843897        2.7241338160
 C         -1.4843224573        3.1247359963       -0.5032159903
 O         -0.2403486313        2.5600159735       -0.1800383978
 H         -2.1231967978        3.2200797837        0.3827866412
 H         -2.0164056507        2.5233835534       -1.2487375398
 H         -1.2882860469        4.1167759724       -0.9127664573
 H         -0.4079299704        1.6429366772        0.1956359590
 C          3.6089210409        0.1490033054        0.6513157966
 O          3.4993976592       -1.0957754468        0.0073104818
 H          4.6410071945        0.2424065741        0.9887783928
 H          2.9399809883        0.2136564911        1.5169629984
 H          3.3729378281        0.9765642351       -0.0263511830
 H          2.5750716527       -1.1964094408       -0.3027582860
 C         -2.6017066328       -2.4026207231       -0.0219453982
 O         -2.9411543980       -1.0404691483        0.0026898951
 H         -2.4268264384       -2.7887304264        0.9906605917
 H         -1.7010436795       -2.5835550913       -0.6185049158
 H         -3.4432471054       -2.9364157433       -0.4662318469
 H         -2.1306706800       -0.5300878671        0.3077714999
 C          0.6291770046       -0.4767310976       -2.0878406458
 O          0.8398657071       -1.0951255743       -0.8416682057
 H          0.8215884869        0.5995112149       -2.0329678344
 H         -0.4004419990       -0.6282000115       -2.4294095561
 H          1.3172194366       -0.9362922206       -2.7988325840
 H          0.2366425544       -0.6239035772       -0.1662523797
  29
        -40.98258194
 C          0.4837877191        0.0107210849        2.0943734672
 O          0.7369975910        0.1804390832        0.7611772204
 H          1.2553193093        0.5031883949        2.7146445449
 H         -0.4925687275        0.4409642393        2.3813208233
 H          0.4671212447       -1.0582285670        2.3739624296
 C          1.3579869890        3.1708627100       -0.5251427709
 O          0.1444532300        2.5691381036       -0.1563647663
 H          1.1176397426        4.1602188618       -0.9174986781
 H          1.8752948941        2.5903891091       -1.2973335106
 H          2.0299920756        3.2772283681        0.3347735086
 H          0.3526279162        1.6555266855        0.2071207481
 C         -3.6017602248        0.1246134502        0.5716435581
 O         -3.4317824267       -1.1955162936        0.1188592734
 H         -3.4440230076        0.8509581663       -0.2328610827
 H         -2.9102450410        0.3627350160        1.3877390879
 H         -4.6258554604        0.2061470341        0.9354486240
 H         -2.5120248159       -1.2878019822       -0.2073694323
 C         -0.6404441575       -0.5384205287       -2.0638121607
 O         -0.8015746145       -1.1527564699       -0.8084708613
 H         -1.3210109369       -1.0338546789       -2.7577121965
 H          0.3882221802       -0.6493006185       -2.4234136316
 H         -0.8777466304        0.5291986810       -2.0154173093
 H         -0.2060958244       -0.6490211144       -0.1483236919
 C          2.6698611992       -2.3330917002       -0.0273883937
 O          2.9656427533       -0.9605345255       -0.0427600838
 H          1.7578777592       -2.5556398739       -0.5916675672
 H          2.5385388450       -2.7017089852        0.9982619594
 H          3.5143521397       -2.8496305751       -0.4859992109
 H          2.1489710358       -0.4697036973        0.2762608763
  29
        -40.98257845
 C          0.4371354865       -0.6566112111       -2.1826506264
 O          0.6555989213       -0.0497661447       -0.9761766061
 H          1.2596311983       -1.3475310089       -2.4411320070
 H         -0.4999757415       -1.2416477975       -2.1819777627
 H          0.3613298276        0.0854241515       -2.9982720965
 C          1.9146537785       -2.4028026616        0.9402532879
 O          0.7247648764       -1.6703238351        1.0738177531
 H          2.0461026162       -2.9756409664        1.8596059025
 H          2.7780539824       -1.7446469904        0.7951733722
 H          1.8625843640       -3.0958867283        0.0905230622
 H          0.6577312920       -1.0507154990        0.2798952884
 C         -3.8915676945       -0.7223873560        0.4086828533
 O         -3.8279048224        0.2692577132       -0.5879714151
 H         -3.8889691247       -0.2812434492        1.4113654249
 H         -3.0542999926       -1.4243951126        0.3349261215
 H         -4.8259645990       -1.2625674662        0.2568136820
 H         -2.9681910504        0.7306921501       -0.5051871333
 C         -1.0234189935        1.5772932886        1.2525221980
 O         -1.3057484219        1.3993394703       -0.1149137371
 H         -0.1374443151        2.2064731911        1.3888845521
 H         -0.8479160521        0.6179510347        1.7491388369
 H         -1.8864043931        2.0722489201        1.7002934202
 H         -0.5457514153        0.8536664510       -0.5104077121
 C          3.0455842810        1.6310208319        0.5209594466
 O          3.1083458455        0.8007942345       -0.6089324909
 H          4.0689996495        1.9226125175        0.7623813947
 H          2.6060180008        1.1085645151        1.3780806883
 H          2.4526869823        2.5318372079        0.3213230856
 H          2.1741580337        0.4822950115       -0.8032434223
  29
        -40.98257668
 C         -0.6858871411        0.3838102915       -2.0185620601
 O         -0.7864667219        0.0793761411       -0.6886003464
 H         -1.5012372663       -0.0834347467       -2.6010164836
 H         -0.7396182316        1.4746777989       -2.1902002344
 H          0.2686500990        0.0308043655       -2.4471803601
 C          1.0513334629        0.2890375595        1.9627954405
 O          1.0673848250        1.0862910579        0.8029294460
 H          1.1671068692       -0.7710268138        1.7164294743
 H          0.1125767152        0.4174887911        2.5123693672
 H          1.8819365359        0.6138653438        2.5912024594
 H          0.3409926272        0.7331676130        0.1844993816
 C          3.9915828041       -0.1362519020       -0.3606548576
 O          3.5663013670        1.2017282306       -0.4600066962
 H          4.9389648299       -0.2067742419       -0.8948383455
 H          3.2704410801       -0.8243930331       -0.8142330873
 H          4.1437529480       -0.4296201454        0.6837877555
 H          2.6845171031        1.2723832031       -0.0400515797
 C         -1.4154250154       -3.0157515376        0.2842023983
 O         -0.2105282079       -2.4103199006       -0.1066205729
 H         -2.1218352890       -3.0772248673       -0.5526713592
 H         -1.8961541186       -2.4637122231        1.0988221370
 H         -1.1721710331       -4.0242220819        0.6225865905
 H         -0.4143509977       -1.4559340007       -0.3544974266
 C         -3.2772594371        2.0138015682        0.2851096441
 O         -3.1653039954        0.6153265768        0.2827651934
 H         -3.2119180364        2.4238011574       -0.7304731236
 H         -2.4957639967        2.4799994885        0.8964042246
 H         -4.2544063603        2.2565176458        0.7055213837
 H         -2.2587796619        0.3760087379       -0.0841428311
  29
        -40.98257077
 C         -0.7596358355        0.7596110375       -2.0450052686
 O         -0.8769659047        0.3652116182       -0.7402089568
 H          0.2485514847        1.1580380402       -2.2613705360
 H         -0.9391081632       -0.0788101436       -2.7413710639
 H         -1.4870363994        1.5550734267       -2.2903023420
 C         -3.8522727335       -0.2035399850        0.6339966081
 O         -3.1161262290       -0.9380504179       -0.3089233190
 H         -3.2986105253       -0.0854591677        1.5720383312
 H         -4.7713634474       -0.7598163052        0.8248723823
 H         -4.1059783020        0.7940054113        0.2560218490
 H         -2.2585225583       -0.4425123561       -0.4867006005
 C          3.9103050437       -0.5466981706       -0.5482121953
 O          3.1479086003       -0.5115885968        0.6334259066
 H          4.8786646579       -0.1057371788       -0.3124379409
 H          3.4359120691        0.0325818222       -1.3476853695
 H          4.0543741115       -1.5742072432       -0.8983228981
 H          2.2681350828       -0.8997410049        0.4357480734
 C          1.0529126935        2.5412557857        0.8321603964
 O         -0.3312633600        2.3254166532        0.9391708526
 H          1.3270187424        2.8793162999       -0.1754529104
 H          1.6252948955        1.6364687920        1.0628681775
 H          1.3106045315        3.3217608628        1.5496535464
 H         -0.5784615075        1.5794001129        0.3147725393
 C         -0.0054022859       -2.2958830214        0.8839434957
 O          0.6956496902       -1.5632073093       -0.0920783901
 H         -0.1047632397       -1.7205111669        1.8112475002
 H          0.5672314507       -3.2032453280        1.0822693884
 H         -1.0048416530       -2.5626334731        0.5296279266
 H          0.0987519728       -0.7824273445       -0.3744534361
  29
        -40.98256371
 C          0.4033418284        0.5576756176        2.0999658845
 O          0.6193528420        0.1885556405        0.8006068843
 H         -0.3263650741       -0.1107676270        2.5930170444
 H          1.3356346694        0.5174502984        2.6913477322
 H          0.0092026169        1.5874553852        2.1693504248
 C          3.6303580101        1.1702873250       -0.0718066396
 O          2.3756281167        1.6628323895       -0.4645728079
 H          4.3773650989        1.6442463578       -0.7105211897
 H          3.6896629506        0.0829148583       -0.1862986476
 H          3.8450248070        1.4181785780        0.9758710645
 H          1.6733200652        1.1323086557        0.0263222194
 C         -4.3664974634        0.2315965293        0.7205652525
 O         -3.7978420792       -0.6063065345       -0.2559086894
 H         -4.5064268396        1.2487605924        0.3399602459
 H         -3.7428229925        0.2787083676        1.6199187821
 H         -5.3359499609       -0.1949103244        0.9775618970
 H         -2.9246069387       -0.2353288290       -0.4953634552
 C         -0.8253668849        0.7951929052       -2.0460817849
 O         -1.3786066721        0.6957933979       -0.7563158689
 H         -1.5993600154        1.1985130179       -2.7007728997
 H         -0.5152092743       -0.1883702583       -2.4173586594
 H          0.0430166171        1.4597416922       -2.0503817434
 H         -0.6216600430        0.4735537796       -0.1149563090
 C          1.4109506566       -2.6720959140       -0.6476880182
 O          1.8708361094       -2.1018153122        0.5493248137
 H          1.9440968297       -3.6151714335       -0.7784710946
 H          1.6153611294       -2.0207621401       -1.5055543552
 H          0.3332756334       -2.8699755300       -0.6102224771
 H          1.3877789359       -1.2284905625        0.6797382577
  29
        -40.98256339
 C          0.1818151346       -0.7627758696       -2.0626531202
 O          0.5348280040       -0.0819189294       -0.9307747929
 H         -0.7954670433       -1.2657741113       -1.9477363658
 H          0.1027075746       -0.0853482352       -2.9325622564
 H          0.9257230165       -1.5392922913       -2.3163322324
 C          1.8229947938       -2.3639528157        1.0524741454
 O          0.7028692172       -1.5379202554        1.2352580026
 H          2.7079640131       -1.7843378816        0.7686794938
 H          1.6396911159       -3.1171663898        0.2751994349
 H          2.0097855050       -2.8693938202        2.0012720250
 H          0.5963409734       -0.9810771864        0.4010068421
 C         -3.6225680905       -0.9015470327        0.1256890466
 O         -3.8337839202        0.4253054754       -0.2880145244
 H         -3.2440816696       -0.9487430049        1.1524054506
 H         -2.9090057943       -1.4180944980       -0.5264538485
 H         -4.5861015241       -1.4080851252        0.0725312246
 H         -2.9736894791        0.8941758810       -0.2558897970
 C         -0.9023900693        1.7570643921        1.3086659642
 O         -1.2790540783        1.5242186148       -0.0277133743
 H          0.0033767126        2.3711162481        1.3558311279
 H         -0.7128093267        0.8175780090        1.8367169162
 H         -1.7238003126        2.2903505793        1.7891149470
 H         -0.5745556244        0.9187473679       -0.4386562484
 C          3.1323136850        1.5483453764        0.2401185075
 O          3.0549158619        0.6313604483       -0.8197971133
 H          2.7377974250        1.1212040055        1.1689553605
 H          2.5750601696        2.4656592447        0.0150434715
 H          4.1867568370        1.7942672562        0.3754115533
 H          2.0910600400        0.3604362603       -0.9158765824
  29
        -40.98255964
 C         -0.3563405126        0.3406762135       -2.0579544715
 O         -0.5598681641        0.0619136478       -0.7346964627
 H         -0.1042652653        1.4055850118       -2.2161951372
 H          0.4726617124       -0.2592809962       -2.4755547722
 H         -1.2560316208        0.1205259502       -2.6602109025
 C         -3.6963230881        0.9110251168       -0.2530490924
 O         -2.5331925885        1.3682906873        0.3860372801
 H         -3.7370371710        1.2491201238       -1.2966184532
 H         -4.5468043657        1.3268554562        0.2894792893
 H         -3.7581128793       -0.1825723571       -0.2420974407
 H         -1.7473449079        0.9026732851       -0.0397270002
 C          4.1544873840       -1.0108609733       -0.2166840310
 O          3.9557116031        0.3743865048       -0.3629233322
 H          5.1237365691       -1.2395365260       -0.6593154152
 H          3.3770078745       -1.5840595533       -0.7331278173
 H          4.1589391311       -1.3025496798        0.8386822045
 H          3.0813134197        0.5918478207        0.0192146548
 C          1.0335562604        1.8850481189        1.4272267169
 O          1.4289541077        0.7013729331        0.7788470986
 H          0.9965748600        2.7271393834        0.7258718855
 H          1.7744645064        2.0944073161        2.2002077431
 H          0.0463838225        1.7731004470        1.8838639722
 H          0.6697117745        0.4188013449        0.1611681294
 C         -1.6182494462       -2.3427851045        1.2199102353
 O         -1.6645432443       -2.2559028087       -0.1813049537
 H         -2.0915516335       -1.4738713669        1.6902767258
 H         -0.5857958165       -2.4114083430        1.5814310498
 H         -2.1598125085       -3.2468254351        1.5027301892
 H         -1.2171630759       -1.3960081530       -0.4440596601
  29
        -40.98255905
 C          0.4777691295       -0.3677653076       -2.0443999033
 O          0.8629342606       -0.2643455049       -0.7356498283
 H          1.2953222164       -0.7684094743       -2.6715184367
 H         -0.3876657129       -1.0447065352       -2.1622814087
 H          0.1892980031        0.6127648912       -2.4632488924
 C         -0.3053423963       -2.8695752370        0.8435396451
 O          1.0235037980       -2.5923521934        0.4832945217
 H         -0.7592088860       -2.0328397840        1.3843445665
 H         -0.2876409661       -3.7511277440        1.4861212278
 H         -0.9216055147       -3.0830308149       -0.0396033519
 H          1.0292731532       -1.7134089634       -0.0017557062
 C         -3.9920482459        0.1915014212       -0.4816744997
 O         -3.3811624646        1.4485910832       -0.3237260573
 H         -3.4254933624       -0.4450914503       -1.1701912076
 H         -4.9843331567        0.3719271026       -0.8945964188
 H         -4.0860340187       -0.3298128342        0.4765977307
 H         -2.4919965820        1.3025776780        0.0572143521
 C         -0.2485406604        1.5373390557        1.7272914012
 O         -0.9397585199        0.7217882364        0.8139340953
 H          0.3902571416        0.9340261966        2.3819354109
 H         -0.9949650026        2.0554761905        2.3312221218
 H          0.3781670521        2.2704907086        1.2104161549
 H         -0.2497258619        0.3192037695        0.1767291538
 C          3.8581152252        0.8864842182        0.1072915054
 O          2.7323036118        1.5499042317       -0.4048102396
 H          4.2203481560        0.1175458194       -0.5854431392
 H          3.6398214993        0.4084451101        1.0689503514
 H          4.6358256491        1.6388807883        0.2472822760
 H          2.0065974690        0.8667468697       -0.5413445173
  29
        -40.98255032
 C          0.5404409971        0.4647906613       -2.0731679737
 O          0.7629946209        0.1363900256       -0.7646610853
 H         -0.2803301654        1.1995810645       -2.1729564553
 H          1.4397022354        0.9113736806       -2.5356780160
 H          0.2649483266       -0.4205020893       -2.6739181822
 C          0.4962716333        3.0196866431        0.8423330756
 O          1.5988585126        2.1679544757        0.6751233009
 H          0.1351127387        3.4033592783       -0.1200624590
 H          0.8293077920        3.8571625992        1.4573348492
 H         -0.3348072327        2.5120136824        1.3451471947
 H          1.3034985508        1.3779318168        0.1261172888
 C         -4.2377630448       -0.2455719954       -0.6494451114
 O         -3.6119926006        0.1498977528        0.5470219089
 H         -5.2180039711        0.2304724370       -0.6658569557
 H         -4.3609058994       -1.3327349594       -0.6936993909
 H         -3.6648271184        0.0765394260       -1.5257052514
 H         -2.7265278630       -0.2663060288        0.5710940122
 C          3.6745044936       -1.0632673694        0.2066333757
 O          2.5799217351       -1.7190524466       -0.3797222375
 H          3.3711986219       -0.4799873870        1.0820546050
 H          4.1608385694       -0.3848656754       -0.5053449339
 H          4.3851358246       -1.8337286847        0.5100019812
 H          1.8744552856       -1.0266065370       -0.5643962303
 C         -0.5710736651       -1.8494253071        1.4234529883
 O         -1.1653948133       -1.1716463754        0.3433332369
 H         -0.2318970554       -1.1455954604        2.1920505079
 H          0.2863833429       -2.4406561355        1.0898007411
 H         -1.3285891038       -2.5097631404        1.8482179656
 H         -0.4336757360       -0.6354337706       -0.1186334022
  29
        -40.98254849
 C         -0.0574397437        0.2148689915        2.0597396880
 O         -0.6269370916       -0.0014438081        0.8339774362
 H         -0.8235756484        0.2563213252        2.8551968387
 H          0.6488025793       -0.5915914656        2.3260343135
 H          0.4982758884        1.1691047172        2.0865165507
 C          0.4341944584        0.6258096684       -2.1694815027
 O          1.0897214922        0.0088469801       -1.0885620438
 H         -0.3801086468       -0.0057030806       -2.5411537194
 H          1.1715645032        0.7646485585       -2.9611896402
 H          0.0183547991        1.5957205672       -1.8805328758
 H          0.4340924388       -0.0150866083       -0.3060379198
 C          3.9240594926       -0.0178345938        0.7614880098
 O          3.6540385107        0.8103633081       -0.3418770470
 H          4.9264087123        0.2327032471        1.1083272012
 H          3.8900461037       -1.0768191907        0.4839545939
 H          3.2085420969        0.1509435380        1.5740160692
 H          2.7542369610        0.5970250844       -0.6643155012
 C         -3.3779488270        1.6675544439        0.0127191709
 O         -2.0355922436        2.0727852658        0.0604432507
 H         -3.9658069580        2.5406777357       -0.2747493854
 H         -3.7238834620        1.3052200274        0.9879610145
 H         -3.5311710569        0.8717953333       -0.7256315685
 H         -1.4830124445        1.2848908042        0.3568106423
 C         -1.3000450517       -2.8092038901       -0.7284095848
 O         -1.5695840747       -2.4453181639        0.6003002796
 H         -1.5518769361       -3.8659681212       -0.8298982485
 H         -0.2442024709       -2.6621836324       -0.9796298625
 H         -1.9082011667       -2.2270844663       -1.4319677182
 H         -1.2432717917       -1.5038939887        0.7294802311
  29
        -40.98253691
 C          0.3432461870       -0.1444423232        2.1971018092
 O          0.7400386726       -0.0854943646        0.8876620044
 H         -0.6256220065       -0.6624330251        2.3052405080
 H          1.0809196828       -0.6893948822        2.8134648346
 H          0.2296190690        0.8644420344        2.6312325504
 C          1.7650177930       -2.8528596413       -0.6406761033
 O          0.4781137832       -2.3960192738       -0.3185217348
 H          1.6487945018       -3.8277992237       -1.1167051723
 H          2.3891047110       -2.9603723950        0.2541944595
 H          2.2706780343       -2.1713209272       -1.3346628034
 H          0.5717622938       -1.5094436162        0.1517667865
 C         -3.8528224192       -0.3583346910        0.1511293877
 O         -3.5452009707        0.9888077941        0.4160666064
 H         -4.8293843782       -0.5529893434        0.5941211656
 H         -3.1152284708       -1.0359689559        0.5942231517
 H         -3.9000075405       -0.5524819965       -0.9260928257
 H         -2.6391388683        1.1630308323        0.0871184042
 C          2.7728950572        2.0532150266       -0.5591106554
 O          2.9571335953        1.2984411854        0.6094840831
 H          1.8412976966        2.6285161900       -0.5241498037
 H          2.7512695983        1.4112776435       -1.4487648350
 H          3.6177503948        2.7394847312       -0.6358072891
 H          2.1339973785        0.7369751777        0.7427639150
 C         -0.7988317225        0.5812183668       -1.8838985946
 O         -0.9500866165        1.1574143699       -0.6091525236
 H         -0.8797342448       -0.5092844458       -1.8391145263
 H          0.1738585330        0.8412746365       -2.3155726785
 H         -1.5901656847        0.9830766734       -2.5185463150
 H         -0.2839172612        0.6992957280        0.0135818620
  29
        -40.98253589
 C         -0.3473469500       -0.1045341758        2.0427502046
 O         -0.7736144885        0.0068277633        0.7478456063
 H         -1.1849542807        0.0239566169        2.7529529079
 H          0.1047297154       -1.0936344728        2.2400358151
 H          0.4108430662        0.6607983655        2.2878861823
 C          0.6804398263        0.2282698139       -2.1388677194
 O          1.0253435542       -0.5383521464       -1.0111590817
 H          0.5699662006        1.2862393700       -1.8810408078
 H         -0.2612927174       -0.1227816335       -2.5753643435
 H          1.4813723084        0.1103136611       -2.8702106498
 H          0.3314975070       -0.3452739026       -0.2876406491
 C          3.6874339158        0.6040059786        0.7332307705
 O          3.6719778826       -0.5282581986       -0.1003599190
 H          4.6964881379        0.6869233501        1.1365705904
 H          2.9759801931        0.5035888164        1.5604335504
 H          3.4439497010        1.5158446682        0.1769168774
 H          2.7662680339       -0.6290832842       -0.4571660644
 C         -2.5586862286        2.6133456216       -0.2684353447
 O         -1.1901830273        2.4925997571        0.0196611323
 H         -2.8593083055        1.9395786869       -1.0786947398
 H         -2.7304698934        3.6460739218       -0.5758336289
 H         -3.1745480420        2.3915293336        0.6111955250
 H         -1.0183436755        1.5442097889        0.3082153333
 C         -1.6562758501       -3.0004419585       -0.1811202969
 O         -2.4699254811       -1.8772241861        0.0390033918
 H         -1.2270530385       -3.3724601373        0.7582274483
 H         -0.8340073289       -2.7745183437       -0.8680996923
 H         -2.2888698494       -3.7760860000       -0.6153244872
 H         -1.8739392648       -1.1226171451        0.3284707806
  29
        -40.98253082
 C          0.4996281011       -0.1144613203       -2.1781362393
 O          0.8348410951        0.0783664294       -0.8643012003
 H         -0.3737373318        0.4956316856       -2.4677378338
 H          1.3329581700        0.1659337779       -2.8475426348
 H          0.2503172619       -1.1706792800       -2.3825108598
 C          0.3185670600        2.6732256379        1.0746332638
 O          0.8584012612        2.6279911278       -0.2210639436
 H          1.0141131119        2.2495699288        1.8099299741
 H         -0.6263646833        2.1237438216        1.1361608686
 H          0.1434730355        3.7233045106        1.3139049774
 H          0.8979671002        1.6637509785       -0.4999172220
 C         -4.1229227893        0.1294423741       -0.3096336173
 O         -3.5791873083       -1.1682027836       -0.2945484559
 H         -5.1410316143        0.0407435897       -0.6882831149
 H         -3.5510542375        0.7961309832       -0.9642121310
 H         -4.1457886665        0.5635318717        0.6955050334
 H         -2.6633322830       -1.1041587000        0.0411246177
 C          3.8427704333       -0.7657857761        0.2470743547
 O          2.7500299298       -1.5586415543       -0.1343013223
 H          3.5999053714       -0.1357161411        1.1107769479
 H          4.1737288639       -0.1159977703       -0.5716447933
 H          4.6530456609       -1.4452040854        0.5162937844
 H          2.0038808501       -0.9438003244       -0.4162287400
 C         -0.4162146075       -1.4223261792        1.7424541278
 O         -1.0373876168       -0.6497135441        0.7458697210
 H          0.2341796445       -0.8012480313        2.3684488709
 H          0.1865993263       -2.2252645680        1.3072141923
 H         -1.2052802051       -1.8525357413        2.3610370532
 H         -0.3140130183       -0.3467044322        0.0906188880
  29
        -40.98252987
 C          0.5195500152        0.1378732195       -2.2381897203
 O          0.7979966318        0.0800137618       -0.8985271251
 H         -0.4498899842        0.6289813349       -2.4314354322
 H          1.2948447614        0.7066447292       -2.7828310392
 H          0.4743979307       -0.8709256109       -2.6853024159
 C          1.5715186115        2.8831926962        0.7071530695
 O          0.3321928952        2.3527777444        0.3180988391
 H          2.0892022000        2.2197573061        1.4097284016
 H          1.3718423947        3.8379472772        1.1963116800
 H          2.2261611791        3.0503950625       -0.1562545045
 H          0.5028219911        1.4812259313       -0.1589676440
 C         -3.9368914309        0.2884433606       -0.0209073307
 O         -3.5547473805       -0.9527359577       -0.5638174846
 H         -4.9173673705        0.5249817107       -0.4338491792
 H         -3.2320036893        1.0819492035       -0.2906381321
 H         -4.0077783003        0.2405282947        1.0713258202
 H         -2.6460762458       -1.1520840077       -0.2577704357
 C          2.8936546941       -1.9382901606        0.6408724620
 O          3.0985681149       -1.1087606717       -0.4717854800
 H          2.7114242497       -1.3499978208        1.5489680890
 H          3.8023709204       -2.5273910038        0.7748809786
 H          2.0440379104       -2.6133925645        0.4889497544
 H          2.2361296595       -0.6235294112       -0.6554592965
 C         -0.8432496424       -0.7220950257        1.7717822129
 O         -0.9621857941       -1.2267881057        0.4635367888
 H         -0.9366008014        0.3683179725        1.7863080017
 H          0.1231254463       -0.9958648947        2.2088156220
 H         -1.6424698357       -1.1675497152        2.3660193834
 H         -0.2726757532       -0.7443499229       -0.1114725162
  29
        -40.98252946
 C         -0.7561114654       -0.2038198772        2.2547312636
 O         -0.7228080432        0.0357903624        0.9069595937
 H          0.1850435611       -0.6599904600        2.6082649903
 H         -0.9094450917        0.7274227548        2.8273629817
 H         -1.5797530409       -0.8933006235        2.5191573321
 C         -0.9300897978       -2.9046284831       -0.5998825814
 O          0.1569301389       -2.0364561858       -0.4217559505
 H         -1.3509390833       -3.2244458304        0.3612787016
 H         -0.5576548943       -3.7795297426       -1.1348147545
 H         -1.7263132027       -2.4342353643       -1.1888428229
 H         -0.1675969445       -1.2261273785        0.0847739363
 C          3.3916429479       -0.6513625078       -0.5899627580
 O          3.5646556552        0.3230614821        0.4137076761
 H          3.3930185623       -0.1942826766       -1.5863854935
 H          2.4583596209       -1.2075284921       -0.4606797133
 H          4.2348098849       -1.3377305713       -0.5119635830
 H          2.7587884331        0.8785454785        0.4345148499
 C          0.7645266158        2.1839792881       -1.0210253952
 O          1.1326237319        1.7075849320        0.2500093392
 H         -0.2310518653        2.6377877365       -0.9959109678
 H          0.7621859012        1.3751261210       -1.7602511135
 H          1.4996923841        2.9365304295       -1.3099951825
 H          0.4175603666        1.0461993744        0.5443582943
 C         -3.4092842869        0.5379717559       -0.9432537370
 O         -2.8049774913        1.3622301294        0.0173757573
 H         -3.7616082298       -0.4020129865       -0.5007051652
 H         -2.7186652604        0.3004565360       -1.7607747832
 H         -4.2635696037        1.0856373027       -1.3441807800
 H         -2.0048415188        0.8748516291        0.3850604132
  29
        -40.98251389
 C          1.5730352686        0.1185681923       -2.2634406702
 O          1.0508497543       -0.1072169533       -1.0178553704
 H          0.7969942665        0.0467585360       -3.0459982904
 H          2.0301534408        1.1215799110       -2.3367059382
 H          2.3575509848       -0.6200684821       -2.5070138381
 C          2.5384241668       -0.4243706532        1.9250841975
 O          2.7328085594        0.5068459226        0.8938873056
 H          1.5039012420       -0.4122579857        2.2874145510
 H          3.2079683269       -0.1444146076        2.7400868521
 H          2.7800398992       -1.4421412363        1.5956988740
 H          2.1079723818        0.2685140866        0.1396550558
 C         -3.6636035906        0.1156911971        0.0638781812
 O         -2.7051530944        0.3687724624        1.0637777435
 H         -4.4831030641       -0.4210476692        0.5414319697
 H         -3.2481681556       -0.5006390828       -0.7402526698
 H         -4.0419282943        1.0483278195       -0.3675147773
 H         -1.9551900184        0.8405709971        0.6445896457
 C         -0.6246117651       -2.6028669745        0.4204398454
 O         -0.2048629604       -2.4245338078       -0.9092624626
 H         -1.2616921751       -1.7796041114        0.7587175794
 H          0.2313545890       -2.6819801241        1.1010990596
 H         -1.1925719171       -3.5340784632        0.4518353000
 H          0.2808039794       -1.5485766956       -0.9655094220
 C          0.0231757251        2.7377350046        0.1619696182
 O         -0.7038790567        1.6537077053       -0.3613013813
 H          0.7542832383        2.4076686011        0.9054645642
 H         -0.6922094382        3.4164772983        0.6288070673
 H          0.5564982991        3.2697172244       -0.6347860226
 H         -0.0331408682        0.9370300044       -0.6521367962
  29
        -40.98250682
 C         -1.9601577604       -0.6802403999       -1.6501624054
 O         -1.1013329729       -0.3029889689       -0.6539594357
 H         -2.0199106793        0.0855244984       -2.4461411759
 H         -1.6430672435       -1.6256461381       -2.1260540419
 H         -2.9840427510       -0.8343101866       -1.2632228836
 C         -1.8362184195        2.8669258733       -0.0327188953
 O         -2.0588147567        1.7135801384        0.7353169167
 H         -2.3562887467        2.8132573076       -0.9972785085
 H         -0.7687575429        3.0255868226       -0.2235649605
 H         -2.2281737013        3.7107956114        0.5371514443
 H         -1.6904763109        0.9261151120        0.2300969012
 C          2.6448785310        0.9727803537        1.4906175796
 O          3.0227764071        1.3952957180        0.2027594130
 H          1.6297876067        1.3002282283        1.7399986305
 H          3.3484006273        1.4246620971        2.1898616634
 H          2.6897691009       -0.1171051953        1.5857899889
 H          2.4280692060        0.9669032907       -0.4466595766
 C          1.7863519853       -1.3805857726       -1.6604178255
 O          1.3315235502       -0.0588220968       -1.4959079179
 H          1.5851643955       -1.9841469645       -0.7703109437
 H          2.8612958826       -1.3352345832       -1.8396537462
 H          1.2991128172       -1.8564769654       -2.5196722442
 H          0.3654849427       -0.1042030533       -1.1787068665
 C         -1.1289724757       -2.0933114495        2.1542736006
 O         -0.4584397293       -2.2860532288        0.9363420155
 H         -0.8862027860       -1.1215111736        2.5972933477
 H         -0.8051251513       -2.8888764233        2.8272059231
 H         -2.2167494387       -2.1512885059        2.0255256802
 H         -0.7091892911       -1.5283438048        0.3218037881
  29
        -40.98250048
 C          0.8120906277       -0.2216027066        2.0996110987
 O          0.7035243044        0.0031240718        0.7529995165
 H          0.9201113552       -1.2977675985        2.3243981302
 H          1.6890240214        0.2984977933        2.5250475833
 H         -0.0799400601        0.1396542962        2.6423678788
 C         -0.7984818786       -1.8161569820       -1.5200441014
 O         -1.2023235691       -1.4450119783       -0.2246283336
 H         -0.8443981989       -0.9631804582       -2.2074027630
 H         -1.4847292640       -2.5920900902       -1.8628899694
 H          0.2238975287       -2.2037533802       -1.5190439657
 H         -0.4757348060       -0.8530731081        0.1702052848
 C         -3.8328440991        0.6795880054        0.1795299807
 O         -3.8360146524       -0.7047776633        0.4292570539
 H         -4.8110547422        1.0565356993        0.4775683951
 H         -3.6738363936        0.8936230779       -0.8832690586
 H         -3.0580087417        1.1931539117        0.7584450005
 H         -2.9455534065       -1.0540421382        0.2269691202
 C          3.8377464147       -0.7472668673       -0.0302182896
 O          2.6220292149       -1.1923644564       -0.5695420864
 H          3.9333774145       -1.0238325617        1.0272516908
 H          3.9416312422        0.3409377075       -0.1137660909
 H          4.6360135226       -1.2280224515       -0.5979542609
 H          1.8712873441       -0.7337578226       -0.0742311844
 C          0.6112152951        2.7036346142       -1.1860740059
 O          0.8439594824        2.5674463544        0.1912840418
 H          1.3015680486        2.0889203722       -1.7742379362
 H          0.7660345657        3.7551471400       -1.4333989587
 H         -0.4151181205        2.4214912510       -1.4488567648
 H          0.7712076843        1.5923100784        0.4254687547
  29
        -40.98249989
 C          0.3190453346        0.0947086140        2.1812707702
 O          0.6970370175        0.0211414144        0.8678553224
 H         -0.4913200344        0.8316555596        2.3299317480
 H         -0.0482357384       -0.8787109690        2.5530751961
 H          1.1630017714        0.3980125868        2.8250062301
 C          3.4909758809       -0.8748572376       -0.5918432448
 O          2.8124876478       -1.4866061075        0.4747292305
 H          2.9298594988       -0.9750908050       -1.5295900895
 H          4.4513885968       -1.3822285800       -0.6953642423
 H          3.6586147824        0.1904816882       -0.4032011522
 H          1.9857604205       -0.9448694867        0.6561214671
 C         -4.0944513822        0.7164718739       -0.0493848865
 O         -3.7897625751       -0.6237654061        0.2497178082
 H         -5.1255773167        0.8828431828        0.2617341917
 H         -4.0014832112        0.9168312796       -1.1216912283
 H         -3.4390079919        1.4070127917        0.4926924280
 H         -2.8677414262       -0.7921073493       -0.0323760852
 C          0.8436703236        2.7023758885       -1.0591732164
 O          1.7040927395        2.2687171500       -0.0387171965
 H         -0.1607800389        2.9150539346       -0.6738635281
 H          0.7558387583        1.9551485482       -1.8557192121
 H          1.2708925271        3.6183541786       -1.4702928047
 H          1.3332414637        1.4101064036        0.3332364691
 C         -0.7124651876       -2.1164573306       -1.1427069530
 O         -1.1648433625       -0.8732852141       -0.6695669701
 H         -0.5752388413       -2.8299405655       -0.3226234428
 H          0.2394524631       -2.0135572896       -1.6729122804
 H         -1.4695270590       -2.4978390671       -1.8293977857
 H         -0.4453416547       -0.4920760566       -0.0518842849
  29
        -40.98249144
 C         -0.1290506530        1.3361956396        1.5698683410
 O         -0.4993921130        0.3522973911        0.6950845284
 H         -1.0072543159        1.8801234418        1.9615017591
 H          0.4123229256        0.9193918389        2.4391717504
 H          0.5347162105        2.0787981389        1.0909731251
 C         -2.7022544548       -2.0605834389        0.4552664316
 O         -2.5678129030       -1.0739376160        1.4450377732
 H         -2.7590350745       -1.6188627043       -0.5456876887
 H         -3.6263854682       -2.6017079068        0.6646478887
 H         -1.8608385750       -2.7636925490        0.4776431237
 H         -1.7570660231       -0.5252601821        1.2150676383
 C          4.4615086821        0.1244823003        0.7347555972
 O          3.9226928397        0.4750092247       -0.5166196067
 H          5.4479560776        0.5841659215        0.7936965689
 H          4.5598948075       -0.9612936586        0.8360997223
 H          3.8404700830        0.4968810172        1.5567088111
 H          3.0370390473        0.0643645004       -0.5880556128
 C          0.9132080905       -1.3081386461       -1.6983252770
 O          1.4623591620       -0.8471811223       -0.4874234295
 H          0.4207159091       -0.4981765226       -2.2446676694
 H          0.1785266199       -2.0995780322       -1.5157017819
 H          1.7334662295       -1.7082011162       -2.2957448266
 H          0.7186243431       -0.3804510536        0.0242606280
 C         -2.9635232416        1.8070930826       -0.9054935870
 O         -1.7872789351        1.2287603957       -1.4076414151
 H         -2.7484415293        2.7282314593       -0.3483053392
 H         -3.4983018506        1.1190407421       -0.2415863019
 H         -3.5955642212        2.0482630739       -1.7615818193
 H         -1.2488787959        0.9006642753       -0.6203922040
  29
        -40.98248535
 C         -0.5029360997        0.2161985074       -2.1500465424
 O         -0.7382834471       -0.1698317662       -0.8562996188
 H         -1.0029808270        1.1748763900       -2.3829890523
 H          0.5751740066        0.3476213080       -2.3444989074
 H         -0.8810973962       -0.5345458021       -2.8654697692
 C          0.3880427193       -2.5112678177        1.1533199778
 O          0.6566231696       -2.2954512411       -0.2083525280
 H         -0.6525267613       -2.8203778414        1.3080736750
 H          0.5770734534       -1.6081525235        1.7433831877
 H          1.0534191885       -3.3084013440        1.4883776867
 H          0.1058807510       -1.5068669696       -0.5017432877
 C         -0.0457410945        2.5930991386        0.7728189931
 O          0.5572306816        1.3249677758        0.7832918263
 H          0.5275683651        3.2306260154        1.4474063107
 H         -1.0824054069        2.5381680872        1.1219745524
 H         -0.0362667843        3.0323129145       -0.2312359314
 H          0.0376045773        0.7161085744        0.1414400726
 C         -3.5623204924        0.2977996482        0.7713329380
 O         -3.2942157843       -0.5137055635       -0.3410626686
 H         -2.9184748242        0.0425575536        1.6205974211
 H         -4.6045994589        0.1302347905        1.0473309430
 H         -3.4216414047        1.3601573087        0.5345726020
 H         -2.3209036979       -0.4122467113       -0.5704196641
 C          3.4994748456       -0.2555740875        0.0547367251
 O          3.1543200266        1.0880658537       -0.1940572449
 H          2.7259624158       -0.9441278363       -0.2981343505
 H          3.6612753434       -0.4275918429        1.1249590024
 H          4.4274057890       -0.4486610100       -0.4835569343
 H          2.2618268813        1.2400746612        0.1808730525
  29
        -40.98248473
 C          1.6660275682       -0.5266507097        2.1265117741
 O          1.1083963775       -0.1850571605        0.9245169356
 H          1.1534446240       -0.0209306986        2.9664348509
 H          1.6065486069       -1.6147336876        2.3096405950
 H          2.7321534733       -0.2431531005        2.1712563195
 C          1.9816897814       -0.5817112252       -2.2104428942
 O          2.0952421295       -1.4757603366       -1.1326315293
 H          2.4751871621       -1.0456815385       -3.0659831693
 H          2.4629537209        0.3760685325       -1.9869347835
 H          0.9305796138       -0.3920733752       -2.4607313480
 H          1.7386357603       -1.0072873999       -0.3159740361
 C         -3.8091704215        0.9399977425       -0.0577570534
 O         -3.0249910320        0.2493030720       -1.0004301356
 H         -4.5355812238        1.5259378024       -0.6204931821
 H         -3.1988681139        1.6121824073        0.5542718061
 H         -4.3376812999        0.2461137471        0.6045524966
 H         -2.3540714198       -0.2676203817       -0.5096679928
 C          0.6631638780        2.9907856051        0.0222804024
 O          1.8326289632        2.2311003797        0.1829848897
 H          0.9731217757        3.9961754397       -0.2670022854
 H          0.0904658943        3.0458016835        0.9557320649
 H          0.0171654769        2.5742992982       -0.7585720768
 H          1.5647567019        1.3037494053        0.4635035280
 C         -1.0364229556       -2.5226737250        0.3084621484
 O         -1.2611986002       -1.1715287748        0.6300006791
 H         -1.9927908251       -2.9495507518        0.0033742925
 H         -0.6582642723       -3.0726529713        1.1784284940
 H         -0.3130854969       -2.6242432505       -0.5058031082
 H         -0.3524423955       -0.7326053741        0.7703822009
  29
        -40.98248272
 C          1.6629999059        0.4947435867        2.1325974345
 O          1.1132485305        0.1644062047        0.9237096457
 H          2.7299282730        0.2146936289        2.1800801644
 H          1.5984533179        1.5805441629        2.3271515926
 H          1.1480698536       -0.0219666328        2.9642816545
 C          2.0208782186        0.6134571180       -2.1970418297
 O          2.1242852299        1.4863758515       -1.1013248036
 H          2.5119597601        1.0992025131       -3.0418173714
 H          0.9721550481        0.4192145993       -2.4536184533
 H          2.5106540463       -0.3443358185       -1.9922195323
 H          1.7582210196        1.0034873910       -0.2970797716
 C         -3.8433162178       -0.8960790567       -0.0661971101
 O         -3.0370714767       -0.2301892427       -1.0080933314
 H         -4.3493119284       -0.1862818926        0.5967335146
 H         -3.2550470416       -1.5881526940        0.5452559334
 H         -4.5881221483       -1.4578002075       -0.6295573935
 H         -2.3550130612        0.2710396760       -0.5163743543
 C         -1.0248336448        2.5104522801        0.3194989619
 O         -1.2544089117        1.1572596190        0.6285811990
 H         -1.9806427085        2.9447562720        0.0233719106
 H         -0.3051616602        2.6166775197       -0.4974476081
 H         -0.6395568938        3.0499801825        1.1927747386
 H         -0.3475222572        0.7147159438        0.7677034769
 C          0.6398619532       -2.9971687859       -0.0147733345
 O          1.8168470868       -2.2584044591        0.1837573754
 H          0.0440098888       -3.0548991966        0.9039353703
 H          0.9410257183       -4.0036725989       -0.3094983056
 H          0.0190643309       -2.5609986426       -0.8052575011
 H          1.5575053411       -1.3287130322        0.4649476763
  29
        -40.98248174
 C         -1.7339292218        0.5247667643        2.0788529307
 O         -1.1526226380        0.1770762491        0.8894841319
 H         -1.2363429036        0.0255225889        2.9314070138
 H         -1.6806101503        1.6140565474        2.2558970215
 H         -2.7999335579        0.2386916102        2.1047481462
 C         -0.6540133316       -3.0091225314        0.0561333622
 O         -1.8355050753       -2.2621750977        0.1854003829
 H         -0.0096152315       -2.6085609605       -0.7343935029
 H         -0.9474026187       -4.0279020430       -0.2019939747
 H         -0.0857999607       -3.0252416526        0.9937505579
 H         -1.5838050657       -1.3247977358        0.4469127540
 C          3.8447730420       -0.9022157951       -0.1014747580
 O          3.0067787271       -0.2342593344       -1.0138859615
 H          4.3568560435       -0.1949687400        0.5594963330
 H          4.5833944669       -1.4449737580       -0.6909541221
 H          3.2810456647       -1.6114402784        0.5134558652
 H          2.3299978800        0.2504661976       -0.4989294678
 C          1.0678039352        2.4855588279        0.4458119666
 O          1.2455564439        1.1104392039        0.6825932839
 H          0.6842894333        2.9892912276        1.3410757313
 H          0.3685823655        2.6619297679       -0.3770021091
 H          2.0433865536        2.9021631535        0.1914687956
 H          0.3213096496        0.6914220939        0.7835729669
 C         -1.9510863140        0.6373611870       -2.2649377377
 O         -2.0639046774        1.5140070340       -1.1731107284
 H         -2.4062904749        1.1340100281       -3.1233666620
 H         -2.4700188093       -0.3078473469       -2.0736583267
 H         -0.9008778885        0.4169787044       -2.4919265670
 H         -1.7343692030        1.0236474510       -0.3579246296
  29
        -40.98248164
 C         -0.1776563653        1.0437015134        1.7970341413
 O         -0.5314809048        0.2701834984        0.7260740064
 H          0.4066055495        0.4658239187        2.5365702997
 H          0.4390709518        1.9072584779        1.4888068314
 H         -1.0664231214        1.4402794196        2.3200228983
 C         -3.2423771245        1.7190609750       -0.4206230419
 O         -2.0031829908        1.5129081822       -1.0470021738
 H         -3.6382789194        0.7902516289        0.0041021681
 H         -3.9304956241        2.0916549319       -1.1811351626
 H         -3.1633096547        2.4605941634        0.3851723958
 H         -1.3981912926        1.0549923428       -0.3831758194
 C          4.4512865980       -0.1879084750        0.7463125930
 O          3.9753741600        0.6313305980       -0.2938258269
 H          5.4597910630        0.1526308118        0.9803894859
 H          4.4839485383       -1.2392194884        0.4420317168
 H          3.8246648257       -0.1029424445        1.6408518035
 H          3.0711403347        0.3331203329       -0.5187940701
 C         -2.3758473622       -2.3383372996        0.0313395392
 O         -2.3519641227       -1.5547176981        1.1956765346
 H         -1.4305856782       -2.8767909634       -0.1063195142
 H         -2.5591857231       -1.7264710440       -0.8591500107
 H         -3.1860641264       -3.0601350616        0.1463825455
 H         -1.6389050451       -0.8554290363        1.0734922711
 C          0.9206715702       -0.5246224112       -2.0596581704
 O          1.4514502087       -0.4699141563       -0.7578087965
 H          0.4116788797        0.4079068657       -2.3209813131
 H          0.2040619772       -1.3477326601       -2.1532756905
 H          1.7539307317       -0.6917944925       -2.7435831655
 H          0.6986489743       -0.1945043135       -0.1326579877
  29
        -40.98247287
 C         -0.0729113077       -1.3699430695        1.4024256151
 O          0.4143499136       -0.3539456196        0.6274136716
 H         -0.6255912077       -0.9798828658        2.2769732376
 H         -0.7646044015       -2.0188658430        0.8349559696
 H          0.7408065516       -2.0098865701        1.7880346574
 C          2.7725104088        1.9227612496        0.7128523542
 O          2.5425432054        0.8441603059        1.5816803687
 H          2.8423129562        1.5902460170       -0.3288110203
 H          3.7179453722        2.3789608338        1.0106090163
 H          1.9733765670        2.6701982794        0.7858537892
 H          1.7069223218        0.3792122894        1.2708261967
 C         -4.1604858957       -0.3643528963        0.8394312716
 O         -3.8886062914       -0.2362705699       -0.5341215117
 H         -4.2320147448        0.6149564145        1.3245482766
 H         -3.3856994778       -0.9485788235        1.3481920968
 H         -5.1156418363       -0.8820184512        0.9267545961
 H         -3.0243324611        0.2154037916       -0.6265962673
 C         -0.8372874855        1.5349596265       -1.6947475667
 O         -1.4244554064        1.0622271529       -0.5065237199
 H         -1.6261547945        2.0084363019       -2.2806703852
 H         -0.3909210242        0.7182543608       -2.2698159868
 H         -0.0570267199        2.2718718883       -1.4758041925
 H         -0.7212517847        0.5143896213       -0.0160128595
 C          2.8236643253       -1.8336281730       -1.0438685395
 O          1.6817226689       -1.1667672755       -1.5145845659
 H          2.5585767209       -2.7752189421       -0.5455765608
 H          3.3872716870       -1.2159570952       -0.3362090636
 H          3.4490910795       -2.0531738927       -1.9105770791
 H          1.1550799775       -0.8590528996       -0.7119598241
  29
        -40.98246982
 C          0.8653861627        0.9143263258        1.9933740973
 O          0.6856739003        0.5239353173        0.6930181416
 H          1.1425327352        1.9823404539        2.0579598945
 H         -0.0535806798        0.7744068371        2.5888214407
 H          1.6666102824        0.3319350048        2.4816289437
 C          3.8358296612       -0.0640906898       -0.0258902104
 O          2.8791369483        0.6703580308       -0.7428240789
 H          4.0841165964        0.4229125474        0.9257755163
 H          4.7327969066       -0.1146590581       -0.6450446832
 H          3.4866019112       -1.0809784813        0.1876391101
 H          2.0218384500        0.6601106673       -0.2153436801
 C         -3.2160543497       -1.1061332551        0.3061277723
 O         -3.5552567944        0.2098120727        0.6743245581
 H         -3.9412840021       -1.7658835322        0.7820865173
 H         -2.2102705191       -1.3768287742        0.6421163725
 H         -3.2712345720       -1.2392947084       -0.7807800046
 H         -2.8531634712        0.8065646706        0.3431192860
 C         -1.1704315045        1.6922413511       -1.7434839676
 O         -1.3836981617        1.6446411220       -0.3552592855
 H         -2.0482001842        2.1627622183       -2.1891252082
 H         -1.0443582824        0.6878004271       -2.1623180991
 H         -0.2799481498        2.2806150409       -1.9862755812
 H         -0.5640187321        1.2148282082        0.0740263142
 C          0.4252611026       -2.2444121389       -1.0206746611
 O          0.3548839757       -2.0451677396        0.3672473544
 H          1.3404212599       -1.8161118373       -1.4431154969
 H         -0.4343221402       -1.7933018169       -1.5308483710
 H          0.4156282554       -3.3219085985       -1.1919267541
 H          0.4622017351       -1.0567301469        0.5377223981
  29
        -40.98246934
 C         -0.3888227679       -0.6645593871        2.1136675301
 O         -0.7317319068       -0.2213732587        0.8656797376
 H         -0.5348846154        0.1202817200        2.8774348723
 H         -0.9994482983       -1.5350240447        2.4121240483
 H          0.6717069586       -0.9738799055        2.1579122288
 C          0.8404352973       -2.4315361859       -1.0254431152
 O         -0.5235112351       -2.1024124903       -0.9586081770
 H          1.4597275317       -1.5555631461       -1.2455504484
 H          0.9546531956       -3.1623978183       -1.8273353227
 H          1.1894375723       -2.8773109689       -0.0850559346
 H         -0.6345564844       -1.3831955673       -0.2647262178
 C          3.6697123888        0.1832647106        0.5437355195
 O          3.0856567540        0.5104541788       -0.6923792145
 H          4.5716302161       -0.3889532234        0.3276158322
 H          2.9953314486       -0.4260687411        1.1555744748
 H          3.9358180815        1.0829239551        1.1089001329
 H          2.2494465522        0.9910092555       -0.5092354268
 C         -0.0432918956        2.4155854540       -0.9088247257
 O          0.7196320171        1.7291861475        0.0511936789
 H          0.5487623912        3.2684107528       -1.2445835662
 H         -0.9838411680        2.7734811430       -0.4782851453
 H         -0.2722905670        1.7737689893       -1.7665466910
 H          0.1518837295        0.9499783633        0.4013484875
 C         -3.5811908791        0.1900013467       -0.7140811891
 O         -3.2666974409        0.4483071430        0.6308207469
 H         -3.0651635066        0.8886198282       -1.3835738432
 H         -4.6591106541        0.3202369134       -0.8216780554
 H         -3.3050251553       -0.8295365940       -1.0020013415
 H         -2.2999267090        0.2152235034        0.7635987040
  29
        -40.98246446
 C          0.0300882693       -0.2687282358       -1.8762647983
 O         -0.4392194751        0.0503083740       -0.6312169407
 H          0.6385360072        0.5516860764       -2.2992793275
 H          0.6632509323       -1.1741671790       -1.8529767261
 H         -0.7969383980       -0.4603518813       -2.5829254681
 C         -2.5876550293        2.2255300989        0.6257697641
 O         -2.4107629409        1.7802805292       -0.6936040840
 H         -2.7837557848        1.3900984064        1.3076065186
 H         -3.4474247649        2.8974837120        0.6240479060
 H         -1.7062844284        2.7690097661        0.9860161510
 H         -1.6376558474        1.1363939596       -0.6994845975
 C          4.1420064517        0.4570413201       -0.9327873246
 O          3.9753133100       -0.4590764817        0.1208110722
 H          5.1100797690        0.2454476159       -1.3865039447
 H          4.1291419477        1.4899533280       -0.5689494982
 H          3.3570042577        0.3449232028       -1.6889093982
 H          3.1036146324       -0.2872121023        0.5319582538
 C          0.9533175788       -0.3646361443        2.2878220888
 O          1.4599556661        0.2277735972        1.1163484121
 H          1.7856936362       -0.4679188754        2.9852389671
 H          0.5213859283       -1.3485353435        2.0826041676
 H          0.1794557780        0.2651549466        2.7395753762
 H          0.7263567970        0.1979990684        0.4127064938
 C         -3.0767484667       -1.8756979124       -0.3296001216
 O         -1.8908483492       -1.8570012631        0.4211354542
 H         -3.7679738910       -2.5520901404        0.1756953092
 H         -2.8975752986       -2.2423701221       -1.3488516128
 H         -3.5265582949       -0.8793547472       -0.3971559196
 H         -1.2952432607       -1.1421879904        0.0324118397
  29
        -40.98246369
 C          0.0713062358        1.2938970614        1.4338473707
 O         -0.4181356828        0.3106190730        0.6187576380
 H         -0.7406438896        1.9208085694        1.8438274696
 H          0.6217371372        0.8677902629        2.2929111969
 H          0.7652657481        1.9630279148        0.8931784457
 C         -2.8263881258        1.8735523344       -0.9713771309
 O         -1.6822173964        1.2369135079       -1.4770263354
 H         -3.4518751438        2.1389963998       -1.8251108963
 H         -2.5643154780        2.7870813918       -0.4217149970
 H         -3.3887535549        1.2164903498       -0.2990778894
 H         -1.1572188276        0.8835415457       -0.6916760564
 C          4.1399002642        0.3418758269        0.8991465938
 O          3.9079366433        0.2341193830       -0.4833637667
 H          4.2072830089       -0.6445816525        1.3703670884
 H          3.3459641814        0.9105972416        1.3956820033
 H          5.0874623495        0.8662993797        1.0218328697
 H          3.0461891999       -0.2145431729       -0.6084450512
 C         -2.7933023403       -1.9654412444        0.6778740582
 O         -2.5560963314       -0.8916824538        1.5506842267
 H         -3.7331388557       -2.4267750743        0.9853166941
 H         -1.9908180793       -2.7104769505        0.7350431812
 H         -2.8789694556       -1.6259957971       -0.3604795318
 H         -1.7186078327       -0.4287503003        1.2419008721
 C          0.8749643067       -1.4252942852       -1.8083846449
 O          1.4339705033       -1.0456785590       -0.5737971182
 H          0.4422821401       -0.5665099257       -2.3299000387
 H          0.0900238719       -2.1756279698       -1.6650572236
 H          1.6777159224       -1.8537616763       -2.4098892326
 H          0.7237800278       -0.5282397908       -0.0625657713
  29
        -40.98246227
 C         -1.1560552532        1.0077491205       -2.1205136861
 O         -0.6819208009        0.6623546207       -0.8840390964
 H         -1.0390881133        2.0910170538       -2.3093325440
 H         -0.6190623203        0.4733023364       -2.9247874245
 H         -2.2301448662        0.7716756388       -2.2218090085
 C         -2.3991650974       -2.1029706973       -0.4370311798
 O         -1.0229745866       -1.8647952854       -0.2972012876
 H         -2.9920665914       -1.3822534399        0.1370655721
 H         -2.5915770253       -3.1090652493       -0.0612634050
 H         -2.7086739128       -2.0477640150       -1.4886360008
 H         -0.8479228569       -0.9023569886       -0.5435497960
 C          2.3154529090       -1.9438988293        0.8019030375
 O          3.1936732527       -1.3076410488       -0.0981565102
 H          2.7457365028       -2.9204689887        1.0235858814
 H          1.3176435324       -2.0755574273        0.3732829664
 H          2.2229499770       -1.3738508649        1.7336702614
 H          2.7836886756       -0.4644159616       -0.3758305756
 C         -1.5891228695        0.8143464645        2.2595675722
 O         -2.2234761131        1.3484810845        1.1261259577
 H         -1.3659889156       -0.2499527500        2.1315561457
 H         -2.2721394340        0.9433388936        3.1006311415
 H         -0.6512323489        1.3405345107        2.4752886190
 H         -1.6457751968        1.1397230045        0.3308318518
 C          2.0060479039        2.1846498455        0.1857961415
 O          1.8531508626        1.1003695996       -0.6933633733
 H          1.4738465795        3.0695875013       -0.1799255755
 H          3.0726703163        2.4054485752        0.2455405714
 H          1.6301853043        1.9433062884        1.1864063934
 H          0.8569383849        0.9010616677       -0.7792006016
  29
        -40.98246058
 C          1.1839989500        1.0227414944       -2.1062979504
 O          0.6869125139        0.6872790827       -0.8758748430
 H          2.2644001619        0.8060822176       -2.1778317167
 H          0.6767850073        0.4650261021       -2.9141159112
 H          1.0514042392        2.1003988601       -2.3148195887
 C          2.3943403084       -2.0904538766       -0.4729777785
 O          1.0264295200       -1.8374561828       -0.2877694267
 H          2.6720700312       -2.0282133251       -1.5329914946
 H          2.5861420007       -3.1025465596       -0.1132913957
 H          3.0135872341       -1.3827807863        0.0898599186
 H          0.8523185371       -0.8735995119       -0.5326403007
 C         -2.3064507146       -1.9235119629        0.8038266134
 O         -3.1744769375       -1.3085397584       -0.1204945891
 H         -2.7398359115       -2.8942297626        1.0444234740
 H         -2.2229142606       -1.3315079557        1.7227065625
 H         -1.3043608820       -2.0660408864        0.3888349159
 H         -2.7618091148       -0.4705920821       -0.4121727691
 C         -2.0373445874        2.1346381011        0.1986422539
 O         -1.8547635972        1.0993664177       -0.7327784113
 H         -3.1081715557        2.3352648619        0.2540247618
 H         -1.5145092306        3.0453717529       -0.1135142859
 H         -1.6713919298        1.8475876482        1.1906484892
 H         -0.8545878066        0.9129983064       -0.8049962096
 C          1.5843455860        0.7693670628        2.2746249351
 O          2.2003778563        1.3643819502        1.1613120360
 H          1.3917806925       -0.2953227142        2.1068790177
 H          0.6320303637        1.2595941942        2.5114780130
 H          2.2655427603        0.8864811917        3.1188662882
 H          1.6323996496        1.1621924826        0.3581465045
  29
        -40.98245942
 C          0.8999669625        0.7728843682        2.0420993096
 O          0.6910151918        0.4162416182        0.7365232151
 H         -0.0134576003        0.6418242314        2.6481484432
 H          1.6938210074        0.1599062065        2.5045756094
 H          1.2042463361        1.8319618474        2.1267368517
 C          3.8565128631        0.0207382099       -0.0765202003
 O          2.8255683431        0.6755544142       -0.7665316221
 H          4.0906482019        0.5259910800        0.8691316989
 H          4.7378000096        0.0416093499       -0.7195142870
 H          3.5961035210       -1.0213047126        0.1440288322
 H          1.9885804673        0.6118273799       -0.2096652918
 C         -3.2677056804       -0.9934989743        0.2166644390
 O         -3.5595466160        0.3198086616        0.6320650824
 H         -4.0341809079       -1.6395855558        0.6443251565
 H         -2.2845725012       -1.3225648452        0.5673416559
 H         -3.2976493866       -1.0784243956       -0.8760820175
 H         -2.8237895975        0.8977318144        0.3429596763
 C         -1.0650067949        1.7447452885       -1.6816833161
 O         -1.2990147698        1.6834321013       -0.2972439556
 H         -1.8896561321        2.3057475829       -2.1242446773
 H         -1.0282621029        0.7430124624       -2.1241104082
 H         -0.1201735809        2.2518268428       -1.9003314637
 H         -0.5132868229        1.1931596572        0.1302587094
 C          0.3706195224       -2.3210458582       -1.0198393739
 O          0.2380655248       -2.1294817263        0.3645383966
 H          1.3301267374       -1.9431602605       -1.3887106886
 H         -0.4326684964       -1.8161090536       -1.5698245728
 H          0.3082472279       -3.3947537918       -1.2034565602
 H          0.3936740205       -1.1511335658        0.5518452049
  29
        -40.98245683
 C          0.1603902969        0.0919303611        2.2589098340
 O          0.6602333454        0.0929183991        0.9845382894
 H         -0.4966594184        0.9620049149        2.4361599514
 H         -0.4293463587       -0.8192582463        2.4625020746
 H          0.9725697799        0.1352346361        3.0064107314
 C          1.5298686550        2.4641793953       -1.0895473859
 O          1.7376286750        2.3828661901        0.2958451955
 H          2.1028087810        1.6959118296       -1.6235751199
 H          1.8712581825        3.4498460159       -1.4094526423
 H          0.4708298113        2.3472687571       -1.3443400352
 H          1.3504832617        1.5085212286        0.6084758351
 C         -4.2529204812        0.3958471426        0.2866989603
 O         -3.7343073514       -0.8559484558       -0.0915169375
 H         -5.2901731405        0.2326871164        0.5786056735
 H         -4.2169608012        1.1093164778       -0.5432533372
 H         -3.7019210601        0.8180831433        1.1340111910
 H         -2.8011817880       -0.7266169679       -0.3563852036
 C         -0.4881821174       -1.0245685450       -1.8243465373
 O         -1.1185817885       -0.2296879674       -0.8510840896
 H         -0.0891826106       -1.9457017577       -1.3882862286
 H          0.3343590003       -0.4783240540       -2.2992654300
 H         -1.2364649241       -1.2730319947       -2.5781679121
 H         -0.4454530782       -0.0762647461       -0.0986209379
 C          3.2634727501       -1.5025260151       -0.2556499274
 O          2.1811164830       -1.9841186748        0.4955178214
 H          2.9302356881       -1.0792750682       -1.2107335582
 H          3.9213290636       -2.3507995935       -0.4511093865
 H          3.8204096267       -0.7315596046        0.2892969621
 H          1.5817121147       -1.2027348801        0.7075548362
  29
        -40.98244418
 C         -0.6660935580       -0.2424561723       -2.3178632021
 O         -0.7344744481       -0.0918107625       -0.9589090262
 H         -1.5909896609       -0.6915653657       -2.7200284130
 H         -0.5185204496        0.7264457715       -2.8263315375
 H          0.1747315083       -0.8995682239       -2.6086798691
 C         -0.5657896374       -2.7680618839        1.0020014730
 O         -1.6068964369       -2.2766888043        0.2003609256
 H         -0.2748461515       -2.0435369748        1.7714521631
 H          0.3195515604       -3.0149130370        0.4039733830
 H         -0.9344641489       -3.6741669871        1.4853058200
 H         -1.2819798732       -1.4382985993       -0.2529824310
 C          3.8130735255       -0.7927066162        0.1817911357
 O          3.8885803785        0.6053352561        0.0486317921
 H          4.8368769819       -1.1586235873        0.2567647183
 H          3.3286051269       -1.2531983876       -0.6861281094
 H          3.2601007859       -1.0803198812        1.0825491075
 H          2.9786637890        0.9533715260       -0.0279136638
 C         -3.2444358394        0.8524476920        0.9429850583
 O         -2.7259791091        1.4493898749       -0.2182453984
 H         -3.4642554655       -0.2083048063        0.7851236114
 H         -4.1650083142        1.3823093423        1.1930468396
 H         -2.5415474072        0.9393392032        1.7808783737
 H         -1.9560930008        0.8822186821       -0.5323326430
 C          0.6279873975        2.1542369852        0.9637147465
 O          1.1889097909        1.3886556628       -0.0732168298
 H          0.4201703344        1.5331692117        1.8436701720
 H         -0.3041634216        2.6290993750        0.6445692616
 H          1.3544699453        2.9227649241        1.2315593033
 H          0.4622532769        0.7719801202       -0.4311635450
  29
        -40.98244195
 C         -0.1318078460        0.0656959268       -2.2597211671
 O         -0.6208224113        0.0375969712       -0.9816254588
 H          0.5186628063        0.9433355035       -2.4245819740
 H          0.4626046856       -0.8374333120       -2.4855154427
 H         -0.9497546834        0.1182277159       -2.9995914494
 C         -1.5715767877        2.3662153806        1.1013904524
 O         -1.8515263193        2.2368565676       -0.2676126369
 H         -2.0396518313        1.5607921141        1.6807981656
 H         -1.9824948306        3.3236488350        1.4255214512
 H         -0.4932341478        2.3504644466        1.2943456147
 H         -1.4014509958        1.3957706691       -0.5895909909
 C          4.2891201080        0.4866735464       -0.2688367709
 O          3.8065300357       -0.7920004658        0.0644364918
 H          4.2279482964        1.1706893412        0.5840670555
 H          3.7294565532        0.9204027996       -1.1046360287
 H          5.3321394468        0.3644747774       -0.5602746721
 H          2.8692235822       -0.6991624127        0.3299821800
 C          0.5749388104       -1.0998932440        1.8013310946
 O          1.1732546980       -0.2699323061        0.8380608740
 H          1.3263782461       -1.3100828068        2.5636453937
 H          0.2319275214       -2.0408931548        1.3590790217
 H         -0.2817064818       -0.6010659253        2.2675037747
 H          0.4908264675       -0.1235250951        0.0918566265
 C         -3.2998840608       -1.3315809153        0.3047550355
 O         -2.3496967467       -1.8873800878       -0.5653113939
 H         -2.8636249512       -1.1246769281        1.2899831758
 H         -4.1016750442       -2.0631883466        0.4167170211
 H         -3.7130512651       -0.3984250609       -0.0936844232
 H         -1.6579932371       -1.1799609194       -0.7503148583
  29
        -40.98243133
 C          1.9840270813        0.2670469435       -1.7780146358
 O          1.1533096555        0.1729346647       -0.6944316246
 H          1.9286244474        1.2654096576       -2.2481687738
 H          3.0380025012        0.0967566699       -1.4934459868
 H          1.7249941129       -0.4780651760       -2.5530007554
 C          1.4843707384        1.5053811025        2.3094866206
 O          1.5417474419        2.1001952718        1.0388012404
 H          0.4821145219        1.1155587453        2.5229329209
 H          1.7307932854        2.2804788029        3.0370230097
 H          2.1988609631        0.6801840690        2.3997860031
 H          1.3990850427        1.3745657433        0.3554686342
 C         -3.0079902828       -0.7806592134        1.3156075251
 O         -3.3127814631       -0.8755666605       -0.0550402254
 H         -3.7680434685       -1.3529349406        1.8472872105
 H         -3.0335711974        0.2589692487        1.6599829557
 H         -2.0210261754       -1.1987212838        1.5396225359
 H         -2.6330086192       -0.3820294809       -0.5553738975
 C          1.1904178315       -3.0998197910       -0.2183927830
 O          1.5779281873       -2.0534922722        0.6326879155
 H          1.3464625041       -4.0312552134        0.3279683283
 H          1.7941648931       -3.1161884839       -1.1345067025
 H          0.1345153709       -3.0206573412       -0.5014435345
 H          1.4135682932       -1.1840594548        0.1534172662
 C         -1.4195443319        2.0728972377       -1.2655804888
 O         -1.3097961932        0.6713963132       -1.2874658125
 H         -0.8659857041        2.5224715180       -2.0984507765
 H         -1.0326578927        2.4901817255       -0.3306183790
 H         -2.4776623827        2.3185141227       -1.3666415872
 H         -0.3445776382        0.4320123859       -1.0663524681
  29
        -40.98242781
 C         -0.0229309010        0.1239982588        1.9337099890
 O         -0.4925704623       -0.0484723444        0.6602547515
 H          0.5859705148       -0.7395358005        2.2591002957
 H          0.6095275796        1.0262308330        2.0153508197
 H         -0.8501722903        0.2322931774        2.6577749179
 C         -2.2155556527       -2.4786885303       -0.7897903455
 O         -2.3233467438       -1.9204424397        0.4931537802
 H         -2.9781017636       -3.2556170088       -0.8654373281
 H         -1.2279226486       -2.9259575495       -0.9515544769
 H         -2.3885903344       -1.7278921510       -1.5697668677
 H         -1.6174543803       -1.2084843192        0.5818902372
 C          4.0833136715       -0.5194613057        0.8511029442
 O          3.9187850354        0.5282739113       -0.0721143235
 H          3.3012690099       -0.5036538080        1.6183182652
 H          5.0540099687       -0.3748499940        1.3250557837
 H          4.0631638292       -1.4954112149        0.3544389112
 H          3.0431535042        0.4184266707       -0.4955400492
 C          0.8557263812        0.6678481501       -2.2142437703
 O          1.3893858928       -0.0257378692       -1.1124800417
 H          1.6726697447        0.8402252343       -2.9162037461
 H          0.4228369923        1.6255507626       -1.9106525084
 H          0.0757963849        0.0761484126       -2.7056636950
 H          0.6665811857       -0.0706728926       -0.3981793183
 C         -3.1677412602        1.8365653847        0.3666089896
 O         -1.8906673805        1.9942681219       -0.1940368136
 H         -3.5740689774        0.8390078820        0.1686204538
 H         -3.8146402823        2.5885396007       -0.0879847359
 H         -3.1479000039        1.9903487232        1.4533788542
 H         -1.3198540459        1.2286558165        0.1282536778
  29
        -40.98242207
 C          0.0482474842        1.4236000498       -1.3742091712
 O          0.5102102637        0.5092187405       -0.4680250423
 H          0.8777927282        1.8911192481       -1.9342335851
 H         -0.6245843187        0.9554443641       -2.1152653160
 H         -0.5152359770        2.2354790454       -0.8786643442
 C         -0.8793965569       -0.8650413815        2.1457669504
 O         -1.3623535929       -0.6941458858        0.8362749300
 H          0.0284986595       -1.4761497607        2.1517762454
 H         -1.6603551986       -1.3710839212        2.7149001377
 H         -0.6520447949        0.0978360860        2.6149530492
 H         -0.6402709489       -0.2148082127        0.2987734006
 C         -4.0368830016        0.4074376239       -0.9461299460
 O         -3.9100705431        0.3772918722        0.4536019484
 H         -5.0159551487        0.8325317822       -1.1666541064
 H         -3.9733192459       -0.5984207818       -1.3751542088
 H         -3.2615184836        1.0303955352       -1.4058399598
 H         -3.0287907445        0.0077771829        0.6685642299
 C          3.5300987493        1.3826385168        0.4388802201
 O          2.3315715988        1.4616925628        1.1658283553
 H          4.3419809234        1.6149610453        1.1297608335
 H          3.5442383772        2.1059004256       -0.3868920447
 H          3.6827468027        0.3822569027        0.0205459175
 H          1.5936454551        1.1239369886        0.5723594353
 C          1.7457745816       -2.5140753141       -0.6027261694
 O          1.9118520464       -1.4467028766       -1.4986136609
 H          2.2787024750       -3.3701218006       -1.0197106588
 H          0.6881088424       -2.7716383846       -0.4778948100
 H          2.1636224327       -2.2760141396        0.3832678997
 H          1.3774487485       -0.6695861548       -1.1448124956
  29
        -40.98242091
 C          0.0475675139        0.0827065181       -2.0644061861
 O          0.5893965703       -0.0378558404       -0.8132022241
 H         -0.7146992705       -0.6945771600       -2.2514654857
 H         -0.4367044213        1.0654715409       -2.2042010934
 H          0.8202286252       -0.0201031991       -2.8474331313
 C          3.5383164533        1.3001382551       -0.1367550220
 O          2.2787233373        1.8980267221       -0.2906344944
 H          4.2501514087        2.1006512855        0.0706006182
 H          3.8463267879        0.7700404492       -1.0458792918
 H          3.5456758984        0.5875015077        0.6962604426
 H          1.6135085353        1.1698311175       -0.4946853170
 C         -4.0137888127       -0.3887988945       -0.6192567399
 O         -3.7311235997        0.7848061110        0.1014206354
 H         -5.0130136291       -0.2705060985       -1.0380893866
 H         -3.9940124284       -1.2705478077        0.0301008821
 H         -3.2972503195       -0.5411562096       -1.4340373520
 H         -2.8282476781        0.6994063978        0.4717349869
 C          1.3719320989       -2.6012388411        1.0742976798
 O          1.5154437936       -2.4438953130       -0.3129475055
 H          0.3375456081       -2.4321922734        1.3930321747
 H          2.0209341502       -1.9082506743        1.6238368692
 H          1.6608824564       -3.6258964043        1.3133995338
 H          1.1802766027       -1.5262578598       -0.5501045071
 C         -0.5677570735        1.2271435169        1.9520275046
 O         -1.1535496136        0.3205362532        1.0505088430
 H         -0.2111255339        2.1254368390        1.4388787484
 H          0.2786327665        0.7669079497        2.4729460486
 H         -1.3323797388        1.5016747810        2.6800506280
 H         -0.4807611830        0.1514780024        0.3008268391
  29
        -40.98240677
 C          0.2045815656        0.6665495728       -1.9824145928
 O          0.6291971746        0.2461897248       -0.7512083411
 H         -0.3141404850        1.6414323871       -1.9197389093
 H          1.0518909594        0.7886024914       -2.6800018185
 H         -0.4979695864       -0.0534785774       -2.4379331968
 C          1.9507677010        2.6584118209        1.0952172235
 O          2.5440318313        1.7799110318        0.1762835321
 H          1.1682284140        3.2653936518        0.6241792620
 H          2.7392959197        3.3157715561        1.4648819193
 H          1.5072783948        2.1180249425        1.9395889408
 H          1.8239336691        1.1764897735       -0.1867188054
 C         -4.2885438051        0.7686930995       -0.1920739469
 O         -3.8937803839       -0.5813466175       -0.1685672704
 H         -3.6703182003        1.3544990564       -0.8811193828
 H         -4.2254407712        1.2199143669        0.8034594828
 H         -5.3233269120        0.7889613247       -0.5334863613
 H         -2.9704008619       -0.6187707424        0.1525621916
 C          3.0014134562       -1.8812003996        0.0521423680
 O          1.9321997351       -2.0310937898       -0.8463608483
 H          2.6449287057       -1.8299208683        1.0881810278
 H          3.5789866958       -0.9750890404       -0.1581105994
 H          3.6420690158       -2.7570499798       -0.0625073288
 H          1.4047692616       -1.1747975493       -0.8344631651
 C         -0.7784549534       -1.5072190886        1.5780244020
 O         -1.2890044836       -0.4245974910        0.8402349781
 H          0.0421167701       -1.1836599878        2.2280486685
 H         -0.4087287831       -2.2986516391        0.9186922222
 H         -1.5916115748       -1.8957073945        2.1926740830
 H         -0.5567848876       -0.1175054005        0.2014490967
  29
        -40.98240375
 C         -0.8049169539        0.6084980013       -2.1319268958
 O         -0.7809124184        0.1667331433       -0.8368158619
 H          0.2069908425        0.6244752376       -2.5757622709
 H         -1.4317951232       -0.0415251457       -2.7671109134
 H         -1.2159099241        1.6331967817       -2.2033448953
 C         -0.3803969229       -2.7944208499        0.5413192612
 O          0.2042186791       -2.2519530483       -0.6152206659
 H         -0.0472057969       -2.2629217191        1.4407943993
 H         -0.0621008594       -3.8363152137        0.6026736332
 H         -1.4735681479       -2.7489958362        0.4941140408
 H         -0.1590871066       -1.3200979001       -0.7284202506
 C          3.3436157444       -0.7325444876       -0.0993446081
 O          3.2322339618        0.0444768385        1.0706732185
 H          4.2100856816       -1.3801735625        0.0333757824
 H          3.5020953611       -0.1002256022       -0.9812922366
 H          2.4541811848       -1.3469921661       -0.2681714855
 H          2.4066397425        0.5650987299        1.0115072662
 C         -3.3002325265        0.5783124482        1.2748378516
 O         -3.1844966198       -0.2420258189        0.1419495312
 H         -2.5143451159        0.3657655630        2.0078757582
 H         -4.2745084222        0.3721551886        1.7206834740
 H         -3.2467300462        1.6408937190        1.0069925041
 H         -2.2706974876       -0.0989871049       -0.2527614507
 C          0.9121881951        2.8099778616        0.1580083433
 O          0.8584719741        1.4970757994        0.6520354067
 H         -0.0734410392        3.2873937893        0.1929512134
 H          1.2751256004        2.8356327183       -0.8763442633
 H          1.6020951370        3.3666422063        0.7937121872
 H          0.2104962703        0.9581338286        0.0769995623
  29
        -40.98240295
 C         -0.5633406244       -0.5218117085        2.1775326285
 O         -0.5740731659        0.0100398371        0.9163928128
 H          0.2657566770       -1.2410454058        2.3085905461
 H         -0.4418969572        0.2630303854        2.9460752122
 H         -1.5045453860       -1.0553098203        2.3986017147
 C         -2.1532317065       -2.4612389880       -0.5496878109
 O         -1.0050275053       -1.7709204938       -0.9681893967
 H         -2.4564328373       -3.1105828211       -1.3724529073
 H         -2.9720484445       -1.7730705395       -0.3112647655
 H         -1.9487725094       -3.0767308678        0.3359587924
 H         -0.7783733123       -1.0929091257       -0.2598717474
 C          3.4636505345       -1.3396556866       -0.5867380720
 O          3.9114522997       -0.0973377223       -0.1023762206
 H          2.8140270227       -1.2232604364       -1.4605304245
 H          2.9121687781       -1.8959366823        0.1790850190
 H          4.3507894479       -1.9057548764       -0.8704425795
 H          3.1294196351        0.4378720922        0.1432408327
 C          1.2424654791        2.3184363619       -0.5276251695
 O          1.5736636482        1.3582433563        0.4430715384
 H          0.4623575936        2.9944403766       -0.1613114536
 H          0.8906543119        1.8455988946       -1.4510427124
 H          2.1463120737        2.8924471287       -0.7365197176
 H          0.7346097297        0.8145574324        0.6451234382
 C         -2.7672227558        1.4997494433       -1.0338212713
 O         -2.8589165860        1.1583092539        0.3256972324
 H         -3.7569462998        1.8360050109       -1.3470807777
 H         -2.4646357928        0.6421028185       -1.6437970338
 H         -2.0451137036        2.3096341638       -1.1927294801
 H         -1.9807312957        0.7495032677        0.5963771643
  29
        -40.98238048
 C         -1.9092668511       -0.7147327031        1.6603285186
 O         -1.0981017894       -0.4043691940        0.6027081932
 H         -2.9757456548       -0.6841750249        1.3731649201
 H         -1.7044761980       -1.7290106500        2.0477750450
 H         -1.7707395619       -0.0062992899        2.4986109533
 C         -0.6964710423       -1.5968221842       -2.4449769517
 O         -1.0582779878       -2.2536414575       -1.2571699214
 H         -1.3693252269       -0.7600365359       -2.6604308215
 H         -0.7604830427       -2.3316088521       -3.2491802187
 H          0.3284555140       -1.2108269498       -2.3914657366
 H         -1.0924978219       -1.5621798726       -0.5271732798
 C          2.6722278464        2.0786759749       -0.6115871810
 O          3.2406411024        0.8131245604       -0.3780107391
 H          2.4991918115        2.6170930575        0.3263761796
 H          1.7221844062        2.0006027243       -1.1506071341
 H          3.3842560937        2.6363345026       -1.2198786119
 H          2.6180768679        0.2957623054        0.1720050274
 C          1.6342276454       -1.9764104419        1.3105904220
 O          1.4030460524       -0.5925152843        1.2130988399
 H          2.7092175212       -2.1204190250        1.4250944748
 H          1.2875170351       -2.5022550879        0.4156628344
 H          1.1193234025       -2.3980125395        2.1820251667
 H          0.4186281381       -0.4620694364        0.9808824866
 C         -2.0729064113        2.7351271822        0.3240381549
 O         -1.9410552504        1.7412173684       -0.6573568511
 H         -1.1228986841        2.9224336061        0.8378060524
 H         -2.8249381296        2.4607113459        1.0746362947
 H         -2.3917361293        3.6466888148       -0.1835043700
 H         -1.6091255642        0.9038733806       -0.2094744596
  29
        -40.98238009
 C          0.1225859435        0.4728282067        1.8821443546
 O          0.6098028555        0.1655999491        0.6417601881
 H         -0.4775547446        1.4016514306        1.8635715885
 H         -0.5239875190       -0.3318591966        2.2759844787
 H          0.9400077632        0.6250594859        2.6102601477
 C          1.4822490324        2.9859495450       -0.8332343809
 O          2.2782191748        1.9749139270       -0.2737750227
 H          0.8305112670        3.4469515941       -0.0806515825
 H          0.8539924291        2.6015579567       -1.6449363705
 H          2.1593639105        3.7433804071       -1.2311717847
 H          1.6665063542        1.2609716597        0.0849547240
 C         -3.9323758756        0.4896100228        0.7139403601
 O         -3.7583068995       -0.7059051675       -0.0049499009
 H         -3.1619843247        0.6101000634        1.4836669927
 H         -4.9105541373        0.4331859996        1.1913289051
 H         -3.9011461826        1.3615570378        0.0517414593
 H         -2.8762680713       -0.6743945638       -0.4291266807
 C         -0.6498745361       -1.3225838052       -1.9502459002
 O         -1.2189016030       -0.3539132561       -1.1031197431
 H         -0.2678068187       -2.1740391908       -1.3791132401
 H          0.1751999921       -0.8952711885       -2.5307387412
 H         -1.4330879464       -1.6593173355       -2.6307382656
 H         -0.5205548552       -0.1159555599       -0.4004583812
 C          3.1877289508       -1.8734656216        0.3087284678
 O          1.8334071168       -2.1547058266        0.5492133753
 H          3.3179410869       -1.2657047759       -0.5930337965
 H          3.6951145535       -2.8305128953        0.1778454281
 H          3.6407569419       -1.3375046270        1.1518042725
 H          1.3444902505       -1.2773755884        0.6058147546
  29
        -40.98237928
 C          0.5394602239        0.0297503813       -2.3502142296
 O          0.6663330482        0.0164507309       -0.9862732409
 H          0.3583396364        1.0502952516       -2.7299089982
 H          1.4509914801       -0.3523066768       -2.8419898897
 H         -0.3047463609       -0.6020430730       -2.6815399565
 C         -0.7349935596        1.9052958190        1.2812958881
 O         -1.2663465202        1.3285624459        0.1149330342
 H         -0.5564729757        1.1446185671        2.0512295911
 H         -1.4675782648        2.6241825802        1.6515102291
 H          0.2071954329        2.4204242403        1.0730357296
 H         -0.5291824335        0.7833419095       -0.3279634933
 C         -3.8323391101       -0.9142257890        0.1405257389
 O         -3.9360970773        0.4715691409       -0.0761631490
 H         -4.8396592623       -1.3226856970        0.0619989594
 H         -3.4310856898       -1.1349399318        1.1358307506
 H         -3.1912033574       -1.3922346526       -0.6080198191
 H         -3.0373661294        0.8543004080       -0.0426919261
 C          3.3581866600        0.7488327898        0.7511935557
 O          2.6549929727        1.5210603619       -0.1865216072
 H          4.2756797969        1.2889413479        0.9907240648
 H          3.6117416188       -0.2384381175        0.3508317706
 H          2.7743259902        0.6108725363        1.6701060746
 H          1.8767451577        0.9698959303       -0.5140588031
 C          0.9659621713       -2.5286174625        1.1349249221
 O          1.5055313051       -2.3258594254       -0.1442143227
 H         -0.1300919913       -2.5398021130        1.1117083221
 H          1.2920810429       -1.7509157614        1.8353971487
 H          1.3263884381       -3.4976394409        1.4840106917
 H          1.1813466219       -1.4351143694       -0.4823242268
  29
        -40.98237211
 C          0.6792926000        0.2626601896        2.3222968207
 O          0.7369928803        0.1102888823        0.9627910537
 H          0.5935118641       -0.7111267510        2.8357193986
 H          1.5832650623        0.7641990872        2.7095376358
 H         -0.1923470460        0.8732002483        2.6229655186
 C         -0.4922198601       -2.2825897896       -0.8645472118
 O         -1.1085518218       -1.4840828863        0.1148347180
 H         -0.2847255325       -1.7028061912       -1.7720510564
 H         -1.1828715504       -3.0915818012       -1.1066686544
 H          0.4485944899       -2.7025541706       -0.4974611019
 H         -0.4127970485       -0.8234022832        0.4575991777
 C         -3.7820539588        0.7016547433       -0.0091303345
 O         -3.7593262761       -0.6664601510       -0.3320264606
 H         -3.4974074070        0.8728434346        1.0346868888
 H         -4.8046610518        1.0458069157       -0.1633268437
 H         -3.1077292537        1.2775702825       -0.6526774681
 H         -2.8542431130       -1.0038871856       -0.1773445939
 C          3.2639969525       -0.6785418963       -0.9846306991
 O          2.8292459097       -1.2825844635        0.2067261255
 H          3.4048093120        0.3999725292       -0.8595689122
 H          2.5452201531       -0.8420076488       -1.7972090381
 H          4.2153866470       -1.1416091840       -1.2513918398
 H          2.0233901637       -0.7720166220        0.5276118975
 C          0.2964132617        2.7196475686       -1.0391388986
 O          1.3842199571        2.3548472825       -0.2320397837
 H          0.0894738393        1.9601307309       -1.8021806618
 H          0.5621456894        3.6567333933       -1.5308142486
 H         -0.6119977836        2.8717311087       -0.4437548359
 H          1.1498505496        1.4943105051        0.2351979161
  29
        -40.98237112
 C          0.1351916604        0.2450283691        1.9699568322
 O          0.6265531090        0.0917620693        0.7033332302
 H         -0.5275335646        1.1272126484        2.0443735518
 H         -0.4499858073       -0.6364411250        2.2884098147
 H          0.9495237487        0.3832886054        2.7043972190
 C          3.4278480337       -1.5728394253        0.2197018035
 O          2.1148655260       -2.0457443234        0.3746583660
 H          3.4937824968       -0.8232968876       -0.5759113315
 H          4.0496505286       -2.4317606477       -0.0374782492
 H          3.8024122409       -1.1223685163        1.1473855664
 H          1.5193115169       -1.2488418704        0.5199662116
 C         -3.9473475827        0.2665432650        0.7413125839
 O         -3.6930690463       -0.8934445077       -0.0114013351
 H         -3.9937361798        1.1545767525        0.1016266998
 H         -3.1765532015        0.4264794041        1.5032905159
 H         -4.9107336197        0.1225021806        1.2302641070
 H         -2.8166674878       -0.7889134110       -0.4352428169
 C          1.0627187885        2.9936762243       -0.7724204677
 O          2.0107919434        2.1334861919       -0.1969938051
 H          0.3865771612        3.4087647507       -0.0141950301
 H          0.4583133609        2.4796427424       -1.5278362114
 H          1.6133444681        3.8090291105       -1.2440993472
 H          1.5181363109        1.3393870126        0.1742757747
 C         -0.5664984081       -1.1868105072       -2.0268283955
 O         -1.1773413170       -0.3392282787       -1.0850103609
 H         -0.1531932024       -2.0800701412       -1.5487439427
 H          0.2442779596       -0.6679229650       -2.5498315906
 H         -1.3323325769       -1.4778445730       -2.7470997844
 H         -0.4885775679       -0.1442615835       -0.3580768719
  29
        -40.98237016
 C          0.3994972674        0.3120028678        2.3336734743
 O          0.6599072856        0.1835158308        0.9954857896
 H         -0.5935194148       -0.0927910507        2.5956125641
 H          1.1481997099       -0.2267178828        2.9406677215
 H          0.4184918754        1.3715147853        2.6467696502
 C          1.6567417705       -2.4326695599       -0.7035536777
 O          0.5193304569       -2.2741901148        0.1036035901
 H          1.5999763936       -1.8012822242       -1.5991521116
 H          1.6929485701       -3.4801172641       -1.0074181653
 H          2.5737666863       -2.1792900016       -0.1609834542
 H          0.5390004940       -1.3374481189        0.4747303382
 C         -3.9282895899       -0.5683917106       -0.0250930523
 O         -3.7565021394        0.7847468837        0.3221331796
 H         -4.9152215847       -0.8628816735        0.3313552220
 H         -3.1716668333       -1.2060251025        0.4443439087
 H         -3.8800629243       -0.7106183671       -1.1103639731
 H         -2.8504293716        1.0529027248        0.0655335447
 C          3.1495451092        1.4242019906       -0.7912365542
 O          3.1565223490        0.7607783347        0.4443128568
 H          4.1846457069        1.6780273600       -1.0252208689
 H          2.5536536064        2.3437773643       -0.7509112042
 H          2.7488014930        0.7841454060       -1.5864183161
 H          2.2032325040        0.5355312970        0.6795453286
 C         -0.8722959202        0.6994672854       -1.8014254591
 O         -1.1254736689        1.2488574333       -0.5322299508
 H         -0.8932531867       -0.3949364527       -1.7715568063
 H          0.1046963448        1.0203318573       -2.1788267078
 H         -1.6516827466        1.0607881058       -2.4740561610
 H         -0.4304419556        0.8676892771        0.1082649001
  29
        -40.98236876
 C          0.0338600656       -0.0579043070       -2.1979864792
 O         -0.5375208570       -0.0071621592       -0.9552402689
 H          0.4331332587        0.9271586520       -2.4993841945
 H          0.8679278321       -0.7809975149       -2.2297783867
 H         -0.7002955777       -0.3658329887       -2.9634331605
 C         -2.6143975555        2.0779158773        0.4890513572
 O         -2.6025109653        1.6040730133       -0.8314251173
 H         -2.8068465079        1.2664569844        1.2018272959
 H         -3.4176612374        2.8129407169        0.5601444291
 H         -1.6637928088        2.5545632427        0.7535258409
 H         -1.8219406886        0.9753747971       -0.9214325059
 C          3.9523946682       -0.3859443096       -0.5200508947
 O          3.8248019484        0.6984693805        0.3655126250
 H          3.3874192790       -0.2188280553       -1.4438676847
 H          3.6034570256       -1.3196951268       -0.0652453040
 H          5.0117271917       -0.4768219819       -0.7594115284
 H          2.8760929846        0.8043087258        0.5820534852
 C          0.6484210367        0.0523872540        2.0531171745
 O          1.0788629444        0.7410953183        0.9055994194
 H          0.5846276730       -1.0251449028        1.8702112855
 H         -0.3359028221        0.4098546324        2.3755982096
 H          1.3762790767        0.2462023006        2.8422154322
 H          0.4577801940        0.4778586313        0.1397112196
 C         -2.4513297413       -2.1956370070        0.5798383647
 O         -1.1898158850       -2.3598429115       -0.0114901135
 H         -3.1889543786       -1.8261373960       -0.1415234441
 H         -2.4089488806       -1.4939189034        1.4216334604
 H         -2.7647040091       -3.1744482220        0.9463539146
 H         -0.9152768267       -1.4700855404       -0.3970653184
  29
        -40.98236774
 C          0.2216281770        0.3433266182        2.1231063270
 O          0.6478594329        0.1325889113        0.8394418794
 H         -0.4835699407        1.1928052033        2.1810093432
 H         -0.2946602673       -0.5441782085        2.5300462507
 H          1.0678988123        0.5711374560        2.7943319639
 C          1.3066793314        2.6799837688       -1.1672013696
 O          2.0348399141        2.1574260664       -0.0873916139
 H          1.1811109022        1.9379009029       -1.9640245040
 H          1.8728231743        3.5288186574       -1.5538941571
 H          0.3129514874        3.0220795679       -0.8543826606
 H          1.5190106265        1.3775107560        0.2861129534
 C         -4.1842588138        0.7247009133        0.0335190655
 O         -3.8627871712       -0.6320529702        0.2208181008
 H         -3.5494882424        1.3744491549        0.6459385866
 H         -5.2233612065        0.8481217539        0.3379840086
 H         -4.0750016163        1.0188923149       -1.0154085147
 H         -2.9347505488       -0.7601615651       -0.0603790975
 C         -0.7120762506       -1.8752242470       -1.3222221172
 O         -1.2289435300       -0.7239905850       -0.7043817729
 H         -1.5136672667       -2.3125714059       -1.9191877615
 H         -0.3679084436       -2.6055298246       -0.5827880777
 H          0.1294279239       -1.6237192778       -1.9769294311
 H         -0.5055936052       -0.3503052658       -0.0884929904
 C          3.3440284779       -1.2939714155       -0.3592895707
 O          2.4897570460       -1.7292175225        0.6667637957
 H          3.6866354728       -0.2681041602       -0.1884618485
 H          2.8442243675       -1.3334132311       -1.3351997074
 H          4.2022917505       -1.9676406503       -0.3708213849
 H          1.7603500042       -1.0434681709        0.7617601742
  29
        -40.98236282
 C          0.1106033308        0.5138610635        1.9242142397
 O         -0.4840152825        0.2619663719        0.7165472230
 H         -0.6410104996        0.6298968984        2.7251456459
 H          0.7870701909       -0.3065953140        2.2217447320
 H          0.7053472246        1.4445236476        1.8933591914
 C         -2.3358418268        2.1603975755       -1.2861604994
 O         -2.1690403359        2.1831489714        0.1065563384
 H         -3.0316960474        2.9623207168       -1.5378525139
 H         -2.7530535532        1.2044983062       -1.6243825214
 H         -1.3869152821        2.3301416994       -1.8081460298
 H         -1.5209706987        1.4546004970        0.3549392364
 C          4.0462224355        0.7462589402        0.5147271441
 O          3.8801182097       -0.4809751974       -0.1508897251
 H          3.9303380323        1.5916516133       -0.1720046283
 H          5.0557227866        0.7500356324        0.9255017645
 H          3.3242291480        0.8604171289        1.3308716475
 H          2.9713503794       -0.5040941156       -0.5150090016
 C         -3.0838988855       -1.7599937856        0.4182701603
 O         -1.7528625127       -2.0276470643        0.7705277367
 H         -3.6316700700       -2.7007143152        0.4937713984
 H         -3.1580703415       -1.3833526224       -0.6089982995
 H         -3.5382036212       -1.0224622605        1.0898496099
 H         -1.2474033739       -1.1548639057        0.7562901767
 C          0.7098398488       -1.3955031999       -1.8196303399
 O          1.2617940373       -0.3221392311       -1.0966719976
 H          1.4956232400       -1.7920755336       -2.4640112080
 H         -0.1274320223       -1.0566148508       -2.4398743426
 H          0.3515964547       -2.1838709727       -1.1510840640
 H          0.5871892442       -0.0502031902       -0.3831066415
  29
        -40.98235961
 C          0.2769302220        0.1571016959        2.1531653615
 O          0.6934622806       -0.0852840201        0.8729840274
 H         -0.3182631476       -0.6856197944        2.5498505932
 H          1.1344034329        0.3040084918        2.8337656194
 H         -0.3525895390        1.0637406507        2.2123710856
 C          3.2138067073       -1.6942119724       -0.4729764019
 O          2.4814294284       -2.0104999589        0.6837716974
 H          2.6127450010       -1.8484207093       -1.3775445045
 H          4.0764901120       -2.3617837772       -0.4985500528
 H          3.5559907532       -0.6543179395       -0.4594624835
 H          1.7667967005       -1.3150385573        0.7861815886
 C         -4.2358563111       -0.0432541993        0.5977293976
 O         -3.6958110177       -1.0273677938       -0.2495498188
 H         -5.2519720276       -0.3564145845        0.8372709407
 H         -4.2638594409        0.9350636920        0.1065731298
 H         -3.6594885719        0.0476616596        1.5251561574
 H         -2.7901638146       -0.7504505207       -0.4973504909
 C          1.0995049775        2.9226720779       -0.3652018258
 O          2.0329363844        1.8853166277       -0.2133237300
 H          0.1957394202        2.5792916526       -0.8803243274
 H          1.5786272669        3.7032117101       -0.9583458970
 H          0.8058448592        3.3407388100        0.6065915432
 H          1.5619813379        1.1121164417        0.2303218585
 C         -0.5656269971       -0.4517120186       -2.0879825633
 O         -1.1705679765       -0.0168137671       -0.8960139267
 H         -0.2823206240       -1.5082095796       -2.0249055189
 H          0.3295970289        0.1368758375       -2.3113788576
 H         -1.2950871088       -0.3220076767       -2.8889098822
 H         -0.4637407768       -0.0610279702       -0.1589614854
  29
        -40.98235903
 C          1.3553736431       -0.5046779921        2.2766766143
 O          1.0020241645       -0.1847714400        0.9938612570
 H          0.6892929388       -0.0155559924        3.0116889061
 H          1.3013998711       -1.5939410988        2.4549712796
 H          2.3876402775       -0.1843235847        2.5015495613
 C          2.5334878803       -0.4213017004       -1.8892031317
 O          2.4308757911       -1.3687708937       -0.8575411795
 H          1.5560035827       -0.2251966647       -2.3474473789
 H          3.2044033926       -0.8374467901       -2.6424789072
 H          2.9399461963        0.5271671359       -1.5227887875
 H          1.8941900564       -0.9488762190       -0.1163276612
 C         -3.9961581578        0.7065462328        0.0065206140
 O         -3.1295355472        0.3460565064       -1.0418961577
 H         -4.7804952258        1.3244367428       -0.4301357861
 H         -3.4725302003        1.2792735033        0.7790951867
 H         -4.4465532710       -0.1768079568        0.4716898902
 H         -2.4099277658       -0.1948185505       -0.6597733219
 C          0.5669789727        2.8845961700       -0.2305489483
 O          1.6739279938        2.2849334432        0.3908172359
 H         -0.3000087906        2.9177621528        0.4393262529
 H          0.2785227855        2.3505300576       -1.1425125409
 H          0.8593210093        3.9037187061       -0.4883281421
 H          1.4228304716        1.3417359039        0.6307293352
 C         -0.9561858985       -2.5119873137       -0.1160371389
 O         -1.2688680054       -1.2177935837        0.3359484191
 H         -0.1716365028       -2.4909927314       -0.8781718707
 H         -1.8660598705       -2.9385791903       -0.5406139943
 H         -0.6149513997       -3.1441811010        0.7122308932
 H         -0.3978820216       -0.7675694277        0.6164764954
  29
        -40.98235878
 C         -2.0489326128       -0.6549524410        1.4944621422
 O         -1.1639107416       -0.3671591632        0.4901813268
 H         -3.0899331013       -0.6599926298        1.1238625963
 H         -1.8547665396       -1.6484546852        1.9365317009
 H         -1.9911799371        0.0882176466        2.3115975969
 C         -0.4868924830       -1.9023616548       -2.3848581849
 O         -0.8838992980       -2.4070448929       -1.1361049198
 H         -1.2214452559       -1.1935281320       -2.7827466890
 H         -0.4042353036       -2.7546085863       -3.0613264140
 H          0.4837810486       -1.3970648630       -2.3230893379
 H         -1.0088809048       -1.6264166608       -0.5128501550
 C          2.6889202644        2.0132606015       -0.7055457044
 O          3.1997401601        0.7567137545       -0.3321205178
 H          2.5254205577        2.6526486226        0.1686327805
 H          1.7443618723        1.9190285389       -1.2513976541
 H          3.4329652755        2.4753910876       -1.3542845460
 H          2.5437471624        0.3194133517        0.2485635720
 C          1.5186651258       -1.7857853918        1.6138362489
 O          1.2783714488       -0.4295521970        1.3281848626
 H          2.5822909692       -1.8899758124        1.8311572297
 H          1.2540428651       -2.4243746439        0.7655026780
 H          0.9388829687       -2.1090770446        2.4865237083
 H          0.3161938683       -0.3510934717        0.9983290429
 C         -2.0201454239        2.8040412387        0.1982752461
 O         -1.9037395059        1.8110731360       -0.7859754155
 H         -1.0780350841        2.9475895739        0.7397450709
 H         -2.8042279514        2.5580800446        0.9257006485
 H         -2.2855458807        3.7312342776       -0.3117646788
 H         -1.6116048375        0.9597844049       -0.3375673962
  29
        -40.98235655
 C         -0.1801929581       -0.3086854829       -2.1606179208
 O         -0.6133603779       -0.1518787174       -0.8708793369
 H         -1.0262267693       -0.4741491294       -2.8502977280
 H          0.3682248306        0.5817400760       -2.5150982877
 H          0.4978272089       -1.1760954896       -2.2554197929
 C         -1.8137091496       -2.3802456520        1.2696186070
 O         -2.0935677592       -2.1757272921       -0.0901391925
 H         -0.7498091566       -2.5846322278        1.4356005904
 H         -2.3995533274       -3.2431423627        1.5904266743
 H         -2.0981411071       -1.5094829041        1.8721102292
 H         -1.5323471157       -1.4040054381       -0.4100929053
 C          4.2884788035       -0.7981473223        0.0118757267
 O          3.9275478893        0.5408004378       -0.2264183504
 H          5.3295891735       -0.9036345896       -0.2925729755
 H          3.6696275685       -1.4888968660       -0.5712256848
 H          4.1920749240       -1.0535892540        1.0722699015
 H          2.9955712089        0.6507818618        0.0485275753
 C         -3.2812136398        1.3877327076        0.2516065691
 O         -2.2904287428        1.8451441075       -0.6305670220
 H         -3.7142737151        0.4399874969       -0.0863011075
 H         -4.0607366800        2.1505555591        0.2848803328
 H         -2.8780619182        1.2435034709        1.2618553942
 H         -1.6211048047        1.1008626360       -0.7458706767
 C          0.7942422655        1.6513938764        1.4398352440
 O          1.2955556724        0.5589245464        0.7114216309
 H         -0.0130624104        1.3368670229        2.1103470529
 H          0.4087284181        2.4315952102        0.7758411818
 H          1.6169812345        2.0527373388        2.0333115346
 H          0.5600021273        0.2418592444        0.0797107070
  29
        -40.98235442
 C          0.9291157122        0.0364569136        2.1871570816
 O          0.9920841014        0.1276857802        0.8226238391
 H          0.8725088332       -1.0147663925        2.5220027946
 H          1.8207846621        0.4859222828        2.6596885978
 H          0.0426394918        0.5602547174        2.5884925687
 C         -0.6533758485       -2.3752874605       -0.4136004966
 O         -1.0038836632       -1.0146396086       -0.3422595294
 H         -1.3800192076       -2.8659760366       -1.0629835775
 H         -0.6831671782       -2.8432408535        0.5779428734
 H          0.3515047261       -2.5026886388       -0.8252841664
 H         -0.2395533213       -0.5243307193        0.1234096049
 C         -4.1974628614        0.1324787049       -0.6082903438
 O         -3.5685885008       -0.3530959224        0.5540397872
 H         -3.6797322693        1.0115811272       -1.0053945020
 H         -5.2122860219        0.4101188665       -0.3240948766
 H         -4.2371393235       -0.6341413996       -1.3892103659
 H         -2.6483078669       -0.5920158409        0.3213204821
 C          3.5807318290       -0.6203078006       -1.1025137049
 O          2.8323335468       -1.4168698488       -0.2219987934
 H          4.0807577986        0.2000099402       -0.5747887877
 H          2.9489830796       -0.1897039290       -1.8877453273
 H          4.3325673542       -1.2666322683       -1.5584964426
 H          2.1313974419       -0.8306583476        0.2027804685
 C          0.0079628289        2.8910074306       -0.6749947746
 O          1.2183757034        2.6059565485       -0.0238894876
 H          0.0960742011        3.8966020572       -1.0893179007
 H         -0.8380385048        2.8621838487        0.0224725600
 H         -0.1883217490        2.1804269818       -1.4854249738
 H          1.1661944535        1.6622833307        0.3179846135
  29
        -40.98235336
 C          0.5580129009        0.4880262428        2.0586968372
 O          0.8811813194        0.2853214524        0.7452361129
 H         -0.3139900425        1.1584074318        2.1658231582
 H          0.3102331068       -0.4607107692        2.5676705329
 H          1.3968678920        0.9499860727        2.6113039947
 C          3.8755720531       -0.8713943102       -0.0939237132
 O          2.7629017038       -1.5224511457        0.4611083849
 H          3.6374227872       -0.4289744350       -1.0677406914
 H          4.6554329980       -1.6238994367       -0.2208526165
 H          4.2450070300       -0.0764951907        0.5648989295
 H          2.0332003317       -0.8397508501        0.5812729151
 C         -3.9408956130       -0.3114408514        0.8942939859
 O         -3.7223158405       -1.0224762369       -0.2992719742
 H         -5.0118219320       -0.3498614128        1.0925447349
 H         -3.6286810558        0.7343875896        0.8003116509
 H         -3.4013194036       -0.7617770967        1.7343109620
 H         -2.7650762160       -1.0141469095       -0.4868203832
 C         -0.2966499605        2.7918196178       -0.9878030129
 O          1.0339056428        2.5133502424       -0.6377114676
 H         -0.7744959787        1.9341358893       -1.4727603321
 H         -0.2782518792        3.6347880021       -1.6803001429
 H         -0.8922424095        3.0660411334       -0.1072201029
 H          1.0359299778        1.6681861425       -0.0927778595
 C         -0.2122851858       -1.6274073503       -1.6324127071
 O         -0.9266678444       -0.9047554582       -0.6609665010
 H          0.5520361584       -2.2600864660       -1.1713280539
 H          0.2781300084       -0.9506958150       -2.3420212752
 H         -0.9291710102       -2.2513344987       -2.1678165082
 H         -0.2471033373       -0.4199652303       -0.0777012726
  29
        -40.98235218
 C          0.0337076604        1.0816196466       -2.0504604520
 O          0.5201369708        1.3071724309       -0.7494313657
 H         -1.0594788215        1.0621291121       -2.0648093622
 H          0.3939026890        1.8990110422       -2.6768310196
 H          0.4018246839        0.1300980874       -2.4499263825
 C          3.4054830154        0.8904890871        0.9969592909
 O          3.2766303509        1.2226187613       -0.3624528627
 H          2.8974667766       -0.0514721744        1.2317801361
 H          2.9940928821        1.6758803598        1.6409814571
 H          4.4711524609        0.7815974678        1.1980424115
 H          2.3203551902        1.2952533999       -0.5664269916
 C         -3.3813771813        1.4087592539        0.2214137392
 O         -3.0114963670        0.1760762935       -0.3371168361
 H         -2.6042803930        2.1679938552        0.0725797708
 H         -3.5772338046        1.3194001797        1.2973738931
 H         -4.2951002157        1.7284471824       -0.2820054080
 H         -2.1365059926       -0.1043604558        0.0753196502
 C          0.4229704229       -2.9608085868       -1.0273218339
 O          0.1351906160       -2.8637221856        0.3429653621
 H          1.2237684894       -2.2702536713       -1.3182329844
 H         -0.4614858228       -2.7476298326       -1.6381503105
 H          0.7509601066       -3.9846909095       -1.2133875283
 H         -0.1980090506       -1.9332228018        0.5218100900
 C         -0.6362888275       -0.0666671833        2.0780697527
 O         -0.6884612885       -0.3978866979        0.7505461147
 H         -1.3821292807       -0.6351036290        2.6625878453
 H         -0.8349902349        1.0080969247        2.2384429758
 H          0.3559593905       -0.2861425059        2.5112294771
 H          0.0757838132        0.6244235897       -0.1316483521
  29
        -40.98234628
 C          0.2331565856       -0.0013911211        2.1283470401
 O          0.5355863803       -0.1757277720        0.8050611722
 H          0.0269346524        1.0588110597        2.3621651696
 H         -0.6593613442       -0.5840707400        2.4180954468
 H          1.0651990831       -0.3292788278        2.7769458183
 C         -0.5729760133        0.7252770203       -2.1016756633
 O         -1.0358604471        1.0509543771       -0.8147858812
 H          0.4893903595        0.9645115200       -2.2101118456
 H         -1.1530482760        1.3141642087       -2.8136314142
 H         -0.7130425033       -0.3403954581       -2.3150002685
 H         -0.4429080195        0.5598143367       -0.1415254321
 C         -3.6894511067       -0.4607359755        0.6856118693
 O         -3.7319349387        0.5018469265       -0.3375098480
 H         -3.2673536910       -0.0464917160        1.6083197938
 H         -3.0931253254       -1.3330215107        0.3959482265
 H         -4.7169895416       -0.7736308906        0.8703650203
 H         -2.8118883730        0.7742564427       -0.5373647737
 C          1.9834099663       -2.5896483082       -0.8791935971
 O          1.0133523503       -2.6726995441        0.1334866836
 H          2.8322887936       -1.9699023853       -0.5725796841
 H          1.5628031420       -2.1651920767       -1.7989057321
 H          2.3270021354       -3.6059692005       -1.0782602170
 H          0.7874259628       -1.7352574316        0.4119253928
 C          2.4316558022        2.4410515566        0.2404395757
 O          2.7107576429        1.0777498446        0.0585240697
 H          3.2695074965        3.0001719845       -0.1789375048
 H          2.3313793767        2.6902949668        1.3047106653
 H          1.5083093918        2.7355620529       -0.2708456325
 H          1.9009024379        0.5558074485        0.3550486736
  29
        -40.98234064
 C         -0.8998925544       -0.0973181406       -2.1524037893
 O         -0.7936340187       -0.3498040524       -0.8106178972
 H         -1.6970491596       -0.7086400056       -2.6123643622
 H         -1.1357351133        0.9633984350       -2.3497909713
 H          0.0409308583       -0.3291374543       -2.6830749411
 C          0.4400305895        1.1646696466        1.7872611498
 O          0.6317967243        1.4032543698        0.4149593396
 H         -0.6240698862        1.1305989830        2.0380911487
 H          0.9163218742        1.9838199428        2.3283996662
 H          0.8959448733        0.2155697054        2.0921958710
 H          0.0924548083        0.7034600061       -0.0997985563
 C          3.7255691939        0.1955364636       -0.2462479577
 O          3.2769125851        1.5048453228       -0.4983482313
 H          4.7505872585        0.1367036373       -0.6117958683
 H          3.1152250752       -0.5492838568       -0.7681272241
 H          3.7127948922       -0.0314752856        0.8257045332
 H          2.3402146075        1.5661758140       -0.2192582044
 C         -0.0776289907       -2.9862851161        1.0611523056
 O         -0.0722704551       -2.8329903258       -0.3338424948
 H          0.6796302223       -2.3501251923        1.5354005742
 H          0.1548429092       -4.0319867165        1.2688284556
 H         -1.0552661879       -2.7393525093        1.4891525097
 H         -0.3480485160       -1.8891517937       -0.5409584026
 C         -3.2518132706        1.6319894142        0.0843056815
 O         -2.9368912195        0.3423849779        0.5396808030
 H         -2.3934868121        2.3089419784        0.1660158476
 H         -4.0641054853        2.0048203971        0.7101505856
 H         -3.5831302202        1.6175291160       -0.9618475261
 H         -2.1349654724        0.0188565947        0.0233842394
  29
        -40.98233258
 C         -0.3375708953       -0.4851275602        1.9718979541
 O         -0.6906915673       -0.1676674674        0.6894556053
 H          0.2147354181       -1.4425612401        2.0155042880
 H          0.3096022258        0.2897909945        2.4199079213
 H         -1.2262898304       -0.5896628801        2.6207980226
 C         -3.2116350515        1.8840299843        0.1293640655
 O         -1.8734289559        2.1640846248        0.4494055110
 H         -3.7339843950        1.4151524815        0.9724251000
 H         -3.2868197155        1.2148349424       -0.7339468344
 H         -3.6911811125        2.8356679772       -0.1047900143
 H         -1.3987763807        1.2855441572        0.5698793542
 C          4.2588381749       -0.5945018217        0.4161529540
 O          3.8379560630        0.7323369962        0.2128662399
 H          5.2754934664       -0.5468385036        0.8059403457
 H          4.2548274608       -1.1620527508       -0.5201454750
 H          3.6191732398       -1.1107904900        1.1403502228
 H          2.9306814024        0.7072938986       -0.1520323603
 C         -1.6262613830       -2.9483731396       -0.8327839240
 O         -2.3905697479       -1.8832301094       -0.3334506138
 H         -2.3246253073       -3.6778597271       -1.2459950036
 H         -1.0355703033       -3.4258571560       -0.0413145642
 H         -0.9417671556       -2.6179644974       -1.6228126192
 H         -1.7598427858       -1.2043052704        0.0614552449
 C          0.7675449160        1.2925143587       -1.8082818390
 O          1.2893743171        0.3693617353       -0.8832463010
 H          0.0226823793        0.8160697913       -2.4551678312
 H          1.5993700607        1.6479299811       -2.4178722427
 H          0.2954694627        2.1387156488       -1.3007461843
 H          0.5381805904        0.1231144056       -0.2434915342
  29
        -40.98231705
 C         -0.8305372832       -0.2514339019       -2.2166219926
 O         -0.7860346478        0.0866618441       -0.8911350148
 H          0.1827177641       -0.3401754684       -2.6483904486
 H         -1.3448795084       -1.2179815267       -2.3727399358
 H         -1.3732258321        0.5084782511       -2.8060966403
 C         -0.0205732397        2.8828762139        0.6957022765
 O          0.4925866675        2.3374886358       -0.4923616996
 H         -1.1077608661        3.0056532676        0.6424371359
 H          0.4479907449        3.8595212466        0.8275271556
 H          0.2171027149        2.2507685893        1.5594687505
 H          0.0092134398        1.4711702190       -0.6657667510
 C          3.3841178020        0.3199299937       -0.0621268682
 O          3.1496121145       -0.4888971343        1.0672551744
 H          3.4570693605       -0.2847504785       -0.9741022788
 H          4.3342576748        0.8271214145        0.1045165028
 H          2.5950588071        1.0649954832       -0.2018974752
 H          2.2595814307       -0.8833038643        0.9772299235
 C          0.4256287618       -2.8306771311        0.0119567082
 O          0.5919954082       -1.5469242314        0.5544518749
 H         -0.6300797286       -3.1235581762        0.0033170978
 H          0.9838570528       -3.5240189199        0.6425077364
 H          0.8104918020       -2.8862927086       -1.0134516710
 H          0.0540882631       -0.8855216805       -0.0074677572
 C         -3.1524387777       -0.5629498468        1.2926771508
 O         -3.1532309741        0.3386575794        0.2168538527
 H         -2.3127618848       -0.3794892132        1.9713033761
 H         -3.0941383615       -1.6017551067        0.9437798393
 H         -4.0906947369       -0.4213551404        1.8312129583
 H         -2.2600069316        0.2702268209       -0.2396455879
  29
        -40.98230706
 C          0.8293302723       -0.0897705037        1.9851486870
 O          0.8350342805        0.3253433697        0.6822186406
 H          1.6175486352        0.4176436080        2.5714620551
 H         -0.1351329116        0.1258711997        2.4785884440
 H          1.0040408195       -1.1787212202        2.0699219286
 C         -0.3691845049        2.7744457256       -1.1234043606
 O         -0.1193336126        2.7453204189        0.2593807502
 H         -0.8839923781        3.7126341029       -1.3360354975
 H         -0.9988764122        1.9339575580       -1.4326840901
 H          0.5652677636        2.7360378026       -1.6959731046
 H          0.2727591977        1.8479724445        0.4708932081
 C         -3.9434129401       -0.2470601287        0.4578945717
 O         -3.2639336747       -1.4792751408        0.4667372129
 H         -4.1546428114        0.0830889819       -0.5647339296
 H         -3.3661024285        0.5342147117        0.9636304289
 H         -4.8827412139       -0.4006649090        0.9888562618
 H         -2.4037640931       -1.3498859022        0.0165852038
 C         -0.1420562559       -1.8378388165       -1.5385574303
 O         -0.8722633972       -0.8716545765       -0.8237662634
 H          0.7596735875       -1.4028609463       -1.9781511324
 H         -0.7903702127       -2.2162443855       -2.3303849128
 H          0.1525882975       -2.6704321632       -0.8878494563
 H         -0.2218115005       -0.3899316798       -0.1991344217
 C          3.9004238406       -0.8790906558        0.2384532959
 O          3.0126707969       -0.2749241114       -0.6633733640
 H          4.7958084799       -1.1477912217       -0.3241471417
 H          3.4704332532       -1.7860990102        0.6813627343
 H          4.1781230106       -0.1955106977        1.0500330779
 H          2.1802003120       -0.0139746483       -0.1616732907
  29
        -40.98230643
 C         -0.0112312101        0.3363141559       -2.1562819758
 O          0.5070220963        0.1920574188       -0.8974732594
 H          0.7186004074        0.0331720665       -2.9273912912
 H         -0.9156053676       -0.2813730266       -2.2953714447
 H         -0.2901809481        1.3864842431       -2.3589972001
 C          2.1960414873       -2.2948829133        0.4099729887
 O          0.9341657907       -2.2983841927       -0.2045775020
 H          2.9596330984       -1.8566222926       -0.2416283718
 H          2.4539088703       -3.3337102987        0.6221085398
 H          2.1787810744       -1.7304987677        1.3506670811
 H          0.7353672636       -1.3542090846       -0.4942813125
 C         -3.9493379676       -0.2603222034       -0.6598628791
 O         -3.8864644070        0.5995731352        0.4502381317
 H         -3.4677604053        0.1830529918       -1.5389199696
 H         -5.0052084720       -0.4242700227       -0.8745553151
 H         -3.4695026020       -1.2232105873       -0.4520128953
 H         -2.9435765530        0.7467347496        0.6697228080
 C         -0.7162267888        0.0284859358        2.0879435970
 O         -1.1465736111        0.7933811951        0.9893140601
 H          0.2605718545        0.3740497144        2.4443332860
 H         -0.6378600155       -1.0319164585        1.8273721470
 H         -1.4531112175        0.1547016882        2.8821783062
 H         -0.5105050027        0.6001778225        0.2165517076
 C          3.0016467544        1.7624732362        0.5998358298
 O          2.8983592607        1.2472818653       -0.7006966074
 H          3.9957301142        2.2027399252        0.6924519394
 H          2.8869198573        0.9736897554        1.3527721548
 H          2.2464752074        2.5347755356        0.7877299008
 H          1.9808501832        0.8446306127       -0.8011017787
  29
        -40.98229501
 C          0.4921399142       -0.2142895671       -2.0795461147
 O          0.8692485271       -0.1527057774       -0.7664169199
 H          0.0246009219        0.7292967023       -2.4138189773
 H          1.3603489119       -0.4035054428       -2.7377100819
 H         -0.2367954320       -1.0258861883       -2.2569746606
 C         -3.9076140838        0.7267661853       -0.9292057554
 O         -3.8149900272        0.4075306137        0.4373978998
 H         -3.5111441976       -0.0790520065       -1.5568252922
 H         -3.3653890065        1.6489030030       -1.1637070858
 H         -4.9658177525        0.8652102640       -1.1499744032
 H         -2.8701818684        0.3131335161        0.6640260254
 C          3.5754986406        1.5311675541        0.1481478803
 O          2.3045482321        1.9800729871       -0.2432397469
 H          4.0600049183        0.9542569278       -0.6485760147
 H          3.5212122041        0.9028939339        1.0443928588
 H          4.1744542250        2.4170323652        0.3650729255
 H          1.7419858992        1.1716883313       -0.4516159456
 C         -0.4461405964        1.0324386641        1.9447105479
 O         -1.0402182332        0.2872531971        0.9109287092
 H         -1.2420902765        1.3376958192        2.6254337178
 H          0.0620958380        1.9189019208        1.5526464217
 H          0.2849561154        0.4269244653        2.4925574517
 H         -0.3181582614        0.0969907293        0.2174013370
 C          0.3633884438       -3.0970292841        0.5521951292
 O          1.5833878472       -2.4845879183        0.2223931927
 H          0.5995239211       -4.0149840280        1.0924570818
 H         -0.2127672138       -3.3492687073       -0.3475200848
 H         -0.2546500605       -2.4512353155        1.1845852856
 H          1.3744491359       -1.5862055128       -0.1751447941
  29
        -40.98228661
 C         -0.1627407372        0.0451621938        2.1045511086
 O         -0.5705948983        0.1973943260        0.8075338930
 H          0.5521738090        0.8354743967        2.3976055804
 H         -1.0163576763        0.0989531925        2.8037800001
 H          0.3368038113       -0.9275826182        2.2634867925
 C         -2.8107776397        2.0733192903       -0.6842367183
 O         -1.9629043079        2.3936888781        0.3895083902
 H         -2.2471916508        1.9802433828       -1.6206483197
 H         -3.5297390738        2.8886290101       -0.7788991748
 H         -3.3438743577        1.1334622182       -0.5081479916
 H         -1.3907875125        1.5906069541        0.5704538532
 C          3.9576110115        0.3969656468        0.7998624156
 O          3.7759187329        0.3933486096       -0.5937829872
 H          4.9626088815        0.7746924620        0.9873973398
 H          3.8659074969       -0.6114268925        1.2181541822
 H          3.2299349369        1.0468539462        1.2985626471
 H          2.8702905253        0.0706911770       -0.7816190470
 C         -1.6423614829       -2.8315800686        0.1583021094
 O         -2.3124525960       -1.6031157540        0.0501187237
 H         -1.4432900743       -3.0871237972        1.2071568136
 H         -0.6885146590       -2.8190516441       -0.3807631044
 H         -2.2920254943       -3.5927507911       -0.2765369927
 H         -1.6791269349       -0.8801372870        0.3568150696
 C          0.5575517806       -0.2754494360       -2.1965099019
 O          1.1619043680       -0.5263805734       -0.9519981922
 H          0.4315562262        0.7998898858       -2.3648044598
 H         -0.4236960742       -0.7553625065       -2.2605580852
 H          1.2144579351       -0.6856631431       -2.9648122844
 H          0.5102550316       -0.2207374364       -0.2272910311
  29
        -40.98227645
 C          0.1243501564        0.3637246410       -2.0887260413
 O          0.5729985108        0.1637710110       -0.8107551777
 H          0.8629360104        0.0153031403       -2.8319999122
 H         -0.8171316160       -0.1806488676       -2.2774912185
 H         -0.0648254548        1.4349187466       -2.2867236799
 C          1.9440126773       -2.5728301026        0.4125690544
 O          0.6767572108       -2.3713365919       -0.1571457041
 H          2.7438877904       -2.2423871035       -0.2586935074
 H          2.0457689730       -3.6432662133        0.5986284117
 H          2.0451834847       -2.0320288743        1.3613308313
 H          0.6126940213       -1.4019694633       -0.4243293015
 C         -3.8499961630       -0.1600713282       -0.7679634611
 O         -3.8293649091        0.7051461751        0.3394538661
 H         -3.3265435977        0.2756160259       -1.6268179393
 H         -4.8965289660       -0.3173252463       -1.0286152873
 H         -3.3864898117       -1.1252466572       -0.5352161025
 H         -2.8954892740        0.8420927185        0.6020305405
 C         -0.7799535237        0.0891245624        2.1276527689
 O         -1.1206986862        0.8654677335        1.0056488347
 H          0.1974004126        0.3854142110        2.5244774952
 H         -0.7470108475       -0.9761463252        1.8781953608
 H         -1.5431087317        0.2622279154        2.8875007818
 H         -0.4648356181        0.6304403931        0.2617932626
 C          3.0468293943        1.9714759512        0.4587481438
 O          3.0464361627        0.9956010582       -0.5489858926
 H          4.0698579234        2.3404554404        0.5469501969
 H          2.7317170062        1.5539977197        1.4223375414
 H          2.3823231789        2.8075767422        0.2106475965
 H          2.1026986016        0.6621716983       -0.6587939052
  29
        -40.98227622
 C         -0.2640920674        0.5300867206       -2.0027953216
 O         -0.8115836865        0.2076407393       -0.7904748105
 H          0.8015158201        0.8036582704       -1.9086943051
 H         -0.3287817150       -0.3147273606       -2.7129147013
 H         -0.7871313052        1.3873768449       -2.4635625826
 C          0.0962914401       -1.4179883773        1.8574902189
 O          0.6231790656       -1.4447155591        0.5527190183
 H          0.7820259725       -1.9753625627        2.4972270049
 H         -0.8907517348       -1.8916971386        1.8864497549
 H          0.0012995724       -0.3926724578        2.2262544875
 H          0.0462899227       -0.8239819771       -0.0229261437
 C          3.6202331137       -0.9293879016       -0.9645167180
 O          3.1480184234       -0.3888695917        0.2449392102
 H          2.9423365800       -0.7033233474       -1.7950954971
 H          3.7378194793       -2.0159032601       -0.8952442350
 H          4.5902872915       -0.4718787596       -1.1583950156
 H          2.2607003052       -0.7738799776        0.4202347431
 C         -3.8068847892       -0.6852299865        0.3008303975
 O         -3.3616441726       -0.4083837837       -1.0010908283
 H         -4.8795584681       -0.8751691648        0.2384579222
 H         -3.6261113143        0.1587967605        0.9753111273
 H         -3.3090149415       -1.5716650835        0.7121835988
 H         -2.3865013795       -0.1739689418       -0.9481714382
 C          0.9095780271        2.5386595598        0.8110911447
 O         -0.3842450043        2.0442441919        1.0474665218
 H          1.1438302472        3.2230994500        1.6279382365
 H          0.9597788423        3.0860965646       -0.1387854422
 H          1.6549299802        1.7357685775        0.7904819471
 H         -0.5936711398        1.3617532088        0.3389699206
  29
        -40.98224750
 C          0.9066938277        0.0603827137        2.1416269668
 O          0.9463187628       -0.0619867046        0.7790266053
 H          0.8041108484        1.1157213055        2.4524389304
 H          0.0548527101       -0.4957629704        2.5739821856
 H          1.8283868927       -0.3327644728        2.6071825523
 C          3.7252313445        0.5982560023       -0.8859076825
 O          2.7298802605        1.4573136178       -0.3936674580
 H          3.3011925589       -0.1802154176       -1.5290900148
 H          4.2713589214        0.1098990813       -0.0694343356
 H          4.4186614074        1.2098029284       -1.4654332826
 H          2.0438460167        0.8913629675        0.0791165891
 C         -4.2128317634       -0.2843027636       -0.5617776975
 O         -3.6314295160        0.3182703456        0.5700668681
 H         -3.6467070425       -1.1657549999       -0.8800891846
 H         -4.2703098697        0.4174342990       -1.4004722483
 H         -5.2198860449       -0.5868238529       -0.2752605637
 H         -2.7196604847        0.5832024339        0.3325283418
 C         -0.7589598072        2.3752298642       -0.5027286418
 O         -1.0953335342        1.0156160998       -0.3689485314
 H         -1.5043987622        2.8331714700       -1.1547051326
 H          0.2355088271        2.4935431935       -0.9413051952
 H         -0.7722136103        2.8820997088        0.4699988361
 H         -0.3133616276        0.5496010984        0.0904672977
 C          0.1350193984       -2.9278361101       -0.6304560061
 O          1.3452985578       -2.5233783598       -0.0457446563
 H         -0.6792479165       -2.9431258956        0.1042335982
 H          0.2873956119       -3.9367998282       -1.0168758507
 H         -0.1541968570       -2.2640230729       -1.4528781492
 H          1.2251556714       -1.5818982709        0.2858513101
  29
        -40.98223008
 C          0.0457545958        0.8415852744        1.9394474157
 O         -0.4987267449        0.3606503733        0.7788966471
 H          0.5424729869        0.0409056454        2.5157647091
 H          0.7993003547        1.6237497095        1.7366164943
 H         -0.7266771281        1.2881614112        2.5895228848
 C         -2.3274829820       -2.2988176583        0.1724482509
 O         -2.4206302085       -1.3652781074        1.2156785670
 H         -2.5433967854       -1.8341839125       -0.7975797460
 H         -3.0680811130       -3.0758934143        0.3683972374
 H         -1.3308251664       -2.7518019876        0.1263838099
 H         -1.6913518858       -0.6838829896        1.0799907237
 C          4.0016589806        0.7719691514        0.2933076747
 O          3.9207173546       -0.6036930101        0.0137784798
 H          5.0336325474        0.9774730465        0.5769292378
 H          3.3381109437        1.0546087632        1.1179908228
 H          3.7414097630        1.3754501797       -0.5835005513
 H          2.9911213113       -0.8150822696       -0.2072801055
 C          0.8415435544       -0.7442082387       -1.9888043631
 O          1.2182749469       -0.9240574076       -0.6473682881
 H          0.7943474067        0.3181374243       -2.2516637197
 H         -0.1369983474       -1.1951650622       -2.1852903786
 H          1.5939104196       -1.2373783790       -2.6060341143
 H          0.5486918469       -0.4214478726       -0.0619138638
 C         -2.9419555894        1.6536389798       -0.9941296036
 O         -1.7332998838        2.2353178277       -0.5802885215
 H         -3.4800330009        1.2013477300       -0.1542765051
 H         -2.7717806102        0.8795469158       -1.7529168744
 H         -3.5504390296        2.4490445375       -1.4275360848
 H         -1.2213582924        1.5398446922       -0.0642189258
  29
        -40.98222999
 C          0.5733565778        0.2807561628        2.2009247993
 O          0.7005837072       -0.0101857144        0.8694652037
 H         -0.4572175574        0.1051530877        2.5583114359
 H          1.2465303653       -0.3425049722        2.8148059118
 H          0.8210464598        1.3385630115        2.4111107036
 C          1.0631355497       -2.7516010924       -0.8925934465
 O          0.4314540447       -2.5769119900        0.3500938096
 H          0.5219095718       -2.2267588409       -1.6892170769
 H          1.0641806888       -3.8219609246       -1.1042524673
 H          2.0945159199       -2.3835581253       -0.8703476580
 H          0.5010330060       -1.6036451513        0.5845065557
 C         -3.7231966483       -0.9128679862       -0.3851250045
 O         -3.6729112307        0.4448417600       -0.0176975865
 H         -4.7375326498       -1.2565680082       -0.1825978440
 H         -3.0158215674       -1.5143230085        0.1955185721
 H         -3.5011085499       -1.0455086443       -1.4492368673
 H         -2.7651249582        0.7705827741       -0.1870043245
 C          3.1464882146        1.2082930363       -0.9743803393
 O          3.1611549875        0.1820005294       -0.0183945516
 H          4.1465391734        1.2578826465       -1.4079818060
 H          2.9068848582        2.1771337742       -0.5176317446
 H          2.4185348661        1.0077960558       -1.7687144265
 H          2.2288295645        0.0888972609        0.3507308378
 C         -0.7444974783        2.6149320397       -0.4393519559
 O         -1.0473848805        1.2478194908       -0.5482666855
 H          0.2664143450        2.8247254396       -0.8043956376
 H         -0.8209510588        2.9596929763        0.5985625259
 H         -1.4675626345        3.1571099477       -1.0501302439
 H         -0.3639196615        0.7232600811        0.0018016958
  29
        -40.98222785
 C         -0.7050502775       -0.5024713314        2.0791427292
 O         -0.6651549590       -0.0307500239        0.7969825541
 H          0.1461140347       -1.1755124043        2.2928916841
 H         -0.6662234477        0.3193814938        2.8166306569
 H         -1.6321392767       -1.0737476404        2.2728808495
 C         -0.9735861697       -3.0878898948       -0.4650859208
 O         -0.8269841633       -1.8447776989       -1.0968595649
 H         -1.8822844964       -3.1235720383        0.1486963044
 H         -0.1134160440       -3.3191253113        0.1751060406
 H         -1.0453681680       -3.8409138813       -1.2513317291
 H         -0.7528494432       -1.1354846781       -0.3866381120
 C          3.5557914043       -0.9367743217       -0.2588489430
 O          3.8164571364        0.4357187897       -0.1019997553
 H          2.8650802200       -1.1253559585       -1.0876131374
 H          3.1295670875       -1.3711733844        0.6524985754
 H          4.5107535380       -1.4177912030       -0.4705830773
 H          2.9674821543        0.8924803924        0.0718092934
 C          0.8196394247        2.4095022734       -0.7353132303
 O          1.2927720777        1.5846464735        0.3025513413
 H          1.5600076971        3.1962739139       -0.8859095845
 H         -0.1436352737        2.8560495547       -0.4730360236
 H          0.6979895134        1.8417167282       -1.6648243113
 H          0.5526670964        0.9246277470        0.5238691875
 C         -3.4145109205        0.8632576001       -0.7476954952
 O         -2.6281194903        1.5871117615        0.1631429786
 H         -4.1432927597        1.5583817825       -1.1675524962
 H         -3.9479292792        0.0434976544       -0.2490643669
 H         -2.8073973603        0.4388085792       -1.5536835133
 H         -1.8699956430        0.9903672962        0.4492718162
  29
        -40.98222562
 C          0.7334136665       -0.1635574109        1.7887252080
 O          0.7719647625        0.2595258836        0.4860742398
 H          1.2556418518       -1.1301457117        1.9181765703
 H          1.2185742291        0.5667742746        2.4613148842
 H         -0.3025323746       -0.2997744392        2.1424274460
 C          4.0318421761       -0.2899460652        0.3195880508
 O          3.2255365094        0.5742176722       -0.4354946089
 H          5.0522304094       -0.1814417632       -0.0510992896
 H          3.7192281339       -1.3354622266        0.2066718245
 H          4.0088459764       -0.0346414039        1.3861550812
 H          2.2795574907        0.4920684171       -0.1085823274
 C         -3.4624696199       -0.0214726393        0.6458432909
 O         -2.9585363549       -1.3354129943        0.7200806093
 H         -4.2075833788        0.0770039354        1.4352740902
 H         -3.9376788030        0.1628662997       -0.3241491151
 H         -2.6751819714        0.7232650451        0.7965621101
 H         -2.2039596081       -1.3981829179        0.0993699083
 C         -0.9583610419        2.4103951007       -1.2869660207
 O         -0.8015045198        2.3294377659        0.1075269235
 H         -1.2987535367        1.4567814914       -1.7036026586
 H         -0.0171847063        2.6886741604       -1.7755320623
 H         -1.7073729763        3.1797664423       -1.4802600929
 H         -0.1685659067        1.5716217029        0.2913942953
 C          0.0000848054       -2.3159549572       -1.4105192854
 O         -0.7466560925       -1.2115072495       -0.9705914604
 H          0.3800896158       -2.9032851234       -0.5663822010
 H          0.8475749512       -1.9973510994       -2.0266028339
 H         -0.6655983439       -2.9399987608       -2.0087701261
 H         -0.1350332437       -0.6137084231       -0.4033927639
  29
        -40.98222140
 C          1.2715102787       -0.3496841737        2.2364926004
 O          1.1574931028       -0.4211560290        0.8739913376
 H          2.0297582619       -1.0601004746        2.6105292751
 H          1.5747029492        0.6600213737        2.5665425400
 H          0.3160954053       -0.5908016395        2.7371357764
 C         -0.1187226371        2.4919334986        0.2685429139
 O         -0.5999090133        1.2090944917       -0.0460850255
 H         -0.1808483452        2.6847360025        1.3465829898
 H         -0.7425710326        3.2142607752       -0.2603362587
 H          0.9221618585        2.6110166713       -0.0463230353
 H          0.0693825479        0.5255616200        0.3221898097
 C         -3.7986609935        0.3721371550       -0.7770854007
 O         -3.2459533120        0.5436078942        0.5065573091
 H         -3.2808371842       -0.4172380601       -1.3314257337
 H         -3.7510650025        1.2997675729       -1.3571094406
 H         -4.8412138727        0.0883982163       -0.6352874426
 H         -2.3025565386        0.7819058063        0.3963397980
 C         -0.7858191798       -2.5792867740       -0.6478052719
 O          0.4269214140       -2.8032645475        0.0233896141
 H         -1.5426546877       -2.1552523115        0.0219847541
 H         -1.1323573590       -3.5465805573       -1.0151042314
 H         -0.6526371563       -1.8964715553       -1.4946733348
 H          0.7523461721       -1.9166033344        0.3627652932
 C          2.8337122528        0.5113275343       -1.7950171168
 O          3.0679351031        0.8032847757       -0.4416631028
 H          2.9517236303       -0.5590083838       -1.9993686058
 H          3.5685624948        1.0717060023       -2.3752106830
 H          1.8253252361        0.8130702349       -2.1004672030
 H          2.3760610182        0.3120576494        0.0986384972
  29
        -40.98222019
 C          1.7250466250       -1.4102430777       -1.5975336947
 O          0.9822508064       -0.5404379143       -0.8459710454
 H          2.8068291549       -1.2156195184       -1.4891486576
 H          1.5467384955       -2.4604736651       -1.3015553641
 H          1.4811452658       -1.3231645293       -2.6722095958
 C         -1.6378471045       -2.2217950394       -0.0027713560
 O         -1.5323650267       -1.1453014703       -0.9023837766
 H         -2.6993042459       -2.4429751261        0.1175001181
 H         -1.1991660481       -1.9732498296        0.9686361102
 H         -1.1304133599       -3.1108698879       -0.3953123148
 H         -0.5554416726       -0.8643080072       -0.9294815737
 C         -3.1799316763        1.0273420604        1.0790809392
 O         -3.2757830563        0.9758498246       -0.3241695117
 H         -2.1421806736        1.1391698046        1.4086669294
 H         -3.5971294835        0.1247788871        1.5397175600
 H         -3.7552033808        1.8942092531        1.4037079902
 H         -2.6917879492        0.2573546750       -0.6409336751
 C          0.9204952834        2.7667980259       -0.4879935452
 O          1.9339562433        1.9066867090       -0.9404642682
 H          1.3330090678        3.7770156931       -0.4951614407
 H          0.6062339188        2.5136012540        0.5310870071
 H          0.0413582772        2.7309437933       -1.1408183515
 H          1.5688547088        0.9703801175       -0.9360084198
 C          2.5899736896       -0.3397526815        2.0116005787
 O          1.3051080195       -0.8303099697        1.7312147458
 H          3.3659677127       -0.9983356028        1.6002737508
 H          2.6925191681       -0.3032691117        3.0972782908
 H          2.7365471579        0.6637268603        1.5984817903
 H          1.1572111801       -0.7444808053        0.7363015643
  29
        -40.98221226
 C          1.8202520361        1.1938661194       -1.6544972084
 O          1.0394594096        0.4261843664       -0.8333943681
 H          1.6506524598        0.9473470728       -2.7187802559
 H          1.6104596027        2.2716547764       -1.5271308655
 H          2.8947135713        1.0401889328       -1.4493962349
 C         -1.6390184187        2.1908401082       -0.4413022921
 O         -1.4781907364        0.9641819711       -1.1116024068
 H         -1.2342076324        2.1454888164        0.5745527433
 H         -2.7084229242        2.4029980081       -0.4031538352
 H         -1.1335371791        3.0005731639       -0.9807130108
 H         -0.4974693293        0.7063541150       -1.0454295321
 C         -3.1087159658       -0.8239903927        1.2425138790
 O         -3.1926156543       -1.0410872882       -0.1454583496
 H         -3.6818392218       -1.6174003703        1.7219369312
 H         -3.5344976947        0.1466932861        1.5203628500
 H         -2.0733093107       -0.8634869465        1.5955141996
 H         -2.6145100607       -0.3883885172       -0.5896472146
 C          2.3913583749        0.6286492614        2.1611528478
 O          1.1861008718        1.1554278634        1.6718758122
 H          2.4142995456        0.8191647139        3.2353594027
 H          3.2575007057        1.1131908798        1.6922334708
 H          2.4617835304       -0.4494237269        1.9810614611
 H          1.1106529006        0.8919359694        0.7000677218
 C          0.8705910557       -2.8847750350       -0.4583259227
 O          1.9675039784       -2.0262559007       -0.6356825555
 H          0.1766283983       -2.8324157192       -1.3045279061
 H          0.3169956160       -2.6453126477        0.4565988839
 H          1.2683207901       -3.8979559663       -0.3811943360
 H          1.6166451117       -1.0890357192       -0.7261875403
  29
        -40.98221077
 C          0.5668954976       -0.3746968804        2.2373802144
 O          0.7020281111       -0.0736338789        0.9084792771
 H          1.2738284931        0.2064058505        2.8544519055
 H         -0.4518381563       -0.1514221051        2.6019298046
 H          0.7626457828       -1.4457636589        2.4325776482
 C         -0.8581032251       -2.6458273147       -0.3712120213
 O         -1.0859009715       -1.2676389249       -0.5133896635
 H         -1.5894510159       -3.1620169934       -0.9945159091
 H         -0.9828894327       -2.9666968911        0.6696830176
 H          0.1509145967       -2.9148591605       -0.7013139262
 H         -0.3851045616       -0.7673822365        0.0384918661
 C         -3.6074150724        1.0593426973       -0.4885506748
 O         -3.6630808525       -0.2818510707       -0.0654794654
 H         -4.5986676487        1.4823329557       -0.3259084585
 H         -3.3527058713        1.1308914857       -1.5512352203
 H         -2.8718919539        1.6327833439        0.0853207268
 H         -2.7768586471       -0.6763309204       -0.1980294240
 C          3.0339624242       -1.0567019228       -1.2099716144
 O          3.1478524713       -0.3583903730        0.0013380434
 H          2.3693756958       -0.5407455245       -1.9116828338
 H          2.6508385957       -2.0727434866       -1.0519858302
 H          4.0347058816       -1.1176147227       -1.6405178215
 H          2.2227818411       -0.2436206638        0.3816112433
 C          1.1620036723        2.7136309123       -0.7659093518
 O          0.4999125586        2.5085949139        0.4554430620
 H          2.1850969178        2.3235752668       -0.7352908203
 H          1.1904418711        3.7905267555       -0.9390608374
 H          0.6273276523        2.2298693396       -1.5924943518
 H          0.5451667895        1.5259671047        0.6589221909
  29
        -40.98219968
 C          0.1833972698       -1.1701732270        1.6686023837
 O          0.5268460037       -0.3038211271        0.6671607506
 H         -0.4666556090       -0.6826262482        2.4179357497
 H         -0.3624293047       -2.0480086073        1.2774630598
 H          1.0750482338       -1.5449490765        2.2024138895
 C          2.4351182531        2.3491268421        0.2733305166
 O          2.3512441314        1.4529246313        1.3505979474
 H          1.5045815383        2.9163672274        0.1526011523
 H          2.6478382175        1.8272030885       -0.6664641903
 H          3.2499782352        3.0403752423        0.4942851506
 H          1.6323142962        0.7834505989        1.1344557343
 C         -4.3565641968       -0.2767427429        0.9353355809
 O         -4.2466857633        0.2032604447       -0.3819889209
 H         -5.4212306518       -0.3516141850        1.1558938805
 H         -3.8863350788        0.4055107090        1.6516155287
 H         -3.8956625316       -1.2646723096        1.0424940720
 H         -3.2986887537        0.2836501050       -0.5989094527
 C         -0.9150327037        0.5604418298       -2.1226448843
 O         -1.4688899558        0.3630799835       -0.8448542013
 H         -0.2514107493       -0.2637959316       -2.3991532157
 H         -0.3428125380        1.4945897219       -2.1601867545
 H         -1.7428205186        0.6183112359       -2.8307392405
 H         -0.7120359920        0.1251433362       -0.2126434307
 C          3.2620914375       -1.6710242470       -0.5200671152
 O          2.0410906872       -1.4027726941       -1.1582453894
 H          3.6517254671       -0.7849066230       -0.0075523940
 H          3.9680993306       -1.9828397352       -1.2914299140
 H          3.1575651148       -2.4778912089        0.2171204437
 H          1.4217821056       -0.9937265333       -0.4736628559
  29
        -40.98219351
 C         -1.7192716898       -1.4384260238       -1.5811517727
 O         -0.9675686718       -0.5523736025       -0.8583318707
 H         -1.4547144407       -1.4084862875       -2.6540813490
 H         -1.5721292229       -2.4776983924       -1.2333975554
 H         -2.7976234754       -1.2128157633       -1.5016473563
 C          1.6134496815       -2.2273599479        0.1092847963
 O          1.5369049221       -1.2021658852       -0.8512035283
 H          1.1664162510       -1.9175220956        1.0590734332
 H          2.6695984904       -2.4573891574        0.2565232571
 H          1.0970769942       -3.1295862815       -0.2393029016
 H          0.5654030877       -0.9081242251       -0.9072186102
 C          3.1662000965        1.0572129324        1.0369862925
 O          3.3031919407        0.9217675115       -0.3572310411
 H          3.7451207447        1.9334221348        1.3281104730
 H          3.5548226706        0.1774905950        1.5621335503
 H          2.1210104527        1.2031372207        1.3272535696
 H          2.7166631963        0.1949217272       -0.6491391106
 C         -2.6467184883       -0.2864099108        1.9506179293
 O         -1.3377567969       -0.7377142239        1.7204219911
 H         -2.8188790841        0.6964459987        1.4989105780
 H         -2.7789119594       -0.2164840388        3.0315059361
 H         -3.3870661196       -0.9873616424        1.5434410772
 H         -1.1694243977       -0.6886852248        0.7257762779
 C         -0.8863214125        2.7401864460       -0.4567327265
 O         -1.8714450613        1.9105369037       -1.0165377182
 H         -0.6462665532        2.4393185549        0.5693236081
 H         -1.2898789539        3.7539248140       -0.4481527654
 H          0.0359465599        2.7237143936       -1.0481401927
 H         -1.5248464576        0.9679524718       -0.9983418570
  29
        -40.98219279
 C          0.4015542558       -0.0987486494        2.2009233078
 O          0.7879680719       -0.0769507757        0.8892317794
 H          1.2587857199       -0.2933751696        2.8695188259
 H         -0.0456554852        0.8635203833        2.5105641615
 H         -0.3483250679       -0.8895626287        2.3891715186
 C         -1.0239906699        2.1180718349       -0.6620405018
 O         -1.0529094233        0.7142788860       -0.7329813324
 H         -0.0055079026        2.5003977608       -0.7738630731
 H         -1.4221994445        2.4747568028        0.2964008843
 H         -1.6463598440        2.4985445807       -1.4735376767
 H         -0.3469561054        0.3559683482       -0.0909582850
 C         -4.1427417495       -0.0722225778        0.3492071011
 O         -3.5190233757       -0.6283707144       -0.7823736335
 H         -4.2810939353        1.0088618606        0.2385659152
 H         -3.5644539799       -0.2602650342        1.2605426896
 H         -5.1174807628       -0.5510208413        0.4400625974
 H         -2.6286569952       -0.2327061868       -0.8642801323
 C          1.0876727200       -2.8324379707       -0.9075401691
 O          1.9074273132       -2.3243116962        0.1131039670
 H          0.0755265326       -3.0441271445       -0.5429186976
 H          1.5459927894       -3.7603712651       -1.2529813365
 H          1.0101608967       -2.1323749623       -1.7466571933
 H          1.5016539385       -1.4618787400        0.4321246995
 C          3.2342933855        1.2524727249       -0.8385535162
 O          2.5345308390        1.7733000830        0.2619335930
 H          3.6813608727        0.2802301067       -0.6055420234
 H          4.0231732735        1.9653494504       -1.0840370915
 H          2.5759780928        1.1303441127       -1.7074009442
 H          1.8611086018        1.0812426341        0.5463041732
  29
        -40.98218980
 C         -0.3807050301        0.4227724323       -1.9819864481
 O         -0.7165856851        0.1237841409       -0.6906537132
 H          0.1048398519        1.4136777382       -2.0567265123
 H          0.3195722550       -0.3206725486       -2.4030091039
 H         -1.2718291225        0.4429828620       -2.6360066994
 C         -2.8729419632       -2.2920328339       -0.0486287285
 O         -1.5001002936       -2.3545067693       -0.3364182017
 H         -3.1898894836       -3.3006425405        0.2215709264
 H         -3.4484529990       -1.9546674228       -0.9196030894
 H         -3.0786477490       -1.6099169354        0.7828936449
 H         -1.1787761692       -1.4143721289       -0.4961447240
 C          4.1185113594        0.0159494195       -0.9377267375
 O          4.0053361731        0.1995545058        0.4518526206
 H          3.6378965563        0.8305805346       -1.4909712490
 H          3.6711597227       -0.9319785727       -1.2562141683
 H          5.1837033957        0.0057230920       -1.1686163300
 H          3.0567227820        0.1903527945        0.6862794979
 C         -2.0088224014        2.8935176797        0.5491654270
 O         -2.6206755322        1.6692431944        0.2406322178
 H         -1.5750957573        3.3619477808       -0.3431363731
 H         -1.2149490940        2.7708551981        1.2949230410
 H         -2.7838912380        3.5463828567        0.9535613328
 H         -1.9122008606        1.0495114933       -0.1171932485
 C          0.8264911217       -0.8498979685        1.9824176108
 O          1.2470786088        0.0562610131        0.9916181360
 H          0.5178720943       -1.8027900010        1.5418964423
 H         -0.0157578675       -0.4419227311        2.5522873580
 H          1.6704552827       -1.0121881002        2.6540446586
 H          0.5023543666        0.1197715163        0.3029152733
  29
        -40.98218721
 C          0.1690571631       -1.5010205913        1.1968956968
 O          0.5033993218       -0.4482064223        0.3890227217
 H         -0.3189110979       -2.3119050778        0.6251314688
 H          1.0589068111       -1.9312898741        1.6894034100
 H         -0.5296846613       -1.1922033762        1.9956353615
 C          2.6672606174        2.0301183191        0.4583136403
 O          2.2770433647        1.1517634452        1.4831775737
 H          2.9616700851        1.4868134411       -0.4455932629
 H          3.5190082669        2.6005019965        0.8323755069
 H          1.8574253142        2.7221414521        0.1976928839
 H          1.5646252954        0.5482062964        1.1110800253
 C         -4.4676127450       -1.0040193251        0.0293727312
 O         -4.0898396602        0.2747898778        0.4779353334
 H         -5.4682957136       -1.1919855274        0.4181913322
 H         -3.7853799897       -1.7763556697        0.4013015796
 H         -4.4872069402       -1.0533085886       -1.0642731529
 H         -3.1983620028        0.4659163756        0.1228044815
 C         -1.1986988892        1.8938630710       -1.1360902474
 O         -1.5810413065        0.6117719972       -0.7068721824
 H         -0.3632894749        1.8392757387       -1.8411207413
 H         -0.9037466511        2.5232784657       -0.2887795053
 H         -2.0619662858        2.3408565982       -1.6312833305
 H         -0.7705559206        0.1726340303       -0.2720136758
 C          3.3025342888       -1.7574830583       -0.7148718833
 O          2.2925843085       -1.0895955573       -1.4245190763
 H          2.9531346438       -2.7284631067       -0.3407022913
 H          3.6556068228       -1.1648840755        0.1367556587
 H          4.1295015488       -1.9196612530       -1.4080463656
 H          1.5639781905       -0.8477711348       -0.7725253924
  29
        -40.98218702
 C         -0.4454454420        0.4184574951        2.0326300011
 O         -0.8853055588        0.1291257646        0.7691378996
 H         -0.1706433754       -0.4984443302        2.5851053466
 H          0.4438343800        1.0736165509        2.0166886514
 H         -1.2268445170        0.9332664829        2.6206878491
 C         -3.0648889281       -2.0372391739       -0.4584869715
 O         -2.9173825298       -1.5385199886        0.8447098002
 H         -2.1663517148       -2.5750422126       -0.7842239006
 H         -3.2692123539       -1.2328012482       -1.1743100213
 H         -3.9090683878       -2.7285450520       -0.4431274196
 H         -2.1503698401       -0.8889157064        0.8392287672
 C          3.9524784118       -1.1285069195        0.7007874611
 O          3.5554104696       -0.0573264873       -0.1208815209
 H          3.3133322119       -1.2113666048        1.5864347600
 H          4.9760451929       -0.9236760591        1.0140180019
 H          3.9217684905       -2.0788936216        0.1578360487
 H          2.6341564608       -0.2265789715       -0.4070163448
 C          0.4769913715       -0.5267926947       -2.0979239988
 O          0.9523769011       -0.7697653649       -0.7962917368
 H          0.1725697158        0.5164340938       -2.2232013606
 H         -0.3828015019       -1.1664318104       -2.3241616907
 H          1.2892581903       -0.7560540420       -2.7892463605
 H          0.2378565346       -0.4470438564       -0.1418591830
 C         -0.4697098512        3.2609533697       -0.2175027627
 O         -1.3519445599        2.2735864698       -0.6811279953
 H         -0.6785992961        3.5293278098        0.8255422850
 H         -0.6135084342        4.1402455237       -0.8473946242
 H          0.5754311530        2.9359144055       -0.2895018504
 H         -1.2195580040        1.4441290819       -0.1258951989
  29
        -40.98218243
 C         -0.1632462949        0.3503708764        1.9677088480
 O         -0.7572383245        0.1478996364        0.7514486496
 H         -0.7990162689        0.9692336202        2.6264395163
 H          0.0194573982       -0.6050872213        2.4925894942
 H          0.8092864371        0.8645110369        1.8669096498
 C          0.2742413649       -0.6868763226       -2.2107789972
 O          0.8029696900       -0.9956339929       -0.9441156521
 H          1.0004097019       -1.0161059214       -2.9554366637
 H          0.0990985504        0.3875342847       -2.3185474531
 H         -0.6742371221       -1.2098011018       -2.3739452038
 H          0.1874858225       -0.5773068730       -0.2429271521
 C          3.6455826130       -1.1827463994        0.8442658429
 O          3.4268275870       -0.3784726507       -0.2886140695
 H          3.5662850718       -2.2469187004        0.5982594649
 H          2.9287061978       -0.9550254363        1.6408865528
 H          4.6542687080       -0.9669048272        1.1961485401
 H          2.5142720100       -0.5495951585       -0.6036052365
 C         -0.0450445392        3.2423625624       -0.2088719826
 O         -1.0268048235        2.3503925357       -0.6657987873
 H         -0.1206478853        4.1424836056       -0.8209411597
 H          0.9630434443        2.8228620852       -0.3127720268
 H         -0.2029389940        3.5099755151        0.8431986918
 H         -0.9678562334        1.5065435919       -0.1208299061
 C         -3.3326806660       -1.6378040929       -0.3028127644
 O         -2.9965001730       -1.2108859147        0.9910075718
 H         -4.2631679187       -2.2020180861       -0.2222486069
 H         -2.5549324913       -2.2861525872       -0.7237457634
 H         -3.4818944718       -0.7880517197       -0.9787101887
 H         -2.1466547441       -0.6787213301        0.9262725824
  29
        -40.98217881
 C          1.5555454981       -0.6472730782        1.9480667077
 O          0.9705289285       -0.1917881202        0.7988960429
 H          0.8597539475       -0.5995363025        2.8057608672
 H          1.8889341611       -1.6971033032        1.8489167350
 H          2.4449229927       -0.0470842894        2.2128091784
 C         -1.2743100080       -2.6022942898        0.9359162496
 O         -1.0584911097       -1.5775856022        0.0003289782
 H         -2.1271286236       -3.1851810126        0.5857576417
 H         -1.4990398466       -2.1970083342        1.9289854407
 H         -0.3991228511       -3.2569278895        1.0152397559
 H         -0.2642733792       -1.0166946278        0.3100069476
 C         -2.6733020938        1.3418959108       -0.9081676230
 O         -3.2386128571        0.1082083124       -0.5290054483
 H         -3.4980752432        2.0460669589       -1.0173775426
 H         -2.1441358203        1.2570217195       -1.8641820929
 H         -1.9738282221        1.7156347661       -0.1543222759
 H         -2.5062404488       -0.5176623157       -0.3568822186
 C          1.8814116662       -1.2748854805       -2.1587873000
 O          2.4858238935       -0.3036162797       -1.3442430902
 H          1.9809385192       -2.2777994175       -1.7242956099
 H          2.3944211352       -1.2515561723       -3.1215394906
 H          0.8163186265       -1.0697487522       -2.3069909527
 H          1.9438401595       -0.2350045277       -0.5009614076
 C          1.0012665944        3.0434781635        0.1920507628
 O          0.1193540528        2.2800002592        0.9737140208
 H          2.0094951580        3.0548489320        0.6241125236
 H          0.6092552382        4.0613995736        0.1685341623
 H          1.0696417961        2.6559910340       -0.8296696046
 H          0.4258912013        1.3219010546        0.9340645391
  29
        -40.98217840
 C         -0.5188850646       -0.1741535285        2.1534385351
 O         -0.7301588460        0.1681966748        0.8441323381
 H          0.5580021434       -0.2543352956        2.3827887200
 H         -0.9462539665        0.5791557587        2.8379517797
 H         -0.9864233333       -1.1458943955        2.3991826078
 C          0.2092381262        2.6804247880       -1.0985382251
 O          0.6040565915        2.3344464321        0.2038187856
 H          0.3850054575        1.8579609263       -1.8007067002
 H          0.8096665172        3.5415528262       -1.3960387989
 H         -0.8524401076        2.9510822950       -1.1343186561
 H          0.0797343165        1.5201020714        0.4772038701
 C          3.3637337047        0.1395691800        0.3825103722
 O          3.2685622532       -0.7131033471       -0.7338935913
 H          3.1771146872       -0.4068295028        1.3155072153
 H          2.6558337779        0.9717013721        0.3227887667
 H          4.3812598834        0.5297124078        0.3981053072
 H          2.3332734728       -0.9858160186       -0.8259564402
 C         -3.4814398043       -0.4296889324       -0.8726736453
 O         -3.2857992628        0.3740243595        0.2605064425
 H         -4.5238811762       -0.3127080805       -1.1728506426
 H         -3.2901666152       -1.4873169018       -0.6511799311
 H         -2.8303362855       -0.1264441121       -1.6998479513
 H         -2.3137558592        0.3237440605        0.5118091589
 C          0.1552890600       -2.7033552654       -0.4647115768
 O          0.5464530466       -1.3881162134       -0.7599035250
 H         -0.9256544495       -2.8312273855       -0.5874049515
 H          0.4249377760       -2.9809291667        0.5614343114
 H          0.6756884072       -3.3611916850       -1.1620897954
 H          0.0434378018       -0.7532042362       -0.1332235177
  29
        -40.98217435
 C          0.5110699822        0.2123453277       -2.1218510867
 O          0.5910036304        0.0437741254       -0.7666435562
 H         -0.2861709160        0.9287643812       -2.3938453195
 H          1.4588857017        0.5988421569       -2.5378582041
 H          0.2923358739       -0.7389941168       -2.6400836311
 C          2.9442046224        2.1458211234        0.0894352019
 O          1.5955348965        2.1332275459        0.4770750269
 H          3.4302001339        1.1838504603        0.2867878053
 H          3.4387768949        2.9257381731        0.6703734196
 H          3.0516078591        2.3731501848       -0.9792066472
 H          1.1514613267        1.3548679478        0.0230480880
 C         -3.3339678800        1.7438954601        0.8754506808
 O         -3.7122810429        0.6529236106        0.0709249729
 H         -2.4162916653        2.2158553966        0.5087661114
 H         -3.1739801634        1.4359533058        1.9139485055
 H         -4.1507768465        2.4643569867        0.8337244351
 H         -2.9819779224        0.0007747141        0.0862282397
 C          2.0495234780       -1.7218042201        1.5327864577
 O          2.2565401998       -1.7566642031        0.1437720611
 H          2.7142931650       -2.4653618440        1.9752165411
 H          1.0119322295       -1.9633738292        1.7891303013
 H          2.2817904331       -0.7343083694        1.9473156693
 H          1.6419937605       -1.0725838381       -0.2659793922
 C         -1.5761077976       -2.3462465385       -0.4019508330
 O         -1.5218680233       -1.0761889156        0.1969683250
 H         -1.7813286600       -2.2707606359       -1.4766826135
 H         -2.3854991435       -2.8977688048        0.0784556391
 H         -0.6352653640       -2.8886467747       -0.2649661214
 H         -0.6984454045       -0.5912614269       -0.1632920528
  29
        -40.98216573
 C         -0.7058425210       -0.5426514043        2.0361471992
 O         -0.6849282599       -0.0774471786        0.7504831920
 H          0.1647434253       -1.1901713178        2.2492552367
 H         -0.6866220560        0.2841634175        2.7685163488
 H         -1.6160124476       -1.1384446067        2.2366718596
 C         -1.1423010673       -3.1198185102       -0.4910323868
 O         -0.6350337535       -1.9571933435       -1.0885363925
 H         -2.1671422522       -2.9732226928       -0.1284233158
 H         -0.5195728203       -3.4450384218        0.3515786379
 H         -1.1430377726       -3.8987330855       -1.2550155895
 H         -0.6342330319       -1.2216198743       -0.4018650531
 C          3.6337002960       -0.8986780670       -0.2259860538
 O          3.8361464353        0.4829773858       -0.0612901207
 H          2.9745271699       -1.1129638405       -1.0738751198
 H          3.1986696971       -1.3507753789        0.6723778593
 H          4.6125879870       -1.3413519404       -0.4103357431
 H          2.9660884436        0.9060493401        0.0907431894
 C          0.8064064436        2.3861403396       -0.7532697244
 O          1.2678533230        1.5552382633        0.2847864933
 H          0.6989013873        1.8243779805       -1.6882706358
 H          1.5467037621        3.1757224044       -0.8887062921
 H         -0.1610900388        2.8288156690       -0.4998062742
 H          0.5282304625        0.8890791254        0.4896649491
 C         -3.4403398965        0.9943428977       -0.7139565119
 O         -2.6025073922        1.6287558006        0.2163073169
 H         -2.8760663863        0.6246258441       -1.5766029650
 H         -4.1685375959        1.7351125362       -1.0480539799
 H         -3.9733258878        0.1490983598       -0.2598332588
 H         -1.8633435303        0.9869552049        0.4529489310
  29
        -40.98216484
 C         -1.8975793251       -0.7646652472       -1.7194416837
 O         -1.0803702250       -0.1499715354       -0.8086081005
 H         -1.6647691744       -0.4450384320       -2.7515031139
 H         -1.7951966486       -1.8647202920       -1.6826540063
 H         -2.9599440632       -0.5247928138       -1.5334619307
 C          1.4432969182       -2.1703830118       -0.7788892930
 O          1.3829104392       -0.8344639350       -1.2160042628
 H          1.0519260949       -2.2740150896        0.2379852609
 H          2.4908124253       -2.4740932736       -0.8035385997
 H          0.8665370799       -2.8255675412       -1.4426000329
 H          0.4277139109       -0.5104314712       -1.0821874605
 C          3.2001671631        0.4644725671        1.3166801326
 O          3.3446948646        0.7945384694       -0.0439891552
 H          3.8766563946        1.1133291471        1.8727049721
 H          3.4686410776       -0.5813294791        1.5034158325
 H          2.1753968823        0.6279476612        1.6646250926
 H          2.6867982201        0.2782778721       -0.5520068484
 C         -2.5190077504       -1.1550792929        2.0039354277
 O         -1.2154139666       -1.3357573496        1.5191579182
 H         -2.5686946643       -1.6401870745        2.9800819730
 H         -3.2617000414       -1.6121358945        1.3379490386
 H         -2.7637149397       -0.0925038367        2.1164819021
 H         -1.1452262178       -0.8664356803        0.6276013461
 C         -0.7022482536        3.0566608359        0.0802223000
 O         -1.7445393707        2.3903450684       -0.5840739931
 H          0.2333849873        3.0079862923       -0.4876328566
 H         -0.5267015519        2.6342268682        1.0762682940
 H         -1.0062245819        4.0996425533        0.1828005533
 H         -1.4841068471        1.4259078117       -0.6852501167
  29
        -40.98216291
 C         -0.0561814390       -0.5821180973        2.0370867286
 O         -0.5595269246       -0.2385388694        0.8113361037
 H          0.4897034491       -1.5422667159        1.9945768024
 H          0.6444463304        0.1832254664        2.4156465273
 H         -0.8607402302       -0.6920384375        2.7849973912
 C         -2.1686010865       -2.2927601445       -1.2308326951
 O         -2.4774873942       -1.8648655079        0.0690187969
 H         -2.1472621261       -1.4530196420       -1.9353604272
 H         -2.9504095185       -2.9917198983       -1.5322667280
 H         -1.1974327612       -2.8000257037       -1.2680476261
 H         -1.7487115375       -1.2386609705        0.3716173826
 C          4.2378065358       -0.4682329378        0.6629762624
 O          4.0261614684        0.2878688441       -0.5033996937
 H          3.8745741879       -1.4949041432        0.5472084872
 H          3.7397073064       -0.0187231396        1.5293007336
 H          5.3135055783       -0.4843666115        0.8375390263
 H          3.0675609583        0.2948677503       -0.6948520319
 C          0.6994772012        1.2207291811       -1.7895811792
 O          1.2526393174        0.2231033514       -0.9688008228
 H         -0.1700309167        0.8390699328       -2.3362627506
 H          1.4685155019        1.5202085464       -2.5026642310
 H          0.3873731835        2.0905619788       -1.2026251410
 H          0.5651980125        0.0032543237       -0.2497281609
 C         -3.0106782718        1.8287085464        0.0913967941
 O         -1.8739630343        2.0286072764        0.8910804249
 H         -3.5502931147        0.9203790970        0.3792090664
 H         -2.7408379301        1.7502026915       -0.9691411361
 H         -3.6587238176        2.6955792727        0.2308453667
 H         -1.3382846819        1.1762367500        0.8758572842
  29
        -40.98215782
 C          0.5719714017       -0.5676228330       -2.0245941973
 O          0.6010259377       -0.0874585614       -0.7439496449
 H          1.5337621354       -1.0382396264       -2.3023708699
 H         -0.2175195812       -1.3303609284       -2.1540333014
 H          0.3771551566        0.2366342305       -2.7560302810
 C          1.8990351369       -2.7807694553        0.6492562646
 O          0.8112832705       -1.9922466528        1.0508628983
 H          1.7214161717       -3.2431639146       -0.3298925107
 H          2.0202995333       -3.5656732062        1.3973333733
 H          2.8230943340       -2.1930066282        0.5929813973
 H          0.6994227367       -1.2472051235        0.3825821077
 C         -3.7592568029       -1.1246663434        0.0218399548
 O         -3.9249361742        0.2379543894        0.3266972961
 H         -2.9531852125       -1.5753453263        0.6106056134
 H         -3.5375723134       -1.2721552218       -1.0412115179
 H         -4.7003493633       -1.6188855855        0.2631376171
 H         -3.0801280745        0.6980586150        0.1447334758
 C         -0.9559364671        2.2963015217        0.8181625777
 O         -1.4287199475        1.4194647685       -0.1762462300
 H         -0.0358750086        2.7928638359        0.4969230609
 H         -0.7561564677        1.7592191488        1.7523747601
 H         -1.7340459530        3.0412786932        0.9889955190
 H         -0.6639710229        0.7963292384       -0.4164923809
 C          3.3405856267        1.2093747942        0.5406627975
 O          2.4207775693        1.7557693545       -0.3664393728
 H          3.8875694697        0.3674632673        0.0966393668
 H          2.8463465658        0.8592707900        1.4535409948
 H          4.0498753489        1.9986671754        0.7947232159
 H          1.7119127868        1.0607622025       -0.5434537161
  29
        -40.98213825
 C          0.7096411807        0.2920609377       -2.0127275293
 O          0.7590792518        0.0837357393       -0.6605944249
 H         -0.0956006497        0.9990889931       -2.2851448140
 H          1.6603686361        0.7106564040       -2.3904737280
 H          0.5267849591       -0.6472811273       -2.5644441595
 C          2.2022114937       -1.9615789037        1.4740658044
 O          2.2796434525       -1.9240398452        0.0721643358
 H          2.7341642630       -2.8569121835        1.7999676062
 H          1.1633195494       -2.0106976128        1.8176049321
 H          2.6715800100       -1.0793327220        1.9247101218
 H          1.7323320866       -1.1403922311       -0.2429533773
 C         -3.4854276343        1.4581159571        0.8600288369
 O         -3.6711172735        0.4158593853       -0.0675349733
 H         -4.3599738386        2.1045132795        0.7864226091
 H         -2.5852603066        2.0403081978        0.6369302305
 H         -3.4046767992        1.0715957110        1.8813125202
 H         -2.8861196228       -0.1678976456       -0.0254614125
 C         -1.3191572648       -2.3998393316       -0.4740702863
 O         -1.3599030935       -1.1424569382        0.1539560227
 H         -0.3474257875       -2.8819382803       -0.3323751260
 H         -1.5105216322       -2.3115358972       -1.5506129058
 H         -2.0991140100       -3.0145997651       -0.0223629570
 H         -0.5396728961       -0.6132820425       -0.1464575181
 C          2.4534112473        2.7976129902        0.1253193562
 O          1.2196609348        2.3435084187        0.6141388304
 H          2.4059916459        3.0110244024       -0.9501609751
 H          3.2507788342        2.0650120459        0.2972388326
 H          2.6911411664        3.7180549218        0.6607339452
 H          1.0037145366        1.4722784395        0.1620924576
  29
        -40.98213283
 C         -0.6522215261        0.0620738504        1.8939544010
 O         -0.7364022230       -0.3500131806        0.5898144969
 H          0.3940043957        0.2252244604        2.2027314384
 H         -1.1955682805        1.0120946924        2.0558573225
 H         -1.0868556207       -0.6880961784        2.5785722958
 C          0.9916054474       -2.3843951148       -1.3124246125
 O          0.9213576778       -2.3278369912        0.0902779019
 H          1.7670951939       -3.1090454136       -1.5648881866
 H          1.2522191308       -1.4088148249       -1.7358045482
 H          0.0372642499       -2.7088493147       -1.7436560937
 H          0.2604090705       -1.6095885828        0.3250549862
 C          3.4797767339        0.1851881528        0.5072795466
 O          2.8941610064        1.4597701999        0.6423692603
 H          3.8954830671        0.0481310314       -0.4971647585
 H          2.7574563324       -0.6142994562        0.6984043427
 H          4.2844174133        0.1270884731        1.2401911274
 H          2.1016016936        1.4822763397        0.0682835105
 C         -0.2304574478        2.2360505806       -1.3661279378
 O          0.6162488910        1.2012482524       -0.9400218466
 H          0.3565800727        2.8921677796       -2.0106612133
 H         -0.6125830286        2.8151346142       -0.5171553762
 H         -1.0801390350        1.8397721103       -1.9325143103
 H          0.0741342636        0.5703718790       -0.3370674618
 C         -3.9065439803        0.4088863771        0.1241243969
 O         -3.2198834298       -0.7745095644       -0.1845993913
 H         -3.8907853117        0.6144835051        1.2017212516
 H         -4.9401741326        0.2732157300       -0.1975078934
 H         -3.4779959557        1.2719553011       -0.3994643745
 H         -2.2613436788       -0.6631870311        0.0947714351
  29
        -40.98213273
 C          0.4413912475       -0.0379313992       -2.1441498536
 O          0.7584209285       -0.0911831229       -0.8151467292
 H          1.3057239605       -0.3124842548       -2.7758351613
 H         -0.3810408700       -0.7329679302       -2.3942937446
 H          0.1219547301        0.9760064108       -2.4467360972
 C          3.7180412286        0.7570801770        0.3826884374
 O          2.6727661518        1.5529996452       -0.1110772106
 H          3.3878891323        0.1377920526        1.2240729446
 H          4.5046717024        1.4341715537        0.7196261884
 H          4.1190722977        0.0950411708       -0.3938894786
 H          1.9306347982        0.9379517031       -0.4043700137
 C         -3.9482531273       -0.2556964427       -0.6501027403
 O         -3.7688028368        0.2327255690        0.6555511836
 H         -5.0136109229       -0.4512094783       -0.7710415839
 H         -3.3917682865       -1.1855972993       -0.8119911258
 H         -3.6287219870        0.4751993105       -1.4012350644
 H         -2.8192801213        0.4317264692        0.7815473052
 C          0.4973686749       -2.7512669505        1.1056113852
 O          1.3947769716       -2.4851079076        0.0592546419
 H         -0.5315263611       -2.8438969637        0.7374166978
 H          0.5183305125       -1.9625112587        1.8648908751
 H          0.8025088783       -3.6968788814        1.5565215096
 H          1.1744766089       -1.5764408240       -0.3093433985
 C         -0.7044675330        2.2177149020        0.9418341392
 O         -1.0370173482        0.8601967200        0.7813273564
 H         -0.9404891102        2.7912740136        0.0366762765
 H          0.3596705214        2.3414286816        1.1593844631
 H         -1.2969420272        2.6014675904        1.7734630982
 H         -0.3611024021        0.4497828491        0.1408644729
  29
        -40.98213092
 C         -1.2714175760        0.4167187142        2.2883547617
 O         -0.9707048826        0.0840302743        0.9939004121
 H         -1.2875257574        1.5115313440        2.4333476957
 H         -2.2630847735        0.0299843582        2.5817094056
 H         -0.5311620895       -0.0024553721        2.9935265171
 C         -2.6391336642        0.5426047135       -1.8247157528
 O         -2.4513485828        1.3899512195       -0.7228267976
 H         -1.6823351089        0.2562659717       -2.2776589813
 H         -3.2312143513        1.0943652529       -2.5567849224
 H         -3.1775474626       -0.3695570688       -1.5409471056
 H         -1.9013182450        0.8911921852       -0.0390534364
 C          3.9433984697       -0.6857099351        0.0045560902
 O          3.2043176569       -0.1901099082       -1.0857331337
 H          4.7539612646       -1.2850604018       -0.4094206957
 H          3.3250896486       -1.3130639268        0.6552545993
 H          4.3634835555        0.1294910004        0.6032255110
 H          2.4575380903        0.3282348247       -0.7263537833
 C         -0.7267852782       -2.8750378394       -0.5680965434
 O         -1.2247864010       -2.5212388175        0.6959404160
 H          0.3384505455       -2.6376615897       -0.6639877190
 H         -1.2691219956       -2.3633674108       -1.3711599035
 H         -0.8640014050       -3.9524936053       -0.6733442569
 H         -1.1185283814       -1.5286649732        0.8115001244
 C          0.8502011870        2.5504889007       -0.0711276356
 O          1.2232644782        1.2379180025        0.2679663005
 H         -0.0004096338        2.5599822249       -0.7586695479
 H          1.7106860829        3.0222005222       -0.5477717117
 H          0.5766881699        3.1224589836        0.8238729654
 H          0.3845151424        0.7405825718        0.5662786739
  29
        -40.98213019
 C         -0.4199115285       -0.3174151169       -2.0547097281
 O         -0.5472515258       -0.0597778859       -0.7169453581
 H          0.3526406685       -1.0845796550       -2.2472178409
 H         -1.3673558170       -0.6854525206       -2.4875989178
 H         -0.1342447912        0.5884417790       -2.6197947791
 C         -2.3216873424        1.6814881343        1.3852919903
 O         -2.3720689757        1.6793191454       -0.0182773411
 H         -3.0997788313        2.3629459792        1.7329991044
 H         -1.3474893043        2.0273078173        1.7501546872
 H         -2.5036570818        0.6818953215        1.7949820562
 H         -1.6799064289        1.0232548733       -0.3425143259
 C          3.4738376309       -1.6281825022        0.8760998330
 O          3.7721296127       -0.5726465651       -0.0057828617
 H          4.2889864787       -2.3471633599        0.7947623915
 H          2.5309584736       -2.1188476207        0.6121669710
 H          3.4029517692       -1.2743858404        1.9099165203
 H          3.0355254034        0.0706775266        0.0385054028
 C          1.5292599410        2.3987330411       -0.2958406490
 O          1.5473687598        1.0999648005        0.2399825316
 H          0.5739760514        2.8952579996       -0.0987668896
 H          1.6958665855        2.3844556986       -1.3798155317
 H          2.3343048024        2.9587715844        0.1820337384
 H          0.7310566550        0.6005370104       -0.1153968120
 C         -2.8728170723       -2.2218934940        0.0605215954
 O         -1.5951303837       -2.0694166112        0.6204908446
 H         -2.8154701336       -2.5756025037       -0.9771067740
 H         -3.4341423962       -1.2808219899        0.0731601897
 H         -3.4006199583       -2.9645356175        0.6608198019
 H         -1.1334781531       -1.3190687280        0.1372034541
  29
        -40.98211830
 C          1.3363267765        1.1782151087       -1.9068804910
 O          0.7718255656        0.5790786242       -0.8141681792
 H          1.0228487429        0.6844376637       -2.8453484729
 H          1.0492952106        2.2430948008       -1.9819593544
 H          2.4395411292        1.1409889703       -1.8647636852
 C          1.0104580851        0.5542610164        2.4474232289
 O          1.5944838341        1.4346379066        1.5214253045
 H          1.2497331728       -0.4891648858        2.2165508571
 H         -0.0809410483        0.6580278290        2.4663474200
 H          1.4117538812        0.8097026566        3.4294598427
 H          1.2913954017        1.1533599080        0.6036606597
 C         -2.7396717020       -2.3192132741       -0.0390479089
 O         -3.2283995061       -1.1220315197        0.5170557438
 H         -3.2946337254       -3.1326592810        0.4282405070
 H         -1.6708924721       -2.4499149128        0.1594910973
 H         -2.8983243532       -2.3483050841       -1.1223439322
 H         -2.7375818077       -0.3776832502        0.1138399989
 C          3.0506908058       -1.7135532148       -0.2852776334
 O          1.6587857585       -1.8577359710       -0.3930619001
 H          3.4502310151       -2.6757387870        0.0388471369
 H          3.3213248232       -0.9447318736        0.4472813242
 H          3.5006842657       -1.4458198095       -1.2501689327
 H          1.2678098409       -0.9507217813       -0.5832794300
 C         -1.9420430263        2.2439812008       -0.2066934884
 O         -1.7804784861        0.9437668306       -0.7140547477
 H         -1.5655961114        2.9916950626       -0.9146231406
 H         -1.4137792291        2.3714748723        0.7437514978
 H         -3.0098513572        2.4027526291       -0.0511899968
 H         -0.7800820343        0.7548462977       -0.7794625770
  29
        -40.98211790
 C         -0.2243974343       -0.0707966289       -2.0672510498
 O         -0.7216491410       -0.0964410655       -0.7937520116
 H          0.6181005646       -0.7765976620       -2.1887469110
 H         -0.9965835478       -0.3518772995       -2.8056935590
 H          0.1430519279        0.9348607475       -2.3417362961
 C         -0.5299586380       -2.8688912344        0.9676221552
 O         -1.4658053501       -2.4955484170       -0.0110049687
 H          0.4689263694       -3.0065919783        0.5356800056
 H         -0.8699039452       -3.8153104299        1.3908719965
 H         -0.4580445929       -2.1191995686        1.7624177491
 H         -1.2125556068       -1.5820779058       -0.3420867012
 C          3.8132078090        0.2421982793       -0.7297462993
 O          3.5921025933       -0.2016132496        0.5856835709
 H          4.8088860590       -0.0958407540       -1.0162451579
 H          3.7712497120        1.3353070058       -0.7959438417
 H          3.0774210724       -0.1764792850       -1.4252316522
 H          2.6798777941        0.0462928542        0.8400025533
 C         -3.6296210780        0.9730796215        0.3444901248
 O         -2.6143730766        1.6616961022       -0.3379701183
 H         -4.4220549210        1.6942163498        0.5511822001
 H         -3.2651088850        0.5554131288        1.2900788486
 H         -4.0345199730        0.1530368881       -0.2594250763
 H         -1.8807710203        1.0036172943       -0.5409599316
 C          0.7256440834        2.0369564107        1.1950308125
 O          0.9631412573        0.6651279030        0.9999026772
 H         -0.3316142270        2.2314741373        1.3955728238
 H          1.0201573738        2.6208142576        0.3142847689
 H          1.3236857856        2.3515169692        2.0516301689
 H          0.3139504462        0.3347864432        0.2844208247
  29
        -40.98209013
 C          1.8741087917       -1.1841868367        1.7760515154
 O          1.2057254762       -0.4779035916        0.8117957896
 H          1.7010775974       -2.2708454004        1.6774049015
 H          2.9636365824       -1.0170013576        1.7138672458
 H          1.5506139394       -0.8862506453        2.7900462766
 C          0.9350568328        2.8129837679        0.3562452723
 O          2.0172118016        2.0234665832        0.7754295049
 H          0.6076733902        2.5379625427       -0.6530625984
 H          1.2790272730        3.8484874736        0.3501431528
 H          0.0809888323        2.7207739052        1.0367406409
 H          1.7127743897        1.0656566637        0.8001692978
 C         -3.4305657154        0.9617973891       -0.8562836323
 O         -3.4158373874        0.7546075815        0.5356008008
 H         -4.2316423188        1.6717526946       -1.0605054873
 H         -3.6274378375        0.0300787882       -1.3975012581
 H         -2.4817710288        1.3784764561       -1.2098771905
 H         -2.6873223377        0.1383030356        0.7435615671
 C         -1.3711528021       -2.3029577423        0.0994874276
 O         -1.3057824772       -1.0913769651        0.8091516894
 H         -0.8967476761       -2.2169877635       -0.8833516082
 H         -2.4259896191       -2.5530735192       -0.0229319057
 H         -0.8746595925       -3.1097861139        0.6514304049
 H         -0.3301263077       -0.8020282711        0.8396825926
 C          1.8095686814       -0.1521384032       -2.4000089907
 O          1.7458359432       -1.3081324060       -1.6075754043
 H          2.1176961693       -0.4629739093       -3.3996459033
 H          2.5348761404        0.5672671901       -2.0042353553
 H          0.8315698676        0.3412840116       -2.4637318459
 H          1.5491391999       -1.0178078280       -0.6612535290
  29
        -40.98208852
 C         -1.9744316969       -0.8431630394       -1.8094890810
 O         -1.2389385500       -0.3167710855       -0.7809696846
 H         -3.0454034212       -0.5966644523       -1.7046602739
 H         -1.6382514078       -0.4507464035       -2.7867296804
 H         -1.8910262736       -1.9439771921       -1.8471507878
 C         -0.6561341274        2.9363458732       -0.3684902170
 O         -1.8562560676        2.2140930606       -0.4500790556
 H         -0.0787928852        2.6537255157        0.5197922825
 H         -0.9223172434        3.9922461021       -0.2990244589
 H         -0.0288257586        2.7797013267       -1.2533739047
 H         -1.6281673363        1.2413806720       -0.5698302295
 C          3.2143365665        0.9016672843        0.9657378851
 O          3.4597937489        0.5192930972       -0.3656147784
 H          4.0729133746        1.4898532588        1.2888607491
 H          3.1068548247        0.0298240819        1.6199814417
 H          2.3090891181        1.5129661681        1.0464189391
 H          2.6996161228       -0.0109230022       -0.6740933854
 C          1.2107409255       -2.4120242256       -0.4648146085
 O          1.2220057350       -1.0883672938       -0.9379344324
 H          2.2486373538       -2.7354738224       -0.3735887802
 H          0.6897584186       -3.0752097904       -1.1658183565
 H          0.7161951651       -2.4838508744        0.5090685336
 H          0.2667012980       -0.7370252170       -0.8994077345
 C         -1.6591176422       -0.4408639048        2.4872705427
 O         -1.7587212298       -1.4533004846        1.5201648267
 H         -2.3098010810        0.4073959001        2.2490311298
 H         -0.6290721313       -0.0739037951        2.5756802119
 H         -1.9657592881       -0.8754174074        3.4401686014
 H         -1.5730717518       -1.0368488834        0.6210525496
  29
        -40.98208079
 C          2.0989623749       -0.8504054328        1.6486042470
 O          1.2855734001       -0.2753554122        0.7076006561
 H          3.1644795719       -0.6699169516        1.4212703761
 H          1.9022447458       -0.4408666472        2.6560524578
 H          1.9523913493       -1.9437902944        1.6987201687
 C          0.7667032191        2.9873171480        0.2114304570
 O          1.9413793691        2.2605470102        0.4579676443
 H          0.2989659376        2.6835918611       -0.7325331793
 H          1.0495208705        4.0391832781        0.1465392724
 H          0.0358205792        2.8596592963        1.0179924766
 H          1.6959399264        1.2897221443        0.5495344581
 C         -3.1013120343        0.8641053688       -1.0347629573
 O         -3.3883077294        0.6299885547        0.3222126561
 H         -3.9695506246        1.3684305121       -1.4586732439
 H         -2.9275091405       -0.0721212037       -1.5759210023
 H         -2.2205037743        1.5047765560       -1.1529274864
 H         -2.6300534144        0.1546653968        0.7162188961
 C         -1.2810027649       -2.2482265666        0.8552646837
 O         -1.1852952225       -0.8822209114        1.1769532022
 H         -2.3388015948       -2.5144442632        0.8723786050
 H         -0.7456626197       -2.8616509835        1.5899767977
 H         -0.8645381233       -2.4544160234       -0.1356539423
 H         -0.2226180830       -0.5926476237        1.0139687755
 C          1.4887643297       -0.7648917477       -2.5855870755
 O          1.3531421234       -1.6590407482       -1.5131503168
 H          2.3898749605       -0.1492845743       -2.4852256714
 H          0.6207142580       -0.0996254950       -2.6643824005
 H          1.5626238741       -1.3640605420       -3.4947351172
 H          1.3377028763       -1.1231674688       -0.6579397188
  29
        -40.98206993
 C          1.2975953549        0.7083873165        1.9331489831
 O          1.0919306984        0.4308764489        0.6086455836
 H          1.5801761213       -0.1964374232        2.5007366642
 H          2.1104092583        1.4450620605        2.0673664479
 H          0.3895413462        1.1261963015        2.4069079133
 C          2.5362459004       -1.3206611342       -1.7731838255
 O          2.8438889065       -1.2399566648       -0.4049438494
 H          1.4924770614       -1.6140588377       -1.9310219601
 H          3.1938501894       -2.0771229117       -2.2045478885
 H          2.7055274776       -0.3623289960       -2.2770893466
 H          2.2162414999       -0.5702168506        0.0053653468
 C         -3.6963484645       -0.3655312570       -1.0505151476
 O         -3.3909217805       -0.3837410794        0.3237922574
 H         -4.7042354517        0.0381706567       -1.1445259748
 H         -3.6682323920       -1.3741774239       -1.4763469726
 H         -2.9980857089        0.2680364986       -1.6068827125
 H         -2.4721140651       -0.7059842883        0.4181490713
 C         -0.2225645390        3.3691244960       -0.1442888676
 O          0.7780527859        2.6371186485       -0.8014949789
 H         -0.3874009080        4.2782231276       -0.7246028843
 H          0.0830201060        3.6440963765        0.8731072362
 H         -1.1609774641        2.8063129163       -0.0826295119
 H          0.9205776376        1.7794185906       -0.2988983349
 C         -0.3260619742       -2.4621724547        0.9627084066
 O         -0.7661213650       -1.3195268229        0.2730152348
 H         -0.3464722370       -2.3022232401        2.0478796503
 H          0.6930693735       -2.7317554799        0.6696241327
 H         -1.0047140650       -3.2780498835        0.7090807091
 H         -0.0596589206       -0.5897551077        0.3902156791
  29
        -40.98205456
 C         -0.7449216242       -0.6334506806        2.1135505539
 O         -0.7290784584       -0.1411348923        0.8371303861
 H         -1.6246650462       -1.2794741333        2.2859311720
 H          0.1569234100       -1.2364949552        2.3278463404
 H         -0.7828842718        0.1786760319        2.8613751803
 C          0.5682340968        2.5217171467       -0.4762000952
 O          1.1207239838        1.6112202187        0.4417557832
 H          0.4055620701        2.0482204080       -1.4513296043
 H          1.2781892709        3.3424167700       -0.5874868285
 H         -0.3876854135        2.9126592552       -0.1147656141
 H          0.4189811902        0.8927309842        0.6170182846
 C          3.5570353174       -0.6664719886       -0.3787004624
 O          3.6952716558        0.7221022697       -0.2107911396
 H          3.2838818478       -1.1583257361        0.5618890607
 H          4.5241903181       -1.0434484576       -0.7111604466
 H          2.7981531227       -0.9084488426       -1.1306532169
 H          2.8270993344        1.0862300417        0.0594418008
 C         -3.1579425022        0.9440012280       -1.0982817400
 O         -2.9197160674        1.1905868496        0.2643725767
 H         -3.1345008251       -0.1271086949       -1.3228962588
 H         -2.4115720775        1.4430966156       -1.7280420535
 H         -4.1465868158        1.3443263923       -1.3285777087
 H         -2.0763760602        0.7046977374        0.5163528486
 C         -0.3954981207       -3.1752828394       -0.4747177410
 O         -0.9515219954       -2.0017488538       -1.0042151033
 H         -0.4896123650       -3.9477221741       -1.2395690870
 H         -0.9251693119       -3.4999002939        0.4296203572
 H          0.6646584338       -3.0438984017       -0.2270372636
 H         -0.8629416901       -1.2700889266       -0.3179727446
  29
        -40.98204292
 C         -1.8858916270        1.6745826148        1.2147418574
 O         -1.1419888370        0.6894166040        0.6209392464
 H         -1.5435972696        2.6803948853        0.9127652465
 H         -2.9527703470        1.5927721899        0.9410124122
 H         -1.8231471963        1.6179526440        2.3167237610
 C         -1.3971248429        0.0564838978       -2.6275306802
 O         -0.8264966327        1.1354572814       -1.9367868139
 H         -0.8902398623       -0.8860121984       -2.3884789794
 H         -1.2846914378        0.2614105150       -3.6933721700
 H         -2.4619035740       -0.0549140098       -2.3915011390
 H         -0.9499804595        0.9705698971       -0.9485025924
 C          2.6830096317       -1.4379546510       -0.8249790523
 O          3.1107563885       -1.0814171153        0.4663416983
 H          3.3722922131       -2.2003700722       -1.1876175251
 H          2.7006604040       -0.5805074794       -1.5060048813
 H          1.6676695089       -1.8490003331       -0.8113202430
 H          2.5147152643       -0.3804779801        0.8009612237
 C         -1.2784686962       -2.6300560816        0.8345976165
 O         -2.2713096178       -1.6529213185        0.9993654305
 H         -1.7579761579       -3.6002018986        0.9738020148
 H         -0.4741307203       -2.5167014349        1.5704374771
 H         -0.8388327621       -2.5893334510       -0.1691845181
 H         -1.8459885019       -0.7510638959        0.8672561729
 C          1.7177369310        2.1877429991        0.4194896514
 O          1.3761966564        1.0166704984        1.1209585170
 H          1.2701295246        3.0703719108        0.8916426782
 H          1.3791174873        2.1414910579       -0.6203377991
 H          2.8042694732        2.2801852061        0.4488555221
 H          0.3841320086        0.8468988336        0.9702848180
  29
        -40.98203247
 C          0.5656620312       -0.3091849870       -2.1084954527
 O          0.9194426737       -0.0152236223       -0.8191352043
 H         -0.0320096583        0.5040632818       -2.5588607121
 H          1.4568307818       -0.4542147901       -2.7451814254
 H         -0.0381589577       -1.2326692765       -2.1656678725
 C          2.2682431586        2.6504162236        0.6260329173
 O          2.2837793245        2.2375124240       -0.7150925042
 H          1.2465616677        2.8530145342        0.9695026333
 H          2.8527156637        3.5699148239        0.6844168734
 H          2.7147039681        1.8954647448        1.2829292139
 H          1.7730262257        1.3756723800       -0.7773810912
 C         -4.1024856073        0.0689701232       -0.6197938820
 O         -3.4292695762        1.0775993244        0.0932911363
 H         -5.0586190993        0.4878766695       -0.9327845130
 H         -4.2796575932       -0.8113087732        0.0072372583
 H         -3.5367811441       -0.2406278114       -1.5052475481
 H         -2.5635315987        0.7175527835        0.3745073583
 C          1.2345443528       -3.1109115403        0.1963305250
 O          2.0925315145       -2.0213415100        0.4132167549
 H          0.2025495700       -2.8733029602        0.4781971892
 H          1.5960654043       -3.9335837309        0.8152506003
 H          1.2435282000       -3.4235666477       -0.8558412132
 H          1.7099815868       -1.2260355434       -0.0701105478
 C         -0.5269363330       -0.0427179642        2.0942052020
 O         -1.0623496489       -0.2160437702        0.8055089051
 H         -0.2036013052        0.9922190659        2.2518752493
 H          0.3299404807       -0.7028638579        2.2565537804
 H         -1.3148567860       -0.2862782086        2.8087480478
 H         -0.2976137105       -0.1064501880        0.1345584994
  29
        -40.98202921
 C         -0.6866779355       -0.0753165745        2.0204943009
 O         -0.6573217180       -0.1003833921        0.6525840067
 H          0.1996191237       -0.5711073540        2.4546104215
 H         -0.7092962172        0.9591039768        2.4086677906
 H         -1.5791844095       -0.5970072404        2.4140465303
 C         -1.3709656829       -2.7766406276       -1.1715928154
 O         -0.3208054674       -2.5365968226       -0.2726203491
 H         -1.1999879616       -3.7622477521       -1.6075372808
 H         -1.3971762628       -2.0277542965       -1.9707749136
 H         -2.3428565172       -2.7746943703       -0.6624019043
 H         -0.4296677878       -1.6057024253        0.0933418934
 C          3.9093788769       -0.5248218778        0.7099211285
 O          3.8936713974        0.5669643986       -0.1760467900
 H          3.2412219925       -1.3260433777        0.3765913135
 H          3.6133639854       -0.2236232731        1.7211725028
 H          4.9334514971       -0.8975135319        0.7329925817
 H          2.9745866089        0.8989479072       -0.2394434052
 C          0.7749588067        1.7302334302       -1.6213904898
 O          1.2172707514        1.3934977672       -0.3281651646
 H          1.4454838999        2.5019612170       -2.0017011984
 H         -0.2501888673        2.1099055328       -1.5988605283
 H          0.8109005957        0.8601937259       -2.2869197273
 H          0.5147646116        0.7854060743        0.0832547670
 C         -3.7306179091        1.1349742579        0.3784861429
 O         -2.5804585423        1.3450967049       -0.3953164786
 H         -3.5802363188        1.4511824347        1.4183025469
 H         -4.0303855416        0.0800008839        0.3770234134
 H         -4.5288865626        1.7328759514       -0.0639911577
 H         -1.8327405997        0.7882470092       -0.0108446776
  29
        -40.98201552
 C         -0.4700545568       -0.0656084733        2.0750819040
 O         -0.8218473865       -0.0166343256        0.7549942324
 H          0.2975515575        0.6908132300        2.3209341451
 H         -1.3394745473        0.1235054102        2.7308775964
 H         -0.0600030899       -1.0550885600        2.3506147145
 C         -0.6850605368        2.9110257434       -0.7256920692
 O         -1.7554874053        2.3067960221       -0.0456442843
 H          0.1376898863        3.1541987492       -0.0419891127
 H         -1.0661980225        3.8322669705       -1.1688749337
 H         -0.2919212205        2.2616793702       -1.5146810684
 H         -1.4368223370        1.4152888203        0.2899980597
 C          4.1225646751       -0.6148256744        0.6252851364
 O          3.7156510679        0.5048500786       -0.1233054024
 H          5.1218599618       -0.3967518251        1.0013538438
 H          4.1591914134       -1.5175885472        0.0059852768
 H          3.4521368696       -0.7975326804        1.4721513738
 H          2.8077461667        0.3410730228       -0.4469013512
 C         -3.7405452704       -1.1809273308       -0.2254447837
 O         -2.5291227418       -1.8567310670       -0.0095246242
 H         -4.4426413055       -1.9061462483       -0.6397892546
 H         -3.6172209065       -0.3498774281       -0.9280933701
 H         -4.1473230286       -0.7802210231        0.7112437418
 H         -1.8540461004       -1.1795053050        0.3017913685
 C          0.9370870147       -1.5090068793       -1.5503520252
 O          1.1326079021       -0.2762940707       -0.9040451416
 H         -0.0641100130       -1.5727876894       -1.9864099732
 H          1.0617066421       -2.3471152742       -0.8543782270
 H          1.6839914456       -1.5819620135       -2.3425562727
 H          0.3790750852       -0.1559561211       -0.2277396991
  29
        -40.98201546
 C          1.8850814761        1.9494465537        0.8606334002
 O          1.1655493583        0.8665768240        0.4323383352
 H          2.0063928783        1.9423281672        1.9597409406
 H          2.8962860735        1.9623458190        0.4170211740
 H          1.3928322901        2.9000317817        0.5871147164
 C          1.8258229102       -2.3332844196        1.1034083769
 O          2.6274210541       -1.3138714433        0.5655853036
 H          0.9605395418       -2.5441506603        0.4652061654
 H          1.4600632444       -2.0724904486        2.1031102325
 H          2.4485443031       -3.2267922526        1.1698227896
 H          2.0723734741       -0.4776293680        0.5131535653
 C         -3.0787434606       -1.3331345735       -0.5037630534
 O         -2.6361585817       -1.4638252121        0.8255074535
 H         -3.5238685445       -2.2875858127       -0.7846940752
 H         -2.2515809519       -1.1084219630       -1.1849627117
 H         -3.8323188963       -0.5431240449       -0.5974476269
 H         -2.1546826317       -0.6463974101        1.0678633833
 C          0.9092887074       -0.3689755467       -2.5930084900
 O          0.5692307222        0.9042985240       -2.1108509324
 H          0.7208221834       -0.3679250275       -3.6678685074
 H          0.2999672023       -1.1499764398       -2.1218651352
 H          1.9637444160       -0.6008732746       -2.4079490667
 H          0.8035085285        0.9274144092       -1.1293976983
 C         -1.8508715232        2.0182042231        0.4117435640
 O         -1.3060959618        0.9781514316        1.1871284627
 H         -1.4393847818        2.9884874206        0.7137502453
 H         -2.9284746213        2.0213295473        0.5814809491
 H         -1.6451255463        1.8713469635       -0.6532701807
 H         -0.3213082866        0.8991993275        0.9436987369
  29
        -40.98198803
 C          0.8383800334        0.0141090148        2.0406492936
 O          0.6859436043        0.0964773071        0.6832367867
 H          1.7103008198        0.6010243742        2.3849904074
 H         -0.0482856622        0.4021779295        2.5731570436
 H          0.9891128385       -1.0294839101        2.3714210771
 C          1.1323439071        2.8555645001       -1.0924662776
 O          0.1812093426        2.5543172894       -0.1057854090
 H          0.9095506152        3.8601758589       -1.4554237625
 H          1.0831935789        2.1493076626       -1.9286467969
 H          2.1512330369        2.8393775994       -0.6862661913
 H          0.3476309214        1.6144597403        0.2100699954
 C         -3.8276618718        0.6154221518        0.3240206892
 O         -3.8411079198       -0.7865096600        0.2104251792
 H         -3.3874133354        1.0888237120       -0.5598545070
 H         -3.2649367102        0.9438986874        1.2045318074
 H         -4.8655039053        0.9334857547        0.4229982712
 H         -2.9178713034       -1.0967287392        0.1079343532
 C         -0.8113020196       -1.7918093882       -1.5095737210
 O         -1.1578837795       -1.5011630464       -0.1768726956
 H         -1.4558200428       -2.6072859637       -1.8407537869
 H          0.2363063593       -2.0952238766       -1.5865414695
 H         -0.9691267382       -0.9205221441       -2.1559318067
 H         -0.4623013501       -0.8540041197        0.1856873782
 C          3.7512604411       -1.0974040634        0.1841903877
 O          2.6008573644       -1.1432546742       -0.6158924226
 H          4.5429061731       -1.6123817922       -0.3622588745
 H          3.5938726183       -1.6009080355        1.1461715633
 H          4.0649483856       -0.0649705941        0.3808814539
 H          1.8588785601       -0.6585341150       -0.1351985238
  29
        -40.98197960
 C          1.2697670048       -0.1316314196        2.2180186435
 O          0.9451733752       -0.0433755671        0.8906641318
 H          0.5117538131        0.3640634762        2.8513600031
 H          1.3400386057       -1.1831981953        2.5484098657
 H          2.2417655529        0.3492569885        2.4276632403
 C          3.5990034471       -0.4737927205       -1.0136877512
 O          2.5860580966       -1.3769001513       -0.6541432629
 H          4.2297933789       -0.2184940444       -0.1525356751
 H          3.1845535039        0.4540941224       -1.4214634758
 H          4.2119163147       -0.9627315253       -1.7725911233
 H          1.9466952905       -0.8906767010       -0.0451906859
 C         -3.9219675076        0.3122102733       -0.6563575422
 O         -3.6514818789       -0.0777755009        0.6687708269
 H         -4.0295609826       -0.5570109415       -1.3139192007
 H         -3.1322289517        0.9588928083       -1.0534921687
 H         -4.8603651022        0.8659351574       -0.6367257242
 H         -2.7980726463       -0.5561189900        0.6771417364
 C          0.0431526426        2.7494325688       -0.6511752133
 O          1.2541030697        2.3889934661       -0.0414861529
 H         -0.1801036944        2.1032995879       -1.5088024163
 H          0.1527658348        3.7779688732       -0.9987323505
 H         -0.7943300546        2.6950546142        0.0540387668
 H          1.1510247732        1.4570319212        0.3251376343
 C         -0.9446280539       -2.0489692337       -0.8514009808
 O         -1.1915552327       -1.3989782230        0.3718819925
 H         -1.7389172922       -2.7834506072       -0.9939027423
 H          0.0245476772       -2.5550121920       -0.8427499735
 H         -0.9542489605       -1.3382915893       -1.6861029460
 H         -0.3728711455       -0.8374994783        0.5946551886
  29
        -40.98196883
 C          0.5484033197       -0.1477565597        2.0058357319
 O          0.6493761691        0.2118766732        0.6901521038
 H         -0.3730434404        0.2520282747        2.4666791243
 H          0.5267106992       -1.2465690936        2.1299703247
 H          1.4015323796        0.2346335344        2.5952275894
 C         -0.5862208405       -2.0129099448       -1.3075524999
 O         -1.1716707591       -0.8413704123       -0.7971348300
 H         -0.4574620822       -2.7655655359       -0.5195471021
 H          0.3898702774       -1.8022088265       -1.7536579025
 H         -1.2583446705       -2.4081255207       -2.0705451497
 H         -0.4829279393       -0.3877787209       -0.1958283790
 C         -4.1008182031        0.5529766339        0.1550773774
 O         -3.7210450934       -0.7904539167        0.3313896426
 H         -5.0896847906        0.6625063582        0.6000432930
 H         -4.1488622904        0.8163533226       -0.9066799359
 H         -3.4030421057        1.2358371161        0.6515663405
 H         -2.8264086819       -0.8995353134       -0.0507287670
 C          3.3137579261       -1.7163113783        0.2462861241
 O          2.7538763096       -0.7212736263       -0.5678431882
 H          2.6001447770       -2.5261955825        0.4416098325
 H          3.6483117414       -1.3092991214        1.2083709862
 H          4.1741511599       -2.1217678099       -0.2883631079
 H          1.9515168599       -0.3373110747       -0.0934475240
 C          1.2566976240        2.8995224496       -1.0849740253
 O          0.9060433195        2.7993307056        0.2719104816
 H          2.1369036052        2.2899728984       -1.3159286449
 H          1.4790443156        3.9495444674       -1.2812905507
 H          0.4333255364        2.5766193939       -1.7328689908
 H          0.7780290504        1.8259575134        0.4750854386
  29
        -40.98193885
 C          1.3676217114       -0.2917596596        2.3941305618
 O          1.1220625843       -0.1233672884        1.0577816719
 H          2.2782639525       -0.8937927390        2.5595859689
 H          1.5129666661        0.6777029297        2.9031184356
 H          0.5301690646       -0.8088256869        2.8954545801
 C         -0.6389755292        1.9920943863       -0.6168975996
 O         -0.9348652622        1.3277291659        0.5855803605
 H          0.3130544797        2.5269692436       -0.5481791498
 H         -1.4429584164        2.7061538434       -0.8032055042
 H         -0.5803638937        1.2864292944       -1.4541574434
 H         -0.1299522865        0.7343305238        0.8127874797
 C         -4.0058614697        0.2845372069       -0.4504605512
 O         -3.1594901142       -0.3425721331        0.4845211293
 H         -3.5147804021        0.3937197720       -1.4233059041
 H         -4.3235904916        1.2720601666       -0.0997641579
 H         -4.8805197967       -0.3559252307       -0.5614656061
 H         -2.3683549442        0.2234968455        0.6075014976
 C         -0.3624056714       -2.1876040454       -1.0273825024
 O          0.7910530353       -2.3791168459       -0.2489683335
 H         -1.2310544718       -1.9370919614       -0.4089295863
 H         -0.5526509115       -3.1242668428       -1.5538007416
 H         -0.2148113655       -1.3880970917       -1.7640342093
 H          0.9472407480       -1.5358823097        0.2747290624
 C          3.0382740369        0.4563920261       -1.5250874261
 O          3.0161425501        1.1001280670       -0.2778674842
 H          3.1734984913       -0.6252620003       -1.4170575947
 H          3.8759378569        0.8723399228       -2.0872838259
 H          2.1094005717        0.6341682853       -2.0809863097
 H          2.3035260561        0.6567446911        0.2776396904
  29
        -40.98193496
 C          1.2356483829       -0.0129883277        2.2340765863
 O          0.9283427299       -0.0118119652        0.9020781950
 H          0.3840062931        0.3357774880        2.8478549963
 H          1.5045716569       -1.0246962104        2.5897589691
 H          2.0916974650        0.6509697193        2.4516142282
 C          3.4414975080        0.1717040777       -1.2213728754
 O          2.7954494233       -0.9551904205       -0.6866253638
 H          2.7238482488        0.8931618776       -1.6240149121
 H          4.0936319970       -0.1811053421       -2.0218954988
 H          4.0484933099        0.6797375627       -0.4610528822
 H          2.0879957553       -0.6265910530       -0.0529326385
 C         -3.8803915910        0.1456625035        0.0055647366
 O         -2.9708090602       -0.1202893185       -1.0345483120
 H         -4.6779281261        0.7542660052       -0.4200245421
 H         -3.4021412876        0.6972075086        0.8217358497
 H         -4.3046651044       -0.7799983516        0.4084931082
 H         -2.2378495760       -0.6529008558       -0.6604556696
 C         -0.6928550871        2.6525422053       -0.2541971670
 O          0.6830350498        2.3793612576       -0.1728525564
 H         -1.1444019249        2.7196177384        0.7436948288
 H         -1.2249868535        1.8863653981       -0.8271980163
 H         -0.7976223141        3.6155911992       -0.7562109974
 H          0.7941273162        1.4712203484        0.2400258122
 C         -0.4107235836       -2.6943984166       -0.3420284770
 O         -1.0113988399       -1.5828732446        0.2764044505
 H          0.2619276118       -2.3870058830       -1.1477563140
 H         -1.2119887272       -3.3132949820       -0.7484721066
 H          0.1654060817       -3.2803761640        0.3829553397
 H         -0.2658530700       -0.9406097804        0.5498196441
  29
        -40.98193055
 C          0.5414620523       -0.1462778336       -2.0354316720
 O          0.7611034311       -0.0973404829       -0.6870192617
 H          1.4327645398       -0.5113817549       -2.5775895301
 H         -0.2951940028       -0.8245503065       -2.2871824944
 H          0.2930386048        0.8499966231       -2.4449223398
 C          3.7779376652        0.7721501324        0.3393035061
 O          2.6605674248        1.5626118632        0.0261082855
 H          3.5265559158       -0.0095367319        1.0635495238
 H          4.5313287471        1.4360759430        0.7662992189
 H          4.1893090019        0.2906384301       -0.5567920891
 H          1.9227761631        0.9444224862       -0.2695248038
 C         -3.9553702087       -0.4832755882       -0.5167304641
 O         -3.8513123752        0.4026641794        0.5696981438
 H         -5.0104067481       -0.7374005705       -0.6175164841
 H         -3.3788597970       -1.3987636617       -0.3447908981
 H         -3.6060088932       -0.0212467720       -1.4468998684
 H         -2.9104629851        0.6454228196        0.6772829933
 C          0.4107094253       -2.9740789362        0.8998325882
 O          1.5552295510       -2.3741389030        0.3522072568
 H         -0.3157605406       -3.2351020090        0.1198785638
 H         -0.0807699866       -2.3162891607        1.6250299855
 H          0.7364197969       -3.8862510372        1.4022509357
 H          1.2781075595       -1.4987260079       -0.0580236954
 C         -0.7583579676        2.4175757446        0.6974027710
 O         -1.1188242782        1.0577809348        0.6674571730
 H         -0.9048562455        2.8849627555       -0.2844844705
 H          0.2886151983        2.5422124640        0.9858505030
 H         -1.4026474089        2.9090266235        1.4275760928
 H         -0.4107271459        0.5638305387        0.1317299796
  29
        -40.98189377
 C          0.7157542143       -0.2378918527        2.2457573490
 O          0.7589807684        0.0499646742        0.9091804882
 H          0.9712622049       -1.2960255294        2.4436062553
 H          1.4293243691        0.3838840018        2.8143055399
 H         -0.2891571604       -0.0543745818        2.6684073285
 C          2.9391697425       -1.2640676155       -1.1619155911
 O          3.1127852734       -0.2550823170       -0.2023352694
 H          2.7503528103       -2.2364388850       -0.6884214213
 H          3.8642306515       -1.3240022840       -1.7374724549
 H          2.1059817654       -1.0397124195       -1.8362498006
 H          2.2295460775       -0.1169179028        0.2607795902
 C         -3.6554594526        0.7661875107        0.0522538553
 O         -3.4935196934       -0.2084041750       -0.9493017193
 H         -4.6509407530        1.1901072064       -0.0784714075
 H         -2.9095724706        1.5630396141       -0.0329511967
 H         -3.5806225795        0.3275326431        1.0537531040
 H         -2.5970545651       -0.5899312165       -0.8646115931
 C          0.9790237551        2.7879862851       -0.8895958862
 O          0.4177513034        2.6050566677        0.3851037050
 H          0.4062059669        2.2525793250       -1.6565154721
 H          2.0162929193        2.4380809846       -0.9228706973
 H          0.9497627035        3.8578233207       -1.1021253293
 H          0.5213676094        1.6348683993        0.6212158345
 C         -0.8715639888       -2.6249603634       -0.0484598380
 O         -0.9377796213       -1.2952961116       -0.4937102894
 H          0.1452525462       -3.0222597319       -0.1371946104
 H         -1.5417226035       -3.2117196728       -0.6780083300
 H         -1.1905434227       -2.7132236131        0.9972845252
 H         -0.2795972324       -0.7385504701        0.0538332990
  29
        -40.98188590
 C         -1.4512442287        0.6930478713        2.0718875994
 O         -0.9580832649        0.2973936557        0.8577730008
 H         -0.8136038176        0.3368196991        2.9013759240
 H         -1.5073200612        1.7943697077        2.1480946082
 H         -2.4676419954        0.2965789276        2.2430714153
 C          1.2031292667        2.1611633725       -0.7142055641
 O          1.3640848158        1.3393286345        0.4147828468
 H          0.8840382589        1.5822282972       -1.5872837562
 H          2.1692569289        2.6263004879       -0.9165100504
 H          0.4581376520        2.9427392227       -0.5320584098
 H          0.4659468252        0.9026452504        0.6123352402
 C          3.8760360479       -0.6014439221       -0.7720121385
 O          3.6964960594       -0.2281734909        0.5734330754
 H          4.7567878068       -1.2423616229       -0.8058087130
 H          4.0419401142        0.2732777913       -1.4099757009
 H          3.0126007510       -1.1563764374       -1.1535174992
 H          2.8904516500        0.3217274181        0.6319314732
 C         -3.5648319310        0.2395338896       -1.1285287226
 O         -2.4430001360        1.0841108826       -1.1579748041
 H         -4.1271865420        0.4181752642       -2.0464135602
 H         -4.2071559165        0.4615512720       -0.2661468312
 H         -3.2735972450       -0.8146392330       -1.0773048679
 H         -1.8484092385        0.8246967487       -0.3882924342
 C         -0.2647057394       -2.7337172506       -0.3027263525
 O         -1.3842137701       -2.2484069156        0.3905259736
 H          0.6457412395       -2.6578008374        0.3030658523
 H         -0.1076348248       -2.1869473188       -1.2398845700
 H         -0.4583489713       -3.7836385041       -0.5284367456
 H         -1.2221682912       -1.2764328422        0.5965218799
  29
        -40.98186624
 C          1.2497391318        1.8139681834       -1.3386402622
 O          0.7217366465        0.8771199808       -0.4920977080
 H          2.3520851641        1.7571880802       -1.3696021224
 H          0.8802850913        1.6806993732       -2.3721508115
 H          0.9861405919        2.8408414104       -1.0233022311
 C          2.9759504352       -1.4282034530       -1.0764871110
 O          1.5773573477       -1.5460457083       -1.0592126736
 H          3.3163256579       -0.8348651306       -1.9352484437
 H          3.3829712262       -2.4373125325       -1.1577695326
 H          3.3524801075       -0.9588762244       -0.1607844837
 H          1.1917230452       -0.6362823319       -0.8710290314
 C         -2.6663432213       -2.2785240023        0.0602740385
 O         -3.5223149063       -1.1873963850       -0.1801239004
 H         -3.3017608138       -3.1557824904        0.1810130651
 H         -2.0763636680       -2.1322652320        0.9713945298
 H         -1.9761760468       -2.4419234454       -0.7734142993
 H         -2.9713917252       -0.3921212394       -0.3186421953
 C         -2.1647680458        2.2214617741        0.2428148114
 O         -1.8567719565        1.0644205974       -0.4906595001
 H         -3.2507045808        2.3237611999        0.2455927393
 H         -1.7208047444        3.1117127152       -0.2171266117
 H         -1.8058809820        2.1488441618        1.2755915740
 H         -0.8438795786        0.9492266807       -0.4992766676
 C          1.4204902456       -0.3858800382        2.4599692074
 O          1.9691767698        0.7325335566        1.8107880295
 H          1.4329905325       -1.2707566192        1.8153350031
 H          0.3852345996       -0.1984348140        2.7701338791
 H          2.0298579228       -0.5734812840        3.3455902307
 H          1.4873944472        0.8414248792        0.9342818477
  29
        -40.98185232
 C          0.7164110764        0.4855555063        1.9617374470
 O          0.8112707624        0.2238942728        0.6217357249
 H          0.7684813829       -0.4397961353        2.5633668952
 H          1.5372996715        1.1420707162        2.3033679159
 H         -0.2362230010        0.9885174126        2.2119585578
 C          2.8501889388       -1.3527220004       -1.4213684823
 O          2.7697085585       -1.3976463149       -0.0198216595
 H          1.8967287815       -1.6289198987       -1.8854950599
 H          3.6185551711       -2.0675366360       -1.7203956569
 H          3.1273278479       -0.3528270923       -1.7738089574
 H          2.0458753474       -0.7580209127        0.2617886247
 C         -3.6346473002        0.5273160626       -0.9196429020
 O         -3.5563508361       -0.4030006690        0.1333104141
 H         -4.6141925806        1.0003424842       -0.8505843330
 H         -3.5364397711        0.0357191740       -1.8930325691
 H         -2.8562593988        1.2932303506       -0.8379002969
 H         -2.6737885447       -0.8262318216        0.0935643193
 C          0.7614284490        3.4892411463        0.0242374968
 O          0.8934563638        2.4081166766       -0.8590638340
 H          0.7707753611        4.3984428820       -0.5788124654
 H          1.5902062394        3.5268625907        0.7423041013
 H         -0.1799997455        3.4410964586        0.5850444855
 H          0.8627363845        1.5563943376       -0.3276927490
 C         -0.6345690670       -2.6757470029        0.4768614913
 O         -0.9922392968       -1.4579913194       -0.1278617474
 H         -0.7906164389       -2.6397065434        1.5621330178
 H          0.4145315607       -2.9188513807        0.2851390529
 H         -1.2723868092       -3.4510251157        0.0497767566
 H         -0.3028188169       -0.7562606381        0.1479990714
  29
        -40.98179489
 C         -0.3556407120        1.1112660779       -1.5049732711
 O         -0.6106687875        0.3304090481       -0.4121774518
 H          0.0457846237        2.0997487507       -1.2125565613
 H          0.3832681726        0.6415994193       -2.1786802266
 H         -1.2716843041        1.2907429767       -2.0984435041
 C         -3.1254604108        2.2867715487        0.5059788312
 O         -2.4069482909        1.3258727318        1.2315036096
 H         -3.8851239437        2.6924912066        1.1759180391
 H         -3.6190778037        1.8466212533       -0.3693348181
 H         -2.4767970958        3.1025062495        0.1634879919
 H         -1.6996606815        0.9366812363        0.6305585000
 C          4.3200334769        1.1092194726       -0.2216397492
 O          3.9786612581       -0.2395067245       -0.4298160716
 H          3.5961594081        1.7826626985       -0.6935244185
 H          5.2995372566        1.2605913255       -0.6750586806
 H          4.3727061379        1.3468065655        0.8458765614
 H          3.1039817222       -0.3938037396       -0.0187640101
 C          1.1450096857       -1.5975282533        1.5189720423
 O          1.5146268802       -0.4034101047        0.8721709565
 H          0.7289300437       -2.3188694360        0.8091787862
 H          0.3993889365       -1.4019700025        2.2971381906
 H          2.0450075149       -2.0112309570        1.9758513926
 H          0.6991603222       -0.0682742386        0.3680256010
 C         -2.7505722262       -2.1691279636       -0.4912350525
 O         -1.4308455125       -2.0974026973       -0.9642511038
 H         -2.8251743716       -1.8280299147        0.5465452329
 H         -3.0579657255       -3.2143939109       -0.5530006071
 H         -3.4274883079       -1.5611415958       -1.1055036230
 H         -1.0922170451       -1.1655790531       -0.7890190031
  29
        -40.98175663
 C          0.6763999325        0.3708278777       -2.2481137667
 O          0.8899489342        0.0856540484       -0.9260922593
 H          0.1952083101       -0.4745482499       -2.7710544301
 H          0.0233367576        1.2524252802       -2.3719682208
 H          1.6267251443        0.5845957862       -2.7699633484
 C          3.0758150343        1.9479201197        0.6978122757
 O          1.7083131445        2.1503821608        0.4592818062
 H          3.2558697356        1.0084598406        1.2327377865
 H          3.4220474527        2.7822849944        1.3098768744
 H          3.6479361452        1.9256398452       -0.2376853076
 H          1.3722906414        1.3718936569       -0.0861970005
 C         -4.6363602237        0.0243495998        0.2228604448
 O         -3.7203893596        0.2834231238       -0.8150213087
 H         -5.6310528297        0.2087606328       -0.1822871159
 H         -4.4678399876        0.6886152041        1.0776402347
 H         -4.5711759319       -1.0142903675        0.5625895514
 H         -2.8227962855        0.0778703217       -0.4853627828
 C          1.9202240279       -2.5593417965        0.6966942992
 O          2.3955404051       -2.0196295735       -0.5077957778
 H          0.8489660967       -2.7829647184        0.6418105896
 H          2.0878804730       -1.8723261826        1.5355614259
 H          2.4728239348       -3.4829986540        0.8762389525
 H          1.8460566604       -1.2011993065       -0.7108823770
 C         -1.0259664378        0.1418206000        1.6732586009
 O         -1.2748012721       -0.3868472188        0.3932474900
 H         -0.7146398834        1.1894986016        1.6172920261
 H         -0.2404294249       -0.4260543992        2.1834071640
 H         -1.9520186312        0.0634236156        2.2447365794
 H         -0.4379855682       -0.2285080537       -0.1665838621
  29
        -40.98173418
 C         -0.8921094964        0.2116372899        1.9091010639
 O         -1.1381965315        0.1463642952        0.5655861610
 H         -0.5841566144       -0.7689113057        2.3169337063
 H         -0.0868564938        0.9310410666        2.1452297327
 H         -1.7930943600        0.5293155349        2.4660464901
 C          0.4569739916       -0.0939330430       -2.2214354652
 O          0.8555766096       -0.4790741358       -0.9282880914
 H         -0.4112592553       -0.6742436605       -2.5507514037
 H          1.2968008750       -0.2846328374       -2.8911206592
 H          0.1933843564        0.9675157261       -2.2562209665
 H          0.0872061321       -0.2480477044       -0.2936289260
 C          3.7155076206       -0.8534656198        0.8196395124
 O          3.3580257232        0.2585134547        0.0353823156
 H          4.7042230452       -0.6465814500        1.2288073261
 H          3.7547632453       -1.7682388831        0.2192346181
 H          3.0089838726       -1.0060592629        1.6428883630
 H          2.4737669662        0.0823761783       -0.3475710098
 C         -0.7619652936        3.3997371064        0.1467109449
 O         -1.5903022500        2.4984701768       -0.5387450176
 H          0.2923462793        3.1022665404        0.0937889400
 H         -1.0460705146        3.4836711686        1.2031984774
 H         -0.8819473252        4.3725635831       -0.3325480119
 H         -1.4722260054        1.5869248706       -0.1333167568
 C         -1.7059287919       -3.0033885841       -0.0191740469
 O         -2.6183927194       -1.9377548127       -0.0720356774
 H         -0.8201356122       -2.8077512732       -0.6325748703
 H         -2.2206745757       -3.8874453640       -0.3984419507
 H         -1.3754832548       -3.1960186025        1.0100497750
 H         -2.1224979301       -1.0980865062        0.1664921312
  29
        -40.98167722
 C         -0.5256810691       -0.3420692843       -1.8952911065
 O         -0.9401847676       -0.4399448029       -0.5959824991
 H         -0.5014966982        0.7085897057       -2.2391954111
 H          0.4900523582       -0.7554065482       -2.0351225328
 H         -1.2023996915       -0.8930954610       -2.5743545146
 C         -2.4861089963        2.3617179839        0.0027730802
 O         -3.0418628443        1.0772875059       -0.1122392331
 H         -3.2789612941        3.0258649126        0.3500966729
 H         -2.1142229790        2.7239791316       -0.9648427792
 H         -1.6568978970        2.3807209506        0.7174485760
 H         -2.2941541073        0.4365756645       -0.3042395695
 C          3.0282010076        1.7513220286       -0.9212130125
 O          3.1797704140        0.8621355872        0.1576976830
 H          2.6999791693        2.7390407240       -0.5803269531
 H          2.3015587400        1.3759225355       -1.6501846722
 H          4.0036764909        1.8393469978       -1.3992382167
 H          2.3027993325        0.7575507797        0.5825053478
 C          0.2548183196        0.1221256879        2.3551029614
 O          0.5817098925        0.7106514686        1.1201955196
 H          0.9263512094        0.5445731188        3.1040362894
 H          0.3782357915       -0.9647605069        2.3232032112
 H         -0.7820861446        0.3423382033        2.6297420954
 H         -0.0102463918        0.2740911377        0.4070542816
 C          0.4118416444       -3.4250479388       -0.2032439449
 O         -0.7355843422       -2.8797862176        0.3920674315
 H          0.2911173407       -3.5297501754       -1.2887786047
 H          0.5611696810       -4.4128875660        0.2351982634
 H          1.2995946894       -2.8103513132       -0.0110823309
 H         -0.8742080682       -1.9552911099        0.0260391277
  29
        -40.98167400
 C          0.8751878688        0.2370697084       -1.9701672697
 O          1.0503346791        0.3896762836       -0.6214033644
 H          0.0215474016        0.8348975123       -2.3395786034
 H          1.7709128039        0.5625095098       -2.5292912814
 H          0.6789411539       -0.8160357372       -2.2408452406
 C         -0.0049511007        3.3206380760        0.4389629209
 O          1.2564548060        2.9532171799       -0.0530404582
 H         -0.7994659131        3.1139974826       -0.2881695724
 H          0.0279545328        4.3929619661        0.6373727609
 H         -0.2441556436        2.7909393586        1.3685344631
 H          1.2358810329        1.9697403466       -0.2563221038
 C         -3.6698272009       -1.2277635777       -0.8279606340
 O         -3.3702637299       -0.1488718882        0.0238045897
 H         -4.6905545050       -1.0789771087       -1.1797334510
 H         -3.6042480116       -2.1835950016       -0.2975927397
 H         -2.9922380214       -1.2582358299       -1.6882535094
 H         -2.4533180073       -0.2695657144        0.3457427839
 C          2.4177170876       -2.5261817529       -0.0916986551
 O          2.8451792845       -1.2691684190        0.3640265950
 H          2.5419540690       -2.6212828765       -1.1782417060
 H          1.3650749651       -2.7071314291        0.1532930148
 H          3.0363850869       -3.2758835218        0.4039583536
 H          2.2174413056       -0.5766896208       -0.0048084373
 C         -0.3475300120       -0.6190420644        2.1222739529
 O         -0.7630324715       -0.7598801027        0.7865225290
 H         -0.3908101388        0.4283369264        2.4415491322
 H          0.6766948706       -0.9790537454        2.2559047129
 H         -1.0261447301       -1.2111446837        2.7382812510
 H         -0.0700219330       -0.2894084184        0.1973111744
  29
        -40.98166695
 C          0.4937421976        0.0487044256        2.1663117025
 O          0.7737944019       -0.2082560734        0.8515867453
 H         -0.5829967957       -0.0665279236        2.3832116488
 H          1.0403678486       -0.6390021687        2.8348477290
 H          0.7802276401        1.0796141220        2.4487783105
 C          0.2042257347       -2.5902648349       -1.3339547664
 O         -0.0312308499       -2.5860455583        0.0504870314
 H         -0.2751615957       -1.7353755598       -1.8232816534
 H         -0.2179686161       -3.5159923180       -1.7280918254
 H          1.2779912228       -2.5618407176       -1.5545714071
 H          0.2855884473       -1.7029358297        0.4056990297
 C         -3.7385801666       -0.2445573521        0.4283803860
 O         -3.5354184719        0.8201044017       -0.4673445286
 H         -3.2824613751       -0.0416528442        1.4042728455
 H         -3.3246763083       -1.1823568551        0.0438972721
 H         -4.8161069636       -0.3505071805        0.5533733568
 H         -2.5722735201        0.9279572548       -0.6048558923
 C          3.4946882622        0.9231383555       -0.6370128811
 O          3.3492472221       -0.0645260891        0.3480989137
 H          4.5526889420        0.9596670091       -0.9013704562
 H          3.1855773584        1.9083555987       -0.2649358440
 H          2.9076928285        0.6886654629       -1.5324388087
 H          2.3701333164       -0.1480510979        0.5633950145
 C         -0.3133524421        2.4611852132       -0.7010831811
 O         -0.7593310772        1.1297433122       -0.7247898613
 H          0.7237928635        2.5352649801       -1.0441531168
 H         -0.3799130455        2.8865708536        0.3073822410
 H         -0.9565499891        3.0313079151       -1.3726114791
 H         -0.1570580045        0.5797310748       -0.1055083935
  29
        -40.98165236
 C          0.5081756836        0.7435846108        1.7899532949
 O          0.7132632596        0.7357134661        0.4375943830
 H          1.1284024990        1.5123915416        2.2863968701
 H         -0.5468291987        0.9612298445        2.0418243238
 H          0.7564320777       -0.2303691675        2.2488589754
 C          0.2650466181       -1.2937337101       -2.0599319230
 O         -0.2098420082       -1.3575398068       -0.7369385162
 H         -0.0142783866       -2.2280644453       -2.5489783092
 H          1.3525508108       -1.1791187890       -2.0814808683
 H         -0.1819785329       -0.4529734153       -2.6013260945
 H          0.1248149603       -0.5230747721       -0.2492361399
 C         -3.0163283883       -1.5951517318        1.1436316755
 O         -2.9239707781       -1.7357222267       -0.2515416142
 H         -2.6607246002       -0.6123369989        1.4728144395
 H         -2.4351138692       -2.3650618958        1.6626712916
 H         -4.0692600760       -1.7003076662        1.4045845144
 H         -1.9827586688       -1.6291340027       -0.5036256261
 C          3.3158939332       -1.2446537399        0.5441313027
 O          3.1598390238       -0.0458065628       -0.1691798972
 H          4.2583605415       -1.6902109851        0.2220944416
 H          2.4977617669       -1.9447718345        0.3406023641
 H          3.3568404955       -1.0642839857        1.6262150993
 H          2.2498622568        0.3246437708        0.0398705714
 C         -1.5186103914        2.9864993369       -0.4813985116
 O         -0.1246958161        2.9980630397       -0.6393028068
 H         -1.8989408247        3.9061785448       -0.9284256880
 H         -1.8038946866        2.9604335310        0.5780331874
 H         -1.9775247119        2.1272009811       -0.9839545496
 H          0.2451950570        2.1481941712       -0.2541689232
  29
        -40.98159340
 C         -0.3248621739       -0.0142546676       -2.0267360272
 O         -0.6025722355        0.0764584316       -0.6899598457
 H          0.3757004501        0.7768196987       -2.3488646629
 H          0.1314159612       -0.9873797593       -2.2821277612
 H         -1.2414555934        0.0916989611       -2.6369697516
 C         -2.8144978779        2.1682382930        0.5819685272
 O         -1.5941849484        2.4271580405       -0.0586321503
 H         -3.5264821556        1.6798289738       -0.0953506017
 H         -3.2234141239        3.1302760005        0.8948977419
 H         -2.6792853598        1.5303615319        1.4628957102
 H         -1.1815161064        1.5448093028       -0.3097973652
 C          4.4423187110       -0.1696718381       -0.7412579382
 O          3.9741748881        0.7002758362        0.2601653250
 H          3.8165453120       -0.1195913998       -1.6389916885
 H          4.4642662089       -1.2064422496       -0.3900124030
 H          5.4541272840        0.1500499501       -0.9898559998
 H          3.0716766451        0.4148677142        0.5044101131
 C          0.9668851922       -0.6367260680        2.0700091540
 O          1.4705822259       -0.4363168595        0.7724978672
 H          0.1604049979       -1.3759038340        2.0653832022
 H          0.5856799888        0.2998840032        2.4927631827
 H          1.7914100241       -0.9992016081        2.6855922544
 H          0.6839513445       -0.2068701916        0.1719588536
 C         -3.2418453904       -1.8721510567       -0.1959437558
 O         -1.9041626588       -2.0195194153        0.1982274898
 H         -3.3343103913       -1.7956596672       -1.2863335509
 H         -3.6969578008       -0.9821938268        0.2546608142
 H         -3.7768577992       -2.7596838449        0.1454987408
 H         -1.3888292084       -1.2186079597       -0.1327216377
  29
        -40.98158895
 C         -0.3551102874       -0.8655333101       -1.8222052483
 O         -0.6035855507       -0.2844016755       -0.6086629681
 H          0.2357485514       -1.7929991180       -1.7130323581
 H         -1.2944978200       -1.1328969786       -2.3420569915
 H          0.2077339190       -0.1894153653       -2.4896388888
 C         -2.8967624757       -2.2268733762        0.7487991151
 O         -1.5495325747       -2.0497210146        1.0959523171
 H         -3.4701124935       -1.3012054856        0.8789296415
 H         -3.3004384765       -2.9938959726        1.4114624355
 H         -3.0048523797       -2.5587860233       -0.2912271914
 H         -1.1526393442       -1.3660246150        0.4739305781
 C          4.3862085918       -0.5626754986       -0.6138466785
 O          3.9583599647       -0.4166652500        0.7179854137
 H          3.7085750323       -1.2074104553       -1.1840911548
 H          5.3741542882       -1.0216892207       -0.5796316006
 H          4.4529812341        0.4061450694       -1.1199345957
 H          3.0740412438       -0.0001637331        0.7049082838
 C         -3.1289832787        1.7962078375       -0.1257838297
 O         -1.9208792122        1.9701271870       -0.8162770721
 H         -3.6564941940        2.7509565702       -0.1561595147
 H         -2.9575841271        1.5127805869        0.9191408660
 H         -3.7533727639        1.0272932982       -0.5980199936
 H         -1.4015650177        1.1070542702       -0.7606569965
 C          0.9960104901        1.7957957136        1.3077761035
 O          1.4962972587        0.8731042006        0.3715107746
 H          0.2443968021        2.4462529366        0.8506068044
 H          1.8377738449        2.3979721443        1.6522771989
 H          0.5445800808        1.2810317179        2.1635408077
 H          0.7013628013        0.3756394074       -0.0177244603
  29
        -40.98153346
 C         -0.8112467093       -0.6216504385        1.9189850753
 O         -0.9400310728       -0.6341063205        0.5572423435
 H         -1.6234146336       -1.1933656622        2.4039927937
 H          0.1452274504       -1.0724027672        2.2431319601
 H         -0.8416201582        0.4061392188        2.3237448451
 C          0.0957685911        0.9874034867       -2.0402236013
 O          0.4799559503        1.1084310034       -0.6928608281
 H          0.5619214232        1.8087827702       -2.5861902919
 H         -0.9911397790        1.0458053874       -2.1467689230
 H          0.4331086497        0.0341996121       -2.4633799785
 H         -0.0436974623        0.4098140712       -0.1616606487
 C          3.4745210631        1.0293989202        1.0355717622
 O          3.1780108749        1.6744762382       -0.1777907022
 H          3.3534253964       -0.0565096719        0.9530090648
 H          2.8356188435        1.3900803415        1.8489033877
 H          4.5149190914        1.2565022127        1.2678000235
 H          2.2389445618        1.5057932288       -0.3942285717
 C         -3.0154051232        1.8816989380        0.3208040034
 O         -3.1244555324        0.6023815864       -0.2469601050
 H         -3.8204348799        2.4884907787       -0.0965106147
 H         -2.0521417564        2.3473907659        0.0843838974
 H         -3.1238690013        1.8451480111        1.4126236173
 H         -2.3280550162        0.0642350290        0.0458975752
 C          0.9031987233       -3.0882655246       -0.5702412832
 O         -0.4910164810       -3.0320144186       -0.4308042143
 H          1.1430990236       -4.0508163866       -1.0244128911
 H          1.4077126151       -3.0161711911        0.4018791640
 H          1.2778817073       -2.2838893445       -1.2135375898
 H         -0.7295993957       -2.1271598073       -0.0645828801
  29
        -40.98151949
 C         -0.2216150061       -0.0151587813       -2.1404273692
 O         -0.7531544205        0.0814941378       -0.8811918192
 H          0.4898858142        0.8043594812       -2.3432591068
 H          0.3208658437       -0.9684039706       -2.2786689308
 H         -1.0100189110        0.0320149386       -2.9110779491
 C         -1.8521483624        2.6268204289        0.8980379693
 O         -1.7781789666        2.4735626138       -0.4945557950
 H         -2.5295699154        1.8892239123        1.3453256617
 H         -2.2377684586        3.6291424199        1.0908979267
 H         -0.8652327012        2.5251027913        1.3643008227
 H         -1.4052051946        1.5587038218       -0.6812610958
 C          4.1752383114        0.2706794546       -0.5440149587
 O          3.6014831290       -0.8282713290        0.1205835702
 H          3.5902446778        0.5558973010       -1.4252606036
 H          5.1722323839       -0.0363373081       -0.8595294119
 H          4.2550235279        1.1394755253        0.1177254363
 H          2.7044200595       -0.5667708170        0.4146075612
 C          0.5654506389       -0.4480820233        2.0774286900
 O          1.1001060203        0.1150535014        0.9065671814
 H          0.3280564804       -1.5082532593        1.9363475779
 H         -0.3436638203        0.0765631999        2.3872190675
 H          1.3214721579       -0.3509843399        2.8581706133
 H          0.3759015348        0.0986719818        0.1823735042
 C         -2.3224909352       -2.5384359777        0.4207751005
 O         -2.6859978706       -1.6885750882       -0.6340832026
 H         -1.3494140081       -3.0109759056        0.2401130272
 H         -3.0881181416       -3.3130874467        0.4861970064
 H         -2.2761889045       -1.9977697824        1.3735317285
 H         -1.9710996666       -0.9884467931       -0.7329635389
  29
        -40.98148561
 C         -0.2639602460        0.0641791706        2.1540231172
 O         -0.7557539850        0.0995201840        0.8751497911
 H          0.3105845916       -0.8613112304        2.3409116730
 H          0.4073371977        0.9178160410        2.3528155420
 H         -1.0794854448        0.1039958135        2.8961799635
 C         -2.2433954875       -2.5813064270       -0.4079421158
 O         -2.6288473380       -1.7337967153        0.6410174038
 H         -2.2094781852       -2.0461511649       -1.3643372997
 H         -2.9894903928       -3.3751806823       -0.4688589853
 H         -1.2591484825       -3.0283812839       -0.2230484497
 H         -1.9327783791       -1.0136376000        0.7347164752
 C          4.2941015782        0.4225654712        0.4322500710
 O          3.6731097343       -0.7650115371        0.0036846356
 H          3.7473401389        0.8826884657        1.2622448476
 H          4.3681717717        1.1496441093       -0.3832009706
 H          5.2952366857        0.1522573508        0.7673926550
 H          2.7687524366       -0.5385012862       -0.2955566063
 C          0.6710055990       -0.4687987510       -2.0255598708
 O          1.1642234353        0.1088051900       -0.8437926002
 H          1.4579684271       -0.3912944815       -2.7773767302
 H         -0.2204235207        0.0583241399       -2.3798082190
 H          0.4177955173       -1.5242519878       -1.8769630517
 H          0.4141307146        0.1062250800       -0.1472875372
 C         -2.1485363132        2.4788072854       -0.9527896425
 O         -1.9213846485        2.4146386433        0.4298011554
 H         -2.8248191917        1.6820631347       -1.2849412474
 H         -1.2109394472        2.4008427365       -1.5158103388
 H         -2.6086814765        3.4467428127       -1.1578827299
 H         -1.4879797223        1.5290114330        0.6298355618
  29
        -40.98148545
 C          1.4971996534        1.5126953061       -1.5090654144
 O          0.8673712190        0.6096646373       -0.6967015756
 H          2.5941992937        1.4715944376       -1.3858770307
 H          1.2781849038        1.3206330838       -2.5751372566
 H          1.1828305662        2.5504316109       -1.2882451701
 C          2.7893541990       -1.9731294204       -0.0428284727
 O          1.8278123241       -1.8232081926       -1.0554837532
 H          3.6612833195       -1.3311735078       -0.2232012376
 H          3.1066168511       -3.0169277802       -0.0533307713
 H          2.3807235885       -1.7244711155        0.9414891208
 H          1.4275181770       -0.9084768483       -0.9629806332
 C         -2.1874111016       -2.4301915701        0.5861375316
 O         -3.0950864240       -1.3818889898        0.3467811267
 H         -1.7942555938       -2.8433170879       -0.3480295200
 H         -2.7356473898       -3.2047404203        1.1225055736
 H         -1.3414942028       -2.0988287888        1.1979875164
 H         -2.6327978347       -0.6873658064       -0.1645611217
 C         -2.1179894040        1.9242865860       -0.9068199227
 O         -1.6899663504        0.5966967264       -1.0694192964
 H         -3.1997926981        1.9350891947       -1.0447881802
 H         -1.6537672910        2.5830228963       -1.6494795165
 H         -1.8786732237        2.3016851672        0.0937877113
 H         -0.6794781434        0.5651037676       -0.9335409441
 C          0.4546442578        1.6547335630        2.4160566852
 O          1.4935485210        0.9192543332        1.8276098955
 H         -0.5064921504        1.1345358114        2.3317499771
 H          0.3553710352        2.6471582409        1.9580905096
 H          0.7037695545        1.7745937213        3.4715687886
 H          1.2703349479        0.7845283956        0.8533773846
  29
        -40.98144855
 C         -0.5491952260        1.6810472947        1.2205727036
 O         -0.6817744503        0.5828185628        0.4138262104
 H         -1.5172045142        1.9760795443        1.6626877441
 H          0.1480616551        1.4878700655        2.0556107329
 H         -0.1593527829        2.5501162954        0.6598475007
 C         -2.3437515881       -2.2429616980        0.3623584606
 O         -2.1711047903       -1.3343776628        1.4202185134
 H         -2.6823910186       -1.7386547545       -0.5485104778
 H         -3.0982195551       -2.9648022679        0.6792358738
 H         -1.4103408279       -2.7729948875        0.1377806492
 H         -1.5693271196       -0.5994402934        1.0921651501
 C          4.9254056603        0.2301769958       -0.2560933267
 O          3.9628023161        0.6038178914        0.7017968984
 H          5.8935103851        0.5482704658        0.1300990866
 H          4.7412645258        0.7179012074       -1.2185273700
 H          4.9370640068       -0.8551766085       -0.4055643880
 H          3.0799368409        0.3845557430        0.3428544689
 C          1.4390075853       -1.4918999379       -0.9387167623
 O          1.5837930359       -0.1403840611       -0.5830814563
 H          0.5962338538       -1.6306291270       -1.6226765537
 H          1.2808016288       -2.1196965855       -0.0538661344
 H          2.3604952294       -1.7982552184       -1.4365168441
 H          0.6983346698        0.1737650410       -0.1868025133
 C         -3.6455570257        1.3432023755       -0.7626893273
 O         -2.5023429412        0.9064439005       -1.4499713564
 H         -3.5057403024        2.3527023283       -0.3550404949
 H         -3.9013051141        0.6690888534        0.0626306457
 H         -4.4663664075        1.3599615287       -1.4815140562
 H         -1.7597145779        0.7971923216       -0.7778383361
  29
        -40.98138069
 C          0.9642208827        0.7314387689        1.8251417025
 O          0.9203072733        0.6403838655        0.4605248669
 H          1.0898540439       -0.2588495690        2.2981780355
 H          1.8024704175        1.3696908226        2.1591963881
 H          0.0348307611        1.1711020922        2.2340242178
 C         -0.2155428305       -1.4857107327       -1.7307500447
 O         -0.4954763257       -1.3513133014       -0.3590679166
 H         -0.6327119944       -0.6495502458       -2.3040056680
 H         -0.6746876895       -2.4172507436       -2.0653946918
 H          0.8621599592       -1.5231148987       -1.9126469505
 H          0.0293182217       -0.5480897390       -0.0129967266
 C         -3.7385880371       -0.6425552946        0.4277289932
 O         -3.0885342126       -1.8790722147        0.5930344952
 H         -4.7663359539       -0.7789007073        0.7635092306
 H         -3.7409641789       -0.3278340057       -0.6213707202
 H         -3.2658939235        0.1431755164        1.0269453638
 H         -2.1596403872       -1.7765500709        0.3064798553
 C          3.2159000829       -1.6970407500        0.3050712121
 O          3.0493451598       -0.5710557625       -0.5161025411
 H          2.2968167456       -2.2912115224        0.3664942683
 H          3.5125280997       -1.4109955139        1.3223715628
 H          4.0065575352       -2.3039809865       -0.1388096715
 H          2.2648914899       -0.0456361636       -0.1709054006
 C         -0.8762938676        3.1989011846       -0.6011029938
 O          0.5162525422        3.0389696311       -0.5544026929
 H         -1.3441504803        2.4691624358       -1.2721135323
 H         -1.0708772615        4.2048628735       -0.9760986032
 H         -1.3280754698        3.0945862616        0.3930934824
 H          0.7160944424        2.1207110003       -0.1990052510
  29
        -40.98128742
 C          1.1616364010       -1.1479014355        1.6557105135
 O          1.0843402061       -0.7245006618        0.3574931482
 H          1.7776776042       -2.0625868645        1.7422014147
 H          1.6179862353       -0.3817174117        2.3090006008
 H          0.1650711910       -1.3782875002        2.0733769638
 C         -0.3978627030        1.4459770584       -1.4737624365
 O         -0.3216802017        1.3830610861       -0.0693177753
 H          0.5973581047        1.5637043118       -1.9144898652
 H         -1.0106382881        2.3121712076       -1.7279830019
 H         -0.8492975747        0.5382221196       -1.8865817893
 H          0.2347463834        0.5572566552        0.1597498661
 C         -3.7137280399        1.2832094984        0.1505412173
 O         -2.8008289493        1.2264914528        1.2211590136
 H         -4.7082822397        1.1576980793        0.5781188915
 H         -3.5307322351        0.4846658737       -0.5759809339
 H         -3.6624491937        2.2481736173       -0.3651092726
 H         -1.8954194175        1.3023219526        0.8543869658
 C         -1.1612190170       -3.0567698303       -0.3670718826
 O         -0.4334723930       -2.2046581838       -1.2108376659
 H         -1.7624705840       -2.4928440962        0.3567078994
 H         -0.5010773295       -3.7364321022        0.1856527254
 H         -1.8266501130       -3.6439116690       -1.0018579872
 H          0.1848558432       -1.6500841247       -0.6454954420
 C          3.4493750815        1.5042524272        0.1409040378
 O          3.3546472849        0.2720861244       -0.5248696201
 H          2.5417438201        2.1037790388        0.0131193084
 H          4.2986207429        2.0380829461       -0.2883956571
 H          3.6205894732        1.3655469629        1.2165168150
 H          2.5071236599       -0.1753981904       -0.2235650041
  29
        -40.98125641
 C         -0.9927763676       -0.6106792582        1.8008647264
 O         -0.8966410796       -0.5248004159        0.4386564221
 H         -1.1400999714        0.3808387975        2.2653209794
 H         -1.8403129259       -1.2511158266        2.1061310644
 H         -0.0779246138       -1.0452289553        2.2464933761
 C          0.3105727803        1.6912459794       -1.6290200018
 O          0.6657279076        1.3950569746       -0.3004088156
 H          0.6234064200        0.8903287450       -2.3093105775
 H          0.8205868882        2.6162301026       -1.9022641942
 H         -0.7701162458        1.8240339026       -1.7289075148
 H          0.0846742088        0.6186135752        0.0093829478
 C          3.8462366939        0.4091993753        0.4490506885
 O          3.3212978842        1.7084194859        0.5713073205
 H          4.8926777362        0.4620710149        0.7487531572
 H          3.7843164397        0.0466407905       -0.5825664432
 H          3.3213041138       -0.2988316705        1.0995135412
 H          2.3800893162        1.6828634040        0.3094876573
 C         -3.5728156938        1.4263866092        0.3621184758
 O         -2.9655331936        0.6845076040       -0.6615165395
 H         -2.8749729703        2.1468552947        0.8065812091
 H         -3.9550243954        0.7762937310        1.1586750604
 H         -4.4065832346        1.9686274729       -0.0866574424
 H         -2.1880145596        0.1795832849       -0.2709092924
 C          0.7643009841       -3.1612078473       -0.6744790620
 O         -0.6164460469       -2.9528527609       -0.5433261275
 H          1.2106704288       -2.4639381015       -1.3928045751
 H          0.9012752475       -4.1819036784       -1.0348629995
 H          1.2820719179       -3.0485304316        0.2859653462
 H         -0.7623300298       -2.0189812337       -0.2013745746
  29
        -40.98118512
 C         -1.2483171893        0.8282293687        1.8470931881
 O         -1.0329669488        0.7145745693        0.4995686973
 H         -2.0508392043        1.5560490744        2.0641183753
 H         -1.5414180080       -0.1369291226        2.2966207045
 H         -0.3399537648        1.1717206588        2.3753249210
 C          0.3241443520       -1.4609391477       -1.4882237091
 O          0.3951063479       -1.3385851812       -0.0892799818
 H         -0.7135049108       -1.4538111692       -1.8338006919
 H          0.7897066530       -2.4111028641       -1.7554938016
 H          0.8586386488       -0.6426226078       -1.9849527132
 H         -0.1451584453       -0.5113531430        0.1753162612
 C          3.7440013733       -0.9308659019        0.1057761784
 O          2.9313420268       -1.5113731699        1.0975531555
 H          4.7638883366       -0.9387671813        0.4895934363
 H          3.4471104522        0.1028445467       -0.1027413816
 H          3.7052738501       -1.5028442898       -0.8273786753
 H          2.0060114025       -1.4976263238        0.7796958868
 C          1.2391192130        2.7378788630       -0.7350322676
 O         -0.1096977892        2.9886189712       -0.4464363189
 H          1.7863971437        2.4050414516        0.1556788610
 H          1.6722730479        3.6741556876       -1.0903377216
 H          1.3469751222        1.9740583762       -1.5143940101
 H         -0.5166493801        2.1340859425       -0.1074837139
 C         -3.4075622124       -1.4903887842        0.0167504154
 O         -3.0633264546       -0.3826143796       -0.7734333331
 H         -2.5405918610       -2.1326616138        0.2101115021
 H         -4.1589130944       -2.0575522286       -0.5348521319
 H         -3.8298864870       -1.1790943861        0.9807096594
 H         -2.3103358494        0.1025424303       -0.3175182146
  29
        -40.98116890
 C          0.0517783801       -0.9586864256       -1.7732353513
 O         -0.5127873466       -0.4393645476       -0.6388541549
 H          0.5886026658       -0.1823462517       -2.3497619400
 H          0.7765878056       -1.7569525258       -1.5349081930
 H         -0.7128796538       -1.3938759482       -2.4393849417
 C         -2.5555361093        2.1711148961       -0.3422845848
 O         -2.5458762708        1.1031337659       -1.2517432084
 H         -2.6276309630        1.8167311650        0.6923371909
 H         -3.4308920462        2.7802020535       -0.5734663263
 H         -1.6539671837        2.7879632809       -0.4372749811
 H         -1.7617657062        0.5099919641       -1.0317685606
 C          4.1878838045       -0.3210299138       -0.6836234964
 O          4.0095007573       -0.3557112841        0.7106255316
 H          5.2293102072       -0.5779466638       -0.8758568017
 H          3.9815698620        0.6756005641       -1.0895253206
 H          3.5388288816       -1.0434130234       -1.1905414814
 H          3.0738187789       -0.1495688186        0.9029099283
 C          1.0203493758        1.7417731517        1.2660050452
 O          1.3133720810        0.3981506312        0.9840319394
 H          1.7928666545        2.1075273782        1.9439083868
 H          0.0418710044        1.8410557125        1.7471246135
 H          1.0236125234        2.3507827456        0.3541444685
 H          0.5954238757        0.0397584883        0.3539141301
 C         -2.9734457624       -1.5329820862        1.2404355992
 O         -1.9450315094       -2.2563671007        0.6164264336
 H         -3.5209483192       -0.9145859520        0.5208126883
 H         -2.5783744156       -0.8836813434        2.0318182938
 H         -3.6552436052       -2.2603474353        1.6837349110
 H         -1.3578814491       -1.5954386462        0.1390040262
  29
        -40.98111994
 C         -0.3612445570       -0.1916454340       -2.1751119381
 O         -0.8296103851       -0.0649909593       -0.8941266899
 H          0.2311482788        0.6887256144       -2.4795098055
 H          0.2870432287       -1.0814666765       -2.2818885444
 H         -1.1902265927       -0.3005193795       -2.8954271612
 C         -2.2231465551        2.4501835174        0.7006425002
 O         -2.3280341621        2.0871693130       -0.6508828628
 H         -2.6655292854        1.6869394327        1.3528777353
 H         -2.7694414741        3.3863169389        0.8255565743
 H         -1.1782729956        2.6000457698        0.9944800531
 H         -1.7824391674        1.2541001531       -0.7837355921
 C          4.0064693921       -0.5422702750       -0.4270899993
 O          3.7427686679        0.7982897660       -0.0924136315
 H          3.8496543404       -1.2068857895        0.4294827304
 H          5.0513015773       -0.5916321981       -0.7326963402
 H          3.3738868564       -0.8820763547       -1.2544802158
 H          2.8035280825        0.8678998120        0.1690617590
 C          0.8080495204        0.0561701574        1.9542500073
 O          1.0529175123        0.6582784850        0.7095713719
 H          1.5741934294        0.4142582550        2.6438234053
 H          0.8640997546       -1.0364479577        1.8870035835
 H         -0.1791911974        0.3311007501        2.3391203166
 H          0.3153473084        0.3708801246        0.0621044659
 C         -1.7639102198       -2.7273016822        0.8447182228
 O         -2.3234240074       -2.1482587371       -0.3034723203
 H         -1.7949360710       -2.0397637794        1.6980434062
 H         -0.7222008443       -3.0276001558        0.6769781611
 H         -2.3563025352       -3.6134890305        1.0777598503
 H         -1.7819785312       -1.3342615861       -0.5404493934
  29
        -40.98110704
 C          1.3648580264       -0.7719784631        1.7517056710
 O          1.2622597477       -0.5087514803        0.4132009451
 H          2.2298863804       -1.4272598123        1.9647254658
 H          1.4994391872        0.1532247873        2.3412932868
 H          0.4622982925       -1.2769062775        2.1408455685
 C         -0.7101684879        0.9097174572       -1.6810171374
 O         -0.6824464021        1.0136473910       -0.2779340556
 H          0.2381167864        1.2400291554       -2.1166373536
 H         -1.5163515469        1.5517254727       -2.0396734155
 H         -0.8918574299       -0.1221375011       -1.9991446538
 H          0.0804120384        0.4153979105        0.0509113883
 C         -4.0451054016        1.1594658589        0.2199636234
 O         -3.0962370066        0.5267806899        1.0464637725
 H         -5.0173064156        1.0168455378        0.6911609440
 H         -4.0614881405        0.7144091743       -0.7807856396
 H         -3.8418315892        2.2314430517        0.1284143017
 H         -2.2104605952        0.6672378707        0.6531754283
 C         -0.2107558678       -3.3980068160       -0.2372575563
 O          0.6135811671       -2.6064153257       -1.0508847577
 H         -1.0922486888       -2.8444548557        0.1079775374
 H          0.3294727037       -3.7708528704        0.6418458796
 H         -0.5364114790       -4.2462952539       -0.8413509867
 H          0.9089463736       -1.8059887182       -0.5212180541
 C          2.7159446777        2.3883887353        0.1178424863
 O          3.1100164836        1.1627332892       -0.4423151869
 H          1.6664616619        2.6130131405       -0.0995233362
 H          3.3494986716        3.1613724349       -0.3198177743
 H          2.8495562948        2.3909458450        1.2076665851
 H          2.4535346148        0.4641102701       -0.1436537355
  29
        -40.98066547
 C         -0.5591790826       -0.9738249969       -1.6352890304
 O         -0.7612582209       -0.2915000742       -0.4669492119
 H          0.1060079096       -0.4193300148       -2.3225477801
 H         -0.0936479647       -1.9601582495       -1.4524580561
 H         -1.5085363399       -1.1483144603       -2.1731040115
 C         -2.3987893194        2.2982052708        0.6489077583
 O         -1.9379337859        2.0412906835       -0.6531776737
 H         -1.5655043064        2.3962204975        1.3549314339
 H         -3.0555556697        1.4986715623        1.0072343177
 H         -2.9534393216        3.2372462023        0.6131819516
 H         -1.4801111622        1.1448465279       -0.6369925959
 C          4.7056746001       -0.5204973651        0.2047574919
 O          3.5987174895       -1.3500120956        0.4673676722
 H          4.8498571353        0.2169567986        1.0011060942
 H          4.5935108896        0.0061645392       -0.7492236564
 H          5.5796359247       -1.1695853430        0.1540685646
 H          2.8022268770       -0.7854919689        0.5320000850
 C          1.7358834718        1.7126552736       -0.1638154070
 O          1.4862673427        0.5057656163        0.5132347965
 H          2.5846042316        2.1932350694        0.3254035601
 H          0.8689208360        2.3777682165       -0.1239085111
 H          1.9813949288        1.5329578040       -1.2182656716
 H          0.5984062793        0.1386052107        0.1716383626
 C         -3.3975483689       -2.1406480135        0.2784029222
 O         -2.5490034666       -1.4074059792        1.1206110139
 H         -2.8583588388       -2.9466797400       -0.2345118607
 H         -3.8665193148       -1.5003013693       -0.4790228332
 H         -4.1751989329       -2.5760460744        0.9078562507
 H         -1.8318199789       -0.9845244376        0.5588506057
  29
        -40.97927674
 C          0.8712806477        0.5058089662        2.0969186941
 O          0.7929636403        0.3551683685        0.7404584512
 H          1.2190192653        1.5196974114        2.3721588706
 H         -0.1105681446        0.3530752544        2.5803512183
 H          1.5751669491       -0.2176660735        2.5471579984
 C         -0.6751096802        2.6368013885       -1.1469919682
 O         -1.2171787780        1.6592634182       -0.2984685539
 H         -0.0602962373        2.1873436491       -1.9346583274
 H         -0.0554511498        3.3502183448       -0.5907434837
 H         -1.5137688020        3.1672940011       -1.6010109316
 H         -0.4516852290        1.1467512578        0.1143730180
 C         -4.0495126987       -0.2877817676       -0.1925128971
 O         -3.9626717383       -1.1296220661        0.9398099289
 H         -3.2721327465        0.4810003109       -0.1843398653
 H         -5.0294845657        0.1848711389       -0.1516948413
 H         -3.9679867730       -0.8682740813       -1.1178229163
 H         -3.0602762900       -1.4635289401        1.0001662190
 C          0.4820683563       -1.9829574562       -1.5130518283
 O          0.5512825827       -2.1023744157       -0.1154941115
 H         -0.4168799198       -1.4379421686       -1.8230813591
 H          0.4485144903       -2.9947577008       -1.9204846191
 H          1.3571442850       -1.4591629255       -1.9138420212
 H          0.6224780570       -1.1702862531        0.2625129490
 C          3.9002872706       -0.4067470667        0.0734577507
 O          3.1136828447        0.6346044662       -0.4430915566
 H          3.3975933108       -1.3757326198       -0.0188723095
 H          4.1372097719       -0.2405364265        1.1325431918
 H          4.8282813683       -0.4249915379       -0.5003072581
 H          2.2089484275        0.5845067698       -0.0009122812
  29
        -40.97922177
 C          0.7599472100        0.2066539093        2.3614724217
 O          0.9241759124       -0.1108907665        1.0420229183
 H          1.3669326586       -0.4504394680        3.0114834981
 H          1.0658225673        1.2481953812        2.5701819654
 H         -0.2935821980        0.1009160813        2.6778828465
 C          3.4588047303       -0.1633470944       -1.0561773155
 O          3.2255246678        0.6504368425        0.0624846247
 H          3.5580376586       -1.2172737688       -0.7702366612
 H          4.3922631364        0.1740788907       -1.5095682906
 H          2.6490097446       -0.0777732922       -1.7899272289
 H          2.3532664729        0.3589457645        0.4768829190
 C         -3.8515947482        0.4340009303       -0.6780857642
 O         -4.1599829004       -0.1879052307        0.5533982797
 H         -4.5949407170        1.2158586274       -0.8248481446
 H         -3.9139277376       -0.2824271430       -1.5040876752
 H         -2.8521631970        0.8770691353       -0.6676459598
 H         -3.4450696555       -0.7967295147        0.7719386421
 C          0.1101631278        2.5597062857       -0.6674709276
 O         -0.5241485277        1.3099389329       -0.5880194267
 H          0.0004397478        3.1209737330        0.2695337084
 H         -0.3700681222        3.1156090175       -1.4745135810
 H          1.1785039062        2.4542736982       -0.8824346802
 H          0.0040159961        0.7388049186        0.0604179608
 C         -0.0207955881       -2.4125696312       -1.0685049261
 O         -0.0532063471       -2.4405561107        0.3358831656
 H         -0.5983637165       -3.2687662382       -1.4209405926
 H          1.0071799669       -2.4939985985       -1.4428362475
 H         -0.4588942915       -1.4891268825       -1.4603152511
 H          0.3414606201       -1.5754671416        0.6615574395
  29
        -40.97921662
 C         -0.8626528974       -0.3782365537       -2.1527115837
 O         -0.8224674184       -0.3311812867       -0.7870146625
 H         -1.1876464407       -1.3726056082       -2.5131176581
 H         -1.5656717792        0.3682905235       -2.5654380777
 H          0.1289708457       -0.1762871194       -2.5962650960
 C          0.6863590082       -2.4908350871        1.2147798247
 O          1.1951991634       -1.6563098238        0.2077423757
 H          0.1979259541       -1.9115363603        2.0064176435
 H          1.5324590895       -3.0361504270        1.6363044211
 H         -0.0406859121       -3.2059175770        0.8128937565
 H          0.4229272995       -1.1428837610       -0.1918058780
 C          4.0741989865        0.2008216510        0.0898348267
 O          3.9536095636        1.1881972318       -0.9146795848
 H          3.2757438519       -0.5431454583        0.0230872483
 H          4.0573814151        0.6538987717        1.0869910242
 H          5.0365971807       -0.2836398351       -0.0667964176
 H          3.0592795703        1.5470279220       -0.8817576584
 C         -3.9175411013        0.4435630110       -0.0835168151
 O         -3.1766765793       -0.6811021732        0.3119263190
 H         -4.1376451921        0.4187523466       -1.1588606087
 H         -3.3850441630        1.3751315985        0.1371074443
 H         -4.8561986127        0.4231990447        0.4725080938
 H         -2.2619968401       -0.6071419833       -0.1043313322
 C         -0.4343691699        1.7725761834        1.6587374092
 O         -0.5330775697        2.0332979231        0.2826707535
 H         -0.3358748503        2.7355475414        2.1624931713
 H          0.4410875505        1.1536065712        1.8857714990
 H         -1.3265974757        1.2573769451        2.0330039774
 H         -0.6299084060        1.1438512505       -0.1834194408
  29
        -40.97913318
 C          0.9128245937        0.0767762485        2.3341368731
 O          0.8803737883       -0.2123012585        0.9975219747
 H          1.4782890370       -0.6877024283        2.8977069966
 H          1.3955147360        1.0515939034        2.5283799921
 H         -0.1044997006        0.1173500733        2.7656252866
 C          2.8505682313        0.1861662820       -1.5979193741
 O          3.1116305281        0.3935966531       -0.2337926144
 H          2.7260698746       -0.8801220423       -1.8218751513
 H          3.7090855086        0.5705634540       -2.1510712917
 H          1.9457625801        0.7134170011       -1.9184252799
 H          2.2847033882        0.1299072365        0.2771411823
 C         -3.5921583127        0.4465645725       -0.9434393220
 O         -4.0438325085       -0.0024172598        0.3184977310
 H         -4.3448325001        1.1420113023       -1.3111878701
 H         -3.4990597880       -0.3886472181       -1.6456060026
 H         -2.6277443287        0.9563295730       -0.8689228386
 H         -3.3463397130       -0.5360569106        0.7163493376
 C          0.1990715960        2.8225684789       -0.0376599930
 O         -0.3948324479        1.5983398810       -0.3799969246
 H         -0.0184006559        3.0941960471        1.0033491943
 H         -0.2215120023        3.5818159755       -0.6991375934
 H          1.2866112048        2.7913262445       -0.1672977124
 H          0.0627667182        0.8698269810        0.1538693798
 C          0.1225350125       -2.9125278650       -0.7637117985
 O         -0.1955907929       -2.5612562416        0.5567515306
 H          1.2051814677       -3.0254587622       -0.8974346584
 H         -0.2392291172       -2.1635805003       -1.4770208564
 H         -0.3633388824       -3.8683455950       -0.9666793783
 H          0.2185447310       -1.6626014753        0.7465346047
  29
        -40.97912058
 C          0.9402638596       -0.0718963527       -2.0743643466
 O          0.9375334522        0.0043698523       -0.7099575747
 H          1.2739694687       -1.0668283882       -2.4252828941
 H         -0.0657176050        0.1042419032       -2.4958258087
 H          1.6186687171        0.6794121933       -2.5208626349
 C         -0.1519453590        1.9586309841        1.6642920672
 O          0.0724568639        2.2614555169        0.3106351342
 H         -0.7959304921        1.0804876549        1.7757482275
 H         -0.6385998882        2.8270611105        2.1112981709
 H          0.7908728216        1.7637893613        2.1899824944
 H          0.4209632208        1.4266309558       -0.1284563961
 C         -4.1150518207       -0.2676325375        0.0431656003
 O         -4.1326395864        0.6154015918       -1.0607435697
 H         -4.9343549887       -0.9685102307       -0.1082268730
 H         -4.2741573705        0.2761526333        0.9804765331
 H         -3.1715950753       -0.8163481153        0.1062240783
 H         -3.3411800008        1.1645111628       -1.0211155819
 C          4.1645514982        0.2779031005       -0.0997381622
 O          3.2434325667       -0.6946991730        0.3158696668
 H          4.2567556042        0.3030702929       -1.1928844977
 H          5.1300010820        0.0118147467        0.3335641296
 H          3.8780948779        1.2784117421        0.2453736201
 H          2.3398436532       -0.4497636051       -0.0601046992
 C         -0.2533182930       -2.5048828387        1.0656841756
 O         -0.9110445371       -1.4387480595        0.4324507927
 H          0.5371295911       -2.1474300574        1.7337084249
 H          0.1968880911       -3.1867532607        0.3338117507
 H         -1.0032113489       -3.0458703267        1.6452878751
 H         -0.2121235635       -0.8772902427       -0.0339660431
  29
        -40.97911971
 C         -0.8453612908       -0.2966683689       -2.1831070931
 O         -0.7322100438       -0.2302848956       -0.8219273799
 H         -1.6000894078        0.4155422396       -2.5633297062
 H          0.1118614388       -0.0587345078       -2.6814950274
 H         -1.1460788399       -1.3075533723       -2.5156150661
 C          0.6657972305       -2.2921377801        1.3298968686
 O          1.1450461807       -1.7888136634        0.1100091469
 H          0.5407886429       -1.4926411167        2.0695626065
 H          1.4056015780       -3.0066669912        1.6945994474
 H         -0.2979533749       -2.7969410672        1.2045262350
 H          0.4350210921       -1.1817776191       -0.2719883341
 C          4.0312468838        0.0753166725        0.1426305962
 O          3.9761046935        1.0840757512       -0.8460292973
 H          3.2495460364       -0.6756270195       -0.0015360632
 H          3.9330647258        0.5045330103        1.1456174578
 H          5.0084212121       -0.3955293220        0.0492687609
 H          3.0802076308        1.4396187550       -0.8684877554
 C         -3.8913211359        0.1523893710       -0.0689658672
 O         -2.9752257173       -0.8051051323        0.3922747383
 H         -4.1176374862        0.0089744021       -1.1335863723
 H         -3.5127186208        1.1715419174        0.0683763466
 H         -4.8078417225        0.0272255192        0.5098497656
 H         -2.0920413669       -0.6310931416       -0.0654496911
 C         -0.5571326645        1.9845362879        1.5698598249
 O         -0.6030580444        2.1792768909        0.1803990482
 H         -0.6066742909        2.9705536618        2.0347648356
 H          0.3735555171        1.4900641754        1.8730465724
 H         -1.3989723213        1.3761357930        1.9182368522
 H         -0.6292671601        1.2685484337       -0.2517785464
  29
        -40.97910845
 C          1.3396625925       -0.0103310999        2.2916782640
 O          1.0115776052       -0.2403274709        0.9840535836
 H          1.8856570812        0.9426795428        2.4131243494
 H          0.4402392221        0.0368662766        2.9332401427
 H          1.9872045968       -0.8120977266        2.6917530923
 C          0.2892395150        2.8620979073        0.2189890554
 O         -0.4197836527        1.6816284951       -0.0499596029
 H         -0.2089989751        3.6684086701       -0.3219260510
 H          1.3301382915        2.7903720159       -0.1157099635
 H          0.2849238475        3.0943100516        1.2917815807
 H          0.0917028044        0.9102568895        0.3590911317
 C         -3.5480299691        0.5430367276       -0.8931213035
 O         -4.0481940182       -0.0690178693        0.2784547148
 H         -4.3100738102        1.2468469951       -1.2241171751
 H         -3.3774065794       -0.1993942896       -1.6801345169
 H         -2.6137493192        1.0773806650       -0.7014601099
 H         -3.3455130704       -0.6067732507        0.6616331738
 C          0.0579328392       -2.9517131517       -0.6342426419
 O         -0.2005791154       -2.5428980233        0.6825993829
 H         -0.4691733333       -3.8950318630       -0.7866326398
 H          1.1305425573       -3.1090329376       -0.8010819002
 H         -0.3020637211       -2.2144379641       -1.3607653067
 H          0.2573678179       -1.6566379024        0.8254574083
 C          2.3875298899        0.2146602075       -1.9587213351
 O          2.9510682217        0.3392260433       -0.6781869717
 H          1.4558756646        0.7838281575       -2.0442737351
 H          2.1755623767       -0.8340700046       -2.1994482934
 H          3.1173034037        0.6051828987       -2.6699313960
 H          2.2429588650        0.0825630618       -0.0093838902
  29
        -40.97910010
 C         -0.5966248077        0.0822937855        2.0865379162
 O         -0.7830432688        0.2519688475        0.7428815427
 H         -1.3809328222        0.5995662861        2.6714783813
 H         -0.6230565506       -0.9855461508        2.3708426615
 H          0.3773630496        0.4864636773        2.4168152848
 C         -1.1197059964        3.2529575373       -0.6137299638
 O          0.0114492561        2.5998044168       -0.1005693426
 H         -1.8869629784        3.3913993310        0.1574436714
 H         -1.5641244448        2.6935702802       -1.4447437358
 H         -0.7900065121        4.2296012716       -0.9716670810
 H         -0.2787667141        1.6927409488        0.2285633068
 C          3.7438393859       -1.0493641635        0.5182765617
 O          4.1770085597        0.2105139940        0.0483877780
 H          4.5451633232       -1.7537313579        0.3010388058
 H          2.8259635191       -1.3750387489        0.0213245866
 H          3.5686977730       -1.0267442052        1.5997658281
 H          3.4375661917        0.8273137370        0.1015827176
 C         -2.9738172085       -2.0952004389        0.1474582415
 O         -3.0791833897       -0.7134445023       -0.0768110942
 H         -3.8436684970       -2.5641404123       -0.3152184643
 H         -2.9707912428       -2.3262952806        1.2207879208
 H         -2.0606592280       -2.5072596597       -0.2955911066
 H         -2.2242734267       -0.2854832615        0.2410094662
 C          0.2739362214       -0.9610046143       -2.0940782934
 O          0.5623620982       -1.3749068482       -0.7834164799
 H         -0.8029625419       -0.9929941449       -2.2943964790
 H          0.7880158729       -1.6477429714       -2.7686760416
 H          0.6294513476        0.0593740067       -2.2770703914
 H          0.0685602727       -0.7549343146       -0.1559475205
  29
        -40.97909648
 C         -0.6416802399       -0.3962744723       -2.2168387600
 O         -0.6812090264        0.0766212766       -0.9337924770
 H         -1.5005073839       -1.0568105446       -2.4335418680
 H         -0.6684260265        0.4288794905       -2.9519818334
 H          0.2807277072       -0.9754241457       -2.4068528524
 C          0.9405177397        2.5447453642        0.5562434999
 O          1.3264788549        1.6857335533       -0.4834980825
 H          1.7867170323        3.2031175004        0.7596485349
 H          0.6912744436        1.9862596333        1.4656613804
 H          0.0733215888        3.1522315461        0.2707423245
 H          0.5575234043        1.0584120397       -0.6712087300
 C          3.9767034364       -0.4767600759       -0.2024862788
 O          3.8524337116       -0.9711906727        1.1148587195
 H          3.2980079475        0.3606774205       -0.3865431192
 H          3.7732479754       -1.2626390117       -0.9384011420
 H          5.0069068174       -0.1420095390       -0.3123236735
 H          2.9232318869       -1.1728180235        1.2765826289
 C         -1.8365303728       -2.6386202055        0.4767913780
 O         -0.7254904300       -1.8565031249        0.8268997163
 H         -1.9783696304       -3.3724190144        1.2719963479
 H         -1.6704511580       -3.1661557156       -0.4716183239
 H         -2.7427029115       -2.0305558572        0.3791023497
 H         -0.6548033744       -1.1029549070        0.1574796126
 C         -2.9510098311        1.1930040251        1.1607084890
 O         -3.0765220742        0.8300457257       -0.1899778101
 H         -3.9575825937        1.3839356421        1.5364890640
 H         -2.3458149562        2.1003103113        1.2748241112
 H         -2.4891245111        0.3934466236        1.7499829171
 H         -2.1612937132        0.5693572176       -0.5208657790
  29
        -40.97906236
 C         -0.7940832699       -0.2502563440       -2.1311768843
 O         -0.8816159878       -0.2824392765       -0.7679831385
 H          0.2123381676       -0.5405368223       -2.4825453600
 H         -1.5187048059       -0.9438080294       -2.5991732595
 H         -1.0013225672        0.7599962495       -2.5298407134
 C         -0.9414396642       -3.1785867576        0.8227608698
 O          0.1364787663       -2.4307215446        0.3248900455
 H         -1.5183119448       -2.6095336270        1.5604619126
 H         -0.5222711343       -4.0665089237        1.2988652612
 H         -1.6199622478       -3.4876916985        0.0185516582
 H         -0.2380263907       -1.6011582328       -0.1087990673
 C          3.9258389924        1.0176366774       -0.0049981341
 O          4.1002968123       -0.1184523583       -0.8278582356
 H          2.8942071626        1.3793776094       -0.0277285707
 H          4.5879252826        1.7882922259       -0.3963479787
 H          4.2036451705        0.7957901260        1.0308988032
 H          3.4323619589       -0.7718125745       -0.5893887416
 C         -3.1304652292        1.9884711490       -0.1114243167
 O         -3.1672495454        0.6103224658        0.1521859169
 H         -2.2123805471        2.4477621055        0.2705963002
 H         -3.9927767614        2.4353733476        0.3859720074
 H         -3.1939176767        2.1906327436       -1.1886788884
 H         -2.3142218856        0.2086664335       -0.2028433689
 C          0.3818317788        1.0504448693        1.8930116758
 O          0.5386662832        1.4570171552        0.5572655893
 H          0.7525563778        0.0306196252        2.0435950970
 H         -0.6705340914        1.0829460294        2.1975493318
 H          0.9580864549        1.7419299111        2.5097875042
 H          0.0141260652        0.8091951894       -0.0116756184
  29
        -40.97905409
 C          0.9372721077        0.1280148484       -2.1168133536
 O          0.8678147321        0.1126468552       -0.7510266259
 H          1.2784256578       -0.8444430518       -2.5167213824
 H         -0.0457748936        0.3434875316       -2.5723361211
 H          1.6421721818        0.9006167476       -2.4769294827
 C          4.1024575622        0.0129159637       -0.1016093964
 O          3.0698144752       -0.8582604889        0.2741937339
 H          4.2147375667        0.0567394368       -1.1923236663
 H          5.0240555289       -0.3736008980        0.3364385562
 H          3.9267468928        1.0300638411        0.2684443920
 H          2.2044001606       -0.4982445412       -0.1015338332
 C         -4.0416440226       -0.4801198990        0.0097718179
 O         -4.1268961452        0.5345013784       -0.9710004683
 H         -4.8737375876       -1.1579832087       -0.1733109436
 H         -4.1354751335       -0.0588530603        1.0165952302
 H         -3.1000771202       -1.0317826097       -0.0599011857
 H         -3.3319110567        1.0772043355       -0.9160641680
 C         -0.2213608778       -2.2005102864        1.3040109408
 O         -0.8225422255       -1.6592666791        0.1558501067
 H         -0.8413635950       -3.0388689273        1.6261711287
 H         -0.1687586099       -1.4597647836        2.1112532008
 H          0.7941124474       -2.5528588924        1.0966710390
 H         -0.1934903966       -0.9642727123       -0.2189128038
 C         -0.0728605980        2.1025311352        1.6829845968
 O          0.0569552771        2.3641298801        0.3104323294
 H          0.8931472845        1.8511123726        2.1369087644
 H         -0.7666264075        1.2752172987        1.8698126392
 H         -0.4618669470        3.0102635988        2.1473201385
 H          0.3765232743        1.5177000985       -0.1335209162
  29
        -40.97905295
 C          0.5163938072        0.6337098604       -2.1457803934
 O          0.7705973775        0.0909246774       -0.9169409093
 H          1.1651428856        1.5060655600       -2.3466041201
 H          0.6935721518       -0.0997491707       -2.9543351598
 H         -0.5315502928        0.9720276385       -2.2337130563
 C         -0.6680047581       -1.8812552481        1.2394210486
 O         -0.9648894765       -1.7026314261       -0.1225370171
 H         -1.4553553277       -2.5083945766        1.6605532218
 H         -0.6385572865       -0.9234885980        1.7693035461
 H          0.2990826585       -2.3811108262        1.3708927973
 H         -0.3024923656       -1.0389798763       -0.4873903774
 C         -4.1895772587       -0.4376391595       -0.0012704745
 O         -4.1341225124        0.9543927974       -0.2410764730
 H         -4.3725557247       -0.6434023479        1.0587229829
 H         -3.2669645380       -0.9381431280       -0.3079350405
 H         -5.0215082330       -0.8208067907       -0.5899485700
 H         -3.3293948232        1.2994336509        0.1628041596
 C          1.4491717936        2.5636048152        1.1296303471
 O          0.3387885454        1.7063670356        1.0878479025
 H          1.3695862513        3.1509891164        2.0458745675
 H          1.4601784249        3.2431845032        0.2676260637
 H          2.3899921529        2.0030184888        1.1369179344
 H          0.4666449904        1.0802457687        0.3047366876
 C          3.4088329667       -1.4653144007        0.3087962505
 O          3.3185244118       -0.3317011935       -0.5122567442
 H          4.4695505196       -1.6450204238        0.4921415162
 H          2.9729235169       -2.3472753629       -0.1755079833
 H          2.8993406053       -1.3077484362        1.2668728859
 H          2.3408987683       -0.1597168045       -0.6949694010
  29
        -40.97902298
 C          0.7494027204        0.2008323279        2.3054789170
 O          0.8147843072       -0.1049978295        0.9737571643
 H          1.0860034350        1.2345094265        2.5029818622
 H         -0.2819862843        0.1063650585        2.6927213943
 H          1.3883440628       -0.4725792674        2.9056310489
 C         -0.1156220071        2.8183700328       -0.1588327277
 O         -0.5957096527        1.5399876715       -0.4824695798
 H         -0.3817032955        3.0953125517        0.8695163251
 H         -0.5819316679        3.5229689419       -0.8495116789
 H          0.9734260989        2.8767125183       -0.2619000410
 H         -0.0869903003        0.8662103577        0.0750938460
 C         -3.8219196594        0.4676393544       -0.1395361084
 O         -3.9509861082       -0.7931895572       -0.7629659005
 H         -4.6719566747        1.0642862347       -0.4665928552
 H         -2.8917940286        0.9652796063       -0.4270403782
 H         -3.8479403298        0.3708906060        0.9516322925
 H         -3.1529719366       -1.3031621778       -0.5809927266
 C          0.7781526836       -3.0014611406       -0.6167524552
 O          0.1391070806       -2.6002732884        0.5657942363
 H          0.4990984617       -4.0412510703       -0.7952220151
 H          1.8689112258       -2.9335867713       -0.5252708114
 H          0.4620925170       -2.3911532217       -1.4707340016
 H          0.3838740705       -1.6372560075        0.7390697543
 C          2.8508842816        0.4588988146       -1.5379677211
 O          3.0117261833        0.7418039612       -0.1719042040
 H          1.9033008083        0.8525634872       -1.9209495798
 H          2.8776610659       -0.6210054092       -1.7268248021
 H          3.6795764181        0.9354781216       -2.0643165837
 H          2.1984501077        0.3914989461        0.3089666320
  29
        -40.97899907
 C          1.6764375503       -1.0280762327       -1.8339036235
 O          0.9539188926       -0.4971776255       -0.8031042277
 H          1.3079019838       -0.6682887812       -2.8132345376
 H          2.7463951540       -0.7583404707       -1.7648025287
 H          1.6209325265       -2.1325050166       -1.8462153925
 C          2.7293094686        2.1633442709       -0.1481159465
 O          1.3685567943        2.0700892095       -0.4770872785
 H          2.9910100805        1.4957523536        0.6802913702
 H          2.9199506542        3.1963835476        0.1473001924
 H          3.3663471504        1.9137015126       -1.0068595150
 H          1.1546519802        1.0980842895       -0.6354341787
 C         -3.4677865686        1.1358414469        0.4371188459
 O         -3.3087641402        2.2113871757       -0.4654369749
 H         -3.0110180158        1.3663307153        1.4056164965
 H         -3.0254346594        0.2152148529        0.0473110515
 H         -4.5399213036        0.9988918853        0.5694629761
 H         -2.3725297184        2.2845331785       -0.6846299675
 C          0.8451042538       -0.4120481459        2.4431812655
 O          1.7460840525       -1.0965685418        1.6110455691
 H          1.1607494459       -0.5894252619        3.4726227258
 H         -0.1792780492       -0.7787838487        2.3101941601
 H          0.8521603877        0.6646786265        2.2409088448
 H          1.4776527211       -0.9047267372        0.6574182656
 C         -1.3087392940       -2.7873634396       -0.2479917493
 O         -1.4760887398       -1.4510386411       -0.6408673970
 H         -0.8486050956       -3.3840752979       -1.0462145096
 H         -2.3008130263       -3.1870256253       -0.0316703836
 H         -0.6823342240       -2.8693199658        0.6471197812
 H         -0.5609293212       -1.0374008581       -0.7379464372
  29
        -40.97898654
 C          1.9736462389        1.4782481156       -0.9354015272
 O          1.0094985620        0.7382737417       -0.3106658068
 H          2.0720908597        2.4831306627       -0.4825091457
 H          2.9659820258        0.9936359895       -0.8721455153
 H          1.7464775032        1.6227908879       -2.0083887088
 C         -1.5957915623        2.7488936927       -0.0250651887
 O         -1.3973873712        1.6144349938       -0.8269523167
 H         -1.4979017160        2.5102320204        1.0400193454
 H         -2.6073841170        3.1076055493       -0.2216612851
 H         -0.8791177944        3.5424886784       -0.2702606651
 H         -0.4721836061        1.2565951392       -0.6380184477
 C         -3.1536191111       -1.2797257137        0.1229103096
 O         -2.8908238901       -1.3779328659        1.5073024705
 H         -2.7934804338       -0.3336054936       -0.2909798193
 H         -4.2349462381       -1.3389491446        0.0085798250
 H         -2.6859965597       -2.1045059319       -0.4248857508
 H         -1.9464740014       -1.2406530631        1.6461449887
 C          2.3701021480       -0.8545570823        2.1956973725
 O          1.5739368072        0.3026659110        2.2139267279
 H          1.9055014837       -1.6529389818        1.6083216240
 H          2.4868579741       -1.1816280182        3.2300646206
 H          3.3616929202       -0.6474452741        1.7719562308
 H          1.3340878545        0.5197656783        1.2611057437
 C          0.8348026501       -1.7633490965       -2.4628872865
 O          1.0153818856       -1.7674630703       -1.0717142607
 H         -0.0894920111       -1.2478163345       -2.7473471448
 H          0.7791231447       -2.8050351362       -2.7830001647
 H          1.6752174773       -1.2762222950       -2.9740805007
 H          1.0063433349       -0.8100162371       -0.7541868223
  29
        -40.97895560
 C          0.5925252625        0.0613007622        2.1683504100
 O          0.6424384258       -0.1635050686        0.8204601428
 H          1.3315270359       -0.5575991316        2.7098082841
 H          0.8013051419        1.1187862133        2.4128504607
 H         -0.4035208251       -0.1805995464        2.5820000170
 C          3.2807198114        1.6610944586        0.1477526871
 O          2.9940380034        0.3335743955       -0.2039757726
 H          2.4776483232        2.3417025640       -0.1580295732
 H          4.2025784555        1.9389872273       -0.3659224670
 H          3.4282469601        1.7656834328        1.2305641466
 H          2.0951289666        0.0960112479        0.1918809099
 C         -3.8552477989        0.8750326059        0.4415894622
 O         -4.0984406046       -0.4321312404       -0.0358821749
 H         -4.6975807511        1.4839481884        0.1173857168
 H         -2.9280073846        1.2904156941        0.0369607342
 H         -3.7999727173        0.8905003435        1.5356968852
 H         -3.3181499425       -0.9720065403        0.1364366578
 C         -0.2957881735        1.2975624723       -1.9536880220
 O         -0.6285483307        1.5958542906       -0.6224391767
 H         -0.7390792060        0.3459553007       -2.2713768652
 H          0.7886239018        1.2358545208       -2.0925176635
 H         -0.6958111053        2.1018538748       -2.5734663713
 H         -0.1655888890        0.9185991242       -0.0323924571
 C          0.9529368616       -2.8834142742       -0.9865931101
 O          0.2039914352       -2.6648267706        0.1810893625
 H          0.5382808846       -2.3260276143       -1.8354596861
 H          0.9060896868       -3.9519941868       -1.2030816125
 H          1.9976605709       -2.5821332809       -0.8562257135
 H          0.3407250442       -1.7049606776        0.4521063182
  29
        -40.97894956
 C          2.1658227479        0.3743985771        1.6339044665
 O          1.2901172865        0.1583117556        0.6070183393
 H          2.5909709405       -0.5730038098        2.0135101977
 H          3.0146036683        1.0086071938        1.3177585757
 H          1.6748046772        0.8795441746        2.4872017354
 C          0.1183570829        3.2335641918        0.4603192265
 O          0.5558743799        2.3814675514       -0.5645397989
 H         -0.6829603522        2.7750486163        1.0512955808
 H         -0.2593635717        4.1403038318       -0.0147982099
 H          0.9388287722        3.4999832970        1.1388086409
 H          0.8467605380        1.5116409170       -0.1445214629
 C         -3.6671695811       -0.1067865173        0.1215782615
 O         -3.4774438700        0.1222092647       -1.2598774235
 H         -4.5751136815       -0.7005528171        0.2152764541
 H         -3.7985194120        0.8377672871        0.6607704560
 H         -2.8269860980       -0.6511614605        0.5608825794
 H         -2.6125074310        0.5300881634       -1.3841006316
 C         -0.1608584585       -2.6981063765        1.2105590510
 O         -0.6949869718       -1.4016479197        1.2686731823
 H         -0.9878292828       -3.3957503552        1.3522154470
 H          0.5827772353       -2.8578551481        2.0018973452
 H          0.3179036640       -2.8929432952        0.2450545660
 H          0.0433522218       -0.7559053248        1.0267654510
 C          1.5208293544       -0.9007751185       -2.4896868024
 O          2.3163635887       -1.2138899068       -1.3751000348
 H          1.9879116153       -1.3676836236       -3.3583715951
 H          1.4586004773        0.1813143092       -2.6455767553
 H          0.5030084679       -1.2928537581       -2.3750130894
 H          1.9512736535       -0.6994338305       -0.5903177328
  29
        -40.97893165
 C          0.4858689032       -0.1197993820        2.2501262020
 O          0.6969989631       -0.0005201411        0.9024157255
 H         -0.5239788551        0.2268641570        2.5327371337
 H          0.5831701519       -1.1679834353        2.5835959754
 H          1.2135090957        0.4807410141        2.8262217577
 C          0.6692383048        2.5850819762       -1.1859706470
 O          0.3163749647        2.4849629761        0.1679973879
 H          1.7263522694        2.3408612397       -1.3443873383
 H          0.4924808869        3.6190865524       -1.4869704526
 H          0.0615145491        1.9207192487       -1.8113149263
 H          0.4629678394        1.5310669751        0.4618046109
 C         -4.0476159660       -0.4996757228        0.2470731476
 O         -4.1136936629        0.7874808540       -0.3322762703
 H         -4.0605332378       -0.4384478465        1.3408951779
 H         -3.1484859781       -1.0380352193       -0.0642896994
 H         -4.9316520436       -1.0373962754       -0.0916357300
 H         -3.2825022000        1.2429929782       -0.1549947941
 C         -0.0842792582       -2.2410824459       -1.3814543825
 O         -0.8806646357       -1.6205943709       -0.4056861274
 H          0.8361500279       -2.6471732727       -0.9498801208
 H          0.1879087259       -1.5370717797       -2.1779917678
 H         -0.6745059621       -3.0527852378       -1.8104106659
 H         -0.2962582591       -0.9737102392        0.1047087981
 C          3.7300178484       -0.1732624592       -0.4146677263
 O          2.9658606869       -1.1320427800        0.2654974722
 H          3.2458489247        0.1348974263       -1.3492912916
 H          4.6920310885       -0.6338113902       -0.6458391291
 H          3.8974852348        0.7186851713        0.2011946045
 H          2.0844454313       -0.7066806656        0.5163667917
  29
        -40.97890944
 C          0.4949350507       -0.1588333740       -2.2415921278
 O          0.6835752218       -0.0398406395       -0.8905518492
 H          0.6834094551        0.7988479747       -2.7606938527
 H          1.1735479324       -0.9118960405       -2.6795092870
 H         -0.5389364533       -0.4652103261       -2.4797679285
 C          1.4240279203       -2.4963128330        1.1713810838
 O          0.3512575893       -2.3614189606        0.2755091726
 H          2.3811672279       -2.2707445028        0.6903664169
[truncated: 81,628 more chars]
