# Supplementary material for: Machine learning meets mechanistic modelling for accurate prediction of experimental activation energies
Source: Chem Sci. 2020 Nov 5;12(3):1163–75. doi: 10.1039/d0sc04896h (PMC9528810; doi:10.1039/d0sc04896h)
Supplement: SC-012-D0SC04896H-s002 [file SC-012-D0SC04896H-s002.zip › SC-012-D0SC04896H-s1019.out]

 
       ==============================================
       |                                            |
       |                 C R E S T                  |
       |                                            |
       |  Conformer-Rotamer Ensemble Sampling Tool  |
       |        based on the GFN-xTB method         |
       |             P.Pracht, S.Grimme             |
       |          Universitaet Bonn, MCTC           |
       ==============================================
       Version 2.8, Mon 28. Oct 10:22:52 CEST 2019
       Using the GFN-xTB code.
       Compatible with XTB version 6.1 and later.
 
       Cite work conducted with this code as

       P. Pracht, F. Bohle, S. Grimme, in preparation.

       and

       S. Grimme, JCTC, 2019, 15, 2847-2862.
 

 Command line input:
 > /projects/cp/programs/crest/default/crest -gfn2 -xnam xtb -chrg -1 -g methanol -nozs -nci -mrest 1 -ewin 3.0 -T 32 -cinp xcontrol

  -gfn2 : Use of GFN2-xTB requested.
  -xnam :
     xtb executable was set to: "xtb"
  -chrg -1
  -g methanol
  -nci  : Special NCI mode for non-covalently bound complexes or clusters.
  -ewin 3.0
  -T 32 (CPUs/Threads selected)
  -cinp : xcontrol
  Automatically generated ellipsoide potential for NCI mode:
> $wall
>   potential=polynomial
>   ellipsoid: 16.08953805913069, 14.94044185567819, 13.67840346340743, all
 
 "xcontrol" file present.
 content of the constraining file (sorted):
> $constrain
>   force constant=2.0
>   reference=coord.original
>   atoms: 1, 2, 3, 4, 5
> $metadyn
>   atoms: 6, 7, 8, 9, 10, 11, 12, 13, 14, 15, 16, 17, 18, 19, 20, 21, 22, 23,
>   atoms: 24, 25, 26, 27, 28, 29
 fix file: coord.original
  atoms: 6, 7, 8, 9, 10, 11, 12, 13, 14, 15, 16, 17, 18, 19, 20, 21, 22, 23,
     # of atoms considered for RMSDs:18
  atoms: 24, 25, 26, 27, 28, 29
     # of atoms considered for RMSDs:6
 
 ------------------------------
 GFNn-xTB Geometry Optimization
 ------------------------------
 Geometry successfully optimized.
 
------------------------------------------------
Generating MTD length from a flexibility measure
------------------------------------------------
 flexibility measure :   1.000
 t(MTD) / ps    :     5.0
 Σ(t(MTD)) / ps :    20.0 (+    10.0)
 
-------------------------------------
Starting a trial MTD to test settings
-------------------------------------
 Trial MTD 1 did not converge!
 Reducing the time step to 4 fs and trying again...
 
 Trial MTD 2 did not converge!
 Reducing the time step to 3 fs and trying again...
 
 Trial MTD 3 did not converge!
 Reducing the time step to 2 fs and trying again...
 
 Success!
 Estimated runtime for one MTD (5.0 ps) on a single thread: 3 min 38 sec
 Estimated runtime for a batch of 6 MTDs on 32 threads: 44 sec
 
 list of Vbias parameters applied:
$metadyn    0.00100   1.000
$metadyn    0.00050   1.000
$metadyn    0.00100   0.500
$metadyn    0.00050   0.500
$metadyn    0.00100   0.250
$metadyn    0.00050   0.250
 
*******************************************************************************************
**                        N E W    I T E R A T I O N    C Y C L E                        **
*******************************************************************************************
 
========================================
            MTD Iteration  1
========================================
 
     ========================================
     |         Meta-MD (MTD) Sampling       |
     ========================================
 
Starting Meta-MD   1 with the settings:
     MD time /ps        :     5.0
     dt /fs             :     2.0
     dumpstep(trj) /fs  :     100
     dumpstep(Vbias)/ps :     1.0
     Vbias prefactor(k) :  0.0060
     Vbias exponent(α)  :    1.00
Starting Meta-MD   2 with the settings:
     MD time /ps        :     5.0
     dt /fs             :     2.0
     dumpstep(trj) /fs  :     100
     dumpstep(Vbias)/ps :     1.0
     Vbias prefactor(k) :  0.0030
     Vbias exponent(α)  :    1.00
Starting Meta-MD   3 with the settings:
     MD time /ps        :     5.0
     dt /fs             :     2.0
     dumpstep(trj) /fs  :     100
     dumpstep(Vbias)/ps :     1.0
     Vbias prefactor(k) :  0.0060
     Vbias exponent(α)  :    0.50
Starting Meta-MD   4 with the settings:
     MD time /ps        :     5.0
     dt /fs             :     2.0
     dumpstep(trj) /fs  :     100
     dumpstep(Vbias)/ps :     1.0
     Vbias prefactor(k) :  0.0030
     Vbias exponent(α)  :    0.50
Starting Meta-MD   5 with the settings:
     MD time /ps        :     5.0
     dt /fs             :     2.0
     dumpstep(trj) /fs  :     100
     dumpstep(Vbias)/ps :     1.0
     Vbias prefactor(k) :  0.0060
     Vbias exponent(α)  :    0.25
Starting Meta-MD   6 with the settings:
     MD time /ps        :     5.0
     dt /fs             :     2.0
     dumpstep(trj) /fs  :     100
     dumpstep(Vbias)/ps :     1.0
     Vbias prefactor(k) :  0.0030
     Vbias exponent(α)  :    0.25
*Meta-MD 6 finished*
*Meta-MD 2 finished*
*Meta-MD 3 finished*
*Meta-MD 1 finished*
*Meta-MD 5 finished*
*Meta-MD 4 finished*
 
-----------------------
Multilevel Optimization
-----------------------
 
 -------------------------
 1. crude pre-optimization
 -------------------------
 writing TMPCONF* Dirs from file "crest_rotamers_0.xyz" ... done.
 Starting optimization of generated structures
 162 jobs to do.
 1 2 3 4 5 6 7 8 9 10 11 12 13 14 15 16 17 18 19 20 21 22 23 24 25 26 27 28 29 30 31 32 33 34 35 36 37 38 39 40 41 42 43 44 45 46 47 48 49 50 51 52 53 54 55 56 57 58 59 60 61 62 63 64 65 66 67 68 69 70 71 72 73 74 75 76 77 78 79 80 81 82 83 84 85 86 87 88 89 90 91 92 93 94 95 96 97 98 99 100 101 102 103 104 105 106 107 108 109 110 111 112 113 114 115 116 117 118 119 120 121 122 123 124 125 126 127 128 129 130 131 132 133 134 135 136 137 138 139 140 141 142 143 144 145 146 147 148 149 150 151 152 153 154 155 156 157 158 159 160 161 162 
 done.
 Now appending opt.xyz file with new structures
 running RMSDs... done.
 E lowest :   -40.98034
 143 structures remain within     6.00 kcal/mol window
 
 -------------------------------------
 2. optimization with tight thresholds
 -------------------------------------
 writing TMPCONF* Dirs from file "crest_rotamers_1.xyz" ... done.
 Starting optimization of generated structures
 144 jobs to do.
 1 2 3 4 5 6 7 8 9 10 11 12 13 14 15 16 17 18 19 20 21 22 23 24 25 26 27 28 29 30 31 32 33 34 35 36 37 38 39 40 41 42 43 44 45 46 47 48 49 50 51 52 53 54 55 56 57 58 59 60 61 62 63 64 65 66 67 68 69 70 71 72 73 74 75 76 77 78 79 80 81 82 83 84 85 86 87 88 89 90 91 92 93 94 95 96 97 98 99 100 101 102 103 104 105 106 107 108 109 110 111 112 113 114 115 116 117 118 119 120 121 122 123 124 125 126 127 128 129 130 131 132 133 134 135 136 137 138 139 140 141 142 143 144 
 done.
 Now appending opt.xyz file with new structures
 running RMSDs... done.
 E lowest :   -40.98134
 125 structures remain within     3.00 kcal/mol window
 
========================================
            MTD Iterations done         
========================================
 Collecting ensmbles.
 running RMSDs... done.
 E lowest :   -40.98134
 125 structures remain within     3.00 kcal/mol window
 
 
 
   ================================================
   |           Final Geometry Optimization        |
   ================================================
 ---------------------
 Ensemble optimization
 ---------------------
 writing TMPCONF* Dirs from file "crest_rotamers_1.xyz" ... done.
 Starting optimization of generated structures
 125 jobs to do.
 1 2 3 4 5 6 7 8 9 10 11 12 13 14 15 16 17 18 19 20 21 22 23 24 25 26 27 28 29 30 31 32 33 34 35 36 37 38 39 40 41 42 43 44 45 46 47 48 49 50 51 52 53 54 55 56 57 58 59 60 61 62 63 64 65 66 67 68 69 70 71 72 73 74 75 76 77 78 79 80 81 82 83 84 85 86 87 88 89 90 91 92 93 94 95 96 97 98 99 100 101 102 103 104 105 106 107 108 109 110 111 112 113 114 115 116 117 118 119 120 121 122 123 124 125 
 done.
 Now appending opt.xyz file with new structures
 running RMSDs... done.
 E lowest :   -40.98131
 121 structures remain within     3.00 kcal/mol window
 
-------------------------------------
CREGEN - CONFORMER SYMMETRY ANALYSIS
-------------------------------------
 =============================
  # threads =          32
 =============================
 input  file name : crest_rotamers_2.xyz
 output file name : crest_rotamers_3.xyz
 number of atoms                :    29
 number of points on xyz files  :   125
 RMSD threshold                 :   0.1250
 Bconst threshold               :   0.0200
 population threshold           :   0.0500
 conformer energy window  /kcal :   3.0000
 # fragment in coord            :     5
 number of reliable points      :   125
 reference state Etot :  -40.9813143094000
 number of doubles removed by rot/RMSD         :           4
 total number unique points considered further :         121
   Erel/kcal     Etot      weight/tot conformer  set degen    origin
    1   0.000   -40.98131    0.01525    0.03042    1    2     mtd5
    2   0.003   -40.98131    0.01518                          mtd5
    3   0.004   -40.98131    0.01513    0.01513    2    1     mtd6
    4   0.007   -40.98130    0.01507    0.05941    3    4     mtd5
    5   0.014   -40.98129    0.01490                          mtd5
    6   0.019   -40.98128    0.01477                          mtd6
    7   0.023   -40.98128    0.01468                          mtd6
    8   0.029   -40.98127    0.01453    0.01453    4    1     mtd5
    9   0.032   -40.98126    0.01445    0.01445    5    1     mtd6
   10   0.048   -40.98124    0.01406    0.01406    6    1     mtd5
   11   0.049   -40.98124    0.01404    0.01404    7    1     mtd5
   12   0.050   -40.98123    0.01401    0.01401    8    1     mtd2
   13   0.058   -40.98122    0.01382    0.03995    9    3     mtd3
   14   0.090   -40.98117    0.01310                          mtd5
   15   0.093   -40.98117    0.01303                          mtd5
   16   0.099   -40.98116    0.01291    0.01291   10    1     mtd5
   17   0.109   -40.98114    0.01268    0.02530   11    2     mtd5
   18   0.112   -40.98114    0.01262                          mtd1
   19   0.114   -40.98113    0.01259    0.01259   12    1     mtd5
   20   0.115   -40.98113    0.01255    0.01255   13    1     mtd5
   21   0.116   -40.98113    0.01253    0.01253   14    1     mtd4
   22   0.132   -40.98110    0.01220    0.01220   15    1     mtd5
   23   0.132   -40.98110    0.01219    0.01219   16    1     mtd1
   24   0.133   -40.98110    0.01218    0.03642   17    3     mtd6
   25   0.136   -40.98110    0.01213                          mtd1
   26   0.137   -40.98110    0.01211                          mtd5
   27   0.137   -40.98110    0.01210    0.08437   18    7     mtd4
   28   0.138   -40.98109    0.01208                          input
   29   0.139   -40.98109    0.01207                          mtd5
   30   0.140   -40.98109    0.01204                          mtd4
   31   0.141   -40.98109    0.01203                          mtd1
   32   0.141   -40.98109    0.01203                          mtd5
   33   0.141   -40.98109    0.01202                          mtd5
   34   0.159   -40.98106    0.01166    0.01166   19    1     mtd1
   35   0.164   -40.98105    0.01156    0.05754   20    5     mtd4
   36   0.166   -40.98105    0.01153                          mtd5
   37   0.167   -40.98105    0.01150                          mtd4
   38   0.168   -40.98105    0.01148                          mtd4
   39   0.169   -40.98104    0.01146                          mtd4
   40   0.169   -40.98104    0.01146    0.02289   21    2     mtd5
   41   0.171   -40.98104    0.01143                          mtd4
   42   0.171   -40.98104    0.01142    0.04553   22    4     mtd3
   43   0.173   -40.98104    0.01140                          mtd4
   44   0.174   -40.98104    0.01137                          mtd5
   45   0.176   -40.98103    0.01134                          mtd5
   46   0.179   -40.98103    0.01127    0.03374   23    3     mtd4
   47   0.181   -40.98103    0.01124                          mtd4
   48   0.182   -40.98102    0.01122                          mtd4
   49   0.183   -40.98102    0.01119    0.01119   24    1     mtd5
   50   0.193   -40.98101    0.01100    0.01100   25    1     mtd2
   51   0.198   -40.98100    0.01092    0.03246   26    3     mtd5
   52   0.206   -40.98099    0.01078                          mtd3
   53   0.207   -40.98098    0.01075                          mtd5
   54   0.210   -40.98098    0.01070    0.02139   27    2     mtd2
   55   0.211   -40.98098    0.01069                          mtd2
   56   0.216   -40.98097    0.01059    0.02117   28    2     mtd2
   57   0.216   -40.98097    0.01058                          mtd5
   58   0.219   -40.98097    0.01054    0.03148   29    3     mtd5
   59   0.219   -40.98096    0.01053                          mtd2
   60   0.226   -40.98095    0.01041                          mtd4
   61   0.229   -40.98095    0.01036    0.01036   30    1     mtd5
   62   0.264   -40.98089    0.00977    0.00977   31    1     mtd5
   63   0.271   -40.98088    0.00966    0.00966   32    1     mtd5
   64   0.271   -40.98088    0.00965    0.00965   33    1     mtd5
   65   0.281   -40.98087    0.00949    0.00949   34    1     mtd3
   66   0.296   -40.98084    0.00926    0.00926   35    1     mtd5
   67   0.319   -40.98081    0.00890    0.00890   36    1     mtd3
   68   0.325   -40.98080    0.00882    0.00882   37    1     mtd3
   69   0.328   -40.98079    0.00877    0.01753   38    2     mtd1
   70   0.328   -40.98079    0.00877                          mtd1
   71   0.339   -40.98077    0.00861    0.01714   39    2     mtd5
   72   0.345   -40.98077    0.00853                          mtd5
   73   0.348   -40.98076    0.00848    0.00848   40    1     mtd3
   74   0.356   -40.98075    0.00837    0.00837   41    1     mtd5
   75   0.385   -40.98070    0.00796    0.00796   42    1     mtd5
   76   0.388   -40.98070    0.00793    0.01577   43    2     mtd1
   77   0.394   -40.98069    0.00785                          mtd1
   78   0.426   -40.98064    0.00744    0.00744   44    1     mtd4
   79   0.440   -40.98061    0.00726    0.00726   45    1     mtd5
   80   0.451   -40.98059    0.00712    0.01404   46    2     mtd5
   81   0.468   -40.98057    0.00692                          mtd5
   82   0.494   -40.98053    0.00663    0.00663   47    1     mtd5
   83   0.508   -40.98050    0.00647    0.01294   48    2     mtd4
   84   0.508   -40.98050    0.00647                          mtd5
   85   0.516   -40.98049    0.00639    0.00639   49    1     mtd2
   86   0.535   -40.98046    0.00618    0.00618   50    1     mtd2
   87   0.535   -40.98046    0.00618    0.00618   51    1     mtd5
   88   0.541   -40.98045    0.00612    0.01220   52    2     mtd2
   89   0.546   -40.98044    0.00608                          mtd2
   90   0.615   -40.98033    0.00541    0.00541   53    1     mtd2
   91   0.623   -40.98032    0.00534    0.00534   54    1     mtd5
   92   0.732   -40.98015    0.00444    0.00887   55    2     mtd4
   93   0.732   -40.98015    0.00444                          mtd4
   94   0.754   -40.98011    0.00428    0.00428   56    1     mtd3
   95   0.869   -40.97993    0.00352    0.00352   57    1     mtd3
   96   2.283   -40.97768    0.00032    0.00032   58    1     mtd4
   97   2.332   -40.97760    0.00030    0.00030   59    1     mtd5
   98   2.334   -40.97759    0.00030    0.00030   60    1     mtd4
   99   2.336   -40.97759    0.00030    0.00030   61    1     mtd4
  100   2.402   -40.97749    0.00027    0.00027   62    1     mtd4
  101   2.427   -40.97745    0.00025    0.00025   63    1     mtd1
  102   2.447   -40.97741    0.00025    0.00049   64    2     mtd1
  103   2.455   -40.97740    0.00024                          mtd1
  104   2.628   -40.97713    0.00018    0.00018   65    1     mtd5
  105   2.635   -40.97711    0.00018    0.00036   66    2     mtd4
  106   2.645   -40.97710    0.00018                          mtd4
  107   2.668   -40.97706    0.00017    0.00017   67    1     mtd1
  108   2.676   -40.97705    0.00017    0.00017   68    1     mtd5
  109   2.681   -40.97704    0.00017    0.00033   69    2     mtd1
  110   2.684   -40.97704    0.00016                          mtd1
  111   2.691   -40.97703    0.00016    0.00016   70    1     mtd4
  112   2.700   -40.97701    0.00016    0.00016   71    1     mtd1
  113   2.730   -40.97696    0.00015    0.00015   72    1     mtd3
  114   2.745   -40.97694    0.00015    0.00015   73    1     mtd5
  115   2.759   -40.97692    0.00015    0.00015   74    1     mtd4
  116   2.764   -40.97691    0.00014    0.00029   75    2     mtd4
  117   2.764   -40.97691    0.00014                          mtd4
  118   2.767   -40.97691    0.00014    0.00029   76    2     mtd4
  119   2.774   -40.97689    0.00014                          mtd4
  120   2.777   -40.97689    0.00014    0.00014   77    1     mtd4
  121   2.879   -40.97673    0.00012    0.00012   78    1     mtd5
T /K                                  :   298.15
E lowest                              :   -40.98131
ensemble average energy (kcal)        :    0.211
ensemble entropy (J/mol K, cal/mol K) :   37.745    9.021
ensemble free energy (kcal/mol)       :   -2.690
population of lowest in %             :    3.042
 number of unique conformers for further calc           78
   1       0.000
   2       0.004
   3       0.007
   4       0.029
   5       0.032
   6       0.048
   7       0.049
   8       0.050
   9       0.058
  10       0.099
  11       0.109
  12       0.114
  13       0.115
  14       0.116
  15       0.132
  16       0.132
  17       0.133
  18       0.137
  19       0.159
  20       0.164
  21       0.169
  22       0.171
  23       0.179
  24       0.183
  25       0.193
  26       0.198
  27       0.210
  28       0.216
  29       0.219
  30       0.229
  31       0.264
  32       0.271
  33       0.271
  34       0.281
  35       0.296
  36       0.319
  37       0.325
  38       0.328
  39       0.339
  40       0.348
  41       0.356
  42       0.385
  43       0.388
  44       0.426
  45       0.440
  46       0.451
  47       0.494
  48       0.508
  49       0.516
  50       0.535
  51       0.535
  52       0.541
  53       0.615
  54       0.623
  55       0.732
  56       0.754
  57       0.869
  58       2.283
  59       2.332
  60       2.334
  61       2.336
  62       2.402
  63       2.427
  64       2.447
  65       2.628
  66       2.635
  67       2.668
  68       2.676
  69       2.681
  70       2.691
  71       2.700
  72       2.730
  73       2.745
  74       2.759
  75       2.764
  76       2.767
  77       2.777
  78       2.879
 Normal termination.
 
 -----------------
 Wall Time Summary
 -----------------
             test MD wall time :         0h : 0m : 5s
                 MTD wall time :         0h : 0m :28s
      multilevel OPT wall time :         0h : 0m :18s
--------------------
Overall wall time  : 0h : 1m :25s
 
 CREST terminated normally.
