# Supplementary material for: Machine learning meets mechanistic modelling for accurate prediction of experimental activation energies
Source: Chem Sci. 2020 Nov 5;12(3):1163–75. doi: 10.1039/d0sc04896h (PMC9528810; doi:10.1039/d0sc04896h)
Supplement: SC-012-D0SC04896H-s002 [file SC-012-D0SC04896H-s002.zip › SC-012-D0SC04896H-s1020.xyz]

  29
        -40.98131431
 C         -0.5409104499        0.4199234869        2.2675987572
 O         -0.7592628034       -0.0145413809        1.0264981518
 H         -1.1071033390       -0.1666237124        3.0501673327
 H          0.5434376837        0.3634398958        2.5768757734
 H         -0.8429106808        1.4967701051        2.4237026115
 C         -3.5077272103       -0.4522754206       -0.7841571747
 O         -3.1175331332        0.6216773489        0.0316315861
 H         -2.7852982432       -0.6257445446       -1.5899470322
 H         -4.4734931024       -0.1888807272       -1.2179116151
 H         -3.6128057703       -1.3773353082       -0.2053769849
 H         -2.2323888630        0.3904240910        0.4409831858
 C          3.4972697109       -0.4275400233       -0.1118728505
 O          3.2749711740        0.9578741233        0.0135017314
 H          4.4631099062       -0.6359116471        0.3482121217
 H          3.5272496171       -0.7279071962       -1.1652146442
 H          2.7221687544       -1.0097013212        0.3955666123
 H          2.3656179025        1.1427307104       -0.2976412124
 C          0.2759836079       -2.4076492016       -0.9629225067
 O          0.4104358676       -2.3065427772        0.4332152450
 H          0.6113366196       -1.4932336483       -1.4619481601
 H         -0.7657494150       -2.5997577574       -1.2466221642
 H          0.8959894485       -3.2458218926       -1.2837525106
 H         -0.0567439786       -1.4691174575        0.7171895665
 C         -0.0137792973        2.4693307832       -0.9720655932
 O          0.6104643072        1.2220750042       -0.7878280079
 H          0.1171921242        3.1103434630       -0.0923255840
 H         -1.0848462441        2.3491054856       -1.1585221586
 H          0.4574250712        2.9425901227       -1.8344076356
 H          0.0969912614        0.7239365576       -0.0652523564
  29
        -40.98130726
 C         -0.8827901019       -0.3806881833        2.1079424369
 O         -0.8054756946       -0.3899900696        0.7775791493
 H          0.1265862138       -0.4045165634        2.6140966795
 H         -1.4032526490        0.5333495238        2.5192536591
 H         -1.4497569153       -1.2630920014        2.5280087701
 C          0.3884323480        1.2478305947       -1.7283079406
 O          0.3672320049        1.6197143845       -0.3694069290
 H          0.8863759311        2.0500632482       -2.2743145025
 H         -0.6277156145        1.1203750304       -2.1149691569
 H          0.9352441203        0.3107031612       -1.8708165486
 H         -0.0870088854        0.8688362254        0.1347778188
 C          3.4847129759        0.4601383769        0.1403309032
 O          2.9388282318        1.6041967839        0.7570730345
 H          3.6938786902        0.6473119812       -0.9193517850
 H          2.8166416898       -0.4028542951        0.2189397036
 H          4.4200422289        0.2394139194        0.6546921735
 H          2.0335406868        1.7312179007        0.4065858582
 C         -3.4897672216        1.2457627144       -0.1382530711
 O         -3.1044319016       -0.0606070489       -0.4797753911
 H         -2.6998033205        1.9707013089       -0.3634190627
 H         -3.7354606105        1.3239706160        0.9285030661
 H         -4.3768373103        1.4832502921       -0.7270645902
 H         -2.2418829944       -0.2564851218       -0.0096620681
 C          0.2687114227       -3.1252924379       -0.7906606118
 O          0.9717323885       -2.0568575551       -0.2104102068
 H         -0.4038304459       -2.7783939379       -1.5830184461
 H         -0.3247629709       -3.6656414426       -0.0437167844
 H          1.0113423769       -3.8013414376       -1.2166995396
 H          0.2998390712       -1.4217615899        0.1803063461
  29
        -40.98130347
 C          0.7266389606        0.3085043152       -2.0438743438
 O          0.8094051728       -0.0340745411       -0.7587861843
 H          1.5356621300       -0.1559358588       -2.6817552411
 H         -0.2474606381        0.0030009959       -2.5266305417
 H          0.8113498637        1.4214708521       -2.2164726947
 C          4.0304099358        0.3193487559       -0.0305547735
 O          2.9018017233        0.9752769079        0.4843823091
 H          3.9774059789       -0.7629040675        0.1351338718
 H          4.8999824497        0.7207594224        0.4917769026
 H          4.1429418201        0.4997623303       -1.1067939029
 H          2.0905669341        0.6032910132        0.0251981001
 C         -3.9669153631       -0.4258799589       -0.3341031303
 O         -3.5855049103        0.9268316465       -0.4023470324
 H         -3.2499021480       -1.0730078284       -0.8504455916
 H         -4.9379633289       -0.5047716560       -0.8227390498
 H         -4.0557160054       -0.7622725290        0.7043264944
 H         -2.6991115610        1.0110373702        0.0046461987
 C          0.1242941967       -2.5595222452        1.2234703163
 O          0.3562419622       -2.5736181633       -0.1632346399
 H          1.0383099359       -2.3124290713        1.7767985232
 H         -0.2043971438       -3.5617109911        1.5022386416
 H         -0.6486471308       -1.8329794645        1.4922519003
 H          0.5509370061       -1.6344793273       -0.4428414091
 C         -0.5139373726        2.1395471273        1.2927050052
 O         -1.0450015737        0.9469184294        0.7659112520
 H         -0.4450691885        2.9147312382        0.5204178185
 H          0.4831318095        1.9748147349        1.7096245297
 H         -1.1910244930        2.4756187698        2.0789825114
 H         -0.3471467508        0.5473175666        0.1481379764
  29
        -40.98126870
 C          0.8424032384       -0.2152869604       -2.0316688941
 O          0.7952621547       -0.0823916629       -0.7064402336
 H          1.2765910081       -1.2037451251       -2.3652806075
 H         -0.1715118946       -0.1517048252       -2.5241839343
 H          1.4722969888        0.5742766590       -2.5374855297
 C          3.8104246767       -1.1339446740        0.1539353903
 O          3.1707647854        0.0847905722        0.4276727857
 H          3.2428662102       -1.9843616054        0.5493899737
 H          4.7876526188       -1.0982619485        0.6374759140
 H          3.9483468179       -1.2816853528       -0.9244151875
 H          2.2595592874        0.0572080320        0.0094484873
 C         -3.5989125216        0.1693026869       -0.2227229005
 O         -3.2966014907       -1.0979590539       -0.7617154520
 H         -2.7438865575        0.8495705008       -0.2785614641
 H         -3.9140809977        0.0856834253        0.8238409233
 H         -4.4215162136        0.5750617925       -0.8116701379
 H         -2.4685133989       -1.4122477339       -0.3442811027
 C         -0.8890274197       -1.1639063679        1.8585252878
 O         -0.8706386527       -1.6521300066        0.5365899009
 H         -1.6642737348       -1.7138653022        2.3935200515
 H         -1.1140566811       -0.0937180176        1.8802637794
 H          0.0754936166       -1.3291363548        2.3499406098
 H         -0.2110442053       -1.0904493794        0.0178747143
 C          0.3687957952        2.9633953093        0.5421865996
 O         -0.5678295708        1.9857979485        0.1673222105
 H          0.9018081575        3.3593053776       -0.3309200675
 H          1.1068146043        2.5616915903        1.2442155026
 H         -0.1867342859        3.7718041668        1.0196330541
 H         -0.0597618628        1.1978170402       -0.1933614212
  29
        -40.98126355
 C          0.3401335329        0.4507946749        2.2399017929
 O          0.6346113685       -0.0686668436        1.0480516602
 H          0.4972825252       -0.2741630927        3.0922784457
 H          0.9631845559        1.3565756799        2.4983345787
 H         -0.7333845739        0.7887475825        2.3274090156
 C         -0.8298649561       -1.9286036110       -1.1895979556
 O         -1.1319071045       -1.7695403021        0.1776868827
 H         -1.6456595697       -2.4989266978       -1.6355378331
 H          0.1077647855       -2.4793865736       -1.3190122027
 H         -0.7398950427       -0.9599259068       -1.6896009790
 H         -0.4363909807       -1.1508227450        0.5691947470
 C         -3.3229174280        0.6911913215       -0.4824567137
 O         -3.4200586285       -0.2083389857        0.5986780837
 H         -3.5589528913        0.1935527554       -1.4300977524
 H         -2.3234890183        1.1302949376       -0.5569642587
 H         -4.0516783058        1.4816432137       -0.3027456419
 H         -2.6800709867       -0.8458282873        0.5255555428
 C          3.2273127540       -1.1330038872       -0.6739924294
 O          3.1939908160       -0.2767987174        0.4389364438
 H          2.5952685408       -0.7578206700       -1.4864212944
 H          2.8916495371       -2.1426946764       -0.4095985503
 H          4.2633403026       -1.1767639274       -1.0128384239
 H          2.2393402141       -0.1965588776        0.7284274515
 C          1.0493737682        2.5525958454       -0.9169462220
 O          0.1016697591        1.5177775579       -0.9607045576
 H          2.0713363404        2.1590085345       -0.8970420721
 H          0.9055886341        3.1868716981       -0.0329996741
 H          0.9094968467        3.1553731231       -1.8154485132
 H          0.2839922438        0.9029354921       -0.1823670517
  29
        -40.98123798
 C          0.5725950633        0.5900096088        2.1106156845
 O          0.6985514622        0.2363082096        0.8322463205
 H          1.4152524186        0.2136249619        2.7625791606
 H          0.5513739941        1.7088283531        2.2651229093
 H         -0.3734067753        0.2028272138        2.5909266827
 C         -0.8214687527        2.0567640428       -1.4212945984
 O         -1.2428672026        0.8899485903       -0.7575757653
 H         -0.7837927193        2.9101513326       -0.7341172142
 H         -1.5482495848        2.2613173124       -2.2084381659
 H          0.1699372577        1.9212920177       -1.8625044944
 H         -0.5100689598        0.6220356950       -0.1115431988
 C         -3.9104966368       -0.8990267011        0.2971270346
 O         -3.7870200920        0.5018802362        0.3472361618
 H         -3.1072709447       -1.3938126353        0.8536054979
 H         -3.8941222301       -1.2627881397       -0.7356508522
 H         -4.8689146005       -1.1480689319        0.7522561847
 H         -2.9187542176        0.7396506342       -0.0348636542
 C          0.7043022071       -2.3051837162       -1.1961262354
 O          0.9056289909       -2.3155152096        0.1951596342
 H          1.4797816576       -1.7218476370       -1.7061823701
 H         -0.2710519579       -1.8803211558       -1.4550768877
 H          0.7515674316       -3.3413640951       -1.5338344872
 H          0.8260997906       -1.3699338744        0.5110039905
 C          3.8824102716        0.2211679364        0.0125398797
 O          2.8543974384        1.0714473279       -0.4254267686
 H          3.6171369722       -0.8330883674       -0.1214871421
 H          4.1126233430        0.3865297394        1.0727433580
 H          4.7659276253        0.4509526066       -0.5847064622
 H          2.0140825583        0.8020917769        0.0516709538
  29
        -40.98123645
 C         -0.4541723478        0.0904345449       -2.2264919956
 O         -0.5545860283        0.0475592375       -0.8982453816
 H          0.4524212277       -0.4550282306       -2.6228288367
 H         -1.3376358033       -0.3725315401       -2.7563892646
 H         -0.3749507143        1.1401702923       -2.6351667776
 C         -3.7315146577        0.4286179048       -0.0802134087
 O         -2.6451325130        1.3004538112        0.0983353841
 H         -3.5143480803       -0.5703492096        0.3121143610
 H         -3.9949875402        0.3323623103       -1.1413146590
 H         -4.5775123580        0.8549231517        0.4607204339
 H         -1.8336136170        0.8613123371       -0.2963518224
 C          3.7707283242       -0.5237274148       -0.7865669707
 O          3.6666706476        0.0761556385        0.4798845116
 H          4.6848827574       -1.1173014872       -0.7827736750
 H          3.8303147593        0.2277378777       -1.5816884023
 H          2.9176934755       -1.1796936713       -0.9935860432
 H          2.8380669697        0.5997556732        0.5004952280
 C          0.6299730503        1.8197463345        1.5734755101
 O          1.2397728665        1.4392014050        0.3619121733
 H          1.2817003155        2.5567193021        2.0443151885
 H          0.5145880843        0.9593152812        2.2418266882
 H         -0.3554943024        2.2582086075        1.3959027424
 H          0.5707948252        0.8815246261       -0.1535752038
 C         -0.6869367169       -2.2519221865        1.4739329580
 O         -1.0841172564       -2.3218386980        0.1286203546
 H         -1.1926226224       -1.4333585990        1.9983787297
 H          0.3959599533       -2.1078909594        1.5655009026
 H         -0.9617909910       -3.2004422730        1.9376817840
 H         -0.8709311202       -1.4410996941       -0.2999455225
  29
        -40.98123401
 C         -0.6910503811        0.2781073336        1.9514795178
 O         -0.7694812082        0.0423861170        0.6418042193
 H         -1.0972010893        1.2901324872        2.2470741539
 H         -1.2654359723       -0.4689092516        2.5744030456
 H          0.3654744180        0.2511985612        2.3481555782
 C          0.8709333579        0.9061624645       -2.0355549327
 O          0.7830606246        1.5580009333       -0.7893200232
 H          1.6092600614        1.4460519031       -2.6298660738
 H         -0.0935744428        0.9239493385       -2.5540327184
 H          1.1846404059       -0.1348080484       -1.9148916872
 H          0.1595322907        1.0131554727       -0.2081906588
 C          3.5117763777        0.0183987723        0.4072559658
 O          3.1254442549        1.3347332156        0.7304215649
 H          3.9000546116       -0.0373051159       -0.6162258570
 H          2.6796000455       -0.6855461150        0.5041283008
 H          4.3020681260       -0.2597308241        1.1045630237
 H          2.3234014252        1.5480284762        0.2102276244
 C         -3.7706836627        1.2207363748       -0.0927219326
 O         -3.2533113553       -0.0742892596       -0.2508861815
 H         -3.1935199143        1.9574896103       -0.6634924505
 H         -3.7746600376        1.5255513754        0.9610585119
 H         -4.7965514587        1.2026900311       -0.4632426480
 H         -2.3055533393       -0.0713803174        0.0748238632
 C         -0.2747013706       -3.0725245590       -0.4417608946
 O          0.6271297251       -2.0534036150       -0.0947928078
 H         -0.9529899297       -2.7517414853       -1.2398110735
 H         -0.8771973360       -3.3835446987        0.4199393043
 H          0.3192285440       -3.9193178174       -0.7887062566
 H          0.0922332104       -1.2540003115        0.1987712271
  29
        -40.98122143
 C         -0.5395913346       -0.5021060271        2.1237325376
 O         -0.6773669455       -0.1721143051        0.8402049503
 H         -1.4087920045       -0.1708602107        2.7651584294
 H         -0.4501872082       -1.6154247636        2.2922350591
 H          0.3770076734       -0.0511827422        2.6055660245
 C          0.8291322916       -2.1174661727       -1.2982848794
 O          1.2469489161       -0.8949326322       -0.7402649796
 H          1.5326224375       -2.3674376217       -2.0933912340
 H         -0.1800128968       -2.0358726268       -1.7113063225
 H          0.8346369904       -2.9162209998       -0.5472012003
 H          0.5241611778       -0.5884100410       -0.1003775838
 C          3.9514539863        0.9103913642        0.2045361033
 O          3.8087778481       -0.4859524794        0.3020038146
 H          3.1808560478        1.4341767410        0.7806196105
 H          3.8955757147        1.2442946476       -0.8368346235
 H          4.9323297481        1.1567659320        0.6106926167
 H          2.9271732419       -0.7224243902       -0.0507131891
 C         -0.8049729692        2.4023200041       -1.1663465819
 O         -1.0929596014        2.3544069255        0.2084681856
 H         -1.4671316686        1.7402538424       -1.7361323986
 H          0.2307316780        2.1085172642       -1.3677893065
 H         -0.9596797580        3.4327694980       -1.4893142220
 H         -0.9342685887        1.4144593362        0.5127544666
 C         -3.8398613306       -0.3734095120       -0.0499622497
 O         -2.7503463358       -1.1708435453       -0.4360395859
 H         -4.0908719569       -0.5259100219        1.0075012008
 H         -4.6898537468       -0.6713254496       -0.6654800050
 H         -3.6340271087        0.6911289296       -0.2045124203
 H         -1.9409438671       -0.8358987474        0.0529880946
  29
        -40.98115730
 C          0.3069087442        0.3810144713       -2.0567968896
 O          0.5800691421        0.1641396810       -0.7708569065
 H         -0.6581302022       -0.0987802833       -2.3953329748
 H          0.2031963307        1.4760840639       -2.3134112665
 H          1.1002516420       -0.0168525665       -2.7554338449
 C         -0.8470680140        2.0989664355        1.4547685250
 O         -1.2618707707        0.8697835876        0.9099756070
 H         -0.8633651025        2.8924375910        0.6988566247
 H          0.1659149046        2.0264207270        1.8603059063
 H         -1.5455146919        2.3489463315        2.2542295707
 H         -0.5616251507        0.5778601068        0.2376429703
 C         -3.7013951773       -0.9343334401       -0.5140270864
 O         -3.7454821362        0.4501403400       -0.2728461546
 H         -3.6715237948       -1.5011941214        0.4226966247
 H         -2.8271081573       -1.2107298594       -1.1135689877
 H         -4.6077669011       -1.1905149963       -1.0623394100
 H         -2.9113178752        0.7005152146        0.1751038583
 C          3.8226019776        0.3708302944       -0.2733653527
 O          2.8004788311        1.2256154061        0.1706116063
 H          3.6180404587       -0.6720873927       -0.0090391992
 H          4.7448340677        0.6937437455        0.2117051590
 H          3.9489049000        0.4322864955       -1.3617967963
 H          1.9338503882        0.8727922738       -0.1883551136
 C          0.8568431145       -2.2563516395        1.4035561882
 O          1.0572502574       -2.3073235963        0.0133073316
 H         -0.1535361688       -1.9129979793        1.6491312048
 H          1.5760015334       -1.5833485322        1.8850231945
 H          0.9998027791       -3.2685415886        1.7844543853
 H          0.8776061547       -1.3905956343       -0.3460634242
  29
        -40.98114008
 C          0.4919600402       -0.0358241151        2.2385609402
 O          0.7111702616        0.0321113864        0.9259279263
 H          1.3542517857        0.3540840275        2.8555295740
 H         -0.4084653506        0.5591854570        2.5725925228
 H          0.3103364983       -1.0874360276        2.6080377497
 C          3.1731445808       -0.7413709263       -1.1129955826
 O          2.7132522919       -1.4306581343        0.0226611703
 H          2.4227126198       -0.7502030712       -1.9129506321
 H          4.0707803483       -1.2565814095       -1.4580599402
 H          3.4161133996        0.2996555972       -0.8776138308
 H          1.9572809727       -0.8993126267        0.4095894876
 C         -3.7488632708        0.9354188589       -0.3078258086
 O         -3.7453146713       -0.4607907405       -0.1396795591
 H         -3.3606920950        1.2218243874       -1.2905157866
 H         -3.1489860546        1.4332782678        0.4622815933
 H         -4.7850369983        1.2614979172       -0.2190618863
 H         -2.8263355383       -0.7782572734       -0.2529458182
 C          0.6466935819        2.9280787184       -0.7213471064
 O          1.6452964800        2.3586241169        0.0854277774
 H          1.0479228539        3.8647786711       -1.1107816182
 H         -0.2619556412        3.1387508488       -0.1448301563
 H          0.3827472525        2.2716896122       -1.5575963532
 H          1.3056591069        1.4798692806        0.4239752547
 C         -0.7142056014       -2.5550767586       -0.4357476589
 O         -1.0696831298       -1.1953780270       -0.5117898461
 H          0.3458977475       -2.6990933422       -0.6612457450
 H         -1.3208239405       -3.0901234665       -1.1672598355
 H         -0.9142475499       -2.9598423973        0.5636610587
 H         -0.4067930486       -0.6728095835        0.0487535978
  29
        -40.98113324
 C          0.3883949306       -0.1287669358       -2.2502247492
 O          0.6540919387       -0.0150406986       -0.9492379065
 H          1.2569057730        0.1654003294       -2.9099908898
 H          0.1180298792       -1.1801910951       -2.5612579882
 H         -0.4758616684        0.5156902997       -2.5875935272
 C         -0.8255698586       -2.4368300227        0.6475237376
 O         -1.1578633711       -1.0706452521        0.5834122797
 H          0.2301509332       -2.5753320782        0.8954932672
 H         -1.0250739853       -2.9369429847       -0.3077462677
 H         -1.4467370366       -2.8852220739        1.4237636437
 H         -0.4802740268       -0.6166200587       -0.0176095935
 C         -3.8081182864        1.0685366503        0.2664013757
 O         -3.8047419420       -0.3234315397        0.0655732384
 H         -3.1520820967        1.5783078194       -0.4481656593
 H         -3.4867770761        1.3268456552        1.2805937148
 H         -4.8329181264        1.4070421762        0.1144373211
 H         -2.8961565294       -0.6502834378        0.2262728327
 C          1.0386369785        2.7345904139        0.8979518264
 O          1.6955320511        2.3180457857       -0.2714600098
 H          1.1473736463        1.9993590002        1.7026191281
 H         -0.0305234508        2.8988818897        0.7205643375
 H          1.4999857757        3.6744908666        1.2042891828
 H          1.3024276702        1.4407355928       -0.5518969584
 C          3.2350554017       -0.7610519899        0.9474970271
 O          2.6213932185       -1.5266381034       -0.0582452353
 H          2.5592130983       -0.6085538724        1.7979763664
 H          3.5455971168        0.2193018956        0.5716168883
 H          4.1121781125       -1.3164959915        1.2827986880
 H          1.8719196366       -0.9794795134       -0.4381227493
  29
        -40.98113039
 C          0.4295905505        0.0246427086        2.2257542510
 O          0.6865886172       -0.0252411187        0.9191045116
 H          1.3028470473       -0.2998754278        2.8647150736
 H          0.1599675698        1.0592674117        2.5894588577
 H         -0.4316309883       -0.6367909495        2.5372517166
 C         -0.7639974074        2.4790856784       -0.5717858268
 O         -1.1179301591        1.1168999735       -0.5588588197
 H          0.2924151689        2.6105665054       -0.8204318033
 H         -0.9503227982        2.9447561118        0.4033320469
 H         -1.3819253097        2.9671927586       -1.3263391067
 H         -0.4445199485        0.6289298751        0.0200110138
 C         -3.8218852877       -0.9623666360       -0.2654678285
 O         -3.7857216220        0.4296974778       -0.0688870615
 H         -3.1929633806       -1.4863105090        0.4630151675
 H         -3.4883190382       -1.2333004424       -1.2723311239
 H         -4.8579128092       -1.2732237933       -0.1315638763
 H         -2.8672020002        0.7331259992       -0.2187979028
 C          0.8146121665       -2.8634406940       -0.8254509559
 O          1.7136921491       -2.3213097524        0.1073738802
 H          0.6448721512       -2.1798780637       -1.6643343651
 H         -0.1530003530       -3.0919806736       -0.3631042690
 H          1.2603763907       -3.7870386261       -1.1973777263
 H          1.3344627175       -1.4546120252        0.4360883272
 C          3.2454593406        0.7961121651       -0.9827636646
 O          2.6855722663        1.4919401090        0.1027173519
 H          2.5543492208        0.7673137641       -1.8341725904
 H          3.5012645312       -0.2325712991       -0.7099064214
 H          4.1500788827        1.3319309282       -1.2741066090
 H          1.9250651853        0.9416095670        0.4529526265
  29
        -40.98112916
 C         -0.4404091148       -0.0758912599        2.2785002329
 O         -0.6045253646       -0.0632366530        0.9555330154
 H         -0.3950501083        0.9574276685        2.7320200865
 H         -1.2724236832       -0.6081309805        2.8261865579
 H          0.5108163675       -0.5894700731        2.6053215252
 C          0.4230657039        2.1842507794       -1.2104247441
 O          1.1201299919        1.5057018507       -0.1924964459
 H          1.0686271576        2.9907338975       -1.5606895128
 H         -0.5148522260        2.6014596350       -0.8342816808
 H          0.1979039969        1.5136448895       -2.0474233298
 H          0.4722598192        0.8699779449        0.2573911636
 C          3.8139707310       -0.4391717805        0.4943936603
 O          3.5338324244        0.2081157605       -0.7215416655
 H          4.7405518447       -0.9950363855        0.3518340962
 H          3.0159564375       -1.1364814467        0.7729622817
 H          3.9447703537        0.2809445763        1.3094397783
 H          2.6978181035        0.7065188996       -0.6118964050
 C         -3.5696439300        0.4341720879       -0.4636329436
 O         -2.7433038588        1.3072872080        0.2606248074
 H         -3.8294795369       -0.4542603125        0.1229715028
 H         -3.0884053514        0.1064272017       -1.3926930019
 H         -4.4800778975        0.9835725327       -0.7075285464
 H         -1.9228091918        0.7981146637        0.5370937763
 C         -0.5657821203       -2.4656519935       -1.3756486906
 O         -0.8611725108       -2.5136968304       -0.0038923355
 H          0.4701000258       -2.1558780975       -1.5549766009
 H         -1.2325536881       -1.7758112440       -1.9052742008
 H         -0.7100008236       -3.4735689751       -1.7673894834
 H         -0.7576678039       -1.5905431150        0.3717379711
  29
        -40.98110399
 C         -0.7260583694        0.0216525600        2.1439018363
 O         -0.8466957503       -0.1341797791        0.8260266198
 H         -1.5501073599       -0.4834623370        2.7294924396
 H          0.2366918535       -0.3990825122        2.5579785932
 H         -0.7461456454        1.1026690358        2.4702337880
 C         -1.4991150295       -3.1043916498       -0.5221851050
 O         -0.2858309452       -2.5452944863       -0.0885526643
 H         -2.2085257735       -3.2134852892        0.3066806293
 H         -1.2682441219       -4.0898983146       -0.9290891184
 H         -1.9680740899       -2.4911914560       -1.2994576919
 H         -0.4818128389       -1.6330949501        0.2766440076
 C          3.8897160517       -0.1849838530        0.2450032706
 O          3.4583680937        1.1344974249        0.4774003759
 H          4.8664855521       -0.2854018111        0.7179890251
 H          3.9851213597       -0.3902482708       -0.8268196257
 H          3.2020465336       -0.9177128266        0.6805161124
 H          2.5557605690        1.2285427014        0.1104333437
 C          0.8059561962        0.4366110713       -1.8977507804
 O          0.8917353195        1.0940771472       -0.6552718782
 H          0.9838281819       -0.6377835237       -1.7898399751
 H          1.5661037522        0.8727602717       -2.5472266910
 H         -0.1813715153        0.5819797868       -2.3487384988
 H          0.2264857238        0.6486965361       -0.0346406529
 C         -2.6398227805        2.3842999984       -0.2639599503
 O         -2.9728755422        1.0201635332       -0.2338674254
 H         -1.6832781127        2.5545208116       -0.7693187429
 H         -2.5724016633        2.8013376503        0.7489148119
 H         -3.4339565286        2.8966411243       -0.8087792914
 H         -2.2041857608        0.5289943153        0.1799020479
  29
        -40.98110319
 C         -0.1823466164        0.0848888627        2.1396784514
 O         -0.5699793908        0.0658228468        0.8649152558
 H          0.6959728691        0.7705489548        2.3283901099
 H         -0.9908211569        0.4324061561        2.8475481571
 H          0.1394779427       -0.9267792165        2.5247475204
 C          0.7435215490       -2.5442638799       -0.5713019075
 O          1.0790232194       -1.1834352096       -0.7030495428
 H          1.2878218002       -3.0879251714       -1.3443516300
 H         -0.3308787167       -2.7003926073       -0.6988723413
 H          1.0346747027       -2.9292034401        0.4133232953
 H          0.4607548745       -0.6535403634       -0.0992080494
 C          3.6115619264        1.0013081215       -0.1236026897
 O          3.7114467107       -0.3973715671       -0.2204274529
 H          2.9154473867        1.3000713054        0.6683374892
 H          3.2746181819        1.4441733278       -1.0668955538
 H          4.6069388577        1.3750821183        0.1159856580
 H          2.8184593429       -0.7495228411       -0.4168933053
 C         -0.8750455884        2.8699400803       -0.9132896293
 O         -1.7217571235        2.3017247166        0.0523889838
 H          0.0886059273        3.1618062825       -0.4787052128
 H         -1.3790789586        3.7591128258       -1.2946362273
 H         -0.6873239308        2.1772943289       -1.7408055985
 H         -1.2945475682        1.4578844716        0.3813128888
 C         -3.2529343973       -0.8719620620       -0.7897664008
 O         -2.6196226983       -1.4998644222        0.2970646107
 H         -2.6169358961       -0.8896459237       -1.6833229450
 H         -3.4998025073        0.1696651940       -0.5614729646
 H         -4.1692664036       -1.4287217287       -0.9912025397
 H         -1.8391907189       -0.9298941021        0.5591078716
  29
        -40.98110191
 C          0.6186037949        0.3971987282        2.0966966597
 O          0.6864393223        0.4086696737        0.7660083568
 H          1.1812079651        1.2506627221        2.5787698823
 H         -0.4365970305        0.4732629932        2.4916200505
 H          1.0452103569       -0.5411165808        2.5584037022
 C         -0.1893401528       -1.1921189466       -1.8860663372
 O         -0.2996066496       -1.6036499107       -0.5424787919
 H         -0.5759588763       -2.0030981023       -2.5039714622
 H          0.8544190920       -0.9957703358       -2.1501400450
 H         -0.7720425686       -0.2836136462       -2.0668650148
 H          0.0682227048       -0.8517126828        0.0262911013
 C         -3.2233361582       -0.5084438147        0.7457393559
 O         -3.0233293490       -1.7265812072        0.0705667047
 H         -2.8042286400        0.3384789079        0.1936460430
 H         -2.7655168797       -0.5279553126        1.7424596259
 H         -4.3000452581       -0.3761796601        0.8516603845
 H         -2.0671169404       -1.8055040886       -0.1292371396
 C          3.4361805209       -1.2373155319        0.0919224034
 O          3.1108574858        0.0902077713       -0.2308169759
 H          2.6622204968       -1.9354689388       -0.2447776127
 H          3.5679069684       -1.3642579985        1.1741495309
 H          4.3758691970       -1.4692153988       -0.4112218287
 H          2.2026436639        0.2815727321        0.1459432158
 C         -0.2880846020        3.1535735550       -0.8598638862
 O         -1.0073398550        2.0238015500       -0.4370769341
 H          0.5275940948        2.8781766224       -1.5374657538
 H          0.1365973525        3.6983233588       -0.0082531058
 H         -0.9914294354        3.8012163860       -1.3851261769
 H         -0.3686520200        1.4097235381        0.0332242155
  29
        -40.98109581
 C          0.5529444876       -0.2940259622       -2.2902376121
 O          0.7051268708       -0.1241255759       -0.9770074669
 H          0.4173118648        0.6759909445       -2.8527646022
 H          1.4335674104       -0.8043704100       -2.7794550760
 H         -0.3456672042       -0.9240712843       -2.5577112342
 C         -0.4190110468        2.2061296970        1.0183984611
 O         -1.0976268493        1.4225026491        0.0665775867
 H          0.4744037100        2.6650503196        0.5861288241
 H         -0.1196466626        1.6034048821        1.8833452280
 H         -1.1078763646        2.9857400724        1.3462536668
 H         -0.4228484705        0.7920833435       -0.3518533757
 C         -4.0476235144       -0.2016619875       -0.4208884715
 O         -3.4550887395        0.1240349471        0.8117329303
 H         -4.9905524472       -0.7002075766       -0.1967531983
 H         -3.4137019818       -0.8781252871       -1.0050670979
 H         -4.2439485978        0.6942016439       -1.0192706326
 H         -2.6093943260        0.5826178274        0.6284850366
 C          3.3982604279        0.6683324469        0.7610402561
 O          2.8341727827        1.3053310384       -0.3574824335
 H          4.3584123646        1.1495613931        0.9530766548
 H          3.5547830201       -0.3996658265        0.5785524157
 H          2.7580465534        0.7782827803        1.6446949126
 H          2.0176868374        0.7869381355       -0.6207334669
 C          0.3107826699       -2.6621559679        1.1566309834
 O          1.3392283705       -2.3790705793        0.2433690353
 H          0.5560931946       -3.6153637095        1.6270651186
 H         -0.6609315159       -2.7471575036        0.6569935340
 H          0.2347068031       -1.8890679270        1.9296165729
 H          1.1131398518       -1.5223012726       -0.2249396743
  29
        -40.98106090
 C          0.5597573632       -0.4920903473        2.2189715585
 O          0.7224629890       -0.1929698183        0.9304643545
 H          0.4089082110        0.4168195648        2.8724355187
 H         -0.3348055853       -1.1536770123        2.4144564542
 H          1.4409676168       -1.0396237567        2.6651400210
 C         -0.3550749149        2.2262202251       -0.9650389233
 O         -1.0483525154        1.4483188474       -0.0189989962
 H         -1.0280496621        3.0227005963       -1.2849806110
 H         -0.0683806419        1.6246140677       -1.8350110646
 H          0.5477057773        2.6627797476       -0.5288074769
 H         -0.3908918015        0.7818694750        0.3693863673
 C         -4.0314098672       -0.1483582715        0.4289999608
 O         -3.5024617117        0.3496861609       -0.7745580578
 H         -3.3952221880       -0.9336254562        0.8524488289
 H         -5.0093645715       -0.5686696992        0.1948027860
 H         -4.1466585740        0.6457595404        1.1741727743
 H         -2.6295584142        0.7483339067       -0.5792190816
 C          0.1512265835       -2.7815882000       -1.0847146998
 O          1.3499387728       -2.2947435471       -0.5396331844
 H         -0.5583727455       -3.0715570173       -0.3005181062
 H          0.4046762507       -3.6604925271       -1.6791608719
 H         -0.3308186774       -2.0378150667       -1.7291346647
 H          1.1338371988       -1.4901245580        0.0179809260
 C          3.4268600850        0.7509820890       -0.7163280658
 O          2.8653889522        1.2777238104        0.4598368913
 H          2.7853585775        0.9459994201       -1.5839107577
 H          3.5809850160       -0.3299861679       -0.6386635024
 H          4.3874849981        1.2472985261       -0.8617381159
 H          2.0447009534        0.7427562009        0.6687310031
  29
        -40.98105276
 C          0.4445127964        0.0328959579        2.0946333379
 O          0.7226479779        0.1590219004        0.7976759318
 H         -0.5034299275        0.5651200552        2.4018360356
 H          0.3052950785       -1.0395512990        2.4203433845
 H          1.2521266188        0.4479979942        2.7669105206
 C         -0.5714617194       -0.4339372586       -2.1099084095
 O         -0.8513057671       -1.0457878298       -0.8726349248
 H         -1.2500794209       -0.8676091118       -2.8452328034
 H          0.4633660368       -0.6243104103       -2.4131022847
 H         -0.7256890236        0.6482819264       -2.0593754418
 H         -0.2608608096       -0.6020625213       -0.1789318199
 C         -3.5953581688        0.1669336538        0.6983386207
 O         -3.5317999606       -0.9994689584       -0.0836091677
 H         -3.3214194292        1.0563600660        0.1202891244
 H         -2.9306428160        0.1046606505        1.5674234875
 H         -4.6253017535        0.2635474953        1.0414718604
 H         -2.6077704224       -1.1088369735       -0.3902853774
 C          2.4720488976       -2.4971709557        0.0090759874
 O          2.8738505065       -1.1512172653       -0.0036549309
 H          1.5511519177       -2.6481020175       -0.5639643771
 H          2.3025530032       -2.8529536862        1.0334574851
 H          3.2785987661       -3.0773659560       -0.4412331384
 H          2.0998969178       -0.6006771777        0.3129284223
 C          1.5867181846        3.1026595961       -0.4866687437
 O          0.3188079349        2.5660263618       -0.2089305962
 H          2.1357214894        2.4832085595       -1.2044543825
 H          2.1905541711        3.1945504784        0.4238107581
 H          1.4265960916        4.0939338156       -0.9129920441
 H          0.4514110228        1.6549222731        0.1850031171
  29
        -40.98104440
 C          0.6877708731        0.6076758346        2.0528255304
 O          0.7029817995        0.1580331192        0.7984201202
 H          1.4307114411        1.4390199901        2.2372257393
 H         -0.3134637466        1.0257604822        2.3660611357
 H          0.9331144338       -0.1877786313        2.8159796198
 C          3.5218927291       -0.3222730805       -0.8912680892
 O          2.9372302217       -1.0819413507        0.1346020829
 H          2.8403264617       -0.2013217039       -1.7401670266
 H          4.4131408971       -0.8597517453       -1.2180717708
 H          3.8139788990        0.6732354583       -0.5347333796
 H          2.0895192117       -0.6250559039        0.4119069755
 C         -3.3753121968        0.4786646671       -0.0957097545
 O         -3.4536150853       -0.9092489207       -0.3175204615
 H         -2.5078874119        0.9214090882       -0.5949146055
 H         -3.3144323711        0.7051859231        0.9757080981
 H         -4.2883187255        0.9159272855       -0.5000929087
 H         -2.6002976842       -1.3070401082       -0.0474914985
 C          0.1564297648        3.1472495234       -0.5509606739
 O         -0.2700251667        1.8715898414       -0.9497172869
 H         -0.2592792935        3.8608977873       -1.2635733579
 H          1.2501417885        3.2260495606       -0.5597400132
 H         -0.2019169318        3.3946799747        0.4557029671
 H          0.1017806429        1.1974638259       -0.3046286915
 C         -0.2921240813       -2.6002565151       -0.6427313916
 O         -0.9040408313       -1.8463595738        0.3777794906
 H          0.7432335061       -2.8406181959       -0.3855477685
 H         -0.3005270689       -2.0544803316       -1.5925467097
 H         -0.8667930053       -3.5208039745       -0.7506462306
 H         -0.3083662723       -1.0510757690        0.5643886399
  29
        -40.98104138
 C          0.3048047794       -0.3166984490        1.9903376519
 O          0.7657620665       -0.2479465104        0.7419162369
 H         -0.6055675189       -0.9776120845        2.0942336442
 H          1.0595172714       -0.7296042896        2.7226609390
 H         -0.0027082928        0.6856881674        2.4096461020
 C          3.8377928630        0.8393825192        0.0543881720
 O          2.6890181599        1.5394384078        0.4573427377
 H          4.6358913319        1.5746930586       -0.0570009513
 H          3.6809262064        0.3274326708       -0.9015761226
 H          4.1353693131        0.0935145354        0.8007583123
 H          1.9482938514        0.8749872977        0.5730450337
 C         -3.7701802594        0.2379185239        0.7048876413
 O         -3.3495060884        1.4579137917        0.1470576305
 H         -3.0476796816       -0.1372979561        1.4382156734
 H         -3.9103257211       -0.5263445466       -0.0670784229
 H         -4.7207809200        0.4276248724        1.2030009702
 H         -2.4846806691        1.3053908446       -0.2845276805
 C         -0.1582426308        1.5048419642       -1.8593003500
 O         -0.9149676724        0.7025281886       -0.9852205903
 H          0.5347139712        0.8929158924       -2.4467365893
 H          0.4193081042        2.2547045716       -1.3106084651
 H         -0.8592032781        2.0017307502       -2.5311643781
 H         -0.2802513761        0.3200706207       -0.2915688233
 C         -0.3251145462       -2.8765578484       -0.8720806281
 O          0.9853972317       -2.6055977689       -0.4436160695
 H         -0.9929910125       -3.0597131842       -0.0204313606
 H         -0.2814071375       -3.7741132429       -1.4904393063
 H         -0.7357179013       -2.0485686980       -1.4587362096
 H          0.9726401550       -1.7234034147        0.0271829626
  29
        -40.98102878
 C         -0.5940664289       -0.1423617942        2.3109773657
 O         -0.7660029888        0.1178907006        1.0149527205
 H         -1.3153797652        0.4170842939        2.9767517157
 H         -0.7310591371       -1.2328359914        2.5699410247
 H          0.4348942433        0.1296886547        2.6885338221
 C         -0.8095895946        2.9163275090       -0.8179384389
 O         -0.4593260102        2.7000348749        0.5244026876
 H         -1.8636522568        2.6754977519       -0.9993559786
 H         -0.1934628211        2.3163709664       -1.4964539729
 H         -0.6444437926        3.9749950208       -1.0231853190
 H         -0.5792712408        1.7261914800        0.7242498088
 C          3.6169361900        0.7340905007       -0.5127216303
 O          3.5348350841       -0.6288276112       -0.1727290505
 H          4.6616678088        1.0240331132       -0.4015597738
 H          2.9997300204        1.3520876370        0.1481494321
 H          3.3015672157        0.9061981006       -1.5471548593
 H          2.6014962872       -0.9089819393       -0.2664746685
 C         -2.8876274420       -0.6883280079       -1.3966749910
 O         -2.8425596050       -1.1099569755       -0.0574062839
 H         -3.1461417940        0.3744332917       -1.4714729338
 H         -3.6588833629       -1.2800024231       -1.8919444355
 H         -1.9282869154       -0.8480294593       -1.9004999982
 H         -2.0898561429       -0.6238144648        0.3913354074
 C          0.4641825978       -2.6270602661       -0.2399053628
 O          0.8281887779       -1.2877595693       -0.4720995883
 H          1.0039659826       -3.2392811032       -0.9633336396
 H         -0.6123425086       -2.7717442085       -0.3687199805
 H          0.7389652512       -2.9414662954        0.7739884230
 H          0.2333523102       -0.6995022711        0.1047591118
  29
        -40.98102215
 C         -0.3782110909       -1.0019894300       -1.9685097173
 O         -0.5899974330       -0.3889190443       -0.8045050198
 H         -1.3105707561       -1.0954198608       -2.5996315511
 H          0.3740944747       -0.4707531256       -2.6227588594
 H          0.0137386567       -2.0549571489       -1.8546670864
 C          0.7973802783       -0.3033585945        2.1450378820
 O          1.3791922964       -0.5365648710        0.8841033743
 H          1.5525595428       -0.5358644366        2.8970053154
 H         -0.0796539068       -0.9385613616        2.2953238795
 H          0.4937315425        0.7442156642        2.2490596618
 H          0.6444420958       -0.4684127445        0.1929287679
 C          4.3840377606       -0.3641385396       -0.6173936665
 O          3.7721829061        0.6739654232        0.1082401693
 H          3.7791024476       -0.6587451553       -1.4819195560
 H          4.5474688089       -1.2462812890        0.0104938976
 H          5.3448071458        0.0159387098       -0.9641703889
 H          2.9042276898        0.3476245174        0.4210571506
 C         -3.6412013855       -1.0684006654        0.2395184091
 O         -2.4039574861       -1.4652397888        0.7735558898
 H         -4.4076112877       -1.3421842252        0.9660155942
 H         -3.8470189724       -1.5799207049       -0.7095405739
 H         -3.6750207532        0.0114420002        0.0625522639
 H         -1.6851461994       -1.1009670489        0.1762775480
 C         -1.4447799888        2.6273464524        0.2327114200
 O         -1.8104948870        1.9453357774       -0.9392827324
 H         -0.3656338651        2.8170296701        0.2650483178
 H         -1.7268774334        2.0617676608        1.1281047144
 H         -1.9762489333        3.5800974299        0.2268997277
 H         -1.3392241981        1.0610404609       -0.9364931939
  29
        -40.98100608
 C          0.7405228642       -0.2772186255        2.0335907799
 O          0.8171784235       -0.0131840132        0.7296723123
 H         -0.2264273438        0.0694743741        2.5033812719
 H          0.8112795456       -1.3791133056        2.2715723792
 H          1.5597719757        0.2131919841        2.6373795438
 C         -0.9959561423       -0.3330663851       -1.9452261401
 O         -1.0023880965       -1.1090504876       -0.7695656715
 H         -1.8067910396       -0.6979921301       -2.5770646058
 H         -0.0460911839       -0.4410105989       -2.4792728397
 H         -1.1503912679        0.7266568253       -1.7204333296
 H         -0.2985969657       -0.7257982014       -0.1529624422
 C         -3.9693497863        0.0717889641        0.3424143952
 O         -3.5175005875       -1.2551100601        0.4704727906
 H         -4.1086494964        0.3457082534       -0.7090040755
 H         -3.2716554050        0.7822613224        0.7983238326
 H         -4.9275706759        0.1297159823        0.8584165464
 H         -2.6296825397       -1.3148577343        0.0626595305
 C          3.2015405698       -2.0734113355       -0.2651184138
 O          3.1434666484       -0.6724355024       -0.3283238382
 H          2.3722545140       -2.5363381430       -0.8121635791
 H          3.1728777170       -2.4296292487        0.7721273917
 H          4.1458607898       -2.3751118763       -0.7204366757
 H          2.2695294880       -0.3807330662        0.0678575352
 C          1.3200634841        3.0983095203       -0.3332180052
 O          0.1396909187        2.4457491539        0.0588295316
 H          1.8208399845        2.5653080444       -1.1485329273
 H          2.0235912411        3.1889449069        0.5030608593
 H          1.0355368716        4.0954147638       -0.6722950941
 H          0.3823226556        1.5127603994        0.3339400587
  29
        -40.98099930
 C          0.4077410049       -0.1518506931        2.3579952086
 O          0.6492814957       -0.0570778238        1.0506443101
 H          0.0978008140        0.8280382971        2.8265411141
 H         -0.4200064455       -0.8788696431        2.6074754164
 H          1.3021491791       -0.4997409897        2.9532433682
 C          3.3547281290        0.8492305739       -0.5854777224
 O          2.6610495388        1.5297340244        0.4292133950
 H          2.7595020850        0.7957212975       -1.5052924350
 H          3.6136705032       -0.1701014803       -0.2812539499
 H          4.2678930057        1.4125025383       -0.7832861377
 H          1.8832857376        0.9573410147        0.6990995667
 C         -4.2455141824       -0.1394527849        0.4504880252
 O         -3.5476989983       -0.2708474519       -0.7636324830
 H         -5.1838230507       -0.6819412678        0.3361382282
 H         -4.4583865554        0.9106750828        0.6763060912
 H         -3.6809126016       -0.5682010572        1.2857419934
 H         -2.6996264154        0.2100277423       -0.6760304869
 C         -0.5288221683        1.7899626382       -1.3534752017
 O         -1.2037675120        1.1731150305       -0.2842461205
 H         -0.1523240675        1.0444535420       -2.0632253598
 H          0.3129596942        2.3883811412       -0.9936713466
 H         -1.2461183369        2.4370903798       -1.8597578125
 H         -0.5147032695        0.6674985389        0.2603065731
 C          0.9449095576       -2.4397774844       -1.2442197352
 O          1.5825237300       -2.2908660177       -0.0021274728
 H          1.1534704913       -1.5903069759       -1.9045926386
 H         -0.1413458125       -2.5335271360       -1.1311517619
 H          1.3383960608       -3.3504799724       -1.6978853147
 H          1.2339389982       -1.4535469240        0.4243731638
  29
        -40.98097962
 C         -0.1850676933       -0.6981069893        2.0627069122
 O         -0.5428418046       -0.1301262167        0.9115924681
 H         -0.0851818079        0.0403354890        2.9121296118
 H         -0.9207829664       -1.4743994089        2.4256939862
 H          0.8100263948       -1.2294280059        2.0090923424
 C          0.7923525913        1.6250364849       -1.4762212434
 O          1.2112449250        1.4796234772       -0.1390206194
 H          1.5849920700        2.1529603251       -2.0075277617
 H         -0.1316819631        2.2102964955       -1.5314041271
 H          0.6183900329        0.6517911832       -1.9445471882
 H          0.5420593836        0.8800680301        0.3229348704
 C          3.7102360478       -0.8076862518        0.1422428634
 O          3.8492132023        0.5909204604        0.1481192071
 H          3.2541690683       -1.1643774131       -0.7876851767
 H          3.0953556454       -1.1540833028        0.9809635906
 H          4.7118832556       -1.2267677158        0.2364991977
 H          2.9555152393        0.9858103418        0.0784701126
 C         -3.1324273519        1.6836685678       -0.0851411037
 O         -3.0746734844        0.5940756162        0.7983373408
 H         -2.7648080804        1.4108937622       -1.0810953534
 H         -2.5425119004        2.5304270908        0.2845759142
 H         -4.1796838163        1.9809002326       -0.1577032575
 H         -2.1156706554        0.3120657935        0.8751059707
 C         -1.8110762904       -2.4220730495       -1.0974698248
 O         -0.6062540646       -1.7069498452       -1.1957499230
 H         -2.6643742027       -1.7526802955       -0.9466618011
 H         -1.7824981503       -3.1371615418       -0.2654891604
 H         -1.9381422874       -2.9681037437       -2.0332810649
 H         -0.5379666437       -1.1165077614       -0.3871764291
  29
        -40.98096975
 C         -0.4587437124       -0.3775293513       -1.9747955207
 O         -0.6486174952       -0.1128865423       -0.6829203338
 H         -0.4792237778       -1.4821324808       -2.2119279012
 H         -1.2397338036        0.0872268473       -2.6458025975
 H          0.5329588034       -0.0055244594       -2.3668479532
 C          0.9402365938       -0.3169391969        2.1442915240
 O          1.1003211392       -1.0899614895        0.9772217126
 H          1.7351648176       -0.6048928319        2.8331729298
 H         -0.0314689579       -0.5116889980        2.6101796533
 H          1.0118236567        0.7522197838        1.9235537208
 H          0.4276721515       -0.7561730627        0.3012189423
 C          3.6936507494        0.1756970196       -0.7780043078
 O          3.6895659902       -1.0440829717       -0.0791419698
 H          3.4862787184        1.0219779086       -0.1143905359
 H          2.9491379039        0.1810737785       -1.5823852979
 H          4.6874877306        0.2908709058       -1.2101750208
 H          2.7992272086       -1.1665339859        0.3107346985
 C         -3.2554671623       -2.0080521035        0.0701778839
 O         -3.0961909355       -0.6164711878        0.1605757361
 H         -2.5164643636       -2.5384460812        0.6817751742
 H         -3.1610495748       -2.3561125894       -0.9659279877
 H         -4.2570254956       -2.2398938241        0.4350272925
 H         -2.1712221491       -0.3897726383       -0.1539198816
 C         -1.5094384424        2.9339258765        0.2683589111
 O         -0.2329678081        2.3798661787        0.0734850655
 H         -2.1182749991        2.3133977504        0.9337378893
 H         -2.0441165862        3.0460486989       -0.6829789983
 H         -1.3658158464        3.9180968950        0.7165488094
 H         -0.3579102914        1.4374486363       -0.2422001502
  29
        -40.98096516
 C         -0.5237845886       -0.5665933626        2.1481479687
 O         -0.7370657733       -0.1877649447        0.8883959181
 H         -1.4175361125       -1.0722940520        2.6190275584
 H          0.3273518757       -1.3016057659        2.2556128184
 H         -0.2677538158        0.2916253922        2.8359686663
 C         -3.4450046029        0.9977085516       -0.5813933578
 O         -2.7920265235        1.4443978758        0.5806569139
 H         -2.8327369231        1.1743060630       -1.4736028271
 H         -4.3729065083        1.5655054744       -0.6643816476
 H         -3.6730926100       -0.0715548787       -0.5281356613
 H         -2.0017615159        0.8483006547        0.7311432120
 C          4.1904489651        0.0230543300        0.4868031478
 O          3.5317167096        0.0723426269       -0.7549204365
 H          5.1578613728       -0.4477318767        0.3129919603
 H          3.6269659208       -0.5695282481        1.2158876654
 H          4.3433928213        1.0267134683        0.8970748134
 H          2.6606356469        0.4965146617       -0.6153995037
 C         -0.4012348736       -2.9032539064       -1.0012590941
 O         -1.5500699058       -2.1828946644       -0.6376830383
 H         -0.7307247139       -3.7371328355       -1.6226663729
 H          0.1214291998       -3.2965908355       -0.1208196398
 H          0.3003412318       -2.2839554682       -1.5715767120
 H         -1.2646372928       -1.4118757553       -0.0637703277
 C          0.4583952061        2.0984993237       -1.0922001159
 O          1.1149294948        1.3201206512       -0.1210936526
 H          1.1780757240        2.8301387349       -1.4616198201
 H         -0.4024198331        2.6179981871       -0.6616165619
 H          0.1130336395        1.4778331364       -1.9266790655
 H          0.4239130410        0.7066130555        0.2955784222
  29
        -40.98094940
 C          0.2953316068        1.3544481376       -1.6938746668
 O          0.5362576752        0.4817743246       -0.7161429098
 H          1.2248585343        1.6591934399       -2.2590224460
 H         -0.4163461343        0.9611393693       -2.4781945420
 H         -0.1639075648        2.3195069088       -1.3289922511
 C         -0.8677709444       -0.3875097890        2.0971713923
 O         -1.4497882823        0.1312419342        0.9247872984
 H         -0.0158507513        0.2202165894        2.4139098264
 H         -0.5259555932       -1.4171156946        1.9431936772
 H         -1.6359643701       -0.3750708724        2.8714190888
 H         -0.7104284100        0.2575918017        0.2477047451
 C         -4.4592876050        0.4857470896       -0.5321395851
 O         -3.9152616014       -0.7289479083       -0.0767868321
 H         -3.8412219504        0.9311724998       -1.3193623907
 H         -4.5578249263        1.2090387581        0.2840685029
 H         -5.4459670281        0.2588460914       -0.9355098955
 H         -3.0276669966       -0.5403468489        0.2879134268
 C          3.5035763160        1.2734868111        0.4911140008
 O          2.2516049776        1.2536228653        1.1279057975
 H          4.2562036545        1.4240489047        1.2663649036
 H          3.5673109257        2.0940198717       -0.2351868122
 H          3.7029388455        0.3329670128       -0.0328602829
 H          1.5659859871        0.9938255257        0.4426177042
 C          1.9287444183       -2.4689255535       -0.2683907687
 O          2.0738070933       -1.5703856078       -1.3385364306
 H          0.9126315812       -2.8786987525       -0.2274868314
 H          2.1493737159       -1.9868831444        0.6902614018
 H          2.6364874096       -3.2821511449       -0.4357022149
 H          1.4715982099       -0.7903112586       -1.1610552827
  29
        -40.98089345
 C         -0.9867045646        0.0565506753       -2.0733343101
 O         -0.7765860449        0.0318979001       -0.7574992654
 H         -1.3660736750        1.0532200950       -2.4459317057
 H         -0.0575827949       -0.1562968919       -2.6786607496
 H         -1.7496710602       -0.7022276913       -2.4176730700
 C         -3.9491323814        0.4012650287        0.1686975655
 O         -2.7790022048        0.9889126839        0.6727593174
 H         -4.0983043971        0.6455887038       -0.8901815520
 H         -4.7827162225        0.8001827147        0.7482797742
 H         -3.9283332989       -0.6901537431        0.2732532762
 H         -2.0004882023        0.6365677127        0.1480161988
 C          3.5695323412       -0.4550283351        0.0709116238
 O          3.5109320483        0.7222600730       -0.7024570566
 H          2.6765636630       -1.0732829110       -0.0615370243
 H          3.6812747389       -0.2203641213        1.1359124768
 H          4.4453341433       -1.0101798883       -0.2649948638
 H          2.6659532323        1.1722372883       -0.4989904271
 C          0.7951092432        1.8144251153        1.4633838690
 O          1.0086385637        1.7318658601        0.0738570653
 H         -0.2375609923        2.0997294647        1.6843237345
 H          1.4760928641        2.5743152381        1.8488386304
 H          1.0043357645        0.8561478587        1.9507910185
 H          0.3290167940        1.0809952902       -0.2939245654
 C         -0.4321231387       -2.8381146411        0.8896026672
 O          0.4727742133       -2.1199566601        0.0921227498
 H         -1.2898014707       -3.1897726587        0.3030599957
 H         -0.8044621947       -2.2304417847        1.7217508798
 H          0.1064263406       -3.7000491069        1.2859279341
 H          0.0059099300       -1.2990412340       -0.2496247045
  29
        -40.98088306
 C         -0.1509177936        0.2994600946        2.1034593590
 O         -0.6471741241        0.1100373124        0.8810580003
 H         -0.9157588046        0.6874024273        2.8392568717
 H          0.2617853849       -0.6429201082        2.5692821096
 H          0.6967454358        1.0449163405        2.1312766123
 C          0.6535553803       -0.3158666460       -2.0746887575
 O          1.0403142496       -0.8655238325       -0.8372958528
 H          0.5634926577        0.7729095355       -2.0150129708
 H         -0.3081158823       -0.7280795856       -2.3987033141
 H          1.4214296894       -0.5821424348       -2.8018916004
 H          0.3990178010       -0.5155941898       -0.1362440408
 C          3.8102703281        0.4992749154        0.5762534089
 O          3.7556565159       -0.7035704192       -0.1494270004
 H          3.1821625817        0.4563228483        1.4732193389
 H          3.4857221128        1.3510242038       -0.0318273000
 H          4.8489675620        0.6439321806        0.8727410160
 H          2.8253237529       -0.8588896910       -0.4097159256
 C         -2.3973939293        2.5607329349       -0.5540559986
 O         -1.0123930009        2.3677915622       -0.4297465189
 H         -2.8623798990        1.7609742888       -1.1418687429
 H         -2.5421528476        3.5129072042       -1.0664170918
 H         -2.8871928376        2.5998902217        0.4257641207
 H         -0.8625510272        1.5116301764        0.0714373329
 C         -2.3404687407       -2.4553267623       -0.3198295486
 O         -2.5651950844       -1.7072585052        0.8472386164
 H         -1.3109478974       -2.8255616985       -0.3689827227
 H         -2.5384787482       -1.8587627172       -1.2189225829
 H         -3.0281970932       -3.3019215871       -0.2955323651
 H         -1.8675401851       -0.9898592058        0.8885289954
  29
        -40.98088249
 C          0.5381985213       -0.4408114662        2.1262300182
 O          0.6069888527       -0.0568906425        0.8518236894
 H          1.3404201819       -1.1839723476        2.4114182046
 H          0.6477614056        0.4131663180        2.8569407071
 H         -0.4397977750       -0.9394153923        2.3908181571
 C          3.4810736379        0.5022736989       -0.6901247529
 O          2.7837695862        1.2958977807        0.2338546381
 H          3.8080842092       -0.4430265039       -0.2392106920
 H          4.3583991485        1.0704684084       -1.0023786965
 H          2.8665226879        0.2753030287       -1.5684251644
 H          1.9526398975        0.8013157147        0.4990454305
 C         -3.3405413642       -0.7758285706        0.0431634719
 O         -3.5523473701        0.5550897642       -0.3626964603
 H         -4.2227647127       -1.3421345669       -0.2555624829
 H         -3.2224220181       -0.8441095742        1.1312960523
 H         -2.4531419276       -1.2085874025       -0.4291912411
 H         -2.7379633351        1.0628237593       -0.1654671439
 C         -0.5184790191        2.4659466352       -0.8896873111
 O         -1.1059312384        1.7906997165        0.1977839039
 H         -0.4587431998        1.8161715339       -1.7696070573
 H          0.4886670060        2.8105774884       -0.6386128665
 H         -1.1536343874        3.3229213749       -1.1164047233
 H         -0.4682947226        1.0587468230        0.4794357083
 C          0.8390686370       -2.9536593844       -0.7490598870
 O         -0.1309387109       -1.9427390890       -0.8249540046
 H          0.9145653900       -3.3621922209        0.2660810627
 H          1.8264925850       -2.5846097115       -1.0501991461
 H          0.5291161008       -3.7466587526       -1.4309325625
 H          0.1376286455       -1.2035642029       -0.1995238133
  29
        -40.98086591
 C         -0.1616003993       -0.3364207044       -2.0468980899
 O         -0.6925687115       -0.0922770497       -0.8492299981
 H         -0.8918531643       -0.8032586384       -2.7714789549
 H          0.2212815187        0.5921139243       -2.5636694431
 H          0.7180260954       -1.0438494767       -2.0102653929
 C          0.3463621900        1.8152349523        1.6155113573
 O          0.9941380747        0.7925397898        0.9011706565
 H          1.0454300201        2.1737046813        2.3721659209
 H         -0.5566432759        1.4380999081        2.1062410240
 H          0.0666891247        2.6448415901        0.9574161106
 H          0.3488417567        0.4447824022        0.1964108479
 C          3.8684674471       -0.2061837983       -0.5576526392
 O          3.5863897891        1.0883630052       -0.0878013635
 H          3.1570746757       -0.5150148810       -1.3319644282
 H          3.8389783617       -0.9410165121        0.2540444060
 H          4.8711743667       -0.1777151865       -0.9836761483
 H          2.6807869947        1.0811912139        0.2836660482
 C         -0.1156349887       -2.6629706861        1.1042664233
 O         -1.3287936937       -2.2550811285        0.5244994278
 H          0.3692668304       -1.8414659548        1.6413160503
 H          0.5823505654       -3.0379888856        0.3445817075
 H         -0.3481555647       -3.4675940199        1.8031875579
 H         -1.1399839062       -1.4410662528       -0.0281714501
 C         -3.6657768455        0.8300058302        0.2387016956
 O         -2.9869881687        1.2253876303       -0.9265852887
 H         -4.6724563778        1.2460150361        0.1785545459
 H         -3.1700117390        1.2167012143        1.1371685362
 H         -3.7245557779       -0.2603183839        0.3186699724
 H         -2.1022751313        0.7604310207       -0.9321301049
  29
        -40.98084308
 C         -0.8916926845        0.1755726450        2.0685191774
 O         -0.7124058128        0.1039262430        0.7497748949
 H         -1.6292918090        0.9751905660        2.3747838760
 H         -1.2844827043       -0.7826406760        2.5189598507
 H          0.0557694849        0.4086772440        2.6367265174
 C         -3.9147370815       -0.1839640362       -0.1205927194
 O         -2.8052213847       -0.9844597546       -0.4312032887
 H         -4.0715059824       -0.1162359716        0.9629528611
 H         -4.7863040519       -0.6535564942       -0.5787345250
 H         -3.8023312506        0.8311204822       -0.5194576849
 H         -1.9926363767       -0.5737026079       -0.0087415327
 C          3.5384437017        0.4653167090        0.4891922017
 O          3.5565814368       -0.7552255089       -0.2129546544
 H          3.4409792648        0.2995723757        1.5686599506
 H          2.7183547885        1.1121107272        0.1626127862
 H          4.4898565773        0.9582972964        0.2892267812
 H          2.6757196932       -1.1724965072       -0.1201310583
 C          0.4306813767       -2.2724962092       -1.1882219385
 O          0.9475890640       -1.7725400655        0.0235025520
 H          0.5478603614       -1.5419874981       -1.9961177970
 H         -0.6303908530       -2.5174221667       -1.0922683392
 H          0.9965940554       -3.1723322093       -1.4319160175
 H          0.3351577535       -1.0308570456        0.3315488559
 C         -0.2425793226        2.7224521706       -1.2582439374
 O          0.5545461613        2.1932361746       -0.2311684842
 H         -1.1964219676        3.0995496718       -0.8694325926
 H         -0.4519563199        1.9745848623       -2.0310082453
 H          0.3145750491        3.5495662640       -1.7004469232
 H          0.0786823393        1.3992353673        0.1569885845
  29
        -40.98080600
 C         -0.1505991069       -0.6252343888       -2.0078835389
 O         -0.5926848744       -0.2558195150       -0.8060111331
 H         -0.9781379890       -0.7620470228       -2.7645099136
 H          0.5598572232        0.1200023621       -2.4714635828
 H          0.4091893231       -1.6063683462       -1.9954608295
 C          0.7698897156        1.6056388375        1.4990148382
 O          1.2900353036        0.4859541402        0.8242950550
 H          1.5758723331        2.0241823560        2.1028986632
 H         -0.0585503511        1.3155849431        2.1544182769
 H          0.4090107638        2.3621405569        0.7956515671
 H          0.5778805523        0.1546127174        0.1848843948
 C          4.2787338911       -0.8013970817       -0.1639273967
 O          3.9344626076        0.5609376680       -0.0984124897
 H          3.6645647631       -1.3349119277       -0.8977957907
 H          4.1628488681       -1.2893744709        0.8092856175
 H          5.3236315540       -0.8483481175       -0.4700620250
 H          3.0033773479        0.6226094347        0.1945233088
 C         -1.9534311297       -2.5080067229        1.2367176560
 O         -2.4680386061       -1.8809112324        0.0909967445
 H         -1.7476893444       -1.7832067092        2.0327793809
 H         -1.0277072600       -3.0520282424        1.0159805253
 H         -2.7109034051       -3.2132878314        1.5816393528
 H         -1.7676204421       -1.2556570031       -0.2618720753
 C         -3.0798023274        1.7253317438        0.0645697254
 O         -2.0342191409        1.9570517396       -0.8455365275
 H         -3.7824476936        2.5536815937       -0.0370280143
 H         -2.7075650088        1.6947533455        1.0958573214
 H         -3.5934818856        0.7818630737       -0.1458276206
 H         -1.4575812531        1.1382856850       -0.8567626369
  29
        -40.98079660
 C          0.3521087397       -0.4402494369        1.9903399702
 O          0.7115058654       -0.1602598190        0.7381988556
 H         -0.2653778864       -1.3825765780        2.0772489360
 H          1.2306781740       -0.5932862512        2.6837656914
 H         -0.2703597115        0.3711730705        2.4692862455
 C          3.3377652803        1.7507222731        0.0948765537
 O          2.0232032090        2.1111168289        0.4348094504
 H          3.8688079159        2.6722865427       -0.1475649409
 H          3.3590456590        1.0786260857       -0.7691282345
 H          3.8436455547        1.2520151076        0.9306537756
 H          1.5039544151        1.2667614109        0.5781156957
 C         -4.2192187425       -0.4477386235        0.4630932638
 O         -3.7941356056        0.8571651810        0.1548446530
 H         -3.5950128435       -0.8989086086        1.2423786755
 H         -4.1958868267       -1.0940666361       -0.4203214328
 H         -5.2436361679       -0.3683993307        0.8264902062
 H         -2.8825813852        0.8020315383       -0.1952228305
 C         -0.6742563802        1.3155824493       -1.8116580394
 O         -1.2329613543        0.4109689034       -0.8882986833
 H          0.0697421356        0.8172149837       -2.4425695920
 H         -0.1919907577        2.1547783913       -1.3022485753
 H         -1.4883526674        1.6843317976       -2.4367272635
 H         -0.5042866176        0.1571416837       -0.2337592034
 C          1.3014509308       -3.0251792506       -0.8000657773
 O          2.1949878586       -2.0118011400       -0.4189784339
 H          0.8144504518       -3.4790367897        0.0720389461
 H          1.8842381690       -3.7866993747       -1.3201494759
 H          0.5230574130       -2.6443693014       -1.4708221218
 H          1.6669197652       -1.2881504044        0.0307955985
  29
        -40.98079128
 C          0.0699590566        0.7015564772        1.8774619541
 O         -0.4815586634        0.2879985228        0.7367680202
 H         -0.6874361519        0.9071241027        2.6899460388
 H          0.7914824211       -0.0449167258        2.3216471224
 H          0.6585668775        1.6594341915        1.7672292561
 C          0.6972281551       -1.7371040593       -1.5339072472
 O          1.2509268947       -0.5573755115       -1.0036574188
 H          1.4569880975       -2.1953514342       -2.1680707454
 H         -0.1896277571       -1.5139720677       -2.1369257324
 H          0.4120543639       -2.4352895820       -0.7411778238
 H          0.5924020429       -0.1843177145       -0.3300628212
 C          4.0127251709        0.8387820332        0.3482220424
 O          3.8803880922       -0.4975923939       -0.0678243989
 H          3.2769919043        1.0932248404        1.1192964013
 H          3.8900287932        1.5316319199       -0.4912409010
 H          5.0158641566        0.9448096657        0.7608081153
 H          2.9744335863       -0.6123158445       -0.4202625314
 C         -1.9969029968        2.4377884575       -1.3104013922
 O         -2.4097901414        1.8931926581       -0.0839757476
 H         -1.0512343035        2.9830872375       -1.2101945395
 H         -2.7776725685        3.1289414994       -1.6310917188
 H         -1.8695105491        1.6602886050       -2.0723412850
 H         -1.6877052102        1.2788034509        0.2419138112
 C         -3.0488303448       -1.7035356039        0.1777865398
 O         -1.9341697383       -1.8989084170        1.0111586316
 H         -2.7626678825       -1.7382997836       -0.8805329136
 H         -3.5329883737       -0.7415256201        0.3738037292
 H         -3.7498897659       -2.5133573176        0.3849249737
 H         -1.3517665897       -1.0878709906        0.9304251136
  29
        -40.98077388
 C         -0.1701512666       -0.0398384203       -2.2683687517
 O         -0.6340592191       -0.0381370970       -1.0188065839
 H         -0.9867351415       -0.1057439566       -3.0463477553
 H          0.4175026793        0.8887779152       -2.5280982526
 H          0.5222792185       -0.9048543800       -2.4866102650
 C          0.5411600134        1.1426092865        1.7750266763
 O          1.1565079596        0.3138659176        0.8198878568
 H          0.1739862975        2.0686191580        1.3215769056
 H          1.2909025785        1.3800173395        2.5307081656
 H         -0.3010567453        0.6290911652        2.2510223400
 H          0.4849586409        0.1513118278        0.0765383631
 C          4.2748302175       -0.4760885013       -0.2347709460
 O          3.7954060637        0.8182390329        0.0375822580
 H          3.7183372139       -0.9449333724       -1.0536521130
 H          4.2059103107       -1.1202896516        0.6479678435
 H          5.3199594848       -0.3710114698       -0.5251276797
 H          2.8567938725        0.7404104466        0.3013374784
 C         -1.4668019039       -2.3820220215        1.1142199540
 O         -1.7630463675       -2.2941559584       -0.2555680626
 H         -0.3897759670       -2.3043606858        1.2979026376
 H         -1.8232228460       -3.3540071218        1.4582708124
 H         -1.9744057596       -1.5923597727        1.6815724104
 H         -1.3605340577       -1.4419563229       -0.5965734962
 C         -3.3332069972        1.2702338745        0.3269034928
 O         -2.3820971629        1.8680802838       -0.5149352611
 H         -2.8943173228        1.0028023068        1.2958668491
 H         -3.7567515753        0.3656624036       -0.1230761759
 H         -4.1273145783        2.0014643871        0.4845831198
 H         -1.6918939139        1.1743201978       -0.7329431062
  29
        -40.98075951
 C         -0.2686851041       -0.2682798716       -2.1665270505
 O         -0.6884362806        0.0207686887       -0.9353229495
 H         -1.1095189020       -0.5292314984       -2.8745109434
 H          0.2857704676        0.5828180602       -2.6608036820
 H          0.4381713950       -1.1483341911       -2.2031733115
 C          0.4826646381        0.8673726075        1.9743557445
 O          1.1293484116        0.2385488584        0.8950889645
 H          1.1881313665        0.8901693469        2.8058564117
 H         -0.4131100936        0.3127715001        2.2706180117
 H          0.1916906928        1.8917473936        1.7177227932
 H          0.4569640725        0.1643152058        0.1388109752
 C          4.1873686359       -0.0137291219       -0.6160241610
 O          3.7540513746        0.9920159480        0.2660786201
 H          3.6076562547       -0.0092215638       -1.5459043220
 H          4.1082008675       -1.0064757823       -0.1608336819
 H          5.2319890325        0.1960060172       -0.8452175447
 H          2.8253944135        0.8036599613        0.5092180419
 C         -0.8740509999       -2.8514966924        0.6545494154
 O         -1.8981953704       -1.9475397772        0.3277246389
 H         -0.0504125862       -2.3540939038        1.1774729156
 H         -0.4701589901       -3.3375613055       -0.2428507321
 H         -1.3105935154       -3.6103539733        1.3054418996
 H         -1.4831928615       -1.1891206019       -0.1822570544
 C         -3.3230727014        1.4751812583        0.3826470390
 O         -2.6378109486        1.8089934612       -0.7989899702
 H         -4.2432301248        2.0611120871        0.3949185792
 H         -2.7265273990        1.7226830969        1.2690117179
 H         -3.5668958638        0.4087342365        0.4170143629
 H         -1.8708049755        1.1757173152       -0.8886286407
  29
        -40.98074732
 C         -0.2581604747        0.0155072312        2.1537212631
 O         -0.5218765887       -0.1873184605        0.8631884898
 H         -1.1066398940       -0.2882186314        2.8350910555
 H          0.6418084682       -0.5594188169        2.5214175224
 H         -0.0460464456        1.0965013973        2.4022596806
 C          0.5112342214        0.7274117312       -2.0799396819
 O          1.0181723955        1.0510583562       -0.8074517913
 H          1.0524000717        1.3342777849       -2.8068184477
 H         -0.5586553426        0.9453820022       -2.1441063104
 H          0.6653513390       -0.3331518369       -2.3076744525
 H          0.4519459100        0.5623988109       -0.1214120167
 C          3.7043104218       -0.4190601593        0.6798470812
 O          3.7227759382        0.4709090398       -0.4075406353
 H          3.0857525124       -1.2992911016        0.4718701880
 H          3.3218090518        0.0632890776        1.5866328238
 H          4.7334652258       -0.7356470765        0.8488124027
 H          2.8009958043        0.7500609180       -0.5878749104
 C         -2.4323288476        2.4205580941        0.2447589254
 O         -2.6607161154        1.0625376450       -0.0292359351
 H         -2.4244179424        2.6145651524        1.3248700805
 H         -3.2480182628        2.9820945217       -0.2127904075
 H         -1.4786871862        2.7607338547       -0.1743101482
 H         -1.8751568326        0.5434922090        0.3195349202
 C         -1.8921694965       -2.5804146233       -0.9344779714
 O         -1.0834422970       -2.6885802408        0.2102020448
 H         -1.3136827359       -2.2282932893       -1.7970194422
 H         -2.7254039935       -1.8890666047       -0.7733720543
 H         -2.2807012458       -3.5774819036       -1.1467587718
 H         -0.8279773817       -1.7624481537        0.4862537443
  29
        -40.98070016
 C          0.1485002867        0.0462106868        2.1252328295
 O          0.5451189701        0.2003963863        0.8624165015
 H          0.9974493605        0.0986678535        2.8688044833
 H         -0.5915533234        0.8313327184        2.4599797124
 H         -0.3578517502       -0.9447286970        2.3173956868
 C         -0.5125783288       -0.2511554075       -2.1818707477
 O         -1.1469598219       -0.5302399301       -0.9569701688
 H         -0.4075879340        0.8285715085       -2.3341454888
 H         -1.1386574270       -0.6674852063       -2.9719362809
 H          0.4805948451       -0.7078188601       -2.2223658870
 H         -0.5246460989       -0.2259821563       -0.2160348502
 C         -3.9604060371        0.3726606916        0.7697072215
 O         -3.7737345861        0.3726548911       -0.6231798920
 H         -3.2297293146        1.0149694064        1.2738446295
 H         -3.8775243221       -0.6378775137        1.1848887509
 H         -4.9632240853        0.7570231885        0.9552641078
 H         -2.8673461552        0.0514058517       -0.8083659099
 C          1.6656025702       -2.8114627894        0.1418072109
 O          2.3083951474       -1.5680479519        0.0299063492
 H          2.3218315562       -3.5544363549       -0.3136152636
 H          0.7006333668       -2.8136342006       -0.3769818329
 H          1.4945189712       -3.0795003250        1.1922203632
 H          1.6747761549       -0.8644252637        0.3646080116
 C          2.7754012567        2.0490670674       -0.6982091455
 O          1.9628498067        2.3890750384        0.3978213139
 H          2.1844946586        1.9660341173       -1.6183103830
 H          3.2935742681        1.0991217370       -0.5339883293
 H          3.5073905693        2.8497308931       -0.8136083296
 H          1.3844178574        1.5998439926        0.5979871647
  29
        -40.98069606
 C         -0.0702427589        0.7665346765        1.8998185591
 O         -0.5579361502        0.3160199889        0.7441590982
 H         -0.8352721890        0.7817953920        2.7307787752
 H          0.7885980217        0.1482325210        2.2939486187
 H          0.3245391590        1.8230162063        1.8362895119
 C          0.9254970199       -1.1376740809       -1.7714361328
 O          1.2439365421        0.0625935390       -1.1105031995
 H          1.7505514274       -1.3656999350       -2.4474316798
 H          0.0034998462       -1.0299991670       -2.3536537281
 H          0.7943288967       -1.9608904466       -1.0623651137
 H          0.5496237809        0.2104591092       -0.3888198523
 C          4.0755602729        0.0952371351        0.7492317512
 O          3.9323764563        0.6532250621       -0.5335085139
 H          3.8772089991       -0.9822685286        0.7426766871
 H          3.3994455025        0.5673445471        1.4707658721
 H          5.1063911089        0.2691002839        1.0569555088
 H          3.0065242642        0.5241032677       -0.8184321265
 C         -2.6580985241        2.2318414485       -0.9972362646
 O         -2.8693538332        1.4382429650        0.1415554489
 H         -1.8815251698        2.9857373450       -0.8236711370
 H         -3.6021757425        2.7326159636       -1.2164983506
 H         -2.3638616909        1.6240911834       -1.8606569627
 H         -1.9993395366        1.0010666934        0.3804924758
 C         -2.5620881159       -2.2020466681        0.0455988235
 O         -1.4000102891       -2.1820175847        0.8359991870
 H         -2.3220698023       -2.0572434558       -1.0147759407
 H         -3.2676348565       -1.4223869261        0.3497106839
 H         -3.0224878278       -3.1823352771        0.1772348473
 H         -1.0469363264       -1.2441404855        0.8272850816
  29
        -40.98063568
 C         -0.2271932928       -0.0818562087        2.2665649970
 O         -0.6839948480       -0.0992536343        1.0145892513
 H         -1.0381935453       -0.2340030399        3.0384965430
 H          0.5385987385       -0.8853736036        2.4741448796
 H          0.2738575775        0.8907927787        2.5460300749
 C          0.3924202391        1.1831072225       -1.7771931760
 O          1.0701339202        0.3832302526       -0.8394601349
 H          1.1224745475        1.4979104686       -2.5236587722
 H         -0.0496036989        2.0643808485       -1.3022921259
 H         -0.4050047430        0.6155273618       -2.2694853690
 H          0.4222170371        0.1735894384       -0.0896468928
 C          4.1629632430       -0.0813823639        0.6480910066
 O          3.8766782047        0.5119235386       -0.5943727942
 H          5.2479064901       -0.0907575033        0.7504709339
 H          3.7857319225       -1.1082496479        0.6992724036
 H          3.7281335926        0.4904493792        1.4754576732
 H          2.9088477426        0.5008828601       -0.7220557494
 C         -3.4087247657        1.3212188620       -0.2262288659
 O         -2.3440881784        1.8802447123        0.4975883876
 H         -3.9210748476        0.5417812210        0.3494772729
 H         -3.0639949702        0.8846501237       -1.1707919293
 H         -4.1093380117        2.1295926728       -0.4402833932
 H         -1.7006305732        1.1420890023        0.7168893779
 C         -1.2497860178       -2.4873043984       -1.1717230964
 O         -1.4862188768       -2.4826638144        0.2125291166
 H         -0.2123696707       -2.2234486398       -1.4031062957
 H         -1.9124332819       -1.7832681479       -1.6901646232
 H         -1.4539027346       -3.4976480261       -1.5290729213
 H         -1.2107254240       -1.5856082417        0.5630935792
  29
        -40.98061359
 C         -0.4730089905        0.2800513318       -2.1027089759
 O         -0.5683713106        0.0629757790       -0.7914493538
 H         -1.4326609880        0.6589602809       -2.5631090375
 H          0.3118859852        1.0461574406       -2.3729695074
 H         -0.2038796519       -0.6456831844       -2.6911029483
 C         -2.0964240831       -1.6894752919        1.4908049781
 O         -2.2662066014       -1.7422138356        0.0962263763
 H         -1.0729807456       -1.9540530949        1.7791522293
 H         -2.7921357690       -2.4090890690        1.9246682005
 H         -2.3139323645       -0.6901602824        1.8830722245
 H         -1.6416956717       -1.0691548496       -0.3051203991
 C          3.3824563121        1.7150590162        0.8961773549
 O          3.7346251411        0.6561346409        0.0385017485
 H          2.4435619611        2.1872012616        0.5881097373
 H          4.1883952038        2.4467246715        0.8410517154
 H          3.2747925512        1.3703544795        1.9298355277
 H          3.0090013829       -0.0004505287        0.0602310411
 C         -2.9823408032        2.0998421067        0.0848513475
 O         -1.6610263629        2.0585451569        0.5577247371
 H         -3.5180224135        2.8300228499        0.6930211210
 H         -3.4732889054        1.1243939476        0.1730601982
 H         -3.0215048061        2.4116766639       -0.9668312634
 H         -1.1826736676        1.3261585018        0.0711158190
 C          1.5767996078       -2.3533507474       -0.3665520328
 O          1.5407737179       -1.0696932558        0.2060205009
 H          1.7763411142       -2.3026733880       -1.4435939296
 H          0.6306870680       -2.8814564987       -0.2129940723
 H          2.3827647769       -2.9028328227        0.1213815380
 H          0.7290097746       -0.5839422168       -0.1613980400
  29
        -40.98059489
 C         -0.2420425533        1.2213135372        1.6707057942
 O         -0.5941635404        0.4526852957        0.6406470851
 H         -1.1253535504        1.6371725846        2.2392421264
 H          0.3816715368        0.6793030961        2.4404941236
 H          0.3698667506        2.1212927853        1.3679947776
 C          1.1459615461       -0.7658302571       -1.8619597643
 O          1.3607730689       -0.8425866821       -0.4739191425
 H          1.9578922827       -1.3118293879       -2.3442418478
 H          1.1466027411        0.2731703413       -2.2085975983
 H          0.1897997163       -1.2206606397       -2.1378718853
 H          0.6119689465       -0.3384620681       -0.0150346160
 C          4.1818734046        0.9251134008        0.1202318173
 O          3.9836025004       -0.4279246862        0.4501934799
 H          3.4574717324        1.5727500557        0.6261896557
 H          4.1027778873        1.0891039867       -0.9599355487
 H          5.1868242208        1.1868744081        0.4505459006
 H          3.0750120483       -0.6751177927        0.1871355586
 C         -3.4041939187        1.5758496539       -0.6320205166
 O         -2.1069971486        1.6373788866       -1.1675767898
 H         -4.0899436385        1.9095403030       -1.4120688512
 H         -3.5061821929        2.2332752380        0.2409770711
 H         -3.6661090610        0.5575742769       -0.3267519970
 H         -1.4857050750        1.2155681708       -0.5043059483
 C         -1.9823313211       -2.4888700201        0.2147381090
 O         -2.2778642889       -1.5039161036        1.1716225754
 H         -0.9319560521       -2.7948534891        0.2663189192
 H         -2.1911591131       -2.1315462988       -0.8009978802
 H         -2.6203714117       -3.3470860901        0.4305112405
 H         -1.6485473041       -0.7388126402        1.0190583334
  29
        -40.98052737
 C         -0.2457976147        0.1909863539        2.1567923178
 O         -0.6753808809        0.0228968132        0.9065264297
 H         -1.0845307125        0.2774155269        2.9085707910
 H          0.4004223863       -0.6590529468        2.5252468267
 H          0.3772195495        1.1229682063        2.2939594132
 C         -3.0957041253       -1.7231368016       -0.4761867298
 O         -2.1985695691       -2.1043752661        0.5363668862
 H         -3.8441501120       -2.5129469190       -0.5550549393
 H         -2.5830550410       -1.6166478113       -1.4401090261
 H         -3.5875341238       -0.7741439739       -0.2403486995
 H         -1.5913045455       -1.3276738326        0.7071768887
 C          4.2496058673       -0.3994404457        0.5374416171
 O          3.8731113551        0.6688016290       -0.2972987993
 H          5.2892723309       -0.2300581674        0.8165779002
 H          4.1671962010       -1.3608263569        0.0190764811
 H          3.6357073418       -0.4371024694        1.4439009718
 H          2.9353740820        0.5483643236       -0.5418185353
 C          0.9063363895       -1.0691407869       -1.7395049572
 O          1.1960652707        0.0083845442       -0.8854108005
 H         -0.0568082742       -0.9267242867       -2.2409365746
 H          0.8733995734       -2.0165404040       -1.1905262305
 H          1.6978201173       -1.1103714205       -2.4891111174
 H          0.4801903903        0.0390830391       -0.1675470754
 C         -1.6992935796        2.6874334115       -0.7669835331
 O         -2.4143234341        1.8279752932        0.0830247621
 H         -1.2360697742        2.1397985327       -1.5947803104
 H         -0.9103221860        3.2224957400       -0.2249137593
 H         -2.4132783367        3.4091887941       -1.1661106337
 H         -1.7748238237        1.1368018248        0.4265525306
  29
        -40.98050459
 C         -0.5931373833        0.1781866554       -2.1059732763
 O         -0.6012035281        0.0764405368       -0.7772098645
 H          0.3009325094        0.7415879605       -2.5050058580
 H         -0.5769130953       -0.8214719080       -2.6309968946
 H         -1.4957539290        0.7187757432       -2.5177684906
 C          0.7962993733       -1.8996015520        1.4118572251
 O          1.3150552694       -1.4051010637        0.1987730585
 H          1.4900867073       -2.6595250369        1.7728190659
 H         -0.1920914053       -2.3425902814        1.2634480605
 H          0.7148578057       -1.1005879496        2.1572508943
 H          0.6114724198       -0.8071519050       -0.2077420547
 C          3.9326705414        0.7489632276       -0.5141543381
 O          3.9235125867       -0.3676288774        0.3402955372
 H          4.9250834127        1.1938432645       -0.4411906504
 H          3.1825969145        1.4903700165       -0.2183994010
 H          3.7436615665        0.4585998799       -1.5537506551
 H          3.0327818225       -0.7720906777        0.3076499150
 C         -3.7109077158       -0.9075244438       -0.1272267080
 O         -2.4845798376       -1.5601504653        0.0683602118
 H         -3.8703299758       -0.6592909173       -1.1837832010
 H         -3.7712940480        0.0162244456        0.4601448115
 H         -4.4942960171       -1.5923080575        0.2005254192
 H         -1.7513566468       -0.9473164570       -0.2416541854
 C         -1.6256623506        2.5063383977        1.2292836796
 O         -0.4781454041        2.4210667547        0.4262556631
 H         -1.6721720222        1.6848330123        1.9530352404
 H         -2.5402710226        2.4895708182        0.6233261550
 H         -1.5712632776        3.4548067098        1.7655837468
 H         -0.4937263881        1.5349916191       -0.0434975137
  29
        -40.98049180
 C          0.5053135847        1.0947310196       -1.6001481425
 O          0.5998026554        0.4574141766       -0.4341460468
 H         -0.4770748434        0.9159176406       -2.1287800716
 H          0.5940313621        2.2169330785       -1.5051746951
 H          1.3029177489        0.7927026250       -2.3410054435
 C         -1.2454330032       -0.1915671508        2.1643421400
 O         -1.3764331010        0.8405835307        1.2144198865
 H         -2.1275518443       -0.1542455700        2.8046655399
 H         -0.3473043237       -0.0469777133        2.7736716773
 H         -1.1832534003       -1.1698621068        1.6781501609
 H         -0.6084381483        0.7488120159        0.5649954093
 C         -3.6989315444       -0.1807200253       -1.0044106111
 O         -3.8330441216        0.9015211722       -0.1170654235
 H         -3.5272883814       -1.1212603294       -0.4702895317
 H         -2.8688537424       -0.0279923664       -1.7035939434
 H         -4.6308008847       -0.2488023703       -1.5654370805
 H         -2.9988839025        0.9815294059        0.3904602820
 C          3.7878512588        1.3452332181       -0.0551811643
 O          2.9135979770        0.6876169102        0.8227058370
 H          3.4244899274        2.3481554718       -0.3100726839
 H          3.9256640386        0.7802573754       -0.9853424904
 H          4.7482398637        1.4318296931        0.4548629180
 H          2.0202320419        0.6045304210        0.3755477912
 C          1.6323185859       -2.6629752526       -0.2162402033
 O          0.3375666157       -2.1666521236       -0.4439297312
 H          2.1037880034       -2.1743965433        0.6421972457
 H          2.2736405514       -2.5161210325       -1.0948887727
 H          1.5365079834       -3.7319704557       -0.0206149290
 H          0.3992011507       -1.1675048621       -0.4797730894
  29
        -40.98046121
 C         -0.4627687639       -0.6691867988       -1.8746379748
 O         -0.5495784838       -0.2754384984       -0.6050664532
 H          0.4911171479       -0.3371752570       -2.3811230607
 H         -0.4921365263       -1.7916924276       -1.9981772435
 H         -1.2989259090       -0.2743319610       -2.5236965604
 C          1.0393458309       -0.3818474774        2.2145225284
 O          1.3276689507       -1.0564392045        1.0122315526
 H          1.8245606865       -0.6412037958        2.9254298265
 H          0.0680834267       -0.6928825680        2.6117601575
 H          1.0228497361        0.7023224776        2.0642300416
 H          0.6131192133       -0.7958906773        0.3469261235
 C          3.7151432396        0.3216145231       -0.9773832224
 O          3.9010215946       -0.6897245150       -0.0192420048
 H          3.3381249419        1.2446530579       -0.5234958663
 H          3.0113944564        0.0113834719       -1.7581870228
 H          4.6883576946        0.5137181038       -1.4289100010
 H          3.0308773563       -0.8917151415        0.3833460517
 C         -3.6389602226       -1.4739518614       -0.2445175920
 O         -2.7886114933       -0.8399389175        0.6734921966
 H         -3.2049815258       -2.4106046492       -0.6149888249
 H         -3.8561492761       -0.8286013318       -1.1045315956
 H         -4.5695473637       -1.6940253618        0.2803593673
 H         -1.9251828249       -0.6295821183        0.2087872984
 C         -1.7259237659        2.6686783401        0.2375431628
 O         -0.4057232193        2.3068091377       -0.0810904669
 H         -2.1595231477        1.9906389030        0.9792261921
 H         -2.3653632969        2.6613735067       -0.6546393682
 H         -1.6924195028        3.6808065082        0.6431675753
 H         -0.4103569084        1.3349189010       -0.3197891068
  29
        -40.98046116
 C          0.2009010728       -0.2435771069       -2.2166358707
 O          0.6634401112       -0.1240008456       -0.9724040846
 H         -0.3972540458       -1.1878550228       -2.3810481106
 H         -0.4824462560        0.6017631932       -2.5226159950
 H          1.0177599723       -0.2668188895       -2.9962171685
 C          3.2373848009       -1.4335869470        0.5934605027
 O          2.2617957697       -2.0690417996       -0.1907664922
 H          3.9765994760       -2.1896753819        0.8618580393
 H          2.8020649986       -1.0166634198        1.5100759905
 H          3.7292809704       -0.6228205473        0.0452968812
 H          1.6258341269       -1.3638595354       -0.5116103519
 C         -4.2725015576       -0.4637023866       -0.3574527806
 O         -3.8374711169        0.7696879196        0.1616935031
 H         -5.3085687530       -0.3278462641       -0.6666313384
 H         -4.2221394765       -1.2554281302        0.3978818186
 H         -3.6760029606       -0.7679720632       -1.2243166016
 H         -2.8981302342        0.6794332292        0.4142406780
 C         -0.9414425631       -0.8544400812        1.7794068543
 O         -1.1681137002        0.1642779767        0.8378913315
 H          0.0572420953       -0.7702605404        2.2192343483
 H         -1.0353390951       -1.8467732551        1.3243826918
 H         -1.6900722781       -0.7420519170        2.5648369446
 H         -0.4692262648        0.0735768130        0.1083435634
 C          1.7979910736        2.4353652771        0.7601983149
 O          2.0981032314        2.0525820003       -0.5579298611
 H          2.1963775206        1.7132083581        1.4831800258
 H          0.7179895015        2.5238207611        0.9171153924
 H          2.2693415335        3.4049209595        0.9273605333
 H          1.5764189158        1.2211767657       -0.7575401139
  29
        -40.98045210
 C         -0.4490407771        1.3067327192        1.4874068411
 O         -0.5669324972        0.5768621456        0.3792110028
 H         -0.5160602816        2.4188653092        1.2987871487
 H         -1.2466497681        1.0849348337        2.2561272193
 H          0.5336463325        1.1527222514        2.0224954561
 C          1.2269775431       -0.3411295725       -2.1768864148
 O          1.4403334475        0.7196766899       -1.2747720660
 H          2.1019189444       -0.3929159274       -2.8258326543
 H          0.3337179595       -0.1614817504       -2.7838642329
 H          1.1046398207       -1.2907587364       -1.6470354598
 H          0.6666132273        0.7215999112       -0.6264376020
 C          3.6780967925       -0.1653600108        1.1172753165
 O          3.9199663516        0.6829044799        0.0227904382
 H          3.3712644277       -1.1656238196        0.7932716686
 H          2.8971408232        0.2362649326        1.7731444326
 H          4.6113771146       -0.2373513238        1.6755011232
 H          3.0857540874        0.7727797287       -0.4828025867
 C         -3.8314551484        1.0561481299        0.0750438727
 O         -2.8541798540        0.8570460081       -0.9113100969
 H         -3.6514249567        1.9791535897        0.6400263017
 H         -3.8666502260        0.2183088435        0.7816953820
 H         -4.7919286395        1.1321044214       -0.4364611274
 H         -1.9641608196        0.7665157576       -0.4581917841
 C         -1.7245041202       -2.5018386232        0.3292320285
 O         -0.4197091105       -2.0469236416        0.5807916407
 H         -2.1366938425       -2.0559514509       -0.5814993620
 H         -2.3949310705       -2.2669199922        1.1663066923
 H         -1.6705629343       -3.5850640856        0.2112969156
 H         -0.4361046702       -1.0454396190        0.5481593547
  29
        -40.98033479
 C         -0.3749223555       -0.3505140496        2.1864044466
 O         -0.5729900352       -0.1547326279        0.8827082765
 H         -1.1250162131       -1.0563291556        2.6499159467
 H          0.6377284836       -0.7901855457        2.4233809250
 H         -0.4402111987        0.5987716384        2.7951344038
 C          0.7201513423        1.9194835551       -1.3378411947
 O          1.2176338507        1.4462495974       -0.1107600117
 H          1.4751120793        2.5864053561       -1.7556423196
 H         -0.2135847406        2.4731582732       -1.1965151230
 H          0.5389100812        1.0966857284       -2.0374413607
 H          0.5280725069        0.8189711371        0.2890642097
 C          3.8924496605       -0.7543171608        0.3008140898
 O          3.8617512255        0.5099333355       -0.3138849060
 H          3.1681763396       -1.4416516473       -0.1494054964
 H          3.6814742049       -0.6834120331        1.3738795456
 H          4.8983252456       -1.1493929162        0.1593319386
 H          2.9583516599        0.8754975855       -0.2241183574
 C         -3.2233759912        1.6276017784       -0.0961266780
 O         -3.1244446005        0.3353389357        0.4418234866
 H         -2.7262375742        1.6939063560       -1.0710890214
 H         -2.7828834242        2.3764591466        0.5728467173
 H         -4.2858130446        1.8412804089       -0.2215147090
 H         -2.1534035802        0.1379642342        0.6046274868
 C         -1.6199426318       -2.2915435397       -1.4158687682
 O         -0.5679958440       -2.4205277682       -0.4922166367
 H         -1.3696240998       -1.5698053083       -2.2034120342
 H         -2.5445292351       -1.9664588994       -0.9288821908
 H         -1.7713175716       -3.2729984750       -1.8676672190
 H         -0.5231567894       -1.5729826198        0.0370904566
  29
        -40.98032214
 C          0.1316816801        0.0419943679        1.9437693960
 O          0.5060547368        0.2525279781        0.6825604766
 H         -0.7109585468        0.7167923778        2.2776518698
 H         -0.2344368053       -1.0097389806        2.1325337424
 H          0.9624098913        0.2091270202        2.6906225630
 C         -0.6900846979       -1.5347340239       -1.7529615165
 O         -1.2464238824       -0.4163085848       -1.1055503362
 H          0.3337701150       -1.3321978054       -2.0785858514
 H         -1.3149923007       -1.7507637614       -2.6204168430
 H         -0.6804435083       -2.4093192926       -1.0914016502
 H         -0.5922920226       -0.1169651571       -0.3906500375
 C         -3.9670306618        0.7727228851        0.5002694043
 O         -3.8019832964       -0.5284924946       -0.0063586397
 H         -3.9617802389        1.5169960440       -0.3030330905
 H         -3.1761573665        1.0284856232        1.2142235977
 H         -4.9306520568        0.7955776510        1.0088965178
 H         -2.9247893581       -0.5695557127       -0.4406951652
 C          2.6495335191       -2.2949768121        0.6255487670
 O          2.5860493700       -1.1328562144       -0.1574706257
 H          2.8009335317       -2.0585044693        1.6859247939
 H          3.4977262112       -2.8784410934        0.2648969996
 H          1.7358884015       -2.8942206170        0.5314366050
 H          1.8049629976       -0.5854367287        0.1553487151
 C          2.2004437451        2.4653020806       -1.0635945103
 O          1.5617179108        2.6325198882        0.1779755821
 H          1.4700881854        2.3183621595       -1.8680313777
 H          2.8794951228        1.6065674101       -1.0506297291
 H          2.7679185473        3.3770050754       -1.2556300977
 H          1.1227775961        1.7652710402        0.4054374886
  29
        -40.98014820
 C         -0.3618275295        0.2451654649        1.9870983137
 O         -0.5405911950       -0.0437600673        0.6988818444
 H          0.3462962055       -0.4637747740        2.5093653592
 H          0.0654474987        1.2763902537        2.1595158551
 H         -1.3168479587        0.2116379187        2.5896672507
 C          0.9873961542        0.3462355894       -2.1535861187
 O          1.5064021436        0.4195970538       -0.8464658768
 H          1.7687670365        0.6939899704       -2.8304030836
 H          0.1013398426        0.9785918071       -2.2575964114
 H          0.7167761366       -0.6837204624       -2.4106979832
 H          0.7500603587        0.2166276014       -0.2102923791
 C          4.4219255622        0.2029668650        0.8401704450
 O          4.0387761820       -0.6081117675       -0.2428294518
 H          5.4289632219       -0.1028798478        1.1234366008
 H          3.7511099270        0.0716201391        1.6964073530
 H          4.4286109493        1.2622173535        0.5626006710
 H          3.1388432154       -0.3390792786       -0.5158083629
 C         -3.1214404470        2.0118304335        0.2206507655
 O         -2.1019790992        1.5953278451       -0.6478936564
 H         -2.7176680897        2.5528456153        1.0853545848
 H         -3.7098651542        1.1619586213        0.5867942313
 H         -3.7725070742        2.6789484808       -0.3459680803
 H         -1.4944789150        0.9730500843       -0.1450125574
 C         -2.8709598433       -2.0897383307       -0.3517212654
 O         -1.6158560353       -2.4032848042        0.1944279490
 H         -2.7825959655       -1.3850757495       -1.1849120429
 H         -3.5354793894       -1.6515819403        0.4044404980
 H         -3.3078216491       -3.0230678037       -0.7096098944
 H         -1.1574921905       -1.5412263929        0.4150031830
  29
        -40.98011347
 C         -0.5137876104        0.7521104301        1.7779670462
 O         -0.7042743077        0.7276439562        0.4594528159
 H          0.5522914754        0.9866236764        2.0705945426
 H         -1.1457479871        1.5250145718        2.3065010362
 H         -0.7538045578       -0.2287243113        2.2835195276
 C         -3.3445988559       -1.2199656845        0.5529696068
 O         -3.1484379111       -0.0556571102       -0.2069523677
 H         -4.2835062268       -1.6651724926        0.2208724546
 H         -3.4151966172       -0.9916455085        1.6241665946
 H         -2.5312916099       -1.9394594593        0.4052970855
 H         -2.2471299700        0.3156384270        0.0205897324
 C          3.0371345818       -1.5721418672        1.1440174634
 O          2.9513260638       -1.6893806149       -0.2536224724
 H          2.4924836217       -2.3786027299        1.6471141148
 H          2.6356475763       -0.6139485681        1.4924548357
 H          4.0937807951       -1.6332287112        1.4039931614
 H          2.0070144378       -1.6127173794       -0.5041699707
 C         -0.2708433207       -1.3479217680       -2.0340274698
 O          0.2230706114       -1.3863084519       -0.7157453902
 H          0.1716535370       -0.5203913365       -2.5986406793
 H         -1.3578589678       -1.2308221060       -2.0426660644
 H          0.0000459550       -2.2932342263       -2.5059255867
 H         -0.1076291359       -0.5536640396       -0.2384946058
 C          1.5039965436        2.9887784065       -0.5106328463
 O          0.1082565658        2.9952166723       -0.6572790849
 H          1.7978126113        2.9565361927        0.5461078536
 H          1.8758508165        3.9132349377       -0.9544936711
 H          1.9618678341        2.1347313189       -1.0227168118
 H         -0.2536907786        2.1494075581       -0.2645240872
  29
        -40.97993020
 C          0.9497383697       -0.6028299429        1.9384285816
 O          0.9415107398       -0.6245779015        0.6060930970
 H          0.0425073632       -1.0954293889        2.3982301540
 H          1.8389167538       -1.1347324651        2.3884177577
 H          0.9743044197        0.4406933853        2.3690961208
 C          3.0629681077        1.8476278404        0.2082935544
 O          3.0356499781        0.6081595460       -0.4517230503
 H          3.8304155128        2.4522148265       -0.2769564163
 H          3.3164636926        1.7299411650        1.2695120166
 H          2.0983439502        2.3626052525        0.1379403221
 H          2.2794265987        0.0726590522       -0.0721276375
 C         -3.6689661450        0.6659367913        0.6430398097
 O         -3.0851894831        1.9128047415        0.3555228993
 H         -3.1281221348        0.1431475171        1.4395363712
 H         -3.6950608902        0.0215344840       -0.2423692092
 H         -4.6885019525        0.8634610500        0.9734453450
 H         -2.1642297103        1.7597308236        0.0671013522
 C         -0.2184885823        1.1294076565       -1.8907226375
 O         -0.4989019494        1.2195915774       -0.5145669862
 H         -0.6390481836        0.2125812128       -2.3198396520
 H          0.8592555025        1.1347538023       -2.0750866688
 H         -0.6761810216        1.9951181523       -2.3711008308
 H          0.0233120761        0.4886696737       -0.0466057570
 C         -0.7968067004       -3.0862684646       -0.7387959468
 O          0.5366686513       -3.0770150231       -0.3023723404
 H         -1.4894318578       -2.8488125625        0.0778895835
 H         -1.0072558590       -4.0924448980       -1.1039359598
 H         -0.9585976945       -2.3680632835       -1.5507386509
 H          0.7480405640       -2.1559251141        0.0285458754
  29
        -40.97767605
 C         -0.7815170757       -0.1564307088        2.3888541970
 O         -0.9424324014        0.1683042506        1.1067556755
 H         -1.3616548636        0.5099314725        3.0935871117
 H         -1.1150495472       -1.2084216551        2.6292568784
 H          0.2918597594       -0.0952958575        2.7347418310
 C          0.0729374531        2.4033896424       -1.0588734593
 O          0.1311348873        2.4553298565        0.3451216795
 H         -0.9551971414        2.5355045836       -1.4172650921
 H          0.4522262649        1.4500722126       -1.4394972496
 H          0.6906739922        3.2198706920       -1.4359569188
 H         -0.2990241457        1.6210669060        0.6920399913
 C          3.7792424480       -0.4671971213       -0.7260413225
 O          4.1214392457        0.0622625009        0.5393341733
 H          4.4916053963       -1.2648303067       -0.9302895896
 H          3.8611254284        0.2980909512       -1.5050301997
 H          2.7640612463       -0.8733621390       -0.7326007304
 H          3.4375988939        0.6902040392        0.7992954910
 C         -3.3140840450        0.1122935549       -1.1764104886
 O         -3.2234144783       -0.5884489755        0.0372464905
 H         -4.2022041706       -0.2552264559       -1.6926622358
 H         -2.4323783844       -0.0584472903       -1.8038452796
 H         -3.4165841708        1.1907051059       -1.0064813124
 H         -2.3787686930       -0.2953557834        0.4928564302
 C         -0.1593184367       -2.5478102436       -0.5730304713
 O          0.4190938859       -1.2682557277       -0.6064549560
 H          0.2750314840       -3.1194455722       -1.3946318910
 H         -1.2460572440       -2.4994014856       -0.6964571712
 H          0.0592270078       -3.0573536821        0.3742086948
 H         -0.0673577267       -0.6956747299        0.0652282051
  29
        -40.97759778
 C          0.6495075722       -0.1885273834       -2.0650038375
 O          0.7368540959       -0.2823801906       -0.7388165392
 H          0.7885920882        0.8649190364       -2.4485177789
 H          1.4210554238       -0.8095700054       -2.6087463512
 H         -0.3482186813       -0.5265239245       -2.4725870945
 C          1.0734440396       -3.2235540308        0.7713072131
 O         -0.0404872759       -2.6358746583        0.1505784995
 H          1.4359066562       -2.6134997570        1.6060552262
 H          1.8987752752       -3.3644850424        0.0633406090
 H          0.7524092613       -4.1962622536        1.1469550019
 H          0.2371993468       -1.7339657102       -0.1916595053
 C         -3.7919989372        0.9564347356       -0.5584399823
 O         -4.1713095322       -0.2540178666        0.0628641792
 H         -3.6531236788        0.8188856075       -1.6365740618
 H         -2.8678603400        1.3590007464       -0.1344648714
 H         -4.6061166552        1.6594428587       -0.3898201753
 H         -3.4234784735       -0.8622242442        0.0305061681
 C         -0.2557022292        1.3145826598        1.9603960956
 O         -0.5798123327        1.5436583496        0.6118490062
 H         -0.6652175122        0.3604158906        2.3115276298
 H         -0.6968038263        2.1284730312        2.5379036366
 H          0.8283292464        1.3039754641        2.1144848361
 H         -0.1100238556        0.8442980259        0.0638597057
 C          3.1017695503        1.9393813165       -0.2432609603
 O          3.0202317968        0.6178704788        0.2238675893
 H          2.2075302897        2.5153967019        0.0196684340
 H          3.2248790303        1.9709211296       -1.3334519875
 H          3.9750435565        2.3930658326        0.2277024616
 H          2.1723421689        0.2174549757       -0.1344399401
  29
        -40.97759437
 C          0.7909697343        0.2520249953        2.1564952768
 O          0.8493943040        0.2554402505        0.8256875399
 H          1.0117473703       -0.7587331573        2.6108060284
 H          1.5251819141        0.9631689931        2.6380963963
 H         -0.2213380924        0.5473078385        2.5610718626
 C         -0.3833100863       -1.1024362245       -1.8468431424
 O         -0.5760471613       -1.4963028117       -0.5106653498
 H         -0.9584481829       -1.7891374406       -2.4695420963
 H          0.6744121059       -1.1555156190       -2.1279989195
 H         -0.7327595249       -0.0777293424       -2.0122756813
 H         -0.0584155813       -0.8545446310        0.0617096841
 C         -3.9705613344       -0.9450004953       -0.0286378047
 O         -4.1271032665        0.1863002884        0.8043951146
 H         -4.6741233796       -1.6940903794        0.3309888325
 H         -2.9548286147       -1.3468167827        0.0215337300
 H         -4.2062441973       -0.6991320208       -1.0695228038
 H         -3.4297057293        0.8177445182        0.5929585131
 C          3.1807893283       -1.9331051816        0.1071311249
 O          3.1284721657       -0.5650413607       -0.2043503296
 H          2.2755667063       -2.4557982937       -0.2206502142
 H          3.2990716876       -2.0926314820        1.1866665446
 H          4.0462687168       -2.3479089569       -0.4116307004
 H          2.2819671606       -0.1947265932        0.1882936110
 C          1.0131824240        3.1018534087       -0.8522303191
 O         -0.1031051237        2.3845922306       -0.3925974154
 H          1.6479691594        2.4852205018       -1.4975908531
 H          1.6229726451        3.4696159361       -0.0180845491
 H          0.6344034526        3.9520136899       -1.4213992210
 H          0.2338507546        1.5730099243        0.0918284702
  29
        -40.97759097
 C          0.4561844538        0.3065577978       -2.2563573046
 O          0.7941885685       -0.0305857269       -1.0124785745
 H          1.0986840079       -0.1893089371       -3.0428350332
 H         -0.6066957689        0.0315518180       -2.5213890608
 H          0.5388177105        1.4148223054       -2.4577678292
 C         -0.0164228830        2.4067144733        1.0404952569
 O         -0.5866620829        1.1319538963        0.8878422232
 H         -0.4510629618        2.8486493959        1.9383563902
 H         -0.2427290581        3.0477338274        0.1788371562
 H          1.0709324510        2.3490945593        1.1506003366
 H         -0.0929141072        0.6641725330        0.1454123125
 C         -3.8629695652        0.6848648797        0.0103537184
 O         -4.2100535986       -0.6828208287        0.0725117849
 H         -4.6771851164        1.2338323017        0.4806773978
 H         -3.7588618985        1.0172758879       -1.0288034331
 H         -2.9285160912        0.8892309735        0.5396897163
 H         -3.4486337406       -1.2033846214       -0.2087955923
 C          3.6704453924       -0.0325600941        0.6265893703
 O          3.1224573721        0.9197383610       -0.2468032629
 H          3.8259321231       -0.9944189720        0.1240952695
 H          3.0246129794       -0.1954384565        1.4972948758
 H          4.6331620547        0.3569654265        0.9612024899
 H          2.2377354777        0.5687948845       -0.5690153047
 C          0.3212721062       -2.4860311376        1.1110116467
 O          0.1490967682       -2.4846548376       -0.2843866758
 H         -0.1909415065       -1.6389669021        1.5782786717
 H          1.3840330235       -2.4403858254        1.3782092618
 H         -0.1021561734       -3.4192388840        1.4852055299
 H          0.4118041684       -1.5780441315       -0.6171980821
  29
        -40.97748602
 C         -0.7572924791       -0.1185802963       -2.0807207983
 O         -0.8056114465       -0.0419477275       -0.7517392565
 H         -0.9986369979       -1.1488712746       -2.4775751188
 H         -1.4828962594        0.5776298350       -2.5957554796
 H          0.2568068441        0.1363054389       -2.5075488949
 C          0.7031962280       -1.0176916129        1.9633633543
 O          0.8634375348       -1.5122801379        0.6564782789
 H          1.4299538565       -1.5340536510        2.5920719003
 H         -0.3066737773       -1.2144011677        2.3410881137
 H          0.8827665188        0.0615370386        2.0042248641
 H          0.2399199543       -0.9954676060        0.0667730482
 C          4.1681739207       -0.7144281815       -0.0447314968
 O          4.1761154985        0.3915834173       -0.9251229511
 H          4.9121566316       -1.4148347587       -0.4207739906
 H          3.1900934152       -1.2026478893       -0.0176058337
 H          4.4423691298       -0.4072477314        0.9700752631
 H          3.4397118038        0.9691682436       -0.6929657654
 C         -3.6453154502       -1.6180115651       -0.1309835951
 O         -3.2146900072       -0.3397513389        0.2551277974
 H         -2.9660442221       -2.3987735367        0.2308772199
 H         -3.7201814864       -1.7037626684       -1.2223257216
 H         -4.6326781760       -1.7695126075        0.3076821077
 H         -2.2930282691       -0.1954031552       -0.1201171038
 C         -1.2133736564        2.8962901127        0.6826324726
 O         -0.0289039897        2.2189208590        0.3480905847
 H         -1.8890067236        2.2593922468        1.2624982520
 H         -1.7450380348        3.2343946133       -0.2156434081
 H         -0.9285207252        3.7651142806        1.2778624497
 H         -0.2889050480        1.3600961614       -0.1011020611
  29
        -40.97744704
 C         -2.1490125325       -1.4713221850        0.7383619453
 O         -1.1630541400       -0.6455485464        0.3912404766
 H         -2.4537722292       -1.3718911847        1.8221782197
 H         -3.0970279557       -1.3109303990        0.1453626210
 H         -1.8896272995       -2.5618799071        0.5995792815
 C          1.5222120992       -2.3533706445        1.1253386104
 O          1.1048311812       -1.1184502775        1.6503392622
 H          0.8599800475       -3.1662955394        1.4496288230
 H          2.5282892203       -2.5399823657        1.5033847155
 H          1.5399644047       -2.3355100441        0.0308007698
 H          0.2303704256       -0.8881194905        1.2173187287
 C          3.3196166424        0.9468590286       -0.1200963809
 O          2.7521139221        2.1973211541       -0.4513173904
 H          2.7709609195        0.4580141601        0.6897156616
 H          4.3411562657        1.1456591881        0.2001939611
 H          3.3349731669        0.2794937650       -0.9880332784
 H          1.8217911734        2.0589032035       -0.6636106237
 C         -1.9883644258        2.4150839437        1.3816957953
 O         -1.9573357978        1.8458833763        0.0986154577
 H         -2.3025755691        3.4529708568        1.2630368713
 H         -1.0018127115        2.3876572605        1.8577691997
 H         -2.7022779614        1.8955948532        2.0327625968
 H         -1.6492148265        0.8947178932        0.1898252637
 C         -1.0187401129       -0.3941558130       -2.8961690084
 O         -0.1725273457       -1.0785025438       -2.0079409934
 H         -2.0052543501       -0.8720756251       -2.9529375414
 H         -0.5481498868       -0.4298613931       -3.8798005628
 H         -1.1586995086        0.6490264955       -2.5947799641
 H         -0.5302633762       -0.9390258090       -1.0804146138
  29
        -40.97741496
 C          2.3432436837        0.7786707961        1.2291106191
 O          1.3427465353        0.4282332169        0.4221750814
 H          3.3290509390        0.3014952996        0.9515471758
 H          2.5415604548        1.8908305178        1.2387607642
 H          2.1671944914        0.4963778304        2.3086662750
 C         -0.8994521776        2.7569351449        1.0587968567
 O         -0.9675512607        1.3675435504        1.2454708204
 H         -0.0939631145        3.2015675157        1.6558899379
 H         -1.8553298513        3.1714293838        1.3825787857
 H         -0.7318676475        3.0126439444        0.0064418031
 H         -0.0987113991        0.9686457847        0.9313991314
 C         -3.5945851009       -0.2219085966       -0.2873710251
 O         -3.3873624785       -1.6186254189       -0.3402708103
 H         -2.8932678030        0.2644674220        0.3957629792
 H         -4.6126758300       -0.0728169928        0.0689848863
 H         -3.4926098682        0.2274418201       -1.2813766119
 H         -2.4541136205       -1.7803512496       -0.5212387453
 C          1.1911857826       -2.7573575139        1.3302645654
 O          1.2050768672       -2.1755789324        0.0530772983
 H          0.3446360914       -2.3986243457        1.9269785009
 H          2.1172545694       -2.5432000311        1.8783675392
 H          1.1004619475       -3.8354160535        1.1899789470
 H          1.2484948979       -1.1780432656        0.1649631800
 C          0.9498368920        0.1476298554       -2.8328951029
 O          1.7380420425        1.0613703371       -2.1113860608
 H          1.1538576365       -0.8838085053       -2.5285974790
 H          1.1986333219        0.2739207347       -3.8876548629
 H         -0.1185819290        0.3478592123       -2.6882915697
 H          1.6086782092        0.8638328950       -1.1385019818
  29
        -40.97712627
 C          1.0283100923       -0.0878697287        2.3027617984
 O          0.9609578431        0.0329928781        0.9777390708
 H          1.9368838846        0.4118506331        2.7512288422
 H          0.1425719312        0.3651570258        2.8384828198
 H          1.0732428239       -1.1608376411        2.6526945034
 C          3.0332548198       -0.3263235012       -1.5433648215
 O          2.9298290410       -1.0866232375       -0.3657493869
 H          2.1434036031       -0.4478936472       -2.1731110611
 H          3.9077573024       -0.6912408757       -2.0841889465
 H          3.1581380085        0.7385110882       -1.3218889565
 H          2.1940543054       -0.6856553863        0.1859301287
 C         -3.8400227628        0.0470464682       -0.9195524499
 O         -4.3168055693        0.2803719396        0.3910342034
 H         -2.9778755946       -0.6239530078       -0.9166875732
 H         -3.5566307817        0.9876520661       -1.4044613358
 H         -4.6596393364       -0.4087691183       -1.4725702300
 H         -3.5632368819        0.5074063636        0.9472577326
 C          0.1346300443        2.8919240122       -0.5009560452
 O          1.3358781546        2.4940082238        0.1076509191
 H          0.2926264948        3.8990613111       -0.8895023824
 H         -0.6915920683        2.9105683187        0.2197606133
 H         -0.1375646953        2.2242887201       -1.3257126539
 H          1.2131189653        1.5601687192        0.4520674055
 C         -0.3229799508       -2.7454104711       -0.1827238263
 O         -0.8860804541       -1.4592522658       -0.1462235426
 H         -0.2380302141       -3.1703362673        0.8256938535
 H          0.6732955873       -2.7349245177       -0.6359026441
 H         -0.9882358265       -3.3720049166       -0.7787709684
 H         -0.2191938276       -0.8461367809        0.2890056085
  29
        -40.97711440
 C          0.7677273839       -0.1218823807        2.2518204721
 O          0.8946390171        0.0093994614        0.9320205896
 H          0.7784178507       -1.1975836201        2.5967278717
 H          1.5911767819        0.3873267353        2.8330097033
 H         -0.1950260642        0.3114873600        2.6535374168
 C         -0.3019846396       -2.6955301894       -0.4673144991
 O         -0.8520294790       -1.4043857129       -0.4187321479
 H         -0.3073968949       -3.1678359806        0.5236238961
 H          0.7295191297       -2.6794945538       -0.8333655954
 H         -0.9207704635       -3.2838049959       -1.1466606785
 H         -0.2168324950       -0.8200377530        0.0996087934
 C         -3.9032679760       -0.0999789165        0.3427637700
 O         -4.3301122345        0.3945563212       -0.9091824378
 H         -4.7539179754       -0.6190124592        0.7822712708
 H         -3.5999463554        0.7178193807        1.0065377763
 H         -3.0643496125       -0.7922996096        0.2356936878
 H         -3.5541364599        0.7118968790       -1.3866326429
 C          3.3008547528       -0.2876977048       -1.2758557435
 O          3.0411618240       -1.0764640718       -0.1422035750
 H          3.3639686931        0.7745917367       -1.0184145887
 H          2.5183984217       -0.4140469062       -2.0348979847
 H          4.2554626959       -0.6214744590       -1.6859709849
 H          2.2312979293       -0.6952735166        0.3094106474
 C          0.1579355116        2.8664310046       -0.5816698674
 O          1.2963060838        2.4911499522        0.1496756291
 H         -0.7395892396        2.8664039179        0.0485220465
 H         -0.0121756346        2.1947905553       -1.4301201026
 H          0.3353120511        3.8774714653       -0.9516821860
 H          1.1625397670        1.5476433641        0.4666486122
  29
        -40.97706323
 C         -1.8378899363        0.9953926674       -1.8809480913
 O         -1.1473451447        0.3796642014       -0.9224293896
 H         -2.9148769455        0.6594636616       -1.9417942937
 H         -1.8807129098        2.1167813644       -1.7518716716
 H         -1.4136735052        0.8288050984       -2.9147549498
 C          1.0016244993        2.4534690478        0.3926274440
 O          1.2441523930        1.4025644566       -0.5089181273
 H          0.4732100170        3.2811489110       -0.0975414963
 H          1.9721790888        2.8076868893        0.7433497497
 H          0.4025178461        2.1186759794        1.2451581791
 H          0.3622902190        0.9735524237       -0.7178597045
 C          4.0932311976       -0.4633845424       -0.3008992398
 O          4.1140912180       -0.6532554628        1.0992461711
 H          5.0748106415       -0.0828951397       -0.5789384070
 H          3.3239819713        0.2538140696       -0.5982096165
 H          3.9152514043       -1.4109270437       -0.8215592817
 H          3.2114042015       -0.8212861623        1.3935970041
 C         -0.4405643109       -2.7371900291       -0.0726032175
 O         -1.5372894834       -2.2192100764       -0.7811643381
 H         -0.3354893422       -2.2573026444        0.9067409612
 H          0.4931310312       -2.6015186591       -0.6300758310
 H         -0.6251506924       -3.8035847540        0.0661407215
 H         -1.3964122445       -1.2307382830       -0.8794982460
 C         -3.2447140259        0.0027412902        1.5868419741
 O         -2.0531778733        0.7432945319        1.5176993369
 H         -3.0982809331       -1.0270811790        1.2450233892
 H         -4.0331101206        0.4604080823        0.9751841989
 H         -3.5607618782       -0.0018976124        2.6310675175
 H         -1.6878849662        0.6437053093        0.5865743572
  29
        -40.97704947
 C         -0.6481372512       -0.3808306524        2.3062015716
 O         -0.8851143503       -0.0133865557        1.0477681913
 H         -1.3578177873        0.0898858868        3.0492559480
 H         -0.7372603057       -1.4945684995        2.4717259817
 H          0.3866729248       -0.1056575284        2.6654974397
 C          0.0748929041       -2.3666271679       -1.0459266584
 O          0.6328330628       -1.1028979775       -0.7911935601
 H          0.2300192826       -3.0472860753       -0.1989999764
 H          0.5796516008       -2.7700766335       -1.9250652643
 H         -1.0001099128       -2.2989050303       -1.2400171929
 H          0.0861521275       -0.6665714695       -0.0674204781
 C          3.7266320645        0.3279259812       -0.5086652822
 O          4.3679557466       -0.5419929181        0.4020059684
 H          3.4669665851        1.2781566052       -0.0297960389
 H          2.8154644525       -0.1187863710       -0.9153327157
 H          4.4354683244        0.5128280586       -1.3138238678
 H          3.7194458278       -0.8173439534        1.0599037161
 C         -0.1678614076        2.4965645658       -0.9457731640
 O         -0.1670344905        2.4617198028        0.4596768458
 H         -1.1907561059        2.4680774152       -1.3409891787
 H          0.3919800946        1.6556591317       -1.3666978425
 H          0.3046785579        3.4338195056       -1.2431338317
 H         -0.4604405773        1.5462321093        0.7358555910
 C         -3.6110978159        0.0636083736       -0.8224219725
 O         -3.1513448888       -0.9176350927        0.0697664051
 H         -2.8903954916        0.2394075555       -1.6294631746
 H         -3.7983615696        1.0146403176       -0.3102305774
 H         -4.5454811989       -0.3045904582       -1.2488653099
 H         -2.2929700461       -0.5867020849        0.4737356142
  29
        -40.97704251
 C          1.8851118677       -0.6002722923       -2.0959421094
 O          1.3307623645       -0.2175235907       -0.9464194789
 H          2.9617095213       -0.2748296867       -2.2025364168
 H          1.8955117999       -1.7209640156       -2.2363906116
 H          1.3564303264       -0.1889726203       -3.0057138159
 C         -0.7868492285       -2.5299500608       -0.0110295664
 O         -1.0485137252       -1.2462772158       -0.5183183869
 H         -0.3884820943       -3.1914998412       -0.7908948185
 H         -1.7342691480       -2.9334517540        0.3497665954
 H         -0.0658982368       -2.4973378071        0.8119577505
 H         -0.1658489859       -0.8107519052       -0.7194972653
 C         -4.0039684933        0.4278430548       -0.3381358770
 O         -4.1114813254        0.3705097404        1.0696388603
 H         -3.8224262863        1.4546446542       -0.6746546304
 H         -4.9560472072        0.0836358992       -0.7389102838
 H         -3.1974272128       -0.2122558556       -0.7039174387
 H         -3.2303718790        0.4909810652        1.4420412667
 C          0.4103882919        2.8326001187       -0.0144247471
 O          1.6579330155        2.3478601993       -0.4391469133
 H          0.0720388887        2.3219025720        0.8940060339
 H         -0.3535463262        2.7059769100       -0.7900174075
 H          0.5362778917        3.8955851371        0.1967440818
 H          1.5544433430        1.3715279213       -0.6459959357
 C          2.2950978459       -0.1814877155        2.1886015639
 O          2.4469378759       -1.1933432534        1.2260597525
 H          2.7041918543        0.7711487873        1.8364339472
 H          2.8366339110       -0.5022634037        3.0798320160
 H          1.2387422059       -0.0325008225        2.4443861265
 H          2.0415439025       -0.8581488348        0.3707439050
  29
        -40.97702655
 C          0.8059773693       -0.6085152396       -2.1232110702
 O          0.9913178003       -0.2813640941       -0.8453568814
 H          0.6606422895        0.2865732889       -2.7970960427
 H          1.6722731865       -1.1809907131       -2.5685748114
 H         -0.1013157228       -1.2602727616       -2.2913813212
 C         -0.0826580138        1.9886332933        1.2491692641
 O         -0.8074543005        1.2584703105        0.2912077881
 H          0.7876872529        2.4790364256        0.8027173859
 H          0.2653949210        1.3387486494        2.0612603481
 H         -0.7578278167        2.7424191645        1.6574036658
 H         -0.1589951189        0.6526488426       -0.1786990339
 C         -4.1713032423        0.6509181308        0.2478643305
 O         -4.3985906008       -0.0160348444       -0.9782333143
 H         -4.9503697125        1.4057111086        0.3403707488
 H         -3.1898179966        1.1305355914        0.2662303701
 H         -4.2429099621       -0.0465088010        1.0896931174
 H         -3.6270693956       -0.5601806599       -1.1712464611
 C          3.9959293632        0.4871649694        0.2842411385
 O          3.0612938365        1.2825354903       -0.3985897045
 H          4.8285707340        1.1367266669        0.5580831082
 H          4.3670726983       -0.3271075486       -0.3501305064
 H          3.5636683293        0.0474859826        1.1892733423
 H          2.2624194481        0.7092601337       -0.5989581569
 C         -0.3747035679       -2.4105053417        1.2224699094
 O          0.9804281824       -2.2678784712        0.8822221903
 H         -0.9553880370       -2.8131448593        0.3824106030
 H         -0.8166062893       -1.4545503294        1.5215290082
 H         -0.4250363310       -3.1105320421        2.0577469103
 H          1.0459047714       -1.5322701304        0.2035468735
  29
        -40.97701213
 C         -1.4330475284        0.0097144412        2.3060735830
 O         -1.2561831240        0.0567342087        0.9865734611
 H         -2.3892971279        0.5060536828        2.6463738782
 H         -1.4804074448       -1.0426356180        2.7140286754
 H         -0.6084045345        0.5191738691        2.8863603769
 C          0.5171010620       -2.4902547238       -0.0580508803
 O          0.8887088103       -1.1434437797        0.0838936817
 H         -0.3997946982       -2.5934885991       -0.6472851197
 H          0.3533322405       -2.9627386586        0.9187788235
 H          1.3369012360       -2.9987633160       -0.5679547733
 H          0.0953085377       -0.6439088217        0.4495520802
 C          4.0386771701        0.1443139514        0.3399644977
 O          4.4876673857       -0.0875810558       -0.9791052402
 H          3.0812138265       -0.3470783064        0.5306039722
 H          3.9311549900        1.2172821282        0.5342792929
 H          4.7975817914       -0.2643454221        1.0053428571
 H          3.7616864183        0.1104750352       -1.5821882535
 C         -0.0042201212        2.7225992158       -0.4754088152
 O         -1.3299545297        2.4560866539       -0.0959078640
 H          0.6496810944        2.8165887284        0.4003237263
 H         -0.0111224877        3.6673805838       -1.0209282326
 H          0.3937590786        1.9319790478       -1.1198698574
 H         -1.3441067736        1.5524421225        0.3387802842
 C         -2.9893963236       -0.4798256599       -1.7376925819
 O         -3.0297899565       -1.1789307947       -0.5191450167
 H         -2.0231411198       -0.6117305231       -2.2396908637
 H         -3.1572726415        0.5918910314       -1.5901234584
 H         -3.7798610948       -0.8896743135       -2.3682473976
 H         -2.3751484425       -0.7391432267        0.0994095861
  29
        -40.97696371
 C          0.7294790120       -0.6479414247        2.0481894415
 O          0.9883933446       -0.3398573463        0.7781671242
 H          1.5253203271       -1.2963285228        2.5209875790
 H          0.6426306042        0.2563563813        2.7193173731
 H         -0.2376211879       -1.2156616600        2.1828306726
 C          0.0614476920        1.9730607496       -1.3414718686
 O         -0.7083658931        1.2773193309       -0.3937465688
 H         -0.5782174149        2.7468759709       -1.7689536983
 H          0.4031169582        1.3050649515       -2.1415693592
 H          0.9390214462        2.4362156014       -0.8798006383
 H         -0.0940026254        0.6422620379        0.0867545180
 C         -4.0494838111        0.7076183772       -0.1951615651
 O         -4.1951224117        0.0931918515        1.0703033527
 H         -3.0019311959        0.7458936115       -0.5026470710
 H         -4.4559465193        1.7247485553       -0.1812900006
 H         -4.6157241844        0.1040372168       -0.9025145066
 H         -3.5542605805        0.4906026581        1.6706578009
 C         -0.6775920088       -2.3286587914       -1.2181810627
 O          0.6878930803       -2.3624813624       -0.8899644030
 H         -0.9722837615       -1.3505267642       -1.6122205013
 H         -1.3055635146       -2.5498760542       -0.3461274991
 H         -0.8432367085       -3.0912217533       -1.9804726073
 H          0.8635961529       -1.6143110972       -0.2466580294
 C          4.0679519355        0.3901156632       -0.2111368910
 O          3.1246071797        1.1708481637        0.4761309689
 H          4.3322242083       -0.5103123144        0.3558402918
 H          4.9582374699        1.0071304647       -0.3415948574
 H          3.6937946898        0.0810338159       -1.1934751752
 H          2.3008304576        0.6125595261        0.6072000867
  29
        -40.97694054
 C          0.2141351179       -0.4068207041       -2.1157504987
 O          0.7304419147       -0.2048945504       -0.9040718327
 H          0.9692673832       -0.2886376599       -2.9477670352
 H         -0.2197466619       -1.4411927558       -2.2499712076
 H         -0.6246713591        0.3057758061       -2.3688981052
 C         -0.6051443456       -1.4327277019        1.8604101194
 O         -1.0262639534       -0.3819218619        1.0308891791
 H         -1.3415864756       -1.5248988542        2.6602677382
 H          0.3784456412       -1.2278739452        2.2975528529
 H         -0.5480666988       -2.3797026879        1.3111991333
 H         -0.3628330697       -0.2946776255        0.2777465909
 C         -4.1323354235        0.6010543184        0.0657525277
 O         -4.5889025690       -0.6109394804       -0.4997647678
 H         -3.9397162311        1.3488532170       -0.7117091387
 H         -3.2176104043        0.4538997755        0.6455099074
 H         -4.9271969659        0.9590718775        0.7177655443
 H         -3.8481423951       -1.0296283467       -0.9527843014
 C          1.2456007784        2.5260828514        0.8571065882
 O          1.5303069715        2.2745778022       -0.4958382623
 H          1.9086429220        1.9511231520        1.5151234595
 H          0.2091657256        2.2733934974        1.1030611968
 H          1.4105005081        3.5911857862        1.0266676318
 H          1.2534539529        1.3314515813       -0.6927370398
 C          3.6882079095       -0.8094239199        0.3864749821
 O          2.8887337405       -1.6324096993       -0.4223221974
 H          3.2273852090       -0.6479324353        1.3688408648
 H          3.8603493452        0.1668636187       -0.0794655758
 H          4.6430282366       -1.3201342112        0.5200451944
 H          2.0440343167       -1.1296030324       -0.6239773478
  29
        -40.97691754
 C          0.2896042750        0.6408789132       -1.8270786486
 O          0.6895793309        0.1984329877       -0.6360474341
 H         -0.5396338347        0.0206244549       -2.2788567667
 H         -0.1074641425        1.6983577794       -1.8012970695
 H          1.1126895277        0.6491460968       -2.6009291298
 C         -0.6031688171       -0.8789424485        2.1705469220
 O         -1.1357803654        0.0438792654        1.2532480721
 H         -1.3696032454       -1.0592366880        2.9259171893
 H          0.2953325305       -0.4804486767        2.6560688226
 H         -0.3430824562       -1.8220318771        1.6794535531
 H         -0.4680584800        0.1455750127        0.5115624373
 C         -4.2127903729       -0.4036250744       -0.1776531377
 O         -4.6037693067        0.8873907029       -0.5992501932
 H         -5.0785329723       -0.8479531676        0.3103845461
 H         -3.3758468076       -0.3596908513        0.5235168189
 H         -3.9227557983       -1.0250005052       -1.0324396721
 H         -3.8149974130        1.3609327047       -0.8868433308
 C          2.4356221348        2.7389172039        0.5528547910
 O          2.8350118461        1.4250410388        0.2643289763
 H          1.6399721441        2.7615696915        1.3066241880
 H          2.0757458697        3.2555560244       -0.3456599190
 H          3.3114177698        3.2624560358        0.9390221408
 H          2.0337532722        0.9259818953       -0.0804706490
 C          2.7653229832       -2.3568710238       -0.4076051949
 O          1.3667585834       -2.3489681502       -0.5415981769
 H          3.0924345465       -1.7265269996        0.4254415058
 H          3.2549986321       -1.9987440395       -1.3216857337
 H          3.0629241250       -3.3900755663       -0.2227590322
 H          1.0740842231       -1.3924307700       -0.6042359568
  29
        -40.97691017
 C         -0.7645818817        0.1340771120       -2.2474637820
 O         -1.0076379572       -0.0367998761       -0.9485239732
 H         -0.6722916841       -0.8384044891       -2.8154925154
 H         -1.5718827260        0.7168688561       -2.7804993213
 H          0.1950200981        0.6931325394       -2.4532309078
 C          0.3751452070       -2.0909553864        1.2514210062
 O          0.9545252317       -1.1840744684        0.3507355489
 H         -0.2124667224       -2.8549207606        0.7298519416
 H         -0.2790920122       -1.5799213547        1.9673986709
 H          1.1921900775       -2.5722643706        1.7914987329
 H          0.2131152982       -0.7410728469       -0.1677789017
 C          4.0315792737       -0.2009101455       -0.7144256473
 O          4.6667732764        0.0804023554        0.5147623824
 H          4.7261753449       -0.8052972052       -1.2955489031
 H          3.8132348401        0.7216375538       -1.2643656611
 H          3.0988278787       -0.7518522720       -0.5694265427
 H          4.0156622410        0.4772525248        1.1052624318
 C         -3.7729519033       -0.3690439992        0.8011828850
 O         -3.4409246315       -0.9342962208       -0.4422627710
 H         -3.5860767976        0.7093108446        0.8145975554
 H         -3.1963632271       -0.8307891700        1.6122069088
 H         -4.8348743317       -0.5579445580        0.9655270968
 H         -2.5115010579       -0.6393464117       -0.6679557023
 C          0.0701107973        2.3925594594        0.9878679984
 O         -1.1987586394        2.2010753801        0.4178655687
 H         -0.0015839742        3.2580475592        1.6482950993
 H          0.8275269794        2.5884163721        0.2185765251
 H          0.3847116101        1.5180616420        1.5668340517
 H         -1.1618730666        1.3587105877       -0.1289677243
  29
        -40.97690522
 C          0.5842363446        0.3566187845        2.0705995306
 O          0.9250761127        0.1903926399        0.7933653302
 H          1.3734446222        0.8921366051        2.6767625032
 H         -0.3596464453        0.9619256742        2.2067366901
 H          0.3979254178       -0.6157774221        2.6140920700
 C         -0.1360179411       -1.6990253744       -1.6640866920
 O         -0.8744500482       -0.9885092162       -0.7026317189
 H          0.6059419430       -2.3529044582       -1.1950431632
 H          0.3866085924       -1.0165733553       -2.3453018384
 H         -0.8459160814       -2.3012213600       -2.2333170921
 H         -0.2169903702       -0.5204610073       -0.1026953836
 C         -4.1484374346       -1.0313026551        0.2438847481
 O         -4.3995592539        0.3242195179        0.5569586839
 H         -4.6160816857       -1.6249199413        1.0277252273
 H         -3.0770135606       -1.2441112809        0.2136943977
 H         -4.5924132002       -1.2958268668       -0.7219239587
 H         -3.8499616750        0.8708502028       -0.0163615137
 C          3.9812710547       -0.7776877364       -0.0545115070
 O          2.8903761767       -1.5245323065        0.4189538784
 H          4.7897660671       -1.4833761458       -0.2510640397
 H          4.3159471130       -0.0431475267        0.6877809227
 H          3.7317475880       -0.2441853477       -0.9781084015
 H          2.1303538990       -0.8893392274        0.5783661266
 C         -0.0480599052        2.7593327331       -0.9921920961
 O          1.2454734860        2.4285903563       -0.5575764466
 H         -0.6980039587        3.0205645370       -0.1473614756
 H         -0.5103590987        1.9319821002       -1.5411685434
 H          0.0456792380        3.6239338128       -1.6509334324
 H          1.1787794550        1.5826111308       -0.0221537209
  29
        -40.97688893
 C         -0.5857861446       -0.2865183852        2.0847821322
 O         -0.9246493760       -0.1767111255        0.8009129112
 H         -1.3807988997       -0.7845395838        2.7148367677
 H          0.3514971112       -0.8948850943        2.2497023523
 H         -0.3891281206        0.7082317888        2.5821931597
 C          0.1585388722        1.6371887124       -1.7059121562
 O          0.8868603198        0.9405735437       -0.7268261956
 H         -0.5786353781        2.3083224677       -1.2540698777
 H         -0.3686380653        0.9452429427       -2.3740793841
 H          0.8760332654        2.2199450005       -2.2857917875
 H          0.2230153334        0.4945470969       -0.1171518713
 C          4.1015393187        1.0541480968        0.3798919300
 O          4.3882589654       -0.3295444818        0.3627983465
 H          4.5478197762        1.4558805641        1.2882320165
 H          3.0246665785        1.2391208936        0.3880259374
 H          4.5426197948        1.5532213928       -0.4897861322
 H          3.8463956644       -0.7379607686       -0.3222064360
 C         -3.9651942265        0.8062816287       -0.0950084004
 O         -2.8623197255        1.5513644290        0.3526490284
 H         -4.7620264821        1.5178106991       -0.3165073798
 H         -4.3116933511        0.1034954866        0.6721319621
 H         -3.7244892655        0.2371442931       -0.9995520593
 H         -2.1137527431        0.9096429582        0.5387873560
 C          0.0350763749       -2.7908141051       -0.9308323187
 O         -1.2421750654       -2.4816928217       -0.4361163256
 H          0.4310772791       -1.9804785882       -1.5522224314
 H         -0.0645439785       -3.6943141360       -1.5341825225
 H          0.7448975222       -2.9795901283       -0.1156553735
 H         -1.1745877223       -1.6104100126        0.0564999767
  29
        -40.97672599
 C          1.6341798936        0.5494009488       -2.0994704035
 O          1.1476560228        0.1725673106       -0.9180087678
 H          2.6914131828        0.1945416660       -2.2810421479
 H          1.0340231546        0.1612965274       -2.9745569454
 H          1.6675796696        1.6705535407       -2.2329260957
 C          3.5161566570        0.2415777334        1.3831363062
 O          2.4503729918        1.1286714651        1.1596769287
 H          3.1669588883       -0.7924071242        1.4707061698
 H          3.9954030284        0.5442691393        2.3153227789
 H          4.2509272258        0.2889453907        0.5692412103
 H          1.9393477521        0.7954685600        0.3619145188
 C         -3.9051610279       -0.4558360059        0.8565722706
 O         -4.7768338048       -0.1737385451       -0.2194844103
 H         -2.9797062211        0.1199801073        0.7827701352
 H         -3.6575032596       -1.5226514711        0.8902060264
 H         -4.4341152680       -0.1838498341        1.7686137578
 H         -4.2659932065       -0.2130020548       -1.0362636908
 C          0.2709321843       -2.8210024174        0.2078874596
 O          1.4785542021       -2.3800108921       -0.3576750325
 H          0.4150816727       -3.8641285286        0.4935523655
 H         -0.5539173639       -2.7539326855       -0.5109056292
 H          0.0062284226       -2.2351080078        1.0949846843
 H          1.3686433059       -1.4124055469       -0.5983944549
 C         -0.8334088179        2.4796010583        0.2891982073
 O         -1.1749883764        1.2542215366       -0.3081590422
 H         -1.7537158746        2.9117638942        0.6851333958
 H         -0.3992121338        3.1705960240       -0.4442693702
 H         -0.1122462100        2.3414144189        1.1009028156
 H         -0.3217872497        0.7975714006       -0.5720561434
