# Supplementary material for: Machine learning meets mechanistic modelling for accurate prediction of experimental activation energies
Source: Chem Sci. 2020 Nov 5;12(3):1163–75. doi: 10.1039/d0sc04896h (PMC9528810; doi:10.1039/d0sc04896h)
Supplement: SC-012-D0SC04896H-s002 [file SC-012-D0SC04896H-s002.zip › SC-012-D0SC04896H-s1022.out]

      -----------------------------------------------------------      
     |                   =====================                   |     
     |                           x T B                           |     
     |                   =====================                   |     
     |                         S. Grimme                         |     
     |          Mulliken Center for Theoretical Chemistry        |     
     |                    University of Bonn                     |     
     |                  Version 6.2 (SAW190828)                  |     
      -----------------------------------------------------------      

   This program is distributed in the hope that it will be useful,
   but WITHOUT ANY WARRANTY; without even the implied warranty of
   MERCHANTABILITY or FITNESS FOR A PARTICULAR PURPOSE.
   
   FOR NON-COMMERCIAL, ACADEMIA USE ONLY.
   
   Cite this work as:
   * S. Grimme, C. Bannwarth, P. Shushkov, J. Chem. Theory Comput., 2017,
     13, 1989-2009. DOI: 10.1021/acs.jctc.7b00118
   * C. Bannwarth, S. Ehlert and S. Grimme., J. Chem. Theory Comput., 2019,
     15, 1652-1671. DOI: 10.1021/acs.jctc.8b01176
   * P. Pracht, E. Caldeweyher, S. Ehlert, S. Grimme, ChemRxiv, 2019, preprint.
     DOI: 10.26434/chemrxiv.8326202.v1
   
   for DFT-D4:
   * E. Caldeweyher, C. Bannwarth and S. Grimme, J. Chem. Phys., 2017,
     147, 034112. DOI: 10.1063/1.4993215
   * E. Caldeweyher, S. Ehlert, A. Hansen, H. Neugebauer, S. Spicher,
     C. Bannwarth and S. Grimme, J. Chem. Phys., 2019, 150, 154122.
     DOI: 10.1063/1.5090222
   
   for sTDA-xTB:
   * S. Grimme and C. Bannwarth, J. Chem. Phys., 2016, 145, 054103.
     DOI: 10.1063/1.4959605
   
   in the mass-spec context:
   * V. Asgeirsson, C. Bauer and S. Grimme, Chem. Sci., 2017, 8, 4879.
     DOI: 10.1039/c7sc00601b
   
   for metadynamics refer to:
   * S. Grimme, J. Chem. Theory Comput., 2019, 155, 2847-2862
     DOI: 10.1021/acs.jctc.9b00143
   
   with help from (in alphabetical order)
   C. Bannwarth, F. Bohle, G. Brandenburg, E. Caldeweyher, M. Checinski,
   S. Dohm, S. Ehlert, S. Ehrlich, F. März, H. Neugebauer, J. Pisarek,
   P. Pracht, P. Shushkov, and S. Spicher.
   
Usage: xtb [options] <geometry> [options]

<geometry> may be provided as valid TM coordinate file (*coord in Bohr) or
in xmol format (*xyz in Ångström).

Options:

   -c,--chrg INT     specify molecular charge as INT,
                     overrides .CHRG file and xcontrol option
   -u,--uhf INT      specify Nalpha-Nbeta as INT,
                     overrides .UHF file and xcontrol option

   -a,--acc REAL     accuracy for SCC calculation, lower is better (default = 1.0)

      --iteration INT number of iterations in SCC (default = 250)

      --cycles       number of cycles in ANCopt (default = automatic)

      --gfn INT      specify parametrisation of GFN-xTB (default = 2)

      --qmdff        use QMDFF for single point (needs solvent-file)

      --tm           use TURBOMOLE for single point (needs control-file)

      --orca         use ORCA for single point (writes ORCA input)

      --mopac        use MOPAC for single point (writes MOPAC input)

      --periodic     uses periodic boundary conditions (in developement)

      --etemp REAL   electronic temperature (default = 300K)

      --vparam FILE  Parameter file for vTB calculation

      --xparam FILE  Parameter file for xTB calculation (not used)

   -g,--gbsa [SOLVENT [STATE]] generalized born (GB) model with
                     solvent accessable surface area (SASA) model

      --pop          requests printout of Mulliken population analysis

      --molden       requests printout of molden file

      --dipole      requests dipole printout

      --wbo          requests Wiberg bond order printout

      --lmo          requests localization of orbitals

      --fod          requests FOD calculation, adjusts
                     electronic temperature to 12500 K if possible

      --scc, --sp    performs a single point calculation

      --vip          performs calculation of ionisation potential

      --vea          performs calculation of electron affinity

      --vipea        performs calculation of IP and EA

      --vomega       performs calculation of electrophilicity index

      --vfukui       calculate Fukui indicies using GFN-xTB

      --esp          calculate electrostatic potential on VdW-grid

      --stm          calculate STM image

      --grad         performs a gradient calculation

   -o,--opt [LEVEL]  call ancopt(3) to perform a geometry optimization,
                     levels from crude, sloppy, loose, normal (default),
                     tight, verytight to extreme can be chosen

      --optts [LEVEL] [ROOT] call ancopt(3) to perform a transition state
                     optimization, may need to perform a hessian calculation first

      --hess         perform a numerical hessian calculation on input geometry

      --ohess [LEVEL] perform a numerical hessian calculation on
                     an ancopt(3) optimized geometry

      --md           molecular dynamics simulation on start geometry

      --omd          molecular dynamics simulation on ancopt(3) optimized
                     geometry, a loose optimization level will be chosen.

      --metadyn [INT] meta dynamics simulation on start geometry
                     saving INT snapshots to bias the simulation

      --siman        conformational search by simulated annealing based on
                     molecular dynamics. Conformers are optimized with ancopt.

      --modef INT    modefollowing algorithm.  INT specifies the mode
                     that should be used for the modefollowing.

   -I,--input FILE   use FILE as input source for xcontrol(7) instructions

      --namespace STRING give this xtb(1) run a namespace.
                     All files, even temporary ones, will be named accordingly
                     (might not work everywhere).

      --[no]copy     copies the xcontrol file at startup (default = true)

      --[no]restart  restarts calculation from xtbrestart (default = true)

   -P,--parallel INT number of parallel processes

      --define       performs automatic check of input and terminate

      --version      print version and terminate

      --citation     print citation and terminate

      --license      print license and terminate

   -v,--verbose      be more verbose (not supported in every unit)

   -h,--help         show this message

Useful Maschine Settings:

export MKL_NUM_THREADS=<NCORE>
export OMP_THREAD_LIMIT=<NCORE>
export OMP_NUM_THREADS=${OMP_THREAD_LIMIT},1
export OMP_STACKSIZE=500m
ulimit -s unlimited

Output Conventions:

total energies are given in atomic units (Eh)
gaps/HL energies are given in eV

More information can be obtained by `man 1 xtb` and `man 7 xcontrol`
or at https://xtb-docs.readthedocs.io/en/latest/contents.html

 * started run on 2019/12/24 at 17:45:24.988     

           -------------------------------------------------
          |                Calculation Setup                |
           -------------------------------------------------

          command line arguments for : /projects/cp/programs/xtb/default/bin/xtb
            ->   1 is file 'xtb.xyz'
            ->   2 is flag --opt
            ->   3 is flag --chrg -1
            ->   4 is flag --etemp 300
            ->   5 is flag --gbsa methanol
            ->   6 is flag --gfn 2
            ->   7 is flag --input xcontrol
            ->   8 is flag --verbose
          hostname                   : seskscpn028.prim.scp
          coordinate file            : xtb.xyz
          xtbhome directory          : /projects/cp/programs/xtb/default
          path for xtb               : /projects/cp/programs/xtb/default:/home/ksrf385
          xcontrol input file        : xcontrol
          global configurations file : /projects/cp/programs/xtb/default/.xtbrc
          omp threads                :                     2
          number of atoms            :                    29
          number of electrons        :                    70
          charge                     :                    -1
          spin                       :                   0.0
          first test random number   :      0.05664646290939
          a pointer address          :            0x3D68061F
          random memory content      :      3FAD00C3E3428204

$$$$$$$$$$$$$$$$$$$$$$$$$$$$$$$$$$$$$$$$$$$$$$$$$$$$$$$$$$$$$$$$$$$$$$$$
 CONSTRAINTS & SCANS: DEBUG SECTION
$$$$$$$$$$$$$$$$$$$$$$$$$$$$$$$$$$$$$$$$$$$$$$$$$$$$$$$$$$$$$$$$$$$$$$$$
> fix
-> atoms: 1, 2, 3, 4, 5
--> 1: 1
--> 2: 2
--> 3: 3
--> 4: 4
--> 5: 5
> constrain
-> force constant=0.000500
-> distance: 2, 9, 2.5
--> 1: 2
--> 2: 9
--> 3: 2.5
constraining bond 2 9 to    2.5000000 Å, actual value:    8.2090767 Å
-> distance: 4, 13, 2.5
--> 1: 4
--> 2: 13
--> 3: 2.5
constraining bond 4 13 to    2.5000000 Å, actual value:    8.3311146 Å
-> distance: 5, 23, 2.5
--> 1: 5
--> 2: 23
--> 3: 2.5
constraining bond 5 23 to    2.5000000 Å, actual value:    7.6594981 Å
-> distance: 3, 26, 2.5
--> 1: 3
--> 2: 26
--> 3: 2.5
constraining bond 3 26 to    2.5000000 Å, actual value:    8.2201403 Å
$$$$$$$$$$$$$$$$$$$$$$$$$$$$$$$$$$$$$$$$$$$$$$$$$$$$$$$$$$$$$$$$$$$$$$$$

molecular fragmentation (1/2 indicates fragments):
11111222222222222222222222222
# atoms in fragment 1/2:     5    24
 fragment masses (1/2) :       31.03      128.17
CMA distance (Bohr)    :   0.000
constraining FC (au)   :  0.0005
           -------------------------------------------------
          |                   Fixed Atoms                   |
           -------------------------------------------------

 * 5 fixed atom positions, i.e. in gradient

     #   Z                                   position/Å
     1   6 C     -0.6287556    -0.0000037    -0.0000153
     2   8 O      0.6803190     0.0000027     0.0000049
     3   1 H     -1.1019700    -0.1056252     1.0313217
     4   1 H     -1.1020202     0.9460021    -0.4241406
     5   1 H     -1.1020031    -0.8403750    -0.6070759

           -------------------------------------------------
          |                   Constraints                   |
           -------------------------------------------------

     total constraint energy/grad norm:     0.0000000     0.0000000

           ------------------------------------------------- 
          |                 G F N 2 - x T B                 |
          | Geometry, Frequencies, Noncovalent interactions |
          |            JCTC 2019 parametrisation            |
           ------------------------------------------------- 
             k(s)              :                1.8500
             k(p)              :                2.2300
             k(d)              :                2.2300
             k(f)              :                2.0000
             kEN (H0ij)        :               -2.0000
             D4 a1             :                0.5200
             D4 a2             :                5.0000
             D4 s6             :                1.0000
             D4 s8             :                2.7000
             D4 s9             :                5.0000
             alphaj            :                2.0000

  Z AO/shell   Hii/eV     exponent
  1     Wed Apr 25 08:07:45 CEST 2018   EN: 2.200 GM2: 0.406  GM3: 0.0800  RAES: 1.40
     1s    -10.707211    1.230000
  6     Wed Apr 25 08:07:45 CEST 2018   EN: 2.550 GM2: 0.538  GM3: 0.1500  RAES: 3.00
     2s    -13.970922    2.096432
     2p    -10.063292    1.800000
  8     Wed Apr 25 08:07:45 CEST 2018   EN: 3.440 GM2: 0.452  GM3:-0.0517  RAES: 1.80
     2s    -20.229985    2.439742
     2p    -15.503117    2.137023

 Solvent             : methanol
 Using internal parameter file: .param_gbsa2_methanol
 Gsolv ref. state (COSMO-RS): gsolv [1 M gas/solution]
 temperature (mdtemp)       :    298.150000000000     
 dielectric constant        :    32.7000000000000     
 rho                        :   0.792000000000000     
 mass                       :    32.0400000000000     
 surface tension            :    15.5689454083859     
 probe radius               :   0.734313640000000     
 vdW radii scaling          :    1.00000000000000     
 Gshift (Eh)                :   3.356929522724719E-003
 c1                         :    1.60873753000000     
 soset                      :   2.992480000000000E-003
 HB correction              :  T
           ------------------------------------------------- 
          |        Self-Consistent Charge Iterations        |
           ------------------------------------------------- 

          ...................................................
          :                      SETUP                      :
          :.................................................:
          :  # basis functions                  59          :
          :  # atomic orbitals                  59          :
          :  # shells                           39          :
          :  # electrons                        70          :
          :  max. iterations                   250          :
          :  Hamiltonian                  GFN2-xTB          :
          :  restarted?                      false          :
          :  GBSA solvation                   true          :
          :  PC potential                    false          :
          :  electronic temp.          300.0000000     K    :
          :  accuracy                    1.0000000          :
          :  -> integral cutoff          0.2500000E+02      :
          :  -> integral neglect         0.1000000E-07      :
          :  -> SCF convergence          0.1000000E-05 Eh   :
          :  -> wf. convergence          0.1000000E-03 e    :
          :  Broyden damping             0.4000000          :
          ...................................................

 iter      E             dE          RMSdq      gap      omega  full diag
   1    -41.1311654 -0.411312E+02  0.502E+00   13.23       0.0  T
   2    -41.2470422 -0.115877E+00  0.252E+00   11.15       1.0  T
   3    -41.2546954 -0.765313E-02  0.966E-01    9.87       1.0  T
   4    -41.2552873 -0.591948E-03  0.337E-01    9.56       1.0  T
   5    -41.2554445 -0.157209E-03  0.494E-02    9.92       1.0  T
   6    -41.2554540 -0.952944E-05  0.281E-02    9.87       1.0  T
   7    -41.2554552 -0.116568E-05  0.731E-03    9.89       2.5  T
   8    -41.2554559 -0.712999E-06  0.219E-03    9.88       8.5  T
   9    -41.2554559 -0.166518E-07  0.307E-04    9.88      60.6  T
  10    -41.2554559 -0.585736E-09  0.139E-04    9.88     133.6  T

   *** convergence criteria satisfied after 10 iterations ***

         #    Occupation            Energy/Eh            Energy/eV
      -------------------------------------------------------------
         1        2.0000           -0.6878507             -18.7174
       ...           ...                  ...                  ...
        29        2.0000           -0.4274127             -11.6305
        30        2.0000           -0.4137235             -11.2580
        31        2.0000           -0.4131245             -11.2417
        32        2.0000           -0.4129111             -11.2359
        33        2.0000           -0.4121138             -11.2142
        34        2.0000           -0.2984000              -8.1199
        35        2.0000           -0.2983525              -8.1186 (HOMO)
        36                          0.0647939               1.7631 (LUMO)
        37                          0.0657715               1.7897
        38                          0.0660080               1.7962
        39                          0.0666545               1.8138
        40                          0.1184059               3.2220
       ...                                ...                  ...
        59                          0.3631266               9.8812
      -------------------------------------------------------------
                  HL-Gap            0.3631463 Eh            9.8817 eV
             Fermi-level           -0.1167793 Eh           -3.1777 eV

 SCC (total)                   0 d,  0 h,  0 min,  0.016 sec
 SCC setup                      ...        0 min,  0.001 sec (  4.216%)
 Dispersion                     ...        0 min,  0.000 sec (  1.574%)
 integral evaluation            ...        0 min,  0.004 sec ( 24.025%)
 zeroth order Hamiltonian       ...        0 min,  0.000 sec (  0.292%)
 iterations                     ...        0 min,  0.007 sec ( 42.280%)
 molecular gradient             ...        0 min,  0.003 sec ( 21.334%)
 printout                       ...        0 min,  0.001 sec (  6.007%)

         :::::::::::::::::::::::::::::::::::::::::::::::::::::
         ::                     SUMMARY                     ::
         :::::::::::::::::::::::::::::::::::::::::::::::::::::
         :: total energy             -40.702828286398 Eh    ::
         :: total w/o Gsasa/hb       -40.669931533114 Eh    ::
         :: gradient norm              0.030080746944 Eh/a0 ::
         :: HOMO-LUMO gap              9.881714493136 eV    ::
         ::.................................................::
         :: HOMO orbital eigv.        -8.118583534232 eV    ::
         :: LUMO orbital eigv.         1.763130958904 eV    ::
         ::.................................................::
         :: SCC energy               -41.270449073528 Eh    ::
         :: -> isotropic ES            0.338346161152 Eh    ::
         :: -> anisotropic ES          0.008409923205 Eh    ::
         :: -> anisotropic XC         -0.001533945645 Eh    ::
         :: -> dispersion             -0.006260766342 Eh    ::
         :: -> Gsolv                  -0.156447437378 Eh    ::
         ::    -> Gborn               -0.123550684094 Eh    ::
         ::    -> Gsasa               -0.018350064007 Eh    ::
         ::    -> Ghb                 -0.017903618799 Eh    ::
         ::    -> Gshift               0.003356929523 Eh    ::
         :: repulsion energy           0.342760924204 Eh    ::
         :: add. restraining           0.224862554417 Eh    ::
         ::.................................................::
         :: atomisation energy         6.508156984709 Eh    ::
         :::::::::::::::::::::::::::::::::::::::::::::::::::::

      ----------------------------------------------------------- 
     |                   =====================                   |
     |                        A N C O P T                        |
     |                   =====================                   |
     |               Approximate Normal Coordinate               |
     |                Rational Function Optimizer                |
      ----------------------------------------------------------- 

          ...................................................
          :                      SETUP                      :
          :.................................................:
          :   optimization level            normal          :
          :   max. optcycles                   200          :
          :   ANC micro-cycles                  20          :
          :   degrees of freedom                69          :
          :.................................................:
          :   RF solver                   davidson          :
          :   input Hessian                  false          :
          :   write xtbopt.log                true          :
          :   linear?                        false          :
          :   energy convergence         0.5000000E-05 Eh   :
          :   grad. convergence          0.1000000E-02 Eh/α :
          :   maximium RF displ.         2.0000000          :
          :   Hlow (freq-cutoff)         0.5000000E-02      :
          :   Hmax (freq-cutoff)         5.0000000          :
          :   S6 in model hess.         20.0000000          :
          ...................................................

generating ANC from model Hessian ...
Using Lindh-Hessian (1995)
 Shifting diagonal of input Hessian by   4.917615084554177E-003
 Lowest  eigenvalues of input Hessian
   -0.000000   -0.000000   -0.000000   -0.000000   -0.000000   -0.000000
   -0.000000   -0.000000   -0.000000    0.000000    0.000000    0.000000
    0.000000    0.000000    0.000000    0.000000    0.000000    0.000000
 Highest eigenvalues
    1.260525    1.260616    1.490470    1.490471    1.490573    1.490771
 

........................................................................
.............................. CYCLE    1 ..............................
........................................................................
   1    -41.2554559 -0.412555E+02  0.367E-05    9.88       0.0  T
   2    -41.2554559 -0.167972E-10  0.168E-05    9.88    1108.0  T
   3    -41.2554559 -0.873968E-12  0.830E-06    9.88    2238.3  T
     SCC iter.                  ...        0 min,  0.002 sec
     gradient                   ...        0 min,  0.004 sec
 * total energy  :   -40.7028283 Eh     change       -0.2812499E-07 Eh
   gradient norm :     0.0213517 Eh/α   predicted     0.0000000E+00 (-100.00%)
   displ. norm   :     0.7496994 α      lambda       -0.1048438E-01
   maximum displ.:     0.3084388 α      in ANC's #17, #7, #21, ...

........................................................................
.............................. CYCLE    2 ..............................
........................................................................
   1    -41.2486512 -0.412487E+02  0.297E-01    9.72       0.0  T
   2    -41.2486663 -0.151565E-04  0.182E-01    9.72       1.0  T
   3    -41.2486756 -0.928014E-05  0.117E-02    9.71       1.6  T
   4    -41.2486758 -0.233321E-06  0.648E-03    9.71       2.9  T
   5    -41.2486759 -0.984007E-07  0.149E-03    9.71      12.4  T
   6    -41.2486760 -0.102279E-07  0.465E-04    9.71      39.9  T
     SCC iter.                  ...        0 min,  0.003 sec
     gradient                   ...        0 min,  0.003 sec
 * total energy  :   -40.7125210 Eh     change       -0.9692686E-02 Eh
   gradient norm :     0.0128299 Eh/α   predicted    -0.8189641E-02 ( -15.51%)
   displ. norm   :     0.7581609 α      lambda       -0.8956761E-02
   maximum displ.:     0.3130506 α      in ANC's #7, #17, #21, ...

........................................................................
.............................. CYCLE    3 ..............................
........................................................................
   1    -41.2402300 -0.412402E+02  0.298E-01    9.47       0.0  T
   2    -41.2402457 -0.156633E-04  0.183E-01    9.47       1.0  T
   3    -41.2402555 -0.982200E-05  0.117E-02    9.47       1.6  T
   4    -41.2402557 -0.215274E-06  0.657E-03    9.46       2.8  T
   5    -41.2402558 -0.996646E-07  0.137E-03    9.46      13.5  T
   6    -41.2402558 -0.836711E-08  0.462E-04    9.46      40.2  T
     SCC iter.                  ...        0 min,  0.003 sec
     gradient                   ...        0 min,  0.003 sec
 * total energy  :   -40.7207935 Eh     change       -0.8272472E-02 Eh
   gradient norm :     0.0194841 Eh/α   predicted    -0.7052593E-02 ( -14.75%)
   displ. norm   :     0.8801471 α      lambda       -0.9396289E-02
   maximum displ.:     0.4012356 α      in ANC's #7, #17, #8, ...

........................................................................
.............................. CYCLE    4 ..............................
........................................................................
   1    -41.2350384 -0.412350E+02  0.299E-01    9.26       0.0  T
   2    -41.2350533 -0.149061E-04  0.183E-01    9.26       1.0  T
   3    -41.2350628 -0.953191E-05  0.116E-02    9.26       1.6  T
   4    -41.2350630 -0.233586E-06  0.642E-03    9.26       2.9  T
   5    -41.2350631 -0.101706E-06  0.146E-03    9.26      12.7  T
   6    -41.2350631 -0.954064E-08  0.476E-04    9.26      39.0  T
     SCC iter.                  ...        0 min,  0.004 sec
     gradient                   ...        0 min,  0.003 sec
 * total energy  :   -40.7295685 Eh     change       -0.8775048E-02 Eh
   gradient norm :     0.0265936 Eh/α   predicted    -0.8337611E-02 (  -4.99%)
   displ. norm   :     0.8870390 α      lambda       -0.9349072E-02
   maximum displ.:     0.4475676 α      in ANC's #7, #8, #6, ...

........................................................................
.............................. CYCLE    5 ..............................
........................................................................
   1    -41.2377851 -0.412378E+02  0.254E-01    9.26       0.0  T
   2    -41.2377957 -0.105887E-04  0.155E-01    9.26       1.0  T
   3    -41.2378022 -0.645745E-05  0.101E-02    9.26       1.8  T
   4    -41.2378024 -0.229134E-06  0.463E-03    9.26       4.0  T
   5    -41.2378024 -0.512203E-07  0.158E-03    9.25      11.7  T
     SCC iter.                  ...        0 min,  0.003 sec
     gradient                   ...        0 min,  0.003 sec
 * total energy  :   -40.7384569 Eh     change       -0.8888429E-02 Eh
   gradient norm :     0.0231991 Eh/α   predicted    -0.8352650E-02 (  -6.03%)
   displ. norm   :     0.8979497 α      lambda       -0.9472642E-02
   maximum displ.:     0.4808792 α      in ANC's #7, #8, #6, ...

........................................................................
.............................. CYCLE    6 ..............................
........................................................................
   1    -41.2462867 -0.412463E+02  0.231E-01    9.50       0.0  T
   2    -41.2462956 -0.893243E-05  0.141E-01    9.49       1.0  T
   3    -41.2463010 -0.539137E-05  0.938E-03    9.49       2.0  T
   4    -41.2463012 -0.186326E-06  0.445E-03    9.49       4.2  T
   5    -41.2463013 -0.463574E-07  0.142E-03    9.49      13.0  T
     SCC iter.                  ...        0 min,  0.003 sec
     gradient                   ...        0 min,  0.003 sec
 * total energy  :   -40.7473346 Eh     change       -0.8877638E-02 Eh
   gradient norm :     0.0133692 Eh/α   predicted    -0.8555286E-02 (  -3.63%)
   displ. norm   :     0.9507115 α      lambda       -0.8846557E-02
   maximum displ.:     0.4955971 α      in ANC's #7, #8, #6, ...

........................................................................
.............................. CYCLE    7 ..............................
........................................................................
   1    -41.2450715 -0.412451E+02  0.264E-01    9.52       0.0  T
   2    -41.2450812 -0.971215E-05  0.161E-01    9.51       1.0  T
   3    -41.2450880 -0.683783E-05  0.998E-03    9.51       1.9  T
   4    -41.2450882 -0.216997E-06  0.398E-03    9.50       4.7  T
   5    -41.2450883 -0.467767E-07  0.127E-03    9.50      14.6  T
   6    -41.2450883 -0.691881E-08  0.391E-04    9.50      47.5  T
     SCC iter.                  ...        0 min,  0.003 sec
     gradient                   ...        0 min,  0.003 sec
 * total energy  :   -40.7558467 Eh     change       -0.8512102E-02 Eh
   gradient norm :     0.0130749 Eh/α   predicted    -0.8421274E-02 (  -1.07%)
   displ. norm   :     0.9526639 α      lambda       -0.8494340E-02
   maximum displ.:     0.5254930 α      in ANC's #7, #8, #6, ...

........................................................................
.............................. CYCLE    8 ..............................
........................................................................
   1    -41.2485491 -0.412485E+02  0.240E-01    9.65       0.0  T
   2    -41.2485569 -0.777472E-05  0.147E-01    9.65       1.0  T
   3    -41.2485623 -0.538805E-05  0.888E-03    9.64       2.1  T
   4    -41.2485624 -0.147540E-06  0.436E-03    9.64       4.3  T
   5    -41.2485625 -0.530193E-07  0.105E-03    9.64      17.7  T
   6    -41.2485625 -0.469279E-08  0.336E-04    9.64      55.2  T
     SCC iter.                  ...        0 min,  0.004 sec
     gradient                   ...        0 min,  0.003 sec
 * total energy  :   -40.7640165 Eh     change       -0.8169768E-02 Eh
   gradient norm :     0.0095640 Eh/α   predicted    -0.8101773E-02 (  -0.83%)
   displ. norm   :     0.9688989 α      lambda       -0.8065665E-02
   maximum displ.:     0.5257832 α      in ANC's #7, #8, #6, ...

........................................................................
.............................. CYCLE    9 ..............................
........................................................................
   1    -41.2453087 -0.412453E+02  0.253E-01    9.52       0.0  T
   2    -41.2453174 -0.866523E-05  0.155E-01    9.52       1.0  T
   3    -41.2453238 -0.644744E-05  0.980E-03    9.51       1.9  T
   4    -41.2453241 -0.241805E-06  0.296E-03    9.51       6.3  T
   5    -41.2453241 -0.318242E-07  0.109E-03    9.51      17.0  T
     SCC iter.                  ...        0 min,  0.003 sec
     gradient                   ...        0 min,  0.003 sec
 * total energy  :   -40.7718010 Eh     change       -0.7784510E-02 Eh
   gradient norm :     0.0113542 Eh/α   predicted    -0.7818719E-02 (   0.44%)
   displ. norm   :     0.9633153 α      lambda       -0.7803091E-02
   maximum displ.:     0.5549617 α      in ANC's #7, #8, #6, ...

........................................................................
.............................. CYCLE   10 ..............................
........................................................................
   1    -41.2479817 -0.412480E+02  0.225E-01    9.72       0.0  T
   2    -41.2479882 -0.651925E-05  0.138E-01    9.71       1.0  T
   3    -41.2479925 -0.431288E-05  0.813E-03    9.71       2.3  T
   4    -41.2479926 -0.119918E-06  0.385E-03    9.71       4.8  T
   5    -41.2479927 -0.362869E-07  0.102E-03    9.71      18.2  T
   6    -41.2479927 -0.479643E-08  0.323E-04    9.71      57.5  T
     SCC iter.                  ...        0 min,  0.004 sec
     gradient                   ...        0 min,  0.003 sec
 * total energy  :   -40.7792983 Eh     change       -0.7497372E-02 Eh
   gradient norm :     0.0095350 Eh/α   predicted    -0.7522087E-02 (   0.33%)
   displ. norm   :     0.9728684 α      lambda       -0.7586247E-02
   maximum displ.:     0.5608546 α      in ANC's #7, #8, #6, ...

........................................................................
.............................. CYCLE   11 ..............................
........................................................................
   1    -41.2524895 -0.412525E+02  0.215E-01    9.58       0.0  T
   2    -41.2524960 -0.650724E-05  0.131E-01    9.58       1.0  T
   3    -41.2525006 -0.461034E-05  0.892E-03    9.57       2.1  T
   4    -41.2525009 -0.215986E-06  0.350E-03    9.57       5.3  T
   5    -41.2525009 -0.403626E-07  0.123E-03    9.57      15.1  T
   6    -41.2525009 -0.694395E-08  0.312E-04    9.57      59.6  T
     SCC iter.                  ...        0 min,  0.004 sec
     gradient                   ...        0 min,  0.003 sec
 * total energy  :   -40.7863109 Eh     change       -0.7012585E-02 Eh
   gradient norm :     0.0161583 Eh/α   predicted    -0.7383214E-02 (   5.29%)
   displ. norm   :     0.9527166 α      lambda       -0.7514854E-02
   maximum displ.:     0.5285730 α      in ANC's #7, #8, #6, ...

........................................................................
.............................. CYCLE   12 ..............................
........................................................................
   1    -41.2418949 -0.412419E+02  0.255E-01    9.42       0.0  T
   2    -41.2419046 -0.976299E-05  0.156E-01    9.42       1.0  T
   3    -41.2419107 -0.601935E-05  0.102E-02    9.42       1.8  T
   4    -41.2419109 -0.231896E-06  0.380E-03    9.42       4.9  T
   5    -41.2419109 -0.339951E-07  0.144E-03    9.42      12.9  T
   6    -41.2419109 -0.938904E-08  0.409E-04    9.42      45.4  T
     SCC iter.                  ...        0 min,  0.003 sec
     gradient                   ...        0 min,  0.003 sec
 * total energy  :   -40.7930298 Eh     change       -0.6718859E-02 Eh
   gradient norm :     0.0172121 Eh/α   predicted    -0.7167930E-02 (   6.68%)
   displ. norm   :     0.9317065 α      lambda       -0.7113090E-02
   maximum displ.:     0.5546256 α      in ANC's #7, #8, #6, ...

........................................................................
.............................. CYCLE   13 ..............................
........................................................................
   1    -41.2442589 -0.412443E+02  0.196E-01    9.36       0.0  T
   2    -41.2442629 -0.400053E-05  0.120E-01    9.36       1.0  T
   3    -41.2442654 -0.245829E-05  0.653E-03    9.37       2.8  T
   4    -41.2442654 -0.669963E-07  0.336E-03    9.37       5.5  T
   5    -41.2442655 -0.234405E-07  0.808E-04    9.37      23.0  T
   6    -41.2442655 -0.281027E-08  0.244E-04    9.37      76.0  T
     SCC iter.                  ...        0 min,  0.004 sec
     gradient                   ...        0 min,  0.003 sec
 * total energy  :   -40.7993683 Eh     change       -0.6338469E-02 Eh
   gradient norm :     0.0156547 Eh/α   predicted    -0.6643910E-02 (   4.82%)
   displ. norm   :     0.9123165 α      lambda       -0.7006628E-02
   maximum displ.:     0.5532932 α      in ANC's #7, #8, #6, ...

........................................................................
.............................. CYCLE   14 ..............................
........................................................................
   1    -41.2532244 -0.412532E+02  0.170E-01    9.76       0.0  T
   2    -41.2532306 -0.620840E-05  0.105E-01    9.76       1.0  T
   3    -41.2532346 -0.399235E-05  0.767E-03    9.76       2.4  T
   4    -41.2532347 -0.111687E-06  0.445E-03    9.76       4.2  T
   5    -41.2532347 -0.523872E-07  0.110E-03    9.76      16.9  T
   6    -41.2532347 -0.433808E-08  0.289E-04    9.76      64.3  T
     SCC iter.                  ...        0 min,  0.004 sec
     gradient                   ...        0 min,  0.003 sec
 * total energy  :   -40.8055990 Eh     change       -0.6230713E-02 Eh
   gradient norm :     0.0149022 Eh/α   predicted    -0.6419206E-02 (   3.03%)
   displ. norm   :     0.9563600 α      lambda       -0.6559297E-02
   maximum displ.:     0.5446756 α      in ANC's #7, #8, #6, ...

........................................................................
.............................. CYCLE   15 ..............................
........................................................................
   1    -41.2469869 -0.412470E+02  0.222E-01    9.38       0.0  T
   2    -41.2469943 -0.742094E-05  0.135E-01    9.39       1.0  T
   3    -41.2469984 -0.408057E-05  0.877E-03    9.40       2.1  T
   4    -41.2469986 -0.179978E-06  0.452E-03    9.40       4.1  T
   5    -41.2469986 -0.541462E-07  0.144E-03    9.40      12.9  T
   6    -41.2469986 -0.943668E-08  0.332E-04    9.40      56.0  T
     SCC iter.                  ...        0 min,  0.004 sec
     gradient                   ...        0 min,  0.003 sec
 * total energy  :   -40.8116538 Eh     change       -0.6054825E-02 Eh
   gradient norm :     0.0156271 Eh/α   predicted    -0.6279308E-02 (   3.71%)
   displ. norm   :     0.9482693 α      lambda       -0.6350846E-02
   maximum displ.:     0.5772076 α      in ANC's #7, #8, #6, ...

........................................................................
.............................. CYCLE   16 ..............................
........................................................................
   1    -41.2441859 -0.412442E+02  0.182E-01    9.27       0.0  T
   2    -41.2441907 -0.483073E-05  0.112E-01    9.27       1.0  T
   3    -41.2441935 -0.276807E-05  0.687E-03    9.27       2.7  T
   4    -41.2441936 -0.705685E-07  0.364E-03    9.27       5.1  T
   5    -41.2441936 -0.220063E-07  0.895E-04    9.27      20.7  T
   6    -41.2441936 -0.317491E-08  0.249E-04    9.27      74.7  T
     SCC iter.                  ...        0 min,  0.004 sec
     gradient                   ...        0 min,  0.003 sec
 * total energy  :   -40.8173502 Eh     change       -0.5696424E-02 Eh
   gradient norm :     0.0165517 Eh/α   predicted    -0.6030824E-02 (   5.87%)
   displ. norm   :     0.9165641 α      lambda       -0.6539433E-02
   maximum displ.:     0.5628822 α      in ANC's #7, #8, #6, ...

........................................................................
.............................. CYCLE   17 ..............................
........................................................................
   1    -41.2512397 -0.412512E+02  0.144E-01    9.73       0.0  T
   2    -41.2512445 -0.482121E-05  0.885E-02    9.73       1.0  T
   3    -41.2512476 -0.304972E-05  0.702E-03    9.73       2.6  T
   4    -41.2512477 -0.857525E-07  0.382E-03    9.73       4.9  T
   5    -41.2512477 -0.352908E-07  0.883E-04    9.73      21.0  T
   6    -41.2512477 -0.314481E-08  0.247E-04    9.73      75.1  T
     SCC iter.                  ...        0 min,  0.004 sec
     gradient                   ...        0 min,  0.003 sec
 * total energy  :   -40.8229040 Eh     change       -0.5553796E-02 Eh
   gradient norm :     0.0165855 Eh/α   predicted    -0.6016578E-02 (   8.33%)
   displ. norm   :     0.9286132 α      lambda       -0.6065843E-02
   maximum displ.:     0.5621741 α      in ANC's #7, #8, #6, ...

........................................................................
.............................. CYCLE   18 ..............................
........................................................................
   1    -41.2505559 -0.412506E+02  0.162E-01    9.58       0.0  T
   2    -41.2505597 -0.377635E-05  0.985E-02    9.58       1.0  T
   3    -41.2505617 -0.200430E-05  0.622E-03    9.59       3.0  T
   4    -41.2505618 -0.867783E-07  0.315E-03    9.59       5.9  T
   5    -41.2505618 -0.238079E-07  0.103E-03    9.59      18.1  T
   6    -41.2505618 -0.436976E-08  0.242E-04    9.59      76.9  T
     SCC iter.                  ...        0 min,  0.004 sec
     gradient                   ...        0 min,  0.003 sec
 * total energy  :   -40.8284968 Eh     change       -0.5592833E-02 Eh
   gradient norm :     0.0111664 Eh/α   predicted    -0.5648281E-02 (   0.99%)
   displ. norm   :     0.9650107 α      lambda       -0.5700900E-02
   maximum displ.:     0.5932192 α      in ANC's #7, #8, #6, ...

........................................................................
.............................. CYCLE   19 ..............................
........................................................................
   1    -41.2492480 -0.412492E+02  0.165E-01    9.52       0.0  T
   2    -41.2492534 -0.541576E-05  0.101E-01    9.52       1.0  T
   3    -41.2492564 -0.300286E-05  0.704E-03    9.52       2.6  T
   4    -41.2492565 -0.974938E-07  0.420E-03    9.52       4.4  T
   5    -41.2492566 -0.469859E-07  0.954E-04    9.52      19.5  T
   6    -41.2492566 -0.400080E-08  0.257E-04    9.52      72.3  T
     SCC iter.                  ...        0 min,  0.004 sec
     gradient                   ...        0 min,  0.003 sec
 * total energy  :   -40.8339071 Eh     change       -0.5410236E-02 Eh
   gradient norm :     0.0104178 Eh/α   predicted    -0.5504923E-02 (   1.75%)
   displ. norm   :     0.9456152 α      lambda       -0.5415828E-02
   maximum displ.:     0.5857648 α      in ANC's #7, #8, #6, ...

........................................................................
.............................. CYCLE   20 ..............................
........................................................................
   1    -41.2509199 -0.412509E+02  0.120E-01    9.64       0.0  T
   2    -41.2509223 -0.245040E-05  0.733E-02    9.64       1.0  T
   3    -41.2509234 -0.109769E-05  0.456E-03    9.64       4.1  T
   4    -41.2509235 -0.370560E-07  0.249E-03    9.64       7.5  T
   5    -41.2509235 -0.114106E-07  0.651E-04    9.64      28.5  T
     SCC iter.                  ...        0 min,  0.004 sec
     gradient                   ...        0 min,  0.003 sec
 * total energy  :   -40.8391366 Eh     change       -0.5229545E-02 Eh
   gradient norm :     0.0068746 Eh/α   predicted    -0.5129305E-02 (  -1.92%)
   displ. norm   :     0.9655955 α      lambda       -0.5274813E-02
   maximum displ.:     0.5934604 α      in ANC's #7, #8, #6, ...
 * RMSD in coord.:     3.3373105 α      energy gain  -0.1363083E+00 Eh

generating ANC from model Hessian ...
Using Lindh-Hessian (1995)
 Shifting diagonal of input Hessian by   4.928819112468446E-003
 Lowest  eigenvalues of input Hessian
   -0.000000   -0.000000   -0.000000   -0.000000   -0.000000   -0.000000
   -0.000000    0.000000    0.000000    0.000000    0.000000    0.000000
    0.000000    0.000000    0.000000    0.000000    0.000000    0.000000
 Highest eigenvalues
    1.256436    1.261244    1.461029    1.493305    1.501545    1.503756
 

........................................................................
.............................. CYCLE   21 ..............................
........................................................................
   1    -41.2538297 -0.412538E+02  0.123E-01    9.68       0.0  T
   2    -41.2538320 -0.238224E-05  0.748E-02    9.69       1.0  T
   3    -41.2538335 -0.146944E-05  0.518E-03    9.69       3.6  T
   4    -41.2538336 -0.767405E-07  0.232E-03    9.69       8.0  T
   5    -41.2538336 -0.154102E-07  0.897E-04    9.69      20.7  T
   6    -41.2538336 -0.349228E-08  0.189E-04    9.69      98.2  T
     SCC iter.                  ...        0 min,  0.004 sec
     gradient                   ...        0 min,  0.003 sec
 * total energy  :   -40.8442447 Eh     change       -0.5108120E-02 Eh
   gradient norm :     0.0080654 Eh/α   predicted     0.0000000E+00 (-100.00%)
   displ. norm   :     0.6253809 α      lambda       -0.3416940E-02
   maximum displ.:     0.3657014 α      in ANC's #6, #7, #9, ...

........................................................................
.............................. CYCLE   22 ..............................
........................................................................
   1    -41.2520021 -0.412520E+02  0.626E-02    9.69       0.0  T
   2    -41.2520029 -0.768916E-06  0.386E-02    9.69       1.0  T
   3    -41.2520034 -0.465405E-06  0.276E-03    9.69       6.7  T
   4    -41.2520034 -0.177963E-07  0.104E-03    9.69      17.8  T
     SCC iter.                  ...        0 min,  0.003 sec
     gradient                   ...        0 min,  0.003 sec
 * total energy  :   -40.8475979 Eh     change       -0.3353188E-02 Eh
   gradient norm :     0.0055809 Eh/α   predicted    -0.2376655E-02 ( -29.12%)
   displ. norm   :     0.5630342 α      lambda       -0.2962548E-02
   maximum displ.:     0.3197510 α      in ANC's #6, #7, #9, ...

........................................................................
.............................. CYCLE   23 ..............................
........................................................................
   1    -41.2509567 -0.412510E+02  0.684E-02    9.67       0.0  T
   2    -41.2509576 -0.877258E-06  0.423E-02    9.67       1.0  T
   3    -41.2509582 -0.556346E-06  0.274E-03    9.67       6.8  T
   4    -41.2509582 -0.131056E-07  0.104E-03    9.67      17.8  T
     SCC iter.                  ...        0 min,  0.003 sec
     gradient                   ...        0 min,  0.003 sec
 * total energy  :   -40.8505204 Eh     change       -0.2922479E-02 Eh
   gradient norm :     0.0053902 Eh/α   predicted    -0.1950852E-02 ( -33.25%)
   displ. norm   :     0.8390088 α      lambda       -0.4301686E-02
   maximum displ.:     0.4669288 α      in ANC's #6, #7, #9, ...

........................................................................
.............................. CYCLE   24 ..............................
........................................................................
   1    -41.2503944 -0.412504E+02  0.979E-02    9.66       0.0  T
   2    -41.2503961 -0.170162E-05  0.607E-02    9.66       1.0  T
   3    -41.2503972 -0.114235E-05  0.375E-03    9.67       5.0  T
   4    -41.2503972 -0.208641E-07  0.147E-03    9.67      12.7  T
   5    -41.2503972 -0.454487E-08  0.431E-04    9.67      43.1  T
     SCC iter.                  ...        0 min,  0.004 sec
     gradient                   ...        0 min,  0.003 sec
 * total energy  :   -40.8547465 Eh     change       -0.4226113E-02 Eh
   gradient norm :     0.0060392 Eh/α   predicted    -0.3664899E-02 ( -13.28%)
   displ. norm   :     0.9327665 α      lambda       -0.4639565E-02
   maximum displ.:     0.5216529 α      in ANC's #6, #7, #9, ...

........................................................................
.............................. CYCLE   25 ..............................
........................................................................
   1    -41.2508056 -0.412508E+02  0.868E-02    9.67       0.0  T
   2    -41.2508069 -0.127651E-05  0.537E-02    9.67       1.0  T
   3    -41.2508078 -0.900145E-06  0.331E-03    9.67       5.6  T
   4    -41.2508078 -0.179998E-07  0.107E-03    9.67      17.3  T
   5    -41.2508078 -0.319524E-08  0.357E-04    9.67      52.1  T
     SCC iter.                  ...        0 min,  0.004 sec
     gradient                   ...        0 min,  0.003 sec
 * total energy  :   -40.8593033 Eh     change       -0.4556731E-02 Eh
   gradient norm :     0.0058195 Eh/α   predicted    -0.4338119E-02 (  -4.80%)
   displ. norm   :     0.9592076 α      lambda       -0.4623188E-02
   maximum displ.:     0.5404134 α      in ANC's #6, #7, #9, ...

........................................................................
.............................. CYCLE   26 ..............................
........................................................................
   1    -41.2518429 -0.412518E+02  0.683E-02    9.68       0.0  T
   2    -41.2518437 -0.787533E-06  0.421E-02    9.68       1.0  T
   3    -41.2518442 -0.556740E-06  0.272E-03    9.68       6.8  T
   4    -41.2518442 -0.151088E-07  0.967E-04    9.68      19.2  T
     SCC iter.                  ...        0 min,  0.003 sec
     gradient                   ...        0 min,  0.003 sec
 * total energy  :   -40.8638430 Eh     change       -0.4539723E-02 Eh
   gradient norm :     0.0049319 Eh/α   predicted    -0.4438445E-02 (  -2.23%)
   displ. norm   :     0.9666776 α      lambda       -0.4498924E-02
   maximum displ.:     0.5480043 α      in ANC's #6, #7, #9, ...

........................................................................
.............................. CYCLE   27 ..............................
........................................................................
   1    -41.2526673 -0.412527E+02  0.580E-02    9.70       0.0  T
   2    -41.2526678 -0.560164E-06  0.357E-02    9.70       1.0  T
   3    -41.2526682 -0.402128E-06  0.236E-03    9.70       7.9  T
   4    -41.2526682 -0.119831E-07  0.986E-04    9.70      18.8  T
     SCC iter.                  ...        0 min,  0.003 sec
     gradient                   ...        0 min,  0.003 sec
 * total energy  :   -40.8682607 Eh     change       -0.4417753E-02 Eh
   gradient norm :     0.0045641 Eh/α   predicted    -0.4351509E-02 (  -1.50%)
   displ. norm   :     0.9688001 α      lambda       -0.4352824E-02
   maximum displ.:     0.5519478 α      in ANC's #6, #7, #9, ...

........................................................................
.............................. CYCLE   28 ..............................
........................................................................
   1    -41.2531084 -0.412531E+02  0.511E-02    9.71       0.0  T
   2    -41.2531088 -0.412540E-06  0.313E-02    9.71       1.0  T
   3    -41.2531091 -0.307482E-06  0.210E-03    9.71       8.8  T
   4    -41.2531091 -0.104345E-07  0.940E-04    9.71      19.7  T
     SCC iter.                  ...        0 min,  0.003 sec
     gradient                   ...        0 min,  0.003 sec
 * total energy  :   -40.8725342 Eh     change       -0.4273431E-02 Eh
   gradient norm :     0.0044704 Eh/α   predicted    -0.4219135E-02 (  -1.27%)
   displ. norm   :     0.9699204 α      lambda       -0.4205401E-02
   maximum displ.:     0.5550917 α      in ANC's #6, #7, #9, ...

........................................................................
.............................. CYCLE   29 ..............................
........................................................................
   1    -41.2533187 -0.412533E+02  0.452E-02    9.72       0.0  T
   2    -41.2533191 -0.312726E-06  0.276E-02    9.72       1.0  T
   3    -41.2533193 -0.243195E-06  0.191E-03    9.72       9.7  T
   4    -41.2533193 -0.101047E-07  0.785E-04    9.72      23.6  T
     SCC iter.                  ...        0 min,  0.003 sec
     gradient                   ...        0 min,  0.003 sec
 * total energy  :   -40.8766633 Eh     change       -0.4129143E-02 Eh
   gradient norm :     0.0043684 Eh/α   predicted    -0.4080813E-02 (  -1.17%)
   displ. norm   :     0.9705784 α      lambda       -0.4059763E-02
   maximum displ.:     0.5578370 α      in ANC's #6, #7, #9, ...

........................................................................
.............................. CYCLE   30 ..............................
........................................................................
   1    -41.2534400 -0.412534E+02  0.412E-02    9.72       0.0  T
   2    -41.2534403 -0.262508E-06  0.251E-02    9.72       1.0  T
   3    -41.2534405 -0.209111E-06  0.180E-03    9.72      10.3  T
   4    -41.2534405 -0.997316E-08  0.687E-04    9.72      27.0  T
     SCC iter.                  ...        0 min,  0.003 sec
     gradient                   ...        0 min,  0.003 sec
 * total energy  :   -40.8806473 Eh     change       -0.3984024E-02 Eh
   gradient norm :     0.0041777 Eh/α   predicted    -0.3942077E-02 (  -1.05%)
   displ. norm   :     0.9710076 α      lambda       -0.3913510E-02
   maximum displ.:     0.5603756 α      in ANC's #6, #7, #9, ...

........................................................................
.............................. CYCLE   31 ..............................
........................................................................
   1    -41.2535912 -0.412536E+02  0.385E-02    9.73       0.0  T
   2    -41.2535914 -0.236745E-06  0.235E-02    9.73       1.0  T
   3    -41.2535916 -0.186540E-06  0.172E-03    9.73      10.8  T
   4    -41.2535916 -0.862948E-08  0.780E-04    9.73      23.8  T
     SCC iter.                  ...        0 min,  0.003 sec
     gradient                   ...        0 min,  0.003 sec
 * total energy  :   -40.8844849 Eh     change       -0.3837526E-02 Eh
   gradient norm :     0.0039848 Eh/α   predicted    -0.3801698E-02 (  -0.93%)
   displ. norm   :     0.9713584 α      lambda       -0.3765805E-02
   maximum displ.:     0.5626274 α      in ANC's #6, #7, #9, ...

........................................................................
.............................. CYCLE   32 ..............................
........................................................................
   1    -41.2537245 -0.412537E+02  0.378E-02    9.73       0.0  T
   2    -41.2537248 -0.237919E-06  0.231E-02    9.73       1.0  T
   3    -41.2537249 -0.186173E-06  0.172E-03    9.73      10.8  T
   4    -41.2537249 -0.803411E-08  0.822E-04    9.73      22.6  T
   5    -41.2537250 -0.250649E-08  0.192E-04    9.73      96.8  T
     SCC iter.                  ...        0 min,  0.004 sec
     gradient                   ...        0 min,  0.004 sec
 * total energy  :   -40.8881749 Eh     change       -0.3690023E-02 Eh
   gradient norm :     0.0037655 Eh/α   predicted    -0.3659495E-02 (  -0.83%)
   displ. norm   :     0.9715525 α      lambda       -0.3617087E-02
   maximum displ.:     0.5645819 α      in ANC's #6, #7, #9, ...

........................................................................
.............................. CYCLE   33 ..............................
........................................................................
   1    -41.2539142 -0.412539E+02  0.377E-02    9.73       0.0  T
   2    -41.2539144 -0.233613E-06  0.230E-02    9.73       1.0  T
   3    -41.2539146 -0.181437E-06  0.169E-03    9.73      11.0  T
   4    -41.2539146 -0.728395E-08  0.812E-04    9.74      22.9  T
   5    -41.2539146 -0.238088E-08  0.186E-04    9.74     100.0  T
     SCC iter.                  ...        0 min,  0.004 sec
     gradient                   ...        0 min,  0.004 sec
 * total energy  :   -40.8917168 Eh     change       -0.3541888E-02 Eh
   gradient norm :     0.0036053 Eh/α   predicted    -0.3515654E-02 (  -0.74%)
   displ. norm   :     0.9716300 α      lambda       -0.3468069E-02
   maximum displ.:     0.5662652 α      in ANC's #6, #7, #9, ...

........................................................................
.............................. CYCLE   34 ..............................
........................................................................
   1    -41.2540551 -0.412541E+02  0.376E-02    9.74       0.0  T
   2    -41.2540554 -0.240534E-06  0.230E-02    9.74       1.0  T
   3    -41.2540556 -0.187643E-06  0.170E-03    9.74      10.9  T
   4    -41.2540556 -0.732644E-08  0.816E-04    9.74      22.8  T
   5    -41.2540556 -0.238653E-08  0.184E-04    9.74     101.0  T
     SCC iter.                  ...        0 min,  0.004 sec
     gradient                   ...        0 min,  0.003 sec
 * total energy  :   -40.8951110 Eh     change       -0.3394217E-02 Eh
   gradient norm :     0.0034346 Eh/α   predicted    -0.3371077E-02 (  -0.68%)
   displ. norm   :     0.9714560 α      lambda       -0.3319409E-02
   maximum displ.:     0.5677295 α      in ANC's #6, #7, #9, ...

........................................................................
.............................. CYCLE   35 ..............................
........................................................................
   1    -41.2543152 -0.412543E+02  0.375E-02    9.74       0.0  T
   2    -41.2543154 -0.239425E-06  0.230E-02    9.74       1.0  T
   3    -41.2543156 -0.182867E-06  0.169E-03    9.74      11.0  T
   4    -41.2543156 -0.695363E-08  0.831E-04    9.74      22.3  T
   5    -41.2543156 -0.241938E-08  0.192E-04    9.74      96.6  T
     SCC iter.                  ...        0 min,  0.004 sec
     gradient                   ...        0 min,  0.004 sec
 * total energy  :   -40.8983580 Eh     change       -0.3247041E-02 Eh
   gradient norm :     0.0032918 Eh/α   predicted    -0.3226013E-02 (  -0.65%)
   displ. norm   :     0.9712029 α      lambda       -0.3172286E-02
   maximum displ.:     0.5688034 α      in ANC's #6, #7, #9, ...

........................................................................
.............................. CYCLE   36 ..............................
........................................................................
   1    -41.2544073 -0.412544E+02  0.382E-02    9.74       0.0  T
   2    -41.2544075 -0.265453E-06  0.234E-02    9.74       1.0  T
   3    -41.2544077 -0.204390E-06  0.178E-03    9.74      10.4  T
   4    -41.2544077 -0.819697E-08  0.845E-04    9.74      22.0  T
   5    -41.2544077 -0.250271E-08  0.211E-04    9.74      87.9  T
     SCC iter.                  ...        0 min,  0.004 sec
     gradient                   ...        0 min,  0.004 sec
 * total energy  :   -40.9014594 Eh     change       -0.3101380E-02 Eh
   gradient norm :     0.0032369 Eh/α   predicted    -0.3082250E-02 (  -0.62%)
   displ. norm   :     0.9706213 α      lambda       -0.3027275E-02
   maximum displ.:     0.5698537 α      in ANC's #6, #7, #9, ...

........................................................................
.............................. CYCLE   37 ..............................
........................................................................
   1    -41.2548285 -0.412548E+02  0.382E-02    9.74       0.0  T
   2    -41.2548288 -0.269610E-06  0.234E-02    9.74       1.0  T
   3    -41.2548290 -0.190410E-06  0.178E-03    9.74      10.5  T
   4    -41.2548290 -0.784714E-08  0.927E-04    9.74      20.0  T
   5    -41.2548290 -0.284663E-08  0.251E-04    9.74      74.1  T
     SCC iter.                  ...        0 min,  0.004 sec
     gradient                   ...        0 min,  0.003 sec
 * total energy  :   -40.9044160 Eh     change       -0.2956602E-02 Eh
   gradient norm :     0.0030436 Eh/α   predicted    -0.2939644E-02 (  -0.57%)
   displ. norm   :     0.9703786 α      lambda       -0.2886091E-02
   maximum displ.:     0.5704411 α      in ANC's #6, #7, #9, ...

........................................................................
.............................. CYCLE   38 ..............................
........................................................................
   1    -41.2546869 -0.412547E+02  0.431E-02    9.74       0.0  T
   2    -41.2546874 -0.406575E-06  0.264E-02    9.74       1.0  T
   3    -41.2546876 -0.289314E-06  0.216E-03    9.74       8.6  T
   4    -41.2546877 -0.129609E-07  0.968E-04    9.74      19.2  T
   5    -41.2546877 -0.290221E-08  0.332E-04    9.74      56.0  T
     SCC iter.                  ...        0 min,  0.004 sec
     gradient                   ...        0 min,  0.004 sec
 * total energy  :   -40.9072305 Eh     change       -0.2814466E-02 Eh
   gradient norm :     0.0035365 Eh/α   predicted    -0.2801867E-02 (  -0.45%)
   displ. norm   :     0.9698132 α      lambda       -0.2749428E-02
   maximum displ.:     0.5717436 α      in ANC's #6, #7, #9, ...

........................................................................
.............................. CYCLE   39 ..............................
........................................................................
   1    -41.2555390 -0.412555E+02  0.414E-02    9.74       0.0  T
   2    -41.2555394 -0.458606E-06  0.253E-02    9.74       1.0  T
   3    -41.2555397 -0.242562E-06  0.226E-03    9.74       8.2  T
   4    -41.2555397 -0.156861E-07  0.109E-03    9.74      17.1  T
   5    -41.2555397 -0.346053E-08  0.439E-04    9.74      42.3  T
   6    -41.2555397 -0.816790E-09  0.707E-05    9.74     262.5  T
     SCC iter.                  ...        0 min,  0.005 sec
     gradient                   ...        0 min,  0.003 sec
 * total energy  :   -40.9099038 Eh     change       -0.2673348E-02 Eh
   gradient norm :     0.0033556 Eh/α   predicted    -0.2667686E-02 (  -0.21%)
   displ. norm   :     0.9703295 α      lambda       -0.2618374E-02
   maximum displ.:     0.5719242 α      in ANC's #6, #7, #9, ...

........................................................................
.............................. CYCLE   40 ..............................
........................................................................
   1    -41.2549857 -0.412550E+02  0.542E-02    9.74       0.0  T
   2    -41.2549865 -0.819482E-06  0.333E-02    9.74       1.0  T
   3    -41.2549871 -0.514245E-06  0.297E-03    9.74       6.2  T
   4    -41.2549871 -0.265145E-07  0.126E-03    9.74      14.7  T
   5    -41.2549871 -0.416098E-08  0.528E-04    9.74      35.2  T
   6    -41.2549871 -0.112070E-08  0.108E-04    9.74     172.7  T
     SCC iter.                  ...        0 min,  0.005 sec
     gradient                   ...        0 min,  0.004 sec
 * total energy  :   -40.9124395 Eh     change       -0.2535724E-02 Eh
   gradient norm :     0.0042248 Eh/α   predicted    -0.2541845E-02 (   0.24%)
   displ. norm   :     0.9638308 α      lambda       -0.2459313E-02
   maximum displ.:     0.5708414 α      in ANC's #6, #7, #9, ...

........................................................................
.............................. CYCLE   41 ..............................
........................................................................
   1    -41.2559798 -0.412560E+02  0.446E-02    9.74       0.0  T
   2    -41.2559804 -0.568401E-06  0.272E-02    9.74       1.0  T
   3    -41.2559807 -0.290618E-06  0.253E-03    9.74       7.3  T
   4    -41.2559807 -0.199911E-07  0.120E-03    9.74      15.4  T
     SCC iter.                  ...        0 min,  0.003 sec
     gradient                   ...        0 min,  0.004 sec
 * total energy  :   -40.9147964 Eh     change       -0.2356829E-02 Eh
   gradient norm :     0.0026972 Eh/α   predicted    -0.2371978E-02 (   0.64%)
   displ. norm   :     0.9518713 α      lambda       -0.2235498E-02
   maximum displ.:     0.5674100 α      in ANC's #6, #7, #9, ...

........................................................................
.............................. CYCLE   42 ..............................
........................................................................
   1    -41.2558928 -0.412559E+02  0.523E-02    9.76       0.0  T
   2    -41.2558934 -0.644122E-06  0.322E-02    9.76       1.0  T
   3    -41.2558939 -0.445990E-06  0.270E-03    9.76       6.9  T
   4    -41.2558939 -0.184304E-07  0.127E-03    9.76      14.7  T
   5    -41.2558939 -0.477198E-08  0.417E-04    9.76      44.5  T
   6    -41.2558939 -0.764985E-09  0.104E-04    9.76     178.3  T
     SCC iter.                  ...        0 min,  0.005 sec
     gradient                   ...        0 min,  0.004 sec
 * total energy  :   -40.9169188 Eh     change       -0.2122466E-02 Eh
   gradient norm :     0.0029511 Eh/α   predicted    -0.2130500E-02 (   0.38%)
   displ. norm   :     0.9334708 α      lambda       -0.1981322E-02
   maximum displ.:     0.5632598 α      in ANC's #6, #7, #9, ...
 * RMSD in coord.:     3.7680997 α      energy gain  -0.7778221E-01 Eh

generating ANC from model Hessian ...
Using Lindh-Hessian (1995)
 Shifting diagonal of input Hessian by   4.955693165130853E-003
 Lowest  eigenvalues of input Hessian
   -0.000000   -0.000000   -0.000000   -0.000000   -0.000000   -0.000000
   -0.000000   -0.000000   -0.000000    0.000000    0.000000    0.000000
    0.000000    0.000000    0.000000    0.000000    0.000000    0.000000
 Highest eigenvalues
    1.258593    1.259264    1.478040    1.488697    1.490058    1.492941
 

........................................................................
.............................. CYCLE   43 ..............................
........................................................................
   1    -41.2563571 -0.412564E+02  0.506E-02    9.76       0.0  T
   2    -41.2563577 -0.583530E-06  0.309E-02    9.76       1.0  T
   3    -41.2563580 -0.354416E-06  0.264E-03    9.76       7.0  T
   4    -41.2563581 -0.189390E-07  0.137E-03    9.76      13.6  T
   5    -41.2563581 -0.586860E-08  0.456E-04    9.76      40.7  T
   6    -41.2563581 -0.982425E-09  0.959E-05    9.76     193.6  T
     SCC iter.                  ...        0 min,  0.005 sec
     gradient                   ...        0 min,  0.004 sec
 * total energy  :   -40.9187975 Eh     change       -0.1878691E-02 Eh
   gradient norm :     0.0021032 Eh/α   predicted     0.0000000E+00 (-100.00%)
   displ. norm   :     0.3327243 α      lambda       -0.6426065E-03
   maximum displ.:     0.2063050 α      in ANC's #7, #8, #9, ...

........................................................................
.............................. CYCLE   44 ..............................
........................................................................
   1    -41.2567146 -0.412567E+02  0.315E-02    9.76       0.0  T
   2    -41.2567147 -0.164033E-06  0.193E-02    9.76       1.0  T
   3    -41.2567149 -0.115364E-06  0.141E-03    9.76      13.2  T
   4    -41.2567149 -0.472044E-08  0.663E-04    9.77      28.0  T
   5    -41.2567149 -0.140626E-08  0.198E-04    9.77      93.7  T
     SCC iter.                  ...        0 min,  0.004 sec
     gradient                   ...        0 min,  0.004 sec
 * total energy  :   -40.9194290 Eh     change       -0.6314207E-03 Eh
   gradient norm :     0.0019109 Eh/α   predicted    -0.3568770E-03 ( -43.48%)
   displ. norm   :     0.4041372 α      lambda       -0.5024882E-03
   maximum displ.:     0.2391325 α      in ANC's #7, #8, #9, ...

........................................................................
.............................. CYCLE   45 ..............................
........................................................................
   1    -41.2569443 -0.412569E+02  0.499E-02    9.77       0.0  T
   2    -41.2569447 -0.413153E-06  0.306E-02    9.77       1.0  T
   3    -41.2569450 -0.284395E-06  0.217E-03    9.77       8.5  T
   4    -41.2569450 -0.100511E-07  0.920E-04    9.77      20.2  T
   5    -41.2569450 -0.244332E-08  0.294E-04    9.77      63.1  T
     SCC iter.                  ...        0 min,  0.004 sec
     gradient                   ...        0 min,  0.004 sec
 * total energy  :   -40.9201654 Eh     change       -0.7364508E-03 Eh
   gradient norm :     0.0018311 Eh/α   predicted    -0.2694820E-03 ( -63.41%)
   displ. norm   :     0.8833896 α      lambda       -0.1044187E-02
   maximum displ.:     0.5033501 α      in ANC's #7, #8, #9, ...

........................................................................
.............................. CYCLE   46 ..............................
........................................................................
   1    -41.2566554 -0.412567E+02  0.117E-01    9.77       0.0  T
   2    -41.2566578 -0.232484E-05  0.717E-02    9.76       1.0  T
   3    -41.2566593 -0.157211E-05  0.521E-03    9.77       3.6  T
   4    -41.2566594 -0.600652E-07  0.240E-03    9.77       7.7  T
   5    -41.2566594 -0.167203E-07  0.744E-04    9.77      25.0  T
   6    -41.2566594 -0.262944E-08  0.220E-04    9.77      84.4  T
     SCC iter.                  ...        0 min,  0.005 sec
     gradient                   ...        0 min,  0.004 sec
 * total energy  :   -40.9216464 Eh     change       -0.1481002E-02 Eh
   gradient norm :     0.0023508 Eh/α   predicted    -0.7031753E-03 ( -52.52%)
   displ. norm   :     0.7836624 α      lambda       -0.1253603E-02
   maximum displ.:     0.4461724 α      in ANC's #7, #8, #9, ...

........................................................................
.............................. CYCLE   47 ..............................
........................................................................
   1    -41.2569291 -0.412569E+02  0.967E-02    9.76       0.0  T
   2    -41.2569307 -0.155253E-05  0.591E-02    9.76       1.0  T
   3    -41.2569317 -0.104203E-05  0.428E-03    9.76       4.3  T
   4    -41.2569318 -0.404544E-07  0.222E-03    9.76       8.4  T
   5    -41.2569318 -0.147053E-07  0.610E-04    9.77      30.4  T
   6    -41.2569318 -0.175881E-08  0.181E-04    9.77     102.8  T
     SCC iter.                  ...        0 min,  0.005 sec
     gradient                   ...        0 min,  0.004 sec
 * total energy  :   -40.9228543 Eh     change       -0.1207923E-02 Eh
   gradient norm :     0.0023598 Eh/α   predicted    -0.1011737E-02 ( -16.24%)
   displ. norm   :     0.8883095 α      lambda       -0.1326051E-02
   maximum displ.:     0.5054899 α      in ANC's #7, #8, #9, ...

........................................................................
.............................. CYCLE   48 ..............................
........................................................................
   1    -41.2571816 -0.412572E+02  0.104E-01    9.76       0.0  T
   2    -41.2571834 -0.185579E-05  0.637E-02    9.76       1.0  T
   3    -41.2571846 -0.122528E-05  0.473E-03    9.76       3.9  T
   4    -41.2571847 -0.521972E-07  0.254E-03    9.76       7.3  T
   5    -41.2571847 -0.201481E-07  0.705E-04    9.76      26.3  T
   6    -41.2571847 -0.236533E-08  0.193E-04    9.76      96.4  T
     SCC iter.                  ...        0 min,  0.005 sec
     gradient                   ...        0 min,  0.004 sec
 * total energy  :   -40.9241236 Eh     change       -0.1269241E-02 Eh
   gradient norm :     0.0024564 Eh/α   predicted    -0.1186218E-02 (  -6.54%)
   displ. norm   :     0.9140513 α      lambda       -0.1259981E-02
   maximum displ.:     0.5213149 α      in ANC's #7, #8, #9, ...

........................................................................
.............................. CYCLE   49 ..............................
........................................................................
   1    -41.2576082 -0.412576E+02  0.101E-01    9.75       0.0  T
   2    -41.2576100 -0.174518E-05  0.617E-02    9.75       1.0  T
   3    -41.2576111 -0.114163E-05  0.460E-03    9.75       4.0  T
   4    -41.2576112 -0.508202E-07  0.253E-03    9.75       7.3  T
   5    -41.2576112 -0.203519E-07  0.698E-04    9.75      26.6  T
   6    -41.2576112 -0.232415E-08  0.184E-04    9.75     100.9  T
     SCC iter.                  ...        0 min,  0.005 sec
     gradient                   ...        0 min,  0.004 sec
 * total energy  :   -40.9253383 Eh     change       -0.1214718E-02 Eh
   gradient norm :     0.0022872 Eh/α   predicted    -0.1156352E-02 (  -4.80%)
   displ. norm   :     0.9285001 α      lambda       -0.1198938E-02
   maximum displ.:     0.5311971 α      in ANC's #7, #8, #9, ...

........................................................................
.............................. CYCLE   50 ..............................
........................................................................
   1    -41.2580950 -0.412581E+02  0.993E-02    9.74       0.0  T
   2    -41.2580967 -0.168647E-05  0.605E-02    9.74       1.0  T
   3    -41.2580978 -0.110620E-05  0.456E-03    9.74       4.1  T
   4    -41.2580979 -0.514628E-07  0.248E-03    9.74       7.5  T
   5    -41.2580979 -0.199050E-07  0.706E-04    9.74      26.3  T
   6    -41.2580979 -0.238963E-08  0.177E-04    9.74     105.0  T
     SCC iter.                  ...        0 min,  0.005 sec
     gradient                   ...        0 min,  0.004 sec
 * total energy  :   -40.9264918 Eh     change       -0.1153493E-02 Eh
   gradient norm :     0.0021108 Eh/α   predicted    -0.1116288E-02 (  -3.23%)
   displ. norm   :     0.9265035 α      lambda       -0.1108912E-02
   maximum displ.:     0.5332894 α      in ANC's #7, #8, #9, ...

........................................................................
.............................. CYCLE   51 ..............................
........................................................................
   1    -41.2586043 -0.412586E+02  0.962E-02    9.74       0.0  T
   2    -41.2586058 -0.157552E-05  0.586E-02    9.74       1.0  T
   3    -41.2586069 -0.102524E-05  0.443E-03    9.74       4.2  T
   4    -41.2586069 -0.494477E-07  0.239E-03    9.74       7.8  T
   5    -41.2586069 -0.184419E-07  0.701E-04    9.74      26.5  T
   6    -41.2586069 -0.236454E-08  0.169E-04    9.74     109.9  T
     SCC iter.                  ...        0 min,  0.005 sec
     gradient                   ...        0 min,  0.004 sec
 * total energy  :   -40.9275486 Eh     change       -0.1056853E-02 Eh
   gradient norm :     0.0018178 Eh/α   predicted    -0.1030408E-02 (  -2.50%)
   displ. norm   :     1.3703195 α      lambda       -0.9984693E-03
   maximum displ.:     0.7922676 α      in ANC's #7, #8, #9, ...

........................................................................
.............................. CYCLE   52 ..............................
........................................................................
   1    -41.2590714 -0.412591E+02  0.144E-01    9.73       0.0  T
   2    -41.2590749 -0.347271E-05  0.873E-02    9.73       1.0  T
   3    -41.2590771 -0.223171E-05  0.661E-03    9.73       2.8  T
   4    -41.2590772 -0.114189E-06  0.347E-03    9.73       5.4  T
   5    -41.2590773 -0.390533E-07  0.109E-03    9.73      17.1  T
   6    -41.2590773 -0.570473E-08  0.246E-04    9.73      75.6  T
   7    -41.2590773 -0.771649E-10  0.118E-04    9.73     157.7  T
     SCC iter.                  ...        0 min,  0.005 sec
     gradient                   ...        0 min,  0.004 sec
 * total energy  :   -40.9289707 Eh     change       -0.1422022E-02 Eh
   gradient norm :     0.0021330 Eh/α   predicted    -0.9158890E-03 ( -35.59%)
   displ. norm   :     0.9004423 α      lambda       -0.9010514E-03
   maximum displ.:     0.5254272 α      in ANC's #8, #7, #9, ...

........................................................................
.............................. CYCLE   53 ..............................
........................................................................
   1    -41.2601081 -0.412601E+02  0.887E-02    9.71       0.0  T
   2    -41.2601094 -0.129107E-05  0.539E-02    9.71       1.0  T
   3    -41.2601103 -0.845109E-06  0.402E-03    9.71       4.6  T
   4    -41.2601103 -0.416852E-07  0.210E-03    9.71       8.8  T
   5    -41.2601103 -0.142707E-07  0.645E-04    9.71      28.8  T
   6    -41.2601103 -0.198792E-08  0.153E-04    9.71     121.4  T
     SCC iter.                  ...        0 min,  0.005 sec
     gradient                   ...        0 min,  0.004 sec
 * total energy  :   -40.9298280 Eh     change       -0.8573180E-03 Eh
   gradient norm :     0.0012371 Eh/α   predicted    -0.8158124E-03 (  -4.84%)
   displ. norm   :     1.3519600 α      lambda       -0.8197633E-03
   maximum displ.:     0.7918207 α      in ANC's #8, #7, #9, ...

........................................................................
.............................. CYCLE   54 ..............................
........................................................................
   1    -41.2587932 -0.412588E+02  0.160E-01    9.67       0.0  T
   2    -41.2587979 -0.468576E-05  0.972E-02    9.67       1.0  T
   3    -41.2588009 -0.302874E-05  0.778E-03    9.68       2.4  T
   4    -41.2588011 -0.166396E-06  0.385E-03    9.68       4.8  T
   5    -41.2588011 -0.488771E-07  0.131E-03    9.68      14.2  T
   6    -41.2588012 -0.824157E-08  0.271E-04    9.68      68.5  T
   7    -41.2588012 -0.795595E-10  0.129E-04    9.68     143.7  T
     SCC iter.                  ...        0 min,  0.005 sec
     gradient                   ...        0 min,  0.004 sec
 * total energy  :   -40.9309287 Eh     change       -0.1100685E-02 Eh
   gradient norm :     0.0058288 Eh/α   predicted    -0.7428540E-03 ( -32.51%)
   displ. norm   :     0.8243804 α      lambda       -0.7320487E-03
   maximum displ.:     0.4967302 α      in ANC's #8, #7, #9, ...

........................................................................
.............................. CYCLE   55 ..............................
........................................................................
   1    -41.2623550 -0.412624E+02  0.789E-02    9.65       0.0  T
   2    -41.2623564 -0.133475E-05  0.478E-02    9.65       1.0  T
   3    -41.2623570 -0.589869E-06  0.375E-03    9.65       4.9  T
   4    -41.2623570 -0.414753E-07  0.173E-03    9.65      10.7  T
   5    -41.2623570 -0.760136E-08  0.695E-04    9.66      26.7  T
     SCC iter.                  ...        0 min,  0.004 sec
     gradient                   ...        0 min,  0.004 sec
 * total energy  :   -40.9315342 Eh     change       -0.6054995E-03 Eh
   gradient norm :     0.0034646 Eh/α   predicted    -0.6147815E-03 (   1.53%)
   displ. norm   :     0.8076327 α      lambda       -0.5651506E-03
   maximum displ.:     0.4838344 α      in ANC's #8, #7, #6, ...

........................................................................
.............................. CYCLE   56 ..............................
........................................................................
   1    -41.2617284 -0.412617E+02  0.104E-01    9.62       0.0  T
   2    -41.2617304 -0.201382E-05  0.632E-02    9.63       1.0  T
   3    -41.2617317 -0.127869E-05  0.499E-03    9.63       3.7  T
   4    -41.2617317 -0.652917E-07  0.263E-03    9.63       7.1  T
   5    -41.2617317 -0.227260E-07  0.827E-04    9.63      22.4  T
   6    -41.2617318 -0.318137E-08  0.177E-04    9.63     104.8  T
     SCC iter.                  ...        0 min,  0.005 sec
     gradient                   ...        0 min,  0.004 sec
 * total energy  :   -40.9320381 Eh     change       -0.5039322E-03 Eh
   gradient norm :     0.0026770 Eh/α   predicted    -0.4668934E-03 (  -7.35%)
   displ. norm   :     0.7807498 α      lambda       -0.4512291E-03
   maximum displ.:     0.4716472 α      in ANC's #8, #7, #6, ...

........................................................................
.............................. CYCLE   57 ..............................
........................................................................
   1    -41.2615327 -0.412615E+02  0.112E-01    9.60       0.0  T
   2    -41.2615358 -0.307803E-05  0.678E-02    9.61       1.0  T
   3    -41.2615372 -0.139675E-05  0.593E-03    9.62       3.1  T
   4    -41.2615373 -0.113012E-06  0.259E-03    9.61       7.2  T
   5    -41.2615373 -0.191203E-07  0.114E-03    9.61      16.4  T
   6    -41.2615373 -0.537621E-08  0.187E-04    9.62      99.6  T
   7    -41.2615373 -0.472653E-10  0.854E-05    9.62     217.5  T
     SCC iter.                  ...        0 min,  0.005 sec
     gradient                   ...        0 min,  0.004 sec
 * total energy  :   -40.9323755 Eh     change       -0.3374578E-03 Eh
   gradient norm :     0.0052649 Eh/α   predicted    -0.3631446E-03 (   7.61%)
   displ. norm   :     0.6564783 α      lambda       -0.3316679E-03
   maximum displ.:     0.4010722 α      in ANC's #8, #7, #6, ...

........................................................................
.............................. CYCLE   58 ..............................
........................................................................
   1    -41.2606442 -0.412606E+02  0.112E-01    9.59       0.0  T
   2    -41.2606477 -0.347023E-05  0.683E-02    9.59       1.0  T
   3    -41.2606497 -0.195139E-05  0.601E-03    9.60       3.1  T
   4    -41.2606497 -0.907699E-07  0.346E-03    9.60       5.4  T
   5    -41.2606498 -0.371701E-07  0.102E-03    9.60      18.2  T
   6    -41.2606498 -0.435610E-08  0.204E-04    9.60      90.8  T
     SCC iter.                  ...        0 min,  0.005 sec
     gradient                   ...        0 min,  0.004 sec
 * total energy  :   -40.9325216 Eh     change       -0.1460537E-03 Eh
   gradient norm :     0.0106610 Eh/α   predicted    -0.2373066E-03 (  62.48%)
   displ. norm   :     0.3001612 α      lambda       -0.1699859E-03
   maximum displ.:     0.1787176 α      in ANC's #8, #7, #6, ...

........................................................................
.............................. CYCLE   59 ..............................
........................................................................
   1    -41.2624659 -0.412625E+02  0.572E-02    9.59       0.0  T
   2    -41.2624675 -0.159165E-05  0.347E-02    9.59       1.0  T
   3    -41.2624680 -0.560077E-06  0.419E-03    9.60       4.4  T
   4    -41.2624681 -0.643131E-07  0.130E-03    9.60      14.3  T
   5    -41.2624681 -0.394620E-08  0.691E-04    9.60      26.9  T
     SCC iter.                  ...        0 min,  0.004 sec
     gradient                   ...        0 min,  0.004 sec
 * total energy  :   -40.9326199 Eh     change       -0.9829078E-04 Eh
   gradient norm :     0.0031074 Eh/α   predicted    -0.9265490E-04 (  -5.73%)
   displ. norm   :     0.1655771 α      lambda       -0.7165492E-04
   maximum displ.:     0.0812953 α      in ANC's #8, #6, #7, ...

........................................................................
.............................. CYCLE   60 ..............................
........................................................................
   1    -41.2616363 -0.412616E+02  0.579E-02    9.60       0.0  T
   2    -41.2616371 -0.861690E-06  0.353E-02    9.60       1.0  T
   3    -41.2616375 -0.387881E-06  0.300E-03    9.60       6.2  T
   4    -41.2616375 -0.308530E-07  0.104E-03    9.61      17.9  T
   5    -41.2616375 -0.229802E-08  0.505E-04    9.61      36.8  T
   6    -41.2616375 -0.907029E-09  0.981E-05    9.61     189.4  T
     SCC iter.                  ...        0 min,  0.005 sec
     gradient                   ...        0 min,  0.004 sec
 * total energy  :   -40.9326628 Eh     change       -0.4289083E-04 Eh
   gradient norm :     0.0051673 Eh/α   predicted    -0.3681220E-04 ( -14.17%)
   displ. norm   :     0.2368633 α      lambda       -0.1360148E-03
   maximum displ.:     0.1195843 α      in ANC's #6, #15, #8, ...

........................................................................
.............................. CYCLE   61 ..............................
........................................................................
   1    -41.2623048 -0.412623E+02  0.883E-02    9.62       0.0  T
   2    -41.2623059 -0.108391E-05  0.537E-02    9.62       1.0  T
   3    -41.2623066 -0.687640E-06  0.368E-03    9.62       5.0  T
   4    -41.2623066 -0.393414E-07  0.142E-03    9.62      13.1  T
   5    -41.2623067 -0.629412E-08  0.578E-04    9.62      32.1  T
     SCC iter.                  ...        0 min,  0.004 sec
     gradient                   ...        0 min,  0.004 sec
 * total energy  :   -40.9327907 Eh     change       -0.1279360E-03 Eh
   gradient norm :     0.0043646 Eh/α   predicted    -0.7182427E-04 ( -43.86%)
   displ. norm   :     0.6703219 α      lambda       -0.4549528E-03
   maximum displ.:     0.3480106 α      in ANC's #15, #6, #9, ...

........................................................................
.............................. CYCLE   62 ..............................
........................................................................
   1    -41.2611857 -0.412612E+02  0.268E-01    9.53       0.0  T
   2    -41.2611967 -0.110233E-04  0.163E-01    9.54       1.0  T
   3    -41.2612042 -0.748111E-05  0.118E-02    9.55       1.6  T
   4    -41.2612046 -0.377587E-06  0.537E-03    9.55       3.5  T
   5    -41.2612047 -0.939477E-07  0.183E-03    9.55      10.2  T
   6    -41.2612047 -0.154742E-07  0.415E-04    9.55      44.7  T
     SCC iter.                  ...        0 min,  0.005 sec
     gradient                   ...        0 min,  0.004 sec
 * total energy  :   -40.9331303 Eh     change       -0.3395591E-03 Eh
   gradient norm :     0.0060422 Eh/α   predicted    -0.3296945E-03 (  -2.91%)
   displ. norm   :     0.4895323 α      lambda       -0.2715622E-03
   maximum displ.:     0.2304708 α      in ANC's #6, #9, #15, ...

........................................................................
.............................. CYCLE   63 ..............................
........................................................................
   1    -41.2615039 -0.412615E+02  0.175E-01    9.64       0.0  T
   2    -41.2615083 -0.431454E-05  0.106E-01    9.64       1.0  T
   3    -41.2615113 -0.303039E-05  0.713E-03    9.65       2.6  T
   4    -41.2615114 -0.111113E-06  0.371E-03    9.65       5.0  T
   5    -41.2615114 -0.431660E-07  0.925E-04    9.65      20.1  T
   6    -41.2615115 -0.366473E-08  0.269E-04    9.65      69.1  T
     SCC iter.                  ...        0 min,  0.005 sec
     gradient                   ...        0 min,  0.004 sec
 * total energy  :   -40.9333269 Eh     change       -0.1966543E-03 Eh
   gradient norm :     0.0071048 Eh/α   predicted    -0.1683209E-03 ( -14.41%)
   displ. norm   :     0.4798771 α      lambda       -0.2143684E-03
   maximum displ.:     0.2525398 α      in ANC's #6, #15, #9, ...

........................................................................
.............................. CYCLE   64 ..............................
........................................................................
   1    -41.2618507 -0.412619E+02  0.161E-01    9.64       0.0  T
   2    -41.2618549 -0.418173E-05  0.978E-02    9.64       1.0  T
   3    -41.2618576 -0.264688E-05  0.693E-03    9.64       2.7  T
   4    -41.2618577 -0.111149E-06  0.375E-03    9.65       4.9  T
   5    -41.2618577 -0.427810E-07  0.105E-03    9.65      17.7  T
   6    -41.2618577 -0.515408E-08  0.257E-04    9.65      72.1  T
     SCC iter.                  ...        0 min,  0.005 sec
     gradient                   ...        0 min,  0.004 sec
 * total energy  :   -40.9335049 Eh     change       -0.1780042E-03 Eh
   gradient norm :     0.0053374 Eh/α   predicted    -0.1318711E-03 ( -25.92%)
   displ. norm   :     0.5291881 α      lambda       -0.2946557E-03
   maximum displ.:     0.3270140 α      in ANC's #6, #1, #2, ...

........................................................................
.............................. CYCLE   65 ..............................
........................................................................
   1    -41.2660022 -0.412660E+02  0.153E-01    9.82       0.0  T
   2    -41.2660059 -0.368723E-05  0.933E-02    9.83       1.0  T
   3    -41.2660082 -0.233012E-05  0.641E-03    9.83       2.9  T
   4    -41.2660083 -0.933919E-07  0.325E-03    9.83       5.7  T
   5    -41.2660083 -0.298390E-07  0.961E-04    9.83      19.3  T
   6    -41.2660083 -0.424398E-08  0.250E-04    9.83      74.2  T
     SCC iter.                  ...        0 min,  0.005 sec
     gradient                   ...        0 min,  0.004 sec
 * total energy  :   -40.9336968 Eh     change       -0.1918248E-03 Eh
   gradient norm :     0.0050802 Eh/α   predicted    -0.1885877E-03 (  -1.69%)
   displ. norm   :     0.7691509 α      lambda       -0.3476261E-03
   maximum displ.:     0.4587961 α      in ANC's #6, #15, #1, ...

........................................................................
.............................. CYCLE   66 ..............................
........................................................................
   1    -41.2615308 -0.412615E+02  0.248E-01    9.63       0.0  T
   2    -41.2615412 -0.104577E-04  0.151E-01    9.63       1.0  T
   3    -41.2615482 -0.700023E-05  0.113E-02    9.64       1.6  T
   4    -41.2615486 -0.326372E-06  0.545E-03    9.65       3.4  T
   5    -41.2615486 -0.945298E-07  0.171E-03    9.65      10.8  T
   6    -41.2615487 -0.137674E-07  0.401E-04    9.65      46.3  T
     SCC iter.                  ...        0 min,  0.005 sec
     gradient                   ...        0 min,  0.004 sec
 * total energy  :   -40.9339306 Eh     change       -0.2338387E-03 Eh
   gradient norm :     0.0080908 Eh/α   predicted    -0.2766467E-03 (  18.31%)
   displ. norm   :     0.4784992 α      lambda       -0.2622535E-03
   maximum displ.:     0.3104187 α      in ANC's #6, #8, #1, ...
 * RMSD in coord.:     2.7297044 α      energy gain  -0.1701176E-01 Eh

generating ANC from model Hessian ...
Using Lindh-Hessian (1995)
 Shifting diagonal of input Hessian by   5.032560016124128E-003
 Lowest  eigenvalues of input Hessian
    0.005000    0.005006    0.005017    0.005030   -0.000000   -0.000000
   -0.000000   -0.000000   -0.000000   -0.000000   -0.000000    0.000000
    0.000000    0.000000    0.000000    0.000000    0.000000    0.000000
 Highest eigenvalues
    1.261150    1.261735    1.461295    1.464665    1.491129    1.493039
 

........................................................................
.............................. CYCLE   67 ..............................
........................................................................
   1    -41.2627246 -0.412627E+02  0.114E-01    9.58       0.0  T
   2    -41.2627270 -0.241934E-05  0.694E-02    9.58       1.0  T
   3    -41.2627286 -0.154198E-05  0.541E-03    9.59       3.4  T
   4    -41.2627287 -0.761187E-07  0.265E-03    9.59       7.0  T
   5    -41.2627287 -0.218605E-07  0.874E-04    9.59      21.2  T
   6    -41.2627287 -0.354560E-08  0.199E-04    9.59      93.4  T
     SCC iter.                  ...        0 min,  0.005 sec
     gradient                   ...        0 min,  0.004 sec
 * total energy  :   -40.9341421 Eh     change       -0.2115428E-03 Eh
   gradient norm :     0.0076996 Eh/α   predicted     0.0000000E+00 (-100.00%)
   displ. norm   :     0.1302378 α      lambda       -0.2201459E-03
   maximum displ.:     0.0682118 α      in ANC's #9, #18, #15, ...

........................................................................
.............................. CYCLE   68 ..............................
........................................................................
   1    -41.2646902 -0.412647E+02  0.577E-02    9.72       0.0  T
   2    -41.2646907 -0.492881E-06  0.350E-02    9.72       1.0  T
   3    -41.2646910 -0.304581E-06  0.228E-03    9.71       8.2  T
   4    -41.2646910 -0.865811E-08  0.120E-03    9.71      15.5  T
     SCC iter.                  ...        0 min,  0.004 sec
     gradient                   ...        0 min,  0.004 sec
 * total energy  :   -40.9343118 Eh     change       -0.1696276E-03 Eh
   gradient norm :     0.0026507 Eh/α   predicted    -0.1119409E-03 ( -34.01%)
   displ. norm   :     0.1130041 α      lambda       -0.1006735E-03
   maximum displ.:     0.0571314 α      in ANC's #9, #15, #18, ...

........................................................................
.............................. CYCLE   69 ..............................
........................................................................
   1    -41.2656376 -0.412656E+02  0.509E-02    9.79       0.0  T
   2    -41.2656380 -0.375367E-06  0.310E-02    9.78       1.0  T
   3    -41.2656382 -0.259830E-06  0.200E-03    9.78       9.3  T
   4    -41.2656382 -0.734049E-08  0.985E-04    9.78      18.8  T
   5    -41.2656382 -0.270937E-08  0.225E-04    9.78      82.4  T
     SCC iter.                  ...        0 min,  0.004 sec
     gradient                   ...        0 min,  0.004 sec
 * total energy  :   -40.9343995 Eh     change       -0.8773467E-04 Eh
   gradient norm :     0.0014920 Eh/α   predicted    -0.5098039E-04 ( -41.89%)
   displ. norm   :     0.4791023 α      lambda       -0.2233028E-03
   maximum displ.:     0.2342002 α      in ANC's #15, #9, #7, ...

........................................................................
.............................. CYCLE   70 ..............................
........................................................................
   1    -41.2656801 -0.412657E+02  0.213E-01    9.92       0.0  T
   2    -41.2656870 -0.691408E-05  0.130E-01    9.92       1.0  T
   3    -41.2656919 -0.483620E-05  0.846E-03    9.92       2.2  T
   4    -41.2656920 -0.139832E-06  0.432E-03    9.92       4.3  T
   5    -41.2656921 -0.549464E-07  0.990E-04    9.92      18.8  T
   6    -41.2656921 -0.385074E-08  0.334E-04    9.92      55.6  T
     SCC iter.                  ...        0 min,  0.005 sec
     gradient                   ...        0 min,  0.004 sec
 * total energy  :   -40.9346453 Eh     change       -0.2457667E-03 Eh
   gradient norm :     0.0087384 Eh/α   predicted    -0.1230435E-03 ( -49.93%)
   displ. norm   :     0.3618125 α      lambda       -0.2410269E-03
   maximum displ.:     0.1847989 α      in ANC's #15, #9, #7, ...

........................................................................
.............................. CYCLE   71 ..............................
........................................................................
   1    -41.2650637 -0.412651E+02  0.147E-01    9.92       0.0  T
   2    -41.2650669 -0.319481E-05  0.895E-02    9.92       1.0  T
   3    -41.2650691 -0.218941E-05  0.581E-03    9.91       3.2  T
   4    -41.2650692 -0.792480E-07  0.314E-03    9.92       5.9  T
   5    -41.2650692 -0.327957E-07  0.791E-04    9.92      23.5  T
   6    -41.2650692 -0.286663E-08  0.230E-04    9.92      80.8  T
     SCC iter.                  ...        0 min,  0.005 sec
     gradient                   ...        0 min,  0.004 sec
 * total energy  :   -40.9348771 Eh     change       -0.2318762E-03 Eh
   gradient norm :     0.0101271 Eh/α   predicted    -0.1362912E-03 ( -41.22%)
   displ. norm   :     0.6989792 α      lambda       -0.5886594E-03
   maximum displ.:     0.3539229 α      in ANC's #15, #9, #7, ...

........................................................................
.............................. CYCLE   72 ..............................
........................................................................
   1    -41.2620136 -0.412620E+02  0.272E-01    9.78       0.0  T
   2    -41.2620248 -0.111968E-04  0.165E-01    9.78       1.0  T
   3    -41.2620321 -0.736046E-05  0.109E-02    9.78       1.7  T
   4    -41.2620325 -0.305866E-06  0.569E-03    9.78       3.3  T
   5    -41.2620326 -0.106938E-06  0.169E-03    9.79      11.0  T
   6    -41.2620326 -0.135908E-07  0.426E-04    9.79      43.6  T
     SCC iter.                  ...        0 min,  0.005 sec
     gradient                   ...        0 min,  0.004 sec
 * total energy  :   -40.9354080 Eh     change       -0.5308957E-03 Eh
   gradient norm :     0.0123418 Eh/α   predicted    -0.4381349E-03 ( -17.47%)
   displ. norm   :     0.6711743 α      lambda       -0.7141504E-03
   maximum displ.:     0.3454813 α      in ANC's #9, #15, #7, ...

........................................................................
.............................. CYCLE   73 ..............................
........................................................................
   1    -41.2599041 -0.412599E+02  0.236E-01    9.55       0.0  T
   2    -41.2599131 -0.899552E-05  0.143E-01    9.55       1.0  T
   3    -41.2599182 -0.509619E-05  0.973E-03    9.55       1.9  T
   4    -41.2599185 -0.288103E-06  0.467E-03    9.56       4.0  T
   5    -41.2599186 -0.694806E-07  0.179E-03    9.56      10.4  T
   6    -41.2599186 -0.150493E-07  0.362E-04    9.56      51.3  T
     SCC iter.                  ...        0 min,  0.005 sec
     gradient                   ...        0 min,  0.004 sec
 * total energy  :   -40.9359669 Eh     change       -0.5588915E-03 Eh
   gradient norm :     0.0166360 Eh/α   predicted    -0.5179348E-03 (  -7.33%)
   displ. norm   :     0.4875054 α      lambda       -0.8667088E-03
   maximum displ.:     0.2562265 α      in ANC's #9, #15, #6, ...

........................................................................
.............................. CYCLE   74 ..............................
........................................................................
   1    -41.2649424 -0.412649E+02  0.134E-01    9.35       0.0  T
   2    -41.2649471 -0.470029E-05  0.807E-02    9.35       1.0  T
   3    -41.2649487 -0.159735E-05  0.679E-03    9.36       2.7  T
   4    -41.2649488 -0.156405E-06  0.287E-03    9.36       6.5  T
   5    -41.2649489 -0.251989E-07  0.122E-03    9.36      15.2  T
     SCC iter.                  ...        0 min,  0.004 sec
     gradient                   ...        0 min,  0.004 sec
 * total energy  :   -40.9365752 Eh     change       -0.6082435E-03 Eh
   gradient norm :     0.0189610 Eh/α   predicted    -0.5363474E-03 ( -11.82%)
   displ. norm   :     0.7218895 α      lambda       -0.1168052E-02
   maximum displ.:     0.4037172 α      in ANC's #15, #9, #7, ...

........................................................................
.............................. CYCLE   75 ..............................
........................................................................
   1    -41.2635074 -0.412635E+02  0.225E-01    9.22       0.0  T
   2    -41.2635192 -0.118109E-04  0.137E-01    9.23       1.0  T
   3    -41.2635273 -0.806950E-05  0.110E-02    9.23       1.7  T
   4    -41.2635275 -0.270124E-06  0.676E-03    9.23       2.7  T
   5    -41.2635277 -0.154214E-06  0.130E-03    9.23      14.2  T
   6    -41.2635277 -0.598750E-08  0.352E-04    9.23      52.8  T
     SCC iter.                  ...        0 min,  0.005 sec
     gradient                   ...        0 min,  0.004 sec
 * total energy  :   -40.9375876 Eh     change       -0.1012394E-02 Eh
   gradient norm :     0.0204634 Eh/α   predicted    -0.8883822E-03 ( -12.25%)
   displ. norm   :     0.5838134 α      lambda       -0.1790057E-02
   maximum displ.:     0.3593827 α      in ANC's #15, #6, #7, ...

........................................................................
.............................. CYCLE   76 ..............................
........................................................................
   1    -41.2693649 -0.412694E+02  0.208E-01    9.45       0.0  T
   2    -41.2693862 -0.213205E-04  0.128E-01    9.46       1.0  T
   3    -41.2693972 -0.110531E-04  0.142E-02    9.46       1.3  T
   4    -41.2693978 -0.554401E-06  0.792E-03    9.46       2.3  T
   5    -41.2693980 -0.195554E-06  0.249E-03    9.45       7.4  T
   6    -41.2693980 -0.243310E-07  0.444E-04    9.45      41.8  T
     SCC iter.                  ...        0 min,  0.005 sec
     gradient                   ...        0 min,  0.004 sec
 * total energy  :   -40.9386142 Eh     change       -0.1026639E-02 Eh
   gradient norm :     0.0226215 Eh/α   predicted    -0.1200089E-02 (  16.89%)
   displ. norm   :     0.6955605 α      lambda       -0.1405189E-02
   maximum displ.:     0.3930607 α      in ANC's #15, #6, #9, ...

........................................................................
.............................. CYCLE   77 ..............................
........................................................................
   1    -41.2640338 -0.412640E+02  0.229E-01    9.40       0.0  T
   2    -41.2640500 -0.162713E-04  0.139E-01    9.41       1.0  T
   3    -41.2640574 -0.734352E-05  0.135E-02    9.42       1.4  T
   4    -41.2640580 -0.611354E-06  0.508E-03    9.41       3.7  T
   5    -41.2640581 -0.669462E-07  0.234E-03    9.41       7.9  T
     SCC iter.                  ...        0 min,  0.004 sec
     gradient                   ...        0 min,  0.004 sec
 * total energy  :   -40.9393996 Eh     change       -0.7854195E-03 Eh
   gradient norm :     0.0241526 Eh/α   predicted    -0.1042519E-02 (  32.73%)
   displ. norm   :     0.2800052 α      lambda       -0.1886361E-02
   maximum displ.:     0.1466366 α      in ANC's #6, #18, #16, ...

........................................................................
.............................. CYCLE   78 ..............................
........................................................................
   1    -41.2668282 -0.412668E+02  0.156E-01    9.44       0.0  T
   2    -41.2668357 -0.754754E-05  0.953E-02    9.44       1.0  T
   3    -41.2668394 -0.363807E-05  0.870E-03    9.44       2.1  T
   4    -41.2668396 -0.176800E-06  0.245E-03    9.44       7.6  T
   5    -41.2668396 -0.662547E-08  0.103E-03    9.44      18.0  T
     SCC iter.                  ...        0 min,  0.004 sec
     gradient                   ...        0 min,  0.004 sec
 * total energy  :   -40.9398703 Eh     change       -0.4706495E-03 Eh
   gradient norm :     0.0174303 Eh/α   predicted    -0.1017130E-02 ( 116.11%)
   displ. norm   :     0.3424342 α      lambda       -0.1084082E-02
   maximum displ.:     0.1546569 α      in ANC's #15, #6, #9, ...

........................................................................
.............................. CYCLE   79 ..............................
........................................................................
   1    -41.2678222 -0.412678E+02  0.114E-01    9.35       0.0  T
   2    -41.2678318 -0.957584E-05  0.703E-02    9.36       1.0  T
   3    -41.2678365 -0.465450E-05  0.106E-02    9.37       1.8  T
   4    -41.2678367 -0.259839E-06  0.530E-03    9.37       3.5  T
   5    -41.2678368 -0.688203E-07  0.149E-03    9.37      12.4  T
   6    -41.2678368 -0.859040E-08  0.275E-04    9.37      67.4  T
     SCC iter.                  ...        0 min,  0.005 sec
     gradient                   ...        0 min,  0.004 sec
 * total energy  :   -40.9404187 Eh     change       -0.5483884E-03 Eh
   gradient norm :     0.0088181 Eh/α   predicted    -0.6056018E-03 (  10.43%)
   displ. norm   :     0.1313969 α      lambda       -0.2655047E-03
   maximum displ.:     0.0520240 α      in ANC's #2, #10, #7, ...

........................................................................
.............................. CYCLE   80 ..............................
........................................................................
   1    -41.2670199 -0.412670E+02  0.632E-02    9.40       0.0  T
   2    -41.2670208 -0.856582E-06  0.387E-02    9.40       1.0  T
   3    -41.2670212 -0.458970E-06  0.265E-03    9.40       7.0  T
   4    -41.2670213 -0.138754E-07  0.132E-03    9.40      14.1  T
     SCC iter.                  ...        0 min,  0.003 sec
     gradient                   ...        0 min,  0.004 sec
 * total energy  :   -40.9405797 Eh     change       -0.1610254E-03 Eh
   gradient norm :     0.0094374 Eh/α   predicted    -0.1350453E-03 ( -16.13%)
   displ. norm   :     0.1951967 α      lambda       -0.2979540E-03
   maximum displ.:     0.0837458 α      in ANC's #2, #1, #6, ...

........................................................................
.............................. CYCLE   81 ..............................
........................................................................
   1    -41.2687563 -0.412688E+02  0.590E-02    9.50       0.0  T
   2    -41.2687569 -0.613193E-06  0.358E-02    9.49       1.0  T
   3    -41.2687572 -0.280267E-06  0.232E-03    9.49       8.0  T
   4    -41.2687572 -0.114082E-07  0.104E-03    9.49      17.8  T
     SCC iter.                  ...        0 min,  0.004 sec
     gradient                   ...        0 min,  0.004 sec
 * total energy  :   -40.9408051 Eh     change       -0.2253756E-03 Eh
   gradient norm :     0.0068067 Eh/α   predicted    -0.1546541E-03 ( -31.38%)
   displ. norm   :     0.4425955 α      lambda       -0.4698828E-03
   maximum displ.:     0.1837236 α      in ANC's #2, #16, #7, ...

........................................................................
.............................. CYCLE   82 ..............................
........................................................................
   1    -41.2680222 -0.412680E+02  0.139E-01    9.52       0.0  T
   2    -41.2680263 -0.412233E-05  0.846E-02    9.52       1.0  T
   3    -41.2680285 -0.219897E-05  0.683E-03    9.52       2.7  T
   4    -41.2680286 -0.140027E-06  0.233E-03    9.52       8.0  T
   5    -41.2680286 -0.140153E-07  0.104E-03    9.52      17.9  T
     SCC iter.                  ...        0 min,  0.004 sec
     gradient                   ...        0 min,  0.004 sec
 * total energy  :   -40.9411180 Eh     change       -0.3128905E-03 Eh
   gradient norm :     0.0074463 Eh/α   predicted    -0.2809658E-03 ( -10.20%)
   displ. norm   :     0.3424632 α      lambda       -0.2561743E-03
   maximum displ.:     0.1400095 α      in ANC's #1, #16, #2, ...

........................................................................
.............................. CYCLE   83 ..............................
........................................................................
   1    -41.2695295 -0.412695E+02  0.902E-02    9.57       0.0  T
   2    -41.2695309 -0.135083E-05  0.547E-02    9.58       1.0  T
   3    -41.2695317 -0.847259E-06  0.384E-03    9.58       4.8  T
   4    -41.2695317 -0.343580E-07  0.228E-03    9.58       8.2  T
   5    -41.2695318 -0.169404E-07  0.527E-04    9.58      35.2  T
     SCC iter.                  ...        0 min,  0.004 sec
     gradient                   ...        0 min,  0.004 sec
 * total energy  :   -40.9412924 Eh     change       -0.1744453E-03 Eh
   gradient norm :     0.0065346 Eh/α   predicted    -0.1431128E-03 ( -17.96%)
   displ. norm   :     0.3501537 α      lambda       -0.1935635E-03
   maximum displ.:     0.1372981 α      in ANC's #7, #1, #16, ...

........................................................................
.............................. CYCLE   84 ..............................
........................................................................
   1    -41.2693608 -0.412694E+02  0.106E-01    9.62       0.0  T
   2    -41.2693641 -0.320641E-05  0.648E-02    9.63       1.0  T
   3    -41.2693661 -0.204062E-05  0.597E-03    9.63       3.1  T
   4    -41.2693662 -0.827763E-07  0.324E-03    9.63       5.7  T
   5    -41.2693662 -0.280746E-07  0.844E-04    9.63      22.0  T
   6    -41.2693662 -0.317692E-08  0.177E-04    9.63     105.0  T
     SCC iter.                  ...        0 min,  0.005 sec
     gradient                   ...        0 min,  0.004 sec
 * total energy  :   -40.9414081 Eh     change       -0.1156553E-03 Eh
   gradient norm :     0.0042873 Eh/α   predicted    -0.1086495E-03 (  -6.06%)
   displ. norm   :     0.2748099 α      lambda       -0.1610824E-03
   maximum displ.:     0.1075544 α      in ANC's #6, #1, #16, ...

........................................................................
.............................. CYCLE   85 ..............................
........................................................................
   1    -41.2700141 -0.412700E+02  0.868E-02    9.62       0.0  T
   2    -41.2700160 -0.187764E-05  0.531E-02    9.62       1.0  T
   3    -41.2700170 -0.999598E-06  0.412E-03    9.62       4.5  T
   4    -41.2700170 -0.365763E-07  0.252E-03    9.62       7.4  T
   5    -41.2700171 -0.171575E-07  0.576E-04    9.62      32.2  T
     SCC iter.                  ...        0 min,  0.004 sec
     gradient                   ...        0 min,  0.004 sec
 * total energy  :   -40.9414958 Eh     change       -0.8769689E-04 Eh
   gradient norm :     0.0055992 Eh/α   predicted    -0.8662704E-04 (  -1.22%)
   displ. norm   :     0.1389897 α      lambda       -0.7327932E-04
   maximum displ.:     0.0648880 α      in ANC's #7, #4, #16, ...

........................................................................
.............................. CYCLE   86 ..............................
........................................................................
   1    -41.2702167 -0.412702E+02  0.519E-02    9.58       0.0  T
   2    -41.2702173 -0.555183E-06  0.318E-02    9.58       1.0  T
   3    -41.2702176 -0.302661E-06  0.229E-03    9.58       8.1  T
   4    -41.2702176 -0.929459E-08  0.115E-03    9.58      16.2  T
     SCC iter.                  ...        0 min,  0.004 sec
     gradient                   ...        0 min,  0.004 sec
 * total energy  :   -40.9415508 Eh     change       -0.5504356E-04 Eh
   gradient norm :     0.0045171 Eh/α   predicted    -0.3734977E-04 ( -32.15%)
   displ. norm   :     0.2066742 α      lambda       -0.1254793E-03
   maximum displ.:     0.0967727 α      in ANC's #7, #9, #4, ...

........................................................................
.............................. CYCLE   87 ..............................
........................................................................
   1    -41.2713517 -0.412714E+02  0.843E-02    9.60       0.0  T
   2    -41.2713529 -0.114059E-05  0.517E-02    9.60       1.0  T
   3    -41.2713535 -0.625636E-06  0.304E-03    9.60       6.1  T
   4    -41.2713535 -0.131226E-07  0.123E-03    9.60      15.1  T
   5    -41.2713535 -0.885542E-09  0.338E-04    9.60      54.9  T
     SCC iter.                  ...        0 min,  0.004 sec
     gradient                   ...        0 min,  0.004 sec
 * total energy  :   -40.9416220 Eh     change       -0.7123474E-04 Eh
   gradient norm :     0.0042589 Eh/α   predicted    -0.6542224E-04 (  -8.16%)
   displ. norm   :     0.2047488 α      lambda       -0.9039332E-04
   maximum displ.:     0.1002657 α      in ANC's #7, #9, #4, ...

........................................................................
.............................. CYCLE   88 ..............................
........................................................................
   1    -41.2699206 -0.412699E+02  0.716E-02    9.55       0.0  T
   2    -41.2699214 -0.870178E-06  0.435E-02    9.55       1.0  T
   3    -41.2699219 -0.456098E-06  0.313E-03    9.55       5.9  T
   4    -41.2699219 -0.254643E-07  0.119E-03    9.55      15.6  T
   5    -41.2699219 -0.311578E-08  0.499E-04    9.55      37.2  T
     SCC iter.                  ...        0 min,  0.004 sec
     gradient                   ...        0 min,  0.004 sec
 * total energy  :   -40.9416828 Eh     change       -0.6073381E-04 Eh
   gradient norm :     0.0059754 Eh/α   predicted    -0.4709632E-04 ( -22.45%)
   displ. norm   :     0.2575547 α      lambda       -0.1422617E-03
   maximum displ.:     0.1323682 α      in ANC's #9, #7, #18, ...

........................................................................
.............................. CYCLE   89 ..............................
........................................................................
   1    -41.2700267 -0.412700E+02  0.802E-02    9.57       0.0  T
   2    -41.2700278 -0.107386E-05  0.487E-02    9.56       1.0  T
   3    -41.2700283 -0.548088E-06  0.320E-03    9.56       5.8  T
   4    -41.2700284 -0.279369E-07  0.152E-03    9.56      12.2  T
   5    -41.2700284 -0.523713E-08  0.579E-04    9.56      32.0  T
     SCC iter.                  ...        0 min,  0.004 sec
     gradient                   ...        0 min,  0.004 sec
 * total energy  :   -40.9417879 Eh     change       -0.1051594E-03 Eh
   gradient norm :     0.0061055 Eh/α   predicted    -0.7585202E-04 ( -27.87%)
   displ. norm   :     0.4631075 α      lambda       -0.2063282E-03
   maximum displ.:     0.2425319 α      in ANC's #9, #7, #5, ...

........................................................................
.............................. CYCLE   90 ..............................
........................................................................
   1    -41.2672878 -0.412673E+02  0.144E-01    9.53       0.0  T
   2    -41.2672909 -0.311991E-05  0.874E-02    9.54       1.0  T
   3    -41.2672925 -0.163161E-05  0.535E-03    9.54       3.5  T
   4    -41.2672926 -0.663483E-07  0.303E-03    9.54       6.1  T
   5    -41.2672926 -0.245683E-07  0.890E-04    9.54      20.9  T
   6    -41.2672926 -0.335818E-08  0.239E-04    9.54      77.6  T
     SCC iter.                  ...        0 min,  0.005 sec
     gradient                   ...        0 min,  0.004 sec
 * total energy  :   -40.9419070 Eh     change       -0.1190554E-03 Eh
   gradient norm :     0.0084039 Eh/α   predicted    -0.1252908E-03 (   5.24%)
   displ. norm   :     0.2677291 α      lambda       -0.1686487E-03
   maximum displ.:     0.1369206 α      in ANC's #9, #7, #4, ...

........................................................................
.............................. CYCLE   91 ..............................
........................................................................
   1    -41.2688403 -0.412688E+02  0.850E-02    9.52       0.0  T
   2    -41.2688414 -0.111004E-05  0.517E-02    9.52       1.0  T
   3    -41.2688420 -0.569285E-06  0.316E-03    9.52       5.9  T
   4    -41.2688420 -0.244743E-07  0.159E-03    9.52      11.6  T
   5    -41.2688420 -0.541944E-08  0.553E-04    9.52      33.6  T
     SCC iter.                  ...        0 min,  0.004 sec
     gradient                   ...        0 min,  0.004 sec
 * total energy  :   -40.9420242 Eh     change       -0.1172351E-03 Eh
   gradient norm :     0.0071760 Eh/α   predicted    -0.9037081E-04 ( -22.91%)
   displ. norm   :     0.3851677 α      lambda       -0.1878386E-03
   maximum displ.:     0.1855198 α      in ANC's #7, #9, #4, ...

........................................................................
.............................. CYCLE   92 ..............................
........................................................................
   1    -41.2690216 -0.412690E+02  0.127E-01    9.48       0.0  T
   2    -41.2690234 -0.175909E-05  0.772E-02    9.48       1.0  T
   3    -41.2690244 -0.106339E-05  0.403E-03    9.49       4.6  T
   4    -41.2690244 -0.253921E-07  0.229E-03    9.49       8.1  T
   5    -41.2690245 -0.113537E-07  0.508E-04    9.49      36.5  T
     SCC iter.                  ...        0 min,  0.004 sec
     gradient                   ...        0 min,  0.004 sec
 * total energy  :   -40.9421751 Eh     change       -0.1508387E-03 Eh
   gradient norm :     0.0074612 Eh/α   predicted    -0.1078538E-03 ( -28.50%)
   displ. norm   :     0.4286062 α      lambda       -0.2472418E-03
   maximum displ.:     0.2040243 α      in ANC's #9, #7, #4, ...
 * RMSD in coord.:     1.3583651 α      energy gain  -0.8244459E-02 Eh

generating ANC from model Hessian ...
Using Lindh-Hessian (1995)
 Shifting diagonal of input Hessian by   5.837951157705214E-003
 Lowest  eigenvalues of input Hessian
    0.005000    0.005810    0.005825    0.005834   -0.000000   -0.000000
   -0.000000   -0.000000   -0.000000   -0.000000   -0.000000    0.000000
    0.000000    0.000000    0.000000    0.000000    0.000000    0.000000
 Highest eigenvalues
    1.262296    1.265772    1.480748    1.482501    1.496164    1.504097
 

........................................................................
.............................. CYCLE   93 ..............................
........................................................................
   1    -41.2709926 -0.412710E+02  0.143E-01    9.44       0.0  T
   2    -41.2709953 -0.261689E-05  0.867E-02    9.45       1.0  T
   3    -41.2709965 -0.125539E-05  0.476E-03    9.46       3.9  T
   4    -41.2709966 -0.454972E-07  0.262E-03    9.46       7.1  T
   5    -41.2709966 -0.134809E-07  0.765E-04    9.46      24.3  T
   6    -41.2709966 -0.212890E-08  0.200E-04    9.46      92.8  T
     SCC iter.                  ...        0 min,  0.005 sec
     gradient                   ...        0 min,  0.004 sec
 * total energy  :   -40.9423428 Eh     change       -0.1676927E-03 Eh
   gradient norm :     0.0056567 Eh/α   predicted     0.0000000E+00 (-100.00%)
   displ. norm   :     0.1214191 α      lambda       -0.1527693E-03
   maximum displ.:     0.0633244 α      in ANC's #14, #9, #1, ...

........................................................................
.............................. CYCLE   94 ..............................
........................................................................
   1    -41.2712127 -0.412712E+02  0.688E-02    9.50       0.0  T
   2    -41.2712137 -0.984536E-06  0.421E-02    9.50       1.0  T
   3    -41.2712142 -0.516908E-06  0.310E-03    9.50       6.0  T
   4    -41.2712142 -0.192934E-07  0.145E-03    9.50      12.8  T
   5    -41.2712142 -0.366394E-08  0.451E-04    9.50      41.2  T
     SCC iter.                  ...        0 min,  0.004 sec
     gradient                   ...        0 min,  0.004 sec
 * total energy  :   -40.9424673 Eh     change       -0.1245929E-03 Eh
   gradient norm :     0.0028497 Eh/α   predicted    -0.7751450E-04 ( -37.79%)
   displ. norm   :     0.1283906 α      lambda       -0.1138462E-03
   maximum displ.:     0.0662215 α      in ANC's #14, #9, #15, ...

........................................................................
.............................. CYCLE   95 ..............................
........................................................................
   1    -41.2712710 -0.412713E+02  0.708E-02    9.53       0.0  T
   2    -41.2712719 -0.976706E-06  0.433E-02    9.53       1.0  T
   3    -41.2712724 -0.479525E-06  0.305E-03    9.54       6.1  T
   4    -41.2712724 -0.204103E-07  0.138E-03    9.54      13.5  T
   5    -41.2712724 -0.314505E-08  0.454E-04    9.54      40.9  T
   6    -41.2712724 -0.762682E-09  0.102E-04    9.54     181.5  T
     SCC iter.                  ...        0 min,  0.005 sec
     gradient                   ...        0 min,  0.004 sec
 * total energy  :   -40.9425631 Eh     change       -0.9574479E-04 Eh
   gradient norm :     0.0016141 Eh/α   predicted    -0.5786442E-04 ( -39.56%)
   displ. norm   :     0.4216358 α      lambda       -0.1808358E-03
   maximum displ.:     0.2165624 α      in ANC's #14, #9, #15, ...

........................................................................
.............................. CYCLE   96 ..............................
........................................................................
   1    -41.2694265 -0.412694E+02  0.230E-01    9.58       0.0  T
   2    -41.2694349 -0.843934E-05  0.140E-01    9.58       1.0  T
   3    -41.2694396 -0.468674E-05  0.914E-03    9.59       2.0  T
   4    -41.2694398 -0.163015E-06  0.422E-03    9.59       4.4  T
   5    -41.2694398 -0.321505E-07  0.130E-03    9.59      14.3  T
   6    -41.2694398 -0.709301E-08  0.330E-04    9.59      56.2  T
   7    -41.2694398 -0.267100E-09  0.834E-05    9.59     222.6  T
     SCC iter.                  ...        0 min,  0.006 sec
     gradient                   ...        0 min,  0.004 sec
 * total energy  :   -40.9427260 Eh     change       -0.1628930E-03 Eh
   gradient norm :     0.0083638 Eh/α   predicted    -0.9756345E-04 ( -40.11%)
   displ. norm   :     0.1566424 α      lambda       -0.1150835E-03
   maximum displ.:     0.0787831 α      in ANC's #14, #9, #15, ...

........................................................................
.............................. CYCLE   97 ..............................
........................................................................
   1    -41.2700174 -0.412700E+02  0.776E-02    9.61       0.0  T
   2    -41.2700182 -0.735615E-06  0.474E-02    9.62       1.0  T
   3    -41.2700187 -0.502272E-06  0.280E-03    9.62       6.6  T
   4    -41.2700187 -0.147379E-07  0.119E-03    9.62      15.6  T
     SCC iter.                  ...        0 min,  0.004 sec
     gradient                   ...        0 min,  0.004 sec
 * total energy  :   -40.9428310 Eh     change       -0.1050601E-03 Eh
   gradient norm :     0.0077055 Eh/α   predicted    -0.5895460E-04 ( -43.88%)
   displ. norm   :     0.4982349 α      lambda       -0.4016435E-03
   maximum displ.:     0.2669148 α      in ANC's #14, #9, #15, ...

........................................................................
.............................. CYCLE   98 ..............................
........................................................................
   1    -41.2704187 -0.412704E+02  0.246E-01    9.66       0.0  T
   2    -41.2704256 -0.688849E-05  0.150E-01    9.67       1.0  T
   3    -41.2704305 -0.485849E-05  0.847E-03    9.68       2.2  T
   4    -41.2704306 -0.123398E-06  0.304E-03    9.67       6.1  T
   5    -41.2704306 -0.249527E-07  0.926E-04    9.67      20.1  T
   6    -41.2704306 -0.316744E-08  0.302E-04    9.68      61.6  T
     SCC iter.                  ...        0 min,  0.005 sec
     gradient                   ...        0 min,  0.004 sec
 * total energy  :   -40.9431524 Eh     change       -0.3213866E-03 Eh
   gradient norm :     0.0054337 Eh/α   predicted    -0.2506741E-03 ( -22.00%)
   displ. norm   :     0.5059825 α      lambda       -0.3587764E-03
   maximum displ.:     0.2508788 α      in ANC's #14, #9, #6, ...

........................................................................
.............................. CYCLE   99 ..............................
........................................................................
   1    -41.2705941 -0.412706E+02  0.238E-01    9.66       0.0  T
   2    -41.2706006 -0.656274E-05  0.146E-01    9.67       1.0  T
   3    -41.2706051 -0.443997E-05  0.818E-03    9.68       2.3  T
   4    -41.2706052 -0.106770E-06  0.357E-03    9.68       5.2  T
   5    -41.2706052 -0.299829E-07  0.961E-04    9.68      19.3  T
   6    -41.2706052 -0.363892E-08  0.318E-04    9.68      58.4  T
     SCC iter.                  ...        0 min,  0.005 sec
     gradient                   ...        0 min,  0.004 sec
 * total energy  :   -40.9434313 Eh     change       -0.2788792E-03 Eh
   gradient norm :     0.0051310 Eh/α   predicted    -0.2253160E-03 ( -19.21%)
   displ. norm   :     0.5120074 α      lambda       -0.3064834E-03
   maximum displ.:     0.2419456 α      in ANC's #14, #9, #6, ...

........................................................................
.............................. CYCLE  100 ..............................
........................................................................
   1    -41.2700688 -0.412701E+02  0.235E-01    9.69       0.0  T
   2    -41.2700757 -0.684219E-05  0.144E-01    9.70       1.0  T
   3    -41.2700801 -0.440702E-05  0.807E-03    9.71       2.3  T
   4    -41.2700802 -0.887939E-07  0.333E-03    9.71       5.6  T
   5    -41.2700802 -0.201524E-07  0.920E-04    9.71      20.2  T
   6    -41.2700802 -0.344493E-08  0.301E-04    9.71      61.7  T
     SCC iter.                  ...        0 min,  0.005 sec
     gradient                   ...        0 min,  0.004 sec
 * total energy  :   -40.9436858 Eh     change       -0.2545373E-03 Eh
   gradient norm :     0.0075977 Eh/α   predicted    -0.1934146E-03 ( -24.01%)
   displ. norm   :     0.5567803 α      lambda       -0.5407144E-03
   maximum displ.:     0.2329641 α      in ANC's #6, #9, #1, ...

........................................................................
.............................. CYCLE  101 ..............................
........................................................................
   1    -41.2778554 -0.412779E+02  0.219E-01    9.82       0.0  T
   2    -41.2778649 -0.953276E-05  0.135E-01    9.83       1.0  T
   3    -41.2778703 -0.543096E-05  0.968E-03    9.84       1.9  T
   4    -41.2778705 -0.179042E-06  0.398E-03    9.83       4.7  T
   5    -41.2778705 -0.235159E-07  0.128E-03    9.83      14.5  T
   6    -41.2778705 -0.675127E-08  0.320E-04    9.83      57.9  T
     SCC iter.                  ...        0 min,  0.005 sec
     gradient                   ...        0 min,  0.004 sec
 * total energy  :   -40.9436605 Eh     change        0.2536630E-04 Eh
   gradient norm :     0.0184475 Eh/α   predicted    -0.3541713E-03 (*******%)
   displ. norm   :     0.4702475 α      lambda       -0.9876047E-03
   maximum displ.:     0.2295280 α      in ANC's #14, #9, #15, ...

........................................................................
.............................. CYCLE  102 ..............................
........................................................................
   1    -41.2699930 -0.412700E+02  0.239E-01    9.74       0.0  T
   2    -41.2700014 -0.836708E-05  0.147E-01    9.75       1.0  T
   3    -41.2700063 -0.486133E-05  0.885E-03    9.76       2.1  T
   4    -41.2700064 -0.129771E-06  0.368E-03    9.75       5.1  T
   5    -41.2700064 -0.204204E-07  0.113E-03    9.75      16.4  T
   6    -41.2700064 -0.504535E-08  0.313E-04    9.75      59.3  T
     SCC iter.                  ...        0 min,  0.005 sec
     gradient                   ...        0 min,  0.004 sec
 * total energy  :   -40.9442987 Eh     change       -0.6381966E-03 Eh
   gradient norm :     0.0094798 Eh/α   predicted    -0.6029988E-03 (  -5.52%)
   displ. norm   :     0.5948335 α      lambda       -0.3624579E-03
   maximum displ.:     0.2683403 α      in ANC's #9, #14, #6, ...

........................................................................
.............................. CYCLE  103 ..............................
........................................................................
   1    -41.2656072 -0.412656E+02  0.251E-01    9.69       0.0  T
   2    -41.2656164 -0.919916E-05  0.154E-01    9.71       1.0  T
   3    -41.2656217 -0.533159E-05  0.926E-03    9.72       2.0  T
   4    -41.2656218 -0.151151E-06  0.347E-03    9.72       5.3  T
   5    -41.2656219 -0.185635E-07  0.121E-03    9.71      15.3  T
   6    -41.2656219 -0.557212E-08  0.320E-04    9.71      58.1  T
     SCC iter.                  ...        0 min,  0.005 sec
     gradient                   ...        0 min,  0.004 sec
 * total energy  :   -40.9445049 Eh     change       -0.2062161E-03 Eh
   gradient norm :     0.0141282 Eh/α   predicted    -0.2453549E-03 (  18.98%)
   displ. norm   :     0.2611191 α      lambda       -0.7320875E-03
   maximum displ.:     0.1348751 α      in ANC's #1, #21, #6, ...

........................................................................
.............................. CYCLE  104 ..............................
........................................................................
   1    -41.2690980 -0.412691E+02  0.119E-01    9.80       0.0  T
   2    -41.2691079 -0.989838E-05  0.724E-02    9.81       1.0  T
   3    -41.2691108 -0.292478E-05  0.107E-02    9.82       1.7  T
   4    -41.2691111 -0.337587E-06  0.343E-03    9.81       5.4  T
   5    -41.2691112 -0.289227E-07  0.143E-03    9.81      13.0  T
   6    -41.2691112 -0.765856E-08  0.242E-04    9.81      76.8  T
     SCC iter.                  ...        0 min,  0.005 sec
     gradient                   ...        0 min,  0.004 sec
 * total energy  :   -40.9448464 Eh     change       -0.3415383E-03 Eh
   gradient norm :     0.0109391 Eh/α   predicted    -0.3910041E-03 (  14.48%)
   displ. norm   :     0.4071423 α      lambda       -0.5663749E-03
   maximum displ.:     0.1839587 α      in ANC's #6, #1, #9, ...

........................................................................
.............................. CYCLE  105 ..............................
........................................................................
   1    -41.2702060 -0.412702E+02  0.167E-01    9.80       0.0  T
   2    -41.2702142 -0.825694E-05  0.103E-01    9.81       1.0  T
   3    -41.2702175 -0.322242E-05  0.792E-03    9.81       2.3  T
   4    -41.2702176 -0.109852E-06  0.391E-03    9.81       4.7  T
   5    -41.2702176 -0.203216E-07  0.862E-04    9.81      21.6  T
   6    -41.2702176 -0.290408E-08  0.201E-04    9.81      92.2  T
     SCC iter.                  ...        0 min,  0.005 sec
     gradient                   ...        0 min,  0.004 sec
 * total energy  :   -40.9451986 Eh     change       -0.3522166E-03 Eh
   gradient norm :     0.0088617 Eh/α   predicted    -0.3301349E-03 (  -6.27%)
   displ. norm   :     0.5395346 α      lambda       -0.4717980E-03
   maximum displ.:     0.2676317 α      in ANC's #6, #9, #1, ...

........................................................................
.............................. CYCLE  106 ..............................
........................................................................
   1    -41.2682352 -0.412682E+02  0.189E-01    9.65       0.0  T
   2    -41.2682411 -0.588996E-05  0.116E-01    9.66       1.0  T
   3    -41.2682445 -0.342656E-05  0.760E-03    9.67       2.4  T
   4    -41.2682446 -0.107117E-06  0.276E-03    9.67       6.7  T
   5    -41.2682446 -0.137621E-07  0.105E-03    9.67      17.7  T
     SCC iter.                  ...        0 min,  0.004 sec
     gradient                   ...        0 min,  0.004 sec
 * total energy  :   -40.9455481 Eh     change       -0.3494426E-03 Eh
   gradient norm :     0.0108875 Eh/α   predicted    -0.3045763E-03 ( -12.84%)
   displ. norm   :     0.5668129 α      lambda       -0.5869207E-03
   maximum displ.:     0.3027330 α      in ANC's #6, #1, #9, ...

........................................................................
.............................. CYCLE  107 ..............................
........................................................................
   1    -41.2704233 -0.412704E+02  0.177E-01    9.69       0.0  T
   2    -41.2704297 -0.638738E-05  0.109E-01    9.70       1.0  T
   3    -41.2704326 -0.286490E-05  0.685E-03    9.71       2.7  T
   4    -41.2704326 -0.742768E-07  0.367E-03    9.71       5.1  T
   5    -41.2704327 -0.134915E-07  0.752E-04    9.71      24.7  T
   6    -41.2704327 -0.172186E-08  0.257E-04    9.71      72.3  T
     SCC iter.                  ...        0 min,  0.005 sec
     gradient                   ...        0 min,  0.004 sec
 * total energy  :   -40.9458878 Eh     change       -0.3396844E-03 Eh
   gradient norm :     0.0114621 Eh/α   predicted    -0.3877423E-03 (  14.15%)
   displ. norm   :     0.4947845 α      lambda       -0.6179612E-03
   maximum displ.:     0.2760182 α      in ANC's #6, #9, #1, ...

........................................................................
.............................. CYCLE  108 ..............................
........................................................................
   1    -41.2733015 -0.412733E+02  0.158E-01    9.64       0.0  T
   2    -41.2733070 -0.541203E-05  0.976E-02    9.65       1.0  T
   3    -41.2733099 -0.289870E-05  0.690E-03    9.66       2.7  T
   4    -41.2733100 -0.101824E-06  0.341E-03    9.66       5.4  T
   5    -41.2733100 -0.198026E-07  0.104E-03    9.66      17.8  T
   6    -41.2733100 -0.407603E-08  0.278E-04    9.66      66.9  T
     SCC iter.                  ...        0 min,  0.005 sec
     gradient                   ...        0 min,  0.004 sec
 * total energy  :   -40.9462528 Eh     change       -0.3649940E-03 Eh
   gradient norm :     0.0072081 Eh/α   predicted    -0.3846241E-03 (   5.38%)
   displ. norm   :     0.6895984 α      lambda       -0.7045669E-03
   maximum displ.:     0.3613692 α      in ANC's #6, #9, #1, ...

........................................................................
.............................. CYCLE  109 ..............................
........................................................................
   1    -41.2656688 -0.412657E+02  0.269E-01    9.63       0.0  T
   2    -41.2656900 -0.211544E-04  0.167E-01    9.65       1.0  T
   3    -41.2657021 -0.121089E-04  0.144E-02    9.68       1.3  T
   4    -41.2657026 -0.495000E-06  0.493E-03    9.67       3.8  T
   5    -41.2657026 -0.427845E-07  0.205E-03    9.67       9.1  T
   6    -41.2657026 -0.166812E-07  0.448E-04    9.67      41.4  T
     SCC iter.                  ...        0 min,  0.005 sec
     gradient                   ...        0 min,  0.004 sec
 * total energy  :   -40.9465056 Eh     change       -0.2528683E-03 Eh
   gradient norm :     0.0152958 Eh/α   predicted    -0.5198115E-03 ( 105.57%)
   displ. norm   :     0.2515548 α      lambda       -0.6999923E-03
   maximum displ.:     0.1484318 α      in ANC's #6, #8, #1, ...

........................................................................
.............................. CYCLE  110 ..............................
........................................................................
   1    -41.2718102 -0.412718E+02  0.111E-01    9.75       0.0  T
   2    -41.2718221 -0.119157E-04  0.680E-02    9.77       1.0  T
   3    -41.2718277 -0.560573E-05  0.129E-02    9.78       1.4  T
   4    -41.2718283 -0.525565E-06  0.479E-03    9.78       3.9  T
   5    -41.2718283 -0.607738E-07  0.195E-03    9.78       9.5  T
   6    -41.2718283 -0.158987E-07  0.243E-04    9.78      76.3  T
     SCC iter.                  ...        0 min,  0.005 sec
     gradient                   ...        0 min,  0.004 sec
 * total energy  :   -40.9466610 Eh     change       -0.1553412E-03 Eh
   gradient norm :     0.0154318 Eh/α   predicted    -0.3721466E-03 ( 139.57%)
   displ. norm   :     0.4012774 α      lambda       -0.1011048E-02
   maximum displ.:     0.1914239 α      in ANC's #6, #15, #21, ...

........................................................................
.............................. CYCLE  111 ..............................
........................................................................
   1    -41.2751945 -0.412752E+02  0.152E-01    9.66       0.0  T
   2    -41.2752047 -0.101898E-04  0.936E-02    9.65       1.0  T
   3    -41.2752107 -0.604627E-05  0.113E-02    9.65       1.6  T
   4    -41.2752110 -0.273586E-06  0.652E-03    9.65       2.8  T
   5    -41.2752111 -0.103612E-06  0.144E-03    9.65      12.9  T
   6    -41.2752111 -0.890950E-08  0.373E-04    9.65      49.8  T
     SCC iter.                  ...        0 min,  0.005 sec
     gradient                   ...        0 min,  0.004 sec
 * total energy  :   -40.9468773 Eh     change       -0.2163193E-03 Eh
   gradient norm :     0.0136557 Eh/α   predicted    -0.5869260E-03 ( 171.32%)
   displ. norm   :     0.3537470 α      lambda       -0.7324633E-03
   maximum displ.:     0.2189394 α      in ANC's #6, #9, #3, ...

........................................................................
.............................. CYCLE  112 ..............................
........................................................................
   1    -41.2707803 -0.412708E+02  0.129E-01    9.67       0.0  T
   2    -41.2707869 -0.660450E-05  0.796E-02    9.68       1.0  T
   3    -41.2707907 -0.374998E-05  0.821E-03    9.69       2.3  T
   4    -41.2707908 -0.146271E-06  0.429E-03    9.69       4.3  T
   5    -41.2707908 -0.414310E-07  0.130E-03    9.69      14.3  T
   6    -41.2707909 -0.612783E-08  0.244E-04    9.69      76.1  T
     SCC iter.                  ...        0 min,  0.005 sec
     gradient                   ...        0 min,  0.004 sec
 * total energy  :   -40.9473214 Eh     change       -0.4440768E-03 Eh
   gradient norm :     0.0069698 Eh/α   predicted    -0.4120635E-03 (  -7.21%)
   displ. norm   :     0.4432994 α      lambda       -0.3656900E-03
   maximum displ.:     0.2714979 α      in ANC's #6, #3, #21, ...

........................................................................
.............................. CYCLE  113 ..............................
........................................................................
   1    -41.2685239 -0.412685E+02  0.161E-01    9.76       0.0  T
   2    -41.2685339 -0.995793E-05  0.100E-01    9.78       1.0  T
   3    -41.2685387 -0.481163E-05  0.991E-03    9.79       1.9  T
   4    -41.2685390 -0.302119E-06  0.323E-03    9.79       5.8  T
   5    -41.2685390 -0.170653E-07  0.148E-03    9.78      12.6  T
   6    -41.2685390 -0.794396E-08  0.283E-04    9.79      65.6  T
     SCC iter.                  ...        0 min,  0.005 sec
     gradient                   ...        0 min,  0.004 sec
 * total energy  :   -40.9475518 Eh     change       -0.2304508E-03 Eh
   gradient norm :     0.0101637 Eh/α   predicted    -0.2187787E-03 (  -5.06%)
   displ. norm   :     0.4413764 α      lambda       -0.6130150E-03
   maximum displ.:     0.2616416 α      in ANC's #6, #3, #21, ...

........................................................................
.............................. CYCLE  114 ..............................
........................................................................
   1    -41.2721851 -0.412722E+02  0.160E-01    9.92       0.0  T
   2    -41.2722032 -0.180832E-04  0.988E-02    9.94       1.0  T
   3    -41.2722110 -0.776764E-05  0.149E-02    9.96       1.2  T
   4    -41.2722117 -0.738721E-06  0.470E-03    9.95       4.0  T
   5    -41.2722117 -0.458053E-07  0.220E-03    9.95       8.4  T
   6    -41.2722118 -0.189869E-07  0.321E-04    9.95      57.9  T
     SCC iter.                  ...        0 min,  0.005 sec
     gradient                   ...        0 min,  0.004 sec
 * total energy  :   -40.9478381 Eh     change       -0.2862284E-03 Eh
   gradient norm :     0.0129760 Eh/α   predicted    -0.3662218E-03 (  27.95%)
   displ. norm   :     0.4874417 α      lambda       -0.5594965E-03
   maximum displ.:     0.3088294 α      in ANC's #6, #3, #21, ...

........................................................................
.............................. CYCLE  115 ..............................
........................................................................
   1    -41.2711759 -0.412712E+02  0.155E-01    9.96       0.0  T
   2    -41.2711801 -0.413319E-05  0.959E-02    9.97       1.0  T
   3    -41.2711822 -0.210717E-05  0.523E-03    9.97       3.6  T
   4    -41.2711822 -0.366660E-07  0.289E-03    9.97       6.4  T
   5    -41.2711822 -0.384803E-08  0.397E-04    9.97      46.7  T
     SCC iter.                  ...        0 min,  0.004 sec
     gradient                   ...        0 min,  0.004 sec
 * total energy  :   -40.9482412 Eh     change       -0.4031975E-03 Eh
   gradient norm :     0.0080722 Eh/α   predicted    -0.3462177E-03 ( -14.13%)
   displ. norm   :     0.5375301 α      lambda       -0.4806375E-03
   maximum displ.:     0.3239967 α      in ANC's #6, #3, #21, ...

........................................................................
.............................. CYCLE  116 ..............................
........................................................................
   1    -41.2710440 -0.412710E+02  0.183E-01   10.07       0.0  T
   2    -41.2710528 -0.872580E-05  0.113E-01   10.08       1.0  T
   3    -41.2710563 -0.353944E-05  0.745E-03   10.08       2.5  T
   4    -41.2710564 -0.142105E-06  0.352E-03   10.08       5.3  T
   5    -41.2710565 -0.143951E-07  0.986E-04   10.08      18.8  T
   6    -41.2710565 -0.171391E-08  0.147E-04   10.08     126.4  T
     SCC iter.                  ...        0 min,  0.005 sec
     gradient                   ...        0 min,  0.004 sec
 * total energy  :   -40.9485168 Eh     change       -0.2755968E-03 Eh
   gradient norm :     0.0087098 Eh/α   predicted    -0.3097569E-03 (  12.39%)
   displ. norm   :     0.4212722 α      lambda       -0.3638089E-03
   maximum displ.:     0.2465129 α      in ANC's #6, #3, #4, ...

........................................................................
.............................. CYCLE  117 ..............................
........................................................................
   1    -41.2720575 -0.412721E+02  0.133E-01   10.18       0.0  T
   2    -41.2720613 -0.381289E-05  0.820E-02   10.17       1.0  T
   3    -41.2720629 -0.157508E-05  0.511E-03   10.17       3.6  T
   4    -41.2720629 -0.426608E-07  0.279E-03   10.17       6.6  T
   5    -41.2720629 -0.793075E-08  0.556E-04   10.17      33.4  T
     SCC iter.                  ...        0 min,  0.004 sec
     gradient                   ...        0 min,  0.004 sec
 * total energy  :   -40.9486848 Eh     change       -0.1679971E-03 Eh
   gradient norm :     0.0091668 Eh/α   predicted    -0.2141890E-03 (  27.50%)
   displ. norm   :     0.6326420 α      lambda       -0.5480702E-03
   maximum displ.:     0.4150544 α      in ANC's #6, #3, #21, ...

........................................................................
.............................. CYCLE  118 ..............................
........................................................................
   1    -41.2695851 -0.412696E+02  0.214E-01   10.16       0.0  T
   2    -41.2695987 -0.136729E-04  0.133E-01   10.18       1.0  T
   3    -41.2696063 -0.750908E-05  0.108E-02   10.20       1.7  T
   4    -41.2696065 -0.247573E-06  0.517E-03   10.19       3.6  T
   5    -41.2696065 -0.449169E-07  0.155E-03   10.19      12.0  T
   6    -41.2696066 -0.936424E-08  0.359E-04   10.19      51.7  T
     SCC iter.                  ...        0 min,  0.005 sec
     gradient                   ...        0 min,  0.004 sec
 * total energy  :   -40.9487878 Eh     change       -0.1029854E-03 Eh
   gradient norm :     0.0130662 Eh/α   predicted    -0.3837149E-03 ( 272.59%)
   displ. norm   :     0.2045946 α      lambda       -0.5078761E-03
   maximum displ.:     0.0940178 α      in ANC's #9, #1, #5, ...

........................................................................
.............................. CYCLE  119 ..............................
........................................................................
   1    -41.2755493 -0.412755E+02  0.777E-02   10.30       0.0  T
   2    -41.2755530 -0.377935E-05  0.469E-02   10.31       1.0  T
   3    -41.2755540 -0.941611E-06  0.605E-03   10.31       3.1  T
   4    -41.2755541 -0.139605E-06  0.176E-03   10.31      10.6  T
   5    -41.2755541 -0.752714E-08  0.893E-04   10.31      20.8  T
     SCC iter.                  ...        0 min,  0.004 sec
     gradient                   ...        0 min,  0.004 sec
 * total energy  :   -40.9489602 Eh     change       -0.1723224E-03 Eh
   gradient norm :     0.0089522 Eh/α   predicted    -0.2645693E-03 (  53.53%)
   displ. norm   :     0.3265426 α      lambda       -0.3610036E-03
   maximum displ.:     0.1856335 α      in ANC's #6, #3, #4, ...

........................................................................
.............................. CYCLE  120 ..............................
........................................................................
   1    -41.2710018 -0.412710E+02  0.124E-01   10.34       0.0  T
   2    -41.2710056 -0.380757E-05  0.762E-02   10.33       1.0  T
   3    -41.2710073 -0.163830E-05  0.550E-03   10.33       3.4  T
   4    -41.2710073 -0.662177E-07  0.273E-03   10.33       6.8  T
   5    -41.2710074 -0.107379E-07  0.821E-04   10.33      22.6  T
     SCC iter.                  ...        0 min,  0.004 sec
     gradient                   ...        0 min,  0.004 sec
 * total energy  :   -40.9490182 Eh     change       -0.5800265E-04 Eh
   gradient norm :     0.0099390 Eh/α   predicted    -0.1997511E-03 ( 244.38%)
   displ. norm   :     0.1983599 α      lambda       -0.2514491E-03
   maximum displ.:     0.1123795 α      in ANC's #6, #3, #4, ...
 * RMSD in coord.:     1.7015116 α      energy gain  -0.6843096E-02 Eh

generating ANC from model Hessian ...
Using Lindh-Hessian (1995)
 Shifting diagonal of input Hessian by   5.033463058365411E-003
 Lowest  eigenvalues of input Hessian
    0.005000    0.005019    0.005023   -0.000000   -0.000000   -0.000000
   -0.000000   -0.000000   -0.000000   -0.000000   -0.000000   -0.000000
    0.000000    0.000000    0.000000    0.000000    0.000000    0.000000
 Highest eigenvalues
    1.262504    1.268418    1.442309    1.490190    1.491995    1.501126
 

........................................................................
.............................. CYCLE  121 ..............................
........................................................................
   1    -41.2728633 -0.412729E+02  0.661E-02   10.34       0.0  T
   2    -41.2728648 -0.148018E-05  0.409E-02   10.35       1.0  T
   3    -41.2728654 -0.599919E-06  0.342E-03   10.35       5.4  T
   4    -41.2728654 -0.229057E-07  0.173E-03   10.35      10.8  T
   5    -41.2728654 -0.450502E-08  0.448E-04   10.35      41.5  T
   6    -41.2728654 -0.721698E-09  0.109E-04   10.35     169.7  T
     SCC iter.                  ...        0 min,  0.005 sec
     gradient                   ...        0 min,  0.005 sec
 * total energy  :   -40.9491498 Eh     change       -0.1316932E-03 Eh
   gradient norm :     0.0049910 Eh/α   predicted     0.0000000E+00 (-100.00%)
   displ. norm   :     0.0931028 α      lambda       -0.1071976E-03
   maximum displ.:     0.0431515 α      in ANC's #13, #3, #16, ...

........................................................................
.............................. CYCLE  122 ..............................
........................................................................
   1    -41.2733193 -0.412733E+02  0.480E-02   10.34       0.0  T
   2    -41.2733197 -0.420408E-06  0.295E-02   10.34       1.0  T
   3    -41.2733200 -0.227976E-06  0.186E-03   10.34      10.0  T
   4    -41.2733200 -0.373271E-08  0.104E-03   10.34      17.8  T
     SCC iter.                  ...        0 min,  0.003 sec
     gradient                   ...        0 min,  0.004 sec
 * total energy  :   -40.9492214 Eh     change       -0.7159852E-04 Eh
   gradient norm :     0.0024339 Eh/α   predicted    -0.5406842E-04 ( -24.48%)
   displ. norm   :     0.0871391 α      lambda       -0.7498598E-04
   maximum displ.:     0.0344132 α      in ANC's #16, #3, #20, ...

........................................................................
.............................. CYCLE  123 ..............................
........................................................................
   1    -41.2737160 -0.412737E+02  0.437E-02   10.32       0.0  T
   2    -41.2737163 -0.329552E-06  0.266E-02   10.32       1.0  T
   3    -41.2737165 -0.153257E-06  0.165E-03   10.32      11.2  T
   4    -41.2737165 -0.399768E-08  0.959E-04   10.32      19.4  T
   5    -41.2737165 -0.149755E-08  0.165E-04   10.32     112.3  T
     SCC iter.                  ...        0 min,  0.004 sec
     gradient                   ...        0 min,  0.005 sec
 * total energy  :   -40.9492739 Eh     change       -0.5247326E-04 Eh
   gradient norm :     0.0016653 Eh/α   predicted    -0.3777809E-04 ( -28.01%)
   displ. norm   :     0.2201602 α      lambda       -0.6954595E-04
   maximum displ.:     0.0868651 α      in ANC's #3, #13, #16, ...

........................................................................
.............................. CYCLE  124 ..............................
........................................................................
   1    -41.2734042 -0.412734E+02  0.107E-01   10.28       0.0  T
   2    -41.2734058 -0.165875E-05  0.657E-02   10.28       1.0  T
   3    -41.2734069 -0.102933E-05  0.389E-03   10.29       4.8  T
   4    -41.2734069 -0.182277E-07  0.202E-03   10.29       9.2  T
   5    -41.2734069 -0.653402E-08  0.396E-04   10.28      46.9  T
   6    -41.2734069 -0.690122E-09  0.154E-04   10.28     120.7  T
     SCC iter.                  ...        0 min,  0.005 sec
     gradient                   ...        0 min,  0.005 sec
 * total energy  :   -40.9493459 Eh     change       -0.7195095E-04 Eh
   gradient norm :     0.0044749 Eh/α   predicted    -0.3552294E-04 ( -50.63%)
   displ. norm   :     0.1715016 α      lambda       -0.7042322E-04
   maximum displ.:     0.0709895 α      in ANC's #3, #13, #16, ...

........................................................................
.............................. CYCLE  125 ..............................
........................................................................
   1    -41.2730958 -0.412731E+02  0.798E-02   10.28       0.0  T
   2    -41.2730967 -0.830030E-06  0.490E-02   10.28       1.0  T
   3    -41.2730971 -0.493764E-06  0.272E-03   10.28       6.8  T
   4    -41.2730972 -0.965841E-08  0.119E-03   10.28      15.6  T
     SCC iter.                  ...        0 min,  0.003 sec
     gradient                   ...        0 min,  0.004 sec
 * total energy  :   -40.9494104 Eh     change       -0.6451529E-04 Eh
   gradient norm :     0.0042804 Eh/α   predicted    -0.3624871E-04 ( -43.81%)
   displ. norm   :     0.4873667 α      lambda       -0.1970877E-03
   maximum displ.:     0.2044270 α      in ANC's #3, #13, #2, ...

........................................................................
.............................. CYCLE  126 ..............................
........................................................................
   1    -41.2715459 -0.412715E+02  0.223E-01   10.26       0.0  T
   2    -41.2715523 -0.635698E-05  0.137E-01   10.26       1.0  T
   3    -41.2715559 -0.357123E-05  0.729E-03   10.27       2.5  T
   4    -41.2715559 -0.691141E-07  0.366E-03   10.26       5.1  T
   5    -41.2715560 -0.144987E-07  0.806E-04   10.26      23.1  T
   6    -41.2715560 -0.265710E-08  0.254E-04   10.26      73.2  T
     SCC iter.                  ...        0 min,  0.005 sec
     gradient                   ...        0 min,  0.004 sec
 * total energy  :   -40.9495605 Eh     change       -0.1501036E-03 Eh
   gradient norm :     0.0058122 Eh/α   predicted    -0.1219515E-03 ( -18.76%)
   displ. norm   :     0.3838079 α      lambda       -0.1459750E-03
   maximum displ.:     0.1743441 α      in ANC's #3, #2, #8, ...

........................................................................
.............................. CYCLE  127 ..............................
........................................................................
   1    -41.2710341 -0.412710E+02  0.158E-01   10.26       0.0  T
   2    -41.2710373 -0.311948E-05  0.965E-02   10.26       1.0  T
   3    -41.2710389 -0.160786E-05  0.515E-03   10.26       3.6  T
   4    -41.2710389 -0.437357E-07  0.266E-03   10.26       7.0  T
   5    -41.2710389 -0.889513E-08  0.643E-04   10.26      28.9  T
     SCC iter.                  ...        0 min,  0.004 sec
     gradient                   ...        0 min,  0.004 sec
 * total energy  :   -40.9496804 Eh     change       -0.1199230E-03 Eh
   gradient norm :     0.0069466 Eh/α   predicted    -0.8373943E-04 ( -30.17%)
   displ. norm   :     0.4450713 α      lambda       -0.2863268E-03
   maximum displ.:     0.2205110 α      in ANC's #3, #2, #8, ...

........................................................................
.............................. CYCLE  128 ..............................
........................................................................
   1    -41.2731754 -0.412732E+02  0.159E-01   10.32       0.0  T
   2    -41.2731793 -0.392485E-05  0.965E-02   10.32       1.0  T
   3    -41.2731808 -0.152156E-05  0.595E-03   10.32       3.1  T
   4    -41.2731809 -0.945258E-07  0.281E-03   10.32       6.6  T
   5    -41.2731809 -0.149228E-07  0.911E-04   10.32      20.4  T
     SCC iter.                  ...        0 min,  0.004 sec
     gradient                   ...        0 min,  0.004 sec
 * total energy  :   -40.9499185 Eh     change       -0.2381192E-03 Eh
   gradient norm :     0.0061140 Eh/α   predicted    -0.1715239E-03 ( -27.97%)
   displ. norm   :     0.7337861 α      lambda       -0.4225584E-03
   maximum displ.:     0.3611109 α      in ANC's #3, #2, #11, ...

........................................................................
.............................. CYCLE  129 ..............................
........................................................................
   1    -41.2727255 -0.412727E+02  0.268E-01   10.30       0.0  T
   2    -41.2727346 -0.908182E-05  0.164E-01   10.30       1.0  T
   3    -41.2727390 -0.435965E-05  0.930E-03   10.31       2.0  T
   4    -41.2727392 -0.220027E-06  0.417E-03   10.30       4.5  T
   5    -41.2727392 -0.296304E-07  0.142E-03   10.30      13.1  T
   6    -41.2727392 -0.840279E-08  0.347E-04   10.30      53.5  T
     SCC iter.                  ...        0 min,  0.005 sec
     gradient                   ...        0 min,  0.004 sec
 * total energy  :   -40.9503532 Eh     change       -0.4346354E-03 Eh
   gradient norm :     0.0081689 Eh/α   predicted    -0.3250586E-03 ( -25.21%)
   displ. norm   :     0.8378965 α      lambda       -0.6987904E-03
   maximum displ.:     0.4223280 α      in ANC's #3, #2, #11, ...

........................................................................
.............................. CYCLE  130 ..............................
........................................................................
   1    -41.2718322 -0.412718E+02  0.305E-01   10.20       0.0  T
   2    -41.2718468 -0.146402E-04  0.185E-01   10.21       1.0  T
   3    -41.2718533 -0.648074E-05  0.121E-02   10.22       1.5  T
   4    -41.2718538 -0.456255E-06  0.506E-03   10.21       3.7  T
   5    -41.2718538 -0.502164E-07  0.197E-03   10.21       9.4  T
   6    -41.2718538 -0.164345E-07  0.417E-04   10.21      44.5  T
     SCC iter.                  ...        0 min,  0.005 sec
     gradient                   ...        0 min,  0.005 sec
 * total energy  :   -40.9508050 Eh     change       -0.4518062E-03 Eh
   gradient norm :     0.0189176 Eh/α   predicted    -0.5946974E-03 (  31.63%)
   displ. norm   :     0.4460960 α      lambda       -0.4651220E-03
   maximum displ.:     0.2301541 α      in ANC's #16, #15, #17, ...

........................................................................
.............................. CYCLE  131 ..............................
........................................................................
   1    -41.2805818 -0.412806E+02  0.233E-01   10.54       0.0  T
   2    -41.2806053 -0.234983E-04  0.143E-01   10.54       1.0  T
   3    -41.2806134 -0.817590E-05  0.149E-02   10.54       1.2  T
   4    -41.2806141 -0.666056E-06  0.621E-03   10.54       3.0  T
   5    -41.2806142 -0.841940E-07  0.245E-03   10.54       7.6  T
   6    -41.2806142 -0.177889E-07  0.478E-04   10.54      38.9  T
     SCC iter.                  ...        0 min,  0.005 sec
     gradient                   ...        0 min,  0.004 sec
 * total energy  :   -40.9500168 Eh     change        0.7881976E-03 Eh
   gradient norm :     0.0306643 Eh/α   predicted    -0.2788426E-03 (-135.38%)
   displ. norm   :     0.3724300 α      lambda       -0.1847770E-02
   maximum displ.:     0.1576698 α      in ANC's #15, #13, #16, ...

........................................................................
.............................. CYCLE  132 ..............................
........................................................................
   1    -41.2745405 -0.412745E+02  0.192E-01   10.42       0.0  T
   2    -41.2745536 -0.131000E-04  0.117E-01   10.43       1.0  T
   3    -41.2745577 -0.411828E-05  0.107E-02   10.43       1.7  T
   4    -41.2745581 -0.314816E-06  0.465E-03   10.43       4.0  T
   5    -41.2745581 -0.471033E-07  0.171E-03   10.43      10.9  T
     SCC iter.                  ...        0 min,  0.004 sec
     gradient                   ...        0 min,  0.004 sec
 * total energy  :   -40.9511820 Eh     change       -0.1165276E-02 Eh
   gradient norm :     0.0161506 Eh/α   predicted    -0.1052029E-02 (  -9.72%)
   displ. norm   :     0.6599007 α      lambda       -0.7296305E-03
   maximum displ.:     0.3377644 α      in ANC's #3, #2, #1, ...

........................................................................
.............................. CYCLE  133 ..............................
........................................................................
   1    -41.2691164 -0.412691E+02  0.223E-01   10.19       0.0  T
   2    -41.2691245 -0.811651E-05  0.137E-01   10.20       1.0  T
   3    -41.2691286 -0.407359E-05  0.883E-03   10.21       2.1  T
   4    -41.2691288 -0.205424E-06  0.334E-03   10.20       5.6  T
   5    -41.2691288 -0.164419E-07  0.136E-03   10.20      13.6  T
   6    -41.2691288 -0.643083E-08  0.300E-04   10.20      61.9  T
     SCC iter.                  ...        0 min,  1.097 sec
     gradient                   ...        0 min,  0.005 sec
 * total energy  :   -40.9517014 Eh     change       -0.5193326E-03 Eh
   gradient norm :     0.0204617 Eh/α   predicted    -0.5236817E-03 (   0.84%)
   displ. norm   :     0.3053718 α      lambda       -0.6943802E-03
   maximum displ.:     0.1563376 α      in ANC's #3, #2, #5, ...

........................................................................
.............................. CYCLE  134 ..............................
........................................................................
   1    -41.2688332 -0.412688E+02  0.850E-02   10.18       0.0  T
   2    -41.2688366 -0.342664E-05  0.519E-02   10.18       1.0  T
   3    -41.2688378 -0.122271E-05  0.571E-03   10.18       3.3  T
   4    -41.2688379 -0.937245E-07  0.273E-03   10.18       6.8  T
     SCC iter.                  ...        0 min,  0.004 sec
     gradient                   ...        0 min,  0.005 sec
 * total energy  :   -40.9521272 Eh     change       -0.4258010E-03 Eh
   gradient norm :     0.0182565 Eh/α   predicted    -0.3795665E-03 ( -10.86%)
   displ. norm   :     0.5508561 α      lambda       -0.1022820E-02
   maximum displ.:     0.3010460 α      in ANC's #3, #2, #1, ...

........................................................................
.............................. CYCLE  135 ..............................
........................................................................
   1    -41.2697959 -0.412698E+02  0.181E-01   10.30       0.0  T
   2    -41.2698036 -0.767974E-05  0.112E-01   10.31       1.0  T
   3    -41.2698075 -0.387358E-05  0.796E-03   10.32       2.3  T
   4    -41.2698076 -0.166718E-06  0.323E-03   10.31       5.8  T
   5    -41.2698076 -0.163006E-07  0.120E-03   10.31      15.4  T
   6    -41.2698077 -0.501446E-08  0.267E-04   10.31      69.6  T
     SCC iter.                  ...        0 min,  0.006 sec
     gradient                   ...        0 min,  0.005 sec
 * total energy  :   -40.9528766 Eh     change       -0.7494632E-03 Eh
   gradient norm :     0.0116431 Eh/α   predicted    -0.6665937E-03 ( -11.06%)
   displ. norm   :     0.4101590 α      lambda       -0.1019275E-02
   maximum displ.:     0.1999061 α      in ANC's #2, #3, #5, ...

........................................................................
.............................. CYCLE  136 ..............................
........................................................................
   1    -41.2761795 -0.412762E+02  0.136E-01   10.51       0.0  T
   2    -41.2761877 -0.822338E-05  0.824E-02   10.52       1.0  T
   3    -41.2761910 -0.329012E-05  0.896E-03   10.52       2.1  T
   4    -41.2761912 -0.205556E-06  0.488E-03   10.52       3.8  T
   5    -41.2761913 -0.738854E-07  0.129E-03   10.52      14.4  T
   6    -41.2761913 -0.797596E-08  0.280E-04   10.52      66.2  T
     SCC iter.                  ...        0 min,  0.005 sec
     gradient                   ...        0 min,  0.004 sec
 * total energy  :   -40.9534103 Eh     change       -0.5336930E-03 Eh
   gradient norm :     0.0110288 Eh/α   predicted    -0.5953749E-03 (  11.56%)
   displ. norm   :     0.6562650 α      lambda       -0.7681305E-03
   maximum displ.:     0.3595133 α      in ANC's #3, #2, #1, ...

........................................................................
.............................. CYCLE  137 ..............................
........................................................................
   1    -41.2730502 -0.412731E+02  0.204E-01   10.43       0.0  T
   2    -41.2730665 -0.162909E-04  0.124E-01   10.45       1.0  T
   3    -41.2730718 -0.531888E-05  0.129E-02   10.47       1.4  T
   4    -41.2730725 -0.640283E-06  0.379E-03   10.46       4.9  T
   5    -41.2730725 -0.258101E-07  0.195E-03   10.46       9.5  T
   6    -41.2730725 -0.114381E-07  0.327E-04   10.46      56.8  T
     SCC iter.                  ...        0 min,  0.005 sec
     gradient                   ...        0 min,  0.005 sec
 * total energy  :   -40.9536873 Eh     change       -0.2770012E-03 Eh
   gradient norm :     0.0110298 Eh/α   predicted    -0.5494753E-03 (  98.37%)
   displ. norm   :     0.1520759 α      lambda       -0.5155669E-03
   maximum displ.:     0.0655925 α      in ANC's #20, #19, #6, ...

........................................................................
.............................. CYCLE  138 ..............................
........................................................................
   1    -41.2738514 -0.412739E+02  0.812E-02   10.46       0.0  T
   2    -41.2738530 -0.158548E-05  0.501E-02   10.46       1.0  T
   3    -41.2738538 -0.726948E-06  0.363E-03   10.46       5.1  T
   4    -41.2738538 -0.233578E-07  0.164E-03   10.46      11.3  T
   5    -41.2738538 -0.139097E-08  0.470E-04   10.46      39.5  T
     SCC iter.                  ...        0 min,  0.004 sec
     gradient                   ...        0 min,  0.005 sec
 * total energy  :   -40.9539908 Eh     change       -0.3034239E-03 Eh
   gradient norm :     0.0077317 Eh/α   predicted    -0.2637455E-03 ( -13.08%)
   displ. norm   :     0.2276760 α      lambda       -0.3755056E-03
   maximum displ.:     0.1109231 α      in ANC's #20, #16, #6, ...

........................................................................
.............................. CYCLE  139 ..............................
........................................................................
   1    -41.2759447 -0.412759E+02  0.100E-01   10.57       0.0  T
   2    -41.2759480 -0.329703E-05  0.614E-02   10.57       1.0  T
   3    -41.2759494 -0.135756E-05  0.578E-03   10.57       3.2  T
   4    -41.2759494 -0.804364E-07  0.275E-03   10.57       6.7  T
   5    -41.2759495 -0.158065E-07  0.903E-04   10.57      20.6  T
     SCC iter.                  ...        0 min,  0.004 sec
     gradient                   ...        0 min,  0.005 sec
 * total energy  :   -40.9541431 Eh     change       -0.1523422E-03 Eh
   gradient norm :     0.0065892 Eh/α   predicted    -0.1974857E-03 (  29.63%)
   displ. norm   :     0.2957356 α      lambda       -0.2419497E-03
   maximum displ.:     0.1643219 α      in ANC's #3, #2, #1, ...

........................................................................
.............................. CYCLE  140 ..............................
........................................................................
   1    -41.2754037 -0.412754E+02  0.853E-02   10.51       0.0  T
   2    -41.2754059 -0.221498E-05  0.518E-02   10.51       1.0  T
   3    -41.2754069 -0.103346E-05  0.517E-03   10.50       3.6  T
   4    -41.2754070 -0.850002E-07  0.178E-03   10.51      10.4  T
   5    -41.2754070 -0.737284E-08  0.784E-04   10.51      23.7  T
     SCC iter.                  ...        0 min,  0.004 sec
     gradient                   ...        0 min,  0.005 sec
 * total energy  :   -40.9543024 Eh     change       -0.1592922E-03 Eh
   gradient norm :     0.0042443 Eh/α   predicted    -0.1315580E-03 ( -17.41%)
   displ. norm   :     0.2085346 α      lambda       -0.1111125E-03
   maximum displ.:     0.1155162 α      in ANC's #3, #2, #1, ...

........................................................................
.............................. CYCLE  141 ..............................
........................................................................
   1    -41.2754726 -0.412755E+02  0.565E-02   10.48       0.0  T
   2    -41.2754736 -0.100439E-05  0.340E-02   10.47       1.0  T
   3    -41.2754740 -0.362961E-06  0.340E-03   10.47       5.5  T
   4    -41.2754740 -0.372672E-07  0.139E-03   10.47      13.4  T
   5    -41.2754740 -0.489984E-08  0.562E-04   10.47      33.1  T
     SCC iter.                  ...        0 min,  0.004 sec
     gradient                   ...        0 min,  0.005 sec
 * total energy  :   -40.9543849 Eh     change       -0.8249830E-04 Eh
   gradient norm :     0.0036161 Eh/α   predicted    -0.5797629E-04 ( -29.72%)
   displ. norm   :     0.2429045 α      lambda       -0.1299508E-03
   maximum displ.:     0.1144682 α      in ANC's #3, #2, #6, ...

........................................................................
.............................. CYCLE  142 ..............................
........................................................................
   1    -41.2761774 -0.412762E+02  0.652E-02   10.46       0.0  T
   2    -41.2761785 -0.106135E-05  0.393E-02   10.46       1.0  T
   3    -41.2761789 -0.447923E-06  0.346E-03   10.45       5.4  T
   4    -41.2761790 -0.413083E-07  0.134E-03   10.46      13.9  T
   5    -41.2761790 -0.477477E-08  0.576E-04   10.46      32.2  T
   6    -41.2761790 -0.168313E-08  0.103E-04   10.46     179.8  T
     SCC iter.                  ...        0 min,  0.005 sec
     gradient                   ...        0 min,  0.005 sec
 * total energy  :   -40.9544894 Eh     change       -0.1045146E-03 Eh
   gradient norm :     0.0050291 Eh/α   predicted    -0.6881362E-04 ( -34.16%)
   displ. norm   :     0.4447973 α      lambda       -0.2373411E-03
   maximum displ.:     0.1897085 α      in ANC's #3, #2, #6, ...

........................................................................
.............................. CYCLE  143 ..............................
........................................................................
   1    -41.2754421 -0.412754E+02  0.124E-01   10.44       0.0  T
   2    -41.2754451 -0.300256E-05  0.750E-02   10.44       1.0  T
   3    -41.2754469 -0.172268E-05  0.574E-03   10.43       3.2  T
   4    -41.2754469 -0.854862E-07  0.278E-03   10.43       6.7  T
   5    -41.2754470 -0.203660E-07  0.878E-04   10.43      21.1  T
     SCC iter.                  ...        0 min,  0.004 sec
     gradient                   ...        0 min,  0.005 sec
 * total energy  :   -40.9546776 Eh     change       -0.1881399E-03 Eh
   gradient norm :     0.0059503 Eh/α   predicted    -0.1421497E-03 ( -24.44%)
   displ. norm   :     0.5167646 α      lambda       -0.3173638E-03
   maximum displ.:     0.2152160 α      in ANC's #5, #3, #6, ...

........................................................................
.............................. CYCLE  144 ..............................
........................................................................
   1    -41.2765732 -0.412766E+02  0.147E-01   10.43       0.0  T
   2    -41.2765768 -0.359860E-05  0.900E-02   10.42       1.0  T
   3    -41.2765790 -0.215607E-05  0.584E-03   10.42       3.2  T
   4    -41.2765790 -0.602060E-07  0.317E-03   10.42       5.9  T
   5    -41.2765791 -0.225407E-07  0.741E-04   10.42      25.0  T
   6    -41.2765791 -0.260519E-08  0.239E-04   10.42      77.8  T
     SCC iter.                  ...        0 min,  0.005 sec
     gradient                   ...        0 min,  0.005 sec
 * total energy  :   -40.9549128 Eh     change       -0.2352709E-03 Eh
   gradient norm :     0.0076891 Eh/α   predicted    -0.2010616E-03 ( -14.54%)
   displ. norm   :     0.5281049 α      lambda       -0.3114800E-03
   maximum displ.:     0.2154902 α      in ANC's #5, #3, #6, ...

........................................................................
.............................. CYCLE  145 ..............................
........................................................................
   1    -41.2743753 -0.412744E+02  0.157E-01   10.45       0.0  T
   2    -41.2743787 -0.347876E-05  0.963E-02   10.45       1.0  T
   3    -41.2743810 -0.224976E-05  0.571E-03   10.44       3.3  T
   4    -41.2743810 -0.469271E-07  0.282E-03   10.44       6.6  T
   5    -41.2743811 -0.153623E-07  0.698E-04   10.44      26.6  T
     SCC iter.                  ...        0 min,  0.004 sec
     gradient                   ...        0 min,  0.005 sec
 * total energy  :   -40.9551379 Eh     change       -0.2250485E-03 Eh
   gradient norm :     0.0061466 Eh/α   predicted    -0.1991800E-03 ( -11.49%)
   displ. norm   :     0.3709743 α      lambda       -0.2421307E-03
   maximum displ.:     0.1793316 α      in ANC's #5, #3, #19, ...

........................................................................
.............................. CYCLE  146 ..............................
........................................................................
   1    -41.2764544 -0.412765E+02  0.114E-01   10.48       0.0  T
   2    -41.2764563 -0.187984E-05  0.700E-02   10.49       1.0  T
   3    -41.2764573 -0.103666E-05  0.408E-03   10.49       4.5  T
   4    -41.2764574 -0.348437E-07  0.155E-03   10.49      12.0  T
   5    -41.2764574 -0.275264E-08  0.555E-04   10.49      33.5  T
     SCC iter.                  ...        0 min,  0.004 sec
     gradient                   ...        0 min,  0.005 sec
 * total energy  :   -40.9552880 Eh     change       -0.1501015E-03 Eh
   gradient norm :     0.0051740 Eh/α   predicted    -0.1377280E-03 (  -8.24%)
   displ. norm   :     0.5095129 α      lambda       -0.2064312E-03
   maximum displ.:     0.2310417 α      in ANC's #3, #2, #5, ...

........................................................................
.............................. CYCLE  147 ..............................
........................................................................
   1    -41.2743523 -0.412744E+02  0.139E-01   10.49       0.0  T
   2    -41.2743551 -0.282051E-05  0.847E-02   10.50       1.0  T
   3    -41.2743566 -0.154332E-05  0.501E-03   10.50       3.7  T
   4    -41.2743567 -0.376483E-07  0.289E-03   10.50       6.4  T
   5    -41.2743567 -0.153177E-07  0.622E-04   10.50      29.8  T
     SCC iter.                  ...        0 min,  0.004 sec
     gradient                   ...        0 min,  0.005 sec
 * total energy  :   -40.9554013 Eh     change       -0.1132852E-03 Eh
   gradient norm :     0.0065812 Eh/α   predicted    -0.1300149E-03 (  14.77%)
   displ. norm   :     0.3195221 α      lambda       -0.1741401E-03
   maximum displ.:     0.1770193 α      in ANC's #3, #2, #5, ...

........................................................................
.............................. CYCLE  148 ..............................
........................................................................
   1    -41.2753495 -0.412753E+02  0.844E-02   10.52       0.0  T
   2    -41.2753507 -0.127754E-05  0.516E-02   10.52       1.0  T
   3    -41.2753514 -0.639780E-06  0.354E-03   10.53       5.2  T
   4    -41.2753514 -0.262658E-07  0.178E-03   10.53      10.5  T
   5    -41.2753514 -0.579717E-08  0.522E-04   10.52      35.6  T
     SCC iter.                  ...        0 min,  0.004 sec
     gradient                   ...        0 min,  0.005 sec
 * total energy  :   -40.9555386 Eh     change       -0.1373434E-03 Eh
   gradient norm :     0.0048203 Eh/α   predicted    -0.9596173E-04 ( -30.13%)
   displ. norm   :     0.4964852 α      lambda       -0.2100978E-03
   maximum displ.:     0.2753854 α      in ANC's #3, #2, #5, ...

........................................................................
.............................. CYCLE  149 ..............................
........................................................................
   1    -41.2767225 -0.412767E+02  0.134E-01   10.54       0.0  T
   2    -41.2767255 -0.302802E-05  0.823E-02   10.54       1.0  T
   3    -41.2767273 -0.183855E-05  0.562E-03   10.54       3.3  T
   4    -41.2767274 -0.676583E-07  0.251E-03   10.54       7.4  T
   5    -41.2767274 -0.136820E-07  0.803E-04   10.54      23.1  T
     SCC iter.                  ...        0 min,  0.004 sec
     gradient                   ...        0 min,  0.005 sec
 * total energy  :   -40.9556973 Eh     change       -0.1587375E-03 Eh
   gradient norm :     0.0045426 Eh/α   predicted    -0.1309448E-03 ( -17.51%)
   displ. norm   :     0.5454602 α      lambda       -0.1695975E-03
   maximum displ.:     0.3214745 α      in ANC's #3, #2, #1, ...

........................................................................
.............................. CYCLE  150 ..............................
........................................................................
   1    -41.2765150 -0.412765E+02  0.139E-01   10.55       0.0  T
   2    -41.2765187 -0.372470E-05  0.855E-02   10.56       1.0  T
   3    -41.2765211 -0.240952E-05  0.625E-03   10.56       3.0  T
   4    -41.2765212 -0.842384E-07  0.293E-03   10.56       6.3  T
   5    -41.2765212 -0.204290E-07  0.886E-04   10.56      21.0  T
     SCC iter.                  ...        0 min,  0.004 sec
     gradient                   ...        0 min,  0.005 sec
 * total energy  :   -40.9558260 Eh     change       -0.1287040E-03 Eh
   gradient norm :     0.0050172 Eh/α   predicted    -0.1100339E-03 ( -14.51%)
   displ. norm   :     0.5050492 α      lambda       -0.1329006E-03
   maximum displ.:     0.2982467 α      in ANC's #3, #2, #1, ...
 * RMSD in coord.:     1.1022841 α      energy gain  -0.6807890E-02 Eh

generating ANC from model Hessian ...
Using Lindh-Hessian (1995)
 Shifting diagonal of input Hessian by   5.039418387064653E-003
 Lowest  eigenvalues of input Hessian
    0.005000   -0.000000   -0.000000   -0.000000   -0.000000   -0.000000
   -0.000000   -0.000000   -0.000000   -0.000000   -0.000000    0.000000
    0.000000    0.000000    0.000000    0.000000    0.000000    0.000000
 Highest eigenvalues
    1.261063    1.261895    1.453911    1.474347    1.488846    1.492129
 

........................................................................
.............................. CYCLE  151 ..............................
........................................................................
   1    -41.2761824 -0.412762E+02  0.136E-01   10.57       0.0  T
   2    -41.2761859 -0.351574E-05  0.834E-02   10.57       1.0  T
   3    -41.2761881 -0.224236E-05  0.576E-03   10.57       3.2  T
   4    -41.2761882 -0.644330E-07  0.322E-03   10.57       5.8  T
   5    -41.2761882 -0.254220E-07  0.775E-04   10.57      24.0  T
   6    -41.2761882 -0.265941E-08  0.225E-04   10.57      82.4  T
     SCC iter.                  ...        0 min,  0.005 sec
     gradient                   ...        0 min,  0.005 sec
 * total energy  :   -40.9559162 Eh     change       -0.9016650E-04 Eh
   gradient norm :     0.0042593 Eh/α   predicted     0.0000000E+00 (-100.00%)
   displ. norm   :     0.0671639 α      lambda       -0.5748253E-04
   maximum displ.:     0.0280013 α      in ANC's #14, #13, #10, ...

........................................................................
.............................. CYCLE  152 ..............................
........................................................................
   1    -41.2762926 -0.412763E+02  0.384E-02   10.58       0.0  T
   2    -41.2762928 -0.222757E-06  0.234E-02   10.58       1.0  T
   3    -41.2762929 -0.105206E-06  0.146E-03   10.58      12.8  T
   4    -41.2762929 -0.355361E-08  0.793E-04   10.58      23.4  T
     SCC iter.                  ...        0 min,  0.004 sec
     gradient                   ...        0 min,  0.005 sec
 * total energy  :   -40.9559615 Eh     change       -0.4528199E-04 Eh
   gradient norm :     0.0017829 Eh/α   predicted    -0.2887126E-04 ( -36.24%)
   displ. norm   :     0.1049990 α      lambda       -0.3553164E-04
   maximum displ.:     0.0460987 α      in ANC's #14, #13, #16, ...

........................................................................
.............................. CYCLE  153 ..............................
........................................................................
   1    -41.2764073 -0.412764E+02  0.572E-02   10.58       0.0  T
   2    -41.2764079 -0.517889E-06  0.349E-02   10.58       1.0  T
   3    -41.2764081 -0.289536E-06  0.233E-03   10.58       8.0  T
   4    -41.2764082 -0.110367E-07  0.124E-03   10.58      15.0  T
   5    -41.2764082 -0.347315E-08  0.337E-04   10.58      55.0  T
   6    -41.2764082 -0.525183E-09  0.908E-05   10.58     204.4  T
     SCC iter.                  ...        0 min,  0.005 sec
     gradient                   ...        0 min,  0.005 sec
 * total energy  :   -40.9560031 Eh     change       -0.4156504E-04 Eh
   gradient norm :     0.0017424 Eh/α   predicted    -0.1785411E-04 ( -57.05%)
   displ. norm   :     0.2416488 α      lambda       -0.5955419E-04
   maximum displ.:     0.1032409 α      in ANC's #14, #13, #16, ...

........................................................................
.............................. CYCLE  154 ..............................
........................................................................
   1    -41.2759497 -0.412759E+02  0.132E-01   10.59       0.0  T
   2    -41.2759525 -0.280828E-05  0.808E-02   10.58       1.0  T
   3    -41.2759541 -0.155242E-05  0.548E-03   10.58       3.4  T
   4    -41.2759542 -0.736965E-07  0.266E-03   10.58       7.0  T
   5    -41.2759542 -0.159697E-07  0.828E-04   10.58      22.4  T
   6    -41.2759542 -0.344679E-08  0.214E-04   10.58      86.8  T
     SCC iter.                  ...        0 min,  0.005 sec
     gradient                   ...        0 min,  0.005 sec
 * total energy  :   -40.9560758 Eh     change       -0.7272399E-04 Eh
   gradient norm :     0.0043095 Eh/α   predicted    -0.3055148E-04 ( -57.99%)
   displ. norm   :     0.2980918 α      lambda       -0.9677997E-04
   maximum displ.:     0.1213733 α      in ANC's #14, #5, #10, ...

........................................................................
.............................. CYCLE  155 ..............................
........................................................................
   1    -41.2750883 -0.412751E+02  0.162E-01   10.58       0.0  T
   2    -41.2750925 -0.421469E-05  0.990E-02   10.57       1.0  T
   3    -41.2750949 -0.233162E-05  0.675E-03   10.57       2.8  T
   4    -41.2750950 -0.118501E-06  0.307E-03   10.57       6.1  T
   5    -41.2750950 -0.212731E-07  0.103E-03   10.57      18.1  T
   6    -41.2750950 -0.532079E-08  0.259E-04   10.57      71.6  T
     SCC iter.                  ...        0 min,  0.005 sec
     gradient                   ...        0 min,  0.005 sec
 * total energy  :   -40.9561513 Eh     change       -0.7555189E-04 Eh
   gradient norm :     0.0060476 Eh/α   predicted    -0.5269115E-04 ( -30.26%)
   displ. norm   :     0.3140392 α      lambda       -0.9985721E-04
   maximum displ.:     0.1231389 α      in ANC's #5, #14, #10, ...

........................................................................
.............................. CYCLE  156 ..............................
........................................................................
   1    -41.2744396 -0.412744E+02  0.166E-01   10.57       0.0  T
   2    -41.2744440 -0.437952E-05  0.102E-01   10.56       1.0  T
   3    -41.2744464 -0.243287E-05  0.693E-03   10.55       2.7  T
   4    -41.2744466 -0.130941E-06  0.292E-03   10.56       6.4  T
   5    -41.2744466 -0.195287E-07  0.105E-03   10.56      17.7  T
     SCC iter.                  ...        0 min,  0.004 sec
     gradient                   ...        0 min,  0.005 sec
 * total energy  :   -40.9562197 Eh     change       -0.6835825E-04 Eh
   gradient norm :     0.0069890 Eh/α   predicted    -0.5485535E-04 ( -19.75%)
   displ. norm   :     0.1807853 α      lambda       -0.1129459E-03
   maximum displ.:     0.0868993 α      in ANC's #5, #3, #10, ...

........................................................................
.............................. CYCLE  157 ..............................
........................................................................
   1    -41.2764336 -0.412764E+02  0.849E-02   10.57       0.0  T
   2    -41.2764349 -0.123308E-05  0.517E-02   10.57       1.0  T
   3    -41.2764354 -0.560354E-06  0.361E-03   10.56       5.1  T
   4    -41.2764355 -0.406961E-07  0.157E-03   10.57      11.8  T
   5    -41.2764355 -0.538505E-08  0.618E-04   10.57      30.1  T
     SCC iter.                  ...        0 min,  0.004 sec
     gradient                   ...        0 min,  0.005 sec
 * total energy  :   -40.9563068 Eh     change       -0.8710860E-04 Eh
   gradient norm :     0.0040002 Eh/α   predicted    -0.5832270E-04 ( -33.05%)
   displ. norm   :     0.3948684 α      lambda       -0.1344871E-03
   maximum displ.:     0.1978176 α      in ANC's #5, #10, #3, ...

........................................................................
.............................. CYCLE  158 ..............................
........................................................................
   1    -41.2765481 -0.412765E+02  0.180E-01   10.57       0.0  T
   2    -41.2765523 -0.420869E-05  0.109E-01   10.57       1.0  T
   3    -41.2765546 -0.233822E-05  0.679E-03   10.56       2.7  T
   4    -41.2765548 -0.127350E-06  0.250E-03   10.56       7.4  T
   5    -41.2765548 -0.149546E-07  0.952E-04   10.56      19.5  T
     SCC iter.                  ...        0 min,  0.005 sec
     gradient                   ...        0 min,  0.005 sec
 * total energy  :   -40.9564126 Eh     change       -0.1057817E-03 Eh
   gradient norm :     0.0052426 Eh/α   predicted    -0.7772977E-04 ( -26.52%)
   displ. norm   :     0.3511267 α      lambda       -0.1415727E-03
   maximum displ.:     0.2076706 α      in ANC's #5, #3, #10, ...

........................................................................
.............................. CYCLE  159 ..............................
........................................................................
   1    -41.2776807 -0.412777E+02  0.137E-01   10.58       0.0  T
   2    -41.2776828 -0.207631E-05  0.830E-02   10.58       1.0  T
   3    -41.2776840 -0.118912E-05  0.469E-03   10.58       4.0  T
   4    -41.2776840 -0.494527E-07  0.231E-03   10.58       8.0  T
   5    -41.2776840 -0.122951E-07  0.726E-04   10.58      25.6  T
     SCC iter.                  ...        0 min,  0.005 sec
     gradient                   ...        0 min,  0.005 sec
 * total energy  :   -40.9565333 Eh     change       -0.1206971E-03 Eh
   gradient norm :     0.0066063 Eh/α   predicted    -0.7951488E-04 ( -34.12%)
   displ. norm   :     0.6065442 α      lambda       -0.2343167E-03
   maximum displ.:     0.3692968 α      in ANC's #5, #3, #10, ...

........................................................................
.............................. CYCLE  160 ..............................
........................................................................
   1    -41.2760189 -0.412760E+02  0.237E-01   10.58       0.0  T
   2    -41.2760245 -0.553823E-05  0.145E-01   10.58       1.0  T
   3    -41.2760281 -0.361814E-05  0.771E-03   10.58       2.4  T
   4    -41.2760282 -0.984197E-07  0.370E-03   10.58       5.0  T
   5    -41.2760282 -0.309318E-07  0.911E-04   10.58      20.4  T
   6    -41.2760282 -0.379028E-08  0.317E-04   10.58      58.6  T
     SCC iter.                  ...        0 min,  0.005 sec
     gradient                   ...        0 min,  0.005 sec
 * total energy  :   -40.9567494 Eh     change       -0.2161516E-03 Eh
   gradient norm :     0.0098729 Eh/α   predicted    -0.1602625E-03 ( -25.86%)
   displ. norm   :     0.5404294 α      lambda       -0.3785701E-03
   maximum displ.:     0.3759130 α      in ANC's #5, #3, #4, ...

........................................................................
.............................. CYCLE  161 ..............................
........................................................................
   1    -41.2772579 -0.412773E+02  0.173E-01   10.61       0.0  T
   2    -41.2772629 -0.494000E-05  0.105E-01   10.61       1.0  T
   3    -41.2772653 -0.242483E-05  0.713E-03   10.62       2.6  T
   4    -41.2772654 -0.124344E-06  0.359E-03   10.62       5.2  T
   5    -41.2772655 -0.297776E-07  0.113E-03   10.62      16.4  T
   6    -41.2772655 -0.611973E-08  0.276E-04   10.62      67.2  T
     SCC iter.                  ...        0 min,  0.006 sec
     gradient                   ...        0 min,  0.005 sec
 * total energy  :   -40.9570789 Eh     change       -0.3295021E-03 Eh
   gradient norm :     0.0092273 Eh/α   predicted    -0.2445676E-03 ( -25.78%)
   displ. norm   :     0.7662865 α      lambda       -0.5503661E-03
   maximum displ.:     0.5567139 α      in ANC's #5, #3, #4, ...

........................................................................
.............................. CYCLE  162 ..............................
........................................................................
   1    -41.2760637 -0.412761E+02  0.241E-01   10.64       0.0  T
   2    -41.2760738 -0.100697E-04  0.147E-01   10.65       1.0  T
   3    -41.2760792 -0.541119E-05  0.104E-02   10.66       1.8  T
   4    -41.2760795 -0.292060E-06  0.504E-03   10.65       3.7  T
   5    -41.2760796 -0.621383E-07  0.171E-03   10.65      10.9  T
   6    -41.2760796 -0.141888E-07  0.398E-04   10.65      46.6  T
     SCC iter.                  ...        0 min,  0.006 sec
     gradient                   ...        0 min,  0.005 sec
 * total energy  :   -40.9576136 Eh     change       -0.5347150E-03 Eh
   gradient norm :     0.0104846 Eh/α   predicted    -0.4367731E-03 ( -18.32%)
   displ. norm   :     0.7537774 α      lambda       -0.1029512E-02
   maximum displ.:     0.6168985 α      in ANC's #5, #3, #6, ...

........................................................................
.............................. CYCLE  163 ..............................
........................................................................
   1    -41.2815787 -0.412816E+02  0.207E-01   10.74       0.0  T
   2    -41.2816094 -0.307526E-04  0.126E-01   10.76       1.0  T
   3    -41.2816196 -0.102220E-04  0.186E-02   10.78       1.0  T
   4    -41.2816209 -0.130083E-05  0.671E-03   10.77       2.8  T
   5    -41.2816211 -0.123239E-06  0.309E-03   10.77       6.0  T
   6    -41.2816211 -0.419147E-07  0.412E-04   10.77      45.1  T
   7    -41.2816211 -0.201922E-09  0.110E-04   10.77     169.0  T
     SCC iter.                  ...        0 min,  0.006 sec
     gradient                   ...        0 min,  0.005 sec
 * total energy  :   -40.9582191 Eh     change       -0.6054846E-03 Eh
   gradient norm :     0.0147836 Eh/α   predicted    -0.8072339E-03 (  33.32%)
   displ. norm   :     0.7843221 α      lambda       -0.1073057E-02
   maximum displ.:     0.5899429 α      in ANC's #5, #3, #10, ...

........................................................................
.............................. CYCLE  164 ..............................
........................................................................
   1    -41.2744836 -0.412745E+02  0.264E-01   10.71       0.0  T
   2    -41.2744979 -0.143407E-04  0.162E-01   10.73       1.0  T
   3    -41.2745057 -0.780935E-05  0.126E-02   10.74       1.5  T
   4    -41.2745062 -0.460572E-06  0.488E-03   10.73       3.8  T
   5    -41.2745062 -0.512483E-07  0.196E-03   10.73       9.5  T
   6    -41.2745063 -0.165819E-07  0.427E-04   10.73      43.5  T
     SCC iter.                  ...        0 min,  0.006 sec
     gradient                   ...        0 min,  0.005 sec
 * total energy  :   -40.9590458 Eh     change       -0.8266781E-03 Eh
   gradient norm :     0.0166918 Eh/α   predicted    -0.8665863E-03 (   4.83%)
   displ. norm   :     0.4973777 α      lambda       -0.9839964E-03
   maximum displ.:     0.3823530 α      in ANC's #5, #3, #13, ...

........................................................................
.............................. CYCLE  165 ..............................
........................................................................
   1    -41.2684335 -0.412684E+02  0.181E-01   10.65       0.0  T
   2    -41.2684462 -0.126996E-04  0.110E-01   10.66       1.0  T
   3    -41.2684507 -0.449363E-05  0.116E-02   10.67       1.6  T
   4    -41.2684510 -0.357868E-06  0.545E-03   10.67       3.4  T
   5    -41.2684511 -0.768129E-07  0.190E-03   10.67       9.8  T
   6    -41.2684511 -0.132368E-07  0.307E-04   10.67      60.5  T
     SCC iter.                  ...        0 min,  0.005 sec
     gradient                   ...        0 min,  0.005 sec
 * total energy  :   -40.9595383 Eh     change       -0.4924540E-03 Eh
   gradient norm :     0.0229295 Eh/α   predicted    -0.6137104E-03 (  24.62%)
   displ. norm   :     0.4485452 α      lambda       -0.1416327E-02
   maximum displ.:     0.3738723 α      in ANC's #5, #3, #10, ...

........................................................................
.............................. CYCLE  166 ..............................
........................................................................
   1    -41.2742995 -0.412743E+02  0.135E-01   10.70       0.0  T
   2    -41.2743120 -0.124137E-04  0.824E-02   10.71       1.0  T
   3    -41.2743165 -0.456803E-05  0.122E-02   10.71       1.5  T
   4    -41.2743170 -0.448283E-06  0.494E-03   10.71       3.8  T
   5    -41.2743170 -0.681014E-07  0.206E-03   10.71       9.0  T
     SCC iter.                  ...        0 min,  0.005 sec
     gradient                   ...        0 min,  0.005 sec
 * total energy  :   -40.9604263 Eh     change       -0.8880352E-03 Eh
   gradient norm :     0.0229675 Eh/α   predicted    -0.8506422E-03 (  -4.21%)
   displ. norm   :     0.4451740 α      lambda       -0.1999917E-02
   maximum displ.:     0.3367653 α      in ANC's #5, #3, #11, ...

........................................................................
.............................. CYCLE  167 ..............................
........................................................................
   1    -41.2834964 -0.412835E+02  0.172E-01   10.79       0.0  T
   2    -41.2835121 -0.156877E-04  0.107E-01   10.79       1.0  T
   3    -41.2835184 -0.636580E-05  0.122E-02   10.79       1.5  T
   4    -41.2835189 -0.483300E-06  0.555E-03   10.79       3.3  T
   5    -41.2835190 -0.779874E-07  0.221E-03   10.79       8.4  T
     SCC iter.                  ...        0 min,  0.005 sec
     gradient                   ...        0 min,  0.005 sec
 * total energy  :   -40.9613144 Eh     change       -0.8880649E-03 Eh
   gradient norm :     0.0150579 Eh/α   predicted    -0.1198128E-02 (  34.91%)
   displ. norm   :     0.5987810 α      lambda       -0.8855258E-03
   maximum displ.:     0.4829546 α      in ANC's #5, #3, #10, ...

........................................................................
.............................. CYCLE  168 ..............................
........................................................................
   1    -41.2779371 -0.412779E+02  0.173E-01   10.75       0.0  T
   2    -41.2779770 -0.398896E-04  0.105E-01   10.77       1.0  T
   3    -41.2779871 -0.100671E-04  0.224E-02   10.79       1.0  T
   4    -41.2779886 -0.149020E-05  0.460E-03   10.78       4.0  T
   5    -41.2779886 -0.430252E-07  0.258E-03   10.78       7.2  T
   6    -41.2779887 -0.211724E-07  0.337E-04   10.78      55.1  T
     SCC iter.                  ...        0 min,  0.005 sec
     gradient                   ...        0 min,  0.005 sec
 * total energy  :   -40.9614680 Eh     change       -0.1536057E-03 Eh
   gradient norm :     0.0155098 Eh/α   predicted    -0.6015108E-03 ( 291.59%)
   displ. norm   :     0.7296826 α      lambda       -0.2873387E-02
   maximum displ.:     0.2775148 α      in ANC's #13, #19, #16, ...

........................................................................
.............................. CYCLE  169 ..............................
........................................................................
   1    -41.2733384 -0.412733E+02  0.435E-01   10.18       0.0  T
   2    -41.2736352 -0.296758E-03  0.266E-01   10.08       1.0  T
   3    -41.2737238 -0.886577E-04  0.659E-02    9.99       1.0  T
   4    -41.2737347 -0.108857E-04  0.240E-02   10.04       1.0  T
   5    -41.2737364 -0.172604E-05  0.888E-03   10.06       2.1  T
   6    -41.2737367 -0.287322E-06  0.146E-03   10.07      12.8  T
   7    -41.2737367 -0.778184E-08  0.636E-04   10.07      29.2  T
     SCC iter.                  ...        0 min,  0.006 sec
     gradient                   ...        0 min,  0.005 sec
 * total energy  :   -40.9584557 Eh     change        0.3012236E-02 Eh
   gradient norm :     0.0544036 Eh/α   predicted    -0.2201654E-02 (-173.09%)
   displ. norm   :     0.3292752 α      lambda       -0.6672313E-02
   maximum displ.:     0.1635682 α      in ANC's #19, #16, #20, ...

........................................................................
.............................. CYCLE  170 ..............................
........................................................................
   1    -41.2800013 -0.412800E+02  0.240E-01   10.64       0.0  T
   2    -41.2800508 -0.495112E-04  0.147E-01   10.67       1.0  T
   3    -41.2800697 -0.188370E-04  0.252E-02   10.69       1.0  T
   4    -41.2800713 -0.162738E-05  0.114E-02   10.68       1.6  T
   5    -41.2800717 -0.349966E-06  0.365E-03   10.67       5.1  T
   6    -41.2800717 -0.593664E-07  0.555E-04   10.67      33.5  T
     SCC iter.                  ...        0 min,  0.005 sec
     gradient                   ...        0 min,  0.005 sec
 * total energy  :   -40.9622431 Eh     change       -0.3787339E-02 Eh
   gradient norm :     0.0129166 Eh/α   predicted    -0.3697869E-02 (  -2.36%)
   displ. norm   :     0.2225022 α      lambda       -0.5474046E-03
   maximum displ.:     0.1314009 α      in ANC's #3, #5, #19, ...

........................................................................
.............................. CYCLE  171 ..............................
........................................................................
   1    -41.2807971 -0.412808E+02  0.815E-02   10.73       0.0  T
   2    -41.2808045 -0.741201E-05  0.498E-02   10.75       1.0  T
   3    -41.2808067 -0.218073E-05  0.973E-03   10.76       1.9  T
   4    -41.2808069 -0.259076E-06  0.343E-03   10.75       5.4  T
   5    -41.2808069 -0.309340E-07  0.140E-03   10.75      13.3  T
   6    -41.2808069 -0.769033E-08  0.206E-04   10.75      90.0  T
     SCC iter.                  ...        0 min,  0.005 sec
     gradient                   ...        0 min,  0.005 sec
 * total energy  :   -40.9625418 Eh     change       -0.2986921E-03 Eh
   gradient norm :     0.0068921 Eh/α   predicted    -0.2872557E-03 (  -3.83%)
   displ. norm   :     0.1905243 α      lambda       -0.2619620E-03
   maximum displ.:     0.1396549 α      in ANC's #3, #5, #1, ...

........................................................................
.............................. CYCLE  172 ..............................
........................................................................
   1    -41.2810875 -0.412811E+02  0.484E-02   10.77       0.0  T
   2    -41.2810904 -0.296847E-05  0.292E-02   10.77       1.0  T
   3    -41.2810913 -0.873010E-06  0.594E-03   10.76       3.1  T
   4    -41.2810914 -0.101316E-06  0.171E-03   10.77      10.9  T
   5    -41.2810914 -0.612771E-08  0.820E-04   10.77      22.6  T
     SCC iter.                  ...        0 min,  0.005 sec
     gradient                   ...        0 min,  0.005 sec
 * total energy  :   -40.9627199 Eh     change       -0.1781610E-03 Eh
   gradient norm :     0.0057505 Eh/α   predicted    -0.1357379E-03 ( -23.81%)
   displ. norm   :     0.2410100 α      lambda       -0.2875840E-03
   maximum displ.:     0.1738777 α      in ANC's #3, #1, #4, ...

........................................................................
.............................. CYCLE  173 ..............................
........................................................................
   1    -41.2820512 -0.412821E+02  0.618E-02   10.78       0.0  T
   2    -41.2820574 -0.614807E-05  0.382E-02   10.76       1.0  T
   3    -41.2820599 -0.251167E-05  0.915E-03   10.75       2.0  T
   4    -41.2820601 -0.272831E-06  0.235E-03   10.76       7.9  T
   5    -41.2820602 -0.154211E-07  0.689E-04   10.76      27.0  T
     SCC iter.                  ...        0 min,  0.005 sec
     gradient                   ...        0 min,  0.005 sec
 * total energy  :   -40.9629511 Eh     change       -0.2311284E-03 Eh
   gradient norm :     0.0055988 Eh/α   predicted    -0.1521477E-03 ( -34.17%)
   displ. norm   :     0.3404314 α      lambda       -0.3180912E-03
   maximum displ.:     0.2362745 α      in ANC's #3, #1, #4, ...

........................................................................
.............................. CYCLE  174 ..............................
........................................................................
   1    -41.2829842 -0.412830E+02  0.889E-02   10.75       0.0  T
   2    -41.2829922 -0.799466E-05  0.546E-02   10.74       1.0  T
   3    -41.2829955 -0.335197E-05  0.102E-02   10.72       1.8  T
   4    -41.2829959 -0.344690E-06  0.304E-03   10.73       6.1  T
   5    -41.2829959 -0.204126E-07  0.145E-03   10.73      12.8  T
   6    -41.2829959 -0.817539E-08  0.191E-04   10.73      97.5  T
     SCC iter.                  ...        0 min,  0.005 sec
     gradient                   ...        0 min,  0.005 sec
 * total energy  :   -40.9631846 Eh     change       -0.2335906E-03 Eh
   gradient norm :     0.0070636 Eh/α   predicted    -0.1774798E-03 ( -24.02%)
   displ. norm   :     0.3125255 α      lambda       -0.2521461E-03
   maximum displ.:     0.2311276 α      in ANC's #3, #1, #4, ...

........................................................................
.............................. CYCLE  175 ..............................
........................................................................
   1    -41.2840198 -0.412840E+02  0.718E-02   10.70       0.0  T
   2    -41.2840228 -0.304036E-05  0.438E-02   10.70       1.0  T
   3    -41.2840241 -0.131237E-05  0.599E-03   10.69       3.1  T
   4    -41.2840243 -0.101880E-06  0.256E-03   10.69       7.3  T
   5    -41.2840243 -0.152685E-07  0.948E-04   10.69      19.6  T
     SCC iter.                  ...        0 min,  0.004 sec
     gradient                   ...        0 min,  0.005 sec
 * total energy  :   -40.9633633 Eh     change       -0.1786661E-03 Eh
   gradient norm :     0.0088727 Eh/α   predicted    -0.1383889E-03 ( -22.54%)
   displ. norm   :     0.3811443 α      lambda       -0.3130777E-03
   maximum displ.:     0.2776608 α      in ANC's #3, #14, #1, ...

........................................................................
.............................. CYCLE  176 ..............................
........................................................................
   1    -41.2830881 -0.412831E+02  0.102E-01   10.68       0.0  T
   2    -41.2830908 -0.269122E-05  0.621E-02   10.67       1.0  T
   3    -41.2830919 -0.115217E-05  0.505E-03   10.66       3.7  T
   4    -41.2830920 -0.669914E-07  0.240E-03   10.67       7.7  T
   5    -41.2830920 -0.111966E-07  0.814E-04   10.67      22.8  T
     SCC iter.                  ...        0 min,  0.004 sec
     gradient                   ...        0 min,  0.005 sec
 * total energy  :   -40.9635835 Eh     change       -0.2202252E-03 Eh
   gradient norm :     0.0095603 Eh/α   predicted    -0.1792803E-03 ( -18.59%)
   displ. norm   :     0.4430552 α      lambda       -0.4320016E-03
   maximum displ.:     0.3096533 α      in ANC's #3, #1, #7, ...

........................................................................
.............................. CYCLE  177 ..............................
........................................................................
   1    -41.2849787 -0.412850E+02  0.120E-01   10.66       0.0  T
   2    -41.2849820 -0.324339E-05  0.729E-02   10.66       1.0  T
   3    -41.2849832 -0.121211E-05  0.527E-03   10.66       3.5  T
   4    -41.2849832 -0.550904E-07  0.283E-03   10.66       6.6  T
   5    -41.2849832 -0.141013E-07  0.727E-04   10.66      25.5  T
     SCC iter.                  ...        0 min,  0.005 sec
     gradient                   ...        0 min,  0.005 sec
 * total energy  :   -40.9638991 Eh     change       -0.3155715E-03 Eh
   gradient norm :     0.0073304 Eh/α   predicted    -0.2584046E-03 ( -18.12%)
   displ. norm   :     0.5200010 α      lambda       -0.5293500E-03
   maximum displ.:     0.3888858 α      in ANC's #3, #7, #1, ...

........................................................................
.............................. CYCLE  178 ..............................
........................................................................
   1    -41.2851191 -0.412851E+02  0.139E-01   10.65       0.0  T
   2    -41.2851236 -0.444968E-05  0.849E-02   10.66       1.0  T
   3    -41.2851260 -0.240869E-05  0.689E-03   10.67       2.7  T
   4    -41.2851261 -0.118405E-06  0.348E-03   10.66       5.3  T
   5    -41.2851261 -0.282328E-07  0.107E-03   10.66      17.3  T
   6    -41.2851261 -0.561568E-08  0.258E-04   10.66      72.0  T
     SCC iter.                  ...        0 min,  0.005 sec
     gradient                   ...        0 min,  0.005 sec
 * total energy  :   -40.9643119 Eh     change       -0.4127850E-03 Eh
   gradient norm :     0.0068640 Eh/α   predicted    -0.3362448E-03 ( -18.54%)
   displ. norm   :     0.6548341 α      lambda       -0.5584363E-03
   maximum displ.:     0.4657995 α      in ANC's #3, #7, #1, ...

........................................................................
.............................. CYCLE  179 ..............................
........................................................................
   1    -41.2829683 -0.412830E+02  0.187E-01   10.64       0.0  T
   2    -41.2829762 -0.786795E-05  0.114E-01   10.65       1.0  T
   3    -41.2829795 -0.334087E-05  0.873E-03   10.66       2.1  T
   4    -41.2829797 -0.223437E-06  0.402E-03   10.65       4.6  T
   5    -41.2829798 -0.331555E-07  0.140E-03   10.65      13.2  T
   6    -41.2829798 -0.803983E-08  0.306E-04   10.65      60.7  T
     SCC iter.                  ...        0 min,  0.005 sec
     gradient                   ...        0 min,  0.005 sec
 * total energy  :   -40.9647291 Eh     change       -0.4172376E-03 Eh
   gradient norm :     0.0089850 Eh/α   predicted    -0.3989516E-03 (  -4.38%)
   displ. norm   :     0.5768673 α      lambda       -0.5364823E-03
   maximum displ.:     0.3980385 α      in ANC's #3, #7, #1, ...

........................................................................
.............................. CYCLE  180 ..............................
........................................................................
   1    -41.2849294 -0.412849E+02  0.163E-01   10.63       0.0  T
   2    -41.2849364 -0.702070E-05  0.994E-02   10.64       1.0  T
   3    -41.2849387 -0.230040E-05  0.817E-03   10.65       2.3  T
   4    -41.2849389 -0.245308E-06  0.313E-03   10.65       5.9  T
   5    -41.2849389 -0.198880E-07  0.130E-03   10.64      14.3  T
   6    -41.2849390 -0.565600E-08  0.250E-04   10.64      74.2  T
     SCC iter.                  ...        0 min,  0.005 sec
     gradient                   ...        0 min,  0.005 sec
 * total energy  :   -40.9650668 Eh     change       -0.3376594E-03 Eh
   gradient norm :     0.0098985 Eh/α   predicted    -0.3575080E-03 (   5.88%)
   displ. norm   :     0.5923267 α      lambda       -0.4399228E-03
   maximum displ.:     0.4100535 α      in ANC's #3, #7, #1, ...

........................................................................
.............................. CYCLE  181 ..............................
........................................................................
   1    -41.2823459 -0.412823E+02  0.156E-01   10.58       0.0  T
   2    -41.2823501 -0.421577E-05  0.955E-02   10.59       1.0  T
   3    -41.2823525 -0.236685E-05  0.622E-03   10.59       3.0  T
   4    -41.2823526 -0.851148E-07  0.309E-03   10.59       6.0  T
   5    -41.2823526 -0.174650E-07  0.981E-04   10.59      18.9  T
   6    -41.2823526 -0.363013E-08  0.227E-04   10.59      81.9  T
     SCC iter.                  ...        0 min,  0.005 sec
     gradient                   ...        0 min,  0.005 sec
 * total energy  :   -40.9654315 Eh     change       -0.3647316E-03 Eh
   gradient norm :     0.0106276 Eh/α   predicted    -0.2971408E-03 ( -18.53%)
   displ. norm   :     0.5400257 α      lambda       -0.7128780E-03
   maximum displ.:     0.3370491 α      in ANC's #3, #7, #1, ...

........................................................................
.............................. CYCLE  182 ..............................
........................................................................
   1    -41.2840500 -0.412841E+02  0.140E-01   10.57       0.0  T
   2    -41.2840553 -0.524681E-05  0.860E-02   10.57       1.0  T
   3    -41.2840583 -0.297349E-05  0.718E-03   10.57       2.6  T
   4    -41.2840584 -0.102917E-06  0.384E-03   10.57       4.8  T
   5    -41.2840584 -0.309572E-07  0.102E-03   10.57      18.3  T
   6    -41.2840584 -0.475856E-08  0.263E-04   10.57      70.7  T
     SCC iter.                  ...        0 min,  0.005 sec
     gradient                   ...        0 min,  0.005 sec
 * total energy  :   -40.9659593 Eh     change       -0.5278068E-03 Eh
   gradient norm :     0.0099195 Eh/α   predicted    -0.4603907E-03 ( -12.77%)
   displ. norm   :     0.6310868 α      lambda       -0.7094740E-03
   maximum displ.:     0.4014258 α      in ANC's #3, #7, #15, ...

........................................................................
.............................. CYCLE  183 ..............................
........................................................................
   1    -41.2828731 -0.412829E+02  0.158E-01   10.50       0.0  T
   2    -41.2828819 -0.875340E-05  0.974E-02   10.50       1.0  T
   3    -41.2828864 -0.454673E-05  0.950E-03   10.50       2.0  T
   4    -41.2828867 -0.223287E-06  0.475E-03   10.50       3.9  T
   5    -41.2828867 -0.504838E-07  0.153E-03   10.50      12.2  T
   6    -41.2828867 -0.979883E-08  0.308E-04   10.50      60.3  T
     SCC iter.                  ...        0 min,  0.005 sec
     gradient                   ...        0 min,  0.005 sec
 * total energy  :   -40.9665438 Eh     change       -0.5844461E-03 Eh
   gradient norm :     0.0104736 Eh/α   predicted    -0.4960223E-03 ( -15.13%)
   displ. norm   :     0.6436352 α      lambda       -0.8996219E-03
   maximum displ.:     0.3462344 α      in ANC's #7, #3, #2, ...
 * RMSD in coord.:     1.4458391 α      energy gain  -0.1071773E-01 Eh

generating ANC from model Hessian ...
Using Lindh-Hessian (1995)
 Shifting diagonal of input Hessian by   5.028566417030411E-003
 Lowest  eigenvalues of input Hessian
    0.005000   -0.000000   -0.000000   -0.000000   -0.000000   -0.000000
   -0.000000   -0.000000   -0.000000   -0.000000   -0.000000   -0.000000
    0.000000    0.000000    0.000000    0.000000    0.000000    0.000000
 Highest eigenvalues
    1.230680    1.246472    1.460456    1.477037    1.491760    1.507978
 

........................................................................
.............................. CYCLE  184 ..............................
........................................................................
   1    -41.2868638 -0.412869E+02  0.150E-01   10.54       0.0  T
   2    -41.2868747 -0.109374E-04  0.915E-02   10.54       1.0  T
   3    -41.2868788 -0.405966E-05  0.109E-02   10.54       1.7  T
   4    -41.2868791 -0.311498E-06  0.491E-03   10.54       3.8  T
   5    -41.2868791 -0.593076E-07  0.175E-03   10.54      10.6  T
   6    -41.2868791 -0.115274E-07  0.302E-04   10.54      61.5  T
   7    -41.2868791 -0.176087E-09  0.663E-05   10.54     280.0  T
     SCC iter.                  ...        0 min,  0.006 sec
     gradient                   ...        0 min,  0.005 sec
 * total energy  :   -40.9672216 Eh     change       -0.6778715E-03 Eh
   gradient norm :     0.0117308 Eh/α   predicted     0.0000000E+00 (-100.00%)
   displ. norm   :     0.1891566 α      lambda       -0.5288348E-03
   maximum displ.:     0.0782489 α      in ANC's #1, #7, #3, ...

........................................................................
.............................. CYCLE  185 ..............................
........................................................................
   1    -41.2872825 -0.412873E+02  0.711E-02   10.58       0.0  T
   2    -41.2872839 -0.143642E-05  0.429E-02   10.58       1.0  T
   3    -41.2872845 -0.588119E-06  0.387E-03   10.58       4.8  T
   4    -41.2872846 -0.407741E-07  0.181E-03   10.58      10.3  T
   5    -41.2872846 -0.743486E-08  0.637E-04   10.58      29.1  T
     SCC iter.                  ...        0 min,  0.004 sec
     gradient                   ...        0 min,  0.005 sec
 * total energy  :   -40.9676425 Eh     change       -0.4208992E-03 Eh
   gradient norm :     0.0052494 Eh/α   predicted    -0.2738817E-03 ( -34.93%)
   displ. norm   :     0.2206609 α      lambda       -0.3926685E-03
   maximum displ.:     0.1085932 α      in ANC's #18, #1, #7, ...

........................................................................
.............................. CYCLE  186 ..............................
........................................................................
   1    -41.2872915 -0.412873E+02  0.794E-02   10.61       0.0  T
   2    -41.2872943 -0.274335E-05  0.479E-02   10.62       1.0  T
   3    -41.2872953 -0.104208E-05  0.549E-03   10.62       3.4  T
   4    -41.2872954 -0.938942E-07  0.228E-03   10.62       8.1  T
   5    -41.2872954 -0.129093E-07  0.924E-04   10.62      20.1  T
     SCC iter.                  ...        0 min,  0.004 sec
     gradient                   ...        0 min,  0.005 sec
 * total energy  :   -40.9679530 Eh     change       -0.3104062E-03 Eh
   gradient norm :     0.0036902 Eh/α   predicted    -0.2059011E-03 ( -33.67%)
   displ. norm   :     0.4097278 α      lambda       -0.4820660E-03
   maximum displ.:     0.1739508 α      in ANC's #18, #1, #7, ...

........................................................................
.............................. CYCLE  187 ..............................
........................................................................
   1    -41.2860126 -0.412860E+02  0.135E-01   10.65       0.0  T
   2    -41.2860192 -0.655466E-05  0.812E-02   10.66       1.0  T
   3    -41.2860218 -0.262663E-05  0.849E-03   10.66       2.2  T
   4    -41.2860221 -0.231431E-06  0.364E-03   10.66       5.1  T
   5    -41.2860221 -0.345201E-07  0.150E-03   10.66      12.4  T
   6    -41.2860221 -0.927842E-08  0.219E-04   10.66      84.8  T
   7    -41.2860221 -0.683968E-10  0.430E-05   10.66     432.1  T
     SCC iter.                  ...        0 min,  0.006 sec
     gradient                   ...        0 min,  0.005 sec
 * total energy  :   -40.9683146 Eh     change       -0.3616265E-03 Eh
   gradient norm :     0.0088639 Eh/α   predicted    -0.2814984E-03 ( -22.16%)
   displ. norm   :     0.4123440 α      lambda       -0.4094681E-03
   maximum displ.:     0.1674535 α      in ANC's #1, #7, #3, ...

........................................................................
.............................. CYCLE  188 ..............................
........................................................................
   1    -41.2852397 -0.412852E+02  0.125E-01   10.67       0.0  T
   2    -41.2852447 -0.505193E-05  0.754E-02   10.68       1.0  T
   3    -41.2852470 -0.224378E-05  0.746E-03   10.68       2.5  T
   4    -41.2852471 -0.174329E-06  0.336E-03   10.68       5.5  T
   5    -41.2852472 -0.298509E-07  0.134E-03   10.68      13.9  T
   6    -41.2852472 -0.752504E-08  0.197E-04   10.68      94.2  T
     SCC iter.                  ...        0 min,  0.005 sec
     gradient                   ...        0 min,  0.005 sec
 * total energy  :   -40.9686461 Eh     change       -0.3315093E-03 Eh
   gradient norm :     0.0106401 Eh/α   predicted    -0.2395456E-03 ( -27.74%)
   displ. norm   :     0.4632663 α      lambda       -0.5553756E-03
   maximum displ.:     0.2041292 α      in ANC's #1, #3, #7, ...

........................................................................
.............................. CYCLE  189 ..............................
........................................................................
   1    -41.2864985 -0.412865E+02  0.131E-01   10.68       0.0  T
   2    -41.2865033 -0.475907E-05  0.796E-02   10.68       1.0  T
   3    -41.2865058 -0.255843E-05  0.739E-03   10.69       2.5  T
   4    -41.2865060 -0.160805E-06  0.319E-03   10.69       5.8  T
   5    -41.2865060 -0.253842E-07  0.124E-03   10.68      15.0  T
   6    -41.2865060 -0.664037E-08  0.219E-04   10.68      84.8  T
     SCC iter.                  ...        0 min,  0.005 sec
     gradient                   ...        0 min,  0.005 sec
 * total energy  :   -40.9690797 Eh     change       -0.4335969E-03 Eh
   gradient norm :     0.0078571 Eh/α   predicted    -0.3372849E-03 ( -22.21%)
   displ. norm   :     0.4349134 α      lambda       -0.4554007E-03
   maximum displ.:     0.2082085 α      in ANC's #1, #3, #7, ...

........................................................................
.............................. CYCLE  190 ..............................
........................................................................
   1    -41.2875311 -0.412875E+02  0.133E-01   10.67       0.0  T
   2    -41.2875350 -0.381604E-05  0.810E-02   10.67       1.0  T
   3    -41.2875373 -0.229369E-05  0.648E-03   10.67       2.9  T
   4    -41.2875373 -0.915032E-07  0.316E-03   10.67       5.9  T
   5    -41.2875374 -0.224916E-07  0.925E-04   10.67      20.1  T
   6    -41.2875374 -0.392800E-08  0.225E-04   10.67      82.6  T
     SCC iter.                  ...        0 min,  0.005 sec
     gradient                   ...        0 min,  0.005 sec
 * total energy  :   -40.9694059 Eh     change       -0.3262558E-03 Eh
   gradient norm :     0.0059876 Eh/α   predicted    -0.2707739E-03 ( -17.01%)
   displ. norm   :     0.3295194 α      lambda       -0.2741866E-03
   maximum displ.:     0.1726090 α      in ANC's #1, #3, #7, ...

........................................................................
.............................. CYCLE  191 ..............................
........................................................................
   1    -41.2896281 -0.412896E+02  0.111E-01   10.65       0.0  T
   2    -41.2896308 -0.269752E-05  0.683E-02   10.65       1.0  T
   3    -41.2896322 -0.142316E-05  0.481E-03   10.65       3.9  T
   4    -41.2896322 -0.439223E-07  0.265E-03   10.65       7.0  T
   5    -41.2896322 -0.132819E-07  0.651E-04   10.65      28.5  T
     SCC iter.                  ...        0 min,  0.004 sec
     gradient                   ...        0 min,  0.005 sec
 * total energy  :   -40.9695816 Eh     change       -0.1756323E-03 Eh
   gradient norm :     0.0059213 Eh/α   predicted    -0.1519806E-03 ( -13.47%)
   displ. norm   :     0.4867527 α      lambda       -0.3068557E-03
   maximum displ.:     0.2410222 α      in ANC's #1, #3, #7, ...

........................................................................
.............................. CYCLE  192 ..............................
........................................................................
   1    -41.2857319 -0.412857E+02  0.187E-01   10.60       0.0  T
   2    -41.2857375 -0.559188E-05  0.115E-01   10.60       1.0  T
   3    -41.2857410 -0.355728E-05  0.708E-03   10.61       2.6  T
   4    -41.2857411 -0.635928E-07  0.382E-03   10.61       4.9  T
   5    -41.2857411 -0.261564E-07  0.713E-04   10.61      26.1  T
   6    -41.2857411 -0.202935E-08  0.247E-04   10.61      75.2  T
     SCC iter.                  ...        0 min,  0.005 sec
     gradient                   ...        0 min,  0.005 sec
 * total energy  :   -40.9697443 Eh     change       -0.1627516E-03 Eh
   gradient norm :     0.0094832 Eh/α   predicted    -0.1897807E-03 (  16.61%)
   displ. norm   :     0.2340035 α      lambda       -0.2689786E-03
   maximum displ.:     0.1169524 α      in ANC's #1, #3, #2, ...

........................................................................
.............................. CYCLE  193 ..............................
........................................................................
   1    -41.2879126 -0.412879E+02  0.110E-01   10.61       0.0  T
   2    -41.2879149 -0.223320E-05  0.678E-02   10.60       1.0  T
   3    -41.2879161 -0.120492E-05  0.400E-03   10.60       4.6  T
   4    -41.2879161 -0.211107E-07  0.220E-03   10.60       8.4  T
   5    -41.2879161 -0.572324E-08  0.422E-04   10.60      44.0  T
     SCC iter.                  ...        0 min,  0.004 sec
     gradient                   ...        0 min,  0.005 sec
 * total energy  :   -40.9699688 Eh     change       -0.2245209E-03 Eh
   gradient norm :     0.0067234 Eh/α   predicted    -0.1418566E-03 ( -36.82%)
   displ. norm   :     0.5353105 α      lambda       -0.4691615E-03
   maximum displ.:     0.2674769 α      in ANC's #1, #3, #2, ...

........................................................................
.............................. CYCLE  194 ..............................
........................................................................
   1    -41.2883721 -0.412884E+02  0.254E-01   10.57       0.0  T
   2    -41.2883823 -0.101819E-04  0.156E-01   10.57       1.0  T
   3    -41.2883885 -0.623437E-05  0.938E-03   10.57       2.0  T
   4    -41.2883887 -0.137902E-06  0.469E-03   10.57       4.0  T
   5    -41.2883887 -0.367124E-07  0.113E-03   10.57      16.4  T
   6    -41.2883887 -0.566571E-08  0.330E-04   10.57      56.2  T
     SCC iter.                  ...        0 min,  0.005 sec
     gradient                   ...        0 min,  0.005 sec
 * total energy  :   -40.9703040 Eh     change       -0.3351350E-03 Eh
   gradient norm :     0.0076112 Eh/α   predicted    -0.3018022E-03 (  -9.95%)
   displ. norm   :     0.5162076 α      lambda       -0.3536338E-03
   maximum displ.:     0.2596795 α      in ANC's #1, #3, #2, ...

........................................................................
.............................. CYCLE  195 ..............................
........................................................................
   1    -41.2892888 -0.412893E+02  0.239E-01   10.56       0.0  T
   2    -41.2892978 -0.901286E-05  0.147E-01   10.57       1.0  T
   3    -41.2893034 -0.559123E-05  0.883E-03   10.57       2.1  T
   4    -41.2893036 -0.130859E-06  0.307E-03   10.57       6.1  T
   5    -41.2893036 -0.144720E-07  0.101E-03   10.57      18.3  T
   6    -41.2893036 -0.446239E-08  0.303E-04   10.57      61.2  T
     SCC iter.                  ...        0 min,  0.005 sec
     gradient                   ...        0 min,  0.005 sec
 * total energy  :   -40.9705648 Eh     change       -0.2608590E-03 Eh
   gradient norm :     0.0093801 Eh/α   predicted    -0.2239342E-03 ( -14.16%)
   displ. norm   :     0.4848274 α      lambda       -0.3410262E-03
   maximum displ.:     0.2486663 α      in ANC's #1, #3, #2, ...

........................................................................
.............................. CYCLE  196 ..............................
........................................................................
   1    -41.2902913 -0.412903E+02  0.210E-01   10.61       0.0  T
   2    -41.2902986 -0.729636E-05  0.129E-01   10.61       1.0  T
   3    -41.2903031 -0.447908E-05  0.821E-03   10.61       2.3  T
   4    -41.2903032 -0.131499E-06  0.385E-03   10.61       4.8  T
   5    -41.2903033 -0.294502E-07  0.109E-03   10.61      17.1  T
   6    -41.2903033 -0.556531E-08  0.311E-04   10.61      59.6  T
     SCC iter.                  ...        0 min,  0.005 sec
     gradient                   ...        0 min,  0.005 sec
 * total energy  :   -40.9708277 Eh     change       -0.2628498E-03 Eh
   gradient norm :     0.0093613 Eh/α   predicted    -0.2105967E-03 ( -19.88%)
   displ. norm   :     0.5587308 α      lambda       -0.3733828E-03
   maximum displ.:     0.2942579 α      in ANC's #1, #3, #2, ...

........................................................................
.............................. CYCLE  197 ..............................
........................................................................
   1    -41.2892397 -0.412892E+02  0.234E-01   10.67       0.0  T
   2    -41.2892488 -0.911373E-05  0.144E-01   10.67       1.0  T
   3    -41.2892547 -0.588900E-05  0.887E-03   10.68       2.1  T
   4    -41.2892549 -0.132378E-06  0.431E-03   10.68       4.3  T
   5    -41.2892549 -0.377060E-07  0.105E-03   10.68      17.6  T
   6    -41.2892549 -0.522040E-08  0.336E-04   10.68      55.3  T
     SCC iter.                  ...        0 min,  0.005 sec
     gradient                   ...        0 min,  0.005 sec
 * total energy  :   -40.9711315 Eh     change       -0.3038278E-03 Eh
   gradient norm :     0.0072770 Eh/α   predicted    -0.2449744E-03 ( -19.37%)
   displ. norm   :     0.4959476 α      lambda       -0.6060445E-03
   maximum displ.:     0.2274365 α      in ANC's #2, #1, #11, ...

........................................................................
.............................. CYCLE  198 ..............................
........................................................................
   1    -41.2993546 -0.412994E+02  0.196E-01   10.91       0.0  T
   2    -41.2993681 -0.135003E-04  0.121E-01   10.92       1.0  T
   3    -41.2993744 -0.632970E-05  0.115E-02   10.93       1.6  T
   4    -41.2993748 -0.341116E-06  0.585E-03   10.93       3.2  T
   5    -41.2993748 -0.878772E-07  0.183E-03   10.93      10.1  T
   6    -41.2993749 -0.156793E-07  0.385E-04   10.93      48.2  T
     SCC iter.                  ...        0 min,  0.005 sec
     gradient                   ...        0 min,  0.005 sec
 * total energy  :   -40.9710212 Eh     change        0.1102999E-03 Eh
   gradient norm :     0.0186025 Eh/α   predicted    -0.3775600E-03 (-442.30%)
   displ. norm   :     0.4313167 α      lambda       -0.1081342E-02
   maximum displ.:     0.2021981 α      in ANC's #1, #3, #2, ...

........................................................................
.............................. CYCLE  199 ..............................
........................................................................
   1    -41.2893700 -0.412894E+02  0.224E-01   10.71       0.0  T
   2    -41.2893794 -0.935319E-05  0.138E-01   10.72       1.0  T
   3    -41.2893845 -0.513106E-05  0.868E-03   10.72       2.1  T
   4    -41.2893846 -0.111292E-06  0.486E-03   10.73       3.8  T
   5    -41.2893847 -0.384491E-07  0.104E-03   10.72      17.9  T
   6    -41.2893847 -0.451189E-08  0.308E-04   10.73      60.2  T
     SCC iter.                  ...        0 min,  0.005 sec
     gradient                   ...        0 min,  0.005 sec
 * total energy  :   -40.9715495 Eh     change       -0.5282595E-03 Eh
   gradient norm :     0.0086426 Eh/α   predicted    -0.6412551E-03 (  21.39%)
   displ. norm   :     0.3432059 α      lambda       -0.2949896E-03
   maximum displ.:     0.1865434 α      in ANC's #1, #2, #3, ...

........................................................................
.............................. CYCLE  200 ..............................
........................................................................
   1    -41.2877294 -0.412877E+02  0.136E-01   10.79       0.0  T
   2    -41.2877316 -0.220098E-05  0.837E-02   10.79       1.0  T
   3    -41.2877329 -0.129959E-05  0.411E-03   10.79       4.5  T
   4    -41.2877329 -0.147183E-07  0.225E-03   10.79       8.3  T
   5    -41.2877330 -0.554281E-08  0.329E-04   10.79      56.5  T
     SCC iter.                  ...        0 min,  0.004 sec
     gradient                   ...        0 min,  0.005 sec
 * total energy  :   -40.9716882 Eh     change       -0.1387241E-03 Eh
   gradient norm :     0.0073210 Eh/α   predicted    -0.1648686E-03 (  18.85%)
   displ. norm   :     0.2786388 α      lambda       -0.2458530E-03
   maximum displ.:     0.1470176 α      in ANC's #1, #2, #3, ...

........................................................................
.............................. CYCLE  201 ..............................
........................................................................
   1    -41.2895795 -0.412896E+02  0.938E-02   10.81       0.0  T
   2    -41.2895808 -0.134102E-05  0.575E-02   10.81       1.0  T
   3    -41.2895815 -0.665192E-06  0.322E-03   10.81       5.8  T
   4    -41.2895815 -0.180667E-07  0.181E-03   10.81      10.2  T
   5    -41.2895815 -0.556138E-08  0.426E-04   10.81      43.6  T
     SCC iter.                  ...        0 min,  0.004 sec
     gradient                   ...        0 min,  0.005 sec
 * total energy  :   -40.9718551 Eh     change       -0.1668934E-03 Eh
   gradient norm :     0.0055231 Eh/α   predicted    -0.1324753E-03 ( -20.62%)
   displ. norm   :     0.4716236 α      lambda       -0.4385617E-03
   maximum displ.:     0.2348043 α      in ANC's #2, #1, #7, ...

........................................................................
.............................. CYCLE  202 ..............................
........................................................................
   1    -41.2935121 -0.412935E+02  0.176E-01   10.84       0.0  T
   2    -41.2935162 -0.402506E-05  0.108E-01   10.84       1.0  T
   3    -41.2935184 -0.226654E-05  0.567E-03   10.83       3.3  T
   4    -41.2935185 -0.528881E-07  0.235E-03   10.84       7.9  T
   5    -41.2935185 -0.540272E-08  0.687E-04   10.84      27.0  T
     SCC iter.                  ...        0 min,  0.004 sec
     gradient                   ...        0 min,  0.005 sec
 * total energy  :   -40.9720872 Eh     change       -0.2320632E-03 Eh
   gradient norm :     0.0083593 Eh/α   predicted    -0.2680574E-03 (  15.51%)
   displ. norm   :     0.6373893 α      lambda       -0.3452978E-03
   maximum displ.:     0.3234874 α      in ANC's #1, #2, #3, ...

........................................................................
.............................. CYCLE  203 ..............................
........................................................................
   1    -41.2894608 -0.412895E+02  0.258E-01   10.75       0.0  T
   2    -41.2894693 -0.850111E-05  0.159E-01   10.75       1.0  T
   3    -41.2894740 -0.469139E-05  0.810E-03   10.76       2.3  T
   4    -41.2894741 -0.100700E-06  0.390E-03   10.76       4.8  T
   5    -41.2894741 -0.157533E-07  0.978E-04   10.76      19.0  T
   6    -41.2894741 -0.365518E-08  0.259E-04   10.76      71.6  T
     SCC iter.                  ...        0 min,  0.005 sec
     gradient                   ...        0 min,  0.005 sec
 * total energy  :   -40.9722588 Eh     change       -0.1716107E-03 Eh
   gradient norm :     0.0110561 Eh/α   predicted    -0.2427924E-03 (  41.48%)
   displ. norm   :     0.3718262 α      lambda       -0.6415972E-03
   maximum displ.:     0.1941301 α      in ANC's #7, #19, #12, ...

........................................................................
.............................. CYCLE  204 ..............................
........................................................................
   1    -41.2933972 -0.412934E+02  0.112E-01   10.84       0.0  T
   2    -41.2934044 -0.723959E-05  0.683E-02   10.84       1.0  T
   3    -41.2934059 -0.148814E-05  0.767E-03   10.84       2.4  T
   4    -41.2934061 -0.164510E-06  0.323E-03   10.84       5.8  T
   5    -41.2934061 -0.331181E-07  0.131E-03   10.84      14.2  T
   6    -41.2934061 -0.486045E-08  0.202E-04   10.84      92.0  T
     SCC iter.                  ...        0 min,  0.005 sec
     gradient                   ...        0 min,  0.005 sec
 * total energy  :   -40.9721581 Eh     change        0.1006892E-03 Eh
   gradient norm :     0.0161114 Eh/α   predicted    -0.3651533E-03 (-462.65%)
   displ. norm   :     0.2381175 α      lambda       -0.7923990E-03
   maximum displ.:     0.1086709 α      in ANC's #1, #2, #3, ...

........................................................................
.............................. CYCLE  205 ..............................
........................................................................
   1    -41.2908430 -0.412908E+02  0.106E-01   10.83       0.0  T
   2    -41.2908484 -0.542249E-05  0.648E-02   10.82       1.0  T
   3    -41.2908500 -0.155712E-05  0.671E-03   10.82       2.8  T
   4    -41.2908501 -0.145648E-06  0.299E-03   10.82       6.2  T
   5    -41.2908502 -0.261979E-07  0.124E-03   10.82      15.0  T
     SCC iter.                  ...        0 min,  0.004 sec
     gradient                   ...        0 min,  0.005 sec
 * total energy  :   -40.9725697 Eh     change       -0.4115743E-03 Eh
   gradient norm :     0.0070938 Eh/α   predicted    -0.4186704E-03 (   1.72%)
   displ. norm   :     0.2884085 α      lambda       -0.3091075E-03
   maximum displ.:     0.1467479 α      in ANC's #2, #19, #1, ...

........................................................................
.............................. CYCLE  206 ..............................
........................................................................
   1    -41.2923029 -0.412923E+02  0.115E-01   10.85       0.0  T
   2    -41.2923049 -0.200779E-05  0.707E-02   10.85       1.0  T
   3    -41.2923059 -0.104284E-05  0.403E-03   10.86       4.6  T
   4    -41.2923059 -0.229894E-07  0.207E-03   10.86       9.0  T
   5    -41.2923059 -0.453328E-08  0.452E-04   10.86      41.1  T
     SCC iter.                  ...        0 min,  0.004 sec
     gradient                   ...        0 min,  0.005 sec
 * total energy  :   -40.9725827 Eh     change       -0.1299954E-04 Eh
   gradient norm :     0.0115542 Eh/α   predicted    -0.1674118E-03 (1187.83%)
   displ. norm   :     0.3047601 α      lambda       -0.3942818E-03
   maximum displ.:     0.1614092 α      in ANC's #2, #1, #7, ...

........................................................................
.............................. CYCLE  207 ..............................
........................................................................
   1    -41.2909857 -0.412910E+02  0.121E-01   10.80       0.0  T
   2    -41.2909898 -0.412243E-05  0.739E-02   10.81       1.0  T
   3    -41.2909915 -0.168052E-05  0.597E-03   10.82       3.1  T
   4    -41.2909916 -0.931689E-07  0.298E-03   10.82       6.2  T
   5    -41.2909916 -0.201320E-07  0.942E-04   10.82      19.7  T
     SCC iter.                  ...        0 min,  0.004 sec
     gradient                   ...        0 min,  0.005 sec
 * total energy  :   -40.9727668 Eh     change       -0.1841340E-03 Eh
   gradient norm :     0.0091020 Eh/α   predicted    -0.2154559E-03 (  17.01%)
   displ. norm   :     0.1807130 α      lambda       -0.2716366E-03
   maximum displ.:     0.0896335 α      in ANC's #7, #2, #1, ...

........................................................................
.............................. CYCLE  208 ..............................
........................................................................
   1    -41.2909632 -0.412910E+02  0.644E-02   10.91       0.0  T
   2    -41.2909664 -0.311611E-05  0.390E-02   10.90       1.0  T
   3    -41.2909669 -0.501726E-06  0.519E-03   10.90       3.6  T
   4    -41.2909669 -0.446968E-07  0.171E-03   10.90      10.8  T
   5    -41.2909669 -0.857681E-08  0.654E-04   10.90      28.4  T
     SCC iter.                  ...        0 min,  0.004 sec
     gradient                   ...        0 min,  0.005 sec
 * total energy  :   -40.9728580 Eh     change       -0.9119294E-04 Eh
   gradient norm :     0.0065182 Eh/α   predicted    -0.1402565E-03 (  53.80%)
   displ. norm   :     0.3054517 α      lambda       -0.1923309E-03
   maximum displ.:     0.1650701 α      in ANC's #2, #7, #1, ...

........................................................................
.............................. CYCLE  209 ..............................
........................................................................
   1    -41.2918204 -0.412918E+02  0.111E-01   10.89       0.0  T
   2    -41.2918219 -0.155470E-05  0.682E-02   10.89       1.0  T
   3    -41.2918227 -0.747826E-06  0.325E-03   10.89       5.7  T
   4    -41.2918227 -0.147089E-07  0.168E-03   10.89      11.0  T
   5    -41.2918227 -0.153624E-08  0.352E-04   10.89      52.8  T
     SCC iter.                  ...        0 min,  0.004 sec
     gradient                   ...        0 min,  0.005 sec
 * total energy  :   -40.9729822 Eh     change       -0.1242508E-03 Eh
   gradient norm :     0.0051307 Eh/α   predicted    -0.1051383E-03 ( -15.38%)
   displ. norm   :     0.3051317 α      lambda        0.3756194E-04
   maximum displ.:     0.1650779 α      in ANC's #2, #7, #1, ...

........................................................................
.............................. CYCLE  210 ..............................
........................................................................
   1    -41.2921253 -0.412921E+02  0.110E-01   10.86       0.0  T
   2    -41.2921269 -0.160224E-05  0.674E-02   10.86       1.0  T
   3    -41.2921276 -0.733531E-06  0.322E-03   10.86       5.8  T
   4    -41.2921276 -0.150550E-07  0.173E-03   10.86      10.7  T
   5    -41.2921276 -0.174889E-08  0.358E-04   10.86      51.9  T
     SCC iter.                  ...        0 min,  0.005 sec
     gradient                   ...        0 min,  0.005 sec
 * total energy  :   -40.9729478 Eh     change        0.3447284E-04 Eh
   gradient norm :     0.0104298 Eh/α   predicted     0.2052614E-04 ( -40.46%)
   displ. norm   :     0.1427724 α      lambda       -0.2950272E-03
   maximum displ.:     0.0846374 α      in ANC's #2, #11, #6, ...

........................................................................
.............................. CYCLE  211 ..............................
........................................................................
   1    -41.2913866 -0.412914E+02  0.663E-02   10.93       0.0  T
   2    -41.2913907 -0.406777E-05  0.403E-02   10.94       1.0  T
   3    -41.2913923 -0.159950E-05  0.701E-03   10.94       2.6  T
   4    -41.2913924 -0.144466E-06  0.319E-03   10.94       5.8  T
   5    -41.2913924 -0.311796E-07  0.120E-03   10.94      15.5  T
   6    -41.2913924 -0.590295E-08  0.157E-04   10.94     118.6  T
     SCC iter.                  ...        0 min,  0.005 sec
     gradient                   ...        0 min,  0.005 sec
 * total energy  :   -40.9730753 Eh     change       -0.1275930E-03 Eh
   gradient norm :     0.0065227 Eh/α   predicted    -0.1505229E-03 (  17.97%)
   displ. norm   :     0.1042612 α      lambda       -0.1333564E-03
   maximum displ.:     0.0393186 α      in ANC's #11, #4, #2, ...

........................................................................
.............................. CYCLE  212 ..............................
........................................................................
   1    -41.2935224 -0.412935E+02  0.392E-02   10.98       0.0  T
   2    -41.2935231 -0.687184E-06  0.236E-02   10.98       1.0  T
   3    -41.2935234 -0.261684E-06  0.252E-03   10.98       7.4  T
   4    -41.2935234 -0.203705E-07  0.124E-03   10.98      14.9  T
     SCC iter.                  ...        0 min,  0.004 sec
     gradient                   ...        0 min,  0.005 sec
 * total energy  :   -40.9731231 Eh     change       -0.4772271E-04 Eh
   gradient norm :     0.0051944 Eh/α   predicted    -0.6740396E-04 (  41.24%)
   displ. norm   :     0.4042487 α      lambda       -0.1368273E-03
   maximum displ.:     0.2287622 α      in ANC's #2, #7, #1, ...

........................................................................
.............................. CYCLE  213 ..............................
........................................................................
   1    -41.2892025 -0.412892E+02  0.147E-01   10.93       0.0  T
   2    -41.2892051 -0.255920E-05  0.901E-02   10.93       1.0  T
   3    -41.2892064 -0.138873E-05  0.440E-03   10.93       4.2  T
   4    -41.2892065 -0.220185E-07  0.224E-03   10.93       8.3  T
   5    -41.2892065 -0.399696E-08  0.441E-04   10.93      42.1  T
     SCC iter.                  ...        0 min,  0.004 sec
     gradient                   ...        0 min,  0.005 sec
 * total energy  :   -40.9731434 Eh     change       -0.2033643E-04 Eh
   gradient norm :     0.0071960 Eh/α   predicted    -0.7959464E-04 ( 291.39%)
   displ. norm   :     0.1353836 α      lambda       -0.1576803E-03
   maximum displ.:     0.0578865 α      in ANC's #3, #4, #1, ...

........................................................................
.............................. CYCLE  214 ..............................
........................................................................
   1    -41.2916851 -0.412917E+02  0.504E-02   10.97       0.0  T
   2    -41.2916863 -0.124045E-05  0.307E-02   10.97       1.0  T
   3    -41.2916870 -0.614556E-06  0.374E-03   10.97       5.0  T
   4    -41.2916870 -0.369491E-07  0.195E-03   10.97       9.5  T
   5    -41.2916870 -0.103524E-07  0.596E-04   10.97      31.2  T
     SCC iter.                  ...        0 min,  0.004 sec
     gradient                   ...        0 min,  0.005 sec
 * total energy  :   -40.9732082 Eh     change       -0.6476580E-04 Eh
   gradient norm :     0.0047401 Eh/α   predicted    -0.8028867E-04 (  23.97%)
   displ. norm   :     0.1377511 α      lambda       -0.1047981E-03
   maximum displ.:     0.0864061 α      in ANC's #2, #4, #7, ...

........................................................................
.............................. CYCLE  215 ..............................
........................................................................
   1    -41.2922974 -0.412923E+02  0.541E-02   10.98       0.0  T
   2    -41.2922982 -0.856002E-06  0.329E-02   10.98       1.0  T
   3    -41.2922985 -0.308423E-06  0.292E-03   10.98       6.3  T
   4    -41.2922986 -0.268351E-07  0.117E-03   10.98      15.8  T
     SCC iter.                  ...        0 min,  0.004 sec
     gradient                   ...        0 min,  0.005 sec
 * total energy  :   -40.9732453 Eh     change       -0.3713607E-04 Eh
   gradient norm :     0.0045538 Eh/α   predicted    -0.5339475E-04 (  43.78%)
   displ. norm   :     0.1464985 α      lambda       -0.6276978E-04
   maximum displ.:     0.0858915 α      in ANC's #2, #6, #7, ...

........................................................................
.............................. CYCLE  216 ..............................
........................................................................
   1    -41.2919922 -0.412920E+02  0.558E-02   10.98       0.0  T
   2    -41.2919926 -0.423443E-06  0.342E-02   10.98       1.0  T
   3    -41.2919928 -0.205139E-06  0.169E-03   10.98      11.0  T
   4    -41.2919928 -0.322255E-08  0.984E-04   10.98      18.9  T
     SCC iter.                  ...        0 min,  0.003 sec
     gradient                   ...        0 min,  0.005 sec
 * total energy  :   -40.9732892 Eh     change       -0.4385897E-04 Eh
   gradient norm :     0.0033285 Eh/α   predicted    -0.3206110E-04 ( -26.90%)
   displ. norm   :     0.2390079 α      lambda       -0.7482864E-04
   maximum displ.:     0.1446499 α      in ANC's #2, #7, #4, ...

........................................................................
.............................. CYCLE  217 ..............................
........................................................................
   1    -41.2913355 -0.412913E+02  0.856E-02   10.99       0.0  T
   2    -41.2913368 -0.123130E-05  0.525E-02   10.98       1.0  T
   3    -41.2913374 -0.587692E-06  0.322E-03   10.98       5.8  T
   4    -41.2913374 -0.215941E-07  0.156E-03   10.98      11.9  T
   5    -41.2913374 -0.279031E-08  0.459E-04   10.98      40.5  T
   6    -41.2913374 -0.692900E-09  0.960E-05   10.98     193.5  T
     SCC iter.                  ...        0 min,  0.005 sec
     gradient                   ...        0 min,  0.005 sec
 * total energy  :   -40.9733252 Eh     change       -0.3605237E-04 Eh
   gradient norm :     0.0034121 Eh/α   predicted    -0.3955249E-04 (   9.71%)
   displ. norm   :     0.1591235 α      lambda       -0.4667576E-04
   maximum displ.:     0.0884676 α      in ANC's #2, #4, #6, ...

........................................................................
.............................. CYCLE  218 ..............................
........................................................................
   1    -41.2914277 -0.412914E+02  0.587E-02   10.98       0.0  T
   2    -41.2914280 -0.350226E-06  0.358E-02   10.98       1.0  T
   3    -41.2914282 -0.179618E-06  0.177E-03   10.98      10.5  T
   4    -41.2914282 -0.436034E-08  0.759E-04   10.98      24.5  T
   5    -41.2914282 -0.308894E-09  0.190E-04   10.98      97.7  T
     SCC iter.                  ...        0 min,  0.004 sec
     gradient                   ...        0 min,  0.006 sec
 * total energy  :   -40.9733551 Eh     change       -0.2985910E-04 Eh
   gradient norm :     0.0028667 Eh/α   predicted    -0.2393279E-04 ( -19.85%)
   displ. norm   :     0.1253258 α      lambda       -0.4109271E-04
   maximum displ.:     0.0511814 α      in ANC's #1, #3, #6, ...

........................................................................
.............................. CYCLE  219 ..............................
........................................................................
   1    -41.2924584 -0.412925E+02  0.421E-02   10.99       0.0  T
   2    -41.2924587 -0.280652E-06  0.253E-02   10.99       1.0  T
   3    -41.2924588 -0.121428E-06  0.170E-03   10.99      10.9  T
   4    -41.2924588 -0.709577E-08  0.854E-04   10.99      21.7  T
   5    -41.2924588 -0.164351E-08  0.269E-04   10.99      68.9  T
     SCC iter.                  ...        0 min,  0.004 sec
     gradient                   ...        0 min,  0.005 sec
 * total energy  :   -40.9733782 Eh     change       -0.2308281E-04 Eh
   gradient norm :     0.0025062 Eh/α   predicted    -0.2087141E-04 (  -9.58%)
   displ. norm   :     0.0993008 α      lambda       -0.2929456E-04
   maximum displ.:     0.0495682 α      in ANC's #2, #9, #4, ...

   *** FAILED TO CONVERGE GEOMETRY OPTIMIZATION IN 219 ITERATIONS ***


 ANCopt (total)                0 d,  0 h,  0 min,  4.174 sec
 optimizer setup                ...        0 min,  0.000 sec (  0.004%)
 model hessian                  ...        0 min,  0.023 sec (  0.560%)
 ANC generation                 ...        0 min,  0.006 sec (  0.132%)
 coordinate transformation      ...        0 min,  0.004 sec (  0.087%)
 single point calculation       ...        0 min,  4.050 sec ( 97.035%)
 optimization log               ...        0 min,  0.029 sec (  0.706%)
 hessian update                 ...        0 min,  0.003 sec (  0.070%)
 rational function              ...        0 min,  0.048 sec (  1.149%)

================
 final structure:
================
$coord
   -1.18817569753632   -0.00000699198653   -0.00002889392138      C 
    1.28561652481096    0.00000502667026    0.00000916517415      O 
   -2.08242126654954   -0.19960271913498    1.94891541635851      H 
   -2.08251616858972    1.78768469756948   -0.80150940348203      H 
   -2.08248389207120   -1.58807840684541   -1.14720715700440      H 
    5.32726824737098    0.61926959127397   -4.61307378231437      C 
    2.74999011470696    1.26934049515002   -4.47032030585879      O 
    5.87855333867280    0.73830059238112   -6.59696630921035      H 
    5.62957796073503   -1.29911089822302   -3.91267926117893      H 
    6.48734311462710    1.91785681673911   -3.49150170870164      H 
    2.16276979179487    0.80704190424270   -2.70762214290007      H 
    2.57117792134281    7.47159778343837   -2.71349775982503      C 
    0.68307468342202    6.11977003740185   -4.01632595209412      O 
    4.30283700170864    7.61193297522353   -3.83405836056804      H 
    3.02200339875780    6.58891469619056   -0.89633466337096      H 
    1.82290680383763    9.36402912787086   -2.38319355558839      H 
    1.31764168471426    4.41490465565891   -4.34605536001453      H 
    1.27021828798436   -5.87566513067165   -2.32759697488677      C 
    3.16096264956771   -4.56192560272329   -1.01438444825557      O 
    0.59475428122223   -4.80740573165179   -3.96623141098773      H 
   -0.34994116045493   -6.29640228553035   -1.10616448527796      H 
    2.10318560752440   -7.64574066772338   -2.97316007053941      H 
    2.50655114751451   -2.85885790893060   -0.53105240953750      H 
    2.18140444667288    0.45121204865452    6.11334558077275      C 
    3.55527917310341    1.64001074336568    4.17841404997037      O 
    1.84738221457899   -1.54367501417680    5.68816839379104      H 
    0.34659634252769    1.37546933122070    6.40379075082394      H 
    3.29431214623682    0.60531165417016    7.84202330120527      H 
    2.78678742932854    1.13635945980466    2.53877300162391      H 
$end
           -------------------------------------------------
          |                Final Singlepoint                |
           -------------------------------------------------

          ...................................................
          :                      SETUP                      :
          :.................................................:
          :  # basis functions                  59          :
          :  # atomic orbitals                  59          :
          :  # shells                           39          :
          :  # electrons                        70          :
          :  max. iterations                   250          :
          :  Hamiltonian                  GFN2-xTB          :
          :  restarted?                      false          :
          :  GBSA solvation                   true          :
          :  PC potential                    false          :
          :  electronic temp.          300.0000000     K    :
          :  accuracy                    1.0000000          :
          :  -> integral cutoff          0.2500000E+02      :
          :  -> integral neglect         0.1000000E-07      :
          :  -> SCF convergence          0.1000000E-05 Eh   :
          :  -> wf. convergence          0.1000000E-03 e    :
          :  Broyden damping             0.4000000          :
          ...................................................

 iter      E             dE          RMSdq      gap      omega  full diag
   1    -41.2926891 -0.412927E+02  0.425E-02   10.98       0.0  T
   2    -41.2926894 -0.310445E-06  0.259E-02   10.97       1.0  T
   3    -41.2926896 -0.164395E-06  0.178E-03   10.97      10.4  T
   4    -41.2926896 -0.640354E-08  0.941E-04   10.97      19.7  T
   5    -41.2926896 -0.180518E-08  0.245E-04   10.98      75.9  T

   *** convergence criteria satisfied after 5 iterations ***

         #    Occupation            Energy/Eh            Energy/eV
      -------------------------------------------------------------
         1        2.0000           -0.6708598             -18.2550
       ...           ...                  ...                  ...
        29        2.0000           -0.4356156             -11.8537
        30        2.0000           -0.3994846             -10.8705
        31        2.0000           -0.3987120             -10.8495
        32        2.0000           -0.3953685             -10.7585
        33        2.0000           -0.3933494             -10.7036
        34        2.0000           -0.3541913              -9.6380
        35        2.0000           -0.3536956              -9.6245 (HOMO)
        36                          0.0496370               1.3507 (LUMO)
        37                          0.0782686               2.1298
        38                          0.0933611               2.5405
        39                          0.1027536               2.7961
        40                          0.1047929               2.8516
       ...                                ...                  ...
        59                          0.3670640               9.9883
      -------------------------------------------------------------
                  HL-Gap            0.4033326 Eh           10.9752 eV
             Fermi-level           -0.1520293 Eh           -4.1369 eV

 SCC (total)                   0 d,  0 h,  0 min,  0.015 sec
 SCC setup                      ...        0 min,  0.001 sec (  5.657%)
 Dispersion                     ...        0 min,  0.000 sec (  0.979%)
 integral evaluation            ...        0 min,  0.004 sec ( 23.996%)
 zeroth order Hamiltonian       ...        0 min,  0.000 sec (  0.769%)
 iterations                     ...        0 min,  0.004 sec ( 28.925%)
 molecular gradient             ...        0 min,  0.005 sec ( 36.398%)
 printout                       ...        0 min,  0.000 sec (  3.031%)

         :::::::::::::::::::::::::::::::::::::::::::::::::::::
         ::                     SUMMARY                     ::
         :::::::::::::::::::::::::::::::::::::::::::::::::::::
         :: total energy             -40.973393684893 Eh    ::
         :: total w/o Gsasa/hb       -40.960198592555 Eh    ::
         :: gradient norm              0.063871965319 Eh/a0 ::
         :: HOMO-LUMO gap             10.975239647666 eV    ::
         ::.................................................::
         :: HOMO orbital eigv.        -9.624548344549 eV    ::
         :: LUMO orbital eigv.         1.350691303118 eV    ::
         ::.................................................::
         :: SCC energy               -41.302067933337 Eh    ::
         :: -> isotropic ES            0.270309843576 Eh    ::
         :: -> anisotropic ES         -0.012541852084 Eh    ::
         :: -> anisotropic XC         -0.002350972126 Eh    ::
         :: -> dispersion             -0.016722394806 Eh    ::
         :: -> Gsolv                  -0.096529102171 Eh    ::
         ::    -> Gborn               -0.083334009833 Eh    ::
         ::    -> Gsasa               -0.012735286993 Eh    ::
         ::    -> Ghb                 -0.003816734868 Eh    ::
         ::    -> Gshift               0.003356929523 Eh    ::
         :: repulsion energy           0.326346899562 Eh    ::
         :: add. restraining           0.002070997773 Eh    ::
         ::.................................................::
         :: atomisation energy         6.555930826561 Eh    ::
         :::::::::::::::::::::::::::::::::::::::::::::::::::::

           -------------------------------------------------
          |                Property Printout                |
           -------------------------------------------------

    * Orbital Energies and Occupations

         #    Occupation            Energy/Eh            Energy/eV
      -------------------------------------------------------------
         1        2.0000           -0.6708598             -18.2550
       ...           ...                  ...                  ...
        23        2.0000           -0.4928995             -13.4125
        24        2.0000           -0.4925001             -13.4016
        25        2.0000           -0.4796615             -13.0523
        26        2.0000           -0.4462320             -12.1426
        27        2.0000           -0.4456430             -12.1266
        28        2.0000           -0.4414947             -12.0137
        29        2.0000           -0.4356156             -11.8537
        30        2.0000           -0.3994846             -10.8705
        31        2.0000           -0.3987120             -10.8495
        32        2.0000           -0.3953685             -10.7585
        33        2.0000           -0.3933494             -10.7036
        34        2.0000           -0.3541913              -9.6380
        35        2.0000           -0.3536956              -9.6245 (HOMO)
        36                          0.0496370               1.3507 (LUMO)
        37                          0.0782686               2.1298
        38                          0.0933611               2.5405
        39                          0.1027536               2.7961
        40                          0.1047929               2.8516
        41                          0.1222132               3.3256
        42                          0.1347996               3.6681
        43                          0.1386096               3.7718
        44                          0.1508137               4.1038
        45                          0.1593493               4.3361
        46                          0.1661479               4.5211
       ...                                ...                  ...
        59                          0.3670640               9.9883
      -------------------------------------------------------------
                  HL-Gap            0.4033326 Eh           10.9752 eV
             Fermi-level           -0.1520293 Eh           -4.1369 eV

     #   Z        covCN         q      C6AA      α(0)
     1   6 C      3.600     0.162    18.503     6.223
     2   8 O      0.860    -0.728    29.471     7.279
     3   1 H      0.915    -0.074     4.731     3.402
     4   1 H      0.915    -0.070     4.633     3.367
     5   1 H      0.915    -0.072     4.671     3.381
     6   6 C      3.622     0.053    20.121     6.466
     7   8 O      1.646    -0.525    23.451     6.537
     8   1 H      0.924     0.043     2.413     2.429
     9   1 H      0.924     0.030     2.589     2.516
    10   1 H      0.924     0.020     2.734     2.586
    11   1 H      0.801     0.315     0.679     1.295
    12   6 C      3.622     0.048    20.200     6.478
    13   8 O      1.653    -0.495    22.795     6.445
    14   1 H      0.924     0.029     2.596     2.520
    15   1 H      0.924     0.020     2.726     2.582
    16   1 H      0.924     0.051     2.309     2.376
    17   1 H      0.803     0.317     0.672     1.288
    18   6 C      3.623     0.062    19.966     6.440
    19   8 O      1.650    -0.508    23.073     6.484
    20   1 H      0.924     0.014     2.825     2.628
    21   1 H      0.924     0.011     2.875     2.651
    22   1 H      0.925     0.046     2.370     2.407
    23   1 H      0.800     0.312     0.688     1.303
    24   6 C      3.622     0.060    20.005     6.447
    25   8 O      1.651    -0.509    23.079     6.485
    26   1 H      0.924     0.016     2.802     2.618
    27   1 H      0.923     0.012     2.859     2.644
    28   1 H      0.924     0.046     2.370     2.407
    29   1 H      0.801     0.315     0.679     1.295

 Mol. C6AA /au·bohr⁶  :       5750.480134
 Mol. C8AA /au·bohr⁸  :     109443.573363
 Mol. α(0) /au        :        110.979765


Wiberg/Mayer (AO) data.
largest (>0.10) Wiberg bond orders for each atom
          total WBO             WBO to atom ...
     1  C   3.982        O    2 1.116    H    4 0.952    H    3 0.952    H    5 0.951
     2  O   1.640        C    1 1.116    H   11 0.121
     3  H   0.995        C    1 0.952
     4  H   0.995        C    1 0.952
     5  H   0.995        C    1 0.951
     6  C   3.959        O    7 1.005    H    8 0.985    H    9 0.981    H   10 0.980
     7  O   1.926        C    6 1.005    H   11 0.767
     8  H   0.998        C    6 0.985
     9  H   0.999        C    6 0.981
    10  H   1.000        C    6 0.980
    11  H   0.901        O    7 0.767    O    2 0.121
    12  C   3.957        O   13 1.010    H   16 0.984    H   15 0.982    H   14 0.981
    13  O   1.918        C   12 1.010    H   17 0.847
    14  H   0.999        C   12 0.981
    15  H   1.000        C   12 0.982
    16  H   0.997        C   12 0.984
    17  H   0.899        O   13 0.847
    18  C   3.964        O   19 1.017    H   22 0.983    H   20 0.981    H   21 0.979
    19  O   1.910        C   18 1.017    H   23 0.805
    20  H   1.000        C   18 0.981
    21  H   1.000        C   18 0.979
    22  H   0.998        C   18 0.983
    23  H   0.903        O   19 0.805
    24  C   3.964        O   25 1.016    H   28 0.984    H   26 0.983    H   27 0.979
    25  O   1.907        C   24 1.016    H   29 0.810
    26  H   1.000        C   24 0.983
    27  H   1.000        C   24 0.979
    28  H   0.998        C   24 0.984
    29  H   0.901        O   25 0.810

molecular dipole:
                 x           y           z       tot (Debye)
 q only:       -1.389      -0.639       0.576
   full:       -1.825      -0.862       0.691       5.424
molecular quadrupole (traceless):
                xx          xy          yy          xz          yz          zz
 q only:        2.388       6.082      -1.750      -5.139       4.643      -0.638
  q+dip:        1.124       6.728      -1.540      -7.404       5.433       0.416
   full:        2.359       7.349      -2.300      -7.200       5.756      -0.059

           -------------------------------------------------
          |                Geometry Summary                 |
           -------------------------------------------------

      molecular mass/u    :      159.2021000
   center of mass at/Å    :        1.1394729       0.3778899      -0.4722396
  moments of inertia/u·Å² :        0.6253368E+03   0.8410746E+03   0.1197145E+04
rotational constants/cm⁻¹ :        0.2695768E-01   0.2004297E-01   0.1408153E-01

 * 22 selected distances

     #   Z        #   Z                                     value/Å
     1   6 C      3   1 H                                 1.1396244
     1   6 C      4   1 H                                 1.1396441
     1   6 C      5   1 H                                 1.1396095
     6   6 C      7   8 O                                 1.4085793
     6   6 C      8   1 H                                 1.0914290
     6   6 C      9   1 H                                 1.0924822
     6   6 C     10   1 H                                 1.0960520
    12   6 C     13   8 O                                 1.4090167 (max)
    12   6 C     14   1 H                                 1.0940019
    12   6 C     15   1 H                                 1.0953400
    12   6 C     16   1 H                                 1.0909663
    13   8 O     17   1 H                                 0.9783288 (min)
    18   6 C     19   8 O                                 1.4026046
    18   6 C     20   1 H                                 1.0950968
    18   6 C     21   1 H                                 1.0965382
    18   6 C     22   1 H                                 1.0901249
    19   8 O     23   1 H                                 0.9987727
    24   6 C     25   8 O                                 1.4045379
    24   6 C     26   1 H                                 1.0937367
    24   6 C     27   1 H                                 1.0979798
    24   6 C     28   1 H                                 1.0910086
    25   8 O     29   1 H                                 0.9946093

 * 3 distinct bonds (by element types)

   Z      Z             #   av. dist./Å        max./Å        min./Å
   1 H    6 C          15     1.1029090     1.1396441     1.0901249
   1 H    8 O           3     0.9905703     0.9987727     0.9783288
   6 C    8 O           4     1.4061846     1.4090167     1.4026046


optimized geometry written to: xtbopt.xyz


           -------------------------------------------------
          | TOTAL ENERGY              -40.973393684893 Eh   |
          | GRADIENT NORM               0.002851775967 Eh/α |
          | HOMO-LUMO GAP              10.975239647666 eV   |
           -------------------------------------------------

------------------------------------------------------------------------
 unit  open   action     filename
  129 false : read       xcontrol
  130 false : read       /projects/cp/programs/xtb/default/.xtbrc
  131 false : read       xtb.xyz
  132 false : read       xcontrol
  133 false : written    wbo
  134 false : written    xtbopt.log
  135 false : touched    .xtboptok
  136 false : replaced   wbo
  137 false : written    charges
  138 false : written    xtbopt.xyz
  139 false : written    xtbrestart

------------------------------------------------------------------------
 * finished run on 2019/12/24 at 17:45:32.641     
------------------------------------------------------------------------
 total:
 * wall-time:     0 d,  0 h,  0 min,  7.653 sec
 *  cpu-time:     0 d,  0 h,  0 min,  6.633 sec
 * ratio c/w:     0.867 speedup
 SCF:
 * wall-time:     0 d,  0 h,  0 min,  0.016 sec
 *  cpu-time:     0 d,  0 h,  0 min,  0.031 sec
 * ratio c/w:     1.971 speedup
 ANC optimizer:
 * wall-time:     0 d,  0 h,  0 min,  7.615 sec
 *  cpu-time:     0 d,  0 h,  0 min,  6.567 sec
 * ratio c/w:     0.862 speedup
