# Supplementary material for: Machine learning meets mechanistic modelling for accurate prediction of experimental activation energies
Source: Chem Sci. 2020 Nov 5;12(3):1163–75. doi: 10.1039/d0sc04896h (PMC9528810; doi:10.1039/d0sc04896h)
Supplement: SC-012-D0SC04896H-s002 [file SC-012-D0SC04896H-s002.zip › SC-012-D0SC04896H-s1023.xyz]

29

C      -0.62875556      -0.00000370      -0.00001529 
O       0.68031903       0.00000266       0.00000485 
H      -1.10196998      -0.10562522       1.03132172 
H      -1.10202020       0.94600209      -0.42414055 
H      -1.10200312      -0.84037498      -0.60707594 
C       8.81515985       0.06746210      -3.37148872 
O      10.21379954      -0.11584234      -3.37152139 
H       8.48170225       0.60394831      -4.26533435 
H       8.48223262       0.60782541      -2.47984123 
H       8.37109617      -0.92663001      -3.36906542 
H      10.64098706       0.74965234      -3.37135430 
C      -5.48887657       8.32590138      -3.37148872 
O      -4.09023688       8.14259693      -3.37152139 
H      -5.82233418       8.86238759      -4.26533435 
H      -5.82180380       8.86626469      -2.47984123 
H      -5.93294026       7.33180926      -3.36906542 
H      -3.66304936       9.00809162      -3.37135430 
C      -5.48887657      -8.19097718      -3.37148872 
O      -4.09023688      -8.37428162      -3.37152139 
H      -5.82233418      -7.65449097      -4.26533435 
H      -5.82180380      -7.65061387      -2.47984123 
H      -5.93294026      -9.18506929      -3.36906542 
H      -3.66304936      -7.50878694      -3.37135430 
C      -0.72086443       0.06746210      10.11448615 
O       0.67777526      -0.11584234      10.11445348 
H      -1.05432203       0.60394831       9.22064052 
H      -1.05379166       0.60782541      11.00613364 
H      -1.16492812      -0.92663001      10.11690945 
H       1.10496278       0.74965234      10.11462058 
