# Supplementary material for: Machine learning meets mechanistic modelling for accurate prediction of experimental activation energies
Source: Chem Sci. 2020 Nov 5;12(3):1163–75. doi: 10.1039/d0sc04896h (PMC9528810; doi:10.1039/d0sc04896h)
Supplement: SC-012-D0SC04896H-s002 [file SC-012-D0SC04896H-s002.zip › SC-012-D0SC04896H-s1024.log]

29
 SCF done        -40.702828314523          0.030081588719
C          -0.62875556000000   -0.00000370000000   -0.00001529000000
O           0.68031903000000    0.00000266000000    0.00000485000000
H          -1.10196998000000   -0.10562522000000    1.03132172000000
H          -1.10202020000000    0.94600209000000   -0.42414055000000
H          -1.10200312000000   -0.84037498000000   -0.60707594000000
C           8.81515985000000    0.06746210000000   -3.37148872000000
O          10.21379954000000   -0.11584234000000   -3.37152139000000
H           8.48170225000000    0.60394831000000   -4.26533435000000
H           8.48223262000000    0.60782541000000   -2.47984123000000
H           8.37109617000000   -0.92663001000000   -3.36906542000000
H          10.64098706000000    0.74965234000000   -3.37135430000000
C          -5.48887657000000    8.32590138000000   -3.37148872000000
O          -4.09023688000000    8.14259693000000   -3.37152139000000
H          -5.82233418000000    8.86238759000000   -4.26533435000000
H          -5.82180380000000    8.86626469000000   -2.47984123000000
H          -5.93294026000000    7.33180926000000   -3.36906542000000
H          -3.66304936000000    9.00809162000000   -3.37135430000000
C          -5.48887657000000   -8.19097718000000   -3.37148872000000
O          -4.09023688000000   -8.37428162000000   -3.37152139000000
H          -5.82233418000000   -7.65449097000000   -4.26533435000000
H          -5.82180380000000   -7.65061387000000   -2.47984123000000
H          -5.93294026000000   -9.18506929000000   -3.36906542000000
H          -3.66304936000000   -7.50878694000000   -3.37135430000000
C          -0.72086443000000    0.06746210000000   10.11448615000000
O           0.67777526000000   -0.11584234000000   10.11445348000000
H          -1.05432203000000    0.60394831000000    9.22064052000000
H          -1.05379166000000    0.60782541000000   11.00613364000000
H          -1.16492812000000   -0.92663001000000   10.11690945000000
H           1.10496278000000    0.74965234000000   10.11462058000000
29
 SCF done        -40.712521000309          0.024352086643
C          -0.62875556000000   -0.00000370000000   -0.00001529000000
O           0.68031903000000    0.00000266000000    0.00000485000000
H          -1.10196998000000   -0.10562522000000    1.03132172000000
H          -1.10202020000000    0.94600209000000   -0.42414055000000
H          -1.10200312000000   -0.84037498000000   -0.60707594000000
C           8.76189275696981    0.06073447189790   -3.35861557186934
O          10.16661888590227   -0.09629278706115   -3.32124615413571
H           8.45196600897600    0.59801959974456   -4.26064713897638
H           8.34613956114678    0.56840679921706   -2.47177974104152
H           8.34552311433532   -0.94468503102150   -3.39038624806280
H          10.58490011095001    0.77378422430710   -3.32670634975754
C          -5.46930065809780    8.28763991354619   -3.35493806014312
O          -4.07652831188247    8.03936190653936   -3.31223618344151
H          -5.76506283541774    8.82920529319295   -4.26136281215593
H          -5.80449774716070    8.85300010537380   -2.47881173559191
H          -5.95365963229442    7.31249485462379   -3.35262517011747
H          -3.62213158340339    8.89396050791361   -3.33722435103569
C          -5.46650917582320   -8.16342153930226   -3.36373971931986
O          -4.05672060815993   -8.27606947468426   -3.34108084926601
H          -5.81138864615521   -7.63332944551663   -4.25701864123434
H          -5.83634695512180   -7.64621908456687   -2.47231452288117
H          -5.87240328712398   -9.17573502532516   -3.37702890309249
H          -3.66620896651976   -7.38752695971021   -3.29082140823643
C          -0.72141735065856    0.06762372319358   10.04183524233819
O           0.67716199224514   -0.11659202942275   10.11557169122251
H          -1.01832869290873    0.54028900691047    9.08618870767256
H          -1.08335258658985    0.64942172578085   10.90039780015305
H          -1.16134411172229   -0.92814170533577   10.09087922219392
H           1.10494539893738    0.74862726753801   10.09143201301817
29
 SCF done        -40.720793472019          0.028086925965
C          -0.62875556000000   -0.00000370000000   -0.00001529000000
O           0.68031903000000    0.00000266000000    0.00000485000000
H          -1.10196998000000   -0.10562522000000    1.03132172000000
H          -1.10202020000000    0.94600209000000   -0.42414055000000
H          -1.10200312000000   -0.84037498000000   -0.60707594000000
C           8.70495523698599    0.05065289469996   -3.34708663233155
O          10.11254579116291   -0.07565915252444   -3.25975587946943
H           8.42196207115238    0.59763709961031   -4.25225881504891
H           8.22047470018985    0.52714973959787   -2.46634203990288
H           8.31737630825668   -0.96679806803997   -3.41451000026892
H          10.52181807614545    0.79909621098621   -3.28547707039732
C          -5.45032422898717    8.24725882100538   -3.33674761497022
O          -4.06523441171109    7.93597276069098   -3.24906504421483
H          -5.69954961187037    8.79420736174223   -4.25662923029275
H          -5.78527842447848    8.83854045692294   -2.47645962663336
H          -5.97737152302487    7.29308787058601   -3.33797503279524
H          -3.58524367808578    8.77881377700658   -3.30749293245471
C          -5.44376285407187   -8.13188575356349   -3.35523727644357
O          -4.02569063578604   -8.17652854212566   -3.31384715201725
H          -5.80083517224541   -7.61220346971230   -4.25003824048631
H          -5.84955372964861   -7.63944250163705   -2.46420814253912
H          -5.80526109548778   -9.16328328671629   -3.38179819450305
H          -3.67160874131207   -7.26913679028665   -3.20701226083921
C          -0.72048673212250    0.06311518419485    9.96787115106171
O           0.67738264612521   -0.11614872304613   10.11095246434138
H          -0.98104093043978    0.47707370844819    8.96313995532877
H          -1.11261735702223    0.69326894314992   10.78322819123830
H          -1.16082888436359   -0.93153687834973   10.06126180393445
H           1.10405749170216    0.74928716685319   10.06940273686825
29
 SCF done        -40.729568520270          0.033113923980
C          -0.62875556000000   -0.00000370000000   -0.00001529000000
O           0.68031903000000    0.00000266000000    0.00000485000000
H          -1.10196998000000   -0.10562522000000    1.03132172000000
H          -1.10202020000000    0.94600209000000   -0.42414055000000
H          -1.10200312000000   -0.84037498000000   -0.60707594000000
C           8.63109591757337    0.03785623783088   -3.33163792019335
O          10.03846816012384   -0.05448988755432   -3.18290666203796
H           8.37693123682500    0.59623673032241   -4.23802359554961
H           8.08540560810646    0.48205418191586   -2.46167146685134
H           8.27593840724712   -0.98996273828721   -3.43662620550249
H          10.43708769483454    0.82532190144468   -3.23529955060720
C          -5.42677618148973    8.19430471233315   -3.31467405667118
O          -4.05410101798949    7.81679586072451   -3.18319757309245
H          -5.62331824778271    8.74653802153056   -4.24601051565783
H          -5.75625660159481    8.81025377696650   -2.46929617646179
H          -6.00027636638245    7.26601047650027   -3.32392789726507
H          -3.54444132573542    8.64205972077310   -3.26554379211141
C          -5.41458981054721   -8.08672626231337   -3.33980818952533
O          -3.99229035975760   -8.05827324760528   -3.27279585533437
H          -5.78189872204543   -7.58481238250749   -4.24070141344838
H          -5.86132943251299   -7.61985202452994   -2.45415733126525
H          -5.72225109847218   -9.13797066477647   -3.37666853760801
H          -3.67813153652805   -7.13787458325152   -3.12492911155406
C          -0.71880911574271    0.05563392577509    9.87570095161443
O           0.67448090312480   -0.11479340412276   10.08310522046484
H          -0.94275856321604    0.41994453786750    8.83852047925505
H          -1.13838151371619    0.72614659648847   10.64546627000350
H          -1.16285904903570   -0.93312814614159   10.00584254121012
H           1.10053398714417    0.75006303016679   10.03987982503792
29
 SCF done        -40.738456949202          0.030165033011
C          -0.62875556000000   -0.00000370000000   -0.00001529000000
O           0.68031903000000    0.00000266000000    0.00000485000000
H          -1.10196998000000   -0.10562522000000    1.03132172000000
H          -1.10202020000000    0.94600209000000   -0.42414055000000
H          -1.10200312000000   -0.84037498000000   -0.60707594000000
C           8.55025576632908    0.02512032592717   -3.31335260321325
O           9.95249043472391   -0.03681364487030   -3.10577418939461
H           8.32122928703983    0.59449394270310   -4.21823539127596
H           7.96398276217301    0.44192302990639   -2.45838761090801
H           8.22618302580648   -1.00874659532875   -3.44974951175974
H          10.34155548163343    0.84617619683746   -3.18457308866165
C          -5.40016033444860    8.13385681900528   -3.29087872844209
O          -4.04471324913765    7.70076019403710   -3.13039750486603
H          -5.55079782530796    8.68947159142042   -4.22713744505707
H          -5.71744357547023    8.76760380933586   -2.45544861218398
H          -6.01309483863252    7.23223153308877   -3.31118517040575
H          -3.50609095889734    8.50451652666975   -3.21555438244608
C          -5.38199664844560   -8.03246208547020   -3.31917046763571
O          -3.96336454983517   -7.94240599866387   -3.22422019777449
H          -5.75372014801079   -7.55070447949427   -4.22897787755621
H          -5.86578658463367   -7.58859300676237   -2.44295449553109
H          -5.63869789518332   -9.09733146875800   -3.36194674240009
H          -3.68396025750139   -7.01825514906391   -3.05818519167779
C          -0.71697214469416    0.04749608796261    9.77830039173094
O           0.66769297635554   -0.11307736681903   10.03587585161032
H          -0.90966010184913    0.37302601411841    8.72635207835302
H          -1.15754633242657    0.74708270097620   10.50497594851975
H          -1.16684808636991   -0.93267906522124    9.93520708306008
H           1.09478029358908    0.75089980460543   10.00213231868576
29
 SCF done        -40.747334587183          0.023128158438
C          -0.62875556000000   -0.00000370000000   -0.00001529000000
O           0.68031903000000    0.00000266000000    0.00000485000000
H          -1.10196998000000   -0.10562522000000    1.03132172000000
H          -1.10202020000000    0.94600209000001   -0.42414055000000
H          -1.10200312000000   -0.84037498000000   -0.60707594000000
C           8.46597599996764    0.01301543359548   -3.29413148488350
O           9.85748332339885   -0.02194511717105   -3.03276117897524
H           8.25574974049462    0.59222333538486   -4.19509168722407
H           7.86025753464614    0.40730053915119   -2.45673336365107
H           8.16994719992560   -1.02243719318215   -3.45716904655542
H          10.23711014687307    0.86178952987539   -3.12917916531740
C          -5.37046263226106    8.06849003552144   -3.26564429607982
O          -4.03826008145864    7.59074365384503   -3.08796062930326
H          -5.48164617959473    8.62101440992969   -4.20455866820723
H          -5.67276759552283    8.71642509010543   -2.43741996155121
H          -6.01529656699839    7.19351296856843   -3.29343062686147
H          -3.46634284959317    8.36811098881552   -3.16041891595335
C          -5.34493767681631   -7.97391031683606   -3.29548953698835
O          -3.93857868304141   -7.83318621883214   -3.17890218825613
H          -5.71829009882040   -7.50469770460774   -4.21029229438063
H          -5.86073634434570   -7.55532251315358   -2.42831567935202
H          -5.55543042492513   -9.04490816895286   -3.34514038899188
H          -3.69501462881331   -6.90827757705527   -3.00011902412645
C          -0.71439203756495    0.04000613755521    9.67937925591097
O           0.65829070362010   -0.11247880554053    9.98393659872827
H          -0.87469705632041    0.32543477439462    8.61807107618906
H          -1.17878716273570    0.77070997966362   10.35627181938660
H          -1.17166677749213   -0.93131848802700    9.86104177843566
H           1.08768986404722    0.75118871955992    9.95363685017784
29
 SCF done        -40.755846689201          0.022591833686
C          -0.62875556000000   -0.00000370000000   -0.00001529000000
O           0.68031903000000    0.00000266000000    0.00000485000000
H          -1.10196998000000   -0.10562522000000    1.03132172000000
H          -1.10202020000000    0.94600209000001   -0.42414055000000
H          -1.10200312000000   -0.84037498000000   -0.60707594000000
C           8.38125107629741   -0.00025345395581   -3.27618923483631
O           9.76315745300956   -0.00237213468823   -2.95544302870238
H           8.18951998008188    0.58679041615514   -4.17653700423806
H           7.73913355779181    0.36783294207192   -2.45403856557610
H           8.11555279256334   -1.04029862649234   -3.47267090853981
H          10.12788787119430    0.88484582550297   -3.06201752533774
C          -5.33870871826515    8.00353374013864   -3.24099240991644
O          -4.03175253668925    7.47090324161980   -3.03850790305662
H          -5.40735138158167    8.55332590815494   -4.18657302920798
H          -5.62907987271275    8.66958833172177   -2.42187453110110
H          -6.02323247584961    7.15637287722783   -3.27150603458976
H          -3.41537582003687    8.21771658615344   -3.09931398820486
C          -5.30436735619248   -7.91756497236401   -3.27162889031262
O          -3.90778293611833   -7.71608741592728   -3.13144205290109
H          -5.68452556164061   -7.45746845736153   -4.18911383988672
H          -5.85952700040952   -7.52623216313736   -2.41273117804955
H          -5.46451554877709   -8.99753193617691   -3.33166155162971
H          -3.71109688110151   -6.78265590810577   -2.93786995765069
C          -0.71148075750573    0.03387647868140    9.57829710033469
O           0.64915544979612   -0.11175075708630    9.93293177670781
H          -0.83546188322622    0.28026097011749    8.50548867259384
H          -1.20009892306650    0.79225939390177   10.20558794178347
H          -1.17800092336196   -0.92905061999229    9.78044264777140
H           1.08019993465201    0.75163650945273    9.89785276858171
29
 SCF done        -40.764016457339          0.020378022938
C          -0.62875556000000   -0.00000370000000   -0.00001529000000
O           0.68031903000000    0.00000266000000    0.00000485000000
H          -1.10196998000000   -0.10562522000000    1.03132172000000
H          -1.10202020000000    0.94600209000001   -0.42414055000000
H          -1.10200311999999   -0.84037498000000   -0.60707594000000
C           8.29529060121207   -0.01233715954837   -3.25567745400443
O           9.66199485587813    0.01236510599574   -2.89001965395110
H           8.11754643234235    0.58308830596356   -4.15348143906751
H           7.62383118137290    0.33161294076474   -2.44887381609026
H           8.05738221299131   -1.05297674735504   -3.47458356783744
H          10.01360312834655    0.90302944531997   -2.99823835764055
C          -5.30178546380092    7.93358773762746   -3.21564435430977
O          -4.02362466161230    7.35675187428838   -2.99263603598077
H          -5.33971224680904    8.47678929031572   -4.16416304789094
H          -5.57990318972648    8.61459723037954   -2.40406204279952
H          -6.01507690149673    7.11277417487758   -3.24866972368799
H          -3.37313197837738    8.07342693066790   -3.03501429412992
C          -5.26195790904888   -7.85716943700730   -3.24640168437260
O          -3.88016023840757   -7.60389269531251   -3.08004042272334
H          -5.64589241650197   -7.40582657992532   -4.16769828097941
H          -5.84603379725049   -7.49156093479483   -2.39669661059192
H          -5.37973942054356   -8.93899803092235   -3.31300103733126
H          -3.72692755229753   -6.66587783840264   -2.88435032773331
C          -0.70964526706884    0.02872365062057    9.47449700205982
O           0.63703313787743   -0.10874698349062    9.88115314752500
H          -0.79474909199528    0.23541344076487    8.38989841312965
H          -1.21690889131973    0.80918183680472   10.05279828260094
H          -1.18704107351978   -0.92548243128471    9.69454570682504
H           1.06971527444258    0.75353144267271    9.83579685086168
29
 SCF done        -40.771800967335          0.020898136506
C          -0.62875556000000   -0.00000370000000   -0.00001529000000
O           0.68031903000000    0.00000266000000    0.00000485000000
H          -1.10196998000000   -0.10562522000000    1.03132172000000
H          -1.10202020000000    0.94600209000001   -0.42414055000000
H          -1.10200311999999   -0.84037498000000   -0.60707594000001
C           8.20855189083085   -0.02528232936494   -3.23601580309952
O           9.56219423313684    0.02837657861196   -2.82510736995311
H           8.04470613326718    0.57598544449172   -4.13298952701006
H           7.50181247940553    0.29684979631384   -2.44620152311654
H           8.00035259881679   -1.06868298442637   -3.47341986796489
H           9.89906734957316    0.92551918316787   -2.93056296738733
C          -5.26386151193996    7.86491052091545   -3.18969222448801
O          -4.01323832978361    7.23368576675558   -2.93738280296095
H          -5.26425339876664    8.40426239286096   -4.14508705554836
H          -5.53135162048843    8.56518365371768   -2.38900020185202
H          -6.01347281428217    7.07247360820247   -3.22695976223155
H          -3.33059225477345    7.92135760581330   -2.97091885352184
C          -5.22033995486712   -7.79788347709517   -3.22167356502296
O          -3.85032874352445   -7.48556607673135   -3.02830148284985
H          -5.60729113820246   -7.35378168383675   -4.14543568100296
H          -5.83638434860618   -7.46380524578264   -2.37807466307035
H          -5.29090995506532   -8.88626206731187   -3.30094813705972
H          -3.74189708868013   -6.53981691524666   -2.82538690282446
C          -0.70773815358486    0.02270618277371    9.37028839318344
O           0.62507367806231   -0.10432072021610    9.82396888078042
H          -0.75880051583417    0.19669519002645    8.27885475842549
H          -1.22932360481440    0.82257983133989    9.90526775344474
H          -1.19555324049275   -0.92302483922847    9.60288724824598
H           1.06005849448314    0.75586548601299    9.77024137405949
29
 SCF done        -40.779298339166          0.019601233020
C          -0.62875556000000   -0.00000370000000   -0.00001529000000
O           0.68031903000000    0.00000266000000    0.00000485000000
H          -1.10196998000000   -0.10562522000000    1.03132172000000
H          -1.10202020000000    0.94600209000001   -0.42414055000000
H          -1.10200311999999   -0.84037498000000   -0.60707594000001
C           8.12021681273845   -0.03732029718007   -3.21575781029626
O           9.45871622625945    0.04307679281423   -2.76785397029129
H           7.96605651708670    0.56829191864905   -4.11157545529741
H           7.38398932100950    0.26451368254329   -2.44277671840687
H           7.94147250522393   -1.08320438750537   -3.46667940330684
H           9.78079340685114    0.94776096344722   -2.85638148587788
C          -5.22197587116636    7.78991207902370   -3.16044725195708
O          -4.00089010516610    7.12220126903543   -2.88995624342625
H          -5.19787041050197    8.32121790152188   -4.11814153494442
H          -5.47655466307703    8.50268036025871   -2.36732540292145
H          -5.99340326295080    7.02290760556778   -3.20374299667301
H          -3.29904718827513    7.78437386762598   -2.91169706077335
C          -5.17828891874842   -7.73117829004579   -3.19436282760680
O          -3.82688985491039   -7.38055505217158   -2.97682096680173
H          -5.56351130460361   -7.29323257271353   -4.12120017464498
H          -5.81242781873381   -7.42526928717358   -2.35768567327572
H          -5.21438391165557   -8.81688863929380   -3.28143357989347
H          -3.74970768410758   -6.43548364474757   -2.77886757082430
C          -0.70633287371627    0.01718441563220    9.26444493657007
O           0.61038937417388   -0.09967855927395    9.76970216047376
H          -0.71983906006783    0.15464007762777    8.16365972197320
H          -1.24324628210950    0.84019753823654    9.75219095600141
H          -1.20573453999539   -0.91991111903766    9.51160636268695
H           1.04995618678038    0.75698483552075    9.69707640438158
29
 SCF done        -40.786310923805          0.023255761567
C          -0.62875556000000   -0.00000370000000   -0.00001529000000
O           0.68031903000000    0.00000266000000    0.00000485000000
H          -1.10196998000000   -0.10562522000000    1.03132172000000
H          -1.10202020000000    0.94600209000001   -0.42414055000000
H          -1.10200311999999   -0.84037498000000   -0.60707594000001
C           8.03009998463130   -0.04762877515755   -3.19416849554246
O           9.35140244919947    0.05176955218790   -2.72000152070784
H           7.88287653622702    0.55951747038248   -4.08956756955916
H           7.27916969988677    0.23941007071393   -2.43857866114478
H           7.87626705052526   -1.09296414190983   -3.44794571859548
H           9.66001622699391    0.96379782555900   -2.78335379828377
C          -5.18029621666294    7.71692355075222   -3.13127353322574
O          -3.99039823520434    7.00190570826065   -2.83933937167753
H          -5.12450950952119    8.24016550627992   -4.09311948044154
H          -5.41937140767472    8.44482469569465   -2.34708810420417
H          -5.98093920259423    6.97927543215987   -3.18083463596184
H          -3.25973301440089    7.63537803483061   -2.85161212255732
C          -5.13386246378407   -7.66871965575388   -3.16857625313403
O          -3.79823879355183   -7.26509812740939   -2.92379180412987
H          -5.52190667414026   -7.23536039317245   -4.09619898723083
H          -5.79621833928702   -7.39765942886938   -2.33853771368525
H          -5.12574244970032   -8.75621267401073   -3.26875139854231
H          -3.76125851126715   -6.31456516279307   -2.72301834088427
C          -0.70547839374975    0.01327856087346    9.15910454436533
O           0.59249577248895   -0.09349188895884    9.68946890099020
H          -0.69534840659382    0.13664045037387    8.07012859756258
H          -1.24057928320283    0.83305459762609    9.61879327608151
H          -1.21734673089731   -0.91394842899309    9.40436272922825
H           1.04012703289287    0.75750753844537    9.61647773429518
29
 SCF done        -40.793029783013          0.023700330417
C          -0.62875556000000   -0.00000370000000   -0.00001529000000
O           0.68031903000000    0.00000266000000    0.00000485000000
H          -1.10196998000000   -0.10562522000001    1.03132172000000
H          -1.10202020000000    0.94600209000001   -0.42414055000000
H          -1.10200311999999   -0.84037498000000   -0.60707594000001
C           7.94229587633738   -0.05818419656424   -3.17588215968423
O           9.25177225958562    0.06444571523061   -2.66380439063282
H           7.80771047322315    0.54828154376283   -4.07460680494246
H           7.16914457846634    0.21399470753573   -2.43797466356867
H           7.81498139644555   -1.10606791918436   -3.43690455894779
H           9.54266055154988    0.98540021128416   -2.70865839046787
C          -5.14282055449724    7.64733733211024   -3.10205306866423
O          -3.97943259390822    6.88610679069451   -2.79015573159081
H          -5.05263137536338    8.16558076179865   -4.06756796097557
H          -5.36528715370967    8.38902109092011   -2.32547494844115
H          -5.97411140947125    6.93785282714776   -3.15899514848915
H          -3.22109530264353    7.49419960014741   -2.79410183181806
C          -5.09320250202905   -7.60635286500076   -3.14275167325170
O          -3.77118051603894   -7.15822052620068   -2.87491469684835
H          -5.48386233156012   -7.17942108418533   -4.07241053608707
H          -5.78032928991246   -7.36393132588866   -2.32018214074617
H          -5.04500312475429   -8.69602930482990   -3.25211658928184
H          -3.76576579936469   -6.20503020334594   -2.67377833456457
C          -0.70391436351709    0.00892826554064    9.05538590407347
O           0.57936155717421   -0.09087703312652    9.64881901405874
H          -0.65124264368118    0.08749396426274    7.94553323820032
H          -1.26556194375023    0.86316037831140    9.46352062477727
H          -1.22547418857944   -0.91071536305042    9.32354423354298
H           1.03511423576669    0.75504616759440    9.54586602632399
29
 SCF done        -40.799368252006          0.022317666630
C          -0.62875555999999   -0.00000370000000   -0.00001529000001
O           0.68031903000000    0.00000266000000    0.00000485000000
H          -1.10196998000000   -0.10562522000001    1.03132172000000
H          -1.10202020000000    0.94600209000001   -0.42414055000000
H          -1.10200311999999   -0.84037498000000   -0.60707594000001
C           7.85611659823222   -0.07030583888820   -3.15878579234571
O           9.15629439893718    0.08440942566179   -2.59652618318086
H           7.73994157469102    0.53420078138225   -4.06464710475064
H           7.03644567511225    0.18009961756493   -2.43856052319950
H           7.76189852957748   -1.12599887143377   -3.43854253478699
H           9.42132471025062    1.01735186295695   -2.61908052223243
C          -5.10117878662445    7.57032156511282   -3.07200768677792
O          -3.96342524358564    6.78602463038545   -2.74699879581510
H          -4.98848982559243    8.07901727435123   -4.03847728751379
H          -5.30949021003076    8.32109272313274   -2.30133227634656
H          -5.94705762311550    6.88429097774015   -3.13349798246528
H          -3.19778314660021    7.37508630339978   -2.74237433800737
C          -5.05347903125847   -7.53690080679023   -3.11377617412188
O          -3.75141112498510   -7.06958029468450   -2.83175197131191
H          -5.44265550175323   -7.11333722661907   -4.04510212952826
H          -5.74687311602664   -7.31643741510974   -2.29855101009709
H          -4.98189667852551   -8.61875318323095   -3.22622419926641
H          -3.76174350313850   -6.12174335876148   -2.63470175045944
C          -0.70288054772767    0.00478964957151    8.95270273210792
O           0.56374547392362   -0.08505159067676    9.57369996959637
H          -0.62789719046152    0.06761723992933    7.85034678600311
H          -1.26858863151099    0.86372682920530    9.33233555002680
H          -1.23443179628977   -0.90692025102682    9.22192729224436
H           1.02866756683213    0.75431825305198    9.46747426357585
29
 SCF done        -40.805598964795          0.021547251221
C          -0.62875555999999   -0.00000370000001   -0.00001529000001
O           0.68031903000000    0.00000266000000    0.00000485000000
H          -1.10196998000000   -0.10562522000001    1.03132172000000
H          -1.10202020000000    0.94600209000002   -0.42414055000000
H          -1.10200311999999   -0.84037498000000   -0.60707594000001
C           7.76797470554305   -0.07365184642934   -3.13042986208175
O           9.04820169435894    0.07745724471439   -2.57797661034518
H           7.65074662481846    0.53260710815752   -4.03225642526505
H           6.96081416503574    0.17021939593317   -2.42090830006291
H           7.68304251818860   -1.12333080554805   -3.40028038765481
H           9.30348410995468    1.01261619632523   -2.56460403582419
C          -5.05932146807778    7.49453906328733   -3.04301365797702
O          -3.94908092564662    6.68742048513134   -2.70573461743619
H          -4.92705440811407    7.99196347400270   -4.00922603834350
H          -5.25289793119368    8.25349377873380   -2.27777372350043
H          -5.91815788743387    6.83294730381589   -3.10782447641986
H          -3.17587616123799    7.25587658457319   -2.69022284838270
C          -5.01145852831721   -7.47237533868503   -3.08743156295457
O          -3.72763797978606   -6.97234991898960   -2.78564519085210
H          -5.40100779195793   -7.05067404646127   -4.01931620703246
H          -5.72112759344307   -7.28060550778507   -2.27891318855626
H          -4.90770908567620   -8.54982203680921   -3.20937918407900
H          -3.76298648943528   -6.02457116709134   -2.58989308148050
C          -0.70354110999982    0.00139694148357    8.85024353536075
O           0.54472413058880   -0.07889887316089    9.50303894877752
H          -0.60313156671304    0.04339351432705    7.75183583668614
H          -1.27274350566958    0.86815512461135    9.19810203504639
H          -1.24519737588765   -0.90293766064845    9.12403403752233
H           1.02052575174292    0.75266241335970    9.38621611638671
29
 SCF done        -40.811653790014          0.021771202954
C          -0.62875555999999   -0.00000370000001   -0.00001529000001
O           0.68031903000000    0.00000265999999    0.00000485000000
H          -1.10196998000000   -0.10562522000001    1.03132172000000
H          -1.10202020000000    0.94600209000002   -0.42414055000000
H          -1.10200311999999   -0.84037498000000   -0.60707594000001
C           7.67795612889887   -0.08225338043923   -3.10978866595167
O           8.94538839124628    0.08696685415109   -2.52203641401788
H           7.57271739881986    0.52157697529041   -4.01478010007107
H           6.85178044159261    0.15251154912765   -2.41995211504669
H           7.61371910716052   -1.13174062310240   -3.38101055082623
H           9.18155611644232    1.02636050239535   -2.49142810098602
C          -5.02149488386403    7.42620870151132   -3.01460429902339
O          -3.94018137665125    6.56583544860853   -2.65801535137290
H          -4.85632266614555    7.91694006570652   -3.98277612145869
H          -5.19565043794530    8.19820220275808   -2.25547225432872
H          -5.91312249303916    6.79527343675564   -3.08548088314205
H          -3.12967359734441    7.10447829203321   -2.62926296178066
C          -4.96897089171976   -7.40751873494162   -3.06035584219748
O          -3.70048393891106   -6.86938494157916   -2.73400390357276
H          -5.35887604575795   -6.99131526000698   -3.99504956317111
H          -5.69988736452014   -7.24268703229455   -2.25973491393414
H          -4.82997542531008   -8.48289629445139   -3.19035173204613
H          -3.76404174875035   -5.92116493027908   -2.54347319538556
C          -0.70355536567670   -0.00095232758958    8.74590802075119
O           0.52763346324454   -0.07458736869239    9.43140330845539
H          -0.57520401945015    0.01830847480346    7.64784551221108
H          -1.27704059115194    0.87303549514716    9.06248619001923
H          -1.25535549443676   -0.89762563164879    9.02527443256839
H           1.01331030840976    0.75038660749057    9.30335772180723
29
 SCF done        -40.817350213903          0.022185072109
C          -0.62875555999999   -0.00000370000001   -0.00001529000001
O           0.68031903000000    0.00000265999999    0.00000485000000
H          -1.10196998000000   -0.10562522000001    1.03132172000000
H          -1.10202020000000    0.94600209000002   -0.42414055000000
H          -1.10200311999999   -0.84037498000000   -0.60707594000001
C           7.58672793514373   -0.09218037327699   -3.08795946431640
O           8.84460797200224    0.09625352034282   -2.46263161186031
H           7.49682350550004    0.51029983188756   -3.99726509856146
H           6.73545663495845    0.13159008602055   -2.41545517091282
H           7.54350945473301   -1.14476919238508   -3.36600122028578
H           9.05653391935803    1.04022613879821   -2.41775583652118
C          -4.97822000436877    7.34497070406321   -2.98197997687354
O          -3.92006710930419    6.47706637132389   -2.62092650937141
H          -4.79968037530600    7.82291029757939   -3.94803362709725
H          -5.13803782055273    8.11930014841384   -2.22511309750487
H          -5.87261705613314    6.73352052937925   -3.05725711663612
H          -3.11042673475198    7.00140534391212   -2.58211463921847
C          -4.92719364959514   -7.34299549405585   -3.03337988410381
O          -3.67170613826534   -6.76425014249432   -2.68813562847801
H          -5.32065891495226   -6.92822052605795   -3.96750692944960
H          -5.67777116967037   -7.20618642827299   -2.23887899335508
H          -4.75136728088708   -8.41833513897745   -3.17347898689318
H          -3.76595731674902   -5.81136136816715   -2.49258403254388
C          -0.70366561453176   -0.00371186068474    8.64035130961553
O           0.51153728809570   -0.06997804721274    9.36088407959866
H          -0.54822580573905   -0.00670149540450    7.54135851158643
H          -1.28583297609818    0.88218709081338    8.92516780922215
H          -1.26430126515507   -0.89380688768417    8.92437653685460
H           1.00767712108822    0.74754590493328    9.21849563193029
29
 SCF done        -40.822904009768          0.021976060699
C          -0.62875555999999   -0.00000370000001   -0.00001529000001
O           0.68031903000000    0.00000265999999    0.00000485000000
H          -1.10196998000000   -0.10562522000001    1.03132172000000
H          -1.10202020000000    0.94600209000002   -0.42414055000000
H          -1.10200311999999   -0.84037498000001   -0.60707594000001
C           7.49724819186566   -0.09617459111175   -3.06071702599001
O           8.74523817279237    0.10040341433202   -2.42328010292036
H           7.41720350826822    0.50906230836814   -3.96974184434562
H           6.63579967008845    0.11759097863469   -2.39776543368157
H           7.46702511176116   -1.15098790516107   -3.34327569124343
H           8.93312198759745    1.04637244659324   -2.35916468260979
C          -4.93702134386759    7.26756849663014   -2.95117773404065
O          -3.90197501673921    6.37432134969803   -2.57098268719952
H          -4.72718406758439    7.73460693752082   -3.92301202399561
H          -5.08458988801421    8.05353124229028   -2.20253063175018
H          -5.85048312234807    6.68158331373411   -3.02806289784097
H          -3.08722450605000    6.88160064434691   -2.53167398269488
C          -4.88767855525962   -7.26838961232282   -3.00217596670600
O          -3.65325553906490   -6.69861266711797   -2.65536399044954
H          -5.27770569666469   -6.85288230205071   -3.93676808839468
H          -5.62327209782815   -7.14067964654455   -2.21506883615805
H          -4.70852308045591   -8.32702165086016   -3.13702475990122
H          -3.74503432144419   -5.75629910777661   -2.46583924994468
C          -0.70460705308723   -0.00684580821117    8.53749488619090
O           0.49541787959754   -0.06429726504477    9.28262618985552
H          -0.53063739902742   -0.02412148182650    7.44317516838986
H          -1.29142907750722    0.88688359229463    8.79843119557145
H          -1.27200580492541   -0.89233454614948    8.82089202228627
H           1.00239281603036    0.74445960018164    9.13161285885364
29
 SCF done        -40.828496843073          0.017947041868
C          -0.62875555999999   -0.00000370000001   -0.00001529000001
O           0.68031903000000    0.00000265999999    0.00000485000000
H          -1.10196998000000   -0.10562522000001    1.03132172000000
H          -1.10202020000000    0.94600209000002   -0.42414055000000
H          -1.10200311999999   -0.84037498000001   -0.60707594000001
C           7.40811728014480   -0.10340527098849   -3.03414388616127
O           8.64277104182721    0.10423824461654   -2.38735402933857
H           7.33334722497425    0.50536730435819   -3.93981757630262
H           6.53901640087959    0.09916719058161   -2.38140238400825
H           7.39106338633373   -1.15703323662241   -3.32004337680260
H           8.81129229998342    1.05341275647005   -2.29879727697099
C          -4.89501220746480    7.19451839772097   -2.92132841758535
O          -3.88680011178238    6.26901211871510   -2.53363590323112
H          -4.66968520888866    7.65471367099599   -3.88825639319484
H          -5.02409419512190    7.98491124470616   -2.17430636483734
H          -5.82694420122916    6.63350829708807   -3.00574847330867
H          -3.05065314977452    6.75257710778763   -2.47858873201036
C          -4.84538766291021   -7.20208784046648   -2.97476603772010
O          -3.62531772447054   -6.59756556875977   -2.60012464560337
H          -5.23314478597848   -6.79084252977095   -3.91249798584904
H          -5.60781750589232   -7.10479158982100   -2.19337627311618
H          -4.62939101055137   -8.26089182344890   -3.12331735599337
H          -3.74032966254809   -5.65705744549716   -2.42262007473478
C          -0.70549533827697   -0.00826040779651    8.43447469802175
O           0.47843663193699   -0.05897526435430    9.19453303266667
H          -0.51583727266740   -0.03596344065000    7.35023778312582
H          -1.28754730281889    0.88399100357774    8.67606847515700
H          -1.28201269317240   -0.88805617571030    8.71679748020541
H           0.99531171304869    0.74182268804646    9.04457053884864
29
 SCF done        -40.833907078805          0.017181923069
C          -0.62875555999999   -0.00000370000001   -0.00001529000001
O           0.68031903000000    0.00000265999999    0.00000485000000
H          -1.10196998000000   -0.10562522000001    1.03132172000001
H          -1.10202020000000    0.94600209000002   -0.42414055000000
H          -1.10200311999999   -0.84037498000001   -0.60707594000001
C           7.31403215386012   -0.11006694532816   -3.00931099279709
O           8.53767856185517    0.10657365696382   -2.33725549196909
H           7.24696089434732    0.49320605117224   -3.91856087112815
H           6.43617801015846    0.09127450739434   -2.37296452588016
H           7.30574727004296   -1.15963348075314   -3.28740523617107
H           8.68644493132258    1.05689854177860   -2.23584345110684
C          -4.85090239887454    7.11468611827757   -2.88820054252256
O          -3.86780317624903    6.16804725527397   -2.48814325701150
H          -4.60557231829307    7.56209492537355   -3.85723799833271
H          -4.96794154153155    7.91195697796256   -2.14650377557557
H          -5.79220712400069    6.57544271351832   -2.97577485994276
H          -3.02079048430805    6.63236078635711   -2.42623112765004
C          -4.80055865153347   -7.13581999545565   -2.94640245699726
O          -3.59468525899979   -6.50083184432755   -2.55895696344294
H          -5.19182413206137   -6.72404087581903   -3.88219488673834
H          -5.56916285231212   -7.05881000809436   -2.17159684454565
H          -4.56010570053537   -8.18828840494356   -3.09853195110914
H          -3.73964184339367   -5.55479015838546   -2.37736774764008
C          -0.70688518043341   -0.00940943968193    8.32577193871698
O           0.46146677528637   -0.05555974891978    9.11876842939199
H          -0.49024412707644   -0.05395505913665    7.24267113142061
H          -1.29399190538589    0.88779574024511    8.54105014274403
H          -1.29324631883258   -0.88264864337087    8.60831338662387
H           0.98978991196770    0.73690725970205    8.95356124223393
29
 SCF done        -40.839136623372          0.014968489589
C          -0.62875555999999   -0.00000370000001   -0.00001529000001
O           0.68031903000000    0.00000265999999    0.00000485000000
H          -1.10196998000000   -0.10562522000001    1.03132172000001
H          -1.10202020000000    0.94600209000002   -0.42414055000000
H          -1.10200311999998   -0.84037498000001   -0.60707594000001
C           7.21899095434333   -0.11621486535453   -2.98013266716521
O           8.43375857128346    0.11152293506142   -2.29864995178423
H           7.15736767059336    0.49136479222435   -3.88673112759247
H           6.33292543384696    0.07386594212547   -2.34982526730729
H           7.22447538118168   -1.16862016637586   -3.26458403912628
H           8.55999140458707    1.06182690909969   -2.17580241775028
C          -4.80713385448738    7.03462951666902   -2.85527729625693
O          -3.84684485405353    6.07382011012199   -2.44822535176625
H          -4.54762183460271    7.47343778107080   -3.82219415367180
H          -4.91025758733617    7.83515878265807   -2.11608031707856
H          -5.75790241959082    6.51595098225259   -2.94853080429752
H          -2.99660321300314    6.52274170861484   -2.37944380535844
C          -4.75822188539065   -7.06154260005395   -2.91606339908703
O          -3.56721683057300   -6.41414185965444   -2.51189475603642
H          -5.14663836530648   -6.65069820464129   -3.85344387937283
H          -5.53692167388108   -7.00409495997478   -2.14693733589682
H          -4.49705019749148   -8.10851477814842   -3.07555128536640
H          -3.72075151014929   -5.47403147653801   -2.33925950594580
C          -0.70878891555979   -0.01093154134648    8.22011055098321
O           0.44503215729018   -0.05144818321034    9.02878074109498
H          -0.47593337151901   -0.06885949064862    7.14100039108984
H          -1.29467459521081    0.89419687269069    8.41470031962643
H          -1.30191852195707   -0.88021919204532    8.50352937926402
H           0.98357438163245    0.73215877140112    8.85672487513214
29
 SCF done        -40.844244742987          0.015232633954
C          -0.62875555999999   -0.00000370000001   -0.00001529000001
O           0.68031903000000    0.00000265999999    0.00000485000000
H          -1.10196998000000   -0.10562522000001    1.03132172000001
H          -1.10202020000000    0.94600209000002   -0.42414055000000
H          -1.10200311999998   -0.84037498000001   -0.60707594000001
C           7.12176818122132   -0.12172189340603   -2.95081364086047
O           8.32777062719395    0.11426790547760   -2.25914903400416
H           7.06504657018813    0.48669580958357   -3.85751172287861
H           6.22941171911669    0.06211639992010   -2.32759108410271
H           7.13640309130422   -1.17386275093414   -3.23535328749887
H           8.43286019723815    1.06294690500445   -2.11581944079796
C          -4.76305936187081    6.95600942173165   -2.82263468249444
O          -3.82725244377698    5.97351861660372   -2.40512885990226
H          -4.48603202387596    7.38604484710985   -3.78968279834146
H          -4.85311821225737    7.76111433011990   -2.08676578982474
H          -5.72586639543458    6.45888621404762   -2.92125632780373
H          -2.96651049951284    6.40352740131794   -2.32731367165141
C          -4.71392281040756   -6.98848003025555   -2.88511759833275
O          -3.53726937193852   -6.32776173103203   -2.47090086198821
H          -5.10291990807809   -6.57618049866308   -3.82137614861067
H          -5.49321830448625   -6.94681316930085   -2.12126229198689
H          -4.43651577638095   -8.02807114858039   -3.04749903963638
H          -3.70516435108562   -5.38942577976129   -2.30097115842302
C          -0.71024927256029   -0.01248398060397    8.10876976928433
O           0.43143356553898   -0.04499977948080    8.93659383370792
H          -0.46485682810823   -0.07464256873375    7.03984348115626
H          -1.29785770113428    0.88958585361985    8.28903932512768
H          -1.30836421707310   -0.87840217702521    8.38314805507681
H           0.97794540326237    0.73011319483488    8.76719709329213
29
 SCF done        -40.847597930930          0.013841065144
C          -0.62875555999999   -0.00000370000001   -0.00001529000001
O           0.68031903000000    0.00000265999999    0.00000485000000
H          -1.10196998000000   -0.10562522000001    1.03132172000001
H          -1.10202020000000    0.94600209000002   -0.42414055000000
H          -1.10200311999998   -0.84037498000001   -0.60707594000002
C           7.05725306611957   -0.12409470318883   -2.92856141389202
O           8.26585955033334    0.11583723616650   -2.24151542477292
H           6.99214757019559    0.48533383230911   -3.83461291349649
H           6.16828217160900    0.05674881012103   -2.29934999829686
H           7.07445215098836   -1.17521843652345   -3.21496007522914
H           8.36137378201594    1.06389899895069   -2.08634584957930
C          -4.73109392893794    6.90255272513950   -2.80049688430002
O          -3.80878458359503    5.90985871218108   -2.37840467119118
H          -4.44900532337455    7.32877039418651   -3.76845927773138
H          -4.81711354657669    7.70934498585235   -2.06554226361194
H          -5.69813136196597    6.41335285057366   -2.90033762138807
H          -2.94291918424472    6.32824778680861   -2.29800333671845
C          -4.68739999294702   -6.93966101385557   -2.86490454624619
O          -3.50686205339213   -6.28314577430977   -2.45071953931420
H          -5.07636872039203   -6.52512819651806   -3.80039773732675
H          -5.46724025423182   -6.89596043049009   -2.09908294280366
H          -4.41509683532759   -7.98157530613161   -3.02992817252468
H          -3.67242576565887   -5.34459251055253   -2.27891272450516
C          -0.71501414642996   -0.01089762820169    8.04002012103649
O           0.43272716742489   -0.05460875913124    8.85936212639105
H          -0.47382378820639   -0.06060029260088    6.96567989412138
H          -1.30275006380190    0.89097206310842    8.23586792664352
H          -1.30987454000167   -0.88202562780064    8.31086029243930
H           0.97563143606313    0.72582563706053    8.69524956374506
29
 SCF done        -40.850520410037          0.013557602011
C          -0.62875555999999   -0.00000370000001   -0.00001529000001
O           0.68031903000000    0.00000265999999    0.00000485000000
H          -1.10196998000000   -0.10562522000001    1.03132172000001
H          -1.10202020000000    0.94600209000002   -0.42414055000000
H          -1.10200311999998   -0.84037498000001   -0.60707594000002
C           7.00067751899493   -0.12634641614166   -2.90924428205901
O           8.21312396140613    0.11779225608837   -2.22939384458018
H           6.92731939611545    0.48375969619312   -3.81471996740767
H           6.11537320802154    0.05180169177218   -2.27418111133764
H           7.02031505305263   -1.17674008583281   -3.19648487253665
H           8.29570431032643    1.06456285933102   -2.05685322452341
C          -4.70213846953667    6.85292972987862   -2.77982654854996
O          -3.79257205273565    5.85106608799075   -2.35368739727806
H          -4.41364823274610    7.27518468215653   -3.74796467587648
H          -4.78262485368103    7.66193045982968   -2.04642537616723
H          -5.67400466717961    6.37276906695987   -2.88148391655554
H          -2.92131814647721    6.25745031277614   -2.27082062155254
C          -4.66317672170801   -6.89476694019682   -2.84663411469658
O          -3.47902051823417   -6.24299306111904   -2.43257107299224
H          -5.05167284355764   -6.47725573815975   -3.78093904892809
H          -5.44237250338917   -6.84890645726131   -2.07881117452360
H          -4.39591262024504   -7.93843676383472   -3.01356011243736
H          -3.64270270081331   -5.30440767072721   -2.25890131642177
C          -0.71894874998814   -0.00954882433899    7.98058566582031
O           0.43546913249410   -0.06368140074852    8.79038319841325
H          -0.48462107284793   -0.04589580432872    6.90191423381192
H          -1.30602221745781    0.89094674122654    8.19172381264027
H          -1.31139680308396   -0.88488834521013    8.24540775349365
H           0.97319055985508    0.72285829546581    8.63278365686091
29
 SCF done        -40.854746522950          0.013529551066
C          -0.62875555999999   -0.00000370000001   -0.00001529000001
O           0.68031903000000    0.00000265999999    0.00000485000000
H          -1.10196998000000   -0.10562522000001    1.03132172000001
H          -1.10202020000000    0.94600209000002   -0.42414055000000
H          -1.10200311999999   -0.84037498000001   -0.60707594000002
C           6.91765690905849   -0.12938957569037   -2.88083645822157
O           8.13545073276939    0.12136748245872   -2.21206692018372
H           6.83319347840759    0.48119574841167   -3.78554211716808
H           6.03729094566245    0.04435925766338   -2.23831175114583
H           6.94101506541188   -1.17920794310618   -3.16848811810540
H           8.19861148642406    1.06529331454829   -2.01302091701873
C          -4.65825618392906    6.77707416677550   -2.74813079548000
O          -3.76795621516262    5.76131498365089   -2.31624379519276
H          -4.35924665825397    7.19300621842191   -3.71610109680409
H          -4.72954267862061    7.58903158761736   -2.01679020638145
H          -5.63752502094706    6.31193563334630   -2.85302738889010
H          -2.88886494481730    6.14992796700344   -2.22964182650438
C          -4.62662683397035   -6.82660212569149   -2.81881462949030
O          -3.43739164753338   -6.18239874236011   -2.40532644042158
H          -5.01410378204632   -6.40441292455167   -3.75121168981923
H          -5.40405888406244   -6.77751539830024   -2.04867354047638
H          -4.36635435096516   -7.87194232333592   -2.98839475148351
H          -3.59772328489817   -5.24376817031455   -2.22914494021366
C          -0.72461729694182   -0.00753074355350    7.89397469999984
O           0.43860678857611   -0.07488920105381    8.69036281996343
H          -0.50034236826515   -0.02742486225777    6.81142734130298
H          -1.30935146413178    0.89045073640546    8.12484323537764
H          -1.31485743418085   -0.88703961052095    8.15035835948283
H           0.97021239770372    0.71817265070518    8.54148485348077
29
 SCF done        -40.859303254053          0.013100908235
C          -0.62875555999999   -0.00000370000001   -0.00001529000001
O           0.68031903000000    0.00000266000000    0.00000485000000
H          -1.10196998000000   -0.10562522000001    1.03132172000001
H          -1.10202020000000    0.94600209000002   -0.42414055000000
H          -1.10200311999999   -0.84037498000001   -0.60707594000002
C           6.82438900397207   -0.13221786918782   -2.84868955095020
O           8.04608775901125    0.12562865590679   -2.18962422170481
H           6.73042413974837    0.47768985871577   -3.75313259428272
H           5.94815101344892    0.03751530490473   -2.20051051182613
H           6.85139990397323   -1.18202435250533   -3.13572505159888
H           8.09233361552969    1.06521655978630   -1.96687807192439
C          -4.60966312296264    6.69173880216642   -2.71261128186289
O          -3.73835322473444    5.66244076375786   -2.27548701045623
H          -4.29960224849751    7.10122478983032   -3.67990094782659
H          -4.67095780107145    7.50601638152060   -1.98284934135622
H          -5.59603114564100    6.24236398874570   -2.82113597709886
H          -2.85265527215079    6.03468314826641   -2.18501133355715
C          -4.58592471008980   -6.75074187693508   -2.78750945335657
O          -3.39188867800664   -6.11439196519904   -2.37503444248822
H          -4.97234274120761   -6.32379444791728   -3.71801432855526
H          -5.36110924355360   -6.69830166791075   -2.01550844694726
H          -4.33227430269254   -7.79713778211853   -2.95975547181701
H          -3.54809738199392   -5.17562848354317   -2.19668065895090
C          -0.73066065111812   -0.00590398099729    7.79686927812611
O           0.43950697759763   -0.08341564972411    8.58177930399402
H          -0.51500914096478   -0.01387137484190    6.71284505267559
H          -1.31219665668109    0.88957164788996    8.04303565093878
H          -1.31994813416211   -0.88761700829077    8.04691555270916
H           0.96794431605772    0.71265622834694    8.43930657273530
29
 SCF done        -40.863842976618          0.012380835944
C          -0.62875555999999   -0.00000370000001   -0.00001529000001
O           0.68031903000000    0.00000266000000    0.00000485000000
H          -1.10196998000000   -0.10562522000001    1.03132172000000
H          -1.10202020000000    0.94600209000002   -0.42414055000000
H          -1.10200311999999   -0.84037498000001   -0.60707594000002
C           6.72723418284770   -0.13472283228751   -2.81501185302882
O           7.95062967524494    0.12985580257437   -2.16249531019555
H           6.62600128469798    0.47421055467935   -3.71928359680199
H           5.85355951115009    0.03092568068307   -2.16337031281560
H           6.75796201175333   -1.18474184800397   -3.10142988720395
H           7.98481435794223    1.06452561268524   -1.92209835471438
C          -4.56005699609721    6.60343797836057   -2.67609959516879
O          -3.70544903768296    5.56230540514235   -2.23478536750419
H          -4.23984565668042    7.00704244102284   -3.64235098011085
H          -4.61180695674863    7.41910137772686   -1.94726484486542
H          -5.55238541104768    6.16871547364179   -2.78813440122226
H          -2.81514414353952    5.92156865247182   -2.14055158773719
C          -4.54410445311652   -6.67296265574007   -2.75508868012599
O          -3.34598413649113   -6.04396826655634   -2.34393189466892
H          -4.92969968553423   -6.24173308372965   -3.68393479960931
H          -5.31695467041485   -6.61741144415088   -1.98165548622921
H          -4.29622599823356   -7.71994519200367   -2.92976385365663
H          -3.49757551257624   -5.10494743571135   -2.16395926649290
C          -0.73664856581916   -0.00483756526179    7.69588355840935
O           0.43837100392383   -0.08922294566659    8.47219754717564
H          -0.52785466948274   -0.00490701891025    6.61192481522023
H          -1.31523347423596    0.88845526701714    7.95281502586024
H          -1.32556682916481   -0.88754410485955    7.94204643248190
H           0.96680192232460    0.70675994290476    8.33334182658015
29
 SCF done        -40.868260729294          0.011883084007
C          -0.62875555999998   -0.00000370000001   -0.00001529000001
O           0.68031903000000    0.00000266000000    0.00000485000000
H          -1.10196998000000   -0.10562522000001    1.03132172000000
H          -1.10202020000001    0.94600209000002   -0.42414055000000
H          -1.10200311999999   -0.84037498000002   -0.60707594000002
C           6.62844596803321   -0.13716633749188   -2.78083119158570
O           7.85225639940320    0.13348804142787   -2.13268852892418
H           6.52057281223502    0.47218354768134   -3.68400718329397
H           5.75615000084261    0.02278138408560   -2.12649392824181
H           6.66361358049059   -1.18694427226638   -3.06841203118392
H           7.87635365300722    1.06389631477004   -1.87714132627820
C          -4.51043189819434    6.51454619127346   -2.63953713502014
O          -3.67057315652299    5.46281137902089   -2.19496456528297
H          -4.18121824244642    6.91284129451773   -3.60468392016132
H          -4.55329028586162    7.33093003908477   -1.91114487682321
H          -5.50785488602341    6.09314446704294   -2.75470330167264
H          -2.77663860729224    5.81138156070735   -2.09708123380809
C          -4.50206455108077   -6.59493226464542   -2.72226910662252
O          -3.30038371968163   -5.97274478321674   -2.31266337643498
H          -4.88718400605064   -6.15999447268602   -3.64965185349373
H          -5.27271407519740   -6.53652516401321   -1.94754485016905
H          -4.25939216853324   -7.64238351275230   -2.89911772018391
H          -3.44713080853238   -5.03335357455004   -2.13155748655201
C          -0.74251190352680   -0.00427733368816    7.59331610247189
O           0.43616770233970   -0.09356465345352    8.36305138170683
H          -0.53940292247420    0.00178970186290    6.50968542224249
H          -1.31900052526934    0.88720760759114    7.85858853112909
H          -1.33085439087788   -0.88784627818190    7.83694711909485
H           0.96631701082021    0.70101145447350    8.22565046793009
29
 SCF done        -40.872534160101          0.011491111443
C          -0.62875555999998   -0.00000370000000   -0.00001529000001
O           0.68031903000000    0.00000266000000    0.00000485000000
H          -1.10196998000000   -0.10562522000001    1.03132172000000
H          -1.10202020000001    0.94600209000001   -0.42414055000000
H          -1.10200311999999   -0.84037498000002   -0.60707594000002
C           6.52857861589640   -0.13967592992790   -2.74612361917445
O           7.75189866377574    0.13652903771281   -2.10038446963476
H           6.41468918689670    0.47126118442785   -3.64749850177462
H           5.65683515739204    0.01362895730641   -2.08978122491404
H           6.56879211430248   -1.18867653091897   -3.03638507440629
H           7.76758377650106    1.06351535313542   -1.83328752151961
C          -4.46092184235948    6.42594876686262   -2.60317216011821
O          -3.63474778226012    5.36421470183509   -2.15608629818570
H          -4.12382584020146    6.81943357883881   -3.56735909988346
H          -4.49540466871975    7.24264434755308   -1.87487868768278
H          -5.46289300463289    6.01668072309672   -2.72089916351716
H          -2.73737191696444    5.70284222295468   -2.05462102522660
C          -4.46001556071946   -6.51706853328767   -2.68940408313596
O          -3.25488840020992   -5.90131251300249   -2.28152127303609
H          -4.84496541621749   -6.07884807381096   -3.61540654183327
H          -5.22866490725789   -6.45591893059163   -1.91321859575223
H          -4.22244819683804   -7.56516508524914   -2.86824755331812
H          -3.39688176343779   -4.96151159771583   -2.09957452102367
C          -0.74826977278784   -0.00412797632568    7.49017875346976
O           0.43348816936863   -0.09727642323425    8.25449363443067
H          -0.54977491265383    0.00729442950779    6.40653583679383
H          -1.32343804222846    0.88596097751612    7.76233820065238
H          -1.33571978327944   -0.88875376515745    7.73180157239090
H           0.96585578334900    0.69558412989766    8.11652541834922
29
 SCF done        -40.876663303564          0.011096470620
C          -0.62875555999998   -0.00000370000000   -0.00001529000001
O           0.68031903000000    0.00000266000000    0.00000485000000
H          -1.10196997999999   -0.10562522000001    1.03132172000000
H          -1.10202020000001    0.94600209000001   -0.42414055000000
H          -1.10200311999999   -0.84037498000002   -0.60707594000002
C           6.42778498708217   -0.14231748980761   -2.71092582170569
O           7.65001235268349    0.13907487444269   -2.06591091779687
H           6.30849838386923    0.47111418615743   -3.60996973593659
H           5.55617354788577    0.00375660734270   -2.05302429546628
H           6.47352177150188   -1.19007935640329   -3.00493800076749
H           7.65835696875693    1.06361713795415   -1.79080450984973
C          -4.41154176619241    6.33760918989008   -2.56694211607733
O          -3.59796505356694    5.26679794138996   -2.11811523469093
H          -4.06772844241347    6.72691719516791   -3.53031495840061
H          -4.43825693940341    7.15429403405937   -1.83847981901369
H          -5.41751752311613    5.93918870293884   -2.68671700198196
H          -2.69746184318294    5.59598250217832   -2.01314260483225
C          -4.41805153091358   -6.43942668036492   -2.65657919599303
O          -3.20939916744477   -5.82984126605597   -2.25054528583460
H          -4.80298857485138   -5.99815108922875   -3.58119594235028
H          -5.18479424988005   -6.37555960439979   -1.87866472895392
H          -4.18565098243182   -7.48836715591526   -2.83725652604257
H          -3.34699119369944   -4.88965950841145   -2.06790620514666
C          -0.75390782045478   -0.00437358209452    7.38675975832329
O           0.43033248179319   -0.10039018519691    8.14669992881034
H          -0.55879759461576    0.01120510766047    6.30284702375290
H          -1.32817252617250    0.88481896647506    7.66405155797759
H          -1.34052299165663   -0.88994649536140    7.62683963010208
H           0.96506732057000    0.69046019589693    8.00585358359069
29
 SCF done        -40.880647327498          0.010667745581
C          -0.62875555999998   -0.00000370000000   -0.00001529000001
O           0.68031903000000    0.00000266000000    0.00000485000000
H          -1.10196997999999   -0.10562522000001    1.03132172000000
H          -1.10202020000001    0.94600209000001   -0.42414055000000
H          -1.10200311999999   -0.84037498000002   -0.60707594000002
C           6.32618231451958   -0.14503108350394   -2.67537474245223
O           7.54695176903207    0.14117859297826   -2.02976847188838
H           6.20218089095142    0.47154047955054   -3.57168313445081
H           5.45445126707662   -0.00660868347070   -2.01625417800286
H           6.37776143076690   -1.19122047573167   -2.97382981757509
H           7.54856909839876    1.06420203479766   -1.74929251473331
C          -4.36228167037799    6.24954300574861   -2.53076949439364
O          -3.56038490730692    5.17051230345529   -2.08082327987168
H          -4.01281653806831    6.63527960201849   -3.49348546696638
H          -4.38190886420146    7.06608886478206   -1.80205000214725
H          -5.37185289678509    5.86092020805361   -2.65218969822844
H          -2.65694301769188    5.49043087741392   -1.97269509429109
C          -4.37622658743059   -6.36207002587610   -2.62383756467672
O          -3.16399315542027   -5.75842744978853   -2.21974617027971
H          -4.76116864016057   -5.91783130393894   -3.54702611688433
H          -5.14099512640352   -6.29548730184464   -1.84401942720002
H          -4.14897060798488   -7.41189606265059   -2.80618643870094
H          -3.29762763566191   -4.81793853227313   -2.03647065329368
C          -0.75937897929995   -0.00496451001153    7.28306254115324
O           0.42665063104732   -0.10274461417498    8.03980377990550
H          -0.56653328565264    0.01293818782698    6.19887763921875
H          -1.33286835026593    0.88391327504879    7.56336838627755
H          -1.34557951040764   -0.89100680660349    7.52232622039335
H           0.96398745964936    0.68555224859928    7.89379069726778
29
 SCF done        -40.884484853623          0.010238596940
C          -0.62875555999998   -0.00000370000000   -0.00001529000001
O           0.68031903000000    0.00000266000000    0.00000485000000
H          -1.10196997999999   -0.10562522000001    1.03132172000000
H          -1.10202020000001    0.94600209000001   -0.42414055000000
H          -1.10200311999999   -0.84037498000003   -0.60707594000002
C           6.22381110485424   -0.14770899281885   -2.63947147977703
O           7.44271384946784    0.14290275721359   -1.99205448065217
H           6.09609231712262    0.47213739124231   -3.53295530370125
H           5.35166641815026   -0.01681188348844   -1.97975268197148
H           6.28126149644614   -1.19221792790856   -2.94245585274910
H           7.43858763543364    1.06507936010050   -1.70884789141553
C          -4.31321031259614    6.16174525256728   -2.49461956778547
O          -3.52220757603340    5.07524272099664   -2.04403666131593
H          -3.95888001312159    6.54439088894247   -3.45679256199503
H          -4.32621792948631    6.97809194011324   -1.76557876657138
H          -5.32608729122407    5.78216495183791   -2.61739033995478
H          -2.61596369304588    5.38603461245385   -1.93330526816027
C          -4.33456057595151   -6.28504415745609   -2.59118491567259
O          -3.11875270946163   -5.68712435620251   -2.18914677458925
H          -4.71949654527188   -5.83788269878333   -3.51291343498945
H          -5.09720170394908   -6.21572578914382   -1.80938942321481
H          -4.11233290352181   -7.33568573815876   -2.77510226855954
H          -3.24878555758040   -4.74640077468530   -2.00521485955814
C          -0.76470013030919   -0.00585005988036    7.17896409779936
O           0.42248918001553   -0.10436216006060    7.93365328400528
H          -0.57324671397276    0.01241153363624    6.09462592432454
H          -1.33737535777050    0.88335683307797    7.46025539106410
H          -1.35100189783829   -0.89175990997276    7.41841225257075
H           0.96278391351401    0.68073628297918    7.78069124554702
29
 SCF done        -40.888174876157          0.009801849644
C          -0.62875555999998   -0.00000370000000   -0.00001529000001
O           0.68031903000000    0.00000266000000    0.00000485000000
H          -1.10196997999999   -0.10562522000001    1.03132172000000
H          -1.10202020000001    0.94600209000001   -0.42414055000000
H          -1.10200311999999   -0.84037498000003   -0.60707594000002
C           6.12085904909076   -0.15030031628363   -2.60336491714251
O           7.33768448579990    0.14429809624127   -1.95348256914830
H           5.99007068073447    0.47289735050587   -3.49400117253934
H           5.24807544203608   -0.02681975571769   -1.94345284854659
H           6.18408121010612   -1.19310382094515   -2.91085513065187
H           7.32820824092587    1.06615600679069   -1.66855860360500
C          -4.26435079379632    6.07426176989779   -2.45849526739054
O          -3.48370113626234    4.98073750219826   -2.00763063584958
H          -3.90565754080666    6.45412668586299   -3.42018344121367
H          -4.27100073590355    6.89033095182458   -1.72905581757201
H          -5.28033037823727    5.70329070565753   -2.58241111070227
H          -2.57471449439374    5.28252451863570   -1.89494062435862
C          -4.29307172760906   -6.20831973840072   -2.55860312906013
O          -3.07369708686689   -5.61602648596551   -2.15873759122941
H          -4.67802727889007   -5.75824346192929   -3.47885373307742
H          -5.05342621378167   -6.13626905922548   -1.77480432708729
H          -4.07576880278155   -7.25968724700612   -2.74407144309046
H          -3.20025604057187   -4.67512383265717   -1.97400964245851
C          -0.76991820974245   -0.00696953426619    7.07439613959916
O           0.41795010213660   -0.10533979484359    7.82798092995896
H          -0.57922933818976    0.00985036456386    5.99006491399496
H          -1.34163133561674    0.88320398536090    7.35490109295384
H          -1.35678817951486   -0.89214346912369    7.31515324568043
H           0.96158454051290    0.67593943726748    7.66695931542659
29
 SCF done        -40.891716764097          0.009387627149
C          -0.62875555999998   -0.00000370000000   -0.00001529000001
O           0.68031903000000    0.00000266000000    0.00000485000000
H          -1.10196997999999   -0.10562522000001    1.03132172000000
H          -1.10202020000001    0.94600209000001   -0.42414055000000
H          -1.10200311999999   -0.84037498000003   -0.60707594000002
C           6.01736956052988   -0.15274938758894   -2.56696411625724
O           7.23178272892006    0.14550698480406   -1.91398153050168
H           5.88437801995738    0.47333333075093   -3.45513137728947
H           5.14362567987711   -0.03594788740658   -1.90756668949415
H           6.08599118564988   -1.19399165642946   -2.87839146471220
H           7.21794063152332    1.06723421247425   -1.62882280106620
C          -4.21571925704906    5.98715249276927   -2.42240933098847
O          -3.44510628127627    4.88679706772052   -1.97150944073760
H          -3.85294018287619    6.36439010613922   -3.38362333018924
H          -4.21606630584864    6.80280069127068   -1.69245068503210
H          -5.23465179335068    5.62456867176227   -2.54731984912280
H          -2.53342197296236    5.17965870859898   -1.85749593615963
C          -4.25174469591958   -6.13184833604611   -2.52610904844405
O          -3.02877998370939   -5.54520333422715   -2.12855781981875
H          -4.63679498275024   -5.67883227019550   -3.44484658626250
H          -5.00968721789284   -6.05710005200252   -1.74025770096630
H          -4.03934085031984   -7.18388472071196   -2.71319239719605
H          -3.15179886035618   -4.60417506728209   -1.94279519358741
C          -0.77505649851216   -0.00828762012556    6.96935820607322
O           0.41315821873418   -0.10586402609390    7.72251872680246
H          -0.58469725153750    0.00563387789773    5.88513291204858
H          -1.34563350604902    0.88342340025965    7.24766087196461
H          -1.36284864331360   -0.89221705228307    7.21247071221784
H           0.96038718453681    0.67115446055844    7.55294624075723
29
 SCF done        -40.895110981401          0.008970817180
C          -0.62875555999998   -0.00000370000000   -0.00001529000001
O           0.68031903000000    0.00000266000000    0.00000485000000
H          -1.10196997999999   -0.10562522000001    1.03132172000000
H          -1.10202020000001    0.94600209000001   -0.42414055000000
H          -1.10200311999999   -0.84037498000003   -0.60707594000002
C           5.91355574293835   -0.15511341403508   -2.53049528531460
O           7.12562098311163    0.14661721717575   -1.87459812612285
H           5.77846794079342    0.47368059050262   -3.41640258634639
H           5.03880669428827   -0.04468937446327   -1.87165083428726
H           5.98734523485607   -1.19489548092132   -2.84554991222110
H           7.10707396194380    1.06833592085872   -1.58829847778579
C          -4.16733081471541    5.90037773484811   -2.38636156461822
O          -3.40646054386820    4.79337424980118   -1.93570256220722
H          -3.80066105250393    6.27507632866419   -3.34707473516800
H          -4.16130003344555    6.71541262843303   -1.65574648252842
H          -5.18908827418612    5.54606834238409   -2.51210894025451
H          -2.49218425048019    5.07753582591023   -1.82095766140602
C          -4.21056843339769   -6.05560997082961   -2.49367165185691
O          -2.98402700401791   -5.47467210274094   -2.09858488016138
H          -4.59582046909542   -5.59960623058144   -3.41083358547073
H          -4.96599772240918   -5.97822962699726   -1.70570440850403
H          -4.00308632194667   -7.10827667166200   -2.68245896154405
H          -3.10338195907409   -4.53355379414807   -1.91158835545648
C          -0.78012250927798   -0.00974689571161    6.86388720105212
O           0.40820022579812   -0.10606674346888    7.61707049739640
H          -0.58978357437908    0.00004357184249    5.77986315048134
H          -1.34935406632299    0.88396940185947    7.13880475128530
H          -1.36914673956861   -0.89196698035093    7.11021628615343
H           0.95912053501598    0.66642593983979    7.43894092372116
29
 SCF done        -40.898358022816          0.008566073568
C          -0.62875555999998   -0.00000370000000   -0.00001529000001
O           0.68031903000000    0.00000266000000    0.00000485000000
H          -1.10196997999999   -0.10562522000001    1.03132172000000
H          -1.10202020000001    0.94600209000000   -0.42414055000000
H          -1.10200311999999   -0.84037498000003   -0.60707594000003
C           5.80927423288079   -0.15732450630791   -2.49368892344951
O           7.01878257113980    0.14774650649836   -1.83464131859247
H           5.67288135291297    0.47322786418798   -3.37804829918985
H           4.93333068882896   -0.05197853475955   -1.83608747744450
H           5.88762022199202   -1.19594070012106   -2.81128562824508
H           6.99666530897317    1.06915911469566   -1.54845739878934
C          -4.11916979157477    5.81402879159426   -2.35037331045781
O          -3.36802714786193    4.70029373780346   -1.90020952065666
H          -3.74874210827173    6.18623653815336   -3.31057603511415
H          -4.10659482424119    6.62826835229039   -1.61896701937909
H          -5.14372627044402    5.46807458565430   -2.47682601050380
H          -2.45115241715404    4.97576919421381   -1.78507660246221
C          -4.16950812516039   -5.97958628453273   -2.46135499985531
O          -2.93935691591058   -5.40452525276570   -2.06883148174372
H          -4.55506843687231   -5.52048872193337   -3.37684486091389
H          -4.92235390142741   -5.89968364521426   -1.67119407504706
H          -3.96705711709205   -7.03286670642145   -2.65199667963961
H          -3.05486517388515   -4.46334472869514   -1.88040750844927
C          -0.78509959670326   -0.01132006176785    6.75803224421062
O           0.40318494851667   -0.10615881761574    7.51148010751751
H          -0.59460359190715   -0.00655345534838    5.67422408278408
H          -1.35278848672407    0.88477161110303    7.02872355886436
H          -1.37561673843738   -0.89146591329642    7.00819705921513
H           0.95771989925741    0.66176190723853    7.32509556214800
29
 SCF done        -40.901459402703          0.008198276438
C          -0.62875555999998   -0.00000370000000   -0.00001529000001
O           0.68031903000000    0.00000266000001    0.00000485000000
H          -1.10196997999999   -0.10562522000001    1.03132172000000
H          -1.10202020000002    0.94600209000000   -0.42414055000000
H          -1.10200311999999   -0.84037498000004   -0.60707594000003
C           5.70494221123603   -0.15958562092678   -2.45705744415528
O           6.91244261739325    0.14906099512138   -1.79599960217427
H           5.56643806437938    0.47287875991407   -3.33984645975977
H           4.82811473342784   -0.05962075958837   -1.79994015114903
H           5.78789687280622   -1.19709582452160   -2.77720806168853
H           6.88471989598930    1.07012040451659   -1.50646685573930
C          -4.07122125513020    5.72802264422921   -2.31445305431022
O          -3.32968747396791    4.60764555930940   -1.86508292083458
H          -3.69725406425741    6.09773942542675   -3.27417957988626
H          -4.05190094264489    6.54130297727843   -1.58215676539889
H          -5.09848214120811    5.39043639737298   -2.44141949072128
H          -2.41035462482317    4.87458047248153   -1.74980993196076
C          -4.12863435014457   -5.90373653299867   -2.42910455964762
O          -2.89477558394404   -5.33487273364436   -2.03923506870852
H          -4.51454913838413   -5.44137173069051   -3.34280048101874
H          -4.87878345714876   -5.82134944938628   -1.63665921324901
H          -3.93140390086288   -6.95760768564775   -2.62175925624837
H          -3.00616535415551   -4.39365031153987   -1.84920829919001
C          -0.78998213916148   -0.01294534763782    6.65188367179560
O           0.39809737592696   -0.10614701445723    7.40579292200590
H          -0.59917643831495   -0.01400412676086    5.56837376956124
H          -1.35588502405313    0.88581300352679    6.91757927892163
H          -1.38231083964881   -0.89062448609697    6.90633944541890
H           0.95618819655144    0.65716117582331    7.21148915565444
29
 SCF done        -40.904416004872          0.007778244627
C          -0.62875555999997   -0.00000370000000   -0.00001529000001
O           0.68031903000000    0.00000266000001    0.00000485000000
H          -1.10196997999999   -0.10562522000001    1.03132172000000
H          -1.10202020000002    0.94600209000000   -0.42414055000000
H          -1.10200311999999   -0.84037498000004   -0.60707594000003
C           5.60000404850448   -0.16160705256731   -2.41982463544353
O           6.80500066445426    0.15053196401120   -1.75600827364344
H           5.46090478674432    0.47096984324299   -3.30225102920617
H           4.72202894447983   -0.06473282214140   -1.76451647070876
H           5.68659691599858   -1.19849000833158   -2.74063406388849
H           6.77433559920344    1.07044586950554   -1.46665849517800
C          -4.02350934197498    5.64249651805689   -2.27861433506595
O          -3.29180427389704    4.51526847704800   -1.83028529631636
H          -3.64615561457083    6.00973336741332   -3.23792428754750
H          -3.99717054722677    6.45470347183124   -1.54536732073297
H          -5.05354531240985    5.31350980047283   -2.40590053065487
H          -2.36995084245655    4.77342756599861   -1.71485041989022
C          -4.08790684231113   -5.82809533690030   -2.39701998227619
O          -2.85014565263666   -5.26588504308987   -2.00986654363159
H          -4.47417172886833   -5.36216335223322   -3.30875793602152
H          -4.83522993117007   -5.74319575179629   -1.60214847775274
H          -3.89623644288182   -6.88257619530657   -2.59192621469007
H          -2.95709276885650   -4.32463890951549   -1.81804932388507
C          -0.79480013178027   -0.01464116749933    6.54547568609317
O           0.39302778872152   -0.10629688059183    7.29989659491980
H          -0.60364077394905   -0.02193221558492    5.46221598471717
H          -1.35873309499267    0.88701467401675    6.80582755615323
H          -1.38916204916778   -0.88961603236828    6.80449564682995
H           0.95457791232675    0.65246185786955    7.09797560782495
29
 SCF done        -40.907230471140          0.007654684846
C          -0.62875555999997   -0.00000369999999   -0.00001529000001
O           0.68031903000000    0.00000266000001    0.00000485000000
H          -1.10196997999999   -0.10562522000001    1.03132172000000
H          -1.10202020000002    0.94600209000000   -0.42414055000000
H          -1.10200311999999   -0.84037498000004   -0.60707594000003
C           5.49555063160142   -0.16403980585749   -2.38338794663554
O           6.69940116008456    0.15253569085877   -1.71946935594334
H           5.35297310302806    0.47036543396270   -3.26438512196286
H           4.61726595603532   -0.07286242804168   -1.72738253464164
H           5.58697028552115   -1.20001461500748   -2.70643008828164
H           6.65973026047140    1.07154749733647   -1.42144678038255
C          -3.97594628785692    5.55728414661501   -2.24293402134175
O          -3.25408793244996    4.42328426062185   -1.79594985743442
H          -3.59534504838942    5.92210087401645   -3.20183199126425
H          -3.94240977930715    6.36822521725397   -1.50863837968567
H          -5.00867232154734    5.23700105726949   -2.37040142502379
H          -2.32993996794098    4.67273386840689   -1.68018604130725
C          -4.04742784628847   -5.75259934530720   -2.36497159047680
O          -2.80558671270159   -5.19756909197904   -1.98058708480613
H          -4.43394690309063   -5.28275877457731   -3.27459003020528
H          -4.79174939129998   -5.66512284770560   -1.56759941889320
H          -3.86167204402495   -6.80763907949332   -2.56234153552061
H          -2.90769184920975   -4.25630197889739   -1.78689583812256
C          -0.79953414180049   -0.01627204661333    6.43892234816613
O           0.38787944186988   -0.10627361815615    7.19401784847880
H          -0.60791198782208   -0.03041978998380    5.35609359859039
H          -1.36121384761272    0.88846223455854    6.69331103432530
H          -1.39626872842297   -0.88814836945107    6.70278708872657
H           0.95300953446234    0.64771653161700    6.98448163644459
29
 SCF done        -40.909903819411          0.007245661490
C          -0.62875555999997   -0.00000369999999   -0.00001529000001
O           0.68031903000000    0.00000266000001    0.00000485000000
H          -1.10196997999999   -0.10562522000001    1.03132172000000
H          -1.10202020000002    0.94600209000000   -0.42414055000000
H          -1.10200311999999   -0.84037498000004   -0.60707594000003
C           5.38974606363755   -0.16586492511413   -2.34542892772667
O           6.59066868520236    0.15444455144631   -1.67828143990446
H           5.24805177991047    0.46631947867488   -3.22758783360795
H           4.51020040005323   -0.07513129262428   -1.69253668119882
H           5.48375457789601   -1.20181369313724   -2.66668811073317
H           6.55040043614761    1.07102807390424   -1.38345268760066
C          -3.92868245632306    5.47264339899855   -2.20733728759913
O          -3.21718801450578    4.33149796738598   -1.76190474564425
H          -3.54486679151761    5.83506252295959   -3.16586038289251
H          -3.88766124321771    6.28220940824026   -1.47191929773691
H          -4.96422155751595    5.16142573889547   -2.33490395946866
H          -2.29060173874765    4.57171624044213   -1.64546821204993
C          -4.00703756178911   -5.67733477912217   -2.33317443193440
O          -2.76081517080172   -5.13011136442586   -1.95160107199477
H          -4.39372793615157   -5.20319114910309   -3.24048530548880
H          -4.74821412493029   -5.58715617432132   -1.53311544625643
H          -3.82775212766838   -6.73299807564259   -2.53331542584771
H          -2.85766733353879   -4.18882757662748   -1.75590463762427
C          -0.80425373883206   -0.01800362158215    6.33211850189235
O           0.38283484828594   -0.10663262757595    7.08781117799632
H          -0.61224606922401   -0.03897812039330    5.24955245079523
H          -1.36360296170484    0.88994570826029    6.58065735419617
H          -1.40341156258073   -0.88674369185944    6.60091482985448
H           0.95145798519560    0.64262645864972    6.87069378029024
29
 SCF done        -40.912439543504          0.007363657401
C          -0.62875555999997   -0.00000369999999   -0.00001529000001
O           0.68031903000000    0.00000266000001    0.00000485000000
H          -1.10196997999999   -0.10562522000001    1.03132172000000
H          -1.10202020000002    0.94600209000000   -0.42414055000000
H          -1.10200311999999   -0.84037498000004   -0.60707594000003
C           5.28538848771933   -0.16873775123162   -2.30940393296207
O           6.48609105147419    0.15743707006809   -1.64432520192979
H           5.13781282478349    0.46616325162112   -3.18951968675428
H           4.40619430792450   -0.08568784753129   -1.65402923872106
H           5.38544508871730   -1.20361895644884   -2.63376926936283
H           6.43168970680303    1.07258813066113   -1.33371820138679
C          -3.88145792522158    5.38824459501872   -2.17196285872286
O          -3.18049295182035    4.23995776584849   -1.72839267727298
H          -3.49443466419941    5.74827479452968   -3.13006205043498
H          -3.83259175547507    6.19621578658990   -1.43529015772220
H          -4.91975790735505    5.08637956589317   -2.29955497329220
H          -2.25177539367565    4.47099484707978   -1.61100463366441
C          -3.96698319158007   -5.60210735179546   -2.30128515473812
O          -2.71615798269979   -5.06340963853872   -1.92258600779080
H          -4.35364466986965   -5.12325939845059   -3.20612523596242
H          -4.70478833504168   -5.50908041720220   -1.49850688468826
H          -3.79462207390022   -6.65829989091848   -2.50439172938089
H          -2.80720486139534   -4.12210609967164   -1.72483962497405
C          -0.80889045298890   -0.01953430755098    6.22527078061228
O           0.37763884166040   -0.10652018982371    6.98181407585298
H          -0.61633174621785   -0.04807074694412    5.14332259385299
H          -1.36559165495672    0.89173731811114    6.46722449263880
H          -1.41084547255941   -0.88466674981968    6.49926562179128
H           0.95010500292070    0.63745801549369    6.75680509043960
29
 SCF done        -40.914796372494          0.006172382320
C          -0.62875555999997   -0.00000369999999   -0.00001529000001
O           0.68031903000000    0.00000266000001    0.00000485000000
H          -1.10196997999999   -0.10562522000001    1.03132172000000
H          -1.10202020000002    0.94600209000000   -0.42414055000000
H          -1.10200312000000   -0.84037498000005   -0.60707594000003
C           5.17955258978023   -0.17077512244508   -2.27133583756650
O           6.37725489137058    0.15993055541732   -1.60332308096117
H           5.03262387176533    0.46128802386286   -3.15298943254179
H           4.29919469626592   -0.08803993925462   -1.61907670223126
H           5.28249290543595   -1.20573384125431   -2.59329115774160
H           6.32155565515734    1.07194880081329   -1.29519110692785
C          -3.83491713425362    5.30488836078262   -2.13680418853486
O          -3.14479103972099    4.14942068566186   -1.69530574222705
H          -3.44479543248925    5.66251337638532   -3.09452873064099
H          -3.77808301356250    6.11107389593439   -1.39880157693133
H          -4.87591218685253    5.01253048413148   -2.26428568595614
H          -2.21395050039961    4.37098778901314   -1.57695330813021
C          -3.92736012013309   -5.52784218372161   -2.27002359107147
O          -2.67155651952310   -4.99859966462205   -1.89421805662864
H          -4.31377641696537   -5.04369272489177   -3.17215226689435
H          -4.66160678699663   -5.43167520117351   -1.46428176900184
H          -3.76267565870054   -6.58464557256567   -2.47645846026307
H          -2.75643244618022   -4.05735655470756   -1.69428778828048
C          -0.81352225747756   -0.02120173237336    6.11862562012904
O           0.37257562967542   -0.10691033374577    6.87593354266541
H          -0.62049942888303   -0.05708182450729    5.03706826901064
H          -1.36755249386920    0.89349551620321    6.35426371172728
H          -1.41826086338241   -0.88276283436009    6.39780633915191
H           0.94886938411639    0.63171659387201    6.64292666064632
29
 SCF done        -40.916918838370          0.005834718022
C          -0.62875555999997   -0.00000369999999   -0.00001529000001
O           0.68031903000000    0.00000266000001    0.00000485000000
H          -1.10196997999999   -0.10562522000001    1.03132172000000
H          -1.10202020000002    0.94600208999999   -0.42414055000000
H          -1.10200312000000   -0.84037498000005   -0.60707594000003
C           5.07567257862234   -0.17372544139725   -2.23510370926342
O           6.27224300551626    0.16366520633032   -1.56811394186072
H           4.92361824120956    0.45965777737461   -3.11546067908124
H           4.19545514817866   -0.09769412839200   -1.58158355056216
H           5.18469638268247   -1.20773321625200   -2.55894441821201
H           6.20397524825558    1.07303989104311   -1.24716393477710
C          -3.78945588462686    5.22325775960099   -2.10238858101249
O          -3.10913248789699    4.06188766218869   -1.66302143560756
H          -3.39661174492241    5.57837162208893   -3.05986814304971
H          -3.72487558930449    6.02761661668876   -1.36318003687252
H          -4.83274252275042    4.93978207315132   -2.22937394068395
H          -2.17692105454006    4.27551266297859   -1.54447767449864
C          -3.88882157023374   -5.45516199991194   -2.23926757707457
O          -2.62772423275515   -4.93661937266480   -1.86629205405634
H          -4.27453819014806   -4.96494428103157   -3.13843327957282
H          -4.61926493299919   -5.35547351212426   -1.43051709527536
H          -3.73262704815456   -6.51250065867839   -2.44937495374538
H          -2.70599698140205   -3.99554444139760   -1.66401976710178
C          -0.81807086310157   -0.02262690029416    6.01254459435838
O           0.36741576222543   -0.10697700121259    6.77082515843426
H          -0.62444258389783   -0.06637373029617    4.93165282799006
H          -1.36914804619169    0.89558705832654    6.24134744830040
H          -1.42588091899903   -0.88024828319663    6.29708547351217
H           0.94795579096275    0.62566452697502    6.52954522242743
29
 SCF done        -40.918797529863          0.005031086574
C          -0.62875555999997   -0.00000369999999   -0.00001529000001
O           0.68031903000000    0.00000266000001    0.00000485000000
H          -1.10196997999999   -0.10562522000001    1.03132172000000
H          -1.10202020000002    0.94600208999999   -0.42414054999999
H          -1.10200312000000   -0.84037498000005   -0.60707594000003
C           4.97181551575723   -0.17628691446424   -2.19823759574835
O           6.16557148403865    0.16740320679833   -1.52947321656021
H           4.81766556944935    0.45590593961669   -3.07889478992911
H           4.09101105952932   -0.10385984216578   -1.54622313442161
H           5.08581063839584   -1.20980409310771   -2.52142439966277
H           6.09091741870393    1.07324759884426   -1.20493081529673
C          -3.74558709615825    5.14515079457877   -2.06902180449471
O          -3.07561808759628    3.97702492357769   -1.63168234769679
H          -3.35010841164485    5.49750471971904   -3.02647149569368
H          -3.67278582397940    5.94796732555902   -1.32881258385275
H          -4.79169924482362    4.87112241118966   -2.19522811852585
H          -2.14126135790553    4.18232400497844   -1.51405818591054
C          -3.85175605982602   -5.38494807264053   -2.20967638944658
O          -2.58417767930061   -4.87962304939601   -1.83970976980361
H          -4.23610435253080   -4.88757233859406   -3.10553163981279
H          -4.57800216836185   -5.28081310032761   -1.39762708609570
H          -3.70591557907499   -6.44300176839565   -2.42395149729441
H          -2.65433450833734   -3.93867717322187   -1.63492477428790
C          -0.82249824692820   -0.02408782509397    5.90716204211985
O           0.36231181522816   -0.10718620503360    6.66652291466708
H          -0.62816313692075   -0.07585730139747    4.82695989657625
H          -1.37046620540983    0.89777368873398    6.12889967010397
H          -1.43355291234698   -0.87759465321708    6.19708347399812
H           0.94737773018508    0.61900728586258    6.41658917464187
29
 SCF done        -40.919428950589          0.004826188455
C          -0.62875555999997   -0.00000369999999   -0.00001529000001
O           0.68031903000000    0.00000266000001    0.00000485000000
H          -1.10196997999999   -0.10562522000001    1.03132172000000
H          -1.10202020000002    0.94600208999999   -0.42414054999999
H          -1.10200312000000   -0.84037498000005   -0.60707594000003
C           4.93410911684549   -0.17780391854714   -2.18538356361238
O           6.12607871640988    0.17057639622281   -1.51600415519231
H           4.77614103887278    0.45612421667411   -3.06410108172547
H           4.05332584526485   -0.11198739823085   -1.53284717522757
H           5.05343145142306   -1.20977927147124   -2.51143989429595
H           6.04459523787015    1.07377646524688   -1.18558403325177
C          -3.73232536324230    5.12117747118664   -2.05859475001869
O          -3.06387985120881    3.95196657856045   -1.62214503676286
H          -3.33716128868271    5.47293163423754   -3.01634173835077
H          -3.65712144080566    5.92348228242370   -1.31825099583591
H          -4.77889940540284    4.84906511367257   -2.18373450262286
H          -2.12913962665808    4.15610985740250   -1.50569706588823
C          -3.84060289790288   -5.36213298166814   -2.20003322529390
O          -2.56871565874501   -4.86723224179191   -1.83213712104011
H          -4.22316386109574   -4.86001375247717   -3.09383253573845
H          -4.56392765417747   -5.25454076184841   -1.38603347394531
H          -3.70309360632833   -6.42045631121345   -2.41687994554528
H          -2.63142398019304   -3.92640723661435   -1.62520225903659
C          -0.82423556186059   -0.02455515953567    5.86603138842274
O           0.36061115428858   -0.10734851770602    6.62532828350602
H          -0.63013528226437   -0.08020256449857    4.78621945457632
H          -1.37036691949792    0.89899741811531    6.08464509139463
H          -1.43689461041661   -0.87588888032364    6.15858943298590
H           0.94744236509058    0.61589516318043    6.37190296199897
29
 SCF done        -40.920165401402          0.004641328674
C          -0.62875555999997   -0.00000369999999   -0.00001529000001
O           0.68031903000000    0.00000266000001    0.00000485000000
H          -1.10196997999999   -0.10562522000001    1.03132172000000
H          -1.10202020000002    0.94600208999999   -0.42414054999999
H          -1.10200312000000   -0.84037498000005   -0.60707594000003
C           4.88873937978497   -0.17980157137947   -2.16987742685367
O           6.07908889061646    0.17573588122669   -1.50135983936696
H           4.72414536848635    0.45650886119417   -3.04571570983674
H           4.00857158976877   -0.12319795957533   -1.51580340749115
H           5.01575918501735   -1.20949363300623   -2.50037013914443
H           5.98626314191088    1.07358947731854   -1.15897895875773
C          -3.71576930120758    5.09126626859300   -2.04549334777512
O          -3.04846549636831    3.92104615589624   -1.61014057396963
H          -3.32149233902987    5.44199863737316   -3.00394881186407
H          -3.63746634431799    5.89326594722734   -1.30526986193875
H          -4.76293951877987    4.82104191423742   -2.16871405366480
H          -2.11333970188117    4.12449105981253   -1.49590901712130
C          -3.82633721065941   -5.33321431420626   -2.18784909941514
O          -2.54814591810424   -4.85355922633752   -1.82271373637361
H          -4.20638371065926   -4.82382985241879   -3.07856021657484
H          -4.54566769158598   -5.22020253214297   -1.37112641100123
H          -3.70128611563804   -6.39216250985738   -2.40864587592288
H          -2.60028205517055   -3.91290842692806   -1.61265245485455
C          -0.82617082825290   -0.02489624644916    5.81873787748100
O           0.35821804412232   -0.10720272587960    6.57871341775281
H          -0.63165769318420   -0.08634297453787    4.73957326605745
H          -1.36959270940120    0.90137586266422    6.03228557007612
H          -1.44146027810729   -0.87294137288112    6.11515625810139
H           0.94860651725165    0.61069203504153    6.31895186520234
29
 SCF done        -40.921646402921          0.004599555239
C          -0.62875555999997   -0.00000369999999   -0.00001529000001
O           0.68031903000000    0.00000266000001    0.00000485000000
H          -1.10196997999999   -0.10562522000001    1.03132172000000
H          -1.10202020000002    0.94600208999999   -0.42414054999999
H          -1.10200312000000   -0.84037498000005   -0.60707594000003
C           4.79076496844412   -0.18425123926931   -2.13684620104332
O           5.97630240104649    0.18784720890972   -1.46826608140302
H           4.61132574270744    0.45781053005709   -3.00595172660263
H           3.91174824628003   -0.14996333522594   -1.48014682429150
H           4.93598800251621   -1.20838957520344   -2.47768603076539
H           5.85834665390185    1.07284287937691   -1.09912951792303
C          -3.67824270011160    5.02420051278876   -2.01611903259221
O          -3.01204793323815    3.85222964368264   -1.58329614353912
H          -3.28753360074941    5.37295132151129   -2.97675543937290
H          -3.59390219516022    5.82631637989050   -1.27665242305945
H          -4.72679267109255    4.75671587769386   -2.13390028860588
H          -2.07588121265502    4.05375976853428   -1.47445870226377
C          -3.79359892057418   -5.26731291973084   -2.16017361752279
O          -2.50003343576956   -4.82382733618761   -1.80140302492204
H          -4.16723211237906   -4.74105893436708   -3.04417867744826
H          -4.50378014016057   -5.14108385822344   -1.33702470298079
H          -3.69812405199470   -6.32801828055960   -2.38988828092656
H          -2.52735523886014   -3.88335973409600   -1.58470958775009
C          -0.82997966410835   -0.02521665964314    5.71958447126047
O           0.35311476794003   -0.10725641211023    6.48157543409175
H          -0.63473275026249   -0.10087516805025    4.64161678732612
H          -1.36665339618869    0.90793054521137    5.92120797836508
H          -1.45212469944243   -0.86503665553871    6.02538044008445
H           0.95280189332232    0.59766968280332    6.20662462684068
29
 SCF done        -40.922854326224          0.004465845958
C          -0.62875555999997   -0.00000369999999   -0.00001529000001
O           0.68031903000000    0.00000266000001    0.00000485000000
H          -1.10196997999999   -0.10562522000001    1.03132172000000
H          -1.10202020000002    0.94600208999999   -0.42414054999999
H          -1.10200312000000   -0.84037498000005   -0.60707594000003
C           4.70275287717732   -0.18780976817656   -2.10722672929622
O           5.88242541571839    0.19777352763840   -1.43570887065158
H           4.51334268464233    0.45835423691812   -2.97110531438471
H           3.82357381853022   -0.17137609161608   -1.45068156680068
H           4.86386167594102   -1.20686242923418   -2.45632870698990
H           5.74540914461847    1.07180721922259   -1.04772052100580
C          -3.64482830539799    4.96469987869643   -1.99001911968999
O          -2.97876512452314    3.79191251747500   -1.55934468550543
H          -3.25761970583716    5.31178195412208   -2.95260257732551
H          -3.55540215258679    5.76693363878360   -1.25134918022564
H          -4.69429934038961    4.69869508994073   -2.10269366950843
H          -2.04175839193804    3.99179720912479   -1.45491817852144
C          -3.76452287378310   -5.20929053045363   -2.13573223439769
O          -2.45873528899909   -4.79723282478690   -1.78260608878099
H          -4.13105441313446   -4.66901738582323   -3.01417445530871
H          -4.46608943291003   -5.07120393945523   -1.30719968020254
H          -3.69422083673320   -6.27051343309074   -2.37196828125614
H          -2.46489706321464   -3.85763747622894   -1.56088522459721
C          -0.83318470709200   -0.02546919489017    5.63173447563422
O           0.34889402353624   -0.10752050436918    6.39509766729037
H          -0.63752636443686   -0.11372859290437    4.55510836906952
H          -1.36318398259059    0.91384998534203    5.82247287208045
H          -1.46178684512211   -0.85742412670646    5.94585801255401
H           0.95632520978162    0.58574146178807    6.10746041100350
29
 SCF done        -40.924123567348          0.004407121825
C          -0.62875555999997   -0.00000369999999   -0.00001529000001
O           0.68031903000000    0.00000266000002    0.00000485000000
H          -1.10196997999999   -0.10562522000001    1.03132172000000
H          -1.10202020000002    0.94600208999999   -0.42414054999999
H          -1.10200312000000   -0.84037498000005   -0.60707594000003
C           4.60200167373216   -0.19150502689986   -2.07347063688417
O           5.77390021144010    0.20783246792593   -1.39608661957001
H           4.40402307284499    0.45883451161072   -2.93226319063669
H           3.72143840042206   -0.19409740325779   -1.41907859052647
H           4.78034921802141   -1.20487666249615   -2.43072864418968
H           5.61785102210687    1.07037373558836   -0.99082470548917
C          -3.60682384351065    4.89787416066157   -1.96044769665532
O          -2.94101765544793    3.72389758141150   -1.53261512735739
H          -3.22397264788814    5.24340719922168   -2.92529219841150
H          -3.51188157497917    5.70029567171613   -1.22270035599191
H          -4.65730622117162    4.63354722847812   -2.06728465345361
H          -2.00293813879565    3.92128016127739   -1.43318062715228
C          -3.73109666554773   -5.14363341261434   -2.10811363099793
O          -2.41247482010060   -4.76706056815028   -1.76047189860530
H          -4.08901573277025   -4.58831639852608   -2.98067482541768
H          -4.42366037442098   -4.99260436154798   -1.27435585577572
H          -3.68919856959436   -6.20492218983398   -2.35136255009672
H          -2.39411835649783   -3.82904591793971   -1.53208455570030
C          -0.83658981808716   -0.02583539187283    5.53208228074610
O           0.34451072340340   -0.10830631807357    6.29672745261295
H          -0.64091489361089   -0.12842693614509    4.45700481797129
H          -1.35893988612157    0.92023355461897    5.71082775655782
H          -1.47237075298481   -0.84874827757243    5.85554396424437
H           0.96007910826895    0.57210802837362    5.99596182478471
29
 SCF done        -40.925338285670          0.004284274224
C          -0.62875555999997   -0.00000369999999   -0.00001529000001
O           0.68031903000000    0.00000266000002    0.00000484999999
H          -1.10196997999999   -0.10562522000001    1.03132172000000
H          -1.10202020000002    0.94600208999999   -0.42414054999999
H          -1.10200312000000   -0.84037498000005   -0.60707594000003
C           4.49685298764954   -0.19516746864853   -2.03837314681162
O           5.65966228482019    0.21679870093076   -1.35263028414459
H           4.29268866032894    0.45915928828164   -2.89263375088232
H           3.61379643364986   -0.21579222924972   -1.38807441961835
H           4.69218484829412   -1.20273172476396   -2.40303754616874
H           5.48557669440114    1.06848643303358   -0.93291217454476
C          -3.56766724262744    4.82973959009946   -1.93020424978848
O          -2.90345462846916    3.65364593352283   -1.50574072979622
H          -3.18901708853085    5.17373722432596   -2.89723676791556
H          -3.46629561440029    5.63204675266944   -1.19316727960456
H          -4.61945650303012    4.56819084496518   -2.03110918515000
H          -1.96392940617189    3.84681421117913   -1.41146734834043
C          -3.69674101680542   -5.07736126382750   -2.08017339104849
O          -2.36697892133924   -4.73605670138822   -1.73794809457305
H          -4.04493007771804   -4.50756041275073   -2.94727222874052
H          -4.38023977797859   -4.91322001400687   -1.24147908434704
H          -3.68267531092433   -6.13784242182197   -2.32955911805587
H          -2.32476125708757   -3.80048230482840   -1.50351748720482
C          -0.83980908908099   -0.02637542989867    5.42923361752456
O           0.34052500915625   -0.10931464681775    6.19483153196358
H          -0.64438970321178   -0.14318450004815    4.35587049240041
H          -1.35434310223494    0.92620029357327    5.59600148032003
H          -1.48247800234701   -0.84022919659528    5.76190838449211
H           0.96361280689933    0.55845405294814    5.88173856805127
29
 SCF done        -40.926491778198          0.004214020254
C          -0.62875555999997   -0.00000369999999   -0.00001529000001
O           0.68031903000000    0.00000266000002    0.00000484999999
H          -1.10196997999999   -0.10562522000001    1.03132172000000
H          -1.10202020000002    0.94600208999999   -0.42414054999999
H          -1.10200312000000   -0.84037498000004   -0.60707594000003
C           4.38895158461891   -0.19861959380354   -2.00243901596381
O           5.54183603563125    0.22447248677648   -1.30657603115382
H           4.18084654767180    0.45939696532968   -2.85286980572115
H           3.50274790139191   -0.23535048992488   -1.35768448862579
H           4.60037797564735   -1.20049162186646   -2.37341582971604
H           5.35012684546302    1.06584752101208   -0.87434331050159
C          -3.52788680206071    4.76142494287295   -1.89986003808621
O          -2.86766015507501    3.58182770967873   -1.47903323767400
H          -3.15258448537189    5.10363065341050   -2.86879620179795
H          -3.41874240351700    5.56308978383497   -1.16319615962544
H          -4.58140466570013    4.50466583718363   -1.99517480227120
H          -1.92635626480678    3.76874072265546   -1.38952982279313
C          -3.66181757401154   -5.01082222133034   -2.05215901803731
O          -2.32214757824999   -4.70454211556821   -1.71563051459004
H          -4.00043637957775   -4.42739785262041   -2.91388558957866
H          -4.33620468404595   -4.83453926321340   -1.20868695699991
H          -3.67530818626271   -6.06973969408830   -2.30747540500680
H          -2.25609169856772   -3.77199050395157   -1.47525096697019
C          -0.84268053740020   -0.02701037626090    5.32417855054005
O           0.33695291040761   -0.11039461172867    6.09070950999326
H          -0.64801121190142   -0.15788923080431    4.25248563496162
H          -1.34933290705845    0.93171959071945    5.47927722955427
H          -1.49207939348276   -0.83159231423260    5.66620889110680
H           0.96706787450087    0.54501720352806    5.76618556818581
29
 SCF done        -40.927548631288          0.004137447687
C          -0.62875555999997   -0.00000369999999   -0.00001529000001
O           0.68031903000000    0.00000266000002    0.00000484999999
H          -1.10196997999999   -0.10562522000001    1.03132172000000
H          -1.10202020000002    0.94600208999999   -0.42414054999999
H          -1.10200312000000   -0.84037498000004   -0.60707594000004
C           4.28000582544542   -0.20174511786843   -1.96616208181912
O           5.42251294532699    0.23102957061047   -1.25892902140442
H           4.07012064466550    0.45969260097450   -2.81353925731078
H           3.38993495666022   -0.25284194331943   -1.32822714172046
H           4.50656288689580   -1.19822329208959   -2.34238356665365
H           5.21358690082201    1.06250099128864   -0.81578239983313
C          -3.48849279657757    4.69475607975159   -1.87013871146069
O          -2.83416415048337    3.51081676288661   -1.45268996390784
H          -3.11530220415720    5.03474180267896   -2.84061855442921
H          -3.37068605752564    5.49530751677887   -1.13359426303741
H          -4.54397892541428    4.44438323673407   -1.96054661395622
H          -1.89114261978303    3.69075572527249   -1.36693819382684
C          -3.62679919631295   -4.94549205057320   -2.02444859860840
O          -2.27873661341267   -4.67288997780961   -1.69394789014915
H          -3.95628550480069   -4.34921913379718   -2.88085999081449
H          -4.29206854267214   -4.75804379830349   -1.17618976756941
H          -3.66671457670914   -6.00216089433753   -2.28559552437618
H          -2.18979501152223   -3.74393169636022   -1.44790822775568
C          -0.84528659769624   -0.02750528319269    5.21862715530869
O           0.33375455986071   -0.11143823341002    5.98593147530518
H          -0.65163032370046   -0.17205597284637    4.14865399036305
H          -1.34404065306726    0.93710909763143    5.36230756938090
H          -1.50117070046698   -0.82279208452173    5.56984955427828
H           0.97066050227446    0.53174744591705    5.65053018478389
29
 SCF done        -40.928970653775          0.004491549083
C          -0.62875555999997   -0.00000369999999   -0.00001529000001
O           0.68031903000000    0.00000266000002    0.00000484999999
H          -1.10196997999999   -0.10562522000001    1.03132172000000
H          -1.10202020000002    0.94600208999999   -0.42414054999999
H          -1.10200312000000   -0.84037498000004   -0.60707594000004
C           4.11708953938305   -0.20595019789950   -1.91255218704963
O           5.24304028835922    0.23924086653193   -1.18581239359332
H           3.90826016950057    0.46004089064958   -2.75668126740563
H           3.21983607136146   -0.27551446516213   -1.28734398365544
H           4.36463089410335   -1.19513014331660   -2.29450102408232
H           5.00906945386229    1.05635313914585   -0.72856209323715
C          -3.43111584487027    4.59931419559581   -1.82742610886441
O          -2.78766422965072    3.40760747376931   -1.41557227387869
H          -3.06005478624841    4.93571893103264   -2.79991004870506
H          -3.29921029798040    5.39751101756540   -1.09067959031666
H          -4.48985529546001    4.36055470528716   -1.91106568403542
H          -1.84202954082577    3.57641812485710   -1.33561940203442
C          -3.57437769761873   -4.84941924889724   -1.98380943069500
O          -2.21490942315627   -4.62656583514703   -1.66252758181954
H          -3.89088530152408   -4.23400884262470   -2.83183738366117
H          -4.22592176925592   -4.64691359550055   -1.12824780818745
H          -3.65302078190307   -5.90194542479236   -2.25430838986331
H          -2.09205359953797   -3.70365130354328   -1.40735197142463
C          -0.84870714578671   -0.02836346328144    5.06191646757415
O           0.32945074552086   -0.11284426534564    5.83033003951086
H          -0.65631076788809   -0.19328664520133    3.99490385045197
H          -1.33592639746098    0.94469326175475    5.18821406361028
H          -1.51399293240224   -0.80976528066457    5.42640991187012
H           0.97617155716268    0.51198993170443    5.47887972704017
29
 SCF done        -40.929827971732          0.004333238689
C          -0.62875555999997   -0.00000369999999   -0.00001529000001
O           0.68031903000000    0.00000266000002    0.00000484999999
H          -1.10196997999999   -0.10562522000001    1.03132172000000
H          -1.10202020000002    0.94600208999999   -0.42414054999999
H          -1.10200312000000   -0.84037498000004   -0.60707594000004
C           4.00806748944878   -0.20857407963036   -1.87646267384296
O           5.12304370771350    0.24298138681047   -1.13660031766599
H           3.80259507014133    0.45975220572299   -2.71968492432155
H           3.10579703953795   -0.28750553098476   -1.26020622651438
H           4.26803283204895   -1.19366417864203   -2.26031868303509
H           4.87359036434936    1.05059839295339   -0.67141949038336
C          -3.39332870359212    4.53947285225482   -1.80016018871500
O          -2.76059253071348    3.34073443524001   -1.39135963250507
H          -3.02213031588013    4.87326505266908   -2.77345986176517
H          -3.25160306330848    5.33559163173343   -1.06304872661395
H          -4.45457974803483    4.31093458868576   -1.88070115600392
H          -1.81299926533240    3.49942911191302   -1.31307739991753
C          -3.53840553232219   -4.78733960567250   -1.95686006002466
O          -2.17442599949252   -4.59308063608291   -1.64131955255807
H          -3.84662676518953   -4.16084206278687   -2.79948456838054
H          -4.18122031777674   -4.57741957479243   -1.09681492765058
H          -3.63853671089126   -5.83551895129251   -2.23301110988958
H          -2.03269569556777   -3.67522887929363   -1.38128436293866
C          -0.85002677570535   -0.02912193990203    4.95849060682505
O           0.32748578631149   -0.11355921705524    5.72775910220301
H          -0.65874146700317   -0.20697668930748    3.89359880200756
H          -1.33016185721221    0.94872178259917    5.07362076054047
H          -1.52120451296902   -0.80133962330963    5.33139018609622
H           0.97974569341414    0.49954893380141    5.36679170473825
29
 SCF done        -40.930928656346          0.007403070985
C          -0.62875555999997   -0.00000369999999   -0.00001529000001
O           0.68031903000000    0.00000266000002    0.00000484999999
H          -1.10196997999999   -0.10562522000001    1.03132172000000
H          -1.10202020000002    0.94600208999999   -0.42414054999999
H          -1.10200312000000   -0.84037498000004   -0.60707594000004
C           3.84490630209047   -0.21208919697045   -1.82328670896063
O           4.94223532154685    0.24985574874513   -1.06208982728671
H           3.64575236682377    0.45965418811266   -2.66569261058349
H           2.93355238682384   -0.30435668049962   -1.22245559069713
H           4.12353902571567   -1.19171040546777   -2.20884987505393
H           4.66594130661415    1.04145600711710   -0.58115335541267
C          -3.33823345663176    4.45366513167019   -1.76112660164947
O          -2.72558410351319    3.24260458404072   -1.35720527293671
H          -2.96408662369480    4.78264834609198   -2.73485734932917
H          -3.17975356710485    5.24531144661268   -1.02252301245805
H          -4.40362874057051    4.24331637710695   -1.83833999674200
H          -1.77466665344021    3.38309582324270   -1.28074392800232
C          -3.48569442462340   -4.69285959559382   -1.91659334355175
O          -2.10881610170274   -4.55361494442906   -1.61164917671300
H          -3.78056114669105   -4.04350849620028   -2.74827345502374
H          -4.11327766439137   -4.46854472294223   -1.04777074959880
H          -3.62874828161685   -5.73619189217122   -2.20567835175096
H          -1.92890506048334   -3.64236031559597   -1.34134941891483
C          -0.85154302901433   -0.03016767561325    4.80409792480091
O           0.32444976147165   -0.11359399462533    5.57555593985730
H          -0.66093472112651   -0.22935632548221    3.74281102149408
H          -1.32070725314300    0.95552567639187    4.90021107469170
H          -1.53195806189358   -0.78792163778417    5.19040156827993
H           0.98626627339394    0.48015650052108    5.19821700924322
29
 SCF done        -40.931534155864          0.005951760481
C          -0.62875555999997   -0.00000369999999   -0.00001529000001
O           0.68031903000000    0.00000266000002    0.00000484999999
H          -1.10196997999999   -0.10562522000001    1.03132172000000
H          -1.10202020000002    0.94600208999998   -0.42414054999999
H          -1.10200312000000   -0.84037498000004   -0.60707594000004
C           3.74149612900871   -0.21456454926396   -1.78971693711484
O           4.82667478486429    0.24972850396331   -1.01205881409696
H           3.55296839931066    0.45667827436835   -2.63477941813239
H           2.82285890099829   -0.30777874644445   -1.20217230674118
H           4.02748706904928   -1.19261043386450   -2.17129994085367
H           4.53970526683429    1.03319727394048   -0.53006647377749
C          -3.30452880769901    4.40542688129396   -1.73836298764220
O          -2.70821135761456    3.18484980046750   -1.33805695420834
H          -2.92647067319823    4.73126023302108   -2.71157934051521
H          -3.13423233480866    5.19288321947156   -0.99783999502200
H          -4.37279030872864    4.20929036047609   -1.81485378692330
H          -1.75507226309705    3.31125928856068   -1.26180301653977
C          -3.44883639353923   -4.63873214569703   -1.89193119052500
O          -2.07592845268801   -4.51342237349977   -1.59094612700358
H          -3.73668577471610   -3.98468280748441   -2.72007896284325
H          -4.07034137963488   -4.41346598415786   -1.02071693654353
H          -3.60029890628140   -5.67474635030856   -2.18306900838423
H          -1.88922060336593   -3.60868409517720   -1.32099103249198
C          -0.85126445477880   -0.03164442781820    4.70881360131268
O           0.32415742868603   -0.11440118914386    5.48101976053957
H          -0.66152936259356   -0.24250896533341    3.65009990536320
H          -1.31428405785250    0.95768557527017    4.79416349735448
H          -1.53653122820788   -0.78093943644826    5.10213777456505
H           0.99015979246107    0.46861795908768    5.09609831304858
29
 SCF done        -40.932038088037          0.005870464796
C          -0.62875555999997   -0.00000369999999   -0.00001529000001
O           0.68031903000000    0.00000266000002    0.00000484999999
H          -1.10196997999999   -0.10562522000001    1.03132172000000
H          -1.10202020000002    0.94600208999998   -0.42414054999999
H          -1.10200312000000   -0.84037498000004   -0.60707594000004
C           3.64235860750172   -0.21706829892614   -1.75877959483294
O           4.71552434050396    0.25288472225298   -0.96726314515642
H           3.46099763760215    0.45625631083276   -2.60425648660323
H           2.71750447908240   -0.31625086633838   -1.18165503819888
H           3.93928829080424   -1.19296890029538   -2.13916813469972
H           4.40924670794291    1.02416891120802   -0.47255136608848
C          -3.27246387162597    4.35988966942471   -1.71775607228560
O          -2.69411123945975    3.12933264828853   -1.32101733423753
H          -2.88961044539945    4.68322756749564   -2.68986629942320
H          -3.09102725373988    5.14231577483630   -0.97471853497761
H          -4.34333639191158    4.17901206759038   -1.79485474666124
H          -1.73914872757543    3.24092269232293   -1.24350910141546
C          -3.41509211063573   -4.58219956015776   -1.86762711934877
O          -2.03633162204718   -4.48919769151900   -1.57301016918595
H          -3.69383950749720   -3.91541659682788   -2.68930021596015
H          -4.02727257741167   -4.34976394740754   -0.99115991839098
H          -3.59053975537683   -5.61377663754543   -2.16593728799278
H          -1.82755419028750   -3.58910980069720   -1.29831863953637
C          -0.85061942800116   -0.03319472323637    4.61696179849943
O           0.32401541839775   -0.11405405636545    5.39039291762668
H          -0.66153038271109   -0.25721579938989    3.56100606460633
H          -1.30769046712616    0.95983101003586    4.69023353254005
H          -1.54083951915535   -0.77366131778033    5.01817348976779
H           0.99442730035227    0.45754876871537    4.99669282094262
29
 SCF done        -40.932375545865          0.007698375970
C          -0.62875555999997   -0.00000369999999   -0.00001529000001
O           0.68031903000000    0.00000266000002    0.00000484999999
H          -1.10196997999999   -0.10562522000001    1.03132172000000
H          -1.10202020000003    0.94600208999998   -0.42414054999999
H          -1.10200312000000   -0.84037498000004   -0.60707594000004
C           3.54470105461023   -0.21934593629159   -1.72835559109284
O           4.60369418474792    0.25254455191006   -0.91797008594406
H           3.37893036062945    0.45141880747270   -2.57894342404352
H           2.61051834425653   -0.31521153010284   -1.16742834219399
H           3.84744183836098   -1.19571972465797   -2.10055424265393
H           4.28645523067665    1.01484779010734   -0.42460100293304
C          -3.24304178126899    4.32040849131134   -1.69982407645255
O          -2.68597260149316    3.07878416138901   -1.30696521564491
H          -2.85295583023289    4.64110178980545   -2.66991145462900
H          -3.04966005569220    5.09643834802355   -0.95322333396121
H          -4.31656079785294    4.15721904959545   -1.77936113168035
H          -1.72939223431448    3.17370843428669   -1.22668531986242
C          -3.38035028070775   -4.52701929779580   -1.84446449401642
O          -1.99541860870523   -4.46854643400495   -1.55621680714282
H          -3.64914994609840   -3.84645482600554   -2.65922153057452
H          -3.98303316450557   -4.28611843353659   -0.96282462624584
H          -3.58258328630332   -5.55435770622861   -2.15050457086548
H          -1.76302113263815   -3.57325125867696   -1.27700638563008
C          -0.84960115038111   -0.03540475269469    4.52948386204151
O           0.32357260390080   -0.11257526046920    5.30538712364149
H          -0.66023883486802   -0.27569446530284    3.47671284840353
H          -1.30034312935638    0.96217943719785    4.58742670511668
H          -1.54528190887593   -0.76598265856524    4.94042794624192
H           1.00036483092222    0.44483308766384    4.89905057211039
29
 SCF done        -40.932521599613          0.012277934141
C          -0.62875555999997   -0.00000369999999   -0.00001529000001
O           0.68031903000000    0.00000266000002    0.00000484999999
H          -1.10196997999999   -0.10562522000001    1.03132172000000
H          -1.10202020000003    0.94600208999998   -0.42414054999999
H          -1.10200312000000   -0.84037498000004   -0.60707594000004
C           3.46600796357344   -0.22412755641738   -1.70781496065093
O           4.51195128102864    0.25804173341407   -0.88475135744954
H           3.30428631886820    0.45044039297298   -2.55711817541283
H           2.52554225040398   -0.32967733982700   -1.15616682548725
H           3.78173870194461   -1.19861963574193   -2.08000890310705
H           4.16302609089047    1.00275925997982   -0.36442785961098
C          -3.21842477996130    4.29201831088852   -1.68684457588353
O          -2.68292112188853    3.03971552238498   -1.29773635038235
H          -2.82009473442967    4.61010681122341   -2.65449542606265
H          -3.01390916713659    5.06143398488811   -0.93633718363660
H          -4.29432761293387    4.14642900882734   -1.76987964468022
H          -1.72498163848238    3.11823134550295   -1.21396840150611
C          -3.34721620562310   -4.48134525996117   -1.82402632952687
O          -1.96318874355960   -4.44190928919171   -1.53958662381195
H          -3.60804830818139   -3.79457544146863   -2.63506198281529
H          -3.94397013144475   -4.23641533372824   -0.94000549607677
H          -3.56317744936639   -5.50309984934531   -2.13285789931322
H          -1.71913489033308   -3.55181401336322   -1.26018294324961
C          -0.84728397625033   -0.03797595607273    4.45611111478689
O           0.32568849277595   -0.11186493429185    5.23244834215255
H          -0.65886735651583   -0.28897550894197    3.40633712727340
H          -1.29384257324513    0.96152119980308    4.50341607972121
H          -1.54605916013984   -0.76131189807197    4.87349049568466
H           1.00449437997583    0.43641167776326    4.81982673223391
29
 SCF done        -40.932619890392          0.007013225504
C          -0.62875555999997   -0.00000369999999   -0.00001529000001
O           0.68031903000000    0.00000266000003    0.00000484999999
H          -1.10196997999999   -0.10562522000001    1.03132172000000
H          -1.10202020000003    0.94600208999999   -0.42414054999999
H          -1.10200312000000   -0.84037498000004   -0.60707594000004
C           3.42764123723099   -0.22579557880972   -1.69656147963618
O           4.46655531144863    0.25306915392365   -0.86354764794064
H           3.27912439506261    0.44483990492490   -2.55126603539541
H           2.48247565783718   -0.32198026297285   -1.15422072399909
H           3.74100512697879   -1.20291895229239   -2.05961054264866
H           4.11975750238327    0.99633083428033   -0.35420660506539
C          -3.20862866627540    4.28306297218934   -1.68274445887122
O          -2.68640203311887    3.02453313068073   -1.29576508556751
H          -2.80453382193142    4.60004301349286   -2.64837058585016
H          -2.99877078180343    5.04818669739311   -0.92948045238789
H          -4.28557401720361    4.14792116476209   -1.76914016950823
H          -1.72799407935771    3.09356094319412   -1.20876501647737
C          -3.32983966005130   -4.45862213355764   -1.81497034038845
O          -1.94426981528397   -4.43328749375211   -1.53264730552309
H          -3.58600380486239   -3.76735523136506   -2.62384424671474
H          -3.92303347466552   -4.21051173644157   -0.92925269281390
H          -3.55567595900618   -5.47786464689739   -2.12613780425654
H          -1.69035107749571   -3.54546884040381   -1.25161750447162
C          -0.84584666034553   -0.04034348799424    4.42361693946285
O           0.32745267319369   -0.11155744514043    5.19961587858230
H          -0.65824695617481   -0.29678974018617    3.37554500093009
H          -1.29096847726045    0.95949869037234    4.46551930666125
H          -1.54549868880527   -0.76027946762025    4.84440452905986
H           1.00615721023988    0.43270200008665    4.78428732216369
29
 SCF done        -40.932662781222          0.008166931531
C          -0.62875555999997   -0.00000369999999   -0.00001529000001
O           0.68031903000000    0.00000266000003    0.00000484999999
H          -1.10196997999999   -0.10562522000001    1.03132172000000
H          -1.10202020000003    0.94600208999999   -0.42414054999999
H          -1.10200312000000   -0.84037498000004   -0.60707594000004
C           3.41169922931242   -0.22859091723124   -1.69525457120565
O           4.44379252080931    0.25120512429853   -0.85393182660306
H           3.27155776475857    0.43988865875126   -2.55289926214485
H           2.46201266878113   -0.32134436159321   -1.16031374191753
H           3.72581112049758   -1.20737399553731   -2.05293495736156
H           4.09113788878182    0.98989496892981   -0.34490470344559
C          -3.20518908838214    4.28525759860234   -1.68375401625154
O          -2.69570727477748    3.02126093081024   -1.29839191115832
H          -2.79458614860618    4.60144543934504   -2.64688518371717
H          -2.99162590008080    5.04619594707383   -0.92751632382645
H          -4.28276708894513    4.15976914250223   -1.77470261713124
H          -1.73726363820166    3.08180904213772   -1.20697866051811
C          -3.31610229371054   -4.44570137469964   -1.81019270979900
O          -1.93084582858333   -4.42802600314708   -1.52841859327020
H          -3.56865520142951   -3.75212270711555   -2.61821641739042
H          -3.90751093985579   -4.19525644583937   -0.92397936415735
H          -3.54761898672536   -5.46309463522103   -2.12227330182310
H          -1.67225657435322   -3.54206883263347   -1.24731328926510
C          -0.84519565507489   -0.04225140154503    4.41094160210238
O           0.32690153184033   -0.10825176653385    5.18937123970751
H          -0.65624128478100   -0.31255596363792    3.36456759040097
H          -1.28718625336484    0.96163964514234    4.44040643522821
H          -1.54809008535117   -0.75613171808116    4.84066387274887
H           1.01188449337725    0.42533195776673    4.76037756821225
29
 SCF done        -40.932790717205          0.007579080480
C          -0.62875555999997   -0.00000369999999   -0.00001529000001
O           0.68031903000000    0.00000266000002    0.00000484999999
H          -1.10196997999999   -0.10562522000001    1.03132172000000
H          -1.10202020000003    0.94600208999999   -0.42414054999999
H          -1.10200312000000   -0.84037498000004   -0.60707594000004
C           3.39870901100400   -0.23548646260697   -1.70079828729560
O           4.41742775821700    0.24712790677618   -0.84401204153887
H           3.27429833941054    0.42866305033089   -2.56393949926108
H           2.44023452525104   -0.32223824509497   -1.18002399436801
H           3.71435976765205   -1.21771927676772   -2.04808414117571
H           4.05080631013661    0.97544667023844   -0.33228688534626
C          -3.20370782480410    4.30022918039639   -1.69129535483638
O          -2.72059006544749    3.02537849772849   -1.30879198455655
H          -2.77879767935128    4.61487253158577   -2.64886302071553
H          -2.98367712339844    5.05267490553911   -0.92874827681106
H          -4.28236267095922    4.19442615486963   -1.79277788691145
H          -1.76235216380549    3.06877809512241   -1.20720237383792
C          -3.29272394675832   -4.42795401800571   -1.80402612175725
O          -1.90751578314571   -4.42497938175343   -1.52275560862419
H          -3.53829050897297   -3.73029417790432   -2.61097194513179
H          -3.88124257122767   -4.17213036391981   -0.91725455585939
H          -3.53551654226444   -5.44251414850830   -2.11754591512355
H          -1.63978510627091   -3.54209848894597   -1.24158399898405
C          -0.84214628417080   -0.04783169707398    4.40039766028517
O           0.33152950290385   -0.10561224323410    5.17708975076725
H          -0.65506532060272   -0.32816145029655    3.35693135652021
H          -1.28416508868410    0.95561840571976    4.42029110267553
H          -1.54417752523777   -0.75740696281385    4.83749500482805
H           1.01528225213208    0.42230431365012    4.74125018401836
29
 SCF done        -40.933130276321          0.008177423438
C          -0.62875555999997   -0.00000369999999   -0.00001529000001
O           0.68031903000000    0.00000266000002    0.00000484999999
H          -1.10196997999999   -0.10562522000001    1.03132172000000
H          -1.10202020000003    0.94600208999999   -0.42414054999999
H          -1.10200312000000   -0.84037498000004   -0.60707594000004
C           3.39014348248976   -0.25735281127875   -1.73001780870592
O           4.37275097626771    0.23400989578519   -0.83702197203143
H           3.30674617653864    0.39652829663811   -2.60645588691742
H           2.41109873468053   -0.33099791453641   -1.24507107173956
H           3.71150691039566   -1.24841941482603   -2.04964297583828
H           3.96048812480856    0.92590032876318   -0.30515127168526
C          -3.20693780209258    4.36199657951396   -1.72177687367386
O          -2.80965182368221    3.05174175514072   -1.34802372507553
H          -2.73509844167097    4.67063186227926   -2.66115510412552
H          -2.96632816757630    5.08829416539329   -0.93916979996523
H          -4.28933036064766    4.32050352766016   -1.85809895553213
H          -1.85183455666734    3.03855064827644   -1.21279868659448
C          -3.22627483803007   -4.38547139048168   -1.79122357268476
O          -1.84126848307680   -4.42475521047773   -1.51050930465010
H          -3.45147090839997   -3.67923772016241   -2.59678245238851
H          -3.80725994642804   -4.11392666636974   -0.90386054221065
H          -3.49937993411298   -5.39161559406904   -2.10679528733341
H          -1.54644934430998   -3.55026301191926   -1.22860570587264
C          -0.83271200619886   -0.06582589059469    4.39638795789619
O           0.34661003211792   -0.09647896224224    5.16667626438100
H          -0.65203220393067   -0.37783852500609    3.36164255157401
H          -1.27596833897933    0.93615924044756    4.38696112084976
H          -1.53080076836537   -0.76252858047051    4.85891804321960
H           1.02513756598983    0.41578294397583    4.71052494520692
29
 SCF done        -40.933326930663          0.008721830364
C          -0.62875555999997   -0.00000369999999   -0.00001529000001
O           0.68031903000000    0.00000266000002    0.00000484999999
H          -1.10196998000000   -0.10562522000001    1.03132171999999
H          -1.10202020000003    0.94600208999999   -0.42414054999999
H          -1.10200312000000   -0.84037498000003   -0.60707594000003
C           3.39404079056720   -0.27718513426372   -1.75567399427118
O           4.35175558387781    0.22054160814030   -0.84032241958538
H           3.33730632825107    0.37217892771613   -2.63840835908336
H           2.40231861447030   -0.34802136508500   -1.29528631591059
H           3.72271351682273   -1.27182915925931   -2.06095527240514
H           3.90881167853483    0.88289697259812   -0.29034264184870
C          -3.21405691565167    4.40929890367932   -1.74746842662484
O          -2.86655480457577    3.08529387817298   -1.37940268764300
H          -2.71093877653231    4.71280051395364   -2.67282959972515
H          -2.96864957110092    5.11714108865481   -0.95134945671906
H          -4.29192362542808    4.40262889515172   -1.90891376181846
H          -1.91554026940624    3.04370032072563   -1.21950621755587
C          -3.17401543855669   -4.35458196427942   -1.78320034971673
O          -1.79032040846048   -4.42376888511802   -1.50191713033766
H          -3.38401374782148   -3.64291397862877   -2.58810968181670
H          -3.74959072483925   -4.07129351077449   -0.89602212616244
H          -3.46868877232918   -5.35434339277909   -2.09968372464726
H          -1.47733059213122   -3.55590202061836   -1.21912439572065
C          -0.82557551007042   -0.08068906145785    4.40443050486051
O           0.35883572085599   -0.08924893760742    5.16814175342711
H          -0.65072348588637   -0.41782230074996    3.37671295950624
H          -1.27068715653392    0.91963780031438    4.37239210610086
H          -1.51920729719128   -0.76700000132640    4.88893313880139
H           1.03412111487669    0.40985832975941    4.69370478829733
29
 SCF done        -40.933504934881          0.007102651993
C          -0.62875555999997   -0.00000369999999   -0.00001529000001
O           0.68031903000000    0.00000266000002    0.00000484999999
H          -1.10196998000000   -0.10562522000001    1.03132171999999
H          -1.10202020000003    0.94600208999999   -0.42414054999999
H          -1.10200312000000   -0.84037498000003   -0.60707594000003
C           3.39158357777560   -0.29870865089072   -1.77596280119092
O           4.32721226156435    0.20380874650966   -0.84145183354851
H           3.35552664256307    0.34870587236752   -2.66116586932481
H           2.39060302536464   -0.37070669209884   -1.33773680366459
H           3.72844382296554   -1.29372837566828   -2.07265871357885
H           3.86465137839878    0.84004371697710   -0.28146083473497
C          -3.21775666051807    4.45136203518782   -1.76933180946596
O          -2.92088288263153    3.11223050264020   -1.40898528851589
H          -2.68768438472073    4.74569414725282   -2.68197503755234
H          -2.96378357382807    5.14415353958407   -0.96227173887704
H          -4.29227548390372    4.48315482270508   -1.95137670593421
H          -1.97479186370176    3.03751338428422   -1.22969962550954
C          -3.11760048094590   -4.32058090908864   -1.77377057954339
O          -1.73612008733630   -4.41842315194194   -1.49227797755868
H          -3.31281380072418   -3.60390905177078   -2.57775998160318
H          -3.68718352223405   -4.02615634003614   -0.88652816548208
H          -3.43287222529966   -5.31351525799337   -2.09126771855734
H          -1.40609982423590   -3.55764560420438   -1.20795690804556
C          -0.81878112809930   -0.09578613841800    4.40862171189503
O           0.37149652561606   -0.08290846537487    5.16345963736380
H          -0.65048688679200   -0.45824944574832    3.38817573611901
H          -1.26567792302639    0.90303396242598    4.35445798243368
H          -1.50719668954823   -0.77094738051694    4.91629396580645
H           1.04439858360857    0.40196970669488    4.66898951119163
29
 SCF done        -40.933696759686          0.006770470745
C          -0.62875555999996   -0.00000369999999   -0.00001529000001
O           0.68031903000000    0.00000266000002    0.00000484999999
H          -1.10196998000000   -0.10562522000002    1.03132171999999
H          -1.10202020000003    0.94600208999999   -0.42414054999999
H          -1.10200312000000   -0.84037498000003   -0.60707594000003
C           3.38163611522271   -0.32757280333660   -1.79321461178547
O           4.29623028523261    0.18307862154545   -0.84428210890256
H           3.35171203024800    0.32322315526332   -2.67281675676390
H           2.37802947566544   -0.41303658670499   -1.37263804536548
H           3.73334612688666   -1.31603796594682   -2.09136161532986
H           3.81450776126866    0.78761839654664   -0.26952897155148
C          -3.21808288024624    4.48476732734730   -1.78907910270271
O          -2.96321880554450    3.14071972820330   -1.43583089891843
H          -2.66748355279609    4.76527490789628   -2.68990991714998
H          -2.96038671459714    5.16616746008941   -0.97491542712291
H          -4.28381504813096    4.54845710657210   -1.98547313505245
H          -2.02622505500716    3.03851486591661   -1.24481770874658
C          -3.04826574412242   -4.27490586362084   -1.76051914933524
O          -1.66968451736324   -4.40645408970840   -1.47944789399098
H          -3.22612009948332   -3.55233919223452   -2.56303434244473
H          -3.60982522948362   -3.96798745173784   -0.87273080209483
H          -3.38735963899940   -5.25922738143833   -2.07957115332421
H          -1.31950222803576   -3.55440906287819   -1.19233380368543
C          -0.81088319132981   -0.11360990424604    4.40697470993642
O           0.38872644721963   -0.07935046971595    5.14552111276130
H          -0.65325479829000   -0.50042253568196    3.39483187748049
H          -1.26081179946032    0.88183394390851    4.33328888971660
H          -1.49078477169449   -0.77659804454071    4.94011700138877
H           1.05596383689207    0.39274439264923    4.63253103998342
29
 SCF done        -40.933930598346          0.009162901696
C          -0.62875555999996   -0.00000369999999   -0.00001529000000
O           0.68031903000000    0.00000266000002    0.00000484999999
H          -1.10196998000000   -0.10562522000002    1.03132171999999
H          -1.10202020000003    0.94600208999999   -0.42414054999999
H          -1.10200312000000   -0.84037498000003   -0.60707594000003
C           3.35241943774216   -0.36371146875091   -1.81255458515969
O           4.23148290120815    0.16141051384555   -0.83121752888615
H           3.33698963746792    0.28928361766563   -2.68986631536354
H           2.33706732765075   -0.46601916628322   -1.42274307941464
H           3.72881807869611   -1.34518840676404   -2.10678649999832
H           3.71346235081548    0.72251468118308   -0.23695725375526
C          -3.21036712516579    4.52509813372665   -1.81220254523384
O          -3.03261564663254    3.15968212564734   -1.46821251009880
H          -2.62108753186163    4.79057677186810   -2.69448520363926
H          -2.93822029416985    5.18549168018707   -0.98297680549176
H          -4.27105431635860    4.64801361732930   -2.03537566491887
H          -2.10259331890797    3.00460459547889   -1.25492252450340
C          -2.95460485570216   -4.20907594406039   -1.73917075092836
O          -1.57919401695188   -4.38923721210745   -1.45983210100767
H          -3.10825429033673   -3.47623281824057   -2.53864968535829
H          -3.50462074855013   -3.88491182681282   -0.84981057673115
H          -3.32893780087650   -5.18143955042629   -2.06168086573663
H          -1.19956350117723   -3.54939655916475   -1.16958012902027
C          -0.79910016216186   -0.13644205704580    4.38802954520343
O           0.41141741890058   -0.07266866329568    5.10790477615015
H          -0.65520126484767   -0.56049678448378    3.38688438920228
H          -1.25160947198017    0.85652094955606    4.28367442951989
H          -1.46995606671010   -0.78133003949856    4.95661529873082
H           1.07205525448636    0.38006918267342    4.56722416097577
29
 SCF done        -40.934142141190          0.008852837025
C          -0.62875555999996   -0.00000369999999   -0.00001529000000
O           0.68031903000000    0.00000266000002    0.00000484999999
H          -1.10196998000000   -0.10562522000002    1.03132171999999
H          -1.10202020000003    0.94600209000000   -0.42414054999999
H          -1.10200312000000   -0.84037498000003   -0.60707594000003
C           3.32038399888909   -0.38723879866305   -1.81423164481302
O           4.18515237505063    0.14238043436212   -0.82474380891475
H           3.30289867154068    0.27310393372871   -2.68712355334674
H           2.30499839024801   -0.50471500221441   -1.43152060867016
H           3.71456050010657   -1.36124800846379   -2.11057562767084
H           3.65302540221593    0.68056864127041   -0.22517191251232
C          -3.19820994548048    4.53273768578172   -1.81962011280335
O          -3.05969010942227    3.16001835523469   -1.47811881178017
H          -2.58858526264267    4.79079561021395   -2.69181949142087
H          -2.92031076237465    5.18203209156136   -0.98206372970251
H          -4.25402452307050    4.68391934862699   -2.05706574810811
H          -2.13487662058630    2.97845405891634   -1.25705563664375
C          -2.89232871268708   -4.16438044856427   -1.72315131874041
O          -1.52243060531029   -4.36485274500154   -1.44591985733889
H          -3.03530175320653   -3.42914365711353   -2.52087184734940
H          -3.43589038231494   -3.83384107722423   -0.83276045323852
H          -3.28092516223175   -5.12838496667661   -2.04702774996984
H          -1.13174780336982   -3.53314823892687   -1.15393844170265
C          -0.79114275775728   -0.15007445891492    4.36620107560809
O           0.42603969259015   -0.07248967094053    5.07259798012107
H          -0.65706408049628   -0.59020164047666    3.37154420769412
H          -1.24711242454010    0.83947002755096    4.24938977859350
H          -1.45458360341810   -0.78562190335657    4.95164906941485
H           1.08018646565736    0.37207698212185    4.51838464124728
29
 SCF done        -40.934311768753          0.005137358514
C          -0.62875555999998   -0.00000370000000   -0.00001528999999
O           0.68031903000001    0.00000266000002    0.00000484999999
H          -1.10196998000000   -0.10562522000002    1.03132171999998
H          -1.10202020000004    0.94600209000000   -0.42414055000000
H          -1.10200312000000   -0.84037498000004   -0.60707594000002
C           3.32184349199858   -0.39062115238037   -1.81617512331625
O           4.17714949134342    0.14516597337038   -0.82312589558260
H           3.28932694221904    0.27677409494011   -2.68478477529318
H           2.30971735777340   -0.52531583892578   -1.42848705745288
H           3.73080767924821   -1.35554341992453   -2.11836364265511
H           3.63225195486810    0.66379147314449   -0.21990988974515
C          -3.18770445377467    4.52176488625281   -1.81480371494372
O          -3.05639754574000    3.15224727266426   -1.47378480012403
H          -2.57928706076258    4.77387928763818   -2.68816689400784
H          -2.90904640055748    5.16835292148170   -0.97730084921023
H          -4.23977464942626    4.67382479115991   -2.05219668829768
H          -2.13477259195242    2.96764020659525   -1.25497323340143
C          -2.88363425641009   -4.15586168509086   -1.72048568294953
O          -1.51468705028954   -4.36438028633238   -1.44385865924211
H          -3.02318431296124   -3.41903529410802   -2.51762010313600
H          -3.42583048907886   -3.82401182454792   -0.82958461787270
H          -3.27754460762973   -5.11734291440450   -2.04521255803189
H          -1.11854474856317   -3.53511630550551   -1.15142973464005
C          -0.78942585842501   -0.15121899919536    4.37080326222661
O           0.43163778199556   -0.07220574295136    5.06910279623143
H          -0.66164133219250   -0.59467479539564    3.37756483337182
H          -1.24632020151114    0.83774630446896    4.25402972244638
H          -1.44966646855016   -0.78383646490968    4.96185476039682
H           1.08051505444804    0.37245774678272    4.50983564699088
29
 SCF done        -40.934399503421          0.004659566095
C          -0.62875555999999   -0.00000370000000   -0.00001528999999
O           0.68031903000002    0.00000266000002    0.00000484999999
H          -1.10196997999999   -0.10562522000002    1.03132171999997
H          -1.10202020000004    0.94600209000000   -0.42414055000000
H          -1.10200312000000   -0.84037498000005   -0.60707594000002
C           3.32213769056885   -0.39353130576625   -1.81731941031109
O           4.16765367114999    0.14870138502561   -0.81966773873039
H           3.27915103642019    0.27897476270230   -2.68227944165741
H           2.31104006172740   -0.54205439359448   -1.43069155967244
H           3.74397814264552   -1.35042787571432   -2.12509958895785
H           3.61032918853775    0.65047497834255   -0.21449426291217
C          -3.17945339171745    4.51200938567702   -1.81102834894534
O          -3.05359343966473    3.14461292779870   -1.46939805603491
H          -2.57076281758830    4.76101532243441   -2.68460750611595
H          -2.89871443057828    5.15815575898315   -0.97483147981146
H          -4.22933060554472    4.66746303083327   -2.04875440552616
H          -2.13389233782592    2.95648621409649   -1.25306482140340
C          -2.87632537539903   -4.14871456185526   -1.71835994154491
O          -1.50845364231962   -4.36409955123730   -1.44183807835096
H          -3.01235106157255   -3.41037613999113   -2.51482331438664
H          -3.41715789777347   -3.81512283301358   -0.82717739395682
H          -3.27493369964473   -5.10799081494645   -2.04395689750993
H          -1.10768181146577   -3.53681330008185   -1.14947136061857
C          -0.78811744779896   -0.15245048466260    4.37517185150715
O           0.43699317037623   -0.07197352401948    5.06549165645415
H          -0.66692147244698   -0.59970795603415    3.38317449964603
H          -1.24519386112844    0.83634288733517    4.25754519936582
H          -1.44564600934560   -0.78179905598268    4.97234273542782
H           1.08078590034790    0.37350446150954    4.50157016142808
29
 SCF done        -40.934645270146          0.009810574835
C          -0.62875556000006   -0.00000370000002   -0.00001528999994
O           0.68031903000007    0.00000266000001    0.00000484999998
H          -1.10196997999997   -0.10562522000002    1.03132171999991
H          -1.10202020000006    0.94600209000001   -0.42414055000003
H          -1.10200312000000   -0.84037498000009   -0.60707593999999
C           3.31901246525126   -0.40549952369977   -1.82294514664773
O           4.12129684363834    0.16280615358315   -0.80304956278393
H           3.24077722366607    0.28706880948091   -2.67248068825092
H           2.31139097996769   -0.61390987374094   -1.44701005999858
H           3.79582947746916   -1.33009870918483   -2.15157186753103
H           3.51466088961347    0.59658365246687   -0.18825820353905
C          -3.14573798990416    4.47432223046429   -1.79722772092207
O          -3.04515060674244    3.11198804498992   -1.45105025812082
H          -2.53403474124689    4.71009359025056   -2.67219538696011
H          -2.85418001809066    5.12019706809843   -0.96581162066688
H          -4.18959707663459    4.64771281517536   -2.03634510038666
H          -2.13077956917458    2.90551742572281   -1.24380661063559
C          -2.84387838358694   -4.11821097724542   -1.70979439537970
O          -1.48084300418372   -4.36280111693630   -1.43285181993710
H          -2.96440338785557   -3.37400692814803   -2.50375998086907
H          -3.37906666917966   -3.77664875797940   -0.81787931426465
H          -3.26221524743389   -5.06812371803997   -2.03899407786893
H          -1.06138908759175   -3.54394794326464   -1.14072843868890
C          -0.78321714888362   -0.15791671788593    4.39498434556839
O           0.46087240920020   -0.07033452118488    5.04932061820876
H          -0.69183246563823   -0.62309001597190    3.40797841776043
H          -1.24053034872315    0.83035995169736    4.27278998766734
H          -1.42768044178874   -0.77329503960235    5.02085372788938
H           1.08393282965958    0.37725944534789    4.46435472529856
29
 SCF done        -40.934877146348          0.011059774999
C          -0.62875556000013   -0.00000370000003   -0.00001528999990
O           0.68031903000012    0.00000266000000    0.00000484999998
H          -1.10196997999995   -0.10562522000003    1.03132171999986
H          -1.10202020000008    0.94600209000001   -0.42414055000005
H          -1.10200312000000   -0.84037498000013   -0.60707593999996
C           3.31143339726502   -0.41415134182142   -1.82758335778679
O           4.07617346945245    0.16668992662801   -0.78395136996122
H           3.22275006753349    0.28880864857244   -2.66720600144794
H           2.30435265179133   -0.65938564976054   -1.47062628778315
H           3.82410287499045   -1.31752337921369   -2.16378081715614
H           3.43978150520135    0.56304052921411   -0.17218461157114
C          -3.11966452452032    4.44712726146846   -1.78742198681156
O          -3.04307941271191    3.08571553267037   -1.43636756573216
H          -2.50464586413811    4.67022971179042   -2.66396261937080
H          -2.81619099042623    5.09216694469296   -0.95920624367497
H          -4.16051010002481    4.63862540446547   -2.02660599522094
H          -2.13131839768723    2.86080471821956   -1.23624413350216
C          -2.81729831208389   -4.09458399783450   -1.70337780462068
O          -1.45809715449637   -4.35995700481112   -1.42591189728229
H          -2.92628478135918   -3.34617166876931   -2.49524615904868
H          -3.34818166552229   -3.74746071903364   -0.81091980843796
H          -3.24954713534789   -5.03739897458665   -2.03563443033227
H          -1.02635308017235   -3.54738036136998   -1.13329130084717
C          -0.77998199011483   -0.16203194603510    4.40983251931466
O           0.47819019588097   -0.06913737350355    5.03688491185494
H          -0.70970953035990   -0.64002156184960    3.42663538146418
H          -1.23752424567550    0.82572192460419    4.28443720747311
H          -1.41292685549521   -0.76790734843824    5.05738790508563
H           1.08653762973556    0.37832109052366    4.43601850497519
29
 SCF done        -40.935408042090          0.013126702157
C          -0.62875556000027   -0.00000370000006   -0.00001528999982
O           0.68031903000021    0.00000265999998    0.00000484999996
H          -1.10196997999991   -0.10562522000004    1.03132171999976
H          -1.10202020000012    0.94600209000003   -0.42414055000009
H          -1.10200312000000   -0.84037498000020   -0.60707593999990
C           3.29082697879426   -0.43039243205497   -1.83656178162350
O           3.98043848977054    0.16656482113882   -0.74283390974765
H           3.19714298772647    0.28855717274304   -2.65897371579953
H           2.28345877144850   -0.73677632008242   -1.52493492916053
H           3.86564117373027   -1.29645861985258   -2.17858079561937
H           3.29473526875866    0.50459378533862   -0.14622016394599
C          -3.06910748094314    4.39641266390869   -1.76945526290926
O          -3.04474064295002    3.03414953758743   -1.40759696313350
H          -2.44646622645663    4.59211541222224   -2.64927683955839
H          -2.73846343854668    5.03879608206543   -0.94709736540432
H          -4.10519974972567    4.62820822113410   -2.00791169655605
H          -2.13729567437479    2.76848375483070   -1.22121892812480
C          -2.76393366518965   -4.04873467485029   -1.69119923580677
O          -1.41234748013529   -4.35204365892239   -1.41232972290433
H          -2.85114857569181   -3.29264754770232   -2.47889210772381
H          -3.28678835832689   -3.69155458612906   -0.79783068331482
H          -3.22139334383237   -4.97802062226812   -2.02960410705629
H          -0.95927724263703   -3.55127176425557   -1.11808747812619
C          -0.77430053123684   -0.16996358853380    4.43804542601424
O           0.51029513760655   -0.06705917400918    5.01280377549332
H          -0.74340682162383   -0.67163942515348    3.46239664012634
H          -1.23252933308503    0.81661306397259    4.30698031526633
H          -1.38353745813530   -0.75874486832281    5.12648551304740
H           1.09148831888916    0.37845265812434    4.38191649975145
29
 SCF done        -40.935966933610          0.017237995987
C          -0.62875556000041   -0.00000370000009   -0.00001528999973
O           0.68031903000031    0.00000265999996    0.00000484999995
H          -1.10196997999987   -0.10562522000004    1.03132171999965
H          -1.10202020000016    0.94600209000005   -0.42414055000014
H          -1.10200311999999   -0.84037498000029   -0.60707593999985
C           3.26023237793000   -0.44527456073737   -1.84417698940892
O           3.87853937146688    0.15447107001248   -0.70248959926270
H           3.17926863882302    0.28426352359033   -2.65258057306140
H           2.25368169632273   -0.79491931070961   -1.58346054989828
H           3.88240069684992   -1.28090196214612   -2.17922957342915
H           3.15776149668355    0.45330330395684   -0.13001407842891
C          -3.01976595347761    4.34613263419976   -1.75273342471869
O          -3.04394138304964    2.98100882713918   -1.38146810524724
H          -2.38919917769256    4.51712683271578   -2.63448076636767
H          -2.66298244291723    4.98370253136563   -0.93369367160292
H          -4.05243381057043    4.61650177266805   -1.99060898427845
H          -2.14036555207975    2.67773426246191   -1.20385862915442
C          -2.70926806222116   -4.00343241753401   -1.67933842183113
O          -1.36537893023386   -4.33971251316916   -1.39927683417600
H          -2.77674721322763   -3.24087495662556   -2.46278648029247
H          -3.22446567679037   -3.63785727548857   -0.78501172065914
H          -3.18823070235881   -4.91992295595951   -2.02381087962287
H          -0.89525408740777   -3.54994107827954   -1.10260110239705
C          -0.76945251031737   -0.17706869215563    4.46286968563770
O           0.53741089963611   -0.06622579190301    4.98993458281473
H          -0.77268252892091   -0.69923612133507    3.49548588526757
H          -1.22850709151999    0.80823500248244    4.32768473594862
H          -1.35448570377967   -0.75177071676586    5.18631923741698
H           1.09537216521361    0.37558733048168    4.33361939638975
29
 SCF done        -40.936575177132          0.019519315482
C          -0.62875556000054   -0.00000370000012   -0.00001528999965
O           0.68031903000039    0.00000265999995    0.00000484999994
H          -1.10196997999984   -0.10562522000005    1.03132171999956
H          -1.10202020000020    0.94600209000006   -0.42414055000018
H          -1.10200311999999   -0.84037498000035   -0.60707593999980
C           3.22033447110744   -0.45558317497920   -1.84889574571799
O           3.79132271218683    0.13253969530437   -0.68117521591094
H           3.16580247589947    0.27867867420081   -2.64926595559743
H           2.21930169824536   -0.82021993788586   -1.62961969190384
H           3.86323909289714   -1.27603515874911   -2.16191949542136
H           3.05876305447600    0.41486645137264   -0.12954763315869
C          -2.98524787726093    4.30606924973140   -1.74240677956617
O          -3.03019957386593    2.93585473499530   -1.37020104228524
H          -2.34814637844334    4.46906241413141   -2.62082415808427
H          -2.61921098966880    4.93577551250067   -0.91913202542453
H          -4.01691549320683    4.59318323703560   -1.98286841789114
H          -2.12996214209885    2.61843868036154   -1.18182873432259
C          -2.66688896619386   -3.96914528942891   -1.67063977423182
O          -1.32901331817180   -4.32170291851680   -1.38962498039696
H          -2.72293058507997   -3.20430051145949   -2.45129825580094
H          -3.17748313833381   -3.59969345574679   -0.77594629260352
H          -3.15565995426414   -4.87741486733718   -2.01895015777319
H          -0.85324938365751   -3.53885703741950   -1.08949036904231
C          -0.76727019072553   -0.18030866007830    4.47387755656835
O           0.54604119700407   -0.06865963578051    4.97781700910755
H          -0.78332899675640   -0.70923962301985    3.51325011278630
H          -1.22695649178491    0.80408715537518    4.33917541157835
H          -1.33554404627779   -0.75050736795913    5.20944695021919
H           1.09608869037559    0.36615498251575    4.31297640425944
29
 SCF done        -40.937587571224          0.021141636768
C          -0.62875556000071   -0.00000370000015   -0.00001528999955
O           0.68031903000051    0.00000265999993    0.00000484999992
H          -1.10196997999979   -0.10562522000006    1.03132171999943
H          -1.10202020000025    0.94600209000008   -0.42414055000023
H          -1.10200311999998   -0.84037498000045   -0.60707593999974
C           3.17468551407531   -0.47106295679911   -1.85998114723392
O           3.66133200666842    0.12064361753245   -0.65221421273099
H           3.13582039533709    0.28262614010486   -2.64441928549919
H           2.17968434804530   -0.88933892720880   -1.69950039668962
H           3.87627050771745   -1.25932982293828   -2.15065986028794
H           2.87980285200017    0.34062684156929   -0.11549786997357
C          -2.93733800330025    4.25190193514084   -1.72836835889267
O          -3.00636390677979    2.87767057226653   -1.35945576343246
H          -2.29363739507877    4.40392354794490   -2.60198425983680
H          -2.56358789650026    4.86815017520964   -0.89858382653675
H          -3.96425359038642    4.55390715962076   -1.97194332010403
H          -2.11366468829184    2.54839151497901   -1.15296193132710
C          -2.61027079547762   -3.92035248949358   -1.65819452897911
O          -1.28062295640322   -4.29722289598929   -1.37478469080798
H          -2.64981326259049   -3.15259584466907   -2.43608023237340
H          -3.11596370456179   -3.54450367248184   -0.76389163446311
H          -3.11416007986666   -4.81747600349109   -2.01086917638866
H          -0.79478274803117   -3.52421589947472   -1.06924015043440
C          -0.76353080424161   -0.18470094150279    4.48945719129253
O           0.56108546613838   -0.06888434579211    4.95817540166659
H          -0.80372593112004   -0.72509215495682    3.53765944794692
H          -1.22545184181977    0.79805068881665    4.35486829545941
H          -1.30923428348101   -0.74561973445579    5.24542479442531
H           1.09912796072874    0.35209116493013    4.27657665268911
29
 SCF done        -40.938614210144          0.023549011441
C          -0.62875556000084   -0.00000370000018   -0.00001528999947
O           0.68031903000059    0.00000265999992    0.00000484999991
H          -1.10196997999976   -0.10562522000007    1.03132171999934
H          -1.10202020000028    0.94600209000010   -0.42414055000027
H          -1.10200311999998   -0.84037498000052   -0.60707593999969
C           3.12026336829640   -0.48275286098258   -1.86466154517598
O           3.53208397421608    0.10256074409917   -0.64225026874578
H           3.10916816571904    0.29010693443671   -2.64377993389537
H           2.12982807180520   -0.92848767952422   -1.76395208540523
H           3.85684040634533   -1.25720998789389   -2.11423757435497
H           2.71220280817840    0.28635216399075   -0.12837909749710
C          -2.91815726217347    4.21910730242050   -1.72469319849211
O          -2.95222366760425    2.84337368655650   -1.38033732919766
H          -2.27704931167295    4.38725636990899   -2.58863460005181
H          -2.57256879054155    4.81867686557750   -0.87954502236727
H          -3.94045692836472    4.48280508698866   -1.97149991442641
H          -2.06653155482595    2.55741049200865   -1.12774706331842
C          -2.57635822966643   -3.88687550201311   -1.65400053196370
O          -1.25182130796084   -4.26958194481636   -1.36649705504673
H          -2.61000445272333   -3.12069218753506   -2.43235928735567
H          -3.08498476405163   -3.50967267387943   -0.76234418742752
H          -3.08335584442440   -4.77982668991740   -2.00749718194076
H          -0.76558814794255   -3.50163267242674   -1.05077700632035
C          -0.76638045709193   -0.18597970874205    4.48723851480114
O           0.55837625699507   -0.06446969456246    4.94113439725348
H          -0.82254672218300   -0.72736922340029    3.53915335090286
H          -1.23380448799324    0.79507600604701    4.35575853987577
H          -1.30018265082934   -0.74140462320982    5.24918028083274
H           1.10024760206220    0.32731059560835    4.24767343369948
29
 SCF done        -40.939399629656          0.025345983249
C          -0.62875556000100   -0.00000370000022   -0.00001528999937
O           0.68031903000070    0.00000265999990    0.00000484999990
H          -1.10196997999972   -0.10562522000008    1.03132171999922
H          -1.10202020000033    0.94600209000012   -0.42414055000033
H          -1.10200311999997   -0.84037498000061   -0.60707593999963
C           3.07259547069581   -0.50098925533337   -1.87070537576328
O           3.38961796685511    0.07418735198465   -0.59808577909116
H           3.09469327176172    0.28063375422824   -2.64455808567065
H           2.07752053727769   -0.96964883030613   -1.84360898445115
H           3.84177454037053   -1.25441099944299   -2.09485533581949
H           2.53144833256427    0.24361262572619   -0.13864189465283
C          -2.87932671766800    4.17199532652173   -1.71290962912477
O          -2.93587119336169    2.79375882471395   -1.37856271333865
H          -2.22810702321463    4.33472605651041   -2.57082851145458
H          -2.53217179110649    4.76169474064182   -0.86291953533972
H          -3.89567275890146    4.45138055457659   -1.96604098444955
H          -2.05883217923613    2.49918848187143   -1.10436185520042
C          -2.52362873363328   -3.84027957042831   -1.64637210857709
O          -1.20591751708437   -4.24973146948714   -1.35445596699283
H          -2.54058496785964   -3.06853792142630   -2.42203234730748
H          -3.03035567405404   -3.45675795137461   -0.75561490554107
H          -3.04776984511438   -4.72341080136375   -2.00553425657168
H          -0.70534048423868   -3.49170976906878   -1.03087207026131
C          -0.76656450858339   -0.19201465770586    4.50153631109986
O           0.57614800823555   -0.06130238961506    4.91285489527231
H          -0.85551792898409   -0.74960266786466    3.56057791610022
H          -1.23788521269993    0.78762049231349    4.36786526125322
H          -1.27998351530902   -0.73394952372329    5.29392663039557
H           1.10072209395364    0.31230826936070    4.19087941433515
29
 SCF done        -40.939870279147          0.019004744068
C          -0.62875556000104   -0.00000370000022   -0.00001528999935
O           0.68031903000073    0.00000265999989    0.00000484999990
H          -1.10196997999971   -0.10562522000008    1.03132171999919
H          -1.10202020000034    0.94600209000013   -0.42414055000034
H          -1.10200311999997   -0.84037498000063   -0.60707593999962
C           3.05177139857374   -0.50863102030555   -1.86341783123749
O           3.34858895626412    0.04867925287025   -0.59848022212819
H           3.08386601584042    0.25646562485415   -2.65355711473534
H           2.05186031601342   -0.93116811615908   -1.84795459908516
H           3.78174145038122   -1.27674399194796   -2.08106069303381
H           2.49823907906576    0.27048731619430   -0.19244375594044
C          -2.88496017028476    4.17652609561415   -1.71724932493281
O          -2.96131627844120    2.79577381542549   -1.40138190910268
H          -2.21634732327681    4.34642909271057   -2.56810660022687
H          -2.54408910114457    4.76622708640211   -0.86576051564596
H          -3.89746850834293    4.47769842415985   -1.98208292758635
H          -2.09091356287807    2.49271632666597   -1.10833935606155
C          -2.51605673875437   -3.83454048947111   -1.65379827971076
O          -1.19660611780566   -4.24510315339441   -1.35570192983151
H          -2.53227784401608   -3.05946312800256   -2.43062261739186
H          -3.02994061612526   -3.45066301273178   -0.76505637701809
H          -3.04073970090218   -4.72097589935140   -2.01516016478566
H          -0.69184458215253   -3.48700417307560   -1.02563532688005
C          -0.77581087839478   -0.19398340548922    4.49345155394248
O           0.57228770340360   -0.05965110694868    4.89684414519743
H          -0.87082732352531   -0.75341108188698    3.55147402280030
H          -1.25109411191597    0.78613977652813    4.36041833695829
H          -1.29298960942817   -0.73358882557631    5.29354392275556
H           1.08962500791231    0.30236124740643    4.15901652121426
29
 SCF done        -40.940418667554          0.012385015069
C          -0.62875556000113   -0.00000370000024   -0.00001528999929
O           0.68031903000079    0.00000265999988    0.00000484999989
H          -1.10196997999968   -0.10562522000009    1.03132171999912
H          -1.10202020000037    0.94600209000014   -0.42414055000037
H          -1.10200311999996   -0.84037498000068   -0.60707593999959
C           3.02297076278261   -0.52078918851529   -1.86984439580171
O           3.28690096725847    0.04981752742075   -0.60880944482191
H           3.05083471300710    0.25124044589432   -2.65024391345355
H           2.03232881809081   -0.97933604512588   -1.87505004322875
H           3.79126951375997   -1.27143396954880   -2.07544414331232
H           2.41375301524204    0.23139147312027   -0.20562848906319
C          -2.86702595570001    4.15686960452538   -1.71390509837158
O          -2.95960851844099    2.77423577906477   -1.40125536259935
H          -2.19169899721405    4.32428918892519   -2.56038291622075
H          -2.52119963994274    4.73897687004388   -0.85599407695412
H          -3.87702310169170    4.47087300990814   -1.98326558405497
H          -2.09144193841495    2.45856628459055   -1.10586895175346
C          -2.48716288542137   -3.81214267789667   -1.64865152701150
O          -1.17108480880341   -4.22080596524455   -1.34807260557721
H          -2.50023389350849   -3.03987516583643   -2.42561335278871
H          -3.00045571589172   -3.42716343997369   -0.76099094231619
H          -3.00813896406692   -4.69693386539202   -2.01059680964478
H          -0.67142751391496   -3.46372835938669   -1.01775322372659
C          -0.77647567947200   -0.19447016148696    4.48874760008118
O           0.56462909169758   -0.07035151797784    4.89309039560283
H          -0.86414678031441   -0.74735593711834    3.55066544516147
H          -1.24949847005121    0.78662230347319    4.36249205416382
H          -1.28975622936429   -0.73873254876317    5.27717010261405
H           1.08156872870479    0.29320195516180    4.16474624125064
29
 SCF done        -40.940579692944          0.012827664312
C          -0.62875556000114   -0.00000370000025   -0.00001528999928
O           0.68031903000080    0.00000265999988    0.00000484999989
H          -1.10196997999968   -0.10562522000009    1.03132171999911
H          -1.10202020000037    0.94600209000014   -0.42414055000037
H          -1.10200311999996   -0.84037498000069   -0.60707593999958
C           3.03098098793232   -0.52293941885396   -1.88048316603609
O           3.29419928048031    0.04815023427284   -0.62096215320251
H           3.05263650165074    0.25246298904914   -2.65584769014255
H           2.04573745597908   -0.99936810534196   -1.88487254257960
H           3.80295043723282   -1.26865766742188   -2.08909738651104
H           2.41851403681040    0.20739004677559   -0.20640470768284
C          -2.86423154661624    4.15483768529479   -1.71481341089821
O          -2.96479828929520    2.77528745500710   -1.39976517592812
H          -2.18855546536389    4.31991767096189   -2.56034415487474
H          -2.51432795334174    4.73434048520386   -0.85481785364720
H          -3.87156878330887    4.47426084972867   -1.98498134829309
H          -2.09677263743202    2.44893049075234   -1.11998916400404
C          -2.47592799362773   -3.80475878009751   -1.64837024812430
O          -1.16069401112541   -4.21081038126907   -1.34505007111106
H          -2.48794888138917   -3.03390029910177   -2.42532116780533
H          -2.98990445931734   -3.42002126800284   -0.76182003407152
H          -2.99343917171708   -4.68981980425179   -2.01107160792733
H          -0.66487888468853   -3.45315251920366   -1.01546732642452
C          -0.78025690819690   -0.19581190258300    4.48978667935173
O           0.56890457827524   -0.07080671741691    4.88097584882026
H          -0.88031993121997   -0.75654437434673    3.55260617350408
H          -1.24961696170756    0.78608563998025    4.36111397482892
H          -1.28907009265373   -0.73559397240706    5.28868412578018
H           1.07835077738268    0.29133188749527    4.14393985509746
29
 SCF done        -40.940805068564          0.010998705911
C          -0.62875556000118   -0.00000370000026   -0.00001528999926
O           0.68031903000083    0.00000265999987    0.00000484999989
H          -1.10196997999967   -0.10562522000009    1.03132171999908
H          -1.10202020000038    0.94600209000015   -0.42414055000039
H          -1.10200311999996   -0.84037498000071   -0.60707593999956
C           3.04557370548509   -0.52949478991491   -1.90253747245676
O           3.29402264095735    0.03905937740045   -0.63606903169789
H           3.06948119793607    0.24388159425062   -2.67842196406499
H           2.06314529344587   -1.01676536859648   -1.91904613810943
H           3.81764861222119   -1.27358416019573   -2.10765541613819
H           2.41721631799877    0.18777349072248   -0.22637453253147
C          -2.86645021812958    4.15860178379532   -1.71922279180656
O          -2.97999906566900    2.78387397090841   -1.40740332281367
H          -2.18642809254683    4.32357624683397   -2.56046581387405
H          -2.51690909781572    4.73371617672406   -0.85480026850980
H          -3.86782611937244    4.48640902330110   -1.99394688690419
H          -2.11375136434747    2.44231924162714   -1.14683454977425
C          -2.46059390230276   -3.79253006132915   -1.64973732628054
O          -1.14593417187319   -4.19663248826748   -1.33900111760695
H          -2.46971212702388   -3.02221220107195   -2.42692574214737
H          -2.97916403038285   -3.40823225362020   -0.76619011410043
H          -2.97430576301149   -4.67890751868059   -2.01489626794825
H          -0.65348349232477   -3.43834481896656   -1.00689081006630
C          -0.78703207545441   -0.19648049388438    4.47884752126119
O           0.56343180024226   -0.07794147453351    4.86648339504354
H          -0.89047723434695   -0.75622589999948    3.54158726507223
H          -1.25123273903590    0.78731985325027    4.35229061986010
H          -1.29645715440523   -0.73640195078907    5.27618943948147
H           1.06758290575915    0.28519094964698    4.12824434385994
29
 SCF done        -40.941117959078          0.011590124021
C          -0.62875556000128   -0.00000370000028   -0.00001528999920
O           0.68031903000089    0.00000265999986    0.00000484999988
H          -1.10196997999964   -0.10562522000010    1.03132171999901
H          -1.10202020000041    0.94600209000016   -0.42414055000042
H          -1.10200311999996   -0.84037498000077   -0.60707593999952
C           3.06654878921243   -0.54876034231493   -1.94624660209091
O           3.28105465336604    0.02628772799672   -0.67544213135584
H           3.08753690868136    0.22061086857202   -2.72412307986349
H           2.09677220378284   -1.04922655110792   -1.97992646486829
H           3.85523187208471   -1.28444523992715   -2.13706904105896
H           2.39568498721415    0.14685095166283   -0.27893680004510
C          -2.86178382390365    4.16313032237244   -1.72691428389305
O          -3.02205701072269    2.79305700424228   -1.42651884416741
H          -2.16435480943088    4.31997798744832   -2.55647242710278
H          -2.51029221398983    4.72584352071235   -0.85344500018937
H          -3.84894824698532    4.52382110121379   -2.01514856714619
H          -2.16323144081477    2.40915411557254   -1.19403010543527
C          -2.42100040002678   -3.76022557936232   -1.65243373545316
O          -1.10872890510609   -4.16717285761311   -1.32513726931349
H          -2.41947668960280   -2.98889558112661   -2.42974347818816
H          -2.95000712127344   -3.37543684205706   -0.77537239696865
H          -2.93193841287118   -4.64719613618890   -2.02418749082571
H          -0.61831911715194   -3.40960508428470   -0.98489289660882
C          -0.80151408440246   -0.19994409036930    4.45971002684145
O           0.55694724371879   -0.09038361124280    4.82941266600065
H          -0.92018014664404   -0.76026571876407    3.52326299184527
H          -1.25851793893958    0.78689296566380    4.33661477773167
H          -1.30698797695207   -0.73604893055924    5.26407803256245
H           1.04767307482839    0.26841834487395    4.07917575627544
29
 SCF done        -40.941292404365          0.011077767801
C          -0.62875556000136   -0.00000370000030   -0.00001528999914
O           0.68031903000095    0.00000265999985    0.00000484999988
H          -1.10196997999962   -0.10562522000010    1.03132171999895
H          -1.10202020000044    0.94600209000017   -0.42414055000045
H          -1.10200311999996   -0.84037498000082   -0.60707593999948
C           3.08462048784900   -0.56115160356662   -1.98188061015663
O           3.27594614035414    0.01410999057003   -0.70930322424663
H           3.11467849900046    0.21013953185376   -2.76102103679188
H           2.12044242781912   -1.07180633669702   -2.03479813162776
H           3.88263095852314   -1.28896508890195   -2.16198289161222
H           2.38803679892972    0.12173938668067   -0.32396542313913
C          -2.86162497089355    4.17230932274745   -1.73654482348865
O          -3.05281619683063    2.80282783068924   -1.45169560782376
H          -2.14916334402930    4.32198789309461   -2.55496049618402
H          -2.51254930457988    4.72145848920288   -0.85412948491043
H          -3.83732278403999    4.55528843474580   -2.03549768319027
H          -2.20273535326404    2.39781198081865   -1.22632927661593
C          -2.39455848012008   -3.73870145339897   -1.65434325813698
O          -1.08396782686303   -4.13868052843679   -1.31432183895008
H          -2.38831287594169   -2.96868069176531   -2.43256365123809
H          -2.93416095661594   -3.35559414647251   -0.78268743077318
H          -2.89708522437766   -4.62821674564780   -2.03008376594455
H          -0.60105121435969   -3.37921698330878   -0.96709523425148
C          -0.81322947495568   -0.20133741051650    4.43637975691317
O           0.54478230747247   -0.10099648738091    4.80172788753338
H          -0.93692697139064   -0.75673717820549    3.50031990820206
H          -1.26630847074413    0.78825166551498    4.31824598986014
H          -1.31820428173365   -0.73615983129084    5.23977071454526
H           1.03477312986805    0.25008532771750    4.04923590031938
29
 SCF done        -40.941408059663          0.010446472965
C          -0.62875556000147   -0.00000370000032   -0.00001528999908
O           0.68031903000102    0.00000265999983    0.00000484999988
H          -1.10196997999959   -0.10562522000011    1.03132171999887
H          -1.10202020000047    0.94600209000019   -0.42414055000049
H          -1.10200311999995   -0.84037498000088   -0.60707593999944
C           3.09949448291270   -0.57224962541330   -2.01707849499983
O           3.25745519013621    0.00620979845340   -0.73774610463267
H           3.14334323486436    0.19860203338339   -2.79825374605187
H           2.14108554524857   -1.08725516348684   -2.09462861006036
H           3.90773557167823   -1.29041294701422   -2.17688068277359
H           2.35712110568874    0.09590802535223   -0.36498796796043
C          -2.85455396927790    4.17529733392230   -1.74575488426597
O          -3.07418617793178    2.80400522497642   -1.48004587043773
H          -2.12775029693320    4.31701952854870   -2.55211401067975
H          -2.50797744808620    4.70599085852158   -0.85226837928120
H          -3.81855917311522    4.57890642968982   -2.05396130644964
H          -2.23610833100819    2.38591979310202   -1.24406629901853
C          -2.36419381346226   -3.71231985868456   -1.65445288869474
O          -1.05690355826809   -4.11004587576992   -1.30103582974083
H          -2.35089203089266   -2.94188111380528   -2.43242426321702
H          -2.91418054589986   -3.33016841732129   -0.78838761031959
H          -2.86184121548087   -4.60225138507906   -2.03533311685583
H          -0.57946391503299   -3.35021554236369   -0.94604498233746
C          -0.82393140333904   -0.20307049610123    4.41585866055626
O           0.53785226263381   -0.10978565224745    4.76790943561300
H          -0.96114124965150   -0.75865353897827    3.48194334962012
H          -1.27379463422334    0.78929410548249    4.30132745130137
H          -1.32376414138804   -0.73239063539062    5.22594734342980
H           1.02818775139017    0.22705422473544    4.00820193181461
29
 SCF done        -40.941495756549          0.010911925388
C          -0.62875556000156   -0.00000370000034   -0.00001528999902
O           0.68031903000108    0.00000265999982    0.00000484999987
H          -1.10196997999957   -0.10562522000012    1.03132171999881
H          -1.10202020000049    0.94600209000020   -0.42414055000052
H          -1.10200311999995   -0.84037498000093   -0.60707593999941
C           3.11671412405257   -0.57803636435133   -2.04483780157655
O           3.26381325929887    0.00895232345959   -0.77145569938906
H           3.16213723887150    0.19317218137044   -2.82553035339578
H           2.16418160891041   -1.10150274868075   -2.12897646946722
H           3.93859452850909   -1.28594066231252   -2.19418076344225
H           2.36628252355863    0.09573321143515   -0.40132827667032
C          -2.84850667979349    4.18336994668938   -1.75677586724344
O          -3.09319052876221    2.80989712069955   -1.50878506239469
H          -2.11055385534193    4.31775828471701   -2.55269734408675
H          -2.50306855457908    4.69533555127445   -0.85299511487505
H          -3.80211935287638    4.60552759052921   -2.07113766420589
H          -2.26725404164967    2.38097105481925   -1.25372008865962
C          -2.34481677192398   -3.69421220732994   -1.65459575940574
O          -1.04031854386910   -4.08885955439542   -1.28862435569894
H          -2.32636219787277   -2.92308611972851   -2.43211002228348
H          -2.90463364825698   -3.31325988442603   -0.79391790362594
H          -2.83741596999067   -4.58506971486125   -2.04015029532846
H          -0.56843231016028   -3.32759250871973   -0.92915152609622
C          -0.83286217646695   -0.20415124765207    4.39612809448503
O           0.53156694134851   -0.11823126260941    4.73916370616819
H          -0.98096295108218   -0.76117942075356    3.46442462226189
H          -1.27817324453623    0.79123505118911    4.28284764948624
H          -1.32981574085982   -0.72796000105628    5.21183149974311
H           1.02553413085778    0.20760507210584    3.97648890742563
29
 SCF done        -40.941550800107          0.010466434854
C          -0.62875556000163   -0.00000370000036   -0.00001528999898
O           0.68031903000113    0.00000265999982    0.00000484999987
H          -1.10196997999955   -0.10562522000012    1.03132171999875
H          -1.10202020000052    0.94600209000021   -0.42414055000054
H          -1.10200311999995   -0.84037498000097   -0.60707593999938
C           3.12205999743292   -0.57690893563517   -2.05740312457449
O           3.25937187343421    0.01320947532970   -0.78372247657637
H           3.16617639970263    0.19456049977776   -2.83658271639069
H           2.17366852708338   -1.10853432934754   -2.14365053964931
H           3.94721138646393   -1.27841737484252   -2.20195089303691
H           2.35989718388117    0.09819868282990   -0.41461356996081
C          -2.83888736942655    4.18171699587353   -1.76201644245914
O          -3.09678318892468    2.80798930562509   -1.52244675845867
H          -2.09480614854146    4.31272670401707   -2.55259863016847
H          -2.49383405105564    4.68413901644041   -0.85360670804609
H          -3.78722503414637    4.61425928214997   -2.07869734464231
H          -2.27802423607960    2.37293820544730   -1.24824623811149
C          -2.33315634634345   -3.68168315698062   -1.65222686367831
O          -1.03115673115678   -4.07763561351878   -1.27938193925376
H          -2.31046352574680   -2.90981424698991   -2.42905388200817
H          -2.89727856289652   -3.30088904396183   -0.79441108474862
H          -2.82429204227659   -4.57186952858102   -2.04115408909255
H          -0.56037090242074   -3.31651135443120   -0.91873990864173
C          -0.83493678809396   -0.20531461697199    4.38704919399076
O           0.53021308350309   -0.12314323268386    4.72508667651219
H          -0.98799476494793   -0.76451968852254    3.45819203996751
H          -1.27694852941426    0.79132462376194    4.27202404124726
H          -1.32974789036611   -0.72538575309001    5.20614649353770
H           1.02492541440101    0.19899724998673    3.96162489870294
29
 SCF done        -40.941622034851          0.010477777812
C          -0.62875556000176   -0.00000370000039   -0.00001528999890
O           0.68031903000122    0.00000265999980    0.00000484999985
H          -1.10196997999952   -0.10562522000013    1.03132171999866
H          -1.10202020000055    0.94600209000023   -0.42414055000059
H          -1.10200311999994   -0.84037498000104   -0.60707593999934
C           3.12574154660646   -0.56936296088840   -2.06991113310794
O           3.25099627747443    0.03011405758756   -0.79844332314694
H           3.16158718735389    0.19680811488790   -2.85095028591342
H           2.18447343815950   -1.11564179811206   -2.15325566307897
H           3.96043832155446   -1.26076765318612   -2.20389666787398
H           2.35019274019449    0.12163197939292   -0.43003025467098
C          -2.81965591095793    4.17314110987076   -1.76925057825684
O          -3.08413133666432    2.80211890416922   -1.53980379436668
H          -2.07080358539090    4.30243582715479   -2.55443380631131
H          -2.47663188239725    4.66546581171835   -0.85681686276825
H          -3.76167037877559    4.61314090603898   -2.08589883152051
H          -2.27596058166564    2.37045718365788   -1.22921605959020
C          -2.31936214602078   -3.66215971192312   -1.64690948245832
O          -1.02217537759161   -4.06210614361453   -1.26320882894822
H          -2.28863889902404   -2.88885191758020   -2.42208885455777
H          -2.88969501253216   -3.28165477134373   -0.79355273924872
H          -2.80868423920414   -4.55034210633352   -2.04222652215373
H          -0.55145064564584   -3.30189284212437   -0.90173793717188
C          -0.83470595419829   -0.20788546087600    4.37502017874071
O           0.53270496511695   -0.13210044653933    4.70378528438760
H          -0.99750441162657   -0.77330242960950    3.45178475330256
H          -1.27053826510656    0.79040115953980    4.25457556624537
H          -1.32645878856648   -0.71944823502075    5.20111878104047
H           1.02665507685188    0.18667952170567    3.93819226202696
29
 SCF done        -40.941682768662          0.011341365200
C          -0.62875556000189   -0.00000370000041   -0.00001528999883
O           0.68031903000130    0.00000265999979    0.00000484999984
H          -1.10196997999949   -0.10562522000013    1.03132171999856
H          -1.10202020000059    0.94600209000024   -0.42414055000062
H          -1.10200311999993   -0.84037498000110   -0.60707593999930
C           3.12878529581537   -0.56249097024458   -2.07953291241149
O           3.24779631566325    0.04546737348173   -0.81168420947282
H           3.15012046747901    0.19830416517631   -2.86431161739151
H           2.19585637507643   -1.12571983661532   -2.15632185993668
H           3.97287524784737   -1.24325337780568   -2.21049207539890
H           2.34617980826014    0.13718358616732   -0.44152591874909
C          -2.79832868766085    4.16333617713932   -1.77202972168439
O          -3.08407869822087    2.79385295354217   -1.55052064800241
H          -2.04183332153156    4.28899311312889   -2.55259601981009
H          -2.45137963074635    4.64817305670520   -0.85579080138313
H          -3.73358213492790    4.62198166743601   -2.09362710899038
H          -2.28487719311259    2.35159009326613   -1.22543383713299
C          -2.30338862944897   -3.64302217498619   -1.64152339100913
O          -1.01068757223735   -4.04982961380981   -1.24777944773870
H          -2.26282835403224   -2.86795651721359   -2.41492217528985
H          -2.87881898050398   -3.26180269655575   -0.79204098481372
H          -2.79315366999264   -4.52851969344085   -2.04311048208830
H          -0.53758789694570   -3.29149165914725   -0.88498263161736
C          -0.83289518277864   -0.21081725055994    4.36683633638648
O           0.53828027237082   -0.14258393821344    4.68526888340411
H          -1.00588534622969   -0.78222606737227    3.44822027426466
H          -1.26251697663128    0.78918026411165    4.24264037206569
H          -1.32265962936394   -0.71381821781086    5.19966074942322
H           1.02567318420930    0.17893768055212    3.91675488052906
29
 SCF done        -40.941787928077          0.011406767431
C          -0.62875556000206   -0.00000370000045   -0.00001528999873
O           0.68031903000142    0.00000265999977    0.00000484999983
H          -1.10196997999945   -0.10562522000014    1.03132171999844
H          -1.10202020000064    0.94600209000026   -0.42414055000068
H          -1.10200311999992   -0.84037498000119   -0.60707593999925
C           3.12870103244645   -0.54801044976096   -2.08235764720994
O           3.25266845427642    0.07259171470528   -0.82391244913240
H           3.12214674321176    0.20410237892022   -2.87651759326424
H           2.20852601974978   -1.13235706327739   -2.13820675911775
H           3.98255486353505   -1.21440596238485   -2.21801086387972
H           2.35278157074423    0.16760146838522   -0.44471633896016
C          -2.76694882895558    4.14657661817563   -1.77175970727077
O          -3.07012227432084    2.78188553770217   -1.55252127963821
H          -2.01034810658691    4.26763438799329   -2.55440727748627
H          -2.41253025102549    4.63135309382247   -0.85682677515562
H          -3.69670882279398    4.61907688834556   -2.09257848465076
H          -2.27799672247348    2.32969814005518   -1.22863818723221
C          -2.28768996152113   -3.62108526697317   -1.63308732298623
O          -1.00132065086467   -4.03840461739040   -1.22736362889166
H          -2.23321232823917   -2.84381423180203   -2.40345141268254
H          -2.86871331632793   -3.23832814642360   -0.78824873345807
H          -2.77918432726251   -4.50224642183578   -2.04277851133932
H          -0.52364308378803   -3.28313622057870   -0.86332459446695
C          -0.82605133769838   -0.21562667984809    4.35859357795746
O           0.54748349258238   -0.15718077135500    4.66848384925406
H          -1.00758163571756   -0.79497377194034    3.44689616314396
H          -1.24682909352019    0.78640134418953    4.22633123900798
H          -1.31586294963615   -0.70641244588756    5.19831374045459
H           1.02552441407774    0.17184451055649    3.89771852928534
29
 SCF done        -40.941906983451          0.012913742139
C          -0.62875556000237   -0.00000370000052   -0.00001528999854
O           0.68031903000162    0.00000265999975    0.00000484999980
H          -1.10196997999937   -0.10562522000016    1.03132171999821
H          -1.10202020000073    0.94600209000030   -0.42414055000077
H          -1.10200311999991   -0.84037498000135   -0.60707593999915
C           3.12066740265074   -0.53090860961675   -2.08688154528914
O           3.24147031558562    0.11422491632874   -0.84152984407447
H           3.07099379442154    0.20738465632576   -2.89839464646578
H           2.22092929856708   -1.15542296261546   -2.12180952459107
H           4.00329805329075   -1.16719017719636   -2.22770817835465
H           2.34265814570491    0.21359374557963   -0.45898489989141
C          -2.71144044911804    4.11794492816200   -1.77070970374434
O          -3.04895817809564    2.76125361835633   -1.55565899779187
H          -1.95320391522718    4.22737112692913   -2.55570772390782
H          -2.34624859989394    4.59827310616498   -0.85502296904025
H          -3.63062803536298    4.61094242213726   -2.09103898528276
H          -2.26856797559140    2.28433171719072   -1.24189104308005
C          -2.25305162416747   -3.57971211419183   -1.61993420435459
O          -0.97792351272934   -4.01266093038421   -1.19439026838379
H          -2.17590670297781   -2.79985297532933   -2.38538125550399
H          -2.84397546855717   -3.19413833731458   -0.78294941444644
H          -2.74678766967480   -4.45358272607372   -2.04194548111953
H          -0.49510884711022   -3.26270863374799   -0.82543561935445
C          -0.81648118739984   -0.22422251520100    4.34613286278665
O           0.56363220567465   -0.18037138227391    4.63553090564933
H          -1.01868226109541   -0.81855596424293    3.44632956251019
H          -1.22375850768862    0.78146089113092    4.20075550473307
H          -1.30372012456891   -0.69178388533434    5.20249012919871
H           1.02730431956423    0.15058285273847    3.85506275372518
29
 SCF done        -40.942024218594          0.012155373399
C          -0.62875556000257   -0.00000370000056   -0.00001528999843
O           0.68031903000176    0.00000265999973    0.00000484999978
H          -1.10196997999933   -0.10562522000017    1.03132171999806
H          -1.10202020000079    0.94600209000033   -0.42414055000083
H          -1.10200311999990   -0.84037498000146   -0.60707593999909
C           3.11481962205638   -0.51965578923764   -2.08768564492266
O           3.24343686120236    0.14109848092261   -0.85378176088515
H           3.03964872000416    0.20507165094543   -2.91360151437259
H           2.22751589268923   -1.15506291343223   -2.10466901362393
H           4.00571471558303   -1.13930770600441   -2.23493932538127
H           2.34674705167918    0.24180395695387   -0.46658351794864
C          -2.67900608751323    4.10359629131767   -1.77128187886673
O          -3.03510261813165    2.75275414627036   -1.55645240235688
H          -1.92067060888242    4.20260837909829   -2.55771969969510
H          -2.30712846919525    4.57857542055954   -0.85450099073303
H          -3.59223336280297    4.60557641473720   -2.09024021855761
H          -2.25989450529046    2.25841698167904   -1.25854132821207
C          -2.23303641666755   -3.55785066885559   -1.61242054765367
O          -0.96493788727831   -3.99648718055314   -1.17501621270542
H          -2.14407552428578   -2.77721463730492   -2.37466590103303
H          -2.83092950796609   -3.17111082233909   -0.78046320176921
H          -2.72624215008577   -4.42809515275071   -2.04097206551297
H          -0.48265991943682   -3.24888560016278   -0.80119274991644
C          -0.80964777377051   -0.22943543060692    4.33618461470382
O           0.57075936428717   -0.19560105998152    4.61997346819176
H          -1.02015714640256   -0.82815731673287    3.44243836511206
H          -1.21075824987937    0.77816353241424    4.18414882895818
H          -1.29735299730245   -0.68527167594568    5.19705504457069
H           1.03320492805384    0.13174928009627    3.83868318562345
29
 SCF done        -40.942175057328          0.012576604518
C          -0.62875556000286   -0.00000370000062   -0.00001528999826
O           0.68031903000194    0.00000265999970    0.00000484999975
H          -1.10196997999926   -0.10562522000019    1.03132171999785
H          -1.10202020000086    0.94600209000036   -0.42414055000092
H          -1.10200311999988   -0.84037498000160   -0.60707593999900
C           3.10561179565346   -0.50976046683832   -2.09848658189736
O           3.23402548728932    0.17106401771782   -0.87681191145005
H           2.99927730661492    0.20422631163546   -2.93256821474652
H           2.23766155291718   -1.17090649295052   -2.09713199357071
H           4.01266849775074   -1.10208754303566   -2.25346349129007
H           2.33784084957454    0.26015170592360   -0.48486771509862
C          -2.63754008707262    4.08418956545279   -1.77504502337275
O          -3.02233806513504    2.74071287443960   -1.56368591179000
H          -1.87493104912411    4.16557732319476   -2.55794429294707
H          -2.25713454377885    4.54491407976956   -0.85560382826374
H          -3.54018327017507    4.60559645328557   -2.09356883951317
H          -2.25549431263707    2.22348905588192   -1.28199999654533
C          -2.19784057512600   -3.52339540801381   -1.60442975160228
O          -0.94054331908678   -3.97415419637592   -1.14629954321301
H          -2.08950760367977   -2.74006807271256   -2.36267968613334
H          -2.80727195984139   -3.13422993642357   -0.78108623720926
H          -2.69284793704076   -4.38784773237841   -2.04344253871029
H          -0.45869564668425   -3.23102209461043   -0.76203651173572
C          -0.80471956702909   -0.23580366573634    4.32161142134175
O           0.57631635917067   -0.21232460711154    4.59491223841270
H          -1.02838258539711   -0.84177285431337    3.43725674676362
H          -1.19782089778515    0.77429951791613    4.16013990142621
H          -1.28941931113181   -0.67603564820057    5.19142151273938
H           1.04233266420596    0.09621176559940    3.80797009046544
29
 SCF done        -40.942342750044          0.011994950595
C          -0.62875556000319   -0.00000370000070   -0.00001528999807
O           0.68031903000216    0.00000265999967    0.00000484999973
H          -1.10196997999918   -0.10562522000021    1.03132171999761
H          -1.10202020000096    0.94600209000040   -0.42414055000102
H          -1.10200311999987   -0.84037498000178   -0.60707593999889
C           3.08807800065370   -0.49918489924676   -2.11029793679778
O           3.21411775262639    0.20476710422405   -0.89931686843480
H           2.94696839101259    0.19982125290644   -2.94932764145049
H           2.24304263074896   -1.18690809833151   -2.08530809852984
H           4.01013083696371   -1.06051759946291   -2.27289398657871
H           2.31857075167179    0.27542506236902   -0.50490585550542
C          -2.59062910483672    4.06258014087921   -1.78078107599644
O          -3.00753223764235    2.72660382359097   -1.57661288291978
H          -1.82329224684396    4.12558458645300   -2.55669751727029
H          -2.20338567512852    4.50212798550763   -0.85661516991301
H          -3.47968151995552    4.60595518494202   -2.09945267577509
H          -2.24948281152384    2.18719159587351   -1.31148203074880
C          -2.15761886396774   -3.48968576380549   -1.59600202849487
O          -0.91251923887591   -3.94696949446506   -1.11951245143377
H          -2.03473653620298   -2.70627324610454   -2.34967654477975
H          -2.77759760119658   -3.09832429453186   -0.78186525003754
H          -2.64958749151717   -4.34959852890213   -2.04482870660577
H          -0.43714012122995   -3.20787996879301   -0.72088251351480
C          -0.79949807101918   -0.24279053539948    4.30822864819389
O           0.58301217005569   -0.23146514505394    4.56960333270177
H          -1.04103087224773   -0.85672275033211    3.43394334089794
H          -1.18424154472741    0.76984028220487    4.13787660299825
H          -1.27965255216863   -0.66541555970741    5.18904563263370
H           1.05793279636279    0.04559646580764    3.77519872550860
29
 SCF done        -40.942467342951          0.011006639124
C          -0.62875556000319   -0.00000370000069   -0.00001528999807
O           0.68031903000217    0.00000265999967    0.00000484999973
H          -1.10196997999919   -0.10562522000021    1.03132171999762
H          -1.10202020000096    0.94600209000041   -0.42414055000102
H          -1.10200311999986   -0.84037498000178   -0.60707593999888
C           3.08558194178754   -0.49198505483003   -2.11161973623269
O           3.20909138854094    0.22089376855811   -0.90458731051107
H           2.92195896740606    0.19740117551703   -2.95228404846270
H           2.25140719866850   -1.19421672670014   -2.07086860393265
H           4.01571469219452   -1.04008713794652   -2.27610233565007
H           2.31635201423165    0.27155736538543   -0.50245054550615
C          -2.58496794969512    4.06428956963204   -1.78266492300036
O          -3.02141722937198    2.73320007327872   -1.59021608913490
H          -1.81267632376566    4.12316677826549   -2.55477653751753
H          -2.19820230955604    4.49496620643819   -0.85397609622012
H          -3.46293492318325    4.62250290736730   -2.10334237767234
H          -2.27239170623871    2.18571832372151   -1.31703412614492
C          -2.15937066794669   -3.49417760143327   -1.59757135768834
O          -0.91719369299433   -3.95461576694817   -1.11489729845251
H          -2.03149903989426   -2.71143792471690   -2.35232630130170
H          -2.78234491596909   -3.10071721991266   -0.78709300640766
H          -2.65134246489600   -4.35404099798173   -2.04772147850615
H          -0.44113145372058   -3.21646363599939   -0.71534582229852
C          -0.79790454665633   -0.24298586901567    4.31120364370521
O           0.58494715788774   -0.23372588424567    4.57333198569125
H          -1.03959579199128   -0.85818729204818    3.43797321174829
H          -1.17980758932172    0.76980446219930    4.13875557122208
H          -1.27919713976317   -0.66388073629593    5.19235660705458
H           1.05677215596391    0.03989045116774    3.77698865823111
29
 SCF done        -40.942563087746          0.010837920582
C          -0.62875556000320   -0.00000370000069   -0.00001528999808
O           0.68031903000217    0.00000265999966    0.00000484999974
H          -1.10196997999919   -0.10562522000021    1.03132171999763
H          -1.10202020000096    0.94600209000041   -0.42414055000103
H          -1.10200311999985   -0.84037498000178   -0.60707593999888
C           3.08298394907040   -0.48513014800270   -2.11295757428503
O           3.20009915871870    0.23989568252233   -0.91067195063681
H           2.89938614530101    0.19310193700163   -2.95624979263735
H           2.26099784156897   -1.20285272987939   -2.05822953200329
H           4.02203758449746   -1.01843182658670   -2.27704576661187
H           2.30724540514227    0.27868754858482   -0.50914413657177
C          -2.57746009816660    4.06401061282340   -1.78430268442191
O          -3.03185968471973    2.73749485343130   -1.60486121523227
H          -1.79875443171078    4.11916425080343   -2.55113726000164
H          -2.19123916467260    4.48412615684948   -0.85038768214004
H          -3.44418982838995    4.63783786861045   -2.10735052465843
H          -2.29229221822118    2.18380455839199   -1.31888593790705
C          -2.16153107720119   -3.49947788995046   -1.59964381576066
O          -0.92326467277028   -3.96382676145236   -1.10932420358896
H          -2.02664705345972   -2.71817622293209   -2.35555129120040
H          -2.78761528283764   -3.10271593110632   -0.79356705206241
H          -2.65371579577011   -4.35882512872463   -2.05144517010090
H          -0.44595026827770   -3.22661443142834   -0.70957040295421
C          -0.79632841798217   -0.24329701276398    4.31473508473181
O           0.58719538279288   -0.23645374112888    4.57777339198832
H          -1.03804462194390   -0.86000970200749    3.44271371778523
H          -1.17482907175216    0.76978260491308    4.13990498455953
H          -1.27938535282266   -0.66175734665384    5.19617858302146
H           1.05546455608619    0.03330112990211    3.77888951601933
29
 SCF done        -40.942725980748          0.013828164736
C          -0.62875556000322   -0.00000370000067   -0.00001528999810
O           0.68031903000220    0.00000265999966    0.00000484999976
H          -1.10196997999921   -0.10562522000021    1.03132171999767
H          -1.10202020000095    0.94600209000044   -0.42414055000103
H          -1.10200311999983   -0.84037498000179   -0.60707593999886
C           3.07373755602167   -0.46294715784272   -2.11723675653803
O           3.17222602366969    0.30478628415201   -0.93444128692243
H           2.82910642559056    0.17879599057159   -2.97281030623783
H           2.29361751781861   -1.22918179859777   -2.01976411949576
H           4.04127130169340   -0.94621446814268   -2.28171742509523
H           2.27873459448901    0.31397733374974   -0.53222587097612
C          -2.54983691001512    4.06370285191494   -1.79035655015157
O          -3.06130418945009    2.75199069836917   -1.65074960662030
H          -1.75065680492926    4.10479460858308   -2.53933049791729
H          -2.16623639728560    4.44934152893728   -0.83954275469454
H          -3.38294258749475    4.68400779716466   -2.12126858487429
H          -2.35361444891307    2.17471873115668   -1.32816193903647
C          -2.16882948341198   -3.51805408161315   -1.60749330708287
O          -0.94462108165478   -3.99450628255225   -1.09064459949351
H          -2.00985065003929   -2.74275404945903   -2.36641119783161
H          -2.80527625955420   -3.10933672220484   -0.81607745392464
H          -2.66194993510612   -4.37486479442605   -2.06413521060704
H          -0.46386749110041   -3.25970506576180   -0.69067796612615
C          -0.79169224902625   -0.24493468997545    4.32660174240741
O           0.59364242771155   -0.24701062334746    4.59189260517462
H          -1.03475122384450   -0.86589926539856    3.45832698304956
H          -1.15953019299514    0.76984692155613    4.14461283546365
H          -1.28029476821008   -0.65434516350119    5.20941123916888
H           1.05579369903114    0.01107413736206    3.78669303157404
29
 SCF done        -40.942831040874          0.013512397628
C          -0.62875556000324   -0.00000370000066   -0.00001528999812
O           0.68031903000221    0.00000265999966    0.00000484999977
H          -1.10196997999922   -0.10562522000021    1.03132171999768
H          -1.10202020000095    0.94600209000045   -0.42414055000104
H          -1.10200311999982   -0.84037498000180   -0.60707593999885
C           3.06856550475270   -0.45332271318274   -2.11780091804627
O           3.16136901232225    0.32979468019557   -0.94459034336580
H           2.80634065268367    0.17315847005136   -2.97899855552518
H           2.30329139121927   -1.23102349540084   -2.00637717587969
H           4.04273208465208   -0.92051101504344   -2.28402867467569
H           2.26770911799719    0.33612267406113   -0.54211106332072
C          -2.53680071288441    4.06264554328853   -1.79235466649306
O          -3.06738305877967    2.75750541598767   -1.66401810066905
H          -1.73262564544188    4.09615948488108   -2.53608893007780
H          -2.15404214596817    4.43652438746275   -0.83693011592154
H          -3.35876267919762    4.69640434649728   -2.12423559086455
H          -2.37162161045040    2.16972570515943   -1.33642839145130
C          -2.17166036989734   -3.52619454324746   -1.61110577763207
O          -0.95343443761485   -4.00626099403706   -1.08346709578955
H          -2.00343406262860   -2.75393868395351   -2.37085394804683
H          -2.81221987993616   -3.11236714877234   -0.82564642550889
H          -2.66500714874655   -4.38206172797341   -2.06897709816922
H          -0.47194109651050   -3.27181662684198   -0.68378586780733
C          -0.79020883812488   -0.24556197360077    4.33124776619226
O           0.59534143873289   -0.25236918769808    4.59687982523651
H          -1.03518362159781   -0.86761520611904    3.46438761712994
H          -1.15379765390783    0.77034003798839    4.14680420977988
H          -1.28061569886476   -0.65080945624414    5.21493191138234
H           1.05852448815139    0.00159618541027    3.79082652271630
29
 SCF done        -40.943152427517          0.012601676792
C          -0.62875556000327   -0.00000370000064   -0.00001528999816
O           0.68031903000226    0.00000265999965    0.00000484999980
H          -1.10196997999925   -0.10562522000021    1.03132171999774
H          -1.10202020000094    0.94600209000048   -0.42414055000105
H          -1.10200311999978   -0.84037498000182   -0.60707593999881
C           3.04942205605901   -0.42133515397923   -2.11944216447397
O           3.12876864631611    0.41324050687374   -0.98261845490553
H           2.72986573741084    0.15468642069052   -3.00075152363865
H           2.33485944662206   -1.23642266519565   -1.95825831284314
H           4.04504976349022   -0.83487601531413   -2.29551031712349
H           2.23745562067089    0.40826947315117   -0.56872439917153
C          -2.49145561965033    4.05562319978800   -1.79723060751743
O          -3.07550412076684    2.77112493559425   -1.69750828345274
H          -1.67485270796630    4.06523561467241   -2.52639684297557
H          -2.11008495842110    4.39659485120636   -0.83021173957572
H          -3.28255870854161    4.72514113280152   -2.13067800513602
H          -2.41432785073318    2.14865871787263   -1.36764459672081
C          -2.18008221718393   -3.55215029328371   -1.62297768278514
O          -0.98047149223293   -4.04040987089989   -1.06183953881015
H          -1.98468581035607   -2.79095591698979   -2.38597164211187
H          -2.83365715953753   -3.12188201125524   -0.85649216302661
H          -2.67353239360260   -4.40614559766676   -2.08277437390642
H          -0.49740955987759   -3.30562374994127   -0.66475153006189
C          -0.78611943669437   -0.24721067993340    4.34511513612529
O           0.59903608260810   -0.27203127602856    4.61085963576505
H          -1.04016603263133   -0.87094667597586    3.48215651093261
H          -1.13570197239891    0.77312217244101    4.15429822086274
H          -1.28179680290982   -0.63895780673979    5.23178278837992
H           1.07071577301998   -0.02897682724873    3.80527474569440
29
 SCF done        -40.943431306712          0.012730267426
C          -0.62875556000332   -0.00000370000061   -0.00001528999820
O           0.68031903000230    0.00000265999964    0.00000484999984
H          -1.10196997999928   -0.10562522000021    1.03132171999781
H          -1.10202020000093    0.94600209000052   -0.42414055000106
H          -1.10200311999974   -0.84037498000184   -0.60707593999877
C           3.02740854514603   -0.38464916522298   -2.12200925593098
O           3.09075262677358    0.49751770933223   -1.02393129183893
H           2.66147117731600    0.14017945503945   -3.01996521150602
H           2.36133967520207   -1.22701895977363   -1.91501095551144
H           4.03878745495620   -0.75024922389563   -2.30916305184202
H           2.20251923926276    0.48469398591426   -0.59816911787960
C          -2.43885542193814    4.04180485555025   -1.80020639600316
O          -3.07258976293608    2.77862120624386   -1.72595667709983
H          -1.61164028025205    4.02900789872301   -2.51596741065688
H          -2.05951917691756    4.35359049289287   -0.82285788736050
H          -3.20118626897239    4.74292693860229   -2.13569163781687
H          -2.44288368959647    2.12076183544926   -1.40361621440349
C          -2.18767107739655   -3.57886350061790   -1.63502606566736
O          -1.00648095328295   -4.07118172458561   -1.04001391839844
H          -1.96715789285020   -2.83082199587357   -2.40314608320580
H          -2.85410423267667   -3.13124627635822   -0.88860736739836
H          -2.68024583614261   -4.43341242833094   -2.09371402739705
H          -0.52251306573994   -3.33417218930387   -0.64811482729382
C          -0.78159775584384   -0.24781255704580    4.35816664565785
O           0.60201268234843   -0.29467296183639    4.62286961317370
H          -1.04818935429236   -0.87089107332911    3.49825973006720
H          -1.11567406912296    0.77777682069235    4.16287192327793
H          -1.28220681423730   -0.62632980569640    5.24772052844105
H           1.08457186994008   -0.05918505580979    3.82041597666972
29
 SCF done        -40.943685844046          0.014313532003
C          -0.62875556000337   -0.00000370000058   -0.00001528999825
O           0.68031903000235    0.00000265999964    0.00000484999989
H          -1.10196997999931   -0.10562522000020    1.03132171999788
H          -1.10202020000092    0.94600209000056   -0.42414055000107
H          -1.10200311999969   -0.84037498000186   -0.60707593999873
C           3.00537299303809   -0.34334803650274   -2.12809729182876
O           3.04670016687398    0.58486079695920   -1.06961587161768
H           2.59509388381902    0.12808947473920   -3.03951529441674
H           2.38973555877203   -1.21195294586545   -1.87449949001777
H           4.03162078566554   -0.66166721113188   -2.32530939662552
H           2.16313373838754    0.55100906202926   -0.62798282105190
C          -2.38159454464236    4.02120546887956   -1.80178613732682
O          -3.05701005001431    2.77934606529116   -1.74973691365793
H          -1.54521138864577    3.98834985475940   -2.50542291237366
H          -2.00579606871446    4.30858534448099   -0.81573238151546
H          -3.11734591160407    4.74902901792826   -2.13948751633797
H          -2.45278682324186    2.09274716605346   -1.44009837429688
C          -2.19447394897511   -3.60488762039376   -1.64695634678924
O          -1.03115529546267   -4.09794667620903   -1.01862744189360
H          -1.95063022776346   -2.87129371538545   -2.42146748672847
H          -2.87275821076224   -3.13968653151899   -0.92146684162824
H          -2.68528862814441   -4.46198814429722   -2.10247141819580
H          -0.54693034557880   -3.35807479261547   -0.63240483036772
C          -0.77664786995894   -0.24758428964032    4.37013196807608
O           0.60502317013171   -0.31957224564365    4.63278355949377
H          -1.05759097661531   -0.86732497648145    3.51191849001190
H          -1.09369168609913    0.78368897630900    4.17299505040220
H          -1.28229592727614   -0.61441982044720    5.26167372246088
H           1.09606836261812   -0.08718195790273    3.83412385461245
29
 SCF done        -40.943660477741          0.022491933585
C          -0.62875556000342   -0.00000370000054   -0.00001528999831
O           0.68031903000242    0.00000265999963    0.00000484999994
H          -1.10196997999935   -0.10562522000020    1.03132171999797
H          -1.10202020000090    0.94600209000061   -0.42414055000108
H          -1.10200311999964   -0.84037498000189   -0.60707593999867
C           2.97814845350927   -0.29094550715965   -2.13845027770600
O           2.98810328434717    0.66914005932100   -1.12129959105411
H           2.55504838229745    0.12690308092379   -3.05405043620759
H           2.40542067498456   -1.15779988958768   -1.85103101508077
H           4.00320557065520   -0.57980626670687   -2.34452047973653
H           2.11172863986715    0.61481032354320   -0.66139078800342
C          -2.31078284630239    3.98463734563858   -1.79970301819861
O          -3.01096212378120    2.76534032832506   -1.75936664006846
H          -1.47153210346843    3.93509926769731   -2.49530927070332
H          -1.94057491730330    4.25872261645990   -0.81005573283853
H          -3.02643375353467    4.72518693362102   -2.13797636923049
H          -2.42094862260306    2.05652273708527   -1.48675162976159
C          -2.19853539689228   -3.63071508062216   -1.65869084544640
O          -1.05192316853492   -4.11397751331785   -0.99863078529017
H          -1.93724578711774   -2.91598637957266   -2.44250209287650
H          -2.88681074292070   -3.14718190248212   -0.95621313140305
H          -2.68510589192280   -4.49548713202317   -2.10450376223303
H          -0.56986561808278   -3.36809376302518   -0.62107504878860
C          -0.77081457951121   -0.24497179106703    4.37936783537593
O           0.60696383888504   -0.35091302040179    4.63640189846241
H          -1.07277931000795   -0.85452164790585    3.51987065148987
H          -1.06766753404807    0.79361051625028    4.18681299889408
H          -1.28056427494584   -0.60261184045416    5.27178834440693
H           1.10798629278625   -0.11089325917193    3.84611976301725
29
 SCF done        -40.944298674364          0.016614692721
C          -0.62875556000346   -0.00000370000052   -0.00001528999835
O           0.68031903000246    0.00000265999962    0.00000484999997
H          -1.10196997999938   -0.10562522000020    1.03132171999803
H          -1.10202020000089    0.94600209000065   -0.42414055000109
H          -1.10200311999960   -0.84037498000190   -0.60707593999864
C           2.96241885116288   -0.25493056010466   -2.14745913459926
O           2.93944816559010    0.75220876179458   -1.16485850528396
H           2.48971169259213    0.10783945303375   -3.07658487178530
H           2.44054103943287   -1.15566648070190   -1.81279186831688
H           4.00781509856431   -0.49467745795439   -2.35522882442889
H           2.06881178643623    0.65865590922289   -0.69145277937996
C          -2.25978808249330    3.96436888528450   -1.80010607608862
O          -3.00412854134701    2.76376004179910   -1.78755206977337
H          -1.40743551865387    3.89979212257111   -2.48193878615133
H          -1.89437133415682    4.21470214056885   -0.79943505243729
H          -2.94638992836837    4.73791706881915   -2.14404261191718
H          -2.43751126798354    2.03172698797160   -1.51213251977940
C          -2.20276030174893   -3.65017446646883   -1.66827182290985
O          -1.07056121246819   -4.13312613609225   -0.97990129442232
H          -1.92204611092080   -2.94853903261397   -2.45938397488040
H          -2.90101439102402   -3.15155086842547   -0.98509934712135
H          -2.68740324496567   -4.51844211244034   -2.11035784303282
H          -0.58805025135626   -3.38523817227387   -0.60685619546307
C          -0.76590954806460   -0.24455712020919    4.38865954821910
O           0.61116586664061   -0.37214380111256    4.64335526223702
H          -1.07829717310078   -0.84954387253016    3.52935015602557
H          -1.04712053219417    0.79845990287822    4.19679557160082
H          -1.28024915841173   -0.59527380314814    5.28140231407036
H           1.11092419885870   -0.13155361875864    3.85327501373090
29
 SCF done        -40.944504890428          0.020259952146
C          -0.62875556000352   -0.00000370000048   -0.00001528999841
O           0.68031903000252    0.00000265999961    0.00000485000003
H          -1.10196997999942   -0.10562522000020    1.03132171999812
H          -1.10202020000088    0.94600209000070   -0.42414055000111
H          -1.10200311999954   -0.84037498000193   -0.60707593999858
C           2.93588099850888   -0.20286260450201   -2.16108046791533
O           2.86811040903396    0.84558195233480   -1.21844657126320
H           2.42663967651331    0.09598595966952   -3.10010002122580
H           2.46830591057292   -1.12362823816258   -1.78039363898630
H           3.99608830080786   -0.39316756072087   -2.37027510876672
H           2.00588364852862    0.71834555059399   -0.73202075373760
C          -2.18742328110877    3.92981491710952   -1.79979674408577
O          -2.97258222770986    2.75204311750340   -1.81532599156734
H          -1.32358761421294    3.84821914945815   -2.46723410832012
H          -1.82988221631867    4.15655717018593   -0.78865966725575
H          -2.84343178843127    4.73171139061069   -2.14733819037375
H          -2.42876904335619    1.99699549358770   -1.54848639019648
C          -2.20594703861246   -3.67520536880883   -1.68058425474344
O          -1.09145793486550   -4.15167613181465   -0.95625325330382
H          -1.90319907708169   -2.99312398990862   -2.48268731585497
H          -2.91649485424950   -3.15640195059158   -1.02360043839168
H          -2.68701163523447   -4.55032321599961   -2.11382530361034
H          -0.61034562017475   -3.39910350299044   -0.59069807432053
C          -0.75988782759487   -0.24234586979315    4.39914513224554
O           0.61537416001985   -0.40221298209314    4.64869244150721
H          -1.08830177396634   -0.83811945546418    3.53880672976325
H          -1.01839030825989    0.80757145647861    4.21107133880701
H          -1.27976983314530   -0.58472057327781    5.29221850866056
H           1.11614964308125   -0.15828785555932    3.86048996519362
29
 SCF done        -40.944846428745          0.019078488495
C          -0.62875556000354   -0.00000370000047   -0.00001528999842
O           0.68031903000254    0.00000265999960    0.00000485000004
H          -1.10196997999943   -0.10562522000020    1.03132171999815
H          -1.10202020000087    0.94600209000072   -0.42414055000111
H          -1.10200311999953   -0.84037498000193   -0.60707593999856
C           2.92645052892994   -0.18484865649221   -2.17780959618641
O           2.81445006330779    0.85206893850703   -1.23074660331129
H           2.41712724974610    0.09451168298030   -3.11185758756827
H           2.46968175203963   -1.10810571886691   -1.79150487991258
H           3.99684920037527   -0.35915575787483   -2.36964864630703
H           1.96273841855280    0.69252118586539   -0.74720404641633
C          -2.16176509956741    3.90489954367056   -1.79793739480396
O          -2.94318367129583    2.72635377893786   -1.82923476603781
H          -1.29169077983659    3.83165310151829   -2.46018906895573
H          -1.81310776711445    4.13143341534125   -0.78190967048761
H          -2.81007863475680    4.71082608633172   -2.14702359504113
H          -2.39447530609153    1.98842872882878   -1.53697126816230
C          -2.19802251077611   -3.67135753131165   -1.68077161358880
O          -1.08099033161090   -4.13473431738554   -0.95501493753350
H          -1.89888793103463   -2.99663379100283   -2.49007354157368
H          -2.90814882856997   -3.15047726961734   -1.03212306368672
H          -2.67632475308969   -4.55325446080382   -2.10437393849179
H          -0.60377691134362   -3.37994286746960   -0.59013339737803
C          -0.75949136087581   -0.23857782611425    4.39593897507237
O           0.61703699345624   -0.40840771335766    4.64048782842433
H          -1.08588423431248   -0.82422513345562    3.53072216713138
H          -1.00652160675048    0.81274356104049    4.21768602864508
H          -1.28098958307393   -0.58806726945912    5.28564950075987
H           1.09922138229309   -0.15717759815144    3.84409252881682
29
 SCF done        -40.945198645378          0.018814001534
C          -0.62875556000357   -0.00000370000044   -0.00001528999846
O           0.68031903000258    0.00000265999959    0.00000485000007
H          -1.10196997999946   -0.10562522000019    1.03132171999820
H          -1.10202020000086    0.94600209000076   -0.42414055000112
H          -1.10200311999949   -0.84037498000195   -0.60707593999853
C           2.90446163541830   -0.14574757480477   -2.19239480532324
O           2.76426609387901    0.92187535724589   -1.27629359321891
H           2.39673322204963    0.08122237666737   -3.14254171485552
H           2.47052581636606   -1.06287588793183   -1.78106100728706
H           3.96808012974171   -0.30858279689722   -2.37323484648968
H           1.92661697758940    0.72335821140148   -0.76663477940378
C          -2.10977908865704    3.87550800478200   -1.79791405938766
O          -2.90178124842264    2.70829000768786   -1.84015897552572
H          -1.23741356633281    3.79390575116157   -2.45488226410854
H          -1.76635589146908    4.09433430129630   -0.78032885196208
H          -2.74526675712734    4.68839899280112   -2.14405968554148
H          -2.36169177154632    1.96147233490031   -1.55127256661955
C          -2.19371247880979   -3.68148077916593   -1.68847218350193
O          -1.08501798396903   -4.13322258473683   -0.94156400524049
H          -1.88523961189121   -3.02315683529516   -2.50877210180457
H          -2.91079066156114   -3.14538457269913   -1.05804343054928
H          -2.66834327568868   -4.57138437673916   -2.10007786092054
H          -0.61114057117704   -3.37218579489677   -0.58469862032725
C          -0.75830015826670   -0.23502806136523    4.39791799986612
O           0.61770784500140   -0.42851817430097    4.63707195985182
H          -1.09727453117005   -0.81025930428269    3.52971858624923
H          -0.98868205473095    0.82174965515109    4.22876348431242
H          -1.28265127083376   -0.58256517601722    5.28668477158626
H           1.09961688843290   -0.17689167627914    3.84024197283246
29
 SCF done        -40.945548087958          0.020395430419
C          -0.62875556000363   -0.00000370000041   -0.00001528999851
O           0.68031903000264    0.00000265999957    0.00000485000012
H          -1.10196997999949   -0.10562522000019    1.03132171999829
H          -1.10202020000085    0.94600209000081   -0.42414055000114
H          -1.10200311999945   -0.84037498000197   -0.60707593999847
C           2.87042886344743   -0.09501646194830   -2.21162039581976
O           2.69971924362646    0.99238782607699   -1.32901425458725
H           2.35404810671311    0.08618259778946   -3.16273216017795
H           2.47473121559161   -1.01547172787412   -1.77227983961540
H           3.93921830208902   -0.21804587580617   -2.39955931149037
H           1.87839052138917    0.77182340115141   -0.79494600122778
C          -2.03747879676752    3.84164025887665   -1.80110909750298
O          -2.86120529717357    2.69348931531311   -1.86456953902068
H          -1.15730028081784    3.74186626368694   -2.44613141363802
H          -1.70026725171248    4.03884884234004   -0.77708050141296
H          -2.64865415700672    4.67579495224474   -2.14692571626875
H          -2.34401474462157    1.92076341226611   -1.58055795233758
C          -2.18948158493826   -3.69841639584654   -1.69843195339818
O          -1.09295893614159   -4.13720374773431   -0.92411568548042
H          -1.86743211725559   -3.05972515352012   -2.52973313903577
H          -2.91500949735671   -3.14392627197064   -1.08981505762789
H          -2.66019592784552   -4.59656686391149   -2.09657319524845
H          -0.62359902927548   -3.36837712953082   -0.57684384003764
C          -0.75688277647485   -0.22932587645358    4.40235515491712
O           0.61746429951958   -0.45113047074797    4.63559178200210
H          -1.11330290770656   -0.79425835195397    3.53258193595304
H          -0.96771551382742    0.83388664312914    4.24086116486992
H          -1.28423071044289   -0.57041752862062    5.29174440129521
H           1.10611903485389   -0.20806500265388    3.83950270209851
29
 SCF done        -40.945887772376          0.021051670929
C          -0.62875556000368   -0.00000370000037   -0.00001528999857
O           0.68031903000270    0.00000265999956    0.00000485000017
H          -1.10196997999953   -0.10562522000019    1.03132171999838
H          -1.10202020000084    0.94600209000086   -0.42414055000115
H          -1.10200311999939   -0.84037498000199   -0.60707593999842
C           2.83451671209620   -0.04693862248300   -2.23456199543259
O           2.62128043627855    1.06063228933811   -1.39006107176017
H           2.30431412818772    0.08375630354149   -3.18858989375772
H           2.48452034399925   -0.97632984534928   -1.76721149567877
H           3.91353850230081   -0.11732884657441   -2.42971027083162
H           1.82187779189416    0.82356839936050   -0.83088299508855
C          -1.96280554993011    3.80421113155091   -1.80647803864648
O          -2.79068288579903    2.66928455601463   -1.88373711190739
H          -1.08193758709821    3.69468369638611   -2.44394975969782
H          -1.63385592664284    3.98609312139706   -0.78004776721960
H          -2.56053903968876    4.64126636556481   -2.14671384946002
H          -2.28557622100478    1.88931277416090   -1.60695152693389
C          -2.18180039062929   -3.70841020395320   -1.70804148778497
O          -1.09227596542463   -4.12887063069153   -0.91875992330780
H          -1.85464208686775   -3.08573563821006   -2.54544147167446
H          -2.90983553315994   -3.14425204925085   -1.11494224747479
H          -2.64911148723660   -4.61379254570305   -2.09181182538107
H          -0.63064929784068   -3.35257070007459   -0.57752486150423
C          -0.75850537874898   -0.22281808527364    4.40256263999544
O           0.61227638554992   -0.46744317110421    4.62981463816049
H          -1.12954906324818   -0.77624595739713    3.53090063118027
H          -0.95298070055653    0.84471830041621    4.24920746072700
H          -1.28660313558767   -0.55944923643784    5.29269045912189
H           1.11030254390174   -0.24176913398556    3.83327670753587
29
 SCF done        -40.946252766361          0.019137061073
C          -0.62875556000373   -0.00000370000034   -0.00001528999862
O           0.68031903000276    0.00000265999954    0.00000485000021
H          -1.10196997999956   -0.10562522000018    1.03132171999845
H          -1.10202020000082    0.94600209000091   -0.42414055000117
H          -1.10200311999935   -0.84037498000201   -0.60707593999837
C           2.80306299766277   -0.00468725515832   -2.26034366264605
O           2.54386179964237    1.10726969624390   -1.44092121918262
H           2.27481246710261    0.08600728865234   -3.21840919201622
H           2.47932741622091   -0.92705086656027   -1.77950922428148
H           3.87776003351800   -0.04888340274791   -2.45071324316466
H           1.76584889205875    0.86192917232331   -0.86701927655658
C          -1.89736543035562    3.77161775328815   -1.81199212641460
O          -2.74402512034392    2.64618871395353   -1.92315142476483
H          -1.00370272576465    3.65824434134176   -2.43255514070969
H          -1.58166648651988    3.92675803288857   -0.77299133243850
H          -2.47435526141112    4.62779690826593   -2.15486425914097
H          -2.25643337960832    1.86087580017892   -1.63081724414215
C          -2.16835984450558   -3.71050752014812   -1.71501974937381
O          -1.08365163349910   -4.11474766201919   -0.91224979754655
H          -1.83540278398950   -3.10427117959278   -2.56141121119248
H          -2.89917709414106   -3.13737482990962   -1.13673101756262
H          -2.63427311615462   -4.62238056020009   -2.08303974589006
H          -0.62828642975395   -3.33167445414344   -0.57852683874564
C          -0.75957389502946   -0.21715486823282    4.39975457773187
O           0.60698342418677   -0.47174028153966    4.62221678785122
H          -1.13481162241621   -0.76119545039102    3.52666543758545
H          -0.94474216495031    0.85075913261815    4.25163712106778
H          -1.28639680559112   -0.55386650049389    5.29018063292441
H           1.10722684590480   -0.26556007350481    3.82135932139003
29
 SCF done        -40.946505634702          0.025628067925
C          -0.62875556000379   -0.00000370000029   -0.00001528999868
O           0.68031903000283    0.00000265999952    0.00000485000027
H          -1.10196997999960   -0.10562522000018    1.03132171999855
H          -1.10202020000081    0.94600209000098   -0.42414055000119
H          -1.10200311999929   -0.84037498000204   -0.60707593999830
C           2.76461058199494    0.05840594979124   -2.29816193785687
O           2.43586771274818    1.18588212722505   -1.51627585413902
H           2.21736152978412    0.08471392832856   -3.25866372406508
H           2.49542368247637   -0.87199167426728   -1.77826968035728
H           3.84445937084206    0.06713570330980   -2.48665637000987
H           1.68961044763356    0.87504976014637   -0.90189166176489
C          -1.80846932939285    3.72451608206146   -1.81739638092288
O          -2.68161753457891    2.61494707803534   -1.97348610823609
H          -0.89829838584334    3.60685830250696   -2.41713953241332
H          -1.51204846365190    3.85221507616378   -0.76472367810017
H          -2.35729768300581    4.60531964418994   -2.16245509844992
H          -2.21457261534856    1.82505750718423   -1.66535487455186
C          -2.15306229130498   -3.71723627182084   -1.72596400833156
O          -1.08123046301908   -4.10248939285401   -0.88990540865005
H          -1.80215877692338   -3.14052804050560   -2.59192982544113
H          -2.89369317229427   -3.12081028717187   -1.17795042237222
H          -2.61656219643889   -4.64038972685111   -2.07104863874243
H          -0.63066968789571   -3.31027607444012   -0.57079018588156
C          -0.75753785148574   -0.20990669046563    4.39863064293715
O           0.60527306135253   -0.49419787896629    4.61278386989969
H          -1.14403551081489   -0.73602781685682    3.52074669389349
H          -0.92096254241288    0.86354258385334    4.26243364901639
H          -1.28743212818595   -0.54808725405873    5.28676676936624
H           1.09928820447299   -0.29256426121372    3.80849624505719
29
 SCF done        -40.946660975885          0.027463227887
C          -0.62875556000381   -0.00000370000028   -0.00001528999870
O           0.68031903000284    0.00000265999951    0.00000485000028
H          -1.10196997999960   -0.10562522000017    1.03132171999857
H          -1.10202020000080    0.94600209000100   -0.42414055000119
H          -1.10200311999929   -0.84037498000204   -0.60707593999828
C           2.74793065780495    0.07077324794354   -2.32165506457314
O           2.39883790541455    1.17421199153219   -1.53778549544878
H           2.21305959061127    0.10027580778817   -3.27192093850319
H           2.48758776312325   -0.85842883987290   -1.80426100350980
H           3.82429959434637    0.09379806842365   -2.51408673401758
H           1.67392817728599    0.83735707319242   -0.89957355763086
C          -1.78969187683870    3.71569521536750   -1.82712748028472
O          -2.65001129644067    2.60434288642043   -1.98371389709016
H          -0.88380221661636    3.60267740347660   -2.42969788835779
H          -1.49834862661804    3.85226353877003   -0.78284087940329
H          -2.34648824123710    4.58584410106396   -2.16286440351421
H          -2.18203927988643    1.82047597514929   -1.67085224134992
C          -2.13532615226901   -3.70247551095631   -1.72732801867474
O          -1.06133490436207   -4.07934301880354   -0.88961474621467
H          -1.78551994281170   -3.13456780065684   -2.59990391573024
H          -2.87658515789092   -3.10163716713592   -1.18509287263745
H          -2.59973461040386   -4.62835210196651   -2.06240745343851
H          -0.61265049804065   -3.28416898134680   -0.57674736180838
C          -0.76095356756392   -0.20507550652196    4.38909094731372
O           0.60138694888358   -0.50081718891771    4.59913410588609
H          -1.15269393636586   -0.72018936471086    3.50654757079980
H          -0.91957312451942    0.87194308410022    4.26422093796132
H          -1.29233069183190   -0.55094895234707    5.27380956551892
H           1.08980292279850   -0.29866797039779    3.79365842714958
29
 SCF done        -40.946877295210          0.024775982372
C          -0.62875556000384   -0.00000370000025   -0.00001528999874
O           0.68031903000289    0.00000265999950    0.00000485000031
H          -1.10196997999963   -0.10562522000017    1.03132171999864
H          -1.10202020000079    0.94600209000104   -0.42414055000120
H          -1.10200311999925   -0.84037498000205   -0.60707593999824
C           2.72189562323614    0.09581709784342   -2.33519240753814
O           2.32375634821118    1.21861070559533   -1.57628200123807
H           2.20449734046966    0.08458484837717   -3.30112196390116
H           2.48606432846805   -0.83198922633863   -1.81429237567926
H           3.80042470462305    0.14411898696892   -2.50904441409510
H           1.60873229210575    0.89869771179058   -0.95083199373620
C          -1.74065858308288    3.69848911499704   -1.83611128969604
O          -2.61050559192341    2.60002652945300   -1.99897470183690
H          -0.83671180403187    3.57563435849748   -2.43694205342037
H          -1.45558238982866    3.83043742590428   -0.79499585635249
H          -2.29072474570695    4.56985970020962   -2.16343252956213
H          -2.15727925826759    1.79517795347075   -1.69936039801793
C          -2.12437377647674   -3.70476062108687   -1.73408677416972
O          -1.05049028632149   -4.07079082337016   -0.89952224411945
H          -1.77972440986147   -3.13882152313783   -2.60108461834272
H          -2.86273445634815   -3.10751231168866   -1.19519265728511
H          -2.58694852779718   -4.63165390680255   -2.06622509008056
H          -0.60700552761328   -3.27512777703925   -0.58339418610032
C          -0.75982323082336   -0.20219545600694    4.38767627280196
O           0.60127146957881   -0.52267240991661    4.59160685024245
H          -1.16831345441907   -0.70681164711146    3.50271345353086
H          -0.90447263476133    0.88070244113189    4.27274224525693
H          -1.29484844126554   -0.54559620704173    5.27171028738840
H           1.09275805139730   -0.32422148171147    3.78723569382566
29
 SCF done        -40.947321372003          0.023408461690
C          -0.62875556000388   -0.00000370000023   -0.00001528999877
O           0.68031903000292    0.00000265999949    0.00000485000034
H          -1.10196997999965   -0.10562522000017    1.03132171999869
H          -1.10202020000078    0.94600209000107   -0.42414055000121
H          -1.10200311999922   -0.84037498000207   -0.60707593999820
C           2.69249562519312    0.12691634411842   -2.35747307945064
O           2.27300568150347    1.24587201658191   -1.61590913269064
H           2.16599575731961    0.08683415950468   -3.32425500392631
H           2.48522619086333   -0.80353260555456   -1.81507801599187
H           3.77090961911325    0.20608289138964   -2.53989048559195
H           1.58037542158143    0.90081866243968   -0.96108187595389
C          -1.69869969872838    3.68219417548472   -1.84464818373910
O          -2.57837219926379    2.59114370781486   -2.03823145119658
H          -0.78101818094185    3.56017416017424   -2.42874805802237
H          -1.42818311630768    3.78803253444168   -0.78768338147872
H          -2.23317500322884    4.56832398808387   -2.17690619348837
H          -2.13705514841651    1.78347082474970   -1.73393092130434
C          -2.11295160434952   -3.70497582427069   -1.73971660307822
O          -1.04563330212419   -4.06315847769676   -0.89110807281514
H          -1.75931671299871   -3.15421277148139   -2.61581346570340
H          -2.85363905717626   -3.09455333177417   -1.21432350423504
H          -2.57580397492399   -4.63660968947528   -2.05964978417632
H          -0.60255025788859   -3.26274659885124   -0.58471881576171
C          -0.75969322190797   -0.20133372910609    4.38602286116161
O           0.59695707378498   -0.52140965985992    4.58769489907815
H          -1.16631770918927   -0.70335288023236    3.50215332492826
H          -0.90238712985396    0.87824545010209    4.26983518213961
H          -1.29442981851324   -0.54209864903664    5.27114487369994
H           1.08905863841905   -0.33373735392613    3.77970354649933
29
 SCF done        -40.947551822821          0.026442157434
C          -0.62875556000392   -0.00000370000020   -0.00001528999882
O           0.68031903000297    0.00000265999947    0.00000485000038
H          -1.10196997999967   -0.10562522000016    1.03132171999876
H          -1.10202020000077    0.94600209000112   -0.42414055000123
H          -1.10200311999918   -0.84037498000208   -0.60707593999815
C           2.65811068773784    0.15864216161203   -2.38974516654180
O           2.18943620565204    1.27127479451325   -1.66528136367195
H           2.13914387756895    0.08833418217168   -3.35756873992700
H           2.48020059352125   -0.77004332873040   -1.83826694838489
H           3.73584989259823    0.27288054513739   -2.56627820001455
H           1.52614196131988    0.89457637190249   -0.98561746144227
C          -1.65135691804344    3.66464358467176   -1.85899030014991
O          -2.53363850635388    2.58070413099955   -2.08346438895515
H          -0.72621132547125    3.54769908724794   -2.43152504789209
H          -1.39330096576045    3.75371629768548   -0.79628598552832
H          -2.17533550907215    4.56141393876087   -2.18653449002497
H          -2.10148657195530    1.77130960579881   -1.78180327855248
C          -2.08966251917034   -3.69657728180265   -1.74737420605037
O          -1.03024095699372   -4.04564300758472   -0.87800350941565
H          -1.72338015791336   -3.16870594786969   -2.63961622304765
H          -2.83486878573796   -3.06550283662004   -1.24188289819444
H          -2.55453624104251   -4.63459993025207   -2.04875511410319
H          -0.58521889296191   -3.23911623489436   -0.58804710230250
C          -0.75864510454504   -0.19911866182764    4.37981938479721
O           0.59545862449653   -0.53727495128868    4.57431233360983
H          -1.17368294120612   -0.68850822868280    3.49246079992388
H          -0.88943572380089    0.88397394047893    4.27412667196545
H          -1.29532445793590   -0.54248659915405    5.26296893542332
H           1.08303700308737   -0.34954692017259    3.76443386894715
29
 SCF done        -40.947838051197          0.030405234347
C          -0.62875556000396   -0.00000370000017   -0.00001528999886
O           0.68031903000302    0.00000265999945    0.00000485000041
H          -1.10196997999969   -0.10562522000016    1.03132171999883
H          -1.10202020000076    0.94600209000117   -0.42414055000124
H          -1.10200311999915   -0.84037498000209   -0.60707593999811
C           2.61866032128571    0.17494815729086   -2.42576439258820
O           2.10956328187604    1.26207544814443   -1.70713372570758
H           2.11430370245624    0.08807475773405   -3.39579957203740
H           2.46698953839002   -0.75217630311736   -1.86819849425118
H           3.68866687194222    0.32123353862595   -2.59696530069797
H           1.48426570611911    0.85549051893682   -0.99776914480139
C          -1.62605797354025    3.67071560382696   -1.88652615317929
O          -2.50623634987234    2.59177766211175   -2.15236951805594
H          -0.68938081673120    3.56912409704562   -2.44412002628192
H          -1.38460178087000    3.73946878158775   -0.81579908318211
H          -2.14405436985590    4.57929352644450   -2.20870535376467
H          -2.08246161320387    1.77692633962459   -1.86524810361217
C          -2.05574878494547   -3.67536017620555   -1.75239942932332
O          -0.99501664955043   -4.02264662450785   -0.89125379416766
H          -1.69099926107849   -3.15182547356609   -2.64165565681390
H          -2.79335514892934   -3.04598920604740   -1.24771904234540
H          -2.52629165283749   -4.60910673284501   -2.04992481058945
H          -0.54505416364956   -3.22010954841205   -0.60378546201326
C          -0.75663223186860   -0.20239527242139    4.37024545375549
O           0.59440757665147   -0.54856711782719    4.55798882520530
H          -1.17433843116654   -0.68383936027814    3.48147812592053
H          -0.88288054095950    0.88095325951675    4.27087054726244
H          -1.29505561961276   -0.54848089381900    5.25170112486300
H           1.07444321957605   -0.35156679551894    3.74676227829911
29
 SCF done        -40.948241248655          0.029256009406
C          -0.62875556000401   -0.00000370000013   -0.00001528999891
O           0.68031903000308    0.00000265999942    0.00000485000046
H          -1.10196997999972   -0.10562522000015    1.03132171999892
H          -1.10202020000074    0.94600209000123   -0.42414055000126
H          -1.10200311999911   -0.84037498000211   -0.60707593999804
C           2.57543383684342    0.20622861794180   -2.46016232857789
O           2.01484148972356    1.28392350582190   -1.76180649732292
H           2.08073756066875    0.08382205115755   -3.43620602559409
H           2.46386742305591   -0.72493052134353   -1.88822926349835
H           3.64246530173449    0.39709682660088   -2.62568065214329
H           1.42256246791293    0.86881887292588   -1.03377380455522
C          -1.57484682312609    3.66482412049945   -1.91200821054225
O          -2.45778006984341    2.59933833764764   -2.20127965806173
H          -0.63269745613601    3.56433027991223   -2.45961146465147
H          -1.34834996131798    3.71979191385481   -0.84003156333176
H          -2.08677160191585    4.57498296572753   -2.22499460325071
H          -2.04761941353545    1.76702688465083   -1.93407504510194
C          -2.02687707317347   -3.66587523593910   -1.76333005903279
O          -0.97354796471601   -4.00742872821577   -0.88839186542810
H          -1.65336559393819   -3.15927196395424   -2.66002825968960
H          -2.76398388285969   -3.02082962893904   -1.27292662910887
H          -2.50180943958262   -4.60211155388761   -2.04765878566104
H          -0.51956090072110   -3.20243752415986   -0.61246601765279
C          -0.75444438347380   -0.20495214885498    4.36538584934866
O           0.59278583403510   -0.56425500824958    4.54530266740838
H          -1.18039395342570   -0.67872705992369    3.47679269830989
H          -0.87116527418914    0.87895775232832    4.27040278224338
H          -1.29288837931951   -0.54811901364514    5.24787237561067
H           1.07432054520522   -0.37126770486608    3.73251972638138
29
 SCF done        -40.948516845505          0.030563992193
C          -0.62875556000407   -0.00000370000008   -0.00001528999897
O           0.68031903000314    0.00000265999939    0.00000485000051
H          -1.10196997999975   -0.10562522000014    1.03132171999902
H          -1.10202020000072    0.94600209000130   -0.42414055000128
H          -1.10200311999906   -0.84037498000212   -0.60707593999798
C           2.53246279521636    0.22847283386687   -2.50143434819083
O           1.91006343868162    1.29613044866072   -1.82293405050758
H           2.06094538642226    0.07582588070661   -3.48417914683734
H           2.45440493057247   -0.69800850833508   -1.93228978672887
H           3.59582912778161    0.46729368378708   -2.65174145978946
H           1.36005137105034    0.86643017841703   -1.06955308340622
C          -1.53323380987325    3.67107149016428   -1.94820827557856
O          -2.40893076452662    2.61596686070050   -2.26961620103244
H          -0.57994967613610    3.58043085185928   -2.48027140721197
H          -1.32901244297281    3.70685040586293   -0.87072980424200
H          -2.04101852696403    4.58167060625558   -2.25317643192333
H          -2.00691000583973    1.77483799328431   -2.01873272965511
C          -1.98684564761112   -3.64781763325494   -1.77392226054806
O          -0.93882551505848   -3.98705160793475   -0.89173087629068
H          -1.60778611674383   -3.15658178639115   -2.67633611251797
H          -2.71770470776384   -2.98737498387432   -1.29322236586607
H          -2.47035484154201   -4.58456886987560   -2.04545395095572
H          -0.47697533804116   -3.18227832730013   -0.62632564190967
C          -0.75165606040299   -0.20781631289055    4.35818713511655
O           0.59406401027561   -0.59137954740475    4.52609951025508
H          -1.19450967496261   -0.66917008833739    3.46791811979792
H          -0.85123539979684    0.88107927163292    4.27379462148299
H          -1.28874507582889   -0.54946991756211    5.24169905353257
H           1.07760354606527   -0.39483714631891    3.71406240250151
29
 SCF done        -40.948684842655          0.030774915511
C          -0.62875556000411   -0.00000370000005   -0.00001528999901
O           0.68031903000319    0.00000265999937    0.00000485000055
H          -1.10196997999977   -0.10562522000013    1.03132171999909
H          -1.10202020000071    0.94600209000136   -0.42414055000130
H          -1.10200311999903   -0.84037498000213   -0.60707593999792
C           2.49419617641919    0.23996892232767   -2.53426061585990
O           1.84431932236702    1.28739228870030   -1.86410620483271
H           2.03572956520027    0.07456217312691   -3.51923653092523
H           2.44079449828898   -0.68555519406087   -1.95722092031350
H           3.54481676057469    0.50626839019904   -2.68119656796153
H           1.32931434877073    0.86646711048934   -1.09184489626623
C          -1.51227422060397    3.68755146865127   -1.98098477361446
O          -2.38253937062401    2.63965932062015   -2.33414410879890
H          -0.55479118204302    3.60723199003442   -2.50357734521833
H          -1.31913445585140    3.70611892367054   -0.90330941265491
H          -2.01644430919850    4.60556314913812   -2.27326653660540
H          -1.98400387482976    1.79289571904813   -2.10121675658266
C          -1.95011462398072   -3.63214015611584   -1.78402340923276
O          -0.91022849925585   -3.97812057674185   -0.88944637444984
H          -1.55917254337682   -3.15544102218588   -2.69372343510943
H          -2.67774430061303   -2.95335341628766   -1.31297728304990
H          -2.44358236911658   -4.56676281318395   -2.04776401591082
H          -0.43743102656179   -3.17564524255357   -0.63330601432307
C          -0.74858044891123   -0.21520867402770    4.35377947903983
O           0.59559402533747   -0.61007106583479    4.51502922062346
H          -1.19976688942073   -0.67249915504306    3.46513500301171
H          -0.83854794161820    0.87497031462374    4.27108082724631
H          -1.28326792719081   -0.55370379955559    5.23959256384124
H           1.08135636088495   -0.40590986040852    3.70566177590915
29
 SCF done        -40.948787828027          0.034749867830
C          -0.62875556000418   -0.00000370000000   -0.00001528999908
O           0.68031903000327    0.00000265999933    0.00000485000060
H          -1.10196997999980   -0.10562522000012    1.03132171999921
H          -1.10202020000069    0.94600209000144   -0.42414055000132
H          -1.10200311999898   -0.84037498000215   -0.60707593999784
C           2.44030009859130    0.27558749299353   -2.58767702699452
O           1.73121928221658    1.30544588607625   -1.94078217043741
H           1.99053251806433    0.07417574478562   -3.57192852980471
H           2.43420485969551   -0.65207336923749   -1.98974267166137
H           3.47972013783259    0.59349499062210   -2.73174630311177
H           1.27053710751018    0.85961885374133   -1.12476282858764
C          -1.45158073311107    3.68373667201435   -2.01709353111558
O          -2.32802120128787    2.64844825990924   -2.42352254008340
H          -0.48590089470642    3.61115076158300   -2.52306769265533
H          -1.27548420577474    3.67417675606041   -0.93741213745370
H          -1.94052582507471    4.62148878443139   -2.29311611980059
H          -1.94093010829459    1.79343544943336   -2.19811250157006
C          -1.90377084750790   -3.61472840475388   -1.79580096068079
O          -0.86779603425769   -3.95677511822177   -0.90015007990925
H          -1.50941310833457   -3.14919929614036   -2.70483515259916
H          -2.62432135949009   -2.93192887434042   -1.33206336518258
H          -2.40485395657245   -4.54559519472134   -2.05359187929635
H          -0.39245616652875   -3.15871208169391   -0.64164868093821
C          -0.74661956803352   -0.21907959446175    4.34649621418868
O           0.59318722779855   -0.62859227569754    4.50026024228069
H          -1.20505232878299   -0.66767712614044    3.45883918978185
H          -0.82362787495516    0.87122585607552    4.26743416296688
H          -1.27893066410503   -0.55603148791610    5.23407813586405
H           1.07790783290860   -0.42098399212907    3.69187767781709
29
 SCF done        -40.948960150394          0.033443667938
C          -0.62875556000417   -0.00000370000000   -0.00001528999908
O           0.68031903000327    0.00000265999932    0.00000485000060
H          -1.10196997999980   -0.10562522000011    1.03132171999920
H          -1.10202020000069    0.94600209000144   -0.42414055000132
H          -1.10200311999899   -0.84037498000214   -0.60707593999784
C           2.44822387159335    0.25615708016978   -2.59021216451301
O           1.73793433935486    1.27442866921041   -1.93201283211084
H           1.99969826212951    0.06873672647208   -3.57259042801358
H           2.43222578705406   -0.66772512964435   -2.01155741094821
H           3.48940916583459    0.57688820524853   -2.73178145752459
H           1.28122545517702    0.83214304632912   -1.11931293755866
C          -1.46958869594970    3.70285806151348   -2.02904210066364
O          -2.33464957746731    2.66388761653997   -2.43317039612992
H          -0.49615030723512    3.63421518836245   -2.52863786656405
H          -1.30387604517160    3.69281274956011   -0.94687169867780
H          -1.96371220674419    4.63257849623715   -2.30953832077657
H          -1.93840613029313    1.81758976347538   -2.19923980839064
C          -1.89253410984481   -3.60476116366932   -1.79432775147632
O          -0.85294725010637   -3.95671432614675   -0.91145910893738
H          -1.50296999411969   -3.13163629013297   -2.69770639454267
H          -2.60646942620944   -2.92796241387733   -1.32078526501971
H          -2.39871892932781   -4.52985575956239   -2.05939923622890
H          -0.37390923468303   -3.16390996751584   -0.64568819209018
C          -0.74276397777942   -0.22640155361558    4.34568846987963
O           0.59671042003398   -0.61801009712562    4.50170628022669
H          -1.19174006109936   -0.68447829074862    3.46281054330677
H          -0.82988247568537    0.85729665560154    4.25681135042323
H          -1.27080070457670   -0.56153421632806    5.23654139452275
H           1.07950795231695   -0.40775099607466    3.69298220034029
29
 SCF done        -40.949018153044          0.033632379435
C          -0.62875556000420   -0.00000369999997   -0.00001528999912
O           0.68031903000331    0.00000265999930    0.00000485000063
H          -1.10196997999981   -0.10562522000011    1.03132171999926
H          -1.10202020000068    0.94600209000149   -0.42414055000133
H          -1.10200311999896   -0.84037498000215   -0.60707593999779
C           2.42108187961738    0.27192747040242   -2.61182554336385
O           1.68616717119086    1.27536078312950   -1.96030096740181
H           1.98097094977275    0.06522994253284   -3.60072423672469
H           2.42051323163759   -0.64704737625701   -2.02842317312463
H           3.45464180485554    0.61023004823162   -2.74917649803656
H           1.25170755654550    0.83687028274555   -1.13880889550989
C          -1.44434594968374    3.70383112307444   -2.04980264047191
O          -2.30252912917947    2.67026280075183   -2.46968637106085
H          -0.46380797854562    3.63927367970201   -2.53869013751723
H          -1.29452307808119    3.67733836135927   -0.95995098028737
H          -1.93520878767116    4.63170429884860   -2.32873337902953
H          -1.90739401367419    1.82103957577630   -2.24427812597006
C          -1.86518825662575   -3.59799633037961   -1.80149761668801
O          -0.83267966125752   -3.95280622666639   -0.90744236368147
H          -1.46563286329949   -3.14007063854439   -2.71501783325298
H          -2.57596925202921   -2.90125586181277   -1.33827716766361
H          -2.37913600177482   -4.52494788463052   -2.05398431526818
H          -0.34695017053661   -3.15711957140863   -0.65408350295418
C          -0.73921289472093   -0.22645116775439    4.34470918044605
O           0.60208200857123   -0.65088060966298    4.48932621560410
H          -1.21091954024464   -0.67094994987597    3.45795290155281
H          -0.80663435875117    0.86714502641267    4.26963912071248
H          -1.26893082319821   -0.56006921768526    5.23543097808830
H           1.08517827253764   -0.43272806791099    3.68304049783733
29
 SCF done        -40.949149846244          0.033271003868
C          -0.62875556000423   -0.00000369999995   -0.00001528999914
O           0.68031903000333    0.00000265999929    0.00000485000065
H          -1.10196997999982   -0.10562522000010    1.03132171999930
H          -1.10202020000067    0.94600209000152   -0.42414055000134
H          -1.10200311999894   -0.84037498000216   -0.60707593999777
C           2.40642777020351    0.27764028205451   -2.62848245718409
O           1.65187263698292    1.27416307024825   -1.98185551821691
H           1.97333404304549    0.06454044146980   -3.61560602881529
H           2.42032617633439   -0.64399843751898   -2.04295637867225
H           3.43549642264181    0.63041029951286   -2.76298234965172
H           1.23477158346514    0.83013584134055   -1.14940830544692
C          -1.42783173158137    3.70541463289042   -2.06107297454228
O          -2.28716923937156    2.67609645180935   -2.49052864803168
H          -0.45391133965928    3.63971725329600   -2.55216550472353
H          -1.27213956352047    3.67346644347994   -0.97877306198969
H          -1.91535659976170    4.64241666130188   -2.32840456098268
H          -1.89087564437673    1.82314545719485   -2.27694277726393
C          -1.84583998814834   -3.59155010345758   -1.80621052794841
O          -0.81482977117031   -3.94796619462483   -0.91117639669740
H          -1.44522186525438   -3.13583754976080   -2.71857076347174
H          -2.55428757709381   -2.89314813105088   -1.34460452469390
H          -2.36312692171990   -4.51584716755431   -2.05891390364851
H          -0.32866587899386   -3.15435915233395   -0.65480119294111
C          -0.73650921134338   -0.23089655263074    4.34347976778732
O           0.60241169468398   -0.64862014528833    4.48778200632874
H          -1.20434018726044   -0.67910489830639    3.46030122685268
H          -0.80626498153545    0.85886202398142    4.26246378802518
H          -1.26401420093584   -0.56175069214004    5.23653388596424
H           1.08518836384440   -0.43347915375762    3.68018915094854
29
 SCF done        -40.949221444764          0.033100479847
C          -0.62875556000430   -0.00000369999995   -0.00001528999915
O           0.68031903000334    0.00000265999929    0.00000485000065
H          -1.10196997999982   -0.10562522000010    1.03132171999928
H          -1.10202020000067    0.94600209000152   -0.42414055000134
H          -1.10200311999894   -0.84037498000216   -0.60707593999776
C           2.40501982705653    0.27554334824526   -2.63058823376730
O           1.64440288238917    1.26685505146926   -1.98669511671332
H           1.96931874391783    0.05276385098309   -3.61357907746238
H           2.43080935228960   -0.64181108041669   -2.03846765326362
H           3.42933109453488    0.63810294127914   -2.77250372019600
H           1.24570839690105    0.82621133345237   -1.14473768977233
C          -1.42127914135435    3.70280317043532   -2.05888605245852
O          -2.27558187079376    2.66644651846464   -2.48741398988072
H          -0.44439835089740    3.64199151300989   -2.54692105954626
H          -1.26837609022716    3.67171286253505   -0.97520045258532
H          -1.91221820334814    4.63643189196499   -2.32925932313856
H          -1.86701636612704    1.81835573553388   -2.27530058752264
C          -1.83979668444073   -3.59350186175776   -1.80753431230050
O          -0.80846531191564   -3.95354111868099   -0.91493121753253
H          -1.43953173064098   -3.13410581849102   -2.71724954825204
H          -2.54705801179435   -2.89751004493560   -1.34304322012158
H          -2.35765482052854   -4.51576344404127   -2.06446527847716
H          -0.32603874439662   -3.16010375329094   -0.65146630908506
C          -0.73232329403344   -0.23168265566811    4.34666890539625
O           0.60605080447444   -0.64912702474788    4.49155264704416
H          -1.20065577162993   -0.68287381222894    3.46554649741849
H          -0.80302678476638    0.85777407317990    4.26131644274740
H          -1.25903420767295   -0.55960498964339    5.24113584958384
H           1.08724686910879   -0.43854576991629    3.68222487723641
29
 SCF done        -40.949273918024          0.033121338600
C          -0.62875556000437   -0.00000369999996   -0.00001528999917
O           0.68031903000335    0.00000265999929    0.00000485000066
H          -1.10196997999981   -0.10562522000011    1.03132171999926
H          -1.10202020000067    0.94600209000153   -0.42414055000133
H          -1.10200311999894   -0.84037498000217   -0.60707593999775
C           2.40308909537155    0.27388189985837   -2.63104909676687
O           1.63483235010835    1.26031284412028   -1.99213446282372
H           1.97262447794552    0.04734575292478   -3.61461493815921
H           2.43243524866288   -0.64249795857543   -2.03741550108017
H           3.42547845753950    0.64214081510187   -2.77054772365253
H           1.23280389963649    0.81897296295493   -1.15387117486399
C          -1.41575901661705    3.70053050412581   -2.05656656807362
O          -2.26543982208268    2.65664268175582   -2.48305558891692
H          -0.43623281139740    3.64240886276208   -2.54146171822708
H          -1.26589806002347    3.67106424991184   -0.97154273027063
H          -1.90946807345436    4.63063994265728   -2.33127875572288
H          -1.84170933782708    1.81438661526091   -2.27431965109144
C          -1.83451332763491   -3.59515366867219   -1.80896199856611
O          -0.80225541319868   -3.95927144174777   -0.91960976413095
H          -1.43500436121447   -3.13250979681061   -2.71657698637013
H          -2.53992863176084   -2.90113787016348   -1.34106761143329
H          -2.35360674788293   -4.51524787432209   -2.06957816173465
H          -0.32448568217479   -3.16581558137175   -0.64803166140161
C          -0.72858848980077   -0.23240010006617    4.34970083571206
O           0.60935270898013   -0.64897318491891    4.49518652861606
H          -1.19756228133378   -0.68684416784687    3.47077723233632
H          -0.80057107496663    0.85675183982921    4.25976529702576
H          -1.25448931842766   -0.55709614793738    5.24572655733532
H           1.08868587410370   -0.44357860029419    3.68378570881804
29
 SCF done        -40.949345868974          0.033712885795
C          -0.62875556000456   -0.00000369999996   -0.00001528999921
O           0.68031903000337    0.00000265999928    0.00000485000068
H          -1.10196997999980   -0.10562522000011    1.03132171999921
H          -1.10202020000066    0.94600209000154   -0.42414055000131
H          -1.10200311999894   -0.84037498000219   -0.60707593999774
C           2.39838525310086    0.26986400805865   -2.63531480897854
O           1.60822879011891    1.24654474795863   -2.01056696221181
H           1.97769255228842    0.02334415059270   -3.61847915146849
H           2.44500809623138   -0.64099579320242   -2.03312923229843
H           3.41486961426714    0.65562764292381   -2.77452369785649
H           1.21581841728829    0.80902918945940   -1.16681156080616
C          -1.39959160367494    3.69430800753301   -2.04967606924393
O          -2.23294163453793    2.63283906387459   -2.47550319049653
H          -0.41542847343336    3.64185176426546   -2.52582691478752
H          -1.25967361820256    3.67169579726650   -0.96276995282089
H          -1.90225913812957    4.61536429069949   -2.33587248095865
H          -1.77751946765681    1.80344873724115   -2.27647214654861
C          -1.82071609570356   -3.59883528043315   -1.81327754123106
O          -0.78616924094729   -3.97376426492154   -0.93108067911286
H          -1.42270641494675   -3.12773671041732   -2.71719544977598
H          -2.52334242509448   -2.90898623271534   -1.33622966104439
H          -2.34217202281021   -4.51514537619273   -2.08254346388309
H          -0.31740012555136   -3.18113366952234   -0.64134441020736
C          -0.71924513875848   -0.23500360509686    4.35739791148993
O           0.61866712169354   -0.64882637876917    4.50421845903000
H          -1.19055012573753   -0.69807272571655    3.48404114567889
H          -0.79284916263321    0.85342545989682    4.25643374786724
H          -1.24346758238934   -0.55041512771848    5.25785252266398
H           1.09458820954114   -0.45546598845324    3.68793412115027
29
 SCF done        -40.949410384266          0.034053094113
C          -0.62875556000473   -0.00000369999996   -0.00001528999924
O           0.68031903000338    0.00000265999928    0.00000485000070
H          -1.10196997999979   -0.10562522000011    1.03132171999916
H          -1.10202020000066    0.94600209000155   -0.42414055000130
H          -1.10200311999894   -0.84037498000220   -0.60707593999772
C           2.39515962749284    0.26652972947838   -2.64028757684274
O           1.58629260288105    1.23638036816313   -2.02795348872103
H           1.98181400800928    0.00303016868406   -3.62289205466307
H           2.45492178458227   -0.63824497981827   -2.02948002814549
H           3.40632582862035    0.66736403105333   -2.77968479748731
H           1.20480608926866    0.80257146167507   -1.17623585140174
C          -1.38487079151872    3.68877534713460   -2.04475101670865
O          -2.20295502678012    2.61626349092167   -2.47477922916917
H          -0.39691580808485    3.64318890908773   -2.51207070432779
H          -1.25582475179499    3.67220784153879   -0.95674912594521
H          -1.89530358514280    4.60307681877262   -2.33942002787043
H          -1.73270470018768    1.79421938879734   -2.28184629624395
C          -1.80975533458798   -3.60166036553136   -1.81698880850255
O          -0.77390481658376   -3.98335913318356   -0.93885709898938
H          -1.41254600062588   -3.12451081767547   -2.71859715592358
H          -2.51119747356120   -2.91417710644581   -1.33409726187721
H          -2.33241486753499   -4.51593418445636   -2.09175518646221
H          -0.30850230264898   -3.19224476318865   -0.64000110586195
C          -0.71196918893635   -0.23732133745526    4.36314764169882
O           0.62640384389249   -0.64948531183084    4.51058487715232
H          -1.18505426781624   -0.70692782321772    3.49405924366826
H          -0.78587172118230    0.85044136731209    4.25430796114197
H          -1.23475351324017   -0.54584870103342    5.26697236768869
H           1.10074395700292   -0.46332776410536    3.69153236426562
29
 SCF done        -40.949560487823          0.035528737181
C          -0.62875556000524   -0.00000369999998   -0.00001528999935
O           0.68031903000343    0.00000265999928    0.00000485000075
H          -1.10196997999975   -0.10562522000013    1.03132171999903
H          -1.10202020000065    0.94600209000158   -0.42414055000125
H          -1.10200311999893   -0.84037498000225   -0.60707593999768
C           2.38423812055558    0.25704669516118   -2.65524890846355
O           1.52150293468237    1.20631196653782   -2.07758752375243
H           1.99357482040698   -0.05163431037673   -3.63650231016739
H           2.47892002306870   -0.62966465664015   -2.02065993257359
H           3.37944757863877    0.70076649468424   -2.79341353533558
H           1.17130407252127    0.78259088108753   -1.20322430930469
C          -1.34165739746789    3.67257280730322   -2.03289641715761
O          -2.11378605461693    2.57175928472359   -2.48055135356770
H          -0.34108995439836    3.65136086476878   -2.47207863541508
H          -1.24585806223666    3.66918911151361   -0.94168330319419
H          -1.87399737126496    4.56861754263348   -2.34883642679431
H          -1.60880930416847    1.76746220066832   -2.30403362716177
C          -1.77866284810393   -3.60967177356159   -1.82803939107380
O          -0.74014890526344   -4.00728137910596   -0.95926002074094
H          -1.38323474656974   -3.11752639121643   -2.72359203469974
H          -2.47782938013341   -2.92822920509153   -1.33140248015681
H          -2.30369535608949   -4.51901945608275   -2.11627806849350
H          -0.27949190031373   -3.22093154342394   -0.64216209420406
C          -0.69094806229042   -0.24421998206631    4.37888597302706
O           0.64885270406940   -0.65260879358302    4.52748050951074
H          -1.16871345020213   -0.73115913640485    3.52143261765231
H          -0.76521390999806    0.84146775719100    4.24923322109132
H          -1.20918433004527   -0.53460532286408    5.29176605356316
H           1.11975856929543   -0.48262314350325    3.70246140604553
29
 SCF done        -40.949680410849          0.036806250587
C          -0.62875556000568   -0.00000369999999   -0.00001528999944
O           0.68031903000348    0.00000265999927    0.00000485000080
H          -1.10196997999972   -0.10562522000014    1.03132171999891
H          -1.10202020000065    0.94600209000161   -0.42414055000121
H          -1.10200311999892   -0.84037498000229   -0.60707593999765
C           2.37393930660742    0.24941244346424   -2.66848287090815
O           1.47722643055894    1.18137916149144   -2.11038211320808
H           1.99903028943736   -0.08451539216864   -3.64776561887280
H           2.48992495699472   -0.62410856378171   -2.01978359826374
H           3.35657376636158    0.72145024696087   -2.80616473068019
H           1.14867532698097    0.76442209378227   -1.22106386605618
C          -1.30559308631806    3.65930206371592   -2.02608150761353
O          -2.03828839533682    2.53963379147737   -2.49353022685882
H          -0.29479347253909    3.66223338925506   -2.44104494051934
H          -1.23798407172958    3.66009092588592   -0.93285490548242
H          -1.85436120244922    4.54165119588968   -2.35506149196119
H          -1.51004937587007    1.74807129717219   -2.33021085450236
C          -1.75201358397290   -3.61670327978236   -1.83718600689221
O          -0.71192946342387   -4.02353200591958   -0.97419984695335
H          -1.35797770437747   -3.11389664705837   -2.72816715753141
H          -2.45100420158010   -2.94044782453949   -1.33179305923926
H          -2.27713020151246   -4.52330585788088   -2.13463553432049
H          -0.25207132960022   -3.24081032798118   -0.64833590868692
C          -0.67276647355736   -0.25004653137127    4.39093341478519
O           0.66823845453353   -0.65603150229784    4.53983071043675
H          -1.15391340585854   -0.74925773276972    3.54223495172854
H          -0.74715936856855    0.83372810379049    4.24646901465764
H          -1.18715921216951   -0.52745746474300    5.31019299275062
H           1.13717807718332   -0.49482889145005    3.71177731935708
29
 SCF done        -40.949918530026          0.037955548147
C          -0.62875556000627   -0.00000370000000   -0.00001528999956
O           0.68031903000354    0.00000265999926    0.00000485000086
H          -1.10196997999969   -0.10562522000015    1.03132171999875
H          -1.10202020000064    0.94600209000164   -0.42414055000115
H          -1.10200311999891   -0.84037498000234   -0.60707593999760
C           2.35856147902235    0.24103910977952   -2.68531745172654
O           1.43888120827161    1.15306867969486   -2.13568821322702
H           1.99629080894640   -0.10494567243205   -3.66103611759323
H           2.48965092234412   -0.62011684252588   -2.02855965712854
H           3.32758561876462    0.73512584742993   -2.82426745375132
H           1.12964073121225    0.74250946772550   -1.23363471479400
C          -1.26110648634504    3.64353202212492   -2.02331525998541
O          -1.94433777045602    2.50972814667486   -2.52301034176591
H          -0.23933639507919    3.68251088254103   -2.40833538751531
H          -1.22728947603038    3.63714029167116   -0.92914811431097
H          -1.82683712940148    4.51222635606923   -2.35921679394110
H          -1.39763549954085    1.73043975264109   -2.37482912168752
C          -1.71819846038951   -3.62592397455428   -1.84826694026425
O          -0.67742711037106   -4.03643147812070   -0.98843081157135
H          -1.32567511653719   -3.11341328737519   -2.73459001623500
H          -2.42022824774910   -2.95618287800807   -1.33726481170253
H          -2.23991092652033   -4.53177607398757   -2.15335688920042
H          -0.21348955255227   -3.25713896337905   -0.66300952163866
C          -0.64949571207372   -0.25715453094496    4.40368652141839
O           0.69291486275684   -0.66177522144049    4.55179872338134
H          -1.13382422697723   -0.76732462274863    3.56382932184048
H          -0.72350926831783    0.82405339828812    4.24580963153710
H          -1.15926074566551   -0.52263873822092    5.32860787327683
H           1.16109930638553   -0.50314130279176    3.72329712237860
29
 SCF done        -40.950353165388          0.040551195070
C          -0.62875556000725   -0.00000370000003   -0.00001528999976
O           0.68031903000364    0.00000265999925    0.00000485000097
H          -1.10196997999962   -0.10562522000018    1.03132171999849
H          -1.10202020000063    0.94600209000170   -0.42414055000106
H          -1.10200311999890   -0.84037498000242   -0.60707593999752
C           2.33138622387001    0.22884446576430   -2.70945879687470
O           1.36735845331936    1.10555046117237   -2.17671315191209
H           1.98951438925599   -0.14458946177955   -3.68008660093492
H           2.49774987940070   -0.61397169218554   -2.03798977293049
H           3.27714871597252    0.76623307455167   -2.85113600456061
H           1.09302139346873    0.70657518616394   -1.25325991848417
C          -1.19125550339958    3.62099226853473   -2.02249469711232
O          -1.79312407386099    2.46369159217421   -2.57465334612182
H          -0.15296016771964    3.72416128076361   -2.36141806911674
H          -1.20543186001511    3.59292007301295   -0.92689971306405
H          -1.78561763850695    4.46840847361776   -2.36334211827494
H          -1.20320068393090    1.70767914225834   -2.45310145672828
C          -1.66466045019241   -3.64029038220363   -1.86647699459134
O          -0.62272271062853   -4.05302168086352   -1.01074033773534
H          -1.27542875273835   -3.11378111351729   -2.74526559457543
H          -2.37226494098356   -2.98202827560433   -1.34869073674574
H          -2.17938509561153   -4.54561052189137   -2.18300484357556
H          -0.15427776819468   -3.27628061056212   -0.68692052836158
C          -0.61009802681693   -0.26871992221966    4.42277343681362
O           0.73370195364402   -0.67169002389043    4.56933283322189
H          -1.09897003766124   -0.79475675997828    3.59601997340573
H          -0.68457774594940    0.80869967259715    4.24486489496339
H          -1.11231748679593   -0.51728342910248    5.35601331615365
H           1.19979701924290   -0.51553567666680    3.73981781763393
29
 SCF done        -40.950804971586          0.046266119833
C          -0.62875556000842   -0.00000370000006   -0.00001529000001
O           0.68031903000376    0.00000265999924    0.00000485000110
H          -1.10196997999954   -0.10562522000021    1.03132171999817
H          -1.10202020000061    0.94600209000177   -0.42414055000095
H          -1.10200311999888   -0.84037498000253   -0.60707593999742
C           2.29597513481060    0.21788293086277   -2.73339192935026
O           1.29257209634766    1.05163572225812   -2.20666833381943
H           1.97034078345575   -0.17491109138246   -3.69773038988549
H           2.50269564780046   -0.60971162086884   -2.05320416398163
H           3.21529001717361    0.80037202417664   -2.88053369686538
H           1.05531206717176    0.66539009483216   -1.26327308759923
C          -1.11524890167815    3.60102129916013   -2.03320353658089
O          -1.62177042310212    2.42866895727052   -2.65534854333243
H          -0.06129375364827    3.79224148669410   -2.32176441061207
H          -1.17488467429349    3.52164719587653   -0.93799985752574
H          -1.73901087128527    4.42964185081367   -2.36110113985081
H          -0.98259239110062    1.69736968507091   -2.56463882035484
C          -1.60484659479431   -3.65612076110919   -1.88609957861802
O          -0.56346865356912   -4.05665207012748   -1.02813338748025
H          -1.21993779071624   -3.12077763520857   -2.75784108230376
H          -2.32384324280313   -3.01167257916933   -1.37060763071629
H          -2.10538812060976   -4.56517535269294   -2.20912076269436
H          -0.08383024056444   -3.27828265881945   -0.72403666696388
C          -0.56234344929924   -0.28208097641347    4.43891505724711
O           0.78188214649937   -0.68656168523951    4.58169494919511
H          -1.05440775045481   -0.81813999960737    3.62292239132649
H          -0.63737325106562    0.79121945173319    4.24699689375532
H          -1.05599516410607   -0.51978492134948    5.37768791120140
H           1.24717297381640   -0.51942754326260    3.75544323113426
29
 SCF done        -40.950016774006          0.052006917201
C          -0.62875556000845   -0.00000370000006   -0.00001529000001
O           0.68031903000376    0.00000265999924    0.00000485000110
H          -1.10196997999954   -0.10562522000021    1.03132171999816
H          -1.10202020000061    0.94600209000177   -0.42414055000095
H          -1.10200311999889   -0.84037498000253   -0.60707593999742
C           2.28884862887973    0.22810036341757   -2.72057370760340
O           1.31910283982654    1.05765010479784   -2.15557225688815
H           1.94365047631411   -0.12626925615352   -3.68609659125745
H           2.48998756850830   -0.61901320569263   -2.06611804759949
H           3.21175311978788    0.79432939787704   -2.86886888596108
H           1.07264696306327    0.66867373535549   -1.22598319350498
C          -1.13483505976041    3.62156060801791   -2.07128178354849
O          -1.65945471750838    2.49514608181145   -2.70717850193450
H          -0.09303188624188    3.83153203481352   -2.37425828070358
H          -1.15634300326427    3.47589007156135   -0.98195799685171
H          -1.73775493069737    4.47216004443052   -2.34989935338510
H          -1.04331716885567    1.74722457703529   -2.60194308892794
C          -1.61644374639207   -3.65242286062769   -1.88112123818766
O          -0.58154834932618   -4.00841257882459   -1.00119165423369
H          -1.23277462918123   -3.13893634615884   -2.75787557417880
H          -2.35079748425082   -3.00973064611849   -1.39651060114087
H          -2.09818635578330   -4.57482295951479   -2.18407308196932
H          -0.08132866640568   -3.21696111006844   -0.75372906705265
C          -0.56175446349548   -0.28193357155368    4.41930080326449
O           0.77882969573480   -0.69718953794418    4.55676768376460
H          -1.04747611825799   -0.79386834940144    3.58967218367782
H          -0.63615383240051    0.79279209628493    4.25414025694841
H          -1.05579610950087   -0.54575317634975    5.34664950311204
H           1.24959749009807   -0.48745037584480    3.74441691807201
29
 SCF done        -40.951182049905          0.045663883211
C          -0.62875556000874   -0.00000370000007   -0.00001529000007
O           0.68031903000379    0.00000265999924    0.00000485000113
H          -1.10196997999952   -0.10562522000021    1.03132171999809
H          -1.10202020000061    0.94600209000179   -0.42414055000092
H          -1.10200311999888   -0.84037498000256   -0.60707593999740
C           2.28356860740130    0.22326924380639   -2.73715602244194
O           1.26567318981357    1.03906876608451   -2.20819452016990
H           1.96499320585707   -0.16883712993140   -3.70475127842555
H           2.50189816149918   -0.60727972507726   -2.06299434311883
H           3.19632399510219    0.81871992793210   -2.87634763550956
H           1.04573947855796    0.65556268275932   -1.25807795380941
C          -1.09860056275014    3.60836989041871   -2.05896812094601
O          -1.59749391289216    2.45902472836853   -2.70665592723692
H          -0.04667726986255    3.81072483769276   -2.33781970647861
H          -1.15262168562360    3.49891252512533   -0.96571560893092
H          -1.72020494857649    4.44216446606827   -2.37132968781689
H          -0.97799010279373    1.72219538223225   -2.58936397417103
C          -1.59495973211676   -3.65748660743400   -1.89114454195091
O          -0.55513734384541   -4.03024872877565   -1.02136710767869
H          -1.21364740328994   -3.12615228959269   -2.76416506195566
H          -2.32862893304331   -3.02154128262366   -1.38909303939861
H          -2.07776445329167   -4.57732539734178   -2.20777883660710
H          -0.06690809666850   -3.24365808782426   -0.74945379565971
C          -0.55108665020461   -0.28749876748137    4.43182852585483
O           0.79203712920906   -0.69630698622904    4.57107314627915
H          -1.04258157378369   -0.81687797792101    3.61194050970760
H          -0.62546368834680    0.78679576934028    4.24760166973428
H          -1.04259721007383   -0.53333057037333    5.36907314507867
H           1.25950881790909   -0.50622035131145    3.75170114655410
29
 SCF done        -40.951701382537          0.049133797387
C          -0.62875556000968   -0.00000370000009   -0.00001529000027
O           0.68031903000389    0.00000265999923    0.00000485000123
H          -1.10196997999946   -0.10562522000024    1.03132171999783
H          -1.10202020000059    0.94600209000185   -0.42414055000084
H          -1.10200311999887   -0.84037498000264   -0.60707593999732
C           2.25484556351367    0.21527492409667   -2.76296643825905
O           1.19139700900601    0.99476708815194   -2.25491291277379
H           1.96701457848426   -0.19913346534497   -3.73262547915821
H           2.49776426181668   -0.59912747691329   -2.07718281162592
H           3.14675990824234    0.84792676980019   -2.89164220653169
H           1.00576697545092    0.62208673222718   -1.28370421276034
C          -1.02801874175268    3.59233314384868   -2.06887939195372
O          -1.46379626404299    2.42412373903208   -2.74431351916051
H           0.02599600840121    3.83205835906532   -2.32049969362214
H          -1.10455720114838    3.47713138692000   -0.97759875601143
H          -1.68211592780530    4.40537027529366   -2.38905602368454
H          -0.80696406426165    1.70575756684651   -2.63661480944408
C          -1.54311641018373   -3.66999426637900   -1.91159649975965
O          -0.49858787002907   -4.03854411989015   -1.04466487320587
H          -1.16970496796075   -3.11667119346528   -2.77740773924016
H          -2.29009926153195   -3.05352693078505   -1.39955844150668
H          -2.00914615696198   -4.59511790956369   -2.24353409606403
H          -0.01422585532855   -3.24977826543612   -0.77310520767484
C          -0.51654422531096   -0.30061634417449    4.44591242681566
O           0.82855841511908   -0.70593956383397    4.58323013778681
H          -1.01424631606572   -0.84676964140455    3.63788943076863
H          -0.59180145578837    0.77169164981937    4.24223661559618
H          -1.00136328880593   -0.52951340972250    5.39309191680329
H           1.29348691260774   -0.51839465100063    3.76110343658853
29
 SCF done        -40.952127183565          0.048430125398
C          -0.62875556001014   -0.00000370000010   -0.00001529000036
O           0.68031903000393    0.00000265999922    0.00000485000128
H          -1.10196997999943   -0.10562522000025    1.03132171999771
H          -1.10202020000059    0.94600209000188   -0.42414055000079
H          -1.10200311999886   -0.84037498000268   -0.60707593999728
C           2.23734090443283    0.21618555491489   -2.77706051559504
O           1.17468763241199    0.98359532472943   -2.26851529603898
H           1.96234288250738   -0.18978346077441   -3.75330196584662
H           2.47544648156934   -0.59844585781827   -2.09564472238605
H           3.12487403070771    0.84764275530545   -2.89583545915978
H           0.99094447001905    0.61363276947677   -1.29596565168346
C          -0.98996374248845    3.58831080437810   -2.08539262189636
O          -1.40644810135599    2.41289186653128   -2.76440518242627
H           0.05408150317373    3.83019989006950   -2.33736516041041
H          -1.06457342984068    3.48355013671737   -0.99611883956161
H          -1.66415752563864    4.39106475574409   -2.40796110953073
H          -0.73974988525484    1.70216210199929   -2.63558141906875
C          -1.51647921119972   -3.67487964265147   -1.92401314667138
O          -0.46331569188898   -4.03294368961385   -1.05836455227240
H          -1.15375297151977   -3.10219065286615   -2.78750643059568
H          -2.27848616372210   -3.07752883977507   -1.40291987036846
H          -1.96253433250815   -4.60941994941009   -2.26685539055349
H           0.00008785446740   -3.23582160150174   -0.77683688796075
C          -0.50106598598949   -0.30865116321810    4.44665408397588
O           0.84604628005766   -0.70841232383241    4.58118462360015
H          -1.00341951645882   -0.85919134960487    3.64125889500075
H          -0.57896695458217    0.76434246511788    4.23990248469695
H          -0.98557866526801   -0.53268864902265    5.39716980459583
H           1.30833995983406   -0.52412902434633    3.75467502883542
29
 SCF done        -40.952876646805          0.047483011786
C          -0.62875556001104   -0.00000370000013   -0.00001529000055
O           0.68031903000402    0.00000265999921    0.00000485000138
H          -1.10196997999937   -0.10562522000027    1.03132171999747
H          -1.10202020000058    0.94600209000193   -0.42414055000071
H          -1.10200311999885   -0.84037498000276   -0.60707593999721
C           2.20942820082203    0.22012429955907   -2.79709221705871
O           1.11810627487381    0.94862336473563   -2.28941837319723
H           1.95041426473437   -0.19115918568784   -3.77708926358102
H           2.47762438115134   -0.59462918039435   -2.12004037041815
H           3.07779879058603    0.88651310765342   -2.91092673269997
H           0.96143018040832    0.58778248962293   -1.30461515253318
C          -0.91865979903304    3.57627600243472   -2.11861320446606
O          -1.30600462064338    2.41651476658123   -2.82734546930396
H           0.11767168365946    3.84745432060741   -2.35704524762713
H          -1.00404044796716    3.44449257928796   -1.03095848784470
H          -1.60078156881629    4.37287350268500   -2.42654338202931
H          -0.64760395829312    1.71238360244513   -2.66470675304775
C          -1.46951745655972   -3.68467466871663   -1.94338270930430
O          -0.41047321288736   -4.01487741438611   -1.07136516064347
H          -1.11835873317455   -3.10221864385491   -2.80420185951491
H          -2.25024285366122   -3.10808499805663   -1.42632388762816
H          -1.88881658166338   -4.63085061130774   -2.28958505568458
H           0.03712811362643   -3.20479448444908   -0.79816075121594
C          -0.46730797566932   -0.32148010228227    4.44743308428714
O           0.88040981423003   -0.71923841642584    4.57564930535159
H          -0.97246593381076   -0.86954245090968    3.64311310656319
H          -0.54880372796058    0.75098246973107    4.24387048524811
H          -0.94959265165858   -0.54737496776866    5.39754334685052
H           1.34053741495893   -0.52492470053587    3.74936478725708
29
 SCF done        -40.953410339853          0.047661911666
C          -0.62875556001169   -0.00000370000014   -0.00001529000069
O           0.68031903000409    0.00000265999921    0.00000485000145
H          -1.10196997999933   -0.10562522000029    1.03132171999729
H          -1.10202020000057    0.94600209000197   -0.42414055000065
H          -1.10200311999884   -0.84037498000282   -0.60707593999716
C           2.19946577100625    0.23348571649721   -2.80771812187453
O           1.11940479585122    0.93759109091129   -2.27054701883297
H           1.92811793613021   -0.15994597242641   -3.78994099445976
H           2.48327583005192   -0.59719099731081   -2.15477229926242
H           3.06000819928279    0.90287672151752   -2.92785820800177
H           0.96990621676032    0.57854545365380   -1.28861919746226
C          -0.87569349699961    3.57373654236241   -2.15433268575667
O          -1.25575561727380    2.43141701503148   -2.87157375337089
H           0.14060849851929    3.87673125714227   -2.40898800850924
H          -0.93412792684230    3.40080923211947   -1.07357643142162
H          -1.56792301661287    4.36967207841418   -2.42517309160076
H          -0.59337395120834    1.73412500275126   -2.69955482127460
C          -1.43794639489020   -3.68841202430507   -1.95573681906845
O          -0.37367375012878   -3.98650438111528   -1.07574620391039
H          -1.09630565441619   -3.11286381400900   -2.81938305069831
H          -2.22711674630588   -3.12243961522614   -1.44971982670615
H          -1.83805459368187   -4.64303991497457   -2.29144451770438
H           0.04245256941878   -3.15933765648223   -0.79769742097542
C          -0.44136130013092   -0.32858132492665    4.43742318347217
O           0.90656838982490   -0.72137637114537    4.55818622976330
H          -0.94517335908231   -0.86486274792521    3.62679618616459
H          -0.52976419069443    0.74529159332245    4.25021305734484
H          -0.92357647126242   -0.56936963047279    5.38190255620892
H           1.36121994405905   -0.52519449853963    3.72872285345790
29
 SCF done        -40.953687341087          0.049367828825
C          -0.62875556001276   -0.00000370000017   -0.00001529000091
O           0.68031903000420    0.00000265999920    0.00000485000157
H          -1.10196997999926   -0.10562522000032    1.03132171999700
H          -1.10202020000055    0.94600209000203   -0.42414055000055
H          -1.10200311999883   -0.84037498000291   -0.60707593999707
C           2.17749509607755    0.23689355658200   -2.83236995468100
O           1.07852789565323    0.90204838801394   -2.28250479870845
H           1.91416269571467   -0.15533862165604   -3.81681326505079
H           2.48577803421247   -0.59367856826507   -2.19173132465569
H           3.02064554398670    0.92769863271384   -2.94880234405597
H           0.95580520631471    0.55044542502838   -1.28937418930200
C          -0.80390750869254    3.55930034271540   -2.17923232244565
O          -1.12235054605071    2.41021069609192   -2.93600998114272
H           0.21076092575874    3.92372076514952   -2.41147099472154
H          -0.87048954227518    3.34998253690502   -1.10261692227274
H          -1.52774745401625    4.33594075045860   -2.43650942219934
H          -0.43075909933022    1.73575670428927   -2.76928625940294
C          -1.38350484964435   -3.69756294871123   -1.97576658256102
O          -0.31354665164357   -3.97529517801663   -1.09630300638170
H          -1.05188789707742   -3.10958868819547   -2.83450519537922
H          -2.18626089156619   -3.15326424030196   -1.46716705833106
H          -1.76025699760729   -4.66035095061723   -2.31621415545106
H           0.07867404015666   -3.13799659836615   -0.80872088825426
C          -0.39838640525617   -0.33926780978427    4.43967546929299
O           0.95111061324420   -0.72645649850215    4.55365960126408
H          -0.90390499685685   -0.87915328209321    3.63314727289072
H          -0.49271065465818    0.73372494741988    4.25055111149080
H          -0.87311898255603   -0.58107416833410    5.38743327256111
H           1.39860304716876   -0.53430435460533    3.71982421075731
29
 SCF done        -40.953990764954          0.048478761461
C          -0.62875556001286   -0.00000370000018   -0.00001529000093
O           0.68031903000421    0.00000265999920    0.00000485000158
H          -1.10196997999925   -0.10562522000032    1.03132171999698
H          -1.10202020000055    0.94600209000204   -0.42414055000054
H          -1.10200311999883   -0.84037498000292   -0.60707593999707
C           2.19724929430517    0.23982620058745   -2.84192744868886
O           1.09256557823433    0.89818460882815   -2.28574908624111
H           1.93014380212233   -0.14934670432228   -3.82995243304413
H           2.51188410807617   -0.59424444202815   -2.20846936983195
H           3.03891196516254    0.93820593197456   -2.95322114837104
H           0.97245094398192    0.54461784079902   -1.29153125801326
C          -0.79894480212067    3.56272962951297   -2.18537016753062
O          -1.13226416703142    2.41887770141596   -2.93078697302170
H           0.20802104878654    3.91523604559996   -2.42796291267292
H          -0.84657225799464    3.35976206033767   -1.11112486109703
H          -1.52478668634605    4.33527826705091   -2.44301897795238
H          -0.43519266839690    1.74531743260495   -2.78183851670065
C          -1.37650981629075   -3.69366801625158   -1.97816249969142
O          -0.30384792566076   -3.96951046731129   -1.10302347150902
H          -1.04804550534388   -3.09987991619973   -2.83675431469453
H          -2.18108043006326   -3.15658310493449   -1.46377174428854
H          -1.74713471078264   -4.65847524255540   -2.32036120813207
H           0.06676366299858   -3.13099526085396   -0.79216206872551
C          -0.39226370712831   -0.33933872849991    4.43330790592123
O           0.95876652661171   -0.72127991613058    4.54453270518242
H          -0.89720909859470   -0.87851620524020    3.62486258719650
H          -0.49050264047235    0.73521094058640    4.24861757542982
H          -0.86462031386298   -0.58714421917235    5.38195734700274
H           1.40050834282194   -0.54303637256150    3.70507698674479
29
 SCF done        -40.954143107185          0.047318637261
C          -0.62875556001306   -0.00000370000018   -0.00001529000097
O           0.68031903000423    0.00000265999919    0.00000485000160
H          -1.10196997999924   -0.10562522000033    1.03132171999692
H          -1.10202020000055    0.94600209000205   -0.42414055000052
H          -1.10200311999883   -0.84037498000294   -0.60707593999705
C           2.22178525239538    0.24114292764828   -2.85132157145757
O           1.13256100200938    0.90016983452438   -2.27652031819241
H           1.94061305840692   -0.12877978633614   -3.84463885780620
H           2.53654768874988   -0.60127762728766   -2.23241440433721
H           3.06538000669415    0.93224515676619   -2.95892174618708
H           0.99854074371036    0.54423556881501   -1.28852580929442
C          -0.79448660681543    3.56942851994465   -2.19744851075069
O          -1.12778230018303    2.43491623079114   -2.96288986357663
H           0.21059659229575    3.92963787097525   -2.43707445111772
H          -0.83712680799523    3.35406971770803   -1.12202700525389
H          -1.52599284239796    4.33662911295923   -2.44629974819104
H          -0.43553168553185    1.76736006302570   -2.81293664968087
C          -1.36479318113657   -3.68679541487391   -1.97876546052643
O          -0.29007833377027   -3.95159449709385   -1.10406063062166
H          -1.04150603039842   -3.09429529600039   -2.84039519685552
H          -2.17262895738099   -3.15495759627409   -1.46676720534096
H          -1.72764161169901   -4.65509494055966   -2.31788350631947
H           0.05888796810398   -3.11183910785276   -0.77581337484342
C          -0.37819674781676   -0.33941779158202    4.42065203756141
O           0.97528786429859   -0.71468626228183    4.52506680081779
H          -0.88185459142174   -0.87185990769738    3.60679154615381
H          -0.48265290528696    0.73740494754044    4.24903646862367
H          -0.84703691237461   -0.60130013579347    5.36803188105602
H           1.40854791199202   -0.54884219360101    3.67890902979823
29
 SCF done        -40.954302399389          0.046982753327
C          -0.62875556001355   -0.00000370000019   -0.00001529000107
O           0.68031903000428    0.00000265999919    0.00000485000166
H          -1.10196997999921   -0.10562522000034    1.03132171999679
H          -1.10202020000054    0.94600209000208   -0.42414055000048
H          -1.10200311999882   -0.84037498000298   -0.60707593999701
C           2.23265462576824    0.24077545515641   -2.86513373996387
O           1.13405561356980    0.88778760459761   -2.28906714192519
H           1.95443664041818   -0.12078996944321   -3.86357095418724
H           2.55555810105156   -0.60444807072039   -2.25459359693770
H           3.07000704355356    0.94237928982047   -2.96562306832266
H           1.00038111648347    0.53330287188785   -1.29864733670090
C          -0.76496099350325    3.56881167277734   -2.21450077679028
O          -1.08309437004817    2.43278301494079   -2.98211653710422
H           0.22927238225596    3.94934537142588   -2.46233415771854
H          -0.79128699001259    3.34103105813404   -1.14293959668807
H          -1.51748237097248    4.32543825905164   -2.44498116389105
H          -0.37217289794204    1.77677363522801   -2.84419363582455
C          -1.33754010546851   -3.68416750427036   -1.98587670194386
O          -0.26023721800978   -3.93468622691193   -1.10951984490317
H          -1.02119963871991   -3.08824269147491   -2.84790482717521
H          -2.15336518036942   -3.16165001967434   -1.47713983552920
H          -1.68829792314282   -4.65693129957247   -2.32615379836585
H           0.07151100199621   -3.09339382059877   -0.77231600552713
C          -0.35619117918457   -0.34383547070261    4.41284791939547
O           0.99955195710718   -0.71448803726614    4.50942471837635
H          -0.86068043620563   -0.87057256334375    3.59618699757119
H          -0.46512542773152    0.73402826148890    4.25125393025774
H          -0.82173553981365   -0.61519436468922    5.35917394984632
H           1.42611194796749   -0.55455139868185    3.65898230059513
29
 SCF done        -40.954384897693          0.046643657284
C          -0.62875556001388   -0.00000370000020   -0.00001529000114
O           0.68031903000431    0.00000265999919    0.00000485000169
H          -1.10196997999919   -0.10562522000035    1.03132171999670
H          -1.10202020000054    0.94600209000210   -0.42414055000045
H          -1.10200311999882   -0.84037498000301   -0.60707593999699
C           2.24378818905254    0.23965816202554   -2.86869701704804
O           1.13889824852227    0.88345183773263   -2.29648922630138
H           1.97088581867990   -0.11470621309573   -3.87125212253117
H           2.56386824932459   -0.60886996560600   -2.26402367551372
H           3.07999987316218    0.94335765100428   -2.96057589706336
H           0.99999607850941    0.52830367419889   -1.30674455961425
C          -0.74722076383725    3.56860103929611   -2.22600554420557
O          -1.05335181163276    2.43250844193425   -2.99922054653619
H           0.23996055926376    3.96682760369662   -2.47926135743375
H          -0.76233837918903    3.33273208916235   -1.15665824942869
H          -1.51039660372009    4.31813924614223   -2.44231979343138
H          -0.33651302712366    1.78383904818867   -2.85993703130179
C          -1.31842625699208   -3.67907828190603   -1.98911379767920
O          -0.23969824573367   -3.91707608611923   -1.11073383850590
H          -1.00732726011512   -3.07866274505479   -2.85068590523592
H          -2.14253289790135   -3.16518578404225   -1.48213083028670
H          -1.65806768057317   -4.65635448603880   -2.33063216146677
H           0.08004262970888   -3.07334750115640   -0.76972946233144
C          -0.33822764847273   -0.34601796954212    4.40370186918204
O           1.01877222409691   -0.71532461222195    4.49241982104038
H          -0.84397140653186   -0.86523583797029    3.58327022523835
H          -0.44889770118483    0.73311487056876    4.25341341893884
H          -0.80077324195837   -0.62753975000717    5.34831543896065
H           1.44077501563817   -0.55344355863540    3.64059271478486
29
 SCF done        -40.954489412276          0.046324651661
C          -0.62875556001419   -0.00000370000021   -0.00001529000120
O           0.68031903000434    0.00000265999918    0.00000485000173
H          -1.10196997999916   -0.10562522000036    1.03132171999662
H          -1.10202020000053    0.94600209000212   -0.42414055000042
H          -1.10200311999881   -0.84037498000304   -0.60707593999696
C           2.26309949330182    0.23577656851747   -2.86205917717458
O           1.15697235824730    0.88629469425438   -2.29867359196485
H           1.99483315633256   -0.11048525899267   -3.86765165196394
H           2.57384531751701   -0.61677376950868   -2.25869939325610
H           3.10250532405668    0.93612694888068   -2.94469320487979
H           1.00610047913326    0.52924611195122   -1.31172037887182
C          -0.73497106709941    3.57095911282779   -2.23611329982857
O          -1.02887993815154    2.43241915222125   -3.01112819088498
H           0.24241439054609    3.98962391054959   -2.50111089360266
H          -0.73200879481518    3.32977663055622   -1.16846157559705
H          -1.51361408818472    4.30960401746194   -2.43620225602997
H          -0.30598629749467    1.79169650378806   -2.86927358043117
C          -1.29904889065064   -3.66735088899835   -1.98901965030037
O          -0.22144041030871   -3.89185779005311   -1.10665035057733
H          -0.99218443638085   -3.06651333437946   -2.85109359971219
H          -2.12917769833268   -3.15908112842585   -1.48660221347225
H          -1.62960162348222   -4.64759844341714   -2.32868127483983
H           0.08825306015007   -3.04627218623287   -0.76535032219187
C          -0.31561442713652   -0.34695946520275    4.38856046721896
O           1.04253140361817   -0.71652488819390    4.46559433581631
H          -0.82386453319362   -0.85332788086787    3.56168566308240
H          -0.42713678824897    0.73437217130395    4.25631125510081
H          -0.77389401809243   -0.64439693689274    5.33021278884152
H           1.45893003912918   -0.54735735291800    3.61292241644203
29
 SCF done        -40.954677552179          0.045776917716
C          -0.62875556001468   -0.00000370000022   -0.00001529000130
O           0.68031903000439    0.00000265999918    0.00000485000178
H          -1.10196997999913   -0.10562522000037    1.03132171999649
H          -1.10202020000053    0.94600209000215   -0.42414055000037
H          -1.10200311999881   -0.84037498000308   -0.60707593999692
C           2.29841768820578    0.22988397948185   -2.83919406403839
O           1.19218864853883    0.89801122020658   -2.29331078175029
H           2.04323630126977   -0.10499355056598   -3.85080408272778
H           2.58252995102661   -0.63085612175852   -2.23488397159593
H           3.14919731752209    0.91728075996144   -2.90183319940040
H           1.01786931673664    0.53547125037382   -1.31381144969927
C          -0.71705288034725    3.57589528235179   -2.25025474763273
O          -0.99304360586820    2.43200886787736   -3.02376173943642
H           0.24212357340763    4.02594569441900   -2.53839325476320
H          -0.68155557387324    3.33194923430853   -1.18345612161370
H          -1.52059183381973    4.29312507817250   -2.42800738165045
H          -0.26271784228923    1.80222952466336   -2.87632311570586
C          -1.26806920939032   -3.64379126835851   -1.98592546930479
O          -0.18942839089010   -3.84531910044241   -1.09986052266763
H          -0.97046807059506   -3.03461003639338   -2.84652660465517
H          -2.11237273893614   -3.15177110408595   -1.48626780315422
H          -1.57705376714356   -4.63158391356751   -2.32698413921987
H           0.09559836199501   -2.99168359098347   -0.75118954510849
C          -0.27289470153766   -0.34704519580327    4.35993659716353
O           1.08633543772406   -0.71950490541641    4.41451605606304
H          -0.78740559773025   -0.82791994864841    3.52110277824190
H          -0.38443492334723    0.73853503627593    4.26200745845403
H          -0.72335647671008   -0.67396226321417    5.29591410466300
H           1.49320051529500   -0.53224488900658    3.56096536314412
29
 SCF done        -40.954912823080          0.045644585697
C          -0.62875556001511   -0.00000370000023   -0.00001529000139
O           0.68031903000444    0.00000265999917    0.00000485000183
H          -1.10196997999910   -0.10562522000038    1.03132171999637
H          -1.10202020000052    0.94600209000218   -0.42414055000033
H          -1.10200311999880   -0.84037498000312   -0.60707593999688
C           2.33907207059584    0.22314463680558   -2.79605788667905
O           1.23760801221426    0.92368633021499   -2.27549926377687
H           2.10176328747927   -0.10495963026401   -3.81268550210986
H           2.58068440796066   -0.64613379112438   -2.18269530410089
H           3.21120129783496    0.88578010089163   -2.83507842645275
H           1.03427724136045    0.55326172635993   -1.30548603341554
C          -0.70638156341761    3.58248762125445   -2.25755769186438
O          -0.96605304993800    2.42810672828322   -3.02050156108817
H           0.23280018805093    4.05815338337254   -2.57174350777392
H          -0.63582045366297    3.34937962878255   -1.18934182366280
H          -1.53317575146631    4.27266990362033   -2.42201548090141
H          -0.22982619265761    1.80712652403688   -2.86774120800842
C          -1.23902866626869   -3.61103901942690   -1.97537923247171
O          -0.16536207976010   -3.79611990443337   -1.08218377455078
H          -0.94521165638131   -3.00334706077553   -2.83613943731427
H          -2.08950305667591   -3.12636732695864   -1.48317925884283
H          -1.53510353245462   -4.60125138694296   -2.31345529008463
H           0.11355639434986   -2.94105257213450   -0.74236370416578
C          -0.22335211484781   -0.34541042709927    4.32649244871127
O           1.13547401102681   -0.72498298894785    4.35463980085945
H          -0.74728151446998   -0.79488288791556    3.47479897954037
H          -0.33157030892708    0.74442140780613    4.26855943637346
H          -0.66507704607906   -0.70498751435509    5.25524715198911
H           1.53364262475906   -0.50859708499472    3.50288590829278
29
 SCF done        -40.955137871596          0.045433447036
C          -0.62875556001554   -0.00000370000024   -0.00001529000148
O           0.68031903000448    0.00000265999917    0.00000485000188
H          -1.10196997999907   -0.10562522000040    1.03132171999626
H          -1.10202020000051    0.94600209000221   -0.42414055000029
H          -1.10200311999880   -0.84037498000315   -0.60707593999685
C           2.37522457311913    0.21649989281859   -2.74694561436066
O           1.28987231090696    0.95282113259044   -2.24495945455790
H           2.14901028922618   -0.10505743987953   -3.76705710516856
H           2.57328237541224   -0.66232423527255   -2.12526715935079
H           3.27203225124872    0.84825893482250   -2.76710083972401
H           1.05992457262388    0.57693610842436   -1.28331972547511
C          -0.69330576356278    3.58888588916416   -2.26501023707759
O          -0.93896983771530    2.42073517897500   -3.01013171339469
H           0.22469126456996    4.08818359666073   -2.60576978142654
H          -0.58904680105037    3.36912821165633   -1.19511030477230
H          -1.54782972747602    4.24984535098261   -2.41785330717353
H          -0.19429928781784    1.80845374957606   -2.85433440072650
C          -1.21084775334073   -3.58045079441537   -1.96496987079248
O          -0.13614229440610   -3.75045858323001   -1.06966998169608
H          -0.92406399755566   -2.96223570817822   -2.82241164268086
H          -2.07314538433831   -3.11418231289731   -1.47237450413769
H          -1.48577413841791   -4.57637023196424   -2.30840497651239
H           0.12325178009226   -2.88781783413648   -0.72305878787859
C          -0.17123593681178   -0.34407746758562    4.29457716963307
O           1.18576204853575   -0.73008326425013    4.29837845410743
H          -0.70477116620764   -0.76338228955108    3.43292417455388
H          -0.27565185503211    0.74815196633350    4.27343450274263
H          -0.60654357351162   -0.73235763840306    5.21487849631231
H           1.57678478693465   -0.48684303277466    3.44927510980819
29
 SCF done        -40.955287973131          0.045596195265
C          -0.62875556001580   -0.00000370000025   -0.00001529000153
O           0.68031903000451    0.00000265999917    0.00000485000191
H          -1.10196997999906   -0.10562522000041    1.03132171999619
H          -1.10202020000051    0.94600209000223   -0.42414055000027
H          -1.10200311999879   -0.84037498000318   -0.60707593999683
C           2.39709112076245    0.21217658288445   -2.70335490738697
O           1.32959297720933    0.97872746875887   -2.21165338672083
H           2.17791359360048   -0.10712625628077   -3.72681309360397
H           2.55832476212091   -0.67285167097259   -2.07867629610405
H           3.31659090847215    0.81284572356139   -2.70950222615528
H           1.07772668317826    0.59944292377805   -1.25770415443618
C          -0.68433936649107    3.59036181278802   -2.26431748509868
O          -0.92447576781250    2.41006158148108   -2.99152129596574
H           0.22098769061307    4.09294308404858   -2.61671141155909
H          -0.56908790873112    3.38967620850898   -1.19219821970382
H          -1.54719840499907    4.23272979097539   -2.42067029238882
H          -0.17625706216916    1.80152402839150   -2.83394098321759
C          -1.19266078741439   -3.56056255844282   -1.95540259868856
O          -0.11948729964229   -3.73066489867861   -1.05812025672690
H          -0.90616339768633   -2.93725963146320   -2.80942237196589
H          -2.05777719879226   -3.10346851714430   -1.46240517875383
H          -1.45963858650147   -4.55598636955617   -2.30486405445949
H           0.13849324780484   -2.86787343120555   -0.71007563462339
C          -0.13243550050425   -0.34375328714002    4.27660855488551
O           1.22227078244742   -0.73193879827078    4.26723272487146
H          -0.67293987800863   -0.74939329221954    3.41498714681431
H          -0.23392105643068    0.74674647015507    4.27022193238226
H          -0.56456695985305   -0.74234755772685    5.19213719129369
H           1.61044730049422   -0.47509749521381    3.42117740951240
29
 SCF done        -40.955401258285          0.045985910110
C          -0.62875556001639   -0.00000370000026   -0.00001529000166
O           0.68031903000457    0.00000265999916    0.00000485000197
H          -1.10196997999902   -0.10562522000042    1.03132171999603
H          -1.10202020000050    0.94600209000226   -0.42414055000022
H          -1.10200311999879   -0.84037498000323   -0.60707593999678
C           2.43471103648739    0.20667540648201   -2.66254025977263
O           1.38596696221067    1.00137703821211   -2.17740772562794
H           2.21923651309580   -0.09956688388139   -3.69293935918182
H           2.56000228793008   -0.68915711691940   -2.04497759607467
H           3.37616274322836    0.77581183746840   -2.65020308933692
H           1.10498309473741    0.61760144461788   -1.23309158116990
C          -0.65905680917971    3.59233841476332   -2.27625320583747
O          -0.88246955147272    2.39883829769358   -2.98770329260216
H           0.22356380379092    4.12563401695323   -2.65458520362602
H          -0.51450904981008    3.39478007967260   -1.20530922649409
H          -1.55284428207740    4.20728729436133   -2.41523861834388
H          -0.12181499529891    1.80338748479527   -2.82941683281367
C          -1.15750327316599   -3.53584082914935   -1.94851903000166
O          -0.08737426395337   -3.69739343476283   -1.04473206081207
H          -0.87292123522035   -2.90676399650397   -2.79832364168244
H          -2.03071254000890   -3.09326508736634   -1.45945670447869
H          -1.40898049682471   -4.53305629734511   -2.30484532912197
H           0.16183425346322   -2.83508436428987   -0.69211396790558
C          -0.07594710500984   -0.34569476048504    4.25123871398374
O           1.27888376744970   -0.73194295785181    4.21878582004373
H          -0.62572069478300   -0.73332807778891    3.38734442173977
H          -0.17983142100399    0.74498977105614    4.26941800567018
H          -0.49849695003787   -0.76479264345253    5.16369706365252
H           1.65686594316658   -0.46498096411560    3.37158862664994
29
 SCF done        -40.955538601717          0.045959733547
C          -0.62875556001685   -0.00000370000027   -0.00001529000175
O           0.68031903000462    0.00000265999916    0.00000485000202
H          -1.10196997999899   -0.10562522000044    1.03132171999591
H          -1.10202020000049    0.94600209000229   -0.42414055000017
H          -1.10200311999878   -0.84037498000327   -0.60707593999674
C           2.45629967906503    0.20154605551950   -2.64209298354722
O           1.42399018059712    1.01408481925807   -2.15792919533399
H           2.23519777200179   -0.09236818970239   -3.67464116669927
H           2.56550738078944   -0.69960173266111   -2.03206030148474
H           3.40810861401895    0.75082819915177   -2.62597851532965
H           1.12443322264081    0.62755159495967   -1.21866881054437
C          -0.63418561703337    3.58778302698519   -2.28334804544856
O          -0.84673745841263    2.38683987448623   -2.98779801882450
H           0.23785955461871    4.12863923451072   -2.66701662793722
H          -0.48529185349870    3.39851293916433   -1.21340467851185
H          -1.53314890761079    4.19014696887208   -2.42160852774218
H          -0.08060774671766    1.80058621635608   -2.82243388000927
C          -1.12832291056865   -3.52631050585920   -1.94778036127986
O          -0.06006940643659   -3.68747683069489   -1.04034499926661
H          -0.84440415376389   -2.88603822394424   -2.79055490864910
H          -2.00894362852950   -3.09678492120107   -1.45843592954492
H          -1.36920578094350   -4.52339842988166   -2.31553971840561
H           0.18226751670761   -2.82625942974734   -0.67832363546090
C          -0.03814254994441   -0.34936019151518    4.24143130999349
O           1.31789987325292   -0.73043229283286    4.19440074631528
H          -0.59489909854512   -0.73419900226883    3.38130644933684
H          -0.14603445998130    0.74048202680396    4.26652210926961
H          -0.45149540977112   -0.77426599885111    5.15621796650492
H           1.68658210950505   -0.46592401229998    3.34308084609192
29
 SCF done        -40.955697339179          0.046043892384
C          -0.62875556001754   -0.00000370000029   -0.00001529000189
O           0.68031903000469    0.00000265999915    0.00000485000210
H          -1.10196997999894   -0.10562522000046    1.03132171999572
H          -1.10202020000048    0.94600209000233   -0.42414055000011
H          -1.10200311999877   -0.84037498000333   -0.60707593999668
C           2.49307713638324    0.19376824774677   -2.61222601028739
O           1.48228239555055    1.03511193147077   -2.13054199784603
H           2.27187277232249   -0.07896513893557   -3.65162487424396
H           2.56979569822335   -0.71645550504829   -2.01347335200611
H           3.46164630831774    0.71286520912056   -2.58275268845419
H           1.14690978280109    0.63793343976710   -1.20486210648865
C          -0.59578387287464    3.57883667007231   -2.29320221121164
O          -0.79130165474904    2.36692928029913   -2.98513892806474
H           0.26022116889061    4.13247737851068   -2.68850238499692
H          -0.43730705953958    3.40327584156717   -1.22482172325519
H          -1.50327119454165    4.16337406323625   -2.42906965965147
H          -0.01885517387019    1.79487962381728   -2.80583511157939
C          -1.08139245637072   -3.51211153152866   -1.94635533042078
O          -0.02017017909081   -3.67926213599098   -1.03237350566258
H          -0.79601758999056   -2.85608150741669   -2.77659524774200
H          -1.96836710353774   -3.09707757106950   -1.45748647495584
H          -1.31307763129649   -4.50387453282887   -2.33064620287925
H           0.21667718397606   -2.82117946148543   -0.65874857694855
C           0.02032224500302   -0.35521739650345    4.22750257412574
O           1.37758257306115   -0.72899284983771    4.15792984551484
H          -0.54776900472506   -0.73927845947323    3.37485036599874
H          -0.09132384383495    0.73334175087188    4.25929257901268
H          -0.37686435572858   -0.78508815432479    5.14667544237946
H           1.72931474977278   -0.46743714636692    3.29828081752701
29
 SCF done        -40.955826043223          0.046493681695
C          -0.62875556001838   -0.00000370000031   -0.00001529000206
O           0.68031903000477    0.00000265999914    0.00000485000219
H          -1.10196997999889   -0.10562522000048    1.03132171999550
H          -1.10202020000047    0.94600209000239   -0.42414055000003
H          -1.10200311999876   -0.84037498000340   -0.60707593999662
C           2.52755852249581    0.18635691344568   -2.58627424606733
O           1.54109135731326    1.05247199747742   -2.09763858043217
H           2.30346079434775   -0.06433287361071   -3.63070358159668
H           2.57453816677726   -0.73405617743854   -2.00163643478557
H           3.50961196715168    0.67686112339889   -2.54563609522885
H           1.17489658986553    0.64263261802724   -1.18548743176770
C          -0.54921837843566    3.56807863700456   -2.30697695580009
O          -0.72133189712219    2.34776713885045   -2.99141167418993
H           0.28970554075851    4.13952008062065   -2.71428665284028
H          -0.37763907445917    3.40053461003534   -1.24031306764894
H          -1.46966926326572    4.13434582018299   -2.43699466166600
H           0.06122499907382    1.79203655907304   -2.79985629241450
C          -1.02756476459567   -3.50057931636657   -1.94699354381785
O           0.02498374400994   -3.67231699127035   -1.02360433122587
H          -0.73969710970026   -2.82581727516926   -2.76115951715319
H          -1.92620371215537   -3.10371131005154   -1.46073862955078
H          -1.24404109027029   -4.48902703018246   -2.35267311865748
H           0.25782496280724   -2.81705470020805   -0.64288348012410
C           0.08454287086453   -0.36302602531895    4.21507010772439
O           1.44263280810695   -0.72928069391756    4.12106023426908
H          -0.49627905024228   -0.75016987496261    3.37280055455470
H          -0.03116935646478    0.72426154875371    4.24903049395020
H          -0.29323124272844   -0.79491319300622    5.14063229973353
H           1.77448524420465   -0.47074151545703    3.25198796563265
29
 SCF done        -40.955916209721          0.046796101072
C          -0.62875556001914   -0.00000370000033   -0.00001529000222
O           0.68031903000485    0.00000265999913    0.00000485000227
H          -1.10196997999884   -0.10562522000050    1.03132171999529
H          -1.10202020000046    0.94600209000243   -0.42414054999996
H          -1.10200311999875   -0.84037498000347   -0.60707593999655
C           2.55829098884558    0.18060668627104   -2.56229440732871
O           1.59593004696985    1.07124735493125   -2.06408217678655
H           2.33223142864564   -0.05024333033604   -3.61097308238036
H           2.57388999655531   -0.74939374906076   -1.98986002898849
H           3.55366281400937    0.64150327861931   -2.50978361408725
H           1.20039928208586    0.64896950842418   -1.16592326961413
C          -0.50619707413474    3.55799191106629   -2.31975475144327
O          -0.65862881612665    2.33185734396810   -2.99554066811505
H           0.31870347361381    4.14265534244370   -2.73762910010641
H          -0.32119931931134    3.40102170105688   -1.25353341416570
H          -1.43893456808985    4.10764814089604   -2.44663707807290
H           0.13147830904066    1.79056721561408   -2.79188318429921
C          -0.97602322762399   -3.49136780490557   -1.94789830749767
O           0.06635282297542   -3.67059059727145   -1.01459681247294
H          -0.68488974405923   -2.80410321673759   -2.74816658484939
H          -1.88014881412743   -3.10520808604889   -1.46691349710596
H          -1.18466722084449   -4.47267172929840   -2.36914279919363
H           0.29311037798086   -2.81609451938953   -0.62473448597064
C           0.14383080900295   -0.37061689838982    4.20355345666403
O           1.50235490601261   -0.73061449854321    4.08368533005595
H          -0.45097041361990   -0.76221749976784    3.37247488077936
H           0.02340363004378    0.71665766350657    4.23824073262061
H          -0.21284802538547   -0.80383743095356    5.13715123747508
H           1.81386506725874   -0.47421704586575    3.20610593428894
29
 SCF done        -40.955961491708          0.046506859747
C          -0.62875556001914   -0.00000370000033   -0.00001529000222
O           0.68031903000485    0.00000265999913    0.00000485000227
H          -1.10196997999884   -0.10562522000050    1.03132171999530
H          -1.10202020000046    0.94600209000244   -0.42414054999996
H          -1.10200311999875   -0.84037498000347   -0.60707593999655
C           2.55387540301635    0.17879375088385   -2.56285511305083
O           1.59736978020908    1.07289481667944   -2.05965181140687
H           2.32696874431635   -0.05011200771758   -3.61102196626618
H           2.56437699576126   -0.75058423911150   -1.98974218710818
H           3.55089939200939    0.63431324136996   -2.50951373986533
H           1.20155461396189    0.65205345874718   -1.16272117618180
C          -0.50586800609017    3.56077796479331   -2.32046862690084
O          -0.65515309155593    2.33564083742196   -2.99760154643796
H           0.32732189683665    4.13999956194623   -2.73213733654539
H          -0.32921424690946    3.40414057196586   -1.25180794655902
H          -1.43532936582991    4.11421785736568   -2.45628416254881
H           0.13138089290907    1.79103029925803   -2.78749649478304
C          -0.97187042953003   -3.49253109365379   -1.94795412887580
O           0.06656955600293   -3.67097364138034   -1.01020715014966
H          -0.67737634522188   -2.80421717630476   -2.74656623017853
H          -1.87940548421694   -3.10772701542007   -1.47061583034286
H          -1.17552442298176   -4.47471275758564   -2.37059089610154
H           0.29011237169239   -2.81636042671895   -0.62037915690044
C           0.14566232072618   -0.37160603616071    4.20288258519710
O           1.50293005800713   -0.73083729232638    4.07510979306090
H          -0.45357010664082   -0.76728605881921    3.37707503549175
H           0.02437511263987    0.71633387121322    4.23305873366406
H          -0.20448652016819   -0.80120056497732    5.14025430945313
H           1.80814239427065   -0.47521134784553    3.19593880767142
29
 SCF done        -40.956003056746          0.046200229201
C          -0.62875556001915   -0.00000370000033   -0.00001529000223
O           0.68031903000486    0.00000265999913    0.00000485000227
H          -1.10196997999885   -0.10562522000050    1.03132171999530
H          -1.10202020000046    0.94600209000244   -0.42414054999996
H          -1.10200311999875   -0.84037498000346   -0.60707593999655
C           2.54699403308114    0.17630856882936   -2.56235429231861
O           1.60076502674865    1.07797750045447   -2.05240728031195
H           2.31561979720969   -0.04871413599433   -3.60929480440094
H           2.54849585240141   -0.75313229819562   -1.98921527541283
H           3.54772848092867    0.62219926094171   -2.50986541896705
H           1.20317438374430    0.65866084165408   -1.15865237072058
C          -0.50492058885111    3.56408315884717   -2.32170429636300
O          -0.64899008631504    2.33916025548164   -2.99864399819556
H           0.33856600700044    4.13795272784285   -2.72327671751764
H          -0.34213098109496    3.41008935373819   -1.24925976531929
H          -1.42969053756869    4.12157581050166   -2.47121116820024
H           0.13613951466790    1.79356196411174   -2.78411513437768
C          -0.96555412838495   -3.49427812049891   -1.94808250450469
O           0.06647348743322   -3.67108396551952   -1.00277513126623
H          -0.66664164220503   -2.80423032153096   -2.74396158316619
H          -1.87822003553884   -3.11194638971309   -1.47705877110107
H          -1.16255523833389   -4.47717957481535   -2.37300527778001
H           0.28641797010115   -2.81571317534649   -0.61431669029831
C           0.14860324383973   -0.37338119547124    4.20166330404401
O           1.50409882307473   -0.73157775181363    4.06168656763276
H          -0.45903013531676   -0.77595315009815    3.38517289150645
H           0.02545992441372    0.71531033273343    4.22423185333647
H          -0.19105753999014   -0.79567329902831    5.14585597810257
H           1.80042051162906   -0.47550945614388    3.18046781579446
29
 SCF done        -40.956075780741          0.045696716528
C          -0.62875556001917   -0.00000370000032   -0.00001529000224
O           0.68031903000488    0.00000265999913    0.00000485000226
H          -1.10196997999886   -0.10562522000049    1.03132171999531
H          -1.10202020000047    0.94600209000245   -0.42414054999995
H          -1.10200311999876   -0.84037498000344   -0.60707593999655
C           2.53284795088638    0.17014861912220   -2.56283061459738
O           1.61112540115195    1.09156598590076   -2.03969098553817
H           2.28871426604422   -0.04462165375869   -3.60818786172188
H           2.51525479123370   -0.76101671971914   -1.99223933999568
H           3.54350933268105    0.59272151081788   -2.51380799655250
H           1.20895023080051    0.67301860525390   -1.15253727964343
C          -0.50088757159005    3.57267574985015   -2.32497540633214
O          -0.63424717732843    2.34695575031620   -2.99997157711983
H           0.36141406566661    4.13738275981846   -2.70313273737490
H          -0.37080370988812    3.42377810226184   -1.24553379929697
H          -1.41593788807055    4.13781089119407   -2.50512925762941
H           0.14876328589843    1.80126425443612   -2.77492045727883
C          -0.94978744199737   -3.49845100590796   -1.94856469313487
O           0.06701529024916   -3.67092879995490   -0.98542632562243
H          -0.64117851952399   -2.80483693980070   -2.73788183505171
H          -1.87322199872849   -3.12231847459477   -1.49225182705430
H          -1.13315023259569   -4.48196801401153   -2.37884177518177
H           0.27944784074304   -2.81358668607767   -0.59821884619975
C           0.15430325275582   -0.37670966106058    4.19782439937105
O           1.50652885328633   -0.73266971475800    4.02933596298192
H          -0.47316453723471   -0.79507412244842    3.40326786228058
H           0.02720494168569    0.71256672944011    4.20432305871749
H          -0.16044097386900   -0.78329968823742    5.15795903722650
H           1.78279584026191   -0.47735315004363    3.14159752216438
29
 SCF done        -40.956151332627          0.045137780726
C          -0.62875556001919   -0.00000370000032   -0.00001529000226
O           0.68031903000490    0.00000265999913    0.00000485000225
H          -1.10196997999888   -0.10562522000048    1.03132171999532
H          -1.10202020000047    0.94600209000247   -0.42414054999994
H          -1.10200311999876   -0.84037498000342   -0.60707593999656
C           2.51637569096379    0.16193210411722   -2.56500207722404
O           1.62613430178048    1.10804420901818   -2.02600482147311
H           2.25550320274187   -0.03847441529818   -3.60900998879757
H           2.47563588591546   -0.77183949406143   -1.99929172078797
H           3.53945009787168    0.55496031764836   -2.52182031536304
H           1.21771442542671    0.68925222999697   -1.14639663957426
C          -0.49478727481565    3.58414399450989   -2.32893275019195
O          -0.61490221648814    2.35632311447836   -3.00083857988107
H           0.38570049858563    4.14005548459932   -2.67981122040676
H          -0.40281178112239    3.44134055240766   -1.24321201799529
H          -1.39879051725558    4.15624466395351   -2.54381719534609
H           0.16789745328967    1.81376289746473   -2.76489830489079
C          -0.92918937904941   -3.50334883063936   -1.94893776458301
O           0.06895907758375   -3.67053621632549   -0.96460580956309
H          -0.60915448805669   -2.80579184347121   -2.73025810353315
H          -1.86487796311929   -3.13488337551184   -1.51059117814756
H          -1.09641491118663   -4.48730979889571   -2.38523844523657
H           0.27227438652830   -2.81110348639058   -0.57718145692916
C           0.16041657960685   -0.37986108424413    4.19161409522764
O           1.50867041165673   -0.73310826107866    3.98702012438829
H          -0.49072793316254   -0.81723518719457    3.42490473474613
H           0.02799715978193    0.70905664110410    4.18019051479482
H          -0.12233364345565   -0.76876113042824    5.17006241018232
H           1.75939149426356   -0.48091526722832    3.09016988612431
29
 SCF done        -40.956219690881          0.044560268394
C          -0.62875556001921   -0.00000370000031   -0.00001529000227
O           0.68031903000492    0.00000265999914    0.00000485000223
H          -1.10196997999890   -0.10562522000047    1.03132171999533
H          -1.10202020000047    0.94600209000249   -0.42414054999992
H          -1.10200311999877   -0.84037498000340   -0.60707593999656
C           2.50002492091801    0.15275348869287   -2.56911461457085
O           1.64279045998440    1.12297853958473   -2.01418489399233
H           2.22134937902594   -0.03162843941294   -3.61184940503731
H           2.43660465163538   -0.78343283495404   -2.00934253256700
H           3.53495360084293    0.51545352039645   -2.53313865357384
H           1.22821762287561    0.70386654530103   -1.14137987113403
C          -0.48666671821923    3.59747396162622   -2.33306906926814
O          -0.59377103579604    2.36646373298223   -3.00060758867907
H           0.40802314303127    4.14630701194377   -2.65737352753871
H          -0.43179172214278    3.46096116523209   -1.24336405901961
H          -1.37953041243114    4.17448865938563   -2.58080878151749
H           0.18995407014292    1.82882111581118   -2.75448249526366
C          -0.90598442117762   -3.50837730997289   -1.94877665216307
O           0.07235909798156   -3.67018490830504   -0.94295517971552
H          -0.57447983458092   -2.80705433539906   -2.72168940715720
H          -1.85338056869734   -3.14776580302551   -1.52937980375719
H          -1.05705597822084   -4.49243300468025   -2.39068264141392
H           0.26601774378933   -2.80892640829553   -0.55381962602393
C           0.16607805422592   -0.38253671588650    4.18258031771645
O           1.50950487985301   -0.73297780670790    3.93838774023188
H          -0.50882571288241   -0.83799276014909    3.44580024954633
H           0.02739389742398    0.70497220443197    4.15539513660036
H          -0.08136145448580   -0.75509262710090    5.17807375400936
H           1.73212422567478   -0.48521494229562    3.03162846753495
29
 SCF done        -40.956306799480          0.043940223298
C          -0.62875556001922   -0.00000370000031   -0.00001529000229
O           0.68031903000494    0.00000265999914    0.00000485000223
H          -1.10196997999891   -0.10562522000046    1.03132171999534
H          -1.10202020000048    0.94600209000250   -0.42414054999991
H          -1.10200311999877   -0.84037498000339   -0.60707593999656
C           2.49254870451728    0.14652781447327   -2.57409343290750
O           1.65197413814672    1.12629178530119   -2.01267592426964
H           2.20516279211978   -0.02837640734186   -3.61638149838937
H           2.41936734281448   -0.79049445148709   -2.01858578326527
H           3.53171655289901    0.49470840478188   -2.54323484178045
H           1.23500737118220    0.70745860320780   -1.14156075552433
C          -0.47936961822318    3.60731287620532   -2.33546586324475
O          -0.58111975438464    2.37340672715878   -2.99940292052882
H           0.41718709743460    4.15460681887821   -2.64744523311126
H          -0.44165905476607    3.47375409062919   -1.24718670625050
H          -1.36632975194623    4.18441283882910   -2.59683353560438
H           0.20407810522269    1.84002947451556   -2.74916726854543
C          -0.89027053387807   -3.51102312561129   -1.94759410127936
O           0.07680075236407   -3.67000752415768   -0.93112938230639
H          -0.55316792335814   -2.80809662695401   -2.71574258605767
H          -1.84262098576281   -3.15466165308206   -1.53895543447560
H          -1.03325386193995   -4.49462517351969   -2.39164083011991
H           0.26504008520411   -2.80826725073600   -0.53898287131819
C           0.16859045502856   -0.38325210297936    4.17298511565644
O           1.50811911160853   -0.73289618141897    3.90596907510970
H          -0.51729418242458   -0.84560100345553    3.45334746945150
H           0.02589251492753    0.70216155864152    4.14177498457483
H          -0.05783090598877   -0.75002487052074    5.17412978092350
H           1.71453268900419   -0.48956620236470    2.99393663403735
29
 SCF done        -40.956412581155          0.043692013112
C          -0.62875556001925   -0.00000370000030   -0.00001529000231
O           0.68031903000497    0.00000265999914    0.00000485000221
H          -1.10196997999894   -0.10562522000045    1.03132171999535
H          -1.10202020000048    0.94600209000252   -0.42414054999989
H          -1.10200311999878   -0.84037498000335   -0.60707593999656
C           2.47777645147389    0.13374296949112   -2.58564968717943
O           1.66991239083204    1.13114504029090   -2.00889495006866
H           2.17401646103869   -0.02319707123584   -3.62713640770484
H           2.38584554454893   -0.80629382421844   -2.03971554410023
H           3.52631635953937    0.45284812865891   -2.56466224997029
H           1.24669741482052    0.71305700316367   -1.14149286659102
C          -0.46513305557123    3.62892429438277   -2.33971375804333
O          -0.55414625228252    2.39080602605836   -3.00061717345916
H           0.44508147332313    4.16784399776077   -2.62050988979403
H          -0.47251410777486    3.49910089482746   -1.25087987018707
H          -1.33838965243503    4.21050182480217   -2.63872406295123
H           0.22821298885324    1.86063223310560   -2.73379209522260
C          -0.85755909815204   -3.51581764781823   -1.94433885461043
O           0.08718963894828   -3.66922112312765   -0.90680439154353
H          -0.50860104078585   -2.81030982574283   -2.70396216472740
H          -1.82081561322674   -3.16724987902198   -1.55780174290642
H          -0.98383732895632   -4.49929009128256   -2.39245239047100
H           0.26513417718252   -2.80664176371237   -0.50965645260086
C           0.17376608095981   -0.38521045958967    4.15082035790068
O           1.50556253967686   -0.73047882305683    3.83334994217179
H          -0.53810081427126   -0.86396760512345    3.46831710154164
H           0.02312502222892    0.69731210197443    4.10941622695778
H          -0.00553955533537   -0.73849426374313    5.16712418766379
H           1.67472073202128   -0.49914762594289    2.90874905046074
29
 SCF done        -40.956533278285          0.043935801153
C          -0.62875556001928   -0.00000370000030   -0.00001529000233
O           0.68031903000500    0.00000265999914    0.00000485000219
H          -1.10196997999896   -0.10562522000044    1.03132171999537
H          -1.10202020000049    0.94600209000254   -0.42414054999988
H          -1.10200311999879   -0.84037498000332   -0.60707593999656
C           2.46723294455962    0.12218901427248   -2.60023260383955
O           1.68123486179038    1.12608594853206   -2.01045444109834
H           2.15301936298282   -0.02223381183438   -3.64114104863013
H           2.36682838047413   -0.82099590586724   -2.06288246116239
H           3.52067523130365    0.42338548767368   -2.58786561446334
H           1.25578268455977    0.70963069973739   -1.14241443593535
C          -0.45110254061628    3.64963717459126   -2.34237444561367
O          -0.53143929745130    2.40919105395913   -3.00385954023415
H           0.46998171164264    4.18086805071302   -2.59695060512032
H          -0.49461571736825    3.52024168629664   -1.25576033644367
H          -1.31151029622226    4.23573467422547   -2.66921915775521
H           0.24606715843102    1.87912793275619   -2.72376251782740
C          -0.82718166589364   -3.51863454996785   -1.93914318350717
O           0.10008442225267   -3.66774772871188   -0.88673154721016
H          -0.46896578350152   -2.81278875220621   -2.69371098254251
H          -1.79801273612722   -3.17423762751927   -1.57046130057901
H          -0.94164386655787   -4.50266667556236   -2.38828274822941
H           0.27161163879795   -2.80473678549867   -0.48677768434562
C           0.17708365316976   -0.38603899414517    4.12149703643475
O           1.49999834951313   -0.72770663570432    3.76218274908264
H          -0.55319338915633   -0.87428549157708    3.46878828292193
H           0.02034992320076    0.69449212377125    4.07736876951190
H           0.03674265213599   -0.73243336374726    5.14539627866090
H           1.63760202325966   -0.50824327829081    2.82908716973149
29
 SCF done        -40.956749429842          0.044781639204
C          -0.62875556001934   -0.00000370000029   -0.00001529000237
O           0.68031903000506    0.00000265999914    0.00000485000216
H          -1.10196997999901   -0.10562522000042    1.03132171999540
H          -1.10202020000049    0.94600209000258   -0.42414054999985
H          -1.10200311999880   -0.84037498000327   -0.60707593999656
C           2.44586463877471    0.10275975270032   -2.62375620019636
O           1.69904637642033    1.12028262912136   -2.00805546692218
H           2.11294031895374   -0.01945830893230   -3.66332811673690
H           2.32843596183473   -0.84713792899678   -2.10064266585286
H           3.50949649162238    0.37188838827503   -2.62443314281785
H           1.26713122767402    0.70515647628242   -1.14135181845513
C          -0.42747619443992    3.68268716867084   -2.34629941872692
O          -0.49372111894731    2.44054587255247   -3.01054847954721
H           0.51366416786264    4.19952290837116   -2.55590257783207
H          -0.52966944704932    3.55407504987928   -1.26307480168444
H          -1.26390606231207    4.27927243760774   -2.71767654039816
H           0.27511766468738    1.90863402237034   -2.71164936302305
C          -0.77465703074905   -3.52307965547180   -1.92999423158036
O           0.12189780021837   -3.66389106259158   -0.85017141547588
H          -0.39885845096916   -2.81757628928822   -2.67683390048674
H          -1.75921183647016   -3.18373913292750   -1.59236713911023
H          -0.86937355106742   -4.50918664762189   -2.37981441837215
H           0.28351481370312   -2.79878666112366   -0.45033750111295
C           0.18336858668890   -0.38810789534661    4.06817601444248
O           1.48962442357044   -0.72387375241607    3.63658821919885
H          -0.58084377109183   -0.89342645344624    3.46700653612734
H           0.01626848567444    0.69046017349126    4.01777391770664
H           0.10885507380860   -0.72084644107960    5.10599187546556
H           1.57327271098165   -0.52074085129066    2.69141215725934
29
 SCF done        -40.957078931952          0.045728050676
C          -0.62875556001938   -0.00000370000027   -0.00001529000241
O           0.68031903000511    0.00000265999914    0.00000485000214
H          -1.10196997999905   -0.10562522000039    1.03132171999542
H          -1.10202020000050    0.94600209000262   -0.42414054999982
H          -1.10200311999881   -0.84037498000322   -0.60707593999656
C           2.42952755897265    0.08652965884811   -2.64850263798434
O           1.70516367371215    1.10280123388307   -2.01061540715596
H           2.08712235537716   -0.02131850501018   -3.68695219729547
H           2.30836833546526   -0.87090793655985   -2.13755486957246
H           3.49746710901936    0.34046080136927   -2.65837596613677
H           1.26838661852698    0.68807915566430   -1.14160074922658
C          -0.40470124689914    3.71038754379135   -2.34686513532027
O          -0.46537710301081    2.47116845416947   -3.02030393167225
H           0.55102179404108    4.21371373172713   -2.52236472414309
H          -0.54633569514902    3.57726024958765   -1.27090558189116
H          -1.21847885233051    4.31896409321889   -2.74351223235220
H           0.29103602686501    1.93036800926110   -2.70992012219298
C          -0.72787909718131   -3.52373818919882   -1.91823083452596
O           0.14650497481120   -3.65786756480235   -0.82095355295331
H          -0.33824843024932   -2.82299427253153   -2.66361531426536
H          -1.71985867338131   -3.18172797296441   -1.60350727252569
H          -0.81273982426983   -4.51340779630497   -2.36278681098563
H           0.30549344617974   -2.79028961645067   -0.42779008332494
C           0.18703047667947   -0.38904950871582    4.00368968370987
O           1.47463193445502   -0.72003549416826    3.51683909689266
H          -0.59954330143972   -0.90003543482916    3.44052823657200
H           0.01275941259183    0.68968922649292    3.95847875756477
H           0.16199803405956   -0.71798811669795    5.04353517272784
H           1.51638921125416   -0.52792595715447    2.56873446184311
29
 SCF done        -40.957613646952          0.047846359151
C          -0.62875556001945   -0.00000370000026   -0.00001529000246
O           0.68031903000518    0.00000265999915    0.00000485000211
H          -1.10196997999911   -0.10562522000037    1.03132171999546
H          -1.10202020000051    0.94600209000267   -0.42414054999978
H          -1.10200311999883   -0.84037498000316   -0.60707593999656
C           2.40251301266896    0.06534654191975   -2.67697074704988
O           1.70714597815757    1.08134709504249   -2.01112625251266
H           2.04431925468343   -0.02487822683010   -3.71143339115253
H           2.27600634033461   -0.89826670609477   -2.17654036765154
H           3.47426202371231    0.30245076414446   -2.70039707352216
H           1.26986442638334    0.66734179676333   -1.13735018819366
C          -0.37073785690310    3.74339696722330   -2.34614553013285
O          -0.42711499885633    2.51068004274043   -3.03201456699132
H           0.60593548274243    4.22522113355292   -2.47462029054314
H          -0.56660503592742    3.60653849123986   -1.27742043162390
H          -1.15044772623338    4.37370038707860   -2.77889705147414
H           0.31040868069866    1.95332423093555   -2.70701831782704
C          -0.66459970560502   -3.52363926957960   -1.90243438821909
O           0.18147732802267   -3.64590654151563   -0.78233699177336
H          -0.25679221781143   -2.83004540961934   -2.64585776919704
H          -1.66431526975279   -3.17688694232981   -1.61573046915416
H          -0.73883444557553   -4.51839021046137   -2.33850280815682
H           0.33556737171520   -2.77291096097519   -0.40090727732452
C           0.19395843215272   -0.39096969145514    3.90803372388729
O           1.45317241187556   -0.71193690943159    3.34165964137327
H          -0.62393499796035   -0.91173695006483    3.39801370900133
H           0.00723081806246    0.68787908601881    3.86759751564508
H           0.23704538893250   -0.71353865804412    4.95086052600485
H           1.43152169856391   -0.52722834980300    2.38978987880471
29
 SCF done        -40.958219131551          0.052717371079
C          -0.62875556001950   -0.00000370000025   -0.00001529000250
O           0.68031903000523    0.00000265999915    0.00000485000208
H          -1.10196997999915   -0.10562522000035    1.03132171999549
H          -1.10202020000052    0.94600209000271   -0.42414054999975
H          -1.10200311999884   -0.84037498000310   -0.60707593999657
C           2.37718898568285    0.05314114673017   -2.69411482973525
O           1.67995323992433    1.04879123634890   -2.01041685153658
H           2.01334796895790   -0.03652891777509   -3.72050848159443
H           2.26528065303087   -0.91040742550196   -2.18864709510026
H           3.44034676193790    0.30767657487373   -2.72508941858955
H           1.25539068961519    0.63383748157193   -1.12397367829692
C          -0.33812652117080    3.75529781570849   -2.33704258409746
O          -0.40702846313904    2.54075355334832   -3.04462845892509
H           0.65207668237038    4.21281264031364   -2.43763359042702
H          -0.55508649666712    3.61252477727085   -1.27510570161746
H          -1.08253000198937    4.41768453370514   -2.77711415366065
H           0.30359499709841    1.94903765511376   -2.71938543201842
C          -0.61895175554009   -3.51693669485221   -1.88575214537980
O           0.21829675532592   -3.62564803419275   -0.76196901555508
H          -0.20171585067793   -2.83705724599162   -2.63685021026016
H          -1.61227384946587   -3.15238568765617   -1.60547656070392
H          -0.70344991538434   -4.51926813528981   -2.30340821464811
H           0.37598576870356   -2.74330290117830   -0.40655443077833
C           0.20021202766968   -0.39169315626329    3.78832411568317
O           1.42397948219789   -0.69646637780830    3.16406916214183
H          -0.63314262234516   -0.91171516246456    3.31208976914592
H           0.00045895348744    0.69115637121869    3.76151408669581
H           0.28517850912863   -0.71773738849302    4.81894633448086
H           1.34644104186657   -0.49953263427111    2.22162795067524
29
 SCF done        -40.959045809650          0.056180167709
C          -0.62875556001956   -0.00000370000023   -0.00001529000255
O           0.68031903000530    0.00000265999915    0.00000485000205
H          -1.10196997999921   -0.10562522000032    1.03132171999552
H          -1.10202020000053    0.94600209000276   -0.42414054999971
H          -1.10200311999886   -0.84037498000304   -0.60707593999657
C           2.34479614655117    0.03535689369397   -2.71251352490277
O           1.68363704922904    1.04429660293467   -2.00242009694533
H           1.95871230079649   -0.03387645650875   -3.73365006803714
H           2.21777660877543   -0.93321237964022   -2.21577622457310
H           3.41708955732068    0.26361324739096   -2.75736216480323
H           1.25063449836781    0.62645938945684   -1.11718892745624
C          -0.30281620219935    3.77913208767196   -2.33530991069049
O          -0.37002785221097    2.57216651539518   -3.05248302150137
H           0.70417215122502    4.21587640437864   -2.39433736082031
H          -0.56220917925982    3.63587462496710   -1.28022585292685
H          -1.01479333582753    4.46193898290123   -2.80051834724423
H           0.32535603665636    1.96567351543947   -2.71853642359716
C          -0.55922081454867   -3.51571746785739   -1.87307443418616
O           0.25032532296777   -3.60995242916117   -0.72410405455284
H          -0.12218907146859   -2.84593594438814   -2.62357538511069
H          -1.56203568776599   -3.14609426036107   -1.62196110534796
H          -0.63351566915412   -4.52381968628019   -2.28096571682757
H           0.40216334107006   -2.72093159175460   -0.38306065139969
C           0.20846883198400   -0.39257068303852    3.69016603650249
O           1.39928445764545   -0.68491901864870    2.97170934070168
H          -0.66164779991484   -0.92158678562211    3.27114487460005
H          -0.00648183828530    0.68875545612444    3.67351047922977
H           0.36933498026214   -0.71528160905856    4.72466814498571
H           1.25215048933419   -0.47630924886972    2.03034131379149
29
 SCF done        -40.959538263649          0.059548449731
C          -0.62875556001960   -0.00000370000022   -0.00001529000258
O           0.68031903000534    0.00000265999915    0.00000485000203
H          -1.10196997999924   -0.10562522000031    1.03132171999554
H          -1.10202020000054    0.94600209000279   -0.42414054999968
H          -1.10200311999887   -0.84037498000300   -0.60707593999657
C           2.32074478489878    0.03024040716155   -2.71185057609762
O           1.69226399276732    1.07002629464240   -1.99093270291808
H           1.90982159840280   -0.02304237611154   -3.72914074645808
H           2.17180480168125   -0.94023767405908   -2.21957591080361
H           3.40754872766790    0.22675733575166   -2.76752129941617
H           1.24446325311485    0.64642284555846   -1.11310771435056
C          -0.28112034328894    3.77984778912354   -2.33138455202417
O          -0.34571877515605    2.57996323740015   -3.05615703608653
H           0.74253459471130    4.20224330982497   -2.35915539715393
H          -0.57292576355098    3.63674773847638   -1.27258296189684
H          -0.97576522072968    4.47527708956120   -2.81436544532518
H           0.34304698411086    1.96808791237628   -2.71398518650007
C          -0.53016270377749   -3.51210669669340   -1.87110877234394
O           0.26598941987285   -3.59391847996355   -0.70433958092139
H          -0.08114441413779   -2.85182574017053   -2.62314801539273
H          -1.54321629315120   -3.14291671508243   -1.63884853747163
H          -0.59733565626917   -4.52372719146678   -2.27364890498218
H           0.41000975525775   -2.70226183561473   -0.36757813416141
C           0.21658881685605   -0.38736753227495    3.61734734677272
O           1.38088454061123   -0.67250189655293    2.85243982964388
H          -0.66454682258882   -0.92019813838006    3.22563685191595
H          -0.00449154971019    0.68946692889701    3.61775709907970
H           0.41382784214120   -0.71502529571160    4.64639857804887
H           1.20737447299264   -0.43255288270575    1.92466316407164
29
 SCF done        -40.960426298801          0.061409042846
C          -0.62875556001962   -0.00000370000022   -0.00001529000260
O           0.68031903000537    0.00000265999916    0.00000485000201
H          -1.10196997999927   -0.10562522000030    1.03132171999556
H          -1.10202020000054    0.94600209000281   -0.42414054999967
H          -1.10200311999887   -0.84037498000297   -0.60707593999657
C           2.31399634303748    0.03127491449764   -2.70193965338023
O           1.67898048093346    1.07833969968036   -2.00107138072161
H           1.90146956611456   -0.03078826400538   -3.71522320726094
H           2.16689596790995   -0.93056618673082   -2.19817383100110
H           3.39710331005771    0.23322890176970   -2.76036743663082
H           1.23459643450443    0.65825890615463   -1.11749738474895
C          -0.25962221969817    3.76985836398786   -2.32262571764997
O          -0.34034742706102    2.57543371630460   -3.04877752708960
H           0.75097721606836    4.18934230534877   -2.36503097937850
H          -0.52187430740431    3.62780930103932   -1.26722086124962
H          -0.95506676824074    4.46512288684071   -2.77328065803348
H           0.35486531786727    1.96630985394608   -2.72664098964532
C          -0.51887620343659   -3.50196688789140   -1.87252045766620
O           0.28462119178494   -3.57713384874988   -0.70995027958079
H          -0.07064039864183   -2.85072499410255   -2.63053488749211
H          -1.53102640703711   -3.13189604163541   -1.63796281289350
H          -0.59139008021060   -4.51563695860395   -2.26810183209687
H           0.42400963394322   -2.68724867913226   -0.36960876749927
C           0.22197806150658   -0.37852120993317    3.54563648120143
O           1.36329469009331   -0.64408953695209    2.74299115060934
H          -0.66772961359883   -0.92409653103981    3.17754601773518
H          -0.00815191656754    0.69382088165982    3.56030650886102
H           0.45130281640911   -0.71221258218953    4.57225238364227
H           1.16145491027431   -0.38528929302781    1.81939676900529
29
 SCF done        -40.961314363719          0.060204228926
C          -0.62875556001965   -0.00000370000021   -0.00001529000262
O           0.68031903000539    0.00000265999916    0.00000485000200
H          -1.10196997999929   -0.10562522000029    1.03132171999557
H          -1.10202020000055    0.94600209000283   -0.42414054999965
H          -1.10200311999888   -0.84037498000294   -0.60707593999657
C           2.32120117853881    0.03061297571819   -2.69693830787693
O           1.65594955807626    1.06468785939583   -2.03468577991399
H           1.92377768571238   -0.05900211311676   -3.70826880119424
H           2.19648431295875   -0.91467899236948   -2.17206870406391
H           3.38553451972450    0.26279324191781   -2.75747693777607
H           1.24203489064876    0.66001820948834   -1.13139861457813
C          -0.23686592107096    3.76852449361541   -2.31530323647552
O          -0.34407916659525    2.57883908869876   -3.04961983084284
H           0.78089697028694    4.17475765856227   -2.35393446274694
H          -0.49998714993550    3.61420109280934   -1.25982566311402
H          -0.92703032243910    4.48274447165810   -2.76310222874418
H           0.34736848477125    1.96164808716915   -2.72324712890568
C          -0.51034162201364   -3.49098123579042   -1.87289769280069
O           0.31649114875284   -3.56733721663060   -0.73658169596005
H          -0.07773993033774   -2.84209978178166   -2.63650494043500
H          -1.50773600009683   -3.12274380029194   -1.61671579475378
H          -0.59473494349324   -4.50405008971437   -2.26114777453225
H           0.45195198294360   -2.68338466459265   -0.37865940832463
C           0.23108836919128   -0.36543278852242    3.46723771722310
O           1.35610121784925   -0.61006055674771    2.66336907849286
H          -0.64248470829715   -0.91907087570840    3.10515724684069
H          -0.01117551616110    0.70086025440556    3.50134449468418
H           0.46220212953770   -0.71408738056787    4.47419572929508
H           1.14751624121765   -0.36103065171211    1.73524593207900
29
 SCF done        -40.961467969452          0.063130078735
C          -0.62875556001971   -0.00000370000020   -0.00001529000267
O           0.68031903000545    0.00000265999916    0.00000485000197
H          -1.10196997999934   -0.10562522000027    1.03132171999560
H          -1.10202020000056    0.94600209000287   -0.42414054999962
H          -1.10200311999890   -0.84037498000289   -0.60707593999658
C           2.30818893072484    0.01789685606563   -2.70606592218303
O           1.66925879339232    1.06444529796174   -2.02372687632811
H           1.89413354988864   -0.06791033100328   -3.71483173849896
H           2.17521872697423   -0.92797162753867   -2.18053549529328
H           3.38035113505214    0.23042197506527   -2.77996207753132
H           1.25843303813559    0.66072401873964   -1.12291294602779
C          -0.20570325401114    3.78374807074525   -2.31073405172159
O          -0.32284328571194    2.59665748278613   -3.04996510189787
H           0.81697921344739    4.17342021879007   -2.33563460320473
H          -0.48738732128149    3.62862575267438   -1.26160788075140
H          -0.87746833415049    4.51372865168042   -2.76763793077553
H           0.36342225269624    1.97140943269374   -2.72438615769367
C          -0.46685294256180   -3.48712245818215   -1.86799341167264
O           0.34679672069190   -3.55439797307289   -0.72008412468082
H          -0.02495964026461   -2.84568990378523   -2.63512774695094
H          -1.46537088639457   -3.11053903183601   -1.62694903356428
H          -0.54837065382324   -4.50523955023211   -2.24510095786057
H           0.47922405253919   -2.66477512595590   -0.37095006492839
C           0.24298480298275   -0.36291771568058    3.37520765773559
O           1.34549319439390   -0.58340709067674    2.51954532342454
H          -0.64531285701856   -0.92760761602936    3.05211370540448
H          -0.02338724400174    0.70149034914042    3.42144180580808
H           0.52449169999810   -0.71537984539997    4.37550995857381
H           1.10078234343707   -0.33192718474599    1.59251305979960
29
 SCF done        -40.958455733304          0.074819649647
C          -0.62875556001973   -0.00000370000019   -0.00001529000269
O           0.68031903000548    0.00000265999916    0.00000485000197
H          -1.10196997999937   -0.10562522000027    1.03132171999561
H          -1.10202020000056    0.94600209000288   -0.42414054999961
H          -1.10200311999890   -0.84037498000286   -0.60707593999658
C           2.34651125279472    0.02567269005140   -2.65528113937147
O           1.76877485389177    1.16729273975448   -1.96391101841437
H           1.90254061131199   -0.07531454885524   -3.67728707415288
H           2.15474311408361   -0.91287092572846   -2.11405462569276
H           3.46207937194580    0.15449618280547   -2.73804180185779
H           1.34622717285716    0.76282693708076   -1.12299956177825
C          -0.19745073234523    3.76107048430576   -2.30995126852521
O          -0.34982342583646    2.54408075642454   -3.00992424373625
H           0.78326412458549    4.16220524817284   -2.41959684967465
H          -0.41125172824965    3.62115039665797   -1.26028998745592
H          -0.91800485817417    4.46416884384489   -2.71519104486551
H           0.40031169298919    1.97177984807500   -2.72600206963360
C          -0.48224455128608   -3.48581022077148   -1.90424819788123
O           0.33863770753764   -3.55755781965572   -0.74487043623138
H          -0.04363521387517   -2.84219328873877   -2.67952455529363
H          -1.48484080819584   -3.10444867086366   -1.67036649776218
H          -0.55425159134956   -4.50485318134721   -2.27867886571067
H           0.46466404320869   -2.66215576451305   -0.38164541647226
C           0.27446355504967   -0.35571621838351    3.40062753800858
O           1.39971956321248   -0.52907668013795    2.59958699226146
H          -0.59058654607751   -0.95737096141786    3.08251616935758
H          -0.04822282155286    0.69563075282296    3.44312438501996
H           0.55291900364779   -0.70613946512331    4.39459374287247
H           1.23179587178605   -0.28272025581275    1.66182953961692
29
 SCF done        -40.962243072635          0.056169888463
C          -0.62875556001972   -0.00000370000019   -0.00001529000268
O           0.68031903000547    0.00000265999916    0.00000485000197
H          -1.10196997999936   -0.10562522000028    1.03132171999560
H          -1.10202020000056    0.94600209000288   -0.42414054999961
H          -1.10200311999890   -0.84037498000287   -0.60707593999658
C           2.34874558120682    0.02272545097543   -2.66296892991237
O           1.71825460264527    1.10780066683631   -2.01125180008858
H           1.94159602445371   -0.07862069454514   -3.67970204152946
H           2.18531468822619   -0.91191780301600   -2.12049743594340
H           3.42838945983207    0.21211886158452   -2.72659323701640
H           1.29620263592210    0.71633522791935   -1.14280795615838
C          -0.20171187641875    3.76766930458082   -2.31232810061955
O          -0.34105293347507    2.56262947112148   -3.02776286836687
H           0.81139170374538    4.16098643664601   -2.38090694974024
H          -0.45031968953739    3.62108889153473   -1.25738846629308
H          -0.90459832548857    4.47972466380587   -2.74022145161326
H           0.38245420582022    1.96914176198418   -2.72925148303474
C          -0.48303111289929   -3.48421335917486   -1.89428529686513
O           0.33731736864841   -3.55590671262059   -0.74284743091443
H          -0.04304081708434   -2.84157577203646   -2.66490609042214
H          -1.48475036510282   -3.10747412630653   -1.65507696695683
H          -0.56079560123285   -4.50086308371219   -2.27344728642066
H           0.46878685312132   -2.66598439346625   -0.38391472395191
C           0.27163260494072   -0.35950840959309    3.40737108175019
O           1.39498309588477   -0.55032852349637    2.59217530132768
H          -0.59396724278193   -0.95066801050759    3.07860395744061
H          -0.02547906921357    0.69480255868032    3.44669642205342
H           0.54650102630948   -0.69997071033140    4.41044641235305
H           1.19763392435371   -0.30100138922577    1.65434074253657
29
 SCF done        -40.962541764751          0.056517593660
C          -0.62875556001975   -0.00000370000019   -0.00001529000271
O           0.68031903000549    0.00000265999916    0.00000485000196
H          -1.10196997999938   -0.10562522000027    1.03132171999562
H          -1.10202020000056    0.94600209000289   -0.42414054999960
H          -1.10200311999891   -0.84037498000284   -0.60707593999658
C           2.35242418023588    0.01288977365711   -2.66916525079414
O           1.72288837007179    1.08845515672859   -2.01462456927399
H           1.94999468019137   -0.08589193389448   -3.68364617190981
H           2.19084674964530   -0.92223275317534   -2.12863674376393
H           3.43027404811816    0.20300542325271   -2.73060898273120
H           1.29131987752313    0.70287935902507   -1.14805793913589
C          -0.19287593805976    3.77827807263463   -2.31098913785602
O          -0.32880851313302    2.57801217921677   -3.03491234708074
H           0.82698965477488    4.16563044749270   -2.36687557505949
H          -0.45584974422579    3.63320683225250   -1.25716190847073
H          -0.88327912077522    4.49785168303810   -2.75564926147414
H           0.38257037800093    1.97182416852888   -2.73011905464625
C          -0.46150946645116   -3.48211890960459   -1.88873294634742
O           0.35793928959064   -3.55284613242284   -0.74444674739162
H          -0.02217739006775   -2.83773373356453   -2.65623106280910
H          -1.45831590385890   -3.10517674090851   -1.64483959509514
H          -0.54220697544398   -4.49880595502816   -2.26771833710393
H           0.49178406370391   -2.66354751344214   -0.39072355188458
C           0.28078295757171   -0.36008350452632    3.38393577008324
O           1.39797850134079   -0.55390248880591    2.55745167550015
H          -0.58215643255892   -0.95898095549184    3.06259398020857
H          -0.01682904885421    0.69565151257700    3.41460522191830
H           0.56203642937311   -0.68225683130361    4.38825183160993
H           1.17885082247371   -0.32214424258267    1.61168204603557
29
 SCF done        -40.962719925800          0.055865807708
C          -0.62875556001978   -0.00000370000018   -0.00001529000273
O           0.68031903000552    0.00000265999916    0.00000485000195
H          -1.10196997999941   -0.10562522000026    1.03132171999563
H          -1.10202020000057    0.94600209000291   -0.42414054999958
H          -1.10200311999892   -0.84037498000281   -0.60707593999658
C           2.36721998913437    0.00587000492940   -2.66319532661894
O           1.73377842211649    1.08088403853888   -2.01825502810657
H           1.97126061902880   -0.09852574171020   -3.67753605435916
H           2.20635006603038   -0.92360493547197   -2.11569321024295
H           3.44176241000529    0.19883264548283   -2.72017265020371
H           1.30198763324977    0.70560425392088   -1.15568334712011
C          -0.18078992109938    3.78018165964538   -2.30887265983789
O          -0.32204615792930    2.58141155782593   -3.03419956682160
H           0.84265435826368    4.16285933170546   -2.36402847173502
H          -0.44480620670477    3.63668508084706   -1.25398074982516
H          -0.86760840858490    4.50270089508354   -2.75531664556258
H           0.38725497054127    1.97093953591613   -2.73226035907728
C          -0.44621048869825   -3.47738918023673   -1.89256851907664
O           0.36858778701223   -3.54369560669315   -0.74251899022578
H          -0.00277757551580   -2.83754818464542   -2.66222851703418
H          -1.44629431283980   -3.09781572963432   -1.65483826940417
H          -0.52718500752799   -4.49563943966048   -2.26901373178155
H           0.50290546861483   -2.65256701084596   -0.39468995962353
C           0.29744450595552   -0.35981431763441    3.36276313837886
O           1.41144834447896   -0.54762674696111    2.52845820105920
H          -0.56085202100681   -0.96955423030306    3.04913589252391
H          -0.01375395292667    0.69321018460931    3.39117366614932
H           0.59289040124360   -0.67061762837876    4.36971010217484
H           1.19151685692372   -0.30685967302254    1.58604587371652
29
 SCF done        -40.962951054230          0.054505876187
C          -0.62875556001982   -0.00000370000017   -0.00001529000276
O           0.68031903000556    0.00000265999916    0.00000485000193
H          -1.10196997999944   -0.10562522000025    1.03132171999565
H          -1.10202020000057    0.94600209000294   -0.42414054999957
H          -1.10200311999893   -0.84037498000277   -0.60707593999659
C           2.39406875529668   -0.00287631033842   -2.65235769205774
O           1.75836463916921    1.07898847095756   -2.01910367374886
H           2.00527976361138   -0.11315396148428   -3.66868343470546
H           2.22787021800781   -0.92701563865076   -2.09765560294169
H           3.46894546294192    0.18773770235275   -2.70159993322085
H           1.32123294394467    0.71611740773633   -1.16681069248154
C          -0.16743824137372    3.77935468850272   -2.30690957106602
O          -0.31473059183157    2.57993453819826   -3.02929985337939
H           0.85762857534114    4.15916871320890   -2.36911954703482
H          -0.42402926681805    3.63917386993078   -1.24983399791016
H          -0.85490838428246    4.50064858881361   -2.74919064670211
H           0.39617411957291    1.96920119107885   -2.73550553931011
C          -0.42947231674307   -3.46993726887605   -1.89937016629580
O           0.38575596796059   -3.53190880741730   -0.74933523821167
H           0.01327985830684   -2.83320781645720   -2.67152120327192
H          -1.42996151488214   -3.08921837065489   -1.66167149001832
H          -0.51220717731547   -4.48949110774455   -2.27298696394769
H           0.51955921481555   -2.63932401405985   -0.40595827645022
C           0.32286138075140   -0.35890254519683    3.35167692773726
O           1.43765259718671   -0.53637135282579    2.51800479441586
H          -0.52206933672374   -0.99054352724501    3.04544487096689
H          -0.01086097860753    0.68910250015789    3.36518178091169
H           0.62763636329306   -0.64901887846769    4.36105454112021
H           1.21450396078121   -0.29643643578091    1.57205279551426
29
 SCF done        -40.963184644802          0.053191537673
C          -0.62875556001987   -0.00000370000016   -0.00001529000280
O           0.68031903000561    0.00000265999917    0.00000485000191
H          -1.10196997999949   -0.10562522000025    1.03132171999567
H          -1.10202020000058    0.94600209000297   -0.42414054999954
H          -1.10200311999894   -0.84037498000272   -0.60707593999659
C           2.43278097038028   -0.01323105869114   -2.63549275171409
O           1.79496532538414    1.08197327638167   -2.01970194922958
H           2.05149026220695   -0.13275451815232   -3.65343264732915
H           2.25519521008077   -0.93024277210363   -2.07122415268085
H           3.51054788574801    0.17177820589645   -2.67636469960307
H           1.34825079971252    0.73356979367513   -1.17729131896772
C          -0.14903544317397    3.77326647827436   -2.30255796201976
O          -0.30450222756056    2.57299564698770   -3.01928187409737
H           0.87440360025015    4.15057807294182   -2.37907489847333
H          -0.39087316437788    3.63841218988517   -1.24173526455012
H          -0.83707426941734    4.49563749279286   -2.74037814090997
H           0.40714317856467    1.96174785395854   -2.73518792389712
C          -0.40732241568777   -3.45729065787383   -1.90943013687064
O           0.41332121830816   -3.51067865483590   -0.76436204397063
H           0.03034279390851   -2.82518348848667   -2.68685416764977
H          -1.40606270761776   -3.07642913424797   -1.66745920323723
H          -0.49241800918396   -4.47959177064272   -2.27618204664299
H           0.54299727454682   -2.61633030789248   -0.42486186791146
C           0.35839010203604   -0.35586556260943    3.33695760751133
O           1.47321628719308   -0.52125907157189    2.50302558964415
H          -0.47061879045879   -1.01861568315292    3.04410179526106
H          -0.00376192713739    0.68308038868372    3.32850662718284
H           0.67556795326347   -0.61498623435290    4.35080189012389
H           1.24354270304786   -0.28551296648956    1.55486533978677
29
 SCF done        -40.963363310870          0.052876041509
C          -0.62875556001992   -0.00000370000015   -0.00001529000285
O           0.68031903000566    0.00000265999917    0.00000485000189
H          -1.10196997999953   -0.10562522000024    1.03132171999569
H          -1.10202020000059    0.94600209000300   -0.42414054999952
H          -1.10200311999895   -0.84037498000267   -0.60707593999660
C           2.46855283654238   -0.02326431226699   -2.62293066517581
O           1.82610486555952    1.07941773478810   -2.02058299045368
H           2.09430809979866   -0.15022818642454   -3.64306524993847
H           2.28450334278983   -0.93548746555021   -2.05308080442677
H           3.54770198811590    0.16027644017618   -2.65556613042771
H           1.37042414180270    0.74018297836006   -1.18319458911387
C          -0.12992644653467    3.76722540788025   -2.29890615145987
O          -0.29339954205252    2.56765254195590   -3.01343602231502
H           0.89188535946338    4.14491960498519   -2.38670779212424
H          -0.35827849100524    3.63326456141773   -1.23541999078912
H          -0.81951623461445    4.48942215987835   -2.72866160317231
H           0.41614109858251    1.95360726452789   -2.73615379487901
C          -0.38299126435884   -3.44388614467170   -1.91735139610161
O           0.43956369318395   -3.48317587696658   -0.77103150544879
H           0.05265084275842   -2.82096826363193   -2.70440720908884
H          -1.38344050106179   -3.06000937516409   -1.67859865866497
H          -0.46778488805264   -4.47131059426530   -2.27221650844304
H           0.56323986281637   -2.58457264702435   -0.43911282201183
C           0.39314258753399   -0.35317376268806    3.32673609760099
O           1.50874042126734   -0.50918526062241    2.49161524071757
H          -0.41857367011603   -1.03360332968606    3.04204071901530
H           0.00649736811003    0.67620634397352    3.30263863367404
H           0.71554184701705   -0.58868974070581    4.33990518602063
H           1.26574921904535   -0.28515455210247    1.54013339224402
29
 SCF done        -40.963583536102          0.052564866960
C          -0.62875556001998   -0.00000370000013   -0.00001529000290
O           0.68031903000572    0.00000265999917    0.00000485000187
H          -1.10196997999959   -0.10562522000023    1.03132171999572
H          -1.10202020000060    0.94600209000305   -0.42414054999949
H          -1.10200311999897   -0.84037498000261   -0.60707593999660
C           2.50744988467834   -0.03444369877651   -2.60785527941596
O           1.85855388709554    1.07405218363781   -2.02015424076332
H           2.14183223751375   -0.16793385849635   -3.63109399803747
H           2.31740875779184   -0.94256639724093   -2.03460383452547
H           3.58719273425253    0.14886430782844   -2.63111116993576
H           1.39241621782235    0.74072422854912   -1.18612339166704
C          -0.10424850705707    3.75997527387167   -2.29448710796834
O          -0.27784423593995    2.56155164713349   -3.00745519746050
H           0.91828942088226    4.13693303286847   -2.39141489777035
H          -0.32152916762241    3.62495768470027   -1.22831502571409
H          -0.79489113835020    4.48416025543670   -2.71665535728970
H           0.42774618205585    1.94349905347861   -2.73459374678452
C          -0.35335172168193   -3.42492579609799   -1.92561804646609
O           0.47689632960223   -3.44635813694363   -0.78543866625965
H           0.07475383138272   -2.81085059305612   -2.72368966952495
H          -1.35199282073462   -3.04099876720756   -1.68504754068964
H          -0.43774903828209   -4.45740015704957   -2.26540560232316
H           0.59064580727339   -2.54388539879745   -0.45857874374975
C           0.43233017144891   -0.34912520537846    3.31200190867235
O           1.54955452139249   -0.48889467472587    2.48016232038092
H          -0.36303906745433   -1.06731264516100    3.04925524130885
H           0.01515350736005    0.66804026395253    3.25788010012004
H           0.77015629281743   -0.54796535940883    4.33262146167170
H           1.29150771738031   -0.28653061801438    1.52806421525671
29
 SCF done        -40.963899107572          0.051969160635
C          -0.62875556002005   -0.00000370000012   -0.00001529000296
O           0.68031903000579    0.00000265999918    0.00000485000184
H          -1.10196997999965   -0.10562522000021    1.03132171999575
H          -1.10202020000061    0.94600209000309   -0.42414054999945
H          -1.10200311999899   -0.84037498000254   -0.60707593999661
C           2.55045814964557   -0.04358125040196   -2.58192694038238
O           1.88642987851707    1.06821176887601   -2.01452680902018
H           2.19814116500677   -0.18676800394320   -3.60931770758096
H           2.35694784153508   -0.94803106063347   -2.00522559343749
H           3.62967718481869    0.14509054378033   -2.59318510994909
H           1.41007447018181    0.73544101214485   -1.18174813008183
C          -0.07208761463881    3.74301492527696   -2.28860662662861
O          -0.26043921641277    2.54629815690025   -2.99970503614108
H           0.94928932687027    4.11842364234838   -2.40271641565989
H          -0.27004252509909    3.60696169016027   -1.21817242026313
H          -0.76803628830256    4.47136583188731   -2.69815923058661
H           0.44238129401417    1.92496001645129   -2.73204885605820
C          -0.32312482840088   -3.39753140907020   -1.93535633609874
O           0.52687309991660   -3.39459345168852   -0.81283317956364
H           0.08838723433924   -2.79361691184796   -2.74861594558623
H          -1.31587990072908   -3.01722096376095   -1.68397482105599
H          -0.40823780683288   -4.43543533288865   -2.25521750634149
H           0.62626356809125   -2.48874287342106   -0.48893604658573
C           0.47929493038619   -0.34315710391581    3.30287996528012
O           1.59641669071908   -0.46930906340443    2.46028265495434
H          -0.30052201699017   -1.08042051402948    3.05783781936348
H           0.03565443685993    0.65756900559934    3.23922818414680
H           0.82680003770523   -0.51767718397055    4.32294723118254
H           1.32127678409820   -0.26882834621538    1.51825764159556
29
 SCF done        -40.964311892566          0.052745329684
C          -0.62875556002014   -0.00000370000010   -0.00001529000303
O           0.68031903000587    0.00000265999918    0.00000485000180
H          -1.10196997999973   -0.10562522000020    1.03132171999579
H          -1.10202020000063    0.94600209000315   -0.42414054999941
H          -1.10200311999901   -0.84037498000245   -0.60707593999662
C           2.58715739348670   -0.05552504006123   -2.55931719065971
O           1.89847670992850    1.04437758486293   -2.00660022799652
H           2.25602496418671   -0.20633050656740   -3.59336680831277
H           2.39802485572235   -0.96196516747978   -1.98624013907053
H           3.66225707977628    0.14815368064398   -2.55515178649008
H           1.41645787928258    0.70610190252752   -1.17418998486911
C          -0.02862287438889    3.73140377397886   -2.28092809493629
O          -0.23655088710493    2.53747108672620   -2.99416320052041
H           0.99077757639177    4.10317294892091   -2.41299319009701
H          -0.21051336898729    3.59109964924391   -1.20880482795134
H          -0.73055403785111    4.46602763478296   -2.67709518018153
H           0.46187976588927    1.90975255597307   -2.73040298946600
C          -0.27721809776308   -3.36255931560617   -1.94177587716024
O           0.58475915539978   -3.31980582324772   -0.82385622736329
H           0.12223681062413   -2.77858591800590   -2.77852145011213
H          -1.27428396060439   -2.98350085468457   -1.69692227553477
H          -0.35287545617633   -4.41074780823513   -2.23218511573478
H           0.66651288458620   -2.40542149877339   -0.51372499516454
C           0.53217466510776   -0.33534865306858    3.29132989217752
O           1.64773716117958   -0.44725982462412    2.44555528064108
H          -0.22485183420987   -1.10125942326343    3.06993199136703
H           0.06177037068667    0.64819157049632    3.20802923448573
H           0.88869897413647   -0.47602873246225    4.31212065307275
H           1.34789669980223   -0.27661554355699    1.50868340210327
29
 SCF done        -40.964729130152          0.054451125398
C          -0.62875556002025   -0.00000370000007   -0.00001529000312
O           0.68031903000598    0.00000265999918    0.00000485000176
H          -1.10196997999983   -0.10562522000017    1.03132171999584
H          -1.10202020000064    0.94600209000322   -0.42414054999936
H          -1.10200311999904   -0.84037498000234   -0.60707593999663
C           2.62569003510125   -0.07024067725475   -2.52289115040815
O           1.90537100626014    1.01939416943652   -1.99283328775717
H           2.32509005526050   -0.23097392427766   -3.56519940804240
H           2.43746209482031   -0.97903222435037   -1.95139318547484
H           3.69756683648643    0.15014237381397   -2.49434198779820
H           1.41349952351415    0.67809981167705   -1.16408085855101
C           0.02685181271077    3.71484710525138   -2.27182071700179
O          -0.20523766249201    2.52587278839349   -2.98957373185305
H           1.04602539834370    4.08227766142442   -2.42418427782203
H          -0.13393550615960    3.56731990557039   -1.19677740745894
H          -0.68598529901837    4.45207756162465   -2.64399374256653
H           0.48997619300487    1.88992557496821   -2.73003670351555
C          -0.22500592718730   -3.31164695527848   -1.94982800118225
O           0.65879675622993   -3.22641869942048   -0.84882346727839
H           0.15325997115431   -2.74629054377669   -2.81025500461825
H          -1.22391302646881   -2.94040391814881   -1.70039231032968
H          -0.29115945580924   -4.36826338737191   -2.21007062819250
H           0.72312833121365   -2.30542813559436   -0.55290413172698
C           0.59773438479406   -0.32524410701619    3.28383991087408
O           1.71163295523863   -0.40454970996683    2.42487445907042
H          -0.12445745728246   -1.12873147843624    3.08814736270501
H           0.07749164302478    0.63811366609260    3.18072284685556
H           0.97282299427607   -0.43391832600355    4.30434546438463
H           1.37828504916901   -0.25850028170815    1.49410661151527
29
 SCF done        -40.965066789580          0.055730872945
C          -0.62875556002034   -0.00000370000005   -0.00001529000320
O           0.68031903000608    0.00000265999919    0.00000485000171
H          -1.10196997999992   -0.10562522000015    1.03132171999588
H          -1.10202020000066    0.94600209000329   -0.42414054999931
H          -1.10200311999906   -0.84037498000224   -0.60707593999664
C           2.64911273472348   -0.08148627514295   -2.49117861822997
O           1.89431034071988    0.99491887404986   -1.98187193857164
H           2.38101236344401   -0.25091984247690   -3.54173051165050
H           2.46572120469321   -0.99413258484364   -1.92198202712432
H           3.71653843203647    0.15927320622157   -2.43432063881799
H           1.39651114501583    0.65300093068899   -1.15542593509934
C           0.07468474655914    3.70238032739902   -2.26314842490239
O          -0.17698084541121    2.51837450951400   -2.98617685950265
H           1.09272553363842    4.06672217840844   -2.43513511640210
H          -0.06351983855502    3.54531785873662   -1.18617187755332
H          -0.65160871121394    4.43872238995174   -2.60890527494170
H           0.52015379750633    1.87822318393980   -2.73296926614621
C          -0.17567708044373   -3.25697248254517   -1.95423907468387
O           0.72979004216122   -3.13815311106713   -0.87360725017609
H           0.17829150771635   -2.70262012397176   -2.83087992482081
H          -1.17681048042154   -2.89939249340205   -1.69283601176448
H          -0.22924049957739   -4.31798422667551   -2.19368155830760
H           0.77870912964625   -2.21421165554376   -0.58614262099469
C           0.65043173687791   -0.30868647259706    3.27981925979890
O           1.75253516943579   -0.38252426751063    2.40943545615496
H          -0.04926146524094   -1.13148966457031    3.10273295308538
H           0.11650548845150    0.63837244623245    3.17341472585830
H           1.03327352949438   -0.38761554186991    4.30011604996268
H           1.40591208590224   -0.25136632831960    1.48826409668810
29
 SCF done        -40.965431521177          0.056605829796
C          -0.62875556002044   -0.00000370000002   -0.00001529000328
O           0.68031903000617    0.00000265999919    0.00000485000167
H          -1.10196998000001   -0.10562522000012    1.03132171999593
H          -1.10202020000068    0.94600209000335   -0.42414054999926
H          -1.10200311999909   -0.84037498000215   -0.60707593999664
C           2.68833298572862   -0.09460543985284   -2.46357242085388
O           1.90492056226771    0.97642613139220   -1.98166351785757
H           2.44924046232742   -0.27556213795634   -3.52005630479366
H           2.50436094620558   -1.00540388114338   -1.89132139068426
H           3.75118488389899    0.16179314496739   -2.37857602194003
H           1.39819840669829    0.64381141772717   -1.15732540325995
C           0.11944596882792    3.69222228737753   -2.25197758179999
O          -0.14881966255476    2.51141925560277   -2.97507749733787
H           1.13351101766460    4.05404584942704   -2.44829535264664
H           0.00914542371438    3.52965622406485   -1.17234673902700
H          -0.61470877328128    4.43294104100461   -2.57901130728286
H           0.55099126136447    1.86890851359078   -2.73441550838303
C          -0.12644044047941   -3.20233467304000   -1.96260781938757
O           0.79355305663665   -3.04981926984517   -0.89622853545689
H           0.20323927423261   -2.65583048404068   -2.85275835315652
H          -1.13055089932622   -2.85857349380635   -1.68990286849054
H          -0.16414280894273   -4.26941621939853   -2.18370707576368
H           0.82040769087195   -2.12129258405927   -0.61429660840032
C           0.70889335142665   -0.29367397159468    3.27540954006252
O           1.80398150478237   -0.34286750687100    2.39201531129047
H           0.03295678557494   -1.14907900244536    3.12074178150287
H           0.13721673385913    0.63563316434028    3.15944953878679
H           1.10600412885172   -0.34354012378044    4.29242511553596
H           1.44033954179509   -0.22558544696015    1.47387622188399
29
 SCF done        -40.965959327941          0.057247087342
C          -0.62875556002053   -0.00000370000000   -0.00001529000335
O           0.68031903000626    0.00000265999920    0.00000485000162
H          -1.10196998000009   -0.10562522000009    1.03132171999597
H          -1.10202020000069    0.94600209000342   -0.42414054999922
H          -1.10200311999911   -0.84037498000206   -0.60707593999665
C           2.71779604989535   -0.10612404619067   -2.45398125895437
O           1.90989337616547    0.95645467137233   -1.99635354078438
H           2.50589757597111   -0.29448777776977   -3.51237007025690
H           2.53294752161834   -1.01653022548168   -1.88076597023628
H           3.77371696653289    0.16699230141525   -2.33989856136884
H           1.39917677955245    0.64067468775581   -1.16983114567326
C           0.15531017736185    3.69662166819323   -2.24170955565194
O          -0.11837412396620    2.51912115415402   -2.96492758642942
H           1.16111899747777    4.06177162343095   -2.46013903876909
H           0.07266629871803    3.52566254794375   -1.16211285705535
H          -0.58327797303253    4.44007470366198   -2.55411272874545
H           0.58632692673160    1.87558142617518   -2.73988562525004
C          -0.07545050504486   -3.13696724086531   -1.96372288661129
O           0.84739146076365   -2.96247855703732   -0.90991577299966
H           0.22475761151997   -2.57978782328743   -2.85091017605560
H          -1.08571074107597   -2.82149000858501   -1.67133303922381
H          -0.08382765783369   -4.20369255667817   -2.18701994263755
H           0.84380126284459   -2.03407455781271   -0.61874335437875
C           0.75280717877644   -0.27691250562762    3.28303922103855
O           1.83603865749406   -0.29987998592023    2.38243396336984
H           0.09101155664872   -1.13999056501609    3.13811435912813
H           0.15276198975572    0.64030197129594    3.17691173749981
H           1.16651912154783   -0.31976151100098    4.29045975054938
H           1.46655902576948   -0.18995017491450    1.46028734674323
29
 SCF done        -40.966543774088          0.058249934130
C          -0.62875556002063   -0.00000369999998   -0.00001529000343
O           0.68031903000636    0.00000265999920    0.00000485000157
H          -1.10196998000018   -0.10562522000005    1.03132171999602
H          -1.10202020000070    0.94600209000349   -0.42414054999917
H          -1.10200311999913   -0.84037498000196   -0.60707593999665
C           2.75871393918438   -0.11821446160606   -2.44672957241416
O           1.92740814692245    0.93866908391588   -2.01614212642952
H           2.57386174618118   -0.31226161876519   -3.50756440732357
H           2.56843610592819   -1.02786805190131   -1.87409881211906
H           3.80859697102348    0.16805265299931   -2.30649002431462
H           1.41582046241541    0.63544429218263   -1.18803476075144
C           0.19855898844462    3.70440619441372   -2.23032602294986
O          -0.08959890669514    2.53400045637703   -2.95835992494233
H           1.19864665633716    4.07608868800700   -2.46861178223268
H           0.14427096751999    3.52154254228679   -1.15024595338362
H          -0.54364440577808    4.45074560804303   -2.51800649016580
H           0.61236385295525    1.88052664801058   -2.74917799805364
C          -0.01415930172560   -3.06542091501312   -1.96178051399639
O           0.91412012739265   -2.84840905682465   -0.91908149581220
H           0.24704091718307   -2.49854823539411   -2.85639055626610
H          -1.03311221325660   -2.78756301236728   -1.65343041000551
H           0.01509564015012   -4.13670346292123   -2.18026158512286
H           0.87019514444187   -1.91613825128259   -0.62350286782211
C           0.80038294461161   -0.25724630130152    3.28494714966601
O           1.86774686843055   -0.26169189557545    2.37188632474818
H           0.15254493896823   -1.13569949043410    3.15546752521756
H           0.18163600112868    0.64555936105543    3.17998258225739
H           1.23481586885365   -0.27670495971188    4.28797723213721
H           1.49643360027216   -0.16048142239337    1.44811241856077
29
 SCF done        -40.967221645539          0.059745872379
C          -0.62875556002071   -0.00000369999996   -0.00001529000349
O           0.68031903000645    0.00000265999920    0.00000485000152
H          -1.10196998000026   -0.10562522000001    1.03132171999607
H          -1.10202020000071    0.94600209000356   -0.42414054999913
H          -1.10200311999915   -0.84037498000188   -0.60707593999666
C           2.78714438664060   -0.12542395358341   -2.45913552568765
O           1.93722298946809    0.92024001952007   -2.04576008689508
H           2.62507593810812   -0.31464350547703   -3.52155243813952
H           2.59387264397268   -1.03881340275335   -1.89636808185610
H           3.82946596730726    0.17170127183956   -2.30033664073988
H           1.44046344682379    0.62161466940909   -1.21178507419724
C           0.23818770029997    3.72550317493174   -2.22037175350112
O          -0.06671497334868    2.56593881762316   -2.95826075474795
H           1.23346529192440    4.10744220077658   -2.47267616955957
H           0.20699620124527    3.52753682413441   -1.14268820230855
H          -0.50550727825176    4.47508083955582   -2.47864863430908
H           0.62695732311966    1.89871803011672   -2.76585035386831
C           0.04993746629465   -2.97721260519749   -1.94019034907781
O           0.97587539971468   -2.73242659324923   -0.90865382922451
H           0.27049079463470   -2.38597475909922   -2.83510433078247
H          -0.97924687749669   -2.75294682664852   -1.61558155862126
H           0.12154452494705   -4.04069836859409   -2.17676069939506
H           0.90082083788406   -1.80652066914961   -0.59758557058133
C           0.82948499865466   -0.23519836184280    3.29471563583483
O           1.87793018522176   -0.22287798145882    2.37077070025507
H           0.18658156253488   -1.11784763177648    3.17301026068367
H           0.20374376699798    0.65889897180230    3.20611814027317
H           1.28103237589371   -0.25483236942333    4.28427997536439
H           1.51339512348653   -0.12589804123857    1.44397211757738
29
 SCF done        -40.967642544697          0.059173443302
C          -0.62875556002071   -0.00000369999996   -0.00001529000356
O           0.68031903000652    0.00000265999921    0.00000485000152
H          -1.10196998000022   -0.10562522000001    1.03132171999615
H          -1.10202020000070    0.94600209000357   -0.42414054999912
H          -1.10200311999918   -0.84037498000183   -0.60707593999664
C           2.78547593739129   -0.12321152816660   -2.46365381731834
O           1.93650776786655    0.92253948161339   -2.04341350451178
H           2.62677498899702   -0.30203094514116   -3.53065764177592
H           2.58741159968730   -1.04131969722318   -1.91051891010273
H           3.82955356848457    0.16525221086412   -2.30041556961941
H           1.43848031388724    0.61680752538419   -1.21413514470630
C           0.25699986392495    3.72798925235829   -2.21578639535887
O          -0.06659555245751    2.57684051184122   -2.95814844293767
H           1.25559122756352    4.09880653167443   -2.47085008565847
H           0.22485254560648    3.52810408230640   -1.13888055693312
H          -0.48497085549364    4.48477183877469   -2.46598465826516
H           0.61497028888111    1.90052615381801   -2.76610127897929
C           0.06560734678600   -2.96618824624787   -1.92443458692166
O           0.99070008961111   -2.71656029265651   -0.89186268874423
H           0.27479851820840   -2.35930376888835   -2.81177554773722
H          -0.96651092473630   -2.76989791135279   -1.60491768681628
H           0.15888602823559   -4.02296345516049   -2.17720222338102
H           0.90697033694675   -1.79366789285322   -0.57326120080966
C           0.83518430512859   -0.23186860349883    3.30164083476221
O           1.87925517240301   -0.21252640384466    2.36943036899273
H           0.19149426097595   -1.11220228545301    3.17026110954004
H           0.20878601472070    0.66529448142196    3.22664965623780
H           1.29143650438718   -0.26749092767947    4.29138868733603
H           1.49580968998941   -0.12009483114137    1.45191102118845
29
 SCF done        -40.967952950892          0.059756496096
C          -0.62875556002072   -0.00000369999996   -0.00001529000362
O           0.68031903000660    0.00000265999921    0.00000485000153
H          -1.10196998000018   -0.10562522000002    1.03132171999623
H          -1.10202020000068    0.94600209000358   -0.42414054999911
H          -1.10200311999920   -0.84037498000179   -0.60707593999663
C           2.78480278669928   -0.12311369902766   -2.46884672771517
O           1.93688204446537    0.92248203779580   -2.04249360033288
H           2.63080231406145   -0.28926592111850   -3.54051284284905
H           2.58007661496239   -1.04619299124367   -1.92673550713842
H           3.82980887223866    0.15770134677247   -2.29859618460305
H           1.44388555042223    0.61212270066047   -1.21362231994724
C           0.27500105625382    3.73085013591416   -2.21111413427220
O          -0.06813321645878    2.58870336424665   -2.95851689109955
H           1.27519218791496    4.09105425319439   -2.47205558478476
H           0.24794039637208    3.52629739892816   -1.13515739671238
H          -0.46409008556608    4.49669927532497   -2.44975176059410
H           0.60373053758659    1.90517577582743   -2.77036441295897
C           0.08180800126062   -2.95094022963037   -1.90694556359905
O           1.00138287611405   -2.68599483686659   -0.87243973390001
H           0.27632679172543   -2.32780925720284   -2.78751298559884
H          -0.95425855207747   -2.78852708446757   -1.58994821703045
H           0.20708709007261   -4.00135189226775   -2.17267398792685
H           0.91160735636573   -1.76029246191301   -0.55962651873347
C           0.83992435792880   -0.22865553639683    3.30615569868514
O           1.88275364060840   -0.19643566559592    2.36827762609262
H           0.19487941003742   -1.10516087572239    3.16035423366722
H           0.21629490705677    0.67333108744331    3.24940208128529
H           1.29846106342556   -0.28423877426098    4.29601982465313
H           1.48263621466354   -0.11542038906625    1.45852607871069
29
 SCF done        -40.968314577359          0.061397881387
C          -0.62875556002072   -0.00000369999997   -0.00001529000375
O           0.68031903000674    0.00000265999922    0.00000485000153
H          -1.10196998000010   -0.10562522000004    1.03132171999639
H          -1.10202020000066    0.94600209000360   -0.42414054999910
H          -1.10200311999925   -0.84037498000169   -0.60707593999661
C           2.78364801945410   -0.12365310149903   -2.47932751486897
O           1.93683042319338    0.92177236563837   -2.04702105663544
H           2.64129858658346   -0.26880742266314   -3.55742331441356
H           2.56488598805894   -1.05468879945605   -1.95653725405858
H           3.82924209460393    0.14491288256143   -2.29244096671262
H           1.44909165984848    0.60838866663058   -1.21851419822529
C           0.30893112013035    3.73767039493378   -2.20125506776840
O          -0.06921377368831    2.61021310013104   -2.95577408432498
H           1.31175107512684    4.07966084909101   -2.47430261906524
H           0.29342891151804    3.52340081207918   -1.12701861612730
H          -0.42123131960194    4.52045337203705   -2.41989461382684
H           0.58706213424009    1.91259827360320   -2.77685613915119
C           0.11582902904719   -2.92155777140380   -1.87564908074663
O           1.02714975560800   -2.63698313988826   -0.83822073165121
H           0.27687062615325   -2.26585660018637   -2.74229395838815
H          -0.92706466844747   -2.82250339050852   -1.55277887543353
H           0.29600540927391   -3.95901258841912   -2.16971754883352
H           0.92552764739912   -1.70805031308910   -0.52700972367082
C           0.84790327790279   -0.22380754828212    3.31260310395106
O           1.88991620063145   -0.16766817917219    2.36911776011955
H           0.19755248445846   -1.09047650878931    3.13833225802469
H           0.23285258101649    0.68722021991561    3.28762764385624
H           1.30885208795374   -0.31652259532026    4.30107218251027
H           1.47363399971722   -0.09359862050420    1.46792082027365
29
 SCF done        -40.968646086674          0.062557446889
C          -0.62875556002073   -0.00000369999997   -0.00001529000388
O           0.68031903000690    0.00000265999923    0.00000485000154
H          -1.10196998000002   -0.10562522000005    1.03132171999657
H          -1.10202020000063    0.94600209000362   -0.42414054999909
H          -1.10200311999930   -0.84037498000160   -0.60707593999658
C           2.78267834825628   -0.12419347740919   -2.49152861303664
O           1.93438953330480    0.91930552631177   -2.05697328012689
H           2.65394790272101   -0.25176708487812   -3.57379209779610
H           2.55129961966123   -1.06147579351628   -1.98571565489810
H           3.82727239258836    0.13535003706535   -2.28604517919370
H           1.45521134883939    0.60774840689978   -1.22485774333187
C           0.34558884270444    3.74642700737661   -2.18921337104279
O          -0.06797570748938    2.63293064534119   -2.94836929982017
H           1.35061682295740    4.07011776611803   -2.47644058322711
H           0.34388225395961    3.52166297893590   -1.11696908914939
H          -0.37269387586753    4.54591068907848   -2.38867220247770
H           0.57483036629395    1.92077927745251   -2.78213757470867
C           0.15575610236715   -2.89146295329593   -1.84338833325097
O           1.06160488288044   -2.59733809648455   -0.80499268390229
H           0.27951533882512   -2.20465848081885   -2.69437266700713
H          -0.88916783907295   -2.84881235218963   -1.50838194954851
H           0.37890599378990   -3.91300341635177   -2.16843782468878
H           0.95262945505836   -1.66497985466373   -0.49200784338362
C           0.85605070247693   -0.21824383238006    3.31750559399576
O           1.89815630862834   -0.13886138941024    2.37263007372342
H           0.20128469289687   -1.07527085205996    3.11785121301154
H           0.24829987799374    0.69819650418658    3.31992960300702
H           1.31796447683937   -0.34274250118285    4.30250075245743
H           1.47740283146273   -0.07268619905995    1.47422777665892
29
 SCF done        -40.969079683599          0.062759642353
C          -0.62875556002074   -0.00000369999999   -0.00001529000403
O           0.68031903000709    0.00000265999925    0.00000485000155
H          -1.10196997999992   -0.10562522000007    1.03132171999678
H          -1.10202020000059    0.94600209000364   -0.42414054999907
H          -1.10200311999936   -0.84037498000148   -0.60707593999654
C           2.78249296189525   -0.12455321933856   -2.50731418783729
O           1.92743306916888    0.91358910714829   -2.07535723827559
H           2.67298712007401   -0.23539905662034   -3.59203986253934
H           2.53953326920890   -1.06796412295553   -2.01927724254879
H           3.82352106628623    0.12980457901760   -2.27763660631236
H           1.45960293926615    0.60884789575953   -1.23628554366171
C           0.38973412777392    3.75859009293181   -2.17271395967451
O          -0.06316339685871    2.65977458894563   -2.93296287190954
H           1.39612583669487    4.06209283382337   -2.47830700279834
H           0.40589293005704    3.52228870782207   -1.10303572054452
H          -0.31221306436155    4.57558905505173   -2.35211536572723
H           0.56763542550387    1.93208618701507   -2.78526813425877
C           0.20652699647822   -2.86013968388335   -1.80653775363174
O           1.10860412434858   -2.56521199422930   -0.76881170284109
H           0.28958102126722   -2.14505549771439   -2.63839791807873
H          -0.83402483036934   -2.86638894160413   -1.45497628823978
H           0.46040101523974   -3.86087316608471   -2.16571062298800
H           0.99446924718750   -1.62811845088731   -0.45317327317348
C           0.86609747152400   -0.21164002172839    3.32148920715131
O           1.90792320032962   -0.10714322933101    2.37882458215253
H           0.20777032603677   -1.05860058394098    3.09845123055789
H           0.26381742295738    0.70612436915680    3.34996716407145
H           1.32890516909966   -0.36483270040103    4.29961054006597
H           1.49413800348454   -0.04536437452305    1.47811582539954
29
 SCF done        -40.969405939354          0.062839087771
C          -0.62875556002075   -0.00000370000000   -0.00001529000418
O           0.68031903000729    0.00000265999927    0.00000485000156
H          -1.10196997999982   -0.10562522000009    1.03132171999700
H          -1.10202020000056    0.94600209000366   -0.42414054999905
H          -1.10200311999943   -0.84037498000136   -0.60707593999651
C           2.78469120351895   -0.12430393097070   -2.52343582858189
O           1.91532661735134    0.90381184776802   -2.09845943397753
H           2.69873460676397   -0.22085046125726   -3.60974223098962
H           2.53564973216301   -1.07437062846010   -2.05239692725951
H           3.81932380173115    0.13151236785062   -2.26678874461036
H           1.45801155933087    0.60686922785226   -1.25237176285456
C           0.43461579603058    3.77237180638247   -2.15502092287297
O          -0.05316234510097    2.68560394494614   -2.91060672350784
H           1.44051021986616    4.05852416263832   -2.47985652305559
H           0.46921349445550    3.52821564625313   -1.08776461555035
H          -0.25181576595901    4.60295017450195   -2.31699478240677
H           0.57040061559834    1.94647659077911   -2.78379831469763
C           0.25483578708520   -2.84221625155010   -1.77289233593158
O           1.15665593252291   -2.54321035840241   -0.73935784402536
H           0.29671268005733   -2.10066407273022   -2.58341166096826
H          -0.78115319120340   -2.89514438807422   -1.40444178315734
H           0.53965003582590   -3.82164043848216   -2.16690613221837
H           1.02177550193994   -1.60554791751681   -0.41626218833659
C           0.87794421749006   -0.20442688326250    3.32420619840693
O           1.91690535339772   -0.07790342767905    2.38470829377816
H           0.21866985549753   -1.04484785511068    3.08445426284510
H           0.27545533842229    0.71044041991277    3.37475771368578
H           1.34411427410686   -0.37964753404815    4.29384029625382
H           1.51554536815874   -0.01715086488859    1.47854141255156
29
 SCF done        -40.969581571617          0.062743753634
C          -0.62875556002075   -0.00000370000001   -0.00001529000430
O           0.68031903000745    0.00000265999928    0.00000485000157
H          -1.10196997999974   -0.10562522000011    1.03132171999718
H          -1.10202020000053    0.94600209000367   -0.42414054999904
H          -1.10200311999948   -0.84037498000126   -0.60707593999648
C           2.78943827866551   -0.12271846787704   -2.53482502204804
O           1.90098443176819    0.89246998226610   -2.11874081933136
H           2.72614121164651   -0.20837158541456   -3.62260468708796
H           2.54028080332080   -1.07950361154246   -2.07778887390609
H           3.81627391954676    0.14032009643103   -2.25400148799479
H           1.45365554163602    0.60046278473090   -1.26647588154294
C           0.47235575921069    3.78500903145703   -2.13965946674662
O          -0.04293269729295    2.70714222079420   -2.88853874675575
H           1.47651859644088    4.05865886371825   -2.48105692946389
H           0.52335765664377    3.53701090477276   -1.07394248930235
H          -0.20295806441546    4.62583987002177   -2.28683630650269
H           0.57618016779955    1.96033348501078   -2.77934357850573
C           0.29122999539753   -2.84021528088829   -1.74741059779012
O           1.19715347803871   -2.53389484697398   -0.72065816508577
H           0.30664864311845   -2.09339156464411   -2.54705068835225
H          -0.73691518289846   -2.91408053711158   -1.37028397984969
H           0.58609969996758   -3.80496027862192   -2.15521782919030
H           1.05122639593106   -1.59384239743690   -0.40344450504924
C           0.88988441741536   -0.19882643392947    3.32581127265701
O           1.92366883157637   -0.05062907742700    2.38710651795999
H           0.23308252695325   -1.03824834345047    3.07486286489479
H           0.28125670542110    0.71096507822462    3.39565975700713
H           1.36141083900786   -0.38961261820689    4.28877263503805
H           1.52934124327214    0.00811367838773    1.47710405537768
29
 SCF done        -40.969744323213          0.063244903290
C          -0.62875556002076   -0.00000370000001   -0.00001529000449
O           0.68031903000767    0.00000265999930    0.00000485000159
H          -1.10196997999962   -0.10562522000013    1.03132171999743
H          -1.10202020000048    0.94600209000370   -0.42414054999902
H          -1.10200311999955   -0.84037498000112   -0.60707593999644
C           2.79696442041249   -0.12114883074389   -2.54844765663820
O           1.88044785385879    0.87508921622584   -2.14450585296963
H           2.76530285985355   -0.19024235742173   -3.63936570959665
H           2.54832890789208   -1.08834791872437   -2.11217013244626
H           3.81269235194335    0.15193012733627   -2.23422554359192
H           1.44777484831140    0.58754162789039   -1.28422858994038
C           0.52750915279510    3.80270331244423   -2.11942961616512
O          -0.02924418220818    2.73921817445084   -2.86081881029695
H           1.52979277727827    4.05707884422542   -2.48350781464604
H           0.60011380970716    3.54923190480853   -1.05582068934662
H          -0.13302620326823    4.65975413745037   -2.24443117629712
H           0.57932274344418    1.97952043427228   -2.77320277900935
C           0.33750030691083   -2.84034247831018   -1.71323967320545
O           1.25337506760637   -2.51533209977899   -0.70018285698750
H           0.29747990693635   -2.06480894161473   -2.49266968302293
H          -0.68400781192968   -2.97465982467445   -1.31124263116159
H           0.67427159323992   -3.78288713078466   -2.15619102468095
H           1.07717131551835   -1.57908861694105   -0.37765616147694
C           0.90724247426117   -0.18990599905695    3.32867294582715
O           1.93248219228552   -0.00700533523593    2.38783040207314
H           0.25683482783938   -1.03050231434733    3.06207534880023
H           0.28702837931683    0.71162615060953    3.42673401927269
H           1.38725828782966   -0.40129369378271    4.28365992224340
H           1.53769940702398    0.04049248176368    1.47671038380523
29
 SCF done        -40.969968844137          0.062505261298
C          -0.62875556002077   -0.00000370000002   -0.00001529000457
O           0.68031903000778    0.00000265999931    0.00000485000159
H          -1.10196997999956   -0.10562522000015    1.03132171999755
H          -1.10202020000046    0.94600209000371   -0.42414054999901
H          -1.10200311999959   -0.84037498000105   -0.60707593999642
C           2.80492590504662   -0.11802842460371   -2.55041018240690
O           1.86481523660829    0.86161776747730   -2.15719160199769
H           2.78971332454987   -0.18226453248540   -3.64124473533920
H           2.56605715422504   -1.09093975895764   -2.12261747739335
H           3.81097945225183    0.16967631084414   -2.22108014502155
H           1.44069175313565    0.57455666912506   -1.29234524076901
C           0.55433619066983    3.81486495075444   -2.10834907517899
O          -0.01783183174175    2.75825475108490   -2.84427170446086
H           1.55368343912026    4.06269440043028   -2.48180899508435
H           0.63474299884519    3.56008841926148   -1.04596506330842
H          -0.10025820663155    4.67736596565181   -2.22542775447102
H           0.58370636870615    1.99367507702467   -2.76226656839857
C           0.35223470271088   -2.85864712932668   -1.70154445500361
O           1.27460026576447   -2.52125993601608   -0.69612461978889
H           0.29670877660492   -2.08574163951677   -2.47775851207222
H          -0.66066345880057   -3.00351685351278   -1.29092124743904
H           0.69443319668306   -3.79488141001156   -2.14769474634009
H           1.08674633752871   -1.58933769038284   -0.37464140503011
C           0.91927292146534   -0.18659281756653    3.32819162428226
O           1.93588768789663    0.02059088637950    2.38318965723060
H           0.28154156498911   -1.03669331291412    3.06202470762822
H           0.28233989688877    0.70219294384193    3.43497005908167
H           1.40673327356840   -0.39415538954191    4.27921804709884
H           1.53324357627003    0.05514124659916    1.47401413143503
29
 SCF done        -40.970303979165          0.061942603227
C          -0.62875556002078   -0.00000370000003   -0.00001529000477
O           0.68031903000803    0.00000265999933    0.00000485000161
H          -1.10196997999943   -0.10562522000017    1.03132171999782
H          -1.10202020000042    0.94600209000374   -0.42414054999899
H          -1.10200311999967   -0.84037498000090   -0.60707593999638
C           2.81988739950327   -0.11066093549550   -2.55064348994580
O           1.82866053526963    0.83187033007629   -2.18376260780177
H           2.84571839992695   -0.15969721778843   -3.64352786407977
H           2.59653320638712   -1.09715081189655   -2.14417142624229
H           3.80404184168825    0.20735587689312   -2.18024123229272
H           1.41957819983228    0.54603606192001   -1.31098955694811
C           0.61634644922013    3.84366102328369   -2.08221998827714
O          -0.00274141552842    2.80720180859222   -2.81079347437646
H           1.61161810707339    4.07003163888399   -2.48046334317877
H           0.71695062385549    3.58211294935350   -1.02273946000958
H          -0.02263824369922    4.72385305291162   -2.17609925548186
H           0.57545810636925    2.02364504317244   -2.74345518084201
C           0.38560267452196   -2.89186604877127   -1.67172212165099
O           1.32058713437574   -2.52298602816060   -0.68405587203693
H           0.29178474779041   -2.12474111627144   -2.44446227589766
H          -0.60787040658305   -3.06795501562508   -1.23993660241474
H           0.74551254928438   -3.81487282437823   -2.12249870746815
H           1.11808816839114   -1.59844833699187   -0.37078708367714
C           0.94382609076132   -0.17838250849372    3.32565667136278
O           1.94024646163651    0.08307245969801    2.36934827739426
H           0.33357590388729   -1.04804023735700    3.05252459479139
H           0.27564145083374    0.68631585383314    3.45429886641596
H           1.45015922056924   -0.38399477842404    4.26954567786303
[truncated: 51,620 more chars]
