# Supplementary material for: Machine learning meets mechanistic modelling for accurate prediction of experimental activation energies
Source: Chem Sci. 2020 Nov 5;12(3):1163–75. doi: 10.1039/d0sc04896h (PMC9528810; doi:10.1039/d0sc04896h)
Supplement: SC-012-D0SC04896H-s002 [file SC-012-D0SC04896H-s002.zip › SC-012-D0SC04896H-s1025.xyz]

29
 SCF done        -40.973393684893          0.002851775967
C          -0.62875556002086   -0.00000370000027   -0.00001529000614
O           0.68031903001019    0.00000265999960    0.00000485000174
H          -1.10196997999841   -0.10562522000040    1.03132172000035
H          -1.10202020000000    0.94600209000375   -0.42414054999885
H          -1.10200312000038   -0.84037497999962   -0.60707593999598
C           2.81906921442878    0.32770338551168   -2.44113374430295
O           1.45523223392771    0.67170612523053   -2.36559185077672
H           3.11079674852272    0.39069188453262   -3.49096455582025
H           2.97904464021815   -0.68745994555779   -2.07050089068949
H           3.43295445407823    1.01488621535433   -1.84762330749605
H           1.14448859243278    0.42706822359233   -1.43281206669519
C           1.36060888738868    3.95379964286199   -1.43592130956035
O           0.36146758934863    3.23844314022241   -2.12534836259606
H           2.27696349479079    4.02806183513244   -2.02889649792549
H           1.59917547826534    3.48670382530385   -0.47431992120567
H           0.96464082769015    4.95523127644689   -1.26113183579592
H           0.69726601637887    2.33626714884282   -2.29983366722080
C           0.67217063323745   -3.10926837452637   -1.23171138955487
O           1.67270955386058   -2.41406729077296   -0.53678918291449
H           0.31473044091045   -2.54396979278379   -2.09883947059242
H          -0.18518090445076   -3.33191290931469   -0.58535709142870
H           1.11295799706119   -4.04595209721643   -1.57332869966945
H           1.32640986829159   -1.51284259497722   -0.28102085899545
C           1.15434962804217    0.23877115558599    3.23504346386643
O           1.88137289135793    0.86785639154481    2.21112169810882
H           0.97759265848364   -0.81687771433254    3.01004936504494
H           0.18341090286482    0.72786709190940    3.38874044313436
H           1.74327507513032    0.32031716259983    4.14982040338796
H           1.47470453605452    0.60133558531451    1.34346094076131
