# Supplementary material for: Machine learning meets mechanistic modelling for accurate prediction of experimental activation energies
Source: Chem Sci. 2020 Nov 5;12(3):1163–75. doi: 10.1039/d0sc04896h (PMC9528810; doi:10.1039/d0sc04896h)
Supplement: SC-012-D0SC04896H-s002 [file SC-012-D0SC04896H-s002.zip › SC-012-D0SC04896H-s1026.7]

1\1\GINC-SESKSCPN028\SP\RwB97XD\6-31+G(d)\C5H19O5(1-)\KSRF385\24-Dec-2019\0\\# w
b97xd 6-31+G(d) scrf(solvent=Methanol, smd) scf=sleazy integral=fine\\predict_sn
ar calculation\\-1,1\C,0,-0.305652,0.375999,2.203296\O,0,-0.674363,-0.075301,0.9
62701\H,0,-0.64034,1.41482,2.372029\H,0,-0.748745,-0.248049,2.999799\H,0,0.78963
7,0.352142,2.334279\C,0,-3.555097,-0.379235,-0.637473\O,0,-3.11061,0.602752,0.26
1055\H,0,-2.893875,-0.454506,-1.50848\H,0,-4.551941,-0.08297,-0.967975\H,0,-3.61
217,-1.363846,-0.158455\H,0,-2.186848,0.346804,0.565153\C,0,3.43428,-0.323129,-0
.052014\O,0,3.158065,1.055246,0.035433\H,0,4.370784,-0.49327,0.479118\H,0,3.5497
02,-0.636168,-1.095789\H,0,2.644219,-0.924707,0.407698\H,0,2.262724,1.202833,-0.
334716\C,0,0.292823,-2.481663,-1.041558\O,0,0.454733,-2.364118,0.349334\H,0,0.90
5834,-3.324009,-1.365523\H,0,0.618415,-1.573391,-1.558582\H,0,-0.754425,-2.67616
,-1.303282\H,0,-0.003149,-1.516654,0.634118\C,0,-0.117064,2.452763,-1.009675\O,0
,0.539672,1.215696,-0.890035\H,0,0.05034,3.07718,-0.123955\H,0,-1.19476,2.315668
,-1.138316\H,0,0.294468,2.956198,-1.8858\H,0,0.06884,0.684217,-0.147433\\Version
=ES64L-G16RevC.01\State=1-A\HF=-578.0314105\RMSD=2.594e-05\Dipole=-0.1448149,-0.
2043194,-1.3340537\Quadrupole=-9.7774257,1.6150515,8.1623742,-0.7016024,3.047533
,3.2207233\PG=C01 [X(C5H19O5)]\\@
