# Supplementary material for: Machine learning meets mechanistic modelling for accurate prediction of experimental activation energies
Source: Chem Sci. 2020 Nov 5;12(3):1163–75. doi: 10.1039/d0sc04896h (PMC9528810; doi:10.1039/d0sc04896h)
Supplement: SC-012-D0SC04896H-s002 [file SC-012-D0SC04896H-s002.zip › SC-012-D0SC04896H-s1028.gjf]

# wb97xd 6-31+G(d) scrf(solvent=Methanol, smd) scf=sleazy integral=fine 

predict_snar calculation

-1 1
C            -0.305652    0.375999    2.203296
O            -0.674363   -0.075301    0.962701
H            -0.640340    1.414820    2.372029
H            -0.748745   -0.248049    2.999799
H             0.789637    0.352142    2.334279
C            -3.555097   -0.379235   -0.637473
O            -3.110610    0.602752    0.261055
H            -2.893875   -0.454506   -1.508480
H            -4.551941   -0.082970   -0.967975
H            -3.612170   -1.363846   -0.158455
H            -2.186848    0.346804    0.565153
C             3.434280   -0.323129   -0.052014
O             3.158065    1.055246    0.035433
H             4.370784   -0.493270    0.479118
H             3.549702   -0.636168   -1.095789
H             2.644219   -0.924707    0.407698
H             2.262724    1.202833   -0.334716
C             0.292823   -2.481663   -1.041558
O             0.454733   -2.364118    0.349334
H             0.905834   -3.324009   -1.365523
H             0.618415   -1.573391   -1.558582
H            -0.754425   -2.676160   -1.303282
H            -0.003149   -1.516654    0.634118
C            -0.117064    2.452763   -1.009675
O             0.539672    1.215696   -0.890035
H             0.050340    3.077180   -0.123955
H            -1.194760    2.315668   -1.138316
H             0.294468    2.956198   -1.885800
H             0.068840    0.684217   -0.147433
