# Supplementary material for: Machine learning meets mechanistic modelling for accurate prediction of experimental activation energies
Source: Chem Sci. 2020 Nov 5;12(3):1163–75. doi: 10.1039/d0sc04896h (PMC9528810; doi:10.1039/d0sc04896h)
Supplement: SC-012-D0SC04896H-s002 [file SC-012-D0SC04896H-s002.zip › SC-012-D0SC04896H-s1029.log]

 Entering Gaussian System, Link 0=g16
 Input=solute.gjf
 Output=solute.log
 Initial command:
 /opt/scp/software/gaussian/16.C.01-avx2/g16/l1.exe "/scratch/ksrf385/23664580/Gau-116783.inp" -scrdir="/scratch/ksrf385/23664580/"
 Default is to use a total of  32 processors:
                               32 via shared-memory
                                1 via Linda
 Entering Link 1 = /opt/scp/software/gaussian/16.C.01-avx2/g16/l1.exe PID=    116784.
  
 Copyright (c) 1988-2019, Gaussian, Inc.  All Rights Reserved.
  
 This is part of the Gaussian(R) 16 program.  It is based on
 the Gaussian(R) 09 system (copyright 2009, Gaussian, Inc.),
 the Gaussian(R) 03 system (copyright 2003, Gaussian, Inc.),
 the Gaussian(R) 98 system (copyright 1998, Gaussian, Inc.),
 the Gaussian(R) 94 system (copyright 1995, Gaussian, Inc.),
 the Gaussian 92(TM) system (copyright 1992, Gaussian, Inc.),
 the Gaussian 90(TM) system (copyright 1990, Gaussian, Inc.),
 the Gaussian 88(TM) system (copyright 1988, Gaussian, Inc.),
 the Gaussian 86(TM) system (copyright 1986, Carnegie Mellon
 University), and the Gaussian 82(TM) system (copyright 1983,
 Carnegie Mellon University). Gaussian is a federally registered
 trademark of Gaussian, Inc.
  
 This software contains proprietary and confidential information,
 including trade secrets, belonging to Gaussian, Inc.
  
 This software is provided under written license and may be
 used, copied, transmitted, or stored only in accord with that
 written license.
  
 The following legend is applicable only to US Government
 contracts under FAR:
  
                    RESTRICTED RIGHTS LEGEND
  
 Use, reproduction and disclosure by the US Government is
 subject to restrictions as set forth in subparagraphs (a)
 and (c) of the Commercial Computer Software - Restricted
 Rights clause in FAR 52.227-19.
  
 Gaussian, Inc.
 340 Quinnipiac St., Bldg. 40, Wallingford CT 06492
  
  
 ---------------------------------------------------------------
 Warning -- This program may not be used in any manner that
 competes with the business of Gaussian, Inc. or will provide
 assistance to any competitor of Gaussian, Inc.  The licensee
 of this program is prohibited from giving any competitor of
 Gaussian, Inc. access to this program.  By using this program,
 the user acknowledges that Gaussian, Inc. is engaged in the
 business of creating and licensing software in the field of
 computational chemistry and represents and warrants to the
 licensee that it is not a competitor of Gaussian, Inc. and that
 it will not use this program in any manner prohibited above.
 ---------------------------------------------------------------
  

 Cite this work as:
 Gaussian 16, Revision C.01,
 M. J. Frisch, G. W. Trucks, H. B. Schlegel, G. E. Scuseria, 
 M. A. Robb, J. R. Cheeseman, G. Scalmani, V. Barone, 
 G. A. Petersson, H. Nakatsuji, X. Li, M. Caricato, A. V. Marenich, 
 J. Bloino, B. G. Janesko, R. Gomperts, B. Mennucci, H. P. Hratchian, 
 J. V. Ortiz, A. F. Izmaylov, J. L. Sonnenberg, D. Williams-Young, 
 F. Ding, F. Lipparini, F. Egidi, J. Goings, B. Peng, A. Petrone, 
 T. Henderson, D. Ranasinghe, V. G. Zakrzewski, J. Gao, N. Rega, 
 G. Zheng, W. Liang, M. Hada, M. Ehara, K. Toyota, R. Fukuda, 
 J. Hasegawa, M. Ishida, T. Nakajima, Y. Honda, O. Kitao, H. Nakai, 
 T. Vreven, K. Throssell, J. A. Montgomery, Jr., J. E. Peralta, 
 F. Ogliaro, M. J. Bearpark, J. J. Heyd, E. N. Brothers, K. N. Kudin, 
 V. N. Staroverov, T. A. Keith, R. Kobayashi, J. Normand, 
 K. Raghavachari, A. P. Rendell, J. C. Burant, S. S. Iyengar, 
 J. Tomasi, M. Cossi, J. M. Millam, M. Klene, C. Adamo, R. Cammi, 
 J. W. Ochterski, R. L. Martin, K. Morokuma, O. Farkas, 
 J. B. Foresman, and D. J. Fox, Gaussian, Inc., Wallingford CT, 2019.
 
 ******************************************
 Gaussian 16:  ES64L-G16RevC.01  3-Jul-2019
                24-Dec-2019 
 ******************************************
 ----------------------------------------------------------------------
 # wb97xd 6-31+G(d) scrf(solvent=Methanol, smd) scf=sleazy integral=fin
 e
 ----------------------------------------------------------------------

 Warning!  SCF SP cutoffs with diffuse functions may be unreliable.
 Consider SCF=Tight

 1/38=1,172=1/1;
 2/12=2,17=6,18=5,40=1/2;
 3/5=1,6=6,7=11,11=2,25=1,30=1,70=32201,72=3,74=-58,75=-4/1,2,3;
 4//1;
 5/5=2,32=1,38=5,53=3/2;
 6/7=2,8=2,9=2,10=2,28=1/1;
 99/5=1,9=1/99;
 ------------------------
 predict_snar calculation
 ------------------------
 Symbolic Z-matrix:
 Charge = -1 Multiplicity = 1
 C                    -0.30565   0.376     2.2033 
 O                    -0.67436  -0.0753    0.9627 
 H                    -0.64034   1.41482   2.37203 
 H                    -0.74875  -0.24805   2.9998 
 H                     0.78964   0.35214   2.33428 
 C                    -3.5551   -0.37924  -0.63747 
 O                    -3.11061   0.60275   0.26106 
 H                    -2.89388  -0.45451  -1.50848 
 H                    -4.55194  -0.08297  -0.96798 
 H                    -3.61217  -1.36385  -0.15846 
 H                    -2.18685   0.3468    0.56515 
 C                     3.43428  -0.32313  -0.05201 
 O                     3.15807   1.05525   0.03543 
 H                     4.37078  -0.49327   0.47912 
 H                     3.5497   -0.63617  -1.09579 
 H                     2.64422  -0.92471   0.4077 
 H                     2.26272   1.20283  -0.33472 
 C                     0.29282  -2.48166  -1.04156 
 O                     0.45473  -2.36412   0.34933 
 H                     0.90583  -3.32401  -1.36552 
 H                     0.61842  -1.57339  -1.55858 
 H                    -0.75443  -2.67616  -1.30328 
 H                    -0.00315  -1.51665   0.63412 
 C                    -0.11706   2.45276  -1.00968 
 O                     0.53967   1.2157   -0.89004 
 H                     0.05034   3.07718  -0.12396 
 H                    -1.19476   2.31567  -1.13832 
 H                     0.29447   2.9562   -1.8858 
 H                     0.06884   0.68422  -0.14743 
 
                          Input orientation:                          
 ---------------------------------------------------------------------
 Center     Atomic      Atomic             Coordinates (Angstroms)
 Number     Number       Type             X           Y           Z
 ---------------------------------------------------------------------
      1          6           0       -0.305652    0.375999    2.203296
      2          8           0       -0.674363   -0.075301    0.962701
      3          1           0       -0.640340    1.414820    2.372029
      4          1           0       -0.748745   -0.248049    2.999799
      5          1           0        0.789637    0.352142    2.334279
      6          6           0       -3.555097   -0.379235   -0.637473
      7          8           0       -3.110610    0.602752    0.261055
      8          1           0       -2.893875   -0.454506   -1.508480
      9          1           0       -4.551941   -0.082970   -0.967975
     10          1           0       -3.612170   -1.363846   -0.158455
     11          1           0       -2.186848    0.346804    0.565153
     12          6           0        3.434280   -0.323129   -0.052014
     13          8           0        3.158065    1.055246    0.035433
     14          1           0        4.370784   -0.493270    0.479118
     15          1           0        3.549702   -0.636168   -1.095789
     16          1           0        2.644219   -0.924707    0.407698
     17          1           0        2.262724    1.202833   -0.334716
     18          6           0        0.292823   -2.481663   -1.041558
     19          8           0        0.454733   -2.364118    0.349334
     20          1           0        0.905834   -3.324009   -1.365523
     21          1           0        0.618415   -1.573391   -1.558582
     22          1           0       -0.754425   -2.676160   -1.303282
     23          1           0       -0.003149   -1.516654    0.634118
     24          6           0       -0.117064    2.452763   -1.009675
     25          8           0        0.539672    1.215696   -0.890035
     26          1           0        0.050340    3.077180   -0.123955
     27          1           0       -1.194760    2.315668   -1.138316
     28          1           0        0.294468    2.956198   -1.885800
     29          1           0        0.068840    0.684217   -0.147433
 ---------------------------------------------------------------------
                    Distance matrix (angstroms):
                    1          2          3          4          5
     1  C    0.000000
     2  O    1.370655   0.000000
     3  H    1.104371   2.051298   0.000000
     4  H    1.104620   2.045762   1.780725   0.000000
     5  H    1.103351   2.051153   1.782006   1.780383   0.000000
     6  C    4.381694   3.309314   4.557581   4.595930   5.314408
     7  O    3.419284   2.624378   3.349313   3.715237   4.424137
     8  H    4.600643   3.343167   4.861188   4.996878   5.383840
     9  H    5.319641   4.331649   5.357203   5.498616   6.294971
    10  H    4.420180   3.398242   4.791253   4.406674   5.341745
    11  H    2.494647   1.619823   2.607134   2.889549   3.462557
    12  C    4.422928   4.239341   5.049651   5.178503   3.625537
    13  O    4.142263   4.101886   4.474020   5.074368   3.374685
    14  H    5.059394   5.085475   5.686412   5.711702   4.120796
    15  H    5.174186   4.732302   5.812810   5.949884   4.512215
    16  H    3.690223   3.470231   4.485567   4.323084   2.963365
    17  H    3.704283   3.455922   3.974819   4.721546   3.164995
    18  C    4.365029   3.277664   5.263644   4.733546   4.435488
    19  O    3.394643   2.624835   4.423896   3.598760   3.380863
    20  H    5.281499   4.297878   6.230285   5.590635   5.216907
    21  H    4.336559   3.205061   5.095446   4.940091   4.346419
    22  H    4.670456   3.450443   5.500640   4.940877   4.978613
    23  H    2.477088   1.623574   3.466971   2.785986   2.647915
    24  C    3.830365   3.254529   3.575901   4.875376   4.051758
    25  O    3.314870   2.563822   3.474642   4.351250   3.347299
    26  H    3.583184   3.412353   3.077404   4.631795   3.743702
    27  H    3.964745   3.225185   3.666256   4.888310   4.455579
    28  H    4.872194   4.271133   4.623724   5.935029   4.983509
    29  H    2.400244   1.536755   2.717426   3.382696   2.605517
                    6          7          8          9         10
     6  C    0.000000
     7  O    1.403289   0.000000
     8  H    1.096145   2.072685   0.000000
     9  H    1.091193   2.014489   1.783078   0.000000
    10  H    1.096437   2.072452   1.779161   1.783013   0.000000
    11  H    1.961007   1.005645   2.332796   2.851114   2.341255
    12  C    7.014079   6.617466   6.494929   8.042163   7.123684
    13  O    6.897614   6.289033   6.425651   7.857898   7.192057
    14  H    8.004959   7.564395   7.531754   9.048616   8.055554
    15  H    7.124201   6.909103   6.459334   8.121514   7.259512
    16  H    6.310423   5.955896   5.879057   7.374667   6.297283
    17  H    6.036691   5.439463   5.542112   6.963761   6.413524
    18  C    4.403405   4.774282   3.805578   5.406559   4.156724
    19  O    4.581734   4.639157   4.279167   5.657360   4.218779
    20  H    5.394595   5.847823   4.763641   6.360007   5.070662
    21  H    4.437640   4.685329   3.686542   5.413202   4.461179
    22  H    3.682788   4.330130   3.091132   4.610661   3.346566
    23  H    3.940431   3.779864   3.751690   5.031268   3.698183
    24  C    4.469767   3.741472   4.051135   5.108798   5.244697
    25  O    4.401673   3.876244   3.867983   5.255200   4.942372
    26  H    5.020924   4.032695   4.801887   5.646230   5.756551
    27  H    3.617255   2.926227   3.270761   4.129545   4.510302
    28  H    5.244291   4.662859   4.684101   5.793671   6.075222
    29  H    3.808410   3.206618   3.453523   4.755364   4.212424
                   11         12         13         14         15
    11  H    0.000000
    12  C    5.694452   0.000000
    13  O    5.417618   1.408495   0.000000
    14  H    6.611782   1.089995   2.016295   0.000000
    15  H    6.052518   1.095802   2.072179   1.781833   0.000000
    16  H    4.998074   1.094270   2.079142   1.781085   1.778659
    17  H    4.619658   1.944486   0.980014   2.825422   2.370120
    18  C    4.090295   3.937921   4.677526   4.784969   3.743802
    19  O    3.791257   3.633788   4.370193   4.341932   3.827927
    20  H    5.173689   4.138070   5.119873   4.839593   3.779852
    21  H    4.008354   3.429577   3.987535   4.404447   3.112075
    22  H    3.831605   4.964643   5.569841   5.848908   4.767613
    23  H    2.871545   3.702863   4.119025   4.494734   4.048529
    24  C    3.346513   4.608116   3.711034   5.571032   4.795215
    25  O    3.210367   3.383640   2.781765   4.412773   3.540059
    26  H    3.596503   4.797742   3.711007   5.637202   5.194126
    27  H    2.786121   5.437951   4.681179   6.440614   5.587939
    28  H    4.355805   4.896445   3.937632   5.840207   4.911798
    29  H    2.389509   3.514262   3.116795   4.503972   3.841770
                   16         17         18         19         20
    16  H    0.000000
    17  H    2.285420   0.000000
    18  C    3.170728   4.237410   0.000000
    19  O    2.620908   4.057080   1.405209   0.000000
    20  H    3.452962   4.836942   1.091001   2.016338   0.000000
    21  H    2.896710   3.450945   1.094661   2.071759   1.784529
    22  H    4.188773   5.008782   1.096840   2.071370   1.783267
    23  H    2.722173   3.669936   1.956203   1.004467   2.844529
    24  C    4.587040   2.771513   4.951523   5.037480   5.877418
    25  O    3.270253   1.810374   3.708687   3.789237   4.579201
    26  H    4.798538   2.907274   5.639284   5.476793   6.576365
    27  H    5.256230   3.719996   5.023609   5.180186   6.022464
    28  H    5.083590   3.058461   5.503006   5.772978   6.331308
    29  H    3.086970   2.262115   3.297336   3.112561   4.272023
                   21         22         23         24         25
    21  H    0.000000
    22  H    1.779317   0.000000
    23  H    2.279801   2.379577   0.000000
    24  C    4.129424   5.176706   4.297825   0.000000
    25  O    2.869174   4.122136   3.175442   1.405685   0.000000
    26  H    4.899865   5.927848   4.656270   1.096549   2.071581
    27  H    4.311497   5.013926   4.387271   1.093971   2.068777
    28  H    4.552932   5.758729   5.142467   1.091055   2.020153
    29  H    2.718486   3.647723   2.336630   1.976304   1.027429
                   26         27         28         29
    26  H    0.000000
    27  H    1.777387   0.000000
    28  H    1.782788   1.785164   0.000000
    29  H    2.393150   2.289141   2.869621   0.000000
 Stoichiometry    C5H19O5(1-)
 Framework group  C1[X(C5H19O5)]
 Deg. of freedom    81
 Full point group                 C1      NOp   1
 Largest Abelian subgroup         C1      NOp   1
 Largest concise Abelian subgroup C1      NOp   1
                         Standard orientation:                         
 ---------------------------------------------------------------------
 Center     Atomic      Atomic             Coordinates (Angstroms)
 Number     Number       Type             X           Y           Z
 ---------------------------------------------------------------------
      1          6           0        0.320604   -0.330162    2.200233
      2          8           0        0.684578    0.095042    0.949066
      3          1           0        0.651227   -1.367128    2.387388
      4          1           0        0.771113    0.307114    2.981965
      5          1           0       -0.773813   -0.298372    2.336708
      6          6           0        3.557801    0.353551   -0.672454
      7          8           0        3.113599   -0.608531    0.247493
      8          1           0        2.892117    0.415072   -1.541139
      9          1           0        4.551356    0.046001   -1.002550
     10          1           0        3.622269    1.347023   -0.213073
     11          1           0        2.192783   -0.342164    0.551578
     12          6           0       -3.428403    0.343227   -0.047830
     13          8           0       -3.158336   -1.034521    0.065005
     14          1           0       -4.361111    0.528294    0.484987
     15          1           0       -3.548119    0.636416   -1.096873
     16          1           0       -2.632915    0.949765    0.395723
     17          1           0       -2.265786   -1.193697   -0.307078
     18          6           0       -0.282154    2.466587   -1.096486
     19          8           0       -0.436893    2.376985    0.297300
     20          1           0       -0.892899    3.305458   -1.433484
     21          1           0       -0.614978    1.550017   -1.593889
     22          1           0        0.764546    2.650794   -1.367676
     23          1           0        0.018486    1.532995    0.596072
     24          6           0        0.104176   -2.468234   -0.970493
     25          8           0       -0.545930   -1.225856   -0.871446
     26          1           0       -0.061302   -3.074430   -0.071847
     27          1           0        1.181787   -2.338972   -1.107673
     28          1           0       -0.314635   -2.986629   -1.834359
     29          1           0       -0.068427   -0.682318   -0.141948
 ---------------------------------------------------------------------
 Rotational constants (GHZ):           1.0149385           0.5763736           0.4748825
 Standard basis: 6-31+G(d) (6D, 7F)
 There are   228 symmetry adapted cartesian basis functions of A   symmetry.
 There are   228 symmetry adapted basis functions of A   symmetry.
   228 basis functions,   396 primitive gaussians,   228 cartesian basis functions
    45 alpha electrons       45 beta electrons
       nuclear repulsion energy       619.9470287049 Hartrees.
 NAtoms=   29 NActive=   29 NUniq=   29 SFac= 1.00D+00 NAtFMM=   60 NAOKFM=F Big=F
 Integral buffers will be    131072 words long.
 Raffenetti 2 integral format.
 Two-electron integral symmetry is turned on.
 Nuclear repulsion after empirical dispersion term =      619.9307856348 Hartrees.
 ------------------------------------------------------------------------------
 Polarizable Continuum Model (PCM)
 =================================
 Model                : PCM.
 Atomic radii         : SMD-Coulomb.
 Polarization charges : Total charges.
 Charge compensation  : None.
 Solution method      : On-the-fly selection.
 Cavity type          : VdW (van der Waals Surface) (Alpha=1.000).
 Cavity algorithm     : GePol (No added spheres)
                        Default sphere list used, NSphG=   29.
                        Lebedev-Laikov grids with approx.  5.0 points / Ang**2.
                        Smoothing algorithm: York/Karplus (Gamma=1.0000).
                        Polarization charges: spherical gaussians, with
                                              point-specific exponents (IZeta= 3).
                        Self-potential: point-specific (ISelfS= 7).
                        Self-field    : sphere-specific E.n sum rule (ISelfD= 2).
 Solvent              : Methanol, Eps=  32.613000 Eps(inf)=   1.765709
 ------------------------------------------------------------------------------
 ------------------------------------------------------------------------------
 Atomic radii for non-electrostatic terms: SMD-CDS.
 ------------------------------------------------------------------------------
 Nuclear repulsion after PCM non-electrostatic terms =      619.9407025272 Hartrees.
 One-electron integrals computed using PRISM.
 NBasis=   228 RedAO= T EigKep=  1.24D-03  NBF=   228
 NBsUse=   228 1.00D-06 EigRej= -1.00D+00 NBFU=   228
 ExpMin= 4.38D-02 ExpMax= 5.48D+03 ExpMxC= 8.25D+02 IAcc=2 IRadAn=         4 AccDes= 0.00D+00
 Harris functional with IExCor= 4639 and IRadAn=       4 diagonalized for initial guess.
 HarFok:  IExCor= 4639 AccDes= 0.00D+00 IRadAn=         4 IDoV= 1 UseB2=F ITyADJ=14
 ICtDFT=  3500011 ScaDFX=  1.000000  1.000000  1.000000  1.000000
 FoFCou: FMM=F IPFlag=           0 FMFlag=      100000 FMFlg1=           0
         NFxFlg=           0 DoJE=T BraDBF=F KetDBF=T FulRan=T
         wScrn=  0.000000 ICntrl=       500 IOpCl=  0 I1Cent=   200000004 NGrid=           0
         NMat0=    1 NMatS0=      1 NMatT0=    0 NMatD0=    1 NMtDS0=    0 NMtDT0=    0
 Petite list used in FoFCou.
 Requested convergence on RMS density matrix=1.00D-04 within 128 cycles.
 Requested convergence on MAX density matrix=1.00D-02.
 Requested convergence on             energy=1.00D-02.
 No special actions if energy rises.
 Inv3:  Mode=1 IEnd=    13803075.
 Iteration    1 A*A^-1 deviation from unit magnitude is 3.33D-15 for    706.
 Iteration    1 A*A^-1 deviation from orthogonality  is 2.46D-15 for   1852    235.
 Iteration    1 A^-1*A deviation from unit magnitude is 3.22D-15 for    357.
 Iteration    1 A^-1*A deviation from orthogonality  is 8.26D-15 for   1653   1587.
 Error on total polarization charges =  0.06802
 SCF Done:  E(RwB97XD) =  -578.031410498     A.U. after    5 cycles
            NFock=  5  Conv=0.26D-04     -V/T= 2.0088
 SMD-CDS (non-electrostatic) energy       (kcal/mol) =       6.22
 (included in total energy above)

 **********************************************************************

            Population analysis using the SCF Density.

 **********************************************************************

 Orbital symmetries:
       Occupied  (A) (A) (A) (A) (A) (A) (A) (A) (A) (A) (A) (A)
                 (A) (A) (A) (A) (A) (A) (A) (A) (A) (A) (A) (A)
                 (A) (A) (A) (A) (A) (A) (A) (A) (A) (A) (A) (A)
                 (A) (A) (A) (A) (A) (A) (A) (A) (A)
       Virtual   (A) (A) (A) (A) (A) (A) (A) (A) (A) (A) (A) (A)
                 (A) (A) (A) (A) (A) (A) (A) (A) (A) (A) (A) (A)
                 (A) (A) (A) (A) (A) (A) (A) (A) (A) (A) (A) (A)
                 (A) (A) (A) (A) (A) (A) (A) (A) (A) (A) (A) (A)
                 (A) (A) (A) (A) (A) (A) (A) (A) (A) (A) (A) (A)
                 (A) (A) (A) (A) (A) (A) (A) (A) (A) (A) (A) (A)
                 (A) (A) (A) (A) (A) (A) (A) (A) (A) (A) (A) (A)
                 (A) (A) (A) (A) (A) (A) (A) (A) (A) (A) (A) (A)
                 (A) (A) (A) (A) (A) (A) (A) (A) (A) (A) (A) (A)
                 (A) (A) (A) (A) (A) (A) (A) (A) (A) (A) (A) (A)
                 (A) (A) (A) (A) (A) (A) (A) (A) (A) (A) (A) (A)
                 (A) (A) (A) (A) (A) (A) (A) (A) (A) (A) (A) (A)
                 (A) (A) (A) (A) (A) (A) (A) (A) (A) (A) (A) (A)
                 (A) (A) (A) (A) (A) (A) (A) (A) (A) (A) (A) (A)
                 (A) (A) (A) (A) (A) (A) (A) (A) (A) (A) (A) (A)
                 (A) (A) (A)
 The electronic state is 1-A.
 Alpha  occ. eigenvalues --  -19.26275 -19.25333 -19.24989 -19.24966 -19.20234
 Alpha  occ. eigenvalues --  -10.31945 -10.31841 -10.31806 -10.31728 -10.30591
 Alpha  occ. eigenvalues --   -1.11391  -1.10267  -1.09821  -1.09665  -1.03910
 Alpha  occ. eigenvalues --   -0.76432  -0.75796  -0.75746  -0.75684  -0.71955
 Alpha  occ. eigenvalues --   -0.59144  -0.58544  -0.58372  -0.57897  -0.51881
 Alpha  occ. eigenvalues --   -0.51766  -0.51258  -0.50896  -0.50394  -0.50253
 Alpha  occ. eigenvalues --   -0.50158  -0.49722  -0.49326  -0.48851  -0.46643
 Alpha  occ. eigenvalues --   -0.42229  -0.41130  -0.40414  -0.39730  -0.35461
 Alpha  occ. eigenvalues --   -0.34803  -0.34291  -0.33816  -0.30586  -0.30499
 Alpha virt. eigenvalues --    0.08264   0.08904   0.09314   0.09478   0.10646
 Alpha virt. eigenvalues --    0.11111   0.11438   0.11775   0.12564   0.13512
 Alpha virt. eigenvalues --    0.14245   0.14500   0.14894   0.15707   0.16844
 Alpha virt. eigenvalues --    0.17051   0.18062   0.18774   0.19784   0.20976
 Alpha virt. eigenvalues --    0.22200   0.23466   0.24561   0.25874   0.26722
 Alpha virt. eigenvalues --    0.27222   0.27551   0.28026   0.28569   0.29263
 Alpha virt. eigenvalues --    0.29657   0.30042   0.31099   0.31268   0.31419
 Alpha virt. eigenvalues --    0.32552   0.33017   0.33254   0.33825   0.34660
 Alpha virt. eigenvalues --    0.35585   0.36217   0.36958   0.37130   0.38248
 Alpha virt. eigenvalues --    0.38808   0.38982   0.39592   0.40492   0.40749
 Alpha virt. eigenvalues --    0.41273   0.42029   0.42408   0.42599   0.43767
 Alpha virt. eigenvalues --    0.44177   0.45178   0.46349   0.47113   0.48713
 Alpha virt. eigenvalues --    0.49277   0.52913   0.55629   0.66384   0.75420
 Alpha virt. eigenvalues --    0.75732   0.76776   0.77572   0.78446   0.78824
 Alpha virt. eigenvalues --    0.80494   0.82151   0.82464   0.83598   0.84872
 Alpha virt. eigenvalues --    0.87257   0.89194   0.93292   0.94551   1.02149
 Alpha virt. eigenvalues --    1.05195   1.05382   1.07043   1.07527   1.08331
 Alpha virt. eigenvalues --    1.08904   1.09276   1.10465   1.11995   1.19159
 Alpha virt. eigenvalues --    1.19743   1.21364   1.22714   1.24150   1.26239
 Alpha virt. eigenvalues --    1.28816   1.30028   1.30249   1.31222   1.32289
 Alpha virt. eigenvalues --    1.33552   1.33887   1.34708   1.35179   1.36532
 Alpha virt. eigenvalues --    1.38725   1.39745   1.40318   1.43917   1.43995
 Alpha virt. eigenvalues --    1.44757   1.47564   1.48707   1.50001   1.51232
 Alpha virt. eigenvalues --    1.53350   1.55409   1.59387   1.60525   1.61117
 Alpha virt. eigenvalues --    1.62093   1.64358   1.65347   1.66986   1.67983
 Alpha virt. eigenvalues --    1.68864   1.71162   1.71997   1.77746   1.79444
 Alpha virt. eigenvalues --    1.80585   1.83653   1.84833   1.86358   1.87972
 Alpha virt. eigenvalues --    1.91032   2.00778   2.03867   2.06791   2.21497
 Alpha virt. eigenvalues --    2.23322   2.23408   2.23756   2.26688   2.27026
 Alpha virt. eigenvalues --    2.27600   2.28690   2.29485   2.30260   2.30743
 Alpha virt. eigenvalues --    2.31619   2.32667   2.33360   2.33692   2.47078
 Alpha virt. eigenvalues --    2.48317   2.48664   2.48713   2.51156   2.51459
 Alpha virt. eigenvalues --    2.51895   2.52525   2.56518   2.56568   2.67444
 Alpha virt. eigenvalues --    2.76287   2.78895   2.82119   2.97369   2.98276
 Alpha virt. eigenvalues --    2.99955   3.01135   3.05059   4.29538   4.33539
 Alpha virt. eigenvalues --    4.35150   4.40289   4.41965   4.43300   4.44682
 Alpha virt. eigenvalues --    4.50176   4.52860   4.59498
          Condensed to atoms (all electrons):
               1          2          3          4          5          6
     1  C    5.208483  -0.008018   0.419452   0.395394   0.421166  -0.005792
     2  O   -0.008018   9.205001  -0.092918  -0.065419  -0.094688   0.010750
     3  H    0.419452  -0.092918   0.573283  -0.039091  -0.039993  -0.001584
     4  H    0.395394  -0.065419  -0.039091   0.572149  -0.039072  -0.000855
     5  H    0.421166  -0.094688  -0.039993  -0.039072   0.570925   0.001007
     6  C   -0.005792   0.010750  -0.001584  -0.000855   0.001007   5.158428
     7  O   -0.001073  -0.043993   0.002990   0.000587  -0.001737   0.070507
     8  H   -0.000408  -0.001656  -0.000005   0.000001   0.000001   0.400509
     9  H    0.000298  -0.000571   0.000002  -0.000000  -0.000000   0.403332
    10  H   -0.000604   0.000633  -0.000001  -0.000007   0.000000   0.396709
    11  H   -0.004595   0.084940  -0.000162  -0.001239   0.001210  -0.014263
    12  C   -0.004999   0.005817   0.000107   0.000277  -0.002434  -0.000209
    13  O   -0.000063  -0.004134  -0.000064  -0.000016   0.001086   0.000073
    14  H   -0.000142   0.000009   0.000000   0.000000  -0.000006  -0.000000
    15  H    0.000380  -0.000071  -0.000000  -0.000000   0.000001  -0.000001
    16  H   -0.001589  -0.000064   0.000002  -0.000006   0.000414  -0.000006
    17  H   -0.000944   0.001848  -0.000020   0.000004  -0.000051  -0.000004
    18  C   -0.005374   0.004847   0.001078  -0.000758  -0.001030   0.000673
    19  O   -0.001056  -0.041417  -0.001823   0.001366   0.001792   0.001072
    20  H    0.000259  -0.000411  -0.000000   0.000000   0.000001   0.000197
    21  H   -0.000252  -0.001883   0.000002   0.000001  -0.000020  -0.000483
    22  H   -0.000557  -0.000065   0.000000  -0.000003  -0.000001  -0.000335
    23  H   -0.004691   0.084998   0.001177  -0.001592   0.000225   0.000468
    24  C   -0.014692   0.016976  -0.001966   0.001968  -0.002128  -0.002622
    25  O    0.020334  -0.067860   0.001180  -0.001965   0.002444   0.002284
    26  H   -0.000067  -0.001178   0.000172   0.000002  -0.000007   0.000021
    27  H   -0.001491  -0.000506  -0.000045   0.000004   0.000003  -0.000934
    28  H    0.000972  -0.000266  -0.000003  -0.000000   0.000003   0.000077
    29  H   -0.017611   0.104843  -0.000722   0.001386  -0.001056   0.000627
               7          8          9         10         11         12
     1  C   -0.001073  -0.000408   0.000298  -0.000604  -0.004595  -0.004999
     2  O   -0.043993  -0.001656  -0.000571   0.000633   0.084940   0.005817
     3  H    0.002990  -0.000005   0.000002  -0.000001  -0.000162   0.000107
     4  H    0.000587   0.000001  -0.000000  -0.000007  -0.001239   0.000277
     5  H   -0.001737   0.000001  -0.000000   0.000000   0.001210  -0.002434
     6  C    0.070507   0.400509   0.403332   0.396709  -0.014263  -0.000209
     7  O    8.899294  -0.057888  -0.058019  -0.052803   0.076940   0.000175
     8  H   -0.057888   0.531404  -0.029791  -0.041018  -0.002507  -0.000025
     9  H   -0.058019  -0.029791   0.503165  -0.029663   0.004228   0.000001
    10  H   -0.052803  -0.041018  -0.029663   0.529680  -0.004642  -0.000001
    11  H    0.076940  -0.002507   0.004228  -0.004642   0.238621  -0.000042
    12  C    0.000175  -0.000025   0.000001  -0.000001  -0.000042   5.157714
    13  O    0.000041   0.000001  -0.000000   0.000000  -0.000012   0.090910
    14  H    0.000000  -0.000000   0.000000  -0.000000  -0.000000   0.403818
    15  H   -0.000000   0.000000  -0.000000  -0.000000   0.000000   0.395820
    16  H    0.000001   0.000000  -0.000000   0.000000   0.000003   0.389424
    17  H   -0.000005   0.000000  -0.000000   0.000000   0.000002  -0.018001
    18  C    0.000074   0.000738   0.000028   0.000073  -0.000088  -0.003446
    19  O   -0.003336   0.000143  -0.000031   0.000246  -0.000752   0.001577
    20  H   -0.000020   0.000004  -0.000000   0.000001  -0.000002  -0.000359
    21  H    0.000207  -0.000055   0.000000  -0.000005  -0.000020  -0.000833
    22  H    0.000121  -0.000094   0.000008   0.000003   0.000092   0.000160
    23  H   -0.000770   0.000033  -0.000002   0.000074   0.000590  -0.000884
    24  C   -0.001270  -0.000404   0.000010  -0.000142   0.000348  -0.003314
    25  O   -0.004384   0.000134  -0.000016  -0.000004   0.000518   0.008042
    26  H    0.000111   0.000001   0.000000   0.000000   0.000020  -0.000395
    27  H    0.002395   0.000196  -0.000012   0.000002   0.000191   0.000393
    28  H    0.000034  -0.000004   0.000000   0.000000  -0.000007  -0.000496
    29  H   -0.003124   0.000235  -0.000006  -0.000018  -0.000512  -0.000569
              13         14         15         16         17         18
     1  C   -0.000063  -0.000142   0.000380  -0.001589  -0.000944  -0.005374
     2  O   -0.004134   0.000009  -0.000071  -0.000064   0.001848   0.004847
     3  H   -0.000064   0.000000  -0.000000   0.000002  -0.000020   0.001078
     4  H   -0.000016   0.000000  -0.000000  -0.000006   0.000004  -0.000758
     5  H    0.001086  -0.000006   0.000001   0.000414  -0.000051  -0.001030
     6  C    0.000073  -0.000000  -0.000001  -0.000006  -0.000004   0.000673
     7  O    0.000041   0.000000  -0.000000   0.000001  -0.000005   0.000074
     8  H    0.000001  -0.000000   0.000000   0.000000   0.000000   0.000738
     9  H   -0.000000   0.000000  -0.000000  -0.000000  -0.000000   0.000028
    10  H    0.000000  -0.000000  -0.000000   0.000000   0.000000   0.000073
    11  H   -0.000012  -0.000000   0.000000   0.000003   0.000002  -0.000088
    12  C    0.090910   0.403818   0.395820   0.389424  -0.018001  -0.003446
    13  O    8.762836  -0.057170  -0.051477  -0.047605   0.135131   0.001231
    14  H   -0.057170   0.494937  -0.030767  -0.027859   0.004780  -0.000496
    15  H   -0.051477  -0.030767   0.528950  -0.040490  -0.003838   0.000567
    16  H   -0.047605  -0.027859  -0.040490   0.513701  -0.004043   0.000349
    17  H    0.135131   0.004780  -0.003838  -0.004043   0.237394  -0.001115
    18  C    0.001231  -0.000496   0.000567   0.000349  -0.001115   5.177922
    19  O   -0.003114   0.000098   0.000922   0.004781   0.000312   0.065641
    20  H    0.000022   0.000002  -0.000032  -0.000093   0.000001   0.402540
    21  H   -0.000053   0.000005  -0.000046   0.000020   0.000049   0.402728
    22  H   -0.000007  -0.000000   0.000004   0.000025   0.000001   0.394850
    23  H    0.000227   0.000007  -0.000030  -0.000497  -0.000099  -0.014819
    24  C    0.001352   0.000255  -0.000560  -0.000265   0.000993  -0.000872
    25  O   -0.020963  -0.000017  -0.000411  -0.002375   0.045652  -0.006194
    26  H    0.000802   0.000000  -0.000001  -0.000006   0.000450  -0.000278
    27  H   -0.000672  -0.000000  -0.000000   0.000001   0.000306   0.000037
    28  H    0.000238   0.000000  -0.000001   0.000000  -0.000568  -0.000026
    29  H   -0.000012  -0.000001  -0.000055   0.000445  -0.002515   0.002472
              19         20         21         22         23         24
     1  C   -0.001056   0.000259  -0.000252  -0.000557  -0.004691  -0.014692
     2  O   -0.041417  -0.000411  -0.001883  -0.000065   0.084998   0.016976
     3  H   -0.001823  -0.000000   0.000002   0.000000   0.001177  -0.001966
     4  H    0.001366   0.000000   0.000001  -0.000003  -0.001592   0.001968
     5  H    0.001792   0.000001  -0.000020  -0.000001   0.000225  -0.002128
     6  C    0.001072   0.000197  -0.000483  -0.000335   0.000468  -0.002622
     7  O   -0.003336  -0.000020   0.000207   0.000121  -0.000770  -0.001270
     8  H    0.000143   0.000004  -0.000055  -0.000094   0.000033  -0.000404
     9  H   -0.000031  -0.000000   0.000000   0.000008  -0.000002   0.000010
    10  H    0.000246   0.000001  -0.000005   0.000003   0.000074  -0.000142
    11  H   -0.000752  -0.000002  -0.000020   0.000092   0.000590   0.000348
    12  C    0.001577  -0.000359  -0.000833   0.000160  -0.000884  -0.003314
    13  O   -0.003114   0.000022  -0.000053  -0.000007   0.000227   0.001352
    14  H    0.000098   0.000002   0.000005  -0.000000   0.000007   0.000255
    15  H    0.000922  -0.000032  -0.000046   0.000004  -0.000030  -0.000560
    16  H    0.004781  -0.000093   0.000020   0.000025  -0.000497  -0.000265
    17  H    0.000312   0.000001   0.000049   0.000001  -0.000099   0.000993
    18  C    0.065641   0.402540   0.402728   0.394850  -0.014819  -0.000872
    19  O    8.901854  -0.057366  -0.059063  -0.053392   0.077111   0.001733
    20  H   -0.057366   0.501199  -0.028993  -0.030316   0.004098   0.000029
    21  H   -0.059063  -0.028993   0.526198  -0.041302  -0.002754  -0.000142
    22  H   -0.053392  -0.030316  -0.041302   0.533877  -0.003698  -0.000133
    23  H    0.077111   0.004098  -0.002754  -0.003698   0.233439  -0.000283
    24  C    0.001733   0.000029  -0.000142  -0.000133  -0.000283   5.203635
    25  O   -0.002029   0.000048  -0.000024   0.000455   0.000377   0.034697
    26  H    0.000025   0.000000   0.000001   0.000000  -0.000002   0.409414
    27  H    0.000005  -0.000000  -0.000004   0.000000  -0.000010   0.397579
    28  H    0.000004   0.000000  -0.000005   0.000000  -0.000000   0.401486
    29  H   -0.004389  -0.000005   0.001000  -0.000128   0.000576  -0.012399
              25         26         27         28         29
     1  C    0.020334  -0.000067  -0.001491   0.000972  -0.017611
     2  O   -0.067860  -0.001178  -0.000506  -0.000266   0.104843
     3  H    0.001180   0.000172  -0.000045  -0.000003  -0.000722
     4  H   -0.001965   0.000002   0.000004  -0.000000   0.001386
     5  H    0.002444  -0.000007   0.000003   0.000003  -0.001056
     6  C    0.002284   0.000021  -0.000934   0.000077   0.000627
     7  O   -0.004384   0.000111   0.002395   0.000034  -0.003124
     8  H    0.000134   0.000001   0.000196  -0.000004   0.000235
     9  H   -0.000016   0.000000  -0.000012   0.000000  -0.000006
    10  H   -0.000004   0.000000   0.000002   0.000000  -0.000018
    11  H    0.000518   0.000020   0.000191  -0.000007  -0.000512
    12  C    0.008042  -0.000395   0.000393  -0.000496  -0.000569
    13  O   -0.020963   0.000802  -0.000672   0.000238  -0.000012
    14  H   -0.000017   0.000000  -0.000000   0.000000  -0.000001
    15  H   -0.000411  -0.000001  -0.000000  -0.000001  -0.000055
    16  H   -0.002375  -0.000006   0.000001   0.000000   0.000445
    17  H    0.045652   0.000450   0.000306  -0.000568  -0.002515
    18  C   -0.006194  -0.000278   0.000037  -0.000026   0.002472
    19  O   -0.002029   0.000025   0.000005   0.000004  -0.004389
    20  H    0.000048   0.000000  -0.000000   0.000000  -0.000005
    21  H   -0.000024   0.000001  -0.000004  -0.000005   0.001000
    22  H    0.000455   0.000000   0.000000   0.000000  -0.000128
    23  H    0.000377  -0.000002  -0.000010  -0.000000   0.000576
    24  C    0.034697   0.409414   0.397579   0.401486  -0.012399
    25  O    8.984644  -0.073297  -0.049989  -0.055097   0.057578
    26  H   -0.073297   0.531218  -0.038891  -0.030784  -0.000513
    27  H   -0.049989  -0.038891   0.514166  -0.027179  -0.004856
    28  H   -0.055097  -0.030784  -0.027179   0.498157   0.003069
    29  H    0.057578  -0.000513  -0.004856   0.003069   0.227734
 Mulliken charges:
               1
     1  C   -0.392723
     2  O   -1.095542
     3  H    0.178949
     4  H    0.176885
     5  H    0.181946
     6  C   -0.419645
     7  O   -0.825056
     8  H    0.200456
     9  H    0.207039
    10  H    0.201487
    11  H    0.621139
    12  C   -0.418227
    13  O   -0.808590
    14  H    0.212547
    15  H    0.201136
    16  H    0.215732
    17  H    0.604280
    18  C   -0.421354
    19  O   -0.830913
    20  H    0.209193
    21  H    0.205725
    22  H    0.200437
    23  H    0.626731
    24  C   -0.429284
    25  O   -0.873763
    26  H    0.203182
    27  H    0.209310
    28  H    0.210398
    29  H    0.648527
 Sum of Mulliken charges =  -1.00000
 Mulliken charges with hydrogens summed into heavy atoms:
               1
     1  C    0.145058
     2  O   -1.095542
     6  C    0.189337
     7  O   -0.203918
    12  C    0.211187
    13  O   -0.204311
    18  C    0.194001
    19  O   -0.204181
    24  C    0.193606
    25  O   -0.225237
 Electronic spatial extent (au):  <R**2>=           2692.5424
 Charge=             -1.0000 electrons
 Dipole moment (field-independent basis, Debye):
    X=              0.3517    Y=              0.4513    Z=             -3.4023  Tot=              3.4501
 Quadrupole moment (field-independent basis, Debye-Ang):
   XX=            -95.7339   YY=            -80.5127   ZZ=            -71.3408
   XY=             -0.9715   XZ=             -3.9672   YZ=             -4.1316
 Traceless Quadrupole moment (field-independent basis, Debye-Ang):
   XX=            -13.2047   YY=              2.0164   ZZ=             11.1883
   XY=             -0.9715   XZ=             -3.9672   YZ=             -4.1316
 Octapole moment (field-independent basis, Debye-Ang**2):
  XXX=              0.1609  YYY=            -31.8959  ZZZ=             -2.9108  XYY=             10.4295
  XXY=             55.4257  XXZ=            -22.9433  XZZ=             -0.2558  YZZ=              0.7402
  YYZ=            -18.9952  XYZ=              2.9040
 Hexadecapole moment (field-independent basis, Debye-Ang**3):
 XXXX=          -2205.3173 YYYY=          -1056.6160 ZZZZ=           -552.7704 XXXY=            -41.8268
 XXXZ=            -64.2821 YYYX=              8.8925 YYYZ=            -24.6585 ZZZX=              4.3018
 ZZZY=              7.8773 XXYY=           -562.2088 XXZZ=           -426.4792 YYZZ=           -251.9847
 XXYZ=             12.2462 YYXZ=             12.0938 ZZXY=             -0.5216
 N-N= 6.199407025272D+02 E-N=-2.608778607263D+03  KE= 5.729814529598D+02
 Unable to Open any file for archive entry.
 1\1\GINC-SESKSCPN028\SP\RwB97XD\6-31+G(d)\C5H19O5(1-)\KSRF385\24-Dec-2
 019\0\\# wb97xd 6-31+G(d) scrf(solvent=Methanol, smd) scf=sleazy integ
 ral=fine\\predict_snar calculation\\-1,1\C,0,-0.305652,0.375999,2.2032
 96\O,0,-0.674363,-0.075301,0.962701\H,0,-0.64034,1.41482,2.372029\H,0,
 -0.748745,-0.248049,2.999799\H,0,0.789637,0.352142,2.334279\C,0,-3.555
 097,-0.379235,-0.637473\O,0,-3.11061,0.602752,0.261055\H,0,-2.893875,-
 0.454506,-1.50848\H,0,-4.551941,-0.08297,-0.967975\H,0,-3.61217,-1.363
 846,-0.158455\H,0,-2.186848,0.346804,0.565153\C,0,3.43428,-0.323129,-0
 .052014\O,0,3.158065,1.055246,0.035433\H,0,4.370784,-0.49327,0.479118\
 H,0,3.549702,-0.636168,-1.095789\H,0,2.644219,-0.924707,0.407698\H,0,2
 .262724,1.202833,-0.334716\C,0,0.292823,-2.481663,-1.041558\O,0,0.4547
 33,-2.364118,0.349334\H,0,0.905834,-3.324009,-1.365523\H,0,0.618415,-1
 .573391,-1.558582\H,0,-0.754425,-2.67616,-1.303282\H,0,-0.003149,-1.51
 6654,0.634118\C,0,-0.117064,2.452763,-1.009675\O,0,0.539672,1.215696,-
 0.890035\H,0,0.05034,3.07718,-0.123955\H,0,-1.19476,2.315668,-1.138316
 \H,0,0.294468,2.956198,-1.8858\H,0,0.06884,0.684217,-0.147433\\Version
 =ES64L-G16RevC.01\State=1-A\HF=-578.0314105\RMSD=2.594e-05\Dipole=-0.1
 448149,-0.2043194,-1.3340537\Quadrupole=-9.7774257,1.6150515,8.1623742
 ,-0.7016024,3.047533,3.2207233\PG=C01 [X(C5H19O5)]\\@
 The archive entry for this job was punched.


 WHEN ALL ELSE FAILS, LOOK AT THE SCHRODINGER EQUATION.
     -- RUSSELL T. PACK, APRIL 1978
 Job cpu time:       0 days  0 hours  3 minutes 56.7 seconds.
 Elapsed time:       0 days  0 hours  0 minutes  8.2 seconds.
 File lengths (MBytes):  RWF=    164 Int=      0 D2E=      0 Chk=     12 Scr=      8
 Normal termination of Gaussian 16 at Tue Dec 24 17:50:06 2019.
