# Supplementary material for: Machine learning meets mechanistic modelling for accurate prediction of experimental activation energies
Source: Chem Sci. 2020 Nov 5;12(3):1163–75. doi: 10.1039/d0sc04896h (PMC9528810; doi:10.1039/d0sc04896h)
Supplement: SC-012-D0SC04896H-s002 [file SC-012-D0SC04896H-s002.zip › SC-012-D0SC04896H-s1032.out]

 Entering Gaussian System
 *********************************************
 Gaussian 98:
 frequency output generated by the xtb code
 *********************************************
                         Standard orientation:
 --------------------------------------------------------------------
  Center     Atomic     Atomic              Coordinates (Angstroms)
  Number     Number      Type              X           Y           Z
 --------------------------------------------------------------------
    1          6             0       -0.305652    0.375999    2.203296
    2          8             0       -0.674363   -0.075301    0.962701
    3          1             0       -0.640340    1.414820    2.372029
    4          1             0       -0.748745   -0.248049    2.999799
    5          1             0        0.789637    0.352142    2.334279
    6          6             0       -3.555097   -0.379235   -0.637473
    7          8             0       -3.110610    0.602752    0.261055
    8          1             0       -2.893875   -0.454506   -1.508480
    9          1             0       -4.551941   -0.082970   -0.967975
   10          1             0       -3.612170   -1.363846   -0.158455
   11          1             0       -2.186848    0.346804    0.565153
   12          6             0        3.434280   -0.323129   -0.052014
   13          8             0        3.158065    1.055246    0.035433
   14          1             0        4.370784   -0.493270    0.479118
   15          1             0        3.549702   -0.636168   -1.095789
   16          1             0        2.644219   -0.924707    0.407698
   17          1             0        2.262724    1.202833   -0.334716
   18          6             0        0.292823   -2.481663   -1.041558
   19          8             0        0.454733   -2.364118    0.349334
   20          1             0        0.905834   -3.324009   -1.365523
   21          1             0        0.618415   -1.573391   -1.558582
   22          1             0       -0.754425   -2.676160   -1.303282
   23          1             0       -0.003149   -1.516654    0.634118
   24          6             0       -0.117064    2.452763   -1.009675
   25          8             0        0.539672    1.215696   -0.890035
   26          1             0        0.050340    3.077180   -0.123955
   27          1             0       -1.194760    2.315668   -1.138316
   28          1             0        0.294468    2.956198   -1.885800
   29          1             0        0.068840    0.684217   -0.147433
 --------------------------------------------------------------------
     1 basis functions        1 primitive gaussians
     1 alpha electrons        1 beta electrons
 
 Harmonic frequencies (cm**-1), IR intensities (KM/Mole),
 Raman scattering activities (A**4/amu), Raman depolarization ratios,
 reduced masses (AMU), force constants (mDyne/A) and normal coordinates:
                      1                      2                      3
                        a                      a                      a 
 Frequencies --   -18.4112                20.1887                27.9564
 Red. masses --    10.2877                11.4358                10.8118
 Frc consts  --     0.0000                 0.0000                 0.0000
 IR Inten    --     0.3868                 0.1389                 0.3555
 Raman Activ --     0.0000                 0.0000                 0.0000
 Depolar     --     0.0000                 0.0000                 0.0000
 Atom AN      X      Y      Z        X      Y      Z        X      Y      Z
   1   6    -0.00   0.12   0.02     0.18  -0.04  -0.15     0.22  -0.00   0.15
   2   8     0.04   0.17  -0.00     0.03  -0.03  -0.12     0.14  -0.00   0.22
   3   1     0.01   0.04   0.01     0.05  -0.01  -0.03     0.08   0.00   0.05
   4   1    -0.01   0.03  -0.00     0.09  -0.02  -0.03     0.07   0.01   0.06
   5   1    -0.00   0.03   0.02     0.06  -0.00  -0.08     0.07  -0.01   0.02
   6   6    -0.02  -0.50   0.30    -0.19   0.16   0.23     0.43   0.05  -0.20
   7   8     0.01  -0.13  -0.16    -0.06   0.09   0.29     0.22  -0.03  -0.00
   8   1    -0.00  -0.27   0.10    -0.09   0.06   0.04     0.19   0.04  -0.01
   9   1    -0.00  -0.18   0.04    -0.07   0.06   0.12     0.15   0.02  -0.12
  10   1    -0.02  -0.08   0.22    -0.04   0.03   0.04     0.09   0.00  -0.08
  11   1     0.01   0.01  -0.02    -0.00   0.01   0.03     0.04   0.00   0.04
  12   6     0.02  -0.08   0.08    -0.02   0.06   0.35    -0.08   0.12   0.12
  13   8     0.12  -0.07   0.13    -0.15   0.05   0.31    -0.10   0.14  -0.03
  14   1    -0.00  -0.05   0.03    -0.03   0.04   0.15    -0.03   0.05   0.04
  15   1     0.01  -0.01   0.02     0.06   0.01   0.11    -0.02   0.00   0.04
  16   1    -0.01  -0.01   0.01    -0.02   0.00   0.06    -0.03   0.05   0.05
  17   1     0.04   0.00   0.03    -0.02  -0.01   0.03    -0.03   0.02  -0.01
  18   6    -0.23   0.24  -0.15     0.15   0.06  -0.18    -0.26   0.14  -0.07
  19   8    -0.22   0.10  -0.17     0.02  -0.03  -0.18    -0.30  -0.15  -0.05
  20   1    -0.10   0.05  -0.07     0.06   0.03  -0.05    -0.12   0.02  -0.06
  21   1    -0.03   0.07  -0.02     0.05   0.03  -0.03    -0.02   0.05   0.03
  22   1    -0.08   0.12  -0.04     0.05   0.01  -0.09    -0.08   0.11  -0.04
  23   1    -0.03   0.03  -0.02     0.00  -0.01  -0.04    -0.03  -0.02   0.02
  24   6     0.13   0.07  -0.10    -0.01  -0.16  -0.32    -0.20  -0.17  -0.12
  25   8     0.16   0.10   0.03     0.02  -0.16  -0.21    -0.10  -0.11  -0.01
  26   1     0.01   0.03  -0.03    -0.02  -0.03  -0.10    -0.04  -0.01  -0.07
  27   1     0.04   0.01  -0.06     0.00  -0.06  -0.11    -0.06  -0.08   0.01
  28   1     0.06   0.01  -0.02     0.01  -0.06  -0.10    -0.10  -0.08  -0.07
  29   1     0.03   0.03   0.00    -0.00  -0.03  -0.04     0.00  -0.01   0.02
                      4                      5                      6
                        a                      a                      a 
 Frequencies --    32.2412                34.6707                39.6738
 Red. masses --    10.8624                12.1115                13.2262
 Frc consts  --     0.0000                 0.0000                 0.0000
 IR Inten    --     0.3430                 0.7247                 0.3002
 Raman Activ --     0.0000                 0.0000                 0.0000
 Depolar     --     0.0000                 0.0000                 0.0000
 Atom AN      X      Y      Z        X      Y      Z        X      Y      Z
   1   6     0.23   0.10  -0.20     0.04  -0.19  -0.06    -0.08  -0.05  -0.04
   2   8     0.18   0.08  -0.19     0.10  -0.13  -0.12    -0.04   0.06  -0.10
   3   1     0.02   0.01  -0.04     0.03  -0.05  -0.02     0.01  -0.00  -0.01
   4   1     0.12   0.00  -0.05    -0.02  -0.05  -0.03    -0.07  -0.01  -0.03
   5   1     0.07   0.08  -0.09     0.01  -0.08   0.00    -0.03  -0.06   0.01
   6   6     0.12  -0.07  -0.08    -0.15  -0.01   0.21    -0.04   0.02  -0.09
   7   8    -0.01  -0.24   0.16     0.27   0.29  -0.30    -0.26  -0.28   0.33
   8   1     0.02   0.08  -0.04    -0.08  -0.17   0.05    -0.02   0.16  -0.05
   9   1     0.01  -0.05   0.02    -0.03   0.04   0.06    -0.04  -0.03   0.03
  10   1     0.10  -0.06  -0.09    -0.11   0.06   0.19     0.07  -0.06  -0.14
  11   1     0.02  -0.03   0.01     0.05   0.03  -0.07    -0.04  -0.04   0.04
  12   6    -0.25  -0.07   0.13    -0.05   0.21   0.12     0.15   0.14   0.05
  13   8    -0.15  -0.05   0.16     0.06   0.29  -0.10     0.29   0.20  -0.22
  14   1    -0.10  -0.05   0.07    -0.02   0.06   0.04     0.05   0.05  -0.00
  15   1    -0.04  -0.01   0.04    -0.03   0.01   0.05     0.00  -0.02   0.03
  16   1    -0.11  -0.00  -0.00    -0.03   0.10   0.06     0.04   0.08   0.07
  17   1    -0.02   0.01   0.01     0.01   0.07  -0.02     0.06   0.05  -0.03
  18   6    -0.20  -0.31   0.07    -0.03  -0.29   0.03     0.02  -0.03   0.02
  19   8     0.05  -0.02   0.02    -0.19  -0.31   0.05    -0.45  -0.19   0.09
  20   1    -0.10  -0.13   0.05    -0.03  -0.11   0.03    -0.01  -0.03   0.04
  21   1    -0.06  -0.13  -0.05     0.04  -0.10   0.01     0.10  -0.01   0.05
  22   1    -0.08  -0.08   0.08    -0.01  -0.05  -0.02     0.02   0.05  -0.09
  23   1     0.03   0.01  -0.02    -0.02  -0.06  -0.01    -0.08  -0.02  -0.00
  24   6     0.04   0.30   0.11    -0.06   0.06   0.11     0.19   0.04  -0.06
  25   8    -0.02   0.28  -0.18     0.05   0.12   0.00     0.20   0.05   0.04
  26   1     0.02   0.03   0.07    -0.01   0.01   0.04     0.00   0.01  -0.00
  27   1     0.01   0.11   0.03    -0.02  -0.00   0.05     0.06   0.01  -0.08
  28   1     0.01   0.13   0.06    -0.04   0.04   0.03     0.10   0.02   0.01
  29   1     0.01   0.04  -0.05     0.02   0.00  -0.01     0.03   0.01  -0.00
                      7                      8                      9
                        a                      a                      a 
 Frequencies --    55.6959                65.4296                69.9960
 Red. masses --     9.6608                10.6831                 9.7871
 Frc consts  --     0.0000                 0.0000                 0.0000
 IR Inten    --     0.4927                 0.5779                 0.8813
 Raman Activ --     0.0000                 0.0000                 0.0000
 Depolar     --     0.0000                 0.0000                 0.0000
 Atom AN      X      Y      Z        X      Y      Z        X      Y      Z
   1   6     0.07   0.08  -0.03     0.11   0.03  -0.06     0.11   0.25  -0.14
   2   8     0.03   0.03   0.01     0.05   0.04  -0.05    -0.05  -0.06   0.02
   3   1     0.02   0.02  -0.02     0.03   0.01  -0.01    -0.02   0.06  -0.07
   4   1     0.03   0.03   0.00     0.05   0.01  -0.01     0.12   0.09   0.02
   5   1     0.02   0.03  -0.02     0.03   0.01  -0.04     0.04   0.15  -0.10
   6   6     0.05  -0.07   0.03     0.03  -0.00   0.01    -0.05  -0.04  -0.01
   7   8     0.04  -0.00  -0.04     0.03   0.03  -0.02    -0.03  -0.01  -0.07
   8   1     0.02  -0.04   0.02     0.01  -0.01   0.00    -0.01  -0.04   0.00
   9   1     0.02  -0.02  -0.01     0.01  -0.01   0.00    -0.01  -0.00  -0.02
  10   1     0.00  -0.01   0.03     0.01   0.00   0.01    -0.03  -0.00   0.01
  11   1     0.01   0.00  -0.00     0.01   0.01  -0.01    -0.01  -0.01  -0.01
  12   6    -0.29  -0.21   0.18    -0.01  -0.01  -0.43     0.29   0.16  -0.07
  13   8    -0.08  -0.16  -0.31    -0.10  -0.09   0.45    -0.27   0.05   0.08
  14   1    -0.09  -0.05   0.06     0.05  -0.06  -0.24     0.10   0.13  -0.02
  15   1    -0.11  -0.17   0.08    -0.10   0.16  -0.18     0.12   0.09  -0.03
  16   1    -0.11   0.02   0.12     0.05  -0.09  -0.14     0.15  -0.05  -0.04
  17   1    -0.02  -0.03  -0.07    -0.02   0.03   0.13    -0.07  -0.07  -0.01
  18   6     0.47   0.24  -0.03     0.23  -0.00   0.07    -0.04   0.06  -0.01
  19   8    -0.17  -0.10   0.08    -0.30  -0.20   0.17    -0.16  -0.14   0.02
  20   1     0.18   0.09   0.01     0.09  -0.00   0.06    -0.01   0.02  -0.02
  21   1     0.20   0.11   0.09     0.14   0.01   0.08     0.00   0.03   0.04
  22   1     0.17   0.08  -0.16     0.09   0.03  -0.10    -0.01   0.03  -0.03
  23   1    -0.04  -0.02   0.01    -0.05  -0.03   0.02    -0.03  -0.03   0.02
  24   6    -0.03   0.13   0.15    -0.14   0.02  -0.13     0.28   0.00   0.33
  25   8    -0.14   0.06  -0.08     0.06   0.16   0.07    -0.16  -0.31  -0.17
  26   1     0.05   0.01   0.05    -0.12   0.03  -0.04     0.23  -0.07   0.12
  27   1    -0.02   0.07   0.09    -0.03  -0.05  -0.10     0.05   0.12   0.19
  28   1    -0.04   0.05   0.04    -0.02   0.01  -0.02     0.05   0.01   0.09
  29   1    -0.02   0.01  -0.01     0.00   0.03   0.00    -0.04  -0.07  -0.03
                     10                     11                     12
                        a                      a                      a 
 Frequencies --    99.5332               102.6282               111.4091
 Red. masses --     9.5945                 7.2109                 6.9330
 Frc consts  --     0.0000                 0.0000                 0.0000
 IR Inten    --     0.6964                 0.6639                 0.5964
 Raman Activ --     0.0000                 0.0000                 0.0000
 Depolar     --     0.0000                 0.0000                 0.0000
 Atom AN      X      Y      Z        X      Y      Z        X      Y      Z
   1   6     0.04  -0.44   0.17     0.32  -0.24  -0.01     0.09   0.12  -0.01
   2   8    -0.09   0.09   0.03    -0.10   0.06   0.00     0.02  -0.09   0.09
   3   1     0.07  -0.13   0.16    -0.12  -0.17   0.19    -0.23  -0.06   0.07
   4   1    -0.01  -0.19  -0.01     0.38  -0.28  -0.01     0.29  -0.11   0.03
   5   1     0.01  -0.20   0.04     0.12   0.17  -0.20     0.05   0.33  -0.13
   6   6     0.13  -0.07   0.04    -0.08  -0.03  -0.08    -0.15   0.03  -0.07
   7   8    -0.07   0.07  -0.01    -0.17   0.05  -0.14    -0.01  -0.06  -0.06
   8   1     0.08  -0.05   0.05     0.01  -0.05   0.01    -0.04  -0.02  -0.02
   9   1     0.05  -0.05  -0.05    -0.00   0.00  -0.08    -0.03   0.06  -0.03
  10   1     0.03  -0.00   0.04    -0.07   0.01   0.01    -0.10   0.01  -0.02
  11   1    -0.02   0.05   0.02    -0.06   0.02  -0.01    -0.01  -0.04  -0.02
  12   6    -0.20   0.10  -0.12     0.31  -0.07   0.11    -0.41   0.07  -0.09
  13   8    -0.25   0.10   0.01     0.08  -0.12  -0.09     0.06   0.18  -0.03
  14   1    -0.06   0.02  -0.04     0.08   0.05   0.07    -0.10  -0.07  -0.08
  15   1    -0.05   0.06  -0.04     0.14  -0.05   0.05    -0.21   0.01  -0.03
  16   1    -0.05   0.01  -0.05     0.11  -0.04   0.03    -0.15   0.09   0.02
  17   1    -0.06   0.02  -0.01     0.02  -0.07  -0.03     0.01   0.10   0.03
  18   6     0.05  -0.00   0.09    -0.01   0.03   0.09    -0.03   0.07  -0.01
  19   8    -0.03   0.18   0.10    -0.10   0.16   0.10     0.09  -0.04  -0.01
  20   1     0.04   0.00   0.06     0.00   0.00   0.05    -0.02   0.03  -0.03
  21   1     0.00  -0.01   0.00     0.00  -0.00   0.01    -0.02   0.03   0.01
  22   1     0.02  -0.03   0.02     0.00  -0.00   0.01    -0.01   0.03   0.02
  23   1    -0.03   0.05  -0.01    -0.03   0.05  -0.00     0.02  -0.02   0.02
  24   6     0.40   0.13  -0.15    -0.18   0.06  -0.02     0.20  -0.15   0.02
  25   8    -0.03  -0.12  -0.17    -0.11   0.13   0.03     0.19  -0.17   0.19
  26   1     0.20   0.03  -0.06    -0.14  -0.00   0.02    -0.09  -0.08   0.06
  27   1     0.10   0.15  -0.02    -0.04  -0.01  -0.09     0.08  -0.05  -0.17
  28   1     0.15  -0.02  -0.06     0.00   0.05   0.04     0.19   0.00   0.09
  29   1    -0.02   0.02  -0.02    -0.04   0.03  -0.00     0.01  -0.04   0.03
                     13                     14                     15
                        a                      a                      a 
 Frequencies --   116.5826               127.8787               133.9520
 Red. masses --     6.3936                 4.7396                 2.4947
 Frc consts  --     0.0000                 0.0000                 0.0000
 IR Inten    --     0.4853                 0.3679                 0.2154
 Raman Activ --     0.0000                 0.0000                 0.0000
 Depolar     --     0.0000                 0.0000                 0.0000
 Atom AN      X      Y      Z        X      Y      Z        X      Y      Z
   1   6    -0.41  -0.01   0.16     0.20  -0.09   0.03     0.01  -0.03   0.03
   2   8     0.17  -0.01  -0.01     0.12   0.03   0.02    -0.03   0.01   0.03
   3   1    -0.47  -0.13   0.14     0.09  -0.02   0.03     0.02  -0.00   0.02
   4   1     0.08  -0.23  -0.02     0.05  -0.03   0.00    -0.01  -0.01   0.01
   5   1    -0.11   0.35   0.05     0.06  -0.06  -0.01     0.00  -0.03   0.01
   6   6     0.04   0.05   0.08    -0.29  -0.01  -0.13     0.10  -0.05   0.07
   7   8     0.26  -0.05   0.10    -0.02  -0.12  -0.18     0.07   0.17  -0.16
   8   1    -0.06   0.06  -0.03    -0.25   0.13  -0.17    -0.23   0.28  -0.21
   9   1    -0.02   0.01   0.11    -0.17  -0.06   0.18    -0.18  -0.30   0.38
  10   1     0.07  -0.00  -0.01     0.10  -0.05  -0.11     0.50  -0.08  -0.06
  11   1     0.08  -0.04  -0.01    -0.00  -0.04  -0.07     0.03   0.08  -0.05
  12   6     0.09  -0.02  -0.01    -0.08  -0.00  -0.02     0.01   0.00   0.01
  13   8    -0.08  -0.06   0.01     0.10   0.03   0.07    -0.08  -0.01  -0.04
  14   1     0.02   0.02   0.01    -0.03  -0.05  -0.01     0.01   0.02   0.00
  15   1     0.05   0.00  -0.00    -0.03   0.01  -0.01     0.01  -0.01   0.01
  16   1     0.04  -0.03  -0.02    -0.05   0.02  -0.02     0.02  -0.01   0.01
  17   1    -0.01  -0.03  -0.02     0.03   0.04   0.01    -0.02  -0.02  -0.01
  18   6     0.00   0.02  -0.02    -0.07   0.15   0.08    -0.02   0.03   0.00
  19   8    -0.03  -0.14   0.00    -0.02   0.06   0.09    -0.02   0.02   0.00
  20   1    -0.04  -0.02  -0.02     0.02   0.08  -0.01    -0.01   0.01  -0.00
  21   1     0.05   0.00   0.02    -0.07   0.08   0.04    -0.00   0.01   0.00
  22   1    -0.01   0.07  -0.02    -0.01   0.00   0.03    -0.00   0.01  -0.00
  23   1     0.03  -0.02   0.01     0.00   0.02   0.03    -0.00   0.01   0.00
  24   6     0.02   0.11  -0.14    -0.02  -0.06   0.03    -0.01  -0.05   0.05
  25   8    -0.04   0.08  -0.18     0.11  -0.00   0.02    -0.05  -0.08  -0.02
  26   1     0.12   0.07  -0.09     0.29   0.13  -0.15    -0.19  -0.12   0.12
  27   1    -0.01   0.05   0.09    -0.05  -0.03   0.39     0.02  -0.01  -0.22
  28   1    -0.08  -0.03  -0.11    -0.29  -0.17  -0.21     0.17   0.10   0.16
  29   1     0.02   0.04  -0.02     0.05   0.00   0.02    -0.02  -0.02  -0.01
                     16                     17                     18
                        a                      a                      a 
 Frequencies --   138.1906               150.2392               156.2482
 Red. masses --     8.4605                 2.0746                10.2417
 Frc consts  --     0.0000                 0.0000                 0.0000
 IR Inten    --     0.7288                 0.1880                 0.4853
 Raman Activ --     0.0000                 0.0000                 0.0000
 Depolar     --     0.0000                 0.0000                 0.0000
 Atom AN      X      Y      Z        X      Y      Z        X      Y      Z
   1   6    -0.01   0.13  -0.02     0.01  -0.07  -0.01     0.13   0.14   0.24
   2   8    -0.23   0.16   0.04     0.03  -0.00  -0.05     0.08   0.04   0.34
   3   1    -0.09   0.00   0.05     0.04  -0.01  -0.01     0.09   0.07   0.03
   4   1     0.12  -0.03   0.01    -0.03  -0.01  -0.01     0.00   0.10   0.09
   5   1     0.01   0.14  -0.09    -0.00  -0.06   0.01     0.04  -0.01   0.08
   6   6     0.24  -0.07   0.09    -0.08   0.02  -0.02    -0.23   0.01  -0.10
   7   8    -0.18   0.20   0.02    -0.03  -0.02  -0.01     0.04  -0.12  -0.13
   8   1     0.08   0.04   0.03    -0.02  -0.00  -0.01    -0.12   0.01  -0.07
   9   1     0.03  -0.15   0.02    -0.02   0.02  -0.00    -0.08   0.04   0.04
  10   1     0.19  -0.02   0.05    -0.04   0.00  -0.01    -0.07  -0.01  -0.05
  11   1    -0.04   0.10   0.04    -0.01  -0.01  -0.01    -0.00  -0.06  -0.02
  12   6    -0.06   0.01  -0.01    -0.01  -0.01   0.00     0.08  -0.00   0.06
  13   8     0.09   0.04   0.01    -0.04  -0.02   0.02    -0.19  -0.05  -0.08
  14   1    -0.01  -0.02  -0.03     0.07   0.02  -0.11     0.09   0.08  -0.08
  15   1    -0.06  -0.00  -0.01    -0.13  -0.03  -0.01    -0.07  -0.05   0.02
  16   1    -0.02   0.02   0.02     0.06  -0.00   0.11     0.11  -0.03   0.13
  17   1     0.02   0.03   0.02    -0.02  -0.01   0.02    -0.07  -0.06   0.02
  18   6     0.16  -0.36  -0.17     0.01   0.09   0.05     0.07  -0.23  -0.15
  19   8    -0.08   0.12  -0.22     0.13   0.12   0.03     0.03  -0.11  -0.17
  20   1     0.02  -0.17   0.08    -0.42  -0.31   0.08    -0.01  -0.10   0.00
  21   1     0.13  -0.18  -0.13     0.48  -0.17  -0.03     0.07  -0.10  -0.07
  22   1     0.05  -0.08  -0.09    -0.09   0.55  -0.00     0.02  -0.04  -0.05
  23   1    -0.04   0.04  -0.11     0.06   0.05  -0.00     0.02  -0.02  -0.04
  24   6    -0.02  -0.12   0.08    -0.04  -0.06   0.06     0.14   0.20  -0.23
  25   8     0.06  -0.08   0.18     0.03  -0.05  -0.08    -0.17   0.11   0.25
  26   1     0.16   0.06  -0.08    -0.01  -0.04   0.03     0.03   0.12  -0.11
  27   1    -0.03  -0.05   0.23    -0.01  -0.03   0.03     0.04   0.12  -0.13
  28   1    -0.16  -0.13  -0.11    -0.03   0.01   0.02     0.13  -0.04  -0.08
  29   1    -0.00  -0.01   0.05     0.02  -0.02  -0.02    -0.07   0.07   0.09
                     19                     20                     21
                        a                      a                      a 
 Frequencies --   168.1581               180.1140               221.1614
 Red. masses --     3.3848                 9.5220                13.7296
 Frc consts  --     0.0000                 0.0000                 0.0000
 IR Inten    --     0.2343                 0.7865                 0.4859
 Raman Activ --     0.0000                 0.0000                 0.0000
 Depolar     --     0.0000                 0.0000                 0.0000
 Atom AN      X      Y      Z        X      Y      Z        X      Y      Z
   1   6    -0.02  -0.05  -0.17     0.03   0.00  -0.21     0.02   0.03   0.09
   2   8    -0.11  -0.14  -0.14    -0.24  -0.34  -0.04    -0.14  -0.14   0.23
   3   1    -0.02  -0.02  -0.05     0.01   0.01  -0.11     0.02   0.02   0.00
   4   1     0.02  -0.01  -0.03     0.06   0.05   0.01     0.03   0.04   0.07
   5   1    -0.00   0.00  -0.07     0.02   0.02  -0.13     0.01   0.01  -0.01
   6   6     0.13  -0.02   0.05     0.13  -0.02   0.05    -0.01  -0.01  -0.01
   7   8    -0.02   0.08   0.04    -0.07   0.12   0.02    -0.02   0.02  -0.04
   8   1     0.05   0.01   0.02     0.04   0.03   0.01    -0.01   0.01  -0.01
   9   1     0.03  -0.05   0.00     0.01  -0.08   0.02    -0.01  -0.01   0.01
  10   1     0.07  -0.00   0.02     0.11  -0.01   0.02     0.02  -0.00  -0.00
  11   1    -0.00   0.03   0.02    -0.02   0.03   0.03    -0.02  -0.01   0.02
  12   6     0.02  -0.01   0.11    -0.00   0.00  -0.03    -0.04  -0.03  -0.03
  13   8     0.02  -0.01   0.03    -0.02   0.00  -0.07     0.58   0.09   0.23
  14   1     0.25   0.09  -0.38    -0.11  -0.03   0.18    -0.02  -0.14  -0.03
  15   1    -0.46  -0.12   0.02     0.22   0.04   0.00    -0.07   0.03  -0.02
  16   1     0.23   0.02   0.45    -0.10  -0.01  -0.19    -0.07   0.07  -0.02
  17   1    -0.03  -0.02   0.09    -0.01  -0.00  -0.02     0.17   0.11   0.06
  18   6    -0.11   0.10   0.04    -0.05   0.14   0.07     0.02  -0.02  -0.03
  19   8     0.12  -0.07   0.03     0.17  -0.25   0.09     0.03  -0.06  -0.03
  20   1     0.04   0.11  -0.07    -0.12  -0.01  -0.05    -0.02  -0.02  -0.01
  21   1    -0.15   0.09   0.04     0.08   0.04   0.07     0.03  -0.01  -0.00
  22   1    -0.03  -0.06   0.06    -0.05   0.19   0.04     0.00   0.02  -0.01
  23   1     0.02  -0.04   0.03     0.03  -0.09   0.07    -0.00  -0.03   0.01
  24   6     0.03   0.07  -0.06     0.11   0.16  -0.19    -0.02   0.16  -0.06
  25   8    -0.04   0.05   0.04    -0.09   0.13   0.35    -0.43  -0.08  -0.36
  26   1     0.06   0.06  -0.06     0.09   0.16  -0.15     0.05  -0.02   0.02
  27   1    -0.00   0.04   0.04     0.02   0.08  -0.01    -0.02   0.15  -0.02
  28   1    -0.02  -0.03  -0.06     0.03  -0.09  -0.14     0.04   0.05   0.01
  29   1    -0.04   0.00  -0.01    -0.09   0.03   0.05    -0.08   0.01  -0.08
                     22                     23                     24
                        a                      a                      a 
 Frequencies --   260.6351               353.1119               364.2835
 Red. masses --    13.5087                13.9305                14.0034
 Frc consts  --     0.0000                 0.0000                 0.0000
 IR Inten    --     0.3912                 0.6493                 0.6225
 Raman Activ --     0.0000                 0.0000                 0.0000
 Depolar     --     0.0000                 0.0000                 0.0000
 Atom AN      X      Y      Z        X      Y      Z        X      Y      Z
   1   6     0.01   0.02   0.16    -0.01  -0.03  -0.09    -0.02  -0.00  -0.05
   2   8     0.26   0.26   0.05     0.01   0.57  -0.35     0.65  -0.29  -0.17
   3   1    -0.01  -0.01   0.10     0.03  -0.02   0.10    -0.09  -0.01  -0.12
   4   1    -0.02  -0.04  -0.00    -0.04  -0.11  -0.13    -0.08   0.01  -0.06
   5   1     0.00   0.02   0.11    -0.01  -0.07  -0.02    -0.02   0.07   0.13
   6   6    -0.01  -0.05  -0.04    -0.00   0.02   0.01     0.01  -0.03  -0.01
   7   8    -0.53   0.23  -0.07     0.20  -0.10   0.02    -0.25   0.14  -0.01
   8   1     0.06  -0.00   0.04    -0.02  -0.01  -0.01     0.04   0.00   0.03
   9   1    -0.00  -0.10  -0.09     0.00   0.05   0.03     0.00  -0.06  -0.04
  10   1     0.04   0.00   0.03    -0.04  -0.00  -0.01     0.03   0.00   0.02
  11   1    -0.13   0.14  -0.00     0.08  -0.01  -0.05    -0.07   0.07  -0.03
  12   6    -0.00  -0.00  -0.00    -0.01  -0.01  -0.00     0.00  -0.00  -0.00
  13   8    -0.03  -0.01   0.01     0.13   0.02   0.03     0.08   0.01   0.02
  14   1    -0.00   0.00   0.01    -0.01  -0.03   0.01    -0.00  -0.02  -0.00
  15   1     0.01   0.00  -0.00     0.00   0.01  -0.00    -0.00   0.00  -0.00
  16   1    -0.00  -0.00  -0.01    -0.03   0.02  -0.02    -0.01   0.01  -0.01
  17   1     0.00  -0.00  -0.02     0.01   0.01   0.07    -0.00   0.00   0.05
  18   6    -0.02   0.02  -0.04    -0.01   0.02  -0.00     0.01   0.00   0.03
  19   8     0.26  -0.49  -0.00     0.10  -0.16   0.02    -0.17   0.27   0.00
  20   1    -0.03   0.03  -0.12    -0.02   0.01  -0.04     0.02  -0.01   0.06
  21   1    -0.03   0.05   0.06    -0.00   0.02   0.03     0.01  -0.02  -0.03
  22   1    -0.02   0.05   0.03    -0.01   0.03   0.02     0.01  -0.03  -0.02
  23   1     0.11  -0.13   0.05     0.05  -0.05  -0.01     0.01   0.13  -0.03
  24   6    -0.03  -0.01   0.02     0.01  -0.08   0.03     0.02  -0.02  -0.01
  25   8     0.09   0.04  -0.15    -0.40  -0.22   0.30    -0.29  -0.12   0.21
  26   1    -0.01  -0.02   0.02     0.02   0.01  -0.01     0.02   0.03  -0.03
  27   1    -0.01  -0.03   0.02    -0.01   0.07  -0.03    -0.00   0.07  -0.03
  28   1    -0.03   0.03   0.02     0.07  -0.08   0.01     0.06  -0.06  -0.01
  29   1     0.06   0.01   0.01    -0.14  -0.00   0.14    -0.06  -0.02   0.10
                     25                     26                     27
                        a                      a                      a 
 Frequencies --   678.5757               887.0621               912.5790
 Red. masses --     1.6870                 1.4408                 1.6695
 Frc consts  --     0.0000                 0.0000                 0.0000
 IR Inten    --     0.6394                 0.1922                 0.8672
 Raman Activ --     0.0000                 0.0000                 0.0000
 Depolar     --     0.0000                 0.0000                 0.0000
 Atom AN      X      Y      Z        X      Y      Z        X      Y      Z
   1   6     0.00   0.00   0.02     0.01   0.01   0.02    -0.00  -0.00  -0.04
   2   8    -0.00  -0.00   0.01     0.03  -0.02   0.01     0.10   0.07  -0.03
   3   1    -0.00  -0.00   0.01    -0.01  -0.00   0.00    -0.02  -0.01   0.00
   4   1     0.00  -0.00   0.00     0.01   0.01   0.01    -0.02  -0.02  -0.03
   5   1     0.00   0.00   0.01     0.00   0.01  -0.00    -0.01   0.01   0.04
   6   6     0.00  -0.00  -0.00    -0.00  -0.00  -0.01     0.00  -0.01   0.00
   7   8     0.00   0.00  -0.00    -0.04  -0.05   0.08     0.04   0.07  -0.09
   8   1    -0.00   0.00  -0.00     0.01  -0.00   0.01    -0.02   0.01  -0.02
   9   1     0.00  -0.00   0.00     0.01   0.01  -0.02    -0.01  -0.02   0.03
  10   1     0.00  -0.00  -0.00    -0.03  -0.01  -0.01     0.02   0.00   0.00
  11   1    -0.01  -0.01   0.01     0.26   0.34  -0.48    -0.29  -0.37   0.56
  12   6     0.00  -0.01   0.02     0.01  -0.00   0.00     0.01  -0.00   0.00
  13   8     0.07   0.04  -0.17    -0.00   0.01   0.00    -0.00   0.00   0.01
  14   1    -0.03  -0.03   0.06     0.00  -0.00  -0.01     0.01  -0.00  -0.01
  15   1     0.05  -0.01   0.01    -0.01   0.00  -0.00    -0.01   0.00  -0.00
  16   1    -0.03   0.01  -0.04    -0.00   0.00  -0.00    -0.00   0.01  -0.00
  17   1    -0.39  -0.13   0.87    -0.00  -0.01   0.00     0.01  -0.01  -0.03
  18   6    -0.00   0.00  -0.00    -0.01   0.01   0.02    -0.01   0.01   0.01
  19   8     0.00   0.00   0.00     0.09   0.07  -0.04     0.09   0.05  -0.03
  20   1     0.00   0.00   0.00    -0.02  -0.02   0.04    -0.02  -0.02   0.03
  21   1     0.00  -0.00  -0.00     0.02  -0.01  -0.02     0.02  -0.01  -0.01
  22   1     0.00  -0.00   0.00    -0.00   0.01   0.01    -0.00   0.01   0.01
  23   1    -0.02  -0.01   0.01    -0.61  -0.38   0.12    -0.54  -0.33   0.09
  24   6    -0.01   0.02  -0.00    -0.01   0.00   0.00     0.01  -0.01  -0.00
  25   8     0.06   0.01  -0.08    -0.02   0.00  -0.01    -0.01   0.01   0.01
  26   1     0.01  -0.01   0.01     0.00   0.01  -0.01    -0.00   0.00  -0.00
  27   1    -0.00  -0.01   0.02    -0.00   0.02  -0.01     0.00  -0.01   0.00
  28   1    -0.02   0.02   0.00     0.01  -0.02  -0.00     0.01  -0.00   0.00
  29   1    -0.05  -0.03  -0.08     0.10  -0.00   0.06    -0.03  -0.02  -0.03
                     28                     29                     30
                        a                      a                      a 
 Frequencies --  1038.5037              1049.8848              1060.0094
 Red. masses --     2.5120                 9.6947                12.1633
 Frc consts  --     0.0000                 0.0000                 0.0000
 IR Inten    --     0.4334                 1.2023                 2.1464
 Raman Activ --     0.0000                 0.0000                 0.0000
 Depolar     --     0.0000                 0.0000                 0.0000
 Atom AN      X      Y      Z        X      Y      Z        X      Y      Z
   1   6     0.07   0.09   0.19     0.02   0.02   0.06    -0.02  -0.03  -0.08
   2   8     0.01  -0.02  -0.11    -0.01  -0.02  -0.04     0.04   0.03   0.08
   3   1    -0.00   0.00   0.07     0.00   0.00   0.01    -0.01  -0.01  -0.01
   4   1    -0.04  -0.04  -0.05    -0.01  -0.01  -0.01    -0.01  -0.01  -0.01
   5   1     0.00  -0.00   0.07     0.00   0.00   0.01    -0.00   0.00   0.01
   6   6     0.01  -0.01  -0.00     0.00   0.00   0.00    -0.13  -0.16  -0.17
   7   8    -0.01  -0.01   0.01    -0.00  -0.00   0.00     0.11   0.16   0.17
   8   1    -0.01  -0.01  -0.01    -0.00  -0.00  -0.00     0.03  -0.01   0.01
   9   1     0.00   0.02   0.01     0.00   0.00   0.00    -0.03  -0.09  -0.08
  10   1    -0.01  -0.00  -0.01    -0.00  -0.00  -0.00     0.02  -0.01   0.01
  11   1     0.04   0.07  -0.05     0.01   0.01  -0.01     0.03  -0.01  -0.02
  12   6    -0.05   0.10  -0.01     0.27  -0.49   0.06    -0.01   0.01   0.00
  13   8     0.02  -0.11   0.01    -0.18   0.55   0.00     0.00  -0.02   0.00
  14   1    -0.01   0.08   0.01     0.04  -0.45  -0.06     0.00   0.01  -0.00
  15   1     0.02  -0.01   0.01    -0.13   0.06  -0.04     0.00   0.01   0.00
  16   1     0.02  -0.00   0.01    -0.11   0.07  -0.06     0.01  -0.01   0.00
  17   1     0.05   0.05  -0.07    -0.05  -0.20  -0.10     0.01   0.01  -0.02
  18   6    -0.02   0.04   0.07    -0.00  -0.00  -0.02     0.00  -0.15  -0.58
  19   8     0.00  -0.02  -0.08    -0.00  -0.00   0.01     0.03   0.11   0.57
  20   1     0.02   0.00   0.07     0.00  -0.00  -0.00    -0.05  -0.01  -0.28
  21   1     0.02  -0.02  -0.03    -0.00  -0.00  -0.01    -0.03   0.05   0.02
  22   1     0.01  -0.03  -0.02     0.00  -0.00  -0.00    -0.04   0.06   0.02
  23   1    -0.01  -0.03   0.06     0.01   0.00   0.01    -0.07   0.03  -0.03
  24   6     0.01  -0.01   0.01     0.01  -0.01  -0.00    -0.04   0.09  -0.01
  25   8     0.07   0.06   0.10     0.01   0.03   0.02     0.05  -0.08   0.04
  26   1    -0.00   0.04  -0.02    -0.00   0.00  -0.00    -0.01   0.01  -0.00
  27   1     0.01  -0.00   0.01     0.01  -0.02   0.01    -0.01   0.00   0.00
  28   1    -0.02  -0.02  -0.02    -0.01   0.01  -0.00    -0.01   0.01  -0.01
  29   1    -0.54  -0.39  -0.61    -0.11  -0.06  -0.11    -0.08  -0.07  -0.11
                     31                     32                     33
                        a                      a                      a 
 Frequencies --  1062.1016              1063.1185              1081.2544
 Red. masses --    12.2664                12.1328                10.9912
 Frc consts  --     0.0000                 0.0000                 0.0000
 IR Inten    --     1.1358                 1.5025                 2.0591
 Raman Activ --     0.0000                 0.0000                 0.0000
 Depolar     --     0.0000                 0.0000                 0.0000
 Atom AN      X      Y      Z        X      Y      Z        X      Y      Z
   1   6     0.03   0.03   0.12    -0.00   0.01   0.05     0.16   0.20   0.58
   2   8    -0.03  -0.05  -0.09    -0.03  -0.01  -0.03    -0.16  -0.19  -0.52
   3   1    -0.00   0.00  -0.01     0.01   0.01   0.01     0.01   0.02   0.02
   4   1     0.01   0.01   0.02     0.01   0.01   0.02     0.02   0.02   0.05
   5   1     0.00   0.01   0.01     0.00  -0.01  -0.03     0.02   0.01   0.02
   6   6     0.19   0.21   0.25    -0.24  -0.25  -0.30    -0.07   0.04  -0.01
   7   8    -0.16  -0.23  -0.24     0.20   0.28   0.29     0.03   0.01   0.01
   8   1    -0.04   0.01  -0.02     0.06  -0.01   0.03     0.06   0.02   0.05
   9   1     0.05   0.15   0.12    -0.06  -0.20  -0.17    -0.03  -0.13  -0.10
  10   1    -0.05   0.01  -0.01     0.07  -0.01   0.03     0.07   0.03   0.04
  11   1    -0.03   0.04   0.02     0.04  -0.07  -0.03     0.01  -0.12  -0.02
  12   6    -0.02  -0.03  -0.01    -0.01  -0.04  -0.01     0.00   0.08   0.01
  13   8     0.00   0.01  -0.00    -0.00   0.03   0.00     0.02  -0.07  -0.00
  14   1     0.00   0.06   0.01     0.00   0.04   0.01    -0.00  -0.03  -0.01
  15   1     0.02  -0.01   0.00     0.02  -0.02   0.00    -0.02   0.02  -0.00
  16   1     0.02  -0.04   0.01     0.02  -0.03   0.01    -0.02   0.03  -0.01
  17   1     0.01   0.05   0.02     0.00   0.04   0.02    -0.01  -0.05  -0.01
  18   6     0.01  -0.07  -0.24    -0.00   0.04   0.12     0.05  -0.08   0.01
  19   8     0.01   0.05   0.24    -0.01  -0.03  -0.12    -0.01   0.02   0.02
  20   1    -0.03  -0.00  -0.14     0.01   0.00   0.07    -0.04   0.01  -0.17
  21   1    -0.02   0.03   0.02     0.01  -0.01  -0.01    -0.03   0.05   0.09
  22   1    -0.02   0.03   0.01     0.01  -0.02  -0.01    -0.02   0.06   0.06
  23   1    -0.03   0.02  -0.03     0.03  -0.00   0.01    -0.08   0.03  -0.10
  24   6     0.17  -0.43   0.11     0.17  -0.41   0.10     0.02   0.08  -0.08
  25   8    -0.18   0.42  -0.09    -0.18   0.40  -0.09     0.01  -0.08   0.00
  26   1     0.03   0.01  -0.04     0.03   0.00  -0.03    -0.01  -0.07   0.04
  27   1     0.02   0.01  -0.04     0.02   0.01  -0.03     0.01  -0.06   0.05
  28   1     0.10  -0.17   0.00     0.09  -0.15   0.01    -0.09   0.15   0.01
  29   1     0.03   0.00  -0.02     0.04   0.03   0.00     0.02   0.10   0.17
                     34                     35                     36
                        a                      a                      a 
 Frequencies --  1098.7132              1115.4371              1122.0220
 Red. masses --     6.0137                 4.4463                 3.9054
 Frc consts  --     0.0000                 0.0000                 0.0000
 IR Inten    --     0.3673                 0.3636                 0.5505
 Raman Activ --     0.0000                 0.0000                 0.0000
 Depolar     --     0.0000                 0.0000                 0.0000
 Atom AN      X      Y      Z        X      Y      Z        X      Y      Z
   1   6    -0.02  -0.02  -0.06    -0.02   0.01  -0.02     0.01   0.02   0.07
   2   8     0.01   0.02   0.06     0.02   0.01   0.02    -0.02   0.01  -0.06
   3   1     0.00  -0.00  -0.00     0.03   0.01   0.04     0.01   0.01  -0.00
   4   1     0.00   0.00  -0.00     0.01  -0.02  -0.00     0.01   0.01   0.02
   5   1    -0.00  -0.00  -0.00    -0.00  -0.03  -0.04     0.00   0.00  -0.01
   6   6     0.01  -0.01  -0.00    -0.15   0.33   0.15    -0.02   0.01  -0.00
   7   8    -0.00   0.01   0.01     0.02  -0.19  -0.13     0.01  -0.00  -0.00
   8   1    -0.01  -0.00  -0.01     0.21   0.09   0.21     0.01  -0.00   0.01
   9   1     0.00   0.02   0.02    -0.06  -0.37  -0.28    -0.01  -0.04  -0.03
  10   1    -0.01  -0.01  -0.01     0.23   0.11   0.15     0.02   0.01   0.01
  11   1     0.00   0.02  -0.00     0.01  -0.26  -0.16    -0.01  -0.03   0.03
  12   6     0.14   0.48   0.11     0.00   0.01   0.01     0.03   0.03   0.01
  13   8    -0.00  -0.34  -0.04    -0.00  -0.00  -0.00    -0.01  -0.02  -0.01
  14   1    -0.03  -0.43  -0.05     0.00  -0.01  -0.00    -0.00  -0.07  -0.00
  15   1    -0.20   0.16  -0.03    -0.00   0.01  -0.00    -0.02   0.02  -0.00
  16   1    -0.19   0.33  -0.06    -0.00   0.00  -0.00    -0.02   0.04  -0.01
  17   1    -0.04  -0.41  -0.08    -0.00  -0.01  -0.00    -0.01  -0.04  -0.00
  18   6    -0.01   0.02  -0.02    -0.12   0.12  -0.16     0.09  -0.08   0.11
  19   8     0.00  -0.01   0.02     0.05  -0.04   0.12    -0.04   0.02  -0.08
  20   1     0.00  -0.00   0.03     0.06  -0.03   0.28    -0.05   0.02  -0.20
  21   1     0.00  -0.01  -0.03     0.05  -0.08  -0.17    -0.04   0.05   0.10
  22   1     0.00  -0.01  -0.01     0.03  -0.11  -0.14    -0.02   0.07   0.11
  23   1     0.02   0.00   0.02     0.07  -0.05   0.18    -0.03   0.04  -0.11
  24   6     0.05  -0.10   0.01    -0.05   0.02   0.03    -0.29   0.12   0.24
  25   8    -0.05   0.11  -0.01     0.02  -0.02  -0.01     0.14  -0.10  -0.09
  26   1     0.00  -0.02   0.00     0.00   0.04  -0.02     0.01   0.28  -0.15
  27   1     0.01  -0.03   0.00    -0.01   0.05  -0.03    -0.07   0.29  -0.19
  28   1    -0.00  -0.01   0.00     0.05  -0.07  -0.01     0.33  -0.47  -0.04
  29   1    -0.03   0.03  -0.00     0.04  -0.03  -0.02     0.22  -0.20  -0.07
                     37                     38                     39
                        a                      a                      a 
 Frequencies --  1125.0612              1141.2044              1141.9460
 Red. masses --     5.6283                 3.7058                 3.7055
 Frc consts  --     0.0000                 0.0000                 0.0000
 IR Inten    --     0.4416                 0.3572                 0.3879
 Raman Activ --     0.0000                 0.0000                 0.0000
 Depolar     --     0.0000                 0.0000                 0.0000
 Atom AN      X      Y      Z        X      Y      Z        X      Y      Z
   1   6    -0.05  -0.09  -0.21     0.00   0.00   0.00     0.00   0.00   0.01
   2   8     0.07   0.09   0.23    -0.00  -0.00  -0.00    -0.00  -0.00  -0.01
   3   1    -0.02  -0.01  -0.04    -0.00  -0.00  -0.00     0.00   0.00  -0.00
   4   1    -0.01   0.00  -0.02    -0.00  -0.00  -0.00     0.00   0.00   0.00
   5   1    -0.01   0.00   0.00     0.00   0.00   0.00     0.00   0.00   0.00
   6   6    -0.08   0.20   0.09    -0.14  -0.19   0.27     0.07   0.09  -0.13
   7   8     0.01  -0.13  -0.07     0.07   0.10  -0.13    -0.04  -0.04   0.07
   8   1     0.12   0.05   0.12     0.18   0.42   0.18    -0.09  -0.20  -0.09
   9   1    -0.04  -0.21  -0.16     0.08   0.11  -0.15    -0.04  -0.05   0.08
  10   1     0.13   0.07   0.09    -0.07  -0.27  -0.41     0.03   0.13   0.20
  11   1     0.02  -0.11  -0.13     0.00   0.01  -0.01    -0.00  -0.00   0.01
  12   6     0.01  -0.00  -0.01     0.05   0.01  -0.11     0.17   0.01  -0.34
  13   8    -0.01   0.00   0.01    -0.03   0.00   0.05    -0.09   0.01   0.17
  14   1    -0.01  -0.00   0.01    -0.04   0.00   0.06    -0.11   0.03   0.20
  15   1     0.00  -0.02   0.00     0.00  -0.18   0.03     0.02  -0.56   0.09
  16   1    -0.01   0.02   0.01    -0.04   0.14   0.06    -0.13   0.43   0.20
  17   1     0.00  -0.00  -0.01    -0.00   0.01   0.01    -0.01   0.03   0.02
  18   6     0.16  -0.18   0.23    -0.16  -0.12   0.03    -0.07  -0.04  -0.01
  19   8    -0.07   0.07  -0.17     0.08   0.06  -0.01     0.04   0.02   0.01
  20   1    -0.09   0.04  -0.41     0.09   0.07  -0.00     0.04   0.02   0.01
  21   1    -0.07   0.11   0.25     0.11   0.06   0.24     0.04   0.02   0.08
  22   1    -0.04   0.15   0.19     0.03   0.04  -0.29     0.01   0.01  -0.12
  23   1    -0.10   0.04  -0.23     0.00   0.01  -0.00     0.00  -0.00   0.00
  24   6     0.10  -0.06  -0.06     0.00   0.01   0.01     0.01   0.01   0.01
  25   8    -0.04   0.06   0.04    -0.00  -0.00  -0.01    -0.00  -0.01  -0.01
  26   1    -0.01  -0.07   0.04    -0.01   0.02  -0.01    -0.01   0.02  -0.01
  27   1     0.03  -0.10   0.06     0.00  -0.01  -0.01     0.00  -0.02  -0.01
  28   1    -0.09   0.11   0.01     0.00  -0.02  -0.01    -0.00  -0.01  -0.01
  29   1    -0.16   0.02  -0.10     0.00  -0.00  -0.00     0.01   0.00   0.01
                     40                     41                     42
                        a                      a                      a 
 Frequencies --  1143.1860              1143.6494              1169.5466
 Red. masses --     3.6857                 3.7543                 4.1435
 Frc consts  --     0.0000                 0.0000                 0.0000
 IR Inten    --     0.3005                 0.3568                 0.5358
 Raman Activ --     0.0000                 0.0000                 0.0000
 Depolar     --     0.0000                 0.0000                 0.0000
 Atom AN      X      Y      Z        X      Y      Z        X      Y      Z
   1   6    -0.00   0.01   0.00     0.00   0.01   0.00     0.26  -0.35   0.06
   2   8     0.00  -0.00  -0.01    -0.00  -0.01  -0.01    -0.15   0.20  -0.04
   3   1     0.00   0.00   0.01     0.00  -0.00   0.00    -0.27  -0.09  -0.57
   4   1     0.00  -0.00  -0.00    -0.00  -0.00  -0.00    -0.11   0.25   0.18
   5   1    -0.00  -0.00  -0.01     0.00  -0.00   0.00     0.03   0.33   0.33
   6   6    -0.06  -0.08   0.12     0.01   0.01  -0.02    -0.02   0.01  -0.00
   7   8     0.03   0.04  -0.06    -0.01  -0.01   0.01     0.02  -0.01   0.00
   8   1     0.08   0.19   0.08    -0.02  -0.04  -0.02     0.01   0.01   0.01
   9   1     0.04   0.04  -0.07    -0.01  -0.01   0.01    -0.00  -0.02  -0.02
  10   1    -0.03  -0.12  -0.19     0.01   0.02   0.03     0.01   0.00   0.01
  11   1     0.00   0.00  -0.01     0.00   0.00  -0.00     0.00   0.00  -0.02
  12   6     0.06  -0.01  -0.13    -0.02   0.00   0.03    -0.00  -0.00  -0.00
  13   8    -0.03   0.01   0.06     0.02  -0.00  -0.02     0.00  -0.00   0.00
  14   1    -0.04   0.02   0.07     0.01   0.00  -0.02     0.00   0.00  -0.00
  15   1     0.01  -0.21   0.03     0.00   0.06  -0.01     0.00   0.00  -0.00
  16   1    -0.04   0.15   0.07     0.02  -0.05  -0.02    -0.00   0.00   0.00
  17   1    -0.00   0.02   0.01    -0.00   0.00  -0.00     0.00  -0.00  -0.00
  18   6     0.29   0.21  -0.06    -0.04  -0.02   0.01    -0.01   0.03  -0.01
  19   8    -0.15  -0.10   0.02     0.02   0.01  -0.00     0.01  -0.03   0.00
  20   1    -0.17  -0.13   0.01     0.02   0.02   0.01     0.01  -0.00   0.05
  21   1    -0.20  -0.10  -0.44     0.03   0.01   0.05     0.01  -0.01  -0.03
  22   1    -0.05  -0.07   0.52     0.01   0.01  -0.07     0.00  -0.02  -0.01
  23   1    -0.01  -0.01   0.00     0.00   0.00   0.00     0.01   0.00   0.01
  24   6     0.05   0.03   0.03     0.28   0.18   0.26    -0.01   0.00   0.01
  25   8    -0.03  -0.01  -0.02    -0.14  -0.10  -0.13     0.00  -0.01   0.00
  26   1    -0.06   0.06  -0.02    -0.40   0.43  -0.13    -0.00   0.01  -0.00
  27   1     0.03  -0.09  -0.01     0.16  -0.54  -0.10    -0.00   0.00  -0.00
  28   1    -0.04  -0.00  -0.02    -0.15  -0.13  -0.14     0.00  -0.01  -0.00
  29   1    -0.00   0.00   0.01    -0.00   0.00   0.01    -0.02  -0.00  -0.02
                     43                     44                     45
                        a                      a                      a 
 Frequencies --  1171.0233              1349.6961              1402.8273
 Red. masses --     4.1726                 3.4076                 2.9740
 Frc consts  --     0.0000                 0.0000                 0.0000
 IR Inten    --     0.5875                 0.5171                 0.3519
 Raman Activ --     0.0000                 0.0000                 0.0000
 Depolar     --     0.0000                 0.0000                 0.0000
 Atom AN      X      Y      Z        X      Y      Z        X      Y      Z
   1   6     0.34   0.22  -0.17    -0.00  -0.00  -0.00     0.00  -0.02  -0.00
   2   8    -0.21  -0.13   0.10     0.00  -0.01   0.00    -0.02   0.01  -0.04
   3   1    -0.18  -0.07   0.20     0.01   0.00   0.01     0.02  -0.00   0.03
   4   1    -0.30  -0.25  -0.48    -0.00   0.00  -0.00     0.01   0.02   0.03
   5   1     0.01   0.02   0.51    -0.00   0.01   0.00    -0.00   0.03   0.03
   6   6    -0.01   0.01  -0.00     0.00   0.00   0.00    -0.03  -0.02  -0.03
   7   8     0.02  -0.01   0.01    -0.00   0.00   0.00     0.01  -0.02  -0.01
   8   1     0.01  -0.00   0.01    -0.00  -0.00  -0.00     0.05   0.04   0.04
   9   1    -0.00  -0.02  -0.01     0.00  -0.00  -0.00    -0.00   0.05   0.03
  10   1     0.01   0.01   0.01    -0.00  -0.00  -0.00     0.04   0.03   0.05
  11   1     0.00   0.00  -0.02     0.00   0.00  -0.00    -0.00   0.04   0.04
  12   6     0.00   0.00  -0.00    -0.27  -0.01  -0.14    -0.02   0.03  -0.01
  13   8    -0.00  -0.00  -0.00     0.20   0.19   0.12     0.01   0.01   0.00
  14   1     0.00  -0.00  -0.00    -0.04   0.26   0.01    -0.01  -0.05   0.00
  15   1     0.00  -0.00   0.00     0.15  -0.09   0.02     0.01  -0.04   0.01
  16   1    -0.00   0.00   0.00     0.10  -0.12   0.09     0.04  -0.05   0.00
  17   1    -0.00  -0.00   0.01    -0.04  -0.80  -0.13    -0.00  -0.02  -0.00
  18   6     0.00  -0.00   0.00     0.00   0.00   0.00     0.08  -0.16  -0.20
  19   8    -0.01   0.00  -0.00     0.00  -0.00   0.00    -0.09   0.10  -0.15
  20   1    -0.00  -0.00  -0.00    -0.00  -0.00  -0.00     0.09  -0.07   0.22
  21   1    -0.00   0.00   0.00    -0.01  -0.00  -0.00    -0.03   0.19   0.35
  22   1    -0.00   0.00   0.00     0.00   0.00  -0.01    -0.09   0.12   0.33
  23   1     0.01   0.01  -0.00    -0.00   0.00  -0.00     0.14  -0.07   0.46
  24   6    -0.00  -0.01   0.01    -0.04   0.01   0.03    -0.00   0.13  -0.09
  25   8     0.00   0.02  -0.03     0.03   0.01  -0.02    -0.09   0.06   0.05
  26   1     0.00   0.00  -0.00     0.04  -0.00  -0.00     0.06  -0.19   0.11
  27   1    -0.00   0.01  -0.01     0.00  -0.03  -0.02     0.03  -0.23   0.09
  28   1     0.01  -0.01   0.00     0.04  -0.05   0.00     0.12  -0.11  -0.03
  29   1     0.07   0.02   0.08    -0.08   0.09   0.01     0.19  -0.20  -0.03
                     46                     47                     48
                        a                      a                      a 
 Frequencies --  1403.4342              1405.1958              1408.5071
 Red. masses --     2.8857                 2.5792                 2.1677
 Frc consts  --     0.0000                 0.0000                 0.0000
 IR Inten    --     0.1792                 0.3030                 0.4704
 Raman Activ --     0.0000                 0.0000                 0.0000
 Depolar     --     0.0000                 0.0000                 0.0000
 Atom AN      X      Y      Z        X      Y      Z        X      Y      Z
   1   6     0.02   0.00   0.01     0.00  -0.01  -0.01     0.01  -0.01  -0.00
   2   8     0.01   0.00   0.02    -0.01   0.02  -0.00    -0.02   0.02  -0.01
   3   1    -0.03  -0.01  -0.03     0.00  -0.00   0.01     0.00  -0.00   0.00
   4   1    -0.02  -0.01  -0.02     0.00   0.01   0.01    -0.01   0.01   0.00
   5   1     0.00  -0.02  -0.03     0.00   0.01   0.01     0.00   0.01  -0.01
   6   6     0.18   0.02   0.11     0.16   0.11   0.16     0.03  -0.04  -0.01
   7   8    -0.06   0.14   0.06    -0.02   0.11   0.07    -0.03   0.04   0.01
   8   1    -0.20  -0.11  -0.16    -0.28  -0.24  -0.21     0.02   0.04   0.01
   9   1     0.02  -0.13  -0.07    -0.00  -0.30  -0.21     0.01   0.08   0.06
  10   1    -0.19  -0.09  -0.18    -0.21  -0.16  -0.32    -0.01   0.02   0.05
  11   1    -0.02  -0.35  -0.26     0.00  -0.16  -0.11    -0.02  -0.16  -0.10
  12   6     0.01  -0.02   0.01    -0.01   0.02  -0.00    -0.07   0.16  -0.01
  13   8    -0.01  -0.01  -0.00     0.00   0.01   0.00     0.00   0.06   0.01
  14   1     0.01   0.03   0.00    -0.00  -0.02  -0.00    -0.03  -0.27  -0.05
  15   1    -0.01   0.03  -0.01     0.00  -0.03   0.01     0.09  -0.25   0.08
  16   1    -0.02   0.03   0.00     0.02  -0.02  -0.01     0.17  -0.24  -0.02
  17   1     0.00   0.03   0.00    -0.00  -0.01   0.00    -0.01  -0.04  -0.00
  18   6     0.01  -0.05  -0.16     0.02  -0.01   0.10     0.06  -0.08   0.08
  19   8    -0.02   0.02  -0.07    -0.01   0.02   0.02    -0.06   0.08  -0.03
  20   1     0.06  -0.06   0.25    -0.05   0.04  -0.20    -0.05   0.03  -0.25
  21   1     0.01   0.14   0.26    -0.03  -0.08  -0.16    -0.06  -0.05  -0.11
  22   1    -0.07   0.04   0.25     0.04  -0.00  -0.17     0.03   0.04  -0.12
  23   1     0.02  -0.03   0.07     0.03  -0.01   0.10     0.10  -0.05   0.40
  24   6    -0.01  -0.12   0.10    -0.01   0.13  -0.08     0.10  -0.13  -0.01
  25   8     0.11  -0.06  -0.06    -0.09   0.06   0.04    -0.02  -0.03   0.03
  26   1    -0.05   0.17  -0.10     0.08  -0.19   0.11    -0.17   0.20  -0.11
  27   1    -0.03   0.21  -0.09     0.03  -0.24   0.08    -0.03   0.29  -0.02
  28   1    -0.09   0.07   0.03     0.13  -0.12  -0.03    -0.21   0.26   0.04
  29   1    -0.24   0.27   0.04     0.17  -0.19  -0.04     0.16  -0.19   0.00
                     49                     50                     51
                        a                      a                      a 
 Frequencies --  1409.8620              1412.8222              1424.8008
 Red. masses --     2.1536                 2.2594                 2.2204
 Frc consts  --     0.0000                 0.0000                 0.0000
 IR Inten    --     0.4486                 0.3702                 0.6246
 Raman Activ --     0.0000                 0.0000                 0.0000
 Depolar     --     0.0000                 0.0000                 0.0000
 Atom AN      X      Y      Z        X      Y      Z        X      Y      Z
   1   6     0.02  -0.00   0.01    -0.02  -0.03  -0.03     0.01   0.02   0.05
   2   8    -0.01   0.02   0.00    -0.01  -0.01  -0.05    -0.01   0.04   0.06
   3   1    -0.02  -0.01  -0.00     0.06   0.01   0.07    -0.04   0.00  -0.12
   4   1    -0.02   0.01  -0.01     0.03   0.04   0.05    -0.03  -0.08  -0.08
   5   1     0.01  -0.01  -0.02    -0.01   0.06   0.07     0.01  -0.05  -0.10
   6   6     0.08  -0.15  -0.06    -0.06   0.09   0.03     0.06  -0.04   0.00
   7   8    -0.10   0.09   0.01     0.07  -0.06  -0.01    -0.03   0.05   0.01
   8   1     0.09   0.17   0.04    -0.04  -0.10  -0.02    -0.02   0.05  -0.02
   9   1     0.05   0.28   0.22    -0.03  -0.15  -0.12     0.01   0.03   0.03
  10   1     0.02   0.08   0.18     0.01  -0.04  -0.10    -0.05   0.01   0.03
  11   1    -0.05  -0.45  -0.34     0.02   0.28   0.22    -0.02  -0.18  -0.12
  12   6     0.05  -0.14   0.01     0.05  -0.20  -0.00    -0.01  -0.07  -0.03
  13   8     0.01  -0.05  -0.00     0.02  -0.06   0.00     0.03  -0.00   0.01
  14   1     0.03   0.26   0.05     0.03   0.37   0.08    -0.01   0.13   0.05
  15   1    -0.09   0.21  -0.07    -0.11   0.30  -0.10    -0.01   0.13  -0.04
  16   1    -0.16   0.21   0.00    -0.21   0.29   0.02    -0.05   0.10   0.06
  17   1     0.00  -0.01   0.00    -0.00  -0.08   0.00    -0.01  -0.12  -0.01
  18   6     0.04  -0.04   0.08     0.06  -0.09   0.02    -0.07   0.07  -0.05
  19   8    -0.03   0.04  -0.01    -0.05   0.07  -0.04     0.05  -0.08   0.03
  20   1    -0.05   0.03  -0.20    -0.01   0.01  -0.11     0.06   0.00   0.18
  21   1    -0.04  -0.06  -0.12    -0.06  -0.00  -0.02     0.08   0.03   0.09
  22   1     0.03   0.01  -0.13     0.00   0.07  -0.04    -0.03  -0.03   0.11
  23   1     0.05  -0.03   0.23     0.10  -0.05   0.34    -0.07   0.07  -0.36
  24   6    -0.04   0.06  -0.01     0.06  -0.09   0.01     0.12  -0.02  -0.12
  25   8     0.00   0.01  -0.01    -0.00  -0.03   0.02    -0.12   0.03   0.09
  26   1     0.04  -0.08   0.05    -0.08   0.15  -0.09    -0.14   0.05  -0.02
  27   1     0.01  -0.11   0.04    -0.02   0.19  -0.04    -0.01   0.11   0.09
  28   1     0.10  -0.11  -0.01    -0.15   0.18   0.03    -0.11   0.20   0.02
  29   1    -0.05   0.06  -0.00     0.08  -0.07   0.01     0.40  -0.51  -0.06
                     52                     53                     54
                        a                      a                      a 
 Frequencies --  1438.9989              1476.9049              1478.3747
 Red. masses --     2.1311                 1.5415                 1.5416
 Frc consts  --     0.0000                 0.0000                 0.0000
 IR Inten    --     0.4041                 0.0350                 0.0382
 Raman Activ --     0.0000                 0.0000                 0.0000
 Depolar     --     0.0000                 0.0000                 0.0000
 Atom AN      X      Y      Z        X      Y      Z        X      Y      Z
   1   6    -0.06  -0.07  -0.22    -0.00  -0.00  -0.00     0.01   0.00   0.00
   2   8    -0.04  -0.05  -0.15    -0.00   0.00  -0.00     0.00   0.00   0.00
   3   1     0.21   0.01   0.49     0.00   0.00   0.01    -0.02  -0.01   0.00
   4   1     0.22   0.29   0.37     0.00   0.00   0.00    -0.01   0.01   0.01
   5   1    -0.04   0.19   0.49    -0.00   0.01   0.01     0.00  -0.02  -0.01
   6   6     0.04  -0.03   0.00    -0.02   0.00   0.01     0.04   0.07  -0.09
   7   8    -0.01   0.02   0.01    -0.00   0.00   0.00     0.01   0.01  -0.01
   8   1    -0.01   0.05  -0.01    -0.00  -0.05   0.00     0.22  -0.04   0.17
   9   1     0.01   0.02   0.02     0.02   0.04  -0.01    -0.16  -0.20   0.31
  10   1    -0.03   0.02   0.03     0.07  -0.01  -0.02    -0.23  -0.04  -0.10
  11   1    -0.02  -0.11  -0.09    -0.00  -0.01  -0.01    -0.00  -0.01  -0.00
  12   6    -0.01   0.00  -0.01     0.04   0.01  -0.06     0.01  -0.00  -0.02
  13   8    -0.00   0.00  -0.00     0.01  -0.00  -0.01     0.00   0.00  -0.00
  14   1    -0.00  -0.03  -0.01    -0.12  -0.02   0.21    -0.04  -0.00   0.07
  15   1     0.04   0.01   0.00    -0.16   0.08  -0.04    -0.05   0.03  -0.02
  16   1     0.02   0.00   0.04     0.10  -0.08   0.07     0.03  -0.02   0.03
  17   1     0.00  -0.00  -0.00     0.00  -0.01  -0.00    -0.00  -0.01   0.00
  18   6    -0.03   0.04  -0.01     0.16   0.12  -0.01    -0.00   0.01  -0.00
  19   8     0.02  -0.02   0.02     0.03   0.02   0.00    -0.00   0.00  -0.00
  20   1     0.01   0.01   0.04    -0.52  -0.41   0.07    -0.02  -0.01  -0.01
  21   1     0.05  -0.00   0.02    -0.26   0.23   0.25     0.02   0.00   0.01
  22   1    -0.00  -0.04   0.04     0.13  -0.34  -0.27     0.01  -0.04   0.00
  23   1    -0.04   0.02  -0.17    -0.00   0.00  -0.00     0.00   0.00   0.00
  24   6     0.03  -0.00  -0.02    -0.00  -0.00  -0.01     0.11   0.08   0.11
  25   8    -0.02  -0.01   0.03    -0.00   0.00   0.00     0.01   0.02   0.02
  26   1    -0.05   0.00   0.01    -0.01   0.02  -0.01    -0.04  -0.30   0.22
  27   1    -0.01   0.04   0.03    -0.00  -0.00   0.03     0.02   0.19  -0.35
  28   1    -0.03   0.02  -0.01     0.02   0.02   0.02    -0.41  -0.23  -0.33
  29   1     0.05  -0.04  -0.04     0.01  -0.02  -0.01     0.02  -0.02  -0.00
                     55                     56                     57
                        a                      a                      a 
 Frequencies --  1478.8336              1479.9182              1495.7604
 Red. masses --     1.5394                 1.5268                 1.5049
 Frc consts  --     0.0000                 0.0000                 0.0000
 IR Inten    --     0.0279                 0.0240                 0.0465
 Raman Activ --     0.0000                 0.0000                 0.0000
 Depolar     --     0.0000                 0.0000                 0.0000
 Atom AN      X      Y      Z        X      Y      Z        X      Y      Z
   1   6    -0.00  -0.00   0.00    -0.00   0.00   0.00    -0.01   0.01  -0.00
   2   8    -0.00  -0.00  -0.00    -0.00   0.00   0.00    -0.01   0.01  -0.00
   3   1     0.02   0.01   0.00     0.00   0.00  -0.01     0.01   0.01  -0.03
   4   1     0.00  -0.00  -0.00     0.01  -0.01  -0.00     0.05  -0.03   0.00
   5   1     0.00   0.02   0.01    -0.00  -0.01  -0.00    -0.00  -0.02   0.04
   6   6     0.06   0.10  -0.13     0.00   0.02  -0.02    -0.05   0.02   0.01
   7   8     0.01   0.01  -0.02     0.00   0.00  -0.00    -0.01   0.02   0.01
   8   1     0.30  -0.05   0.24     0.05  -0.02   0.04     0.03  -0.15   0.04
   9   1    -0.23  -0.29   0.44    -0.03  -0.03   0.07     0.02   0.10   0.02
  10   1    -0.34  -0.05  -0.14    -0.03  -0.01  -0.03     0.16  -0.05  -0.09
  11   1     0.00   0.01  -0.00    -0.00  -0.00  -0.00    -0.01  -0.05  -0.03
  12   6     0.01   0.00  -0.01    -0.11  -0.03   0.16    -0.05  -0.03  -0.04
  13   8    -0.00  -0.00  -0.00    -0.02  -0.01   0.02    -0.01  -0.01  -0.01
  14   1    -0.03  -0.01   0.04     0.33   0.06  -0.56    -0.01  -0.10  -0.02
  15   1    -0.02   0.02  -0.01     0.42  -0.18   0.10     0.18   0.13  -0.02
  16   1     0.03  -0.01   0.03    -0.29   0.23  -0.19     0.06   0.08   0.21
  17   1     0.00   0.01  -0.00    -0.00   0.01   0.01    -0.00   0.03   0.00
  18   6    -0.01   0.01  -0.00     0.06   0.05  -0.01    -0.06   0.06  -0.01
  19   8    -0.00   0.00  -0.00     0.01   0.01  -0.00    -0.01   0.02  -0.02
  20   1    -0.00   0.01  -0.03    -0.19  -0.15   0.03    -0.04   0.02  -0.13
  21   1     0.06  -0.01   0.01    -0.09   0.09   0.11     0.27  -0.06   0.07
  22   1     0.00  -0.04   0.02     0.05  -0.13  -0.09     0.02  -0.25   0.12
  23   1     0.00  -0.00   0.01     0.00   0.01  -0.00     0.01  -0.00   0.06
  24   6    -0.08  -0.06  -0.08     0.01   0.01  -0.01    -0.11  -0.02   0.11
  25   8    -0.01  -0.01  -0.02    -0.01   0.00   0.00    -0.04   0.01   0.02
  26   1     0.03   0.21  -0.15    -0.02  -0.02   0.01     0.49   0.08  -0.15
  27   1    -0.01  -0.14   0.25    -0.00   0.02   0.00     0.08  -0.22  -0.42
  28   1     0.29   0.16   0.23    -0.02  -0.01  -0.02    -0.10   0.22   0.08
  29   1    -0.02   0.02   0.00     0.02  -0.03  -0.00     0.06  -0.08   0.00
                     58                     59                     60
                        a                      a                      a 
 Frequencies --  1497.7730              1500.2346              1502.9826
 Red. masses --     1.5137                 1.5040                 1.5178
 Frc consts  --     0.0000                 0.0000                 0.0000
 IR Inten    --     0.0674                 0.0959                 0.0499
 Raman Activ --     0.0000                 0.0000                 0.0000
 Depolar     --     0.0000                 0.0000                 0.0000
 Atom AN      X      Y      Z        X      Y      Z        X      Y      Z
   1   6     0.01  -0.01   0.02     0.01   0.01  -0.02     0.01  -0.00  -0.00
   2   8     0.00  -0.01   0.00    -0.00   0.01  -0.00    -0.00   0.00  -0.00
   3   1     0.01   0.01  -0.00    -0.04  -0.02   0.04    -0.02  -0.01   0.01
   4   1    -0.06  -0.00  -0.04     0.02   0.03   0.04    -0.02   0.02   0.01
   5   1     0.01   0.04  -0.06    -0.00  -0.04   0.02     0.00  -0.01  -0.01
   6   6    -0.06   0.04   0.02    -0.14   0.11   0.00     0.02  -0.02   0.01
   7   8    -0.01   0.01   0.00    -0.03   0.05   0.02     0.01  -0.01  -0.00
   8   1     0.02  -0.18   0.03     0.16  -0.53   0.16    -0.05   0.09  -0.04
   9   1     0.02   0.09   0.00     0.02   0.24   0.15     0.01  -0.03  -0.06
  10   1     0.17  -0.06  -0.11     0.44  -0.19  -0.33    -0.06   0.03   0.06
  11   1    -0.00   0.00   0.00    -0.02  -0.10  -0.08     0.00   0.03   0.03
  12   6    -0.08  -0.04  -0.07     0.06   0.03   0.05     0.10   0.04   0.08
  13   8    -0.02  -0.02  -0.01     0.01   0.01   0.01     0.02   0.02   0.02
  14   1    -0.03  -0.15  -0.01     0.02   0.12   0.01     0.03   0.20   0.02
  15   1     0.27   0.21  -0.03    -0.20  -0.15   0.02    -0.33  -0.23   0.03
  16   1     0.10   0.12   0.33    -0.07  -0.09  -0.24    -0.13  -0.14  -0.39
  17   1    -0.00   0.03   0.00     0.00  -0.04  -0.00     0.00  -0.06  -0.01
  18   6    -0.07   0.06  -0.01    -0.00  -0.03  -0.00    -0.09   0.11  -0.02
  19   8    -0.02   0.02  -0.02     0.01  -0.02   0.01    -0.02   0.03  -0.03
  20   1    -0.03   0.04  -0.16     0.07   0.03   0.06    -0.08   0.02  -0.21
  21   1     0.30  -0.08   0.06    -0.06   0.01  -0.03     0.46  -0.09   0.14
  22   1     0.02  -0.26   0.13    -0.02   0.12  -0.00     0.03  -0.43   0.20
  23   1     0.01  -0.01   0.09    -0.02   0.01  -0.07     0.02  -0.00   0.08
  24   6     0.08   0.02  -0.08     0.01  -0.01  -0.01     0.01   0.00  -0.01
  25   8     0.03  -0.02  -0.02    -0.00   0.00   0.01     0.00   0.00  -0.00
  26   1    -0.38  -0.07   0.12    -0.04   0.01   0.00    -0.05  -0.01   0.01
  27   1    -0.06   0.17   0.32    -0.01   0.03   0.04    -0.01   0.03   0.03
  28   1     0.08  -0.18  -0.07     0.00   0.00   0.00     0.00  -0.02  -0.01
  29   1    -0.06   0.10   0.01     0.02  -0.02  -0.01     0.01  -0.00   0.01
                     61                     62                     63
                        a                      a                      a 
 Frequencies --  1513.6875              1517.3421              2250.9578
 Red. masses --     1.5647                 1.5449                 2.1563
 Frc consts  --     0.0000                 0.0000                 0.0000
 IR Inten    --     0.1738                 0.1524                 2.0280
 Raman Activ --     0.0000                 0.0000                 0.0000
 Depolar     --     0.0000                 0.0000                 0.0000
 Atom AN      X      Y      Z        X      Y      Z        X      Y      Z
   1   6    -0.06  -0.19   0.09    -0.20   0.08   0.03     0.02   0.03   0.02
   2   8    -0.01  -0.03   0.02    -0.03   0.01   0.01     0.01   0.00  -0.04
   3   1     0.52   0.17   0.07     0.35   0.16  -0.42    -0.00   0.02  -0.01
   4   1    -0.31  -0.06  -0.25     0.49  -0.45  -0.09    -0.04  -0.05   0.00
   5   1     0.04   0.66  -0.17    -0.03  -0.02   0.39     0.03   0.00  -0.00
   6   6    -0.00   0.00   0.00     0.00  -0.00  -0.00     0.00  -0.00  -0.00
   7   8    -0.01   0.01   0.00    -0.00   0.00   0.00    -0.04   0.01  -0.01
   8   1     0.01  -0.02   0.01     0.00  -0.01   0.00     0.00   0.00  -0.00
   9   1     0.00   0.02   0.01     0.00   0.01   0.01    -0.00   0.00   0.00
  10   1     0.02  -0.01  -0.01     0.01  -0.00  -0.00    -0.00  -0.00   0.00
  11   1    -0.01  -0.04  -0.02    -0.00  -0.01  -0.02     0.12  -0.03   0.04
  12   6     0.01   0.01   0.01     0.01   0.01   0.00     0.00   0.00   0.00
  13   8     0.00   0.00   0.00    -0.00   0.00   0.00    -0.01   0.00  -0.01
  14   1     0.00   0.01  -0.00    -0.00   0.00   0.01    -0.00   0.00  -0.00
  15   1    -0.03  -0.03   0.01    -0.03  -0.02   0.00    -0.00  -0.00   0.00
  16   1    -0.01  -0.02  -0.05     0.00  -0.02  -0.03    -0.00  -0.00  -0.00
  17   1    -0.00   0.00   0.00     0.00   0.00  -0.00     0.02  -0.01   0.02
  18   6    -0.00   0.00  -0.00     0.00  -0.00   0.00    -0.00   0.00  -0.00
  19   8     0.00  -0.00   0.01    -0.00   0.00  -0.00     0.02  -0.04  -0.01
  20   1     0.01   0.00   0.02    -0.00   0.00  -0.01     0.00  -0.00   0.00
  21   1    -0.01   0.00  -0.00     0.01  -0.00  -0.00    -0.00   0.00   0.00
  22   1    -0.00   0.01   0.00     0.00  -0.00   0.00    -0.00  -0.00   0.00
  23   1    -0.01   0.00  -0.04    -0.00  -0.00   0.03    -0.06   0.10   0.04
  24   6    -0.01   0.00   0.02     0.01   0.01  -0.01     0.02  -0.03   0.00
  25   8     0.00   0.00  -0.00     0.01  -0.00  -0.01    -0.13  -0.12   0.19
  26   1     0.04  -0.01  -0.00    -0.06  -0.02   0.03    -0.00  -0.01  -0.02
  27   1     0.01  -0.01  -0.05    -0.01   0.03   0.04     0.02   0.01  -0.01
  28   1    -0.02   0.00  -0.01     0.00  -0.04  -0.02    -0.03   0.01   0.03
  29   1     0.00  -0.01   0.02    -0.03   0.03   0.01     0.42   0.51  -0.66
                     64                     65                     66
                        a                      a                      a 
 Frequencies --  2619.3400              2730.0946              2767.0110
 Red. masses --     2.0477                 1.8172                 1.8533
 Frc consts  --     0.0000                 0.0000                 0.0000
 IR Inten    --     1.9125                 1.5359                 0.5824
 Raman Activ --     0.0000                 0.0000                 0.0000
 Depolar     --     0.0000                 0.0000                 0.0000
 Atom AN      X      Y      Z        X      Y      Z        X      Y      Z
   1   6     0.01  -0.01  -0.00    -0.01   0.04  -0.00     0.06   0.25  -0.11
   2   8     0.02  -0.01   0.00     0.01   0.02   0.04    -0.00   0.00  -0.01
   3   1    -0.00  -0.00  -0.01     0.11  -0.32  -0.02     0.21  -0.52  -0.10
   4   1     0.01   0.00  -0.00     0.08   0.12  -0.12    -0.33  -0.42   0.54
   5   1    -0.03   0.01   0.01    -0.19   0.02   0.00    -0.07   0.07  -0.04
   6   6    -0.00  -0.01  -0.01     0.00  -0.01  -0.00    -0.00   0.00   0.00
   7   8    -0.18   0.06  -0.05    -0.13   0.04  -0.04     0.01  -0.00   0.00
   8   1     0.02  -0.00  -0.02     0.02  -0.00  -0.02    -0.00   0.00   0.00
   9   1    -0.04   0.02  -0.00    -0.03   0.02  -0.01     0.00  -0.00   0.00
  10   1     0.00  -0.02   0.01     0.00  -0.02   0.01    -0.00   0.00  -0.00
  11   1     0.67  -0.18   0.23     0.51  -0.13   0.17    -0.05   0.01  -0.02
  12   6    -0.00  -0.00   0.00     0.00   0.00  -0.00     0.00   0.00  -0.00
  13   8     0.00  -0.00  -0.00     0.00  -0.00   0.00     0.00  -0.00  -0.00
  14   1    -0.00   0.00  -0.00     0.00  -0.00   0.00    -0.00   0.00  -0.00
  15   1    -0.00  -0.00   0.00     0.00   0.00  -0.00    -0.00   0.00   0.00
  16   1     0.00   0.00  -0.00    -0.00  -0.00   0.00    -0.00  -0.00  -0.00
  17   1     0.00  -0.00   0.00    -0.01   0.00  -0.00    -0.00   0.00   0.00
  18   6     0.00  -0.00   0.01     0.00   0.01  -0.01     0.00  -0.00   0.00
  19   8    -0.08   0.15   0.04     0.08  -0.15  -0.04    -0.01   0.01   0.00
  20   1    -0.02   0.03   0.00     0.03  -0.04  -0.00    -0.00   0.00   0.00
  21   1    -0.00  -0.02   0.01     0.00   0.02  -0.01    -0.00  -0.00   0.00
  22   1     0.03   0.00   0.00    -0.04  -0.00  -0.01     0.00   0.00   0.00
  23   1     0.29  -0.52  -0.19    -0.30   0.55   0.20     0.03  -0.05  -0.02
  24   6    -0.00   0.00   0.00    -0.00   0.00  -0.00     0.00  -0.00  -0.00
  25   8     0.00   0.00  -0.00     0.02   0.02  -0.02     0.00   0.00  -0.00
  26   1     0.00  -0.00  -0.00    -0.00   0.00   0.01     0.00   0.00   0.00
  27   1    -0.00   0.00  -0.00    -0.01  -0.00   0.00     0.00  -0.00   0.00
  28   1     0.00   0.00  -0.00     0.00   0.00  -0.01    -0.00  -0.00   0.00
  29   1    -0.00  -0.01   0.01    -0.07  -0.08   0.11    -0.01  -0.00   0.01
                     67                     68                     69
                        a                      a                      a 
 Frequencies --  2781.0986              2864.2320              2887.9567
 Red. masses --     1.8645                 1.2964                 1.9208
 Frc consts  --     0.0000                 0.0000                 0.0000
 IR Inten    --     0.5630                 0.2245                 0.4600
 Raman Activ --     0.0000                 0.0000                 0.0000
 Depolar     --     0.0000                 0.0000                 0.0000
 Atom AN      X      Y      Z        X      Y      Z        X      Y      Z
   1   6     0.26  -0.08  -0.05     0.05   0.04   0.09    -0.00  -0.00  -0.00
   2   8     0.01  -0.00  -0.00     0.01   0.01   0.03    -0.00   0.00  -0.00
   3   1    -0.10   0.49   0.05     0.17  -0.47  -0.05    -0.00   0.00   0.00
   4   1    -0.07  -0.22   0.22     0.21   0.28  -0.32    -0.00  -0.00   0.00
   5   1    -0.74   0.01  -0.08    -0.58   0.02  -0.04     0.01  -0.00   0.00
   6   6    -0.00  -0.00   0.00    -0.00  -0.00  -0.00    -0.11  -0.16   0.21
   7   8    -0.01   0.00  -0.00     0.06  -0.02   0.02    -0.00  -0.00   0.00
   8   1     0.00  -0.00  -0.00    -0.02   0.00   0.02     0.39  -0.06  -0.47
   9   1    -0.00   0.00  -0.00     0.02  -0.01   0.01    -0.03  -0.03   0.04
  10   1     0.00  -0.00   0.00     0.00   0.03  -0.02     0.01   0.65  -0.32
  11   1     0.04  -0.01   0.01    -0.24   0.06  -0.08     0.01   0.00  -0.00
  12   6    -0.00  -0.00  -0.00    -0.00  -0.00   0.00    -0.00  -0.00   0.00
  13   8     0.00  -0.00  -0.00    -0.00   0.00  -0.00     0.00  -0.00   0.00
  14   1    -0.00   0.00  -0.00    -0.00   0.00  -0.00     0.00  -0.00   0.00
  15   1    -0.00   0.00   0.00    -0.00  -0.00  -0.00     0.00  -0.00  -0.00
  16   1     0.00   0.00  -0.00     0.01   0.00  -0.00     0.00   0.00  -0.00
  17   1    -0.00  -0.00   0.00     0.01  -0.00   0.00    -0.00   0.00  -0.00
  18   6    -0.00   0.00  -0.00    -0.01  -0.01  -0.00    -0.02  -0.01   0.00
  19   8     0.01  -0.02  -0.01    -0.03   0.06   0.02     0.00  -0.00  -0.00
  20   1     0.00  -0.00  -0.00    -0.02   0.02   0.00    -0.00  -0.01  -0.00
  21   1     0.00   0.00  -0.00    -0.00  -0.01   0.00     0.00   0.02  -0.01
  22   1    -0.00  -0.00  -0.00     0.07   0.01   0.01     0.07   0.01   0.02
  23   1    -0.04   0.07   0.03     0.12  -0.23  -0.08    -0.00   0.00   0.00
  24   6    -0.00   0.00   0.00     0.00  -0.00  -0.00     0.00   0.00   0.00
  25   8     0.00   0.00  -0.00    -0.01  -0.01   0.02     0.00   0.00  -0.00
  26   1     0.00  -0.00  -0.00    -0.00  -0.00  -0.00    -0.00  -0.00  -0.00
  27   1     0.00  -0.00  -0.00     0.01   0.00  -0.00    -0.01  -0.00  -0.00
  28   1     0.00   0.00  -0.00    -0.01  -0.00   0.01     0.00   0.00  -0.00
  29   1    -0.01  -0.01   0.02     0.06   0.07  -0.09    -0.00  -0.00   0.00
                     70                     71                     72
                        a                      a                      a 
 Frequencies --  2890.0035              2898.7439              2908.8148
 Red. masses --     1.8423                 1.8235                 1.8262
 Frc consts  --     0.0000                 0.0000                 0.0000
 IR Inten    --     0.4014                 0.4237                 0.3973
 Raman Activ --     0.0000                 0.0000                 0.0000
 Depolar     --     0.0000                 0.0000                 0.0000
 Atom AN      X      Y      Z        X      Y      Z        X      Y      Z
   1   6     0.00   0.00   0.01    -0.00   0.00  -0.00    -0.00  -0.00   0.00
   2   8     0.00   0.00   0.00     0.00   0.00  -0.00     0.00   0.00   0.00
   3   1     0.01  -0.02  -0.00     0.00  -0.00  -0.00     0.00  -0.00  -0.00
   4   1     0.01   0.01  -0.02    -0.00  -0.00   0.00     0.00   0.00  -0.00
   5   1    -0.03   0.00  -0.00     0.00   0.00  -0.00    -0.00   0.00   0.00
   6   6    -0.01  -0.01   0.02    -0.00   0.00  -0.00    -0.00   0.00   0.00
   7   8     0.00  -0.00   0.00     0.00   0.00   0.00     0.00  -0.00   0.00
   8   1     0.03  -0.00  -0.04     0.00  -0.00  -0.00     0.00  -0.00  -0.00
   9   1    -0.00  -0.00   0.00    -0.00   0.00  -0.00     0.00  -0.00   0.00
  10   1     0.00   0.05  -0.03    -0.00  -0.01   0.00    -0.00   0.00   0.00
  11   1    -0.02   0.01  -0.01    -0.00   0.00   0.00    -0.00   0.00  -0.00
  12   6    -0.00   0.00   0.01    -0.00  -0.00   0.00     0.07  -0.01  -0.26
  13   8     0.00   0.00   0.00     0.00  -0.00   0.00    -0.00  -0.01  -0.01
  14   1    -0.00   0.00  -0.00     0.00  -0.00   0.00     0.05  -0.01  -0.03
  15   1     0.00  -0.01  -0.02     0.00  -0.00  -0.00    -0.08   0.25   0.88
  16   1     0.00   0.00  -0.00     0.00   0.00  -0.00    -0.21  -0.16   0.07
  17   1    -0.00  -0.00  -0.00    -0.01   0.00  -0.00     0.01  -0.00   0.01
  18   6     0.26   0.10   0.00     0.00   0.00   0.00     0.00   0.00   0.00
  19   8     0.00   0.01   0.01     0.00  -0.00   0.00    -0.00   0.00   0.00
  20   1     0.01   0.07   0.01     0.00  -0.00  -0.00     0.00  -0.00  -0.00
  21   1    -0.05  -0.26   0.14     0.00  -0.00   0.00     0.00  -0.00   0.00
  22   1    -0.87  -0.15  -0.20    -0.01  -0.00  -0.00    -0.02  -0.00  -0.00
  23   1     0.02  -0.04  -0.01    -0.00   0.00   0.00     0.00  -0.00  -0.00
  24   6    -0.00  -0.00  -0.00     0.11   0.13   0.22     0.00   0.00   0.00
  25   8    -0.00  -0.00   0.00    -0.00   0.01   0.00     0.00  -0.00   0.00
  26   1     0.00   0.00   0.00    -0.14  -0.51  -0.76     0.00  -0.00  -0.00
  27   1     0.00   0.00   0.00    -0.26  -0.02   0.01    -0.01  -0.00  -0.00
  28   1    -0.00  -0.00   0.00     0.05   0.05  -0.01     0.00   0.00  -0.00
  29   1     0.01   0.00  -0.01    -0.01  -0.01   0.01    -0.00  -0.00   0.00
                     73                     74                     75
                        a                      a                      a 
 Frequencies --  2916.7658              2931.5578              2942.7711
 Red. masses --     1.5061                 1.5879                 1.6115
 Frc consts  --     0.0000                 0.0000                 0.0000
 IR Inten    --     0.3722                 0.3428                 0.3625
 Raman Activ --     0.0000                 0.0000                 0.0000
 Depolar     --     0.0000                 0.0000                 0.0000
 Atom AN      X      Y      Z        X      Y      Z        X      Y      Z
   1   6    -0.00  -0.00  -0.00     0.00   0.00   0.00    -0.00   0.00  -0.00
   2   8    -0.00   0.00  -0.00    -0.00   0.00   0.00     0.00   0.00  -0.00
   3   1    -0.00   0.01   0.00     0.00  -0.01  -0.00    -0.00   0.00  -0.00
   4   1    -0.01  -0.01   0.01     0.00   0.00  -0.01    -0.00  -0.00   0.00
   5   1     0.01  -0.00   0.00    -0.01  -0.00  -0.00     0.00  -0.00   0.00
   6   6     0.14  -0.15  -0.05    -0.00   0.00   0.00    -0.00   0.00   0.00
   7   8    -0.02  -0.01  -0.02     0.00  -0.00   0.00    -0.00   0.00  -0.00
   8   1    -0.44   0.01   0.59     0.00   0.00  -0.00     0.01  -0.00  -0.01
   9   1    -0.08   0.01  -0.04    -0.00   0.00  -0.00     0.01  -0.00   0.00
  10   1     0.06   0.55  -0.31    -0.00  -0.01   0.00    -0.00   0.00  -0.00
  11   1     0.05  -0.01   0.02    -0.01   0.00  -0.00     0.00   0.00   0.00
  12   6     0.00   0.00  -0.00    -0.01  -0.00   0.00     0.01   0.01  -0.01
  13   8     0.00  -0.00   0.00    -0.00  -0.00  -0.00     0.01   0.00   0.00
  14   1     0.00  -0.00   0.00     0.00  -0.00   0.00     0.01  -0.00   0.00
  15   1    -0.00   0.00   0.00    -0.00   0.00   0.01     0.00  -0.00  -0.01
  16   1    -0.00  -0.00   0.00     0.02   0.01  -0.01    -0.05  -0.03   0.03
  17   1    -0.00   0.00  -0.00     0.00  -0.00   0.00    -0.02   0.00  -0.01
  18   6     0.00  -0.00   0.00     0.01  -0.20   0.10    -0.00   0.00  -0.00
  19   8     0.00  -0.00  -0.00    -0.00   0.00   0.02     0.00  -0.00  -0.00
  20   1    -0.00   0.00   0.00    -0.05   0.04   0.04     0.00  -0.00  -0.00
  21   1     0.00   0.01  -0.00     0.29   0.76  -0.41    -0.00  -0.01   0.00
  22   1    -0.01  -0.00  -0.00    -0.30  -0.10  -0.05     0.01   0.00   0.00
  23   1    -0.01   0.01   0.00     0.02  -0.03  -0.01    -0.00   0.00   0.00
  24   6    -0.00   0.00   0.00    -0.00  -0.00   0.00    -0.23  -0.02   0.05
  25   8     0.00   0.00  -0.00    -0.00  -0.00   0.00    -0.01   0.01  -0.00
  26   1    -0.00  -0.00  -0.01    -0.00  -0.00  -0.00    -0.08  -0.16  -0.21
  27   1     0.01   0.00   0.00     0.01   0.00   0.00     0.91   0.14   0.12
  28   1     0.00   0.00  -0.00     0.00   0.00  -0.00     0.00   0.03  -0.07
  29   1    -0.00  -0.00   0.01     0.00   0.00  -0.00    -0.00  -0.01   0.01
                     76                     77                     78
                        a                      a                      a 
 Frequencies --  2945.7830              2984.7773              2984.9229
 Red. masses --     1.5810                 1.6160                 1.6200
 Frc consts  --     0.0000                 0.0000                 0.0000
 IR Inten    --     0.2631                 0.2131                 0.2665
 Raman Activ --     0.0000                 0.0000                 0.0000
 Depolar     --     0.0000                 0.0000                 0.0000
 Atom AN      X      Y      Z        X      Y      Z        X      Y      Z
   1   6     0.00  -0.00   0.00    -0.00  -0.00   0.00     0.00  -0.00  -0.00
   2   8     0.00  -0.00   0.00     0.00   0.00  -0.00    -0.00   0.00  -0.00
   3   1     0.00  -0.00  -0.00     0.00  -0.00   0.00    -0.00   0.00   0.00
   4   1     0.00   0.00  -0.00     0.00   0.00  -0.00    -0.00  -0.00   0.00
   5   1    -0.01   0.00  -0.00    -0.00  -0.00  -0.00     0.00  -0.00   0.00
   6   6     0.00  -0.00   0.00     0.14  -0.04   0.05    -0.12   0.03  -0.04
   7   8     0.00  -0.00   0.00     0.01   0.00   0.01    -0.01  -0.00  -0.01
   8   1    -0.00   0.00   0.00     0.05  -0.01  -0.03    -0.05   0.01   0.03
   9   1    -0.00   0.00  -0.00    -0.58   0.18  -0.19     0.50  -0.16   0.16
  10   1     0.00  -0.00   0.00     0.02  -0.05   0.03    -0.02   0.05  -0.02
  11   1    -0.00   0.00  -0.00    -0.03   0.01  -0.01     0.03  -0.01   0.01
  12   6     0.18   0.13  -0.03    -0.00  -0.00  -0.00    -0.00   0.00  -0.00
  13   8     0.00   0.02   0.00     0.00  -0.00   0.00     0.00  -0.00   0.00
  14   1    -0.01   0.02  -0.03     0.01  -0.00   0.01     0.01  -0.00   0.01
  15   1     0.06  -0.06  -0.28    -0.00   0.00   0.00     0.00  -0.00  -0.00
  16   1    -0.67  -0.49   0.40     0.00   0.00  -0.00    -0.01  -0.00   0.00
  17   1    -0.01   0.00   0.00    -0.01   0.00  -0.01    -0.01   0.00  -0.00
  18   6     0.00  -0.01   0.00     0.02  -0.02  -0.01    -0.07   0.10   0.04
  19   8    -0.00   0.00   0.00     0.00  -0.00  -0.00    -0.00   0.01   0.01
  20   1    -0.01   0.01   0.00    -0.07   0.09   0.03     0.30  -0.41  -0.15
  21   1     0.01   0.02  -0.01     0.00  -0.01   0.00    -0.00   0.05  -0.01
  22   1    -0.00  -0.00  -0.00     0.01  -0.00   0.00    -0.05   0.01  -0.01
  23   1     0.01  -0.01  -0.00    -0.00   0.00   0.00     0.01  -0.02  -0.01
  24   6     0.01   0.00  -0.00     0.06   0.08  -0.14     0.05   0.07  -0.11
  25   8     0.00  -0.00  -0.00    -0.00   0.01  -0.01    -0.00   0.01  -0.01
  26   1     0.01   0.01   0.01     0.00  -0.02  -0.07     0.00  -0.02  -0.06
  27   1    -0.06  -0.01  -0.01     0.07   0.02  -0.02     0.04   0.01  -0.01
  28   1    -0.00  -0.00   0.01    -0.27  -0.32   0.57    -0.23  -0.26   0.47
  29   1    -0.00   0.00  -0.00    -0.01  -0.01   0.01    -0.01  -0.01   0.01
                     79                     80                     81
                        a                      a                      a 
 Frequencies --  2985.6006              3001.6920              3209.5516
 Red. masses --     1.6275                 1.6538                 1.9178
 Frc consts  --     0.0000                 0.0000                 0.0000
 IR Inten    --     0.1847                 0.3481                 0.9848
 Raman Activ --     0.0000                 0.0000                 0.0000
 Depolar     --     0.0000                 0.0000                 0.0000
 Atom AN      X      Y      Z        X      Y      Z        X      Y      Z
   1   6     0.00   0.00   0.00    -0.00  -0.00  -0.00    -0.00  -0.00  -0.00
   2   8    -0.00   0.00   0.00     0.00   0.00  -0.00     0.00   0.00  -0.00
   3   1     0.00  -0.01  -0.00    -0.00   0.00   0.00    -0.00  -0.00   0.00
   4   1     0.00   0.00  -0.01    -0.00  -0.00   0.00    -0.00  -0.00   0.00
   5   1    -0.01   0.00  -0.00     0.00  -0.00   0.00     0.00  -0.00  -0.00
   6   6     0.10  -0.03   0.04    -0.00   0.00  -0.00     0.00  -0.00   0.00
   7   8     0.01   0.00   0.01    -0.00   0.00  -0.00    -0.00   0.00  -0.00
   8   1     0.04  -0.01  -0.02    -0.00   0.00   0.00    -0.00  -0.00   0.00
   9   1    -0.42   0.13  -0.14     0.00  -0.00   0.00     0.00  -0.00  -0.00
  10   1     0.02  -0.04   0.02    -0.00   0.00  -0.00    -0.00   0.00  -0.00
  11   1    -0.04   0.01  -0.01     0.00  -0.00   0.00     0.00  -0.00   0.00
  12   6     0.00   0.00   0.00     0.21  -0.04   0.12    -0.02   0.01  -0.00
  13   8    -0.00   0.00  -0.00    -0.01  -0.01  -0.00    -0.22   0.03  -0.09
  14   1    -0.01   0.00  -0.01    -0.83   0.14  -0.47     0.05  -0.01   0.03
  15   1     0.00  -0.00  -0.01     0.03   0.01   0.06     0.00  -0.01  -0.02
  16   1    -0.01  -0.00   0.00     0.05   0.02   0.01    -0.00  -0.00   0.00
  17   1     0.01  -0.00   0.00     0.05  -0.01   0.02     0.88  -0.16   0.36
  18   6    -0.11   0.15   0.06     0.00  -0.00  -0.00     0.00   0.00  -0.00
  19   8    -0.01   0.02   0.01     0.00  -0.00  -0.00     0.00  -0.00  -0.00
  20   1     0.45  -0.61  -0.22    -0.00   0.00   0.00    -0.00   0.00  -0.00
  21   1    -0.00   0.06  -0.02     0.00   0.00  -0.00     0.00  -0.00   0.00
  22   1    -0.08   0.02  -0.01     0.00   0.00   0.00    -0.00  -0.00   0.00
  23   1     0.03  -0.05  -0.02    -0.00   0.00   0.00    -0.00   0.00   0.00
  24   6    -0.03  -0.03   0.05    -0.00   0.00  -0.00    -0.00   0.01   0.00
  25   8    -0.00  -0.01   0.00     0.00   0.00  -0.00     0.01  -0.00  -0.00
  26   1    -0.00   0.01   0.03    -0.00  -0.00  -0.01    -0.00  -0.01  -0.02
  27   1    -0.02  -0.01   0.01     0.01   0.00   0.00     0.02  -0.00   0.00
  28   1     0.11   0.12  -0.22    -0.01  -0.01   0.02    -0.00  -0.00   0.01
  29   1     0.01   0.01  -0.01    -0.00  -0.00   0.00    -0.01  -0.02   0.03
