# Supplementary material for: Machine learning meets mechanistic modelling for accurate prediction of experimental activation energies
Source: Chem Sci. 2020 Nov 5;12(3):1163–75. doi: 10.1039/d0sc04896h (PMC9528810; doi:10.1039/d0sc04896h)
Supplement: SC-012-D0SC04896H-s002 [file SC-012-D0SC04896H-s002.zip › SC-012-D0SC04896H-s1035.out]

      -----------------------------------------------------------      
     |                   =====================                   |     
     |                           x T B                           |     
     |                   =====================                   |     
     |                         S. Grimme                         |     
     |          Mulliken Center for Theoretical Chemistry        |     
     |                    University of Bonn                     |     
     |                  Version 6.2 (SAW190828)                  |     
      -----------------------------------------------------------      

   This program is distributed in the hope that it will be useful,
   but WITHOUT ANY WARRANTY; without even the implied warranty of
   MERCHANTABILITY or FITNESS FOR A PARTICULAR PURPOSE.
   
   FOR NON-COMMERCIAL, ACADEMIA USE ONLY.
   
   Cite this work as:
   * S. Grimme, C. Bannwarth, P. Shushkov, J. Chem. Theory Comput., 2017,
     13, 1989-2009. DOI: 10.1021/acs.jctc.7b00118
   * C. Bannwarth, S. Ehlert and S. Grimme., J. Chem. Theory Comput., 2019,
     15, 1652-1671. DOI: 10.1021/acs.jctc.8b01176
   * P. Pracht, E. Caldeweyher, S. Ehlert, S. Grimme, ChemRxiv, 2019, preprint.
     DOI: 10.26434/chemrxiv.8326202.v1
   
   for DFT-D4:
   * E. Caldeweyher, C. Bannwarth and S. Grimme, J. Chem. Phys., 2017,
     147, 034112. DOI: 10.1063/1.4993215
   * E. Caldeweyher, S. Ehlert, A. Hansen, H. Neugebauer, S. Spicher,
     C. Bannwarth and S. Grimme, J. Chem. Phys., 2019, 150, 154122.
     DOI: 10.1063/1.5090222
   
   for sTDA-xTB:
   * S. Grimme and C. Bannwarth, J. Chem. Phys., 2016, 145, 054103.
     DOI: 10.1063/1.4959605
   
   in the mass-spec context:
   * V. Asgeirsson, C. Bauer and S. Grimme, Chem. Sci., 2017, 8, 4879.
     DOI: 10.1039/c7sc00601b
   
   for metadynamics refer to:
   * S. Grimme, J. Chem. Theory Comput., 2019, 155, 2847-2862
     DOI: 10.1021/acs.jctc.9b00143
   
   with help from (in alphabetical order)
   C. Bannwarth, F. Bohle, G. Brandenburg, E. Caldeweyher, M. Checinski,
   S. Dohm, S. Ehlert, S. Ehrlich, F. März, H. Neugebauer, J. Pisarek,
   P. Pracht, P. Shushkov, and S. Spicher.
   
Usage: xtb [options] <geometry> [options]

<geometry> may be provided as valid TM coordinate file (*coord in Bohr) or
in xmol format (*xyz in Ångström).

Options:

   -c,--chrg INT     specify molecular charge as INT,
                     overrides .CHRG file and xcontrol option
   -u,--uhf INT      specify Nalpha-Nbeta as INT,
                     overrides .UHF file and xcontrol option

   -a,--acc REAL     accuracy for SCC calculation, lower is better (default = 1.0)

      --iteration INT number of iterations in SCC (default = 250)

      --cycles       number of cycles in ANCopt (default = automatic)

      --gfn INT      specify parametrisation of GFN-xTB (default = 2)

      --qmdff        use QMDFF for single point (needs solvent-file)

      --tm           use TURBOMOLE for single point (needs control-file)

      --orca         use ORCA for single point (writes ORCA input)

      --mopac        use MOPAC for single point (writes MOPAC input)

      --periodic     uses periodic boundary conditions (in developement)

      --etemp REAL   electronic temperature (default = 300K)

      --vparam FILE  Parameter file for vTB calculation

      --xparam FILE  Parameter file for xTB calculation (not used)

   -g,--gbsa [SOLVENT [STATE]] generalized born (GB) model with
                     solvent accessable surface area (SASA) model

      --pop          requests printout of Mulliken population analysis

      --molden       requests printout of molden file

      --dipole      requests dipole printout

      --wbo          requests Wiberg bond order printout

      --lmo          requests localization of orbitals

      --fod          requests FOD calculation, adjusts
                     electronic temperature to 12500 K if possible

      --scc, --sp    performs a single point calculation

      --vip          performs calculation of ionisation potential

      --vea          performs calculation of electron affinity

      --vipea        performs calculation of IP and EA

      --vomega       performs calculation of electrophilicity index

      --vfukui       calculate Fukui indicies using GFN-xTB

      --esp          calculate electrostatic potential on VdW-grid

      --stm          calculate STM image

      --grad         performs a gradient calculation

   -o,--opt [LEVEL]  call ancopt(3) to perform a geometry optimization,
                     levels from crude, sloppy, loose, normal (default),
                     tight, verytight to extreme can be chosen

      --optts [LEVEL] [ROOT] call ancopt(3) to perform a transition state
                     optimization, may need to perform a hessian calculation first

      --hess         perform a numerical hessian calculation on input geometry

      --ohess [LEVEL] perform a numerical hessian calculation on
                     an ancopt(3) optimized geometry

      --md           molecular dynamics simulation on start geometry

      --omd          molecular dynamics simulation on ancopt(3) optimized
                     geometry, a loose optimization level will be chosen.

      --metadyn [INT] meta dynamics simulation on start geometry
                     saving INT snapshots to bias the simulation

      --siman        conformational search by simulated annealing based on
                     molecular dynamics. Conformers are optimized with ancopt.

      --modef INT    modefollowing algorithm.  INT specifies the mode
                     that should be used for the modefollowing.

   -I,--input FILE   use FILE as input source for xcontrol(7) instructions

      --namespace STRING give this xtb(1) run a namespace.
                     All files, even temporary ones, will be named accordingly
                     (might not work everywhere).

      --[no]copy     copies the xcontrol file at startup (default = true)

      --[no]restart  restarts calculation from xtbrestart (default = true)

   -P,--parallel INT number of parallel processes

      --define       performs automatic check of input and terminate

      --version      print version and terminate

      --citation     print citation and terminate

      --license      print license and terminate

   -v,--verbose      be more verbose (not supported in every unit)

   -h,--help         show this message

Useful Maschine Settings:

export MKL_NUM_THREADS=<NCORE>
export OMP_THREAD_LIMIT=<NCORE>
export OMP_NUM_THREADS=${OMP_THREAD_LIMIT},1
export OMP_STACKSIZE=500m
ulimit -s unlimited

Output Conventions:

total energies are given in atomic units (Eh)
gaps/HL energies are given in eV

More information can be obtained by `man 1 xtb` and `man 7 xcontrol`
or at https://xtb-docs.readthedocs.io/en/latest/contents.html

 * started run on 2019/12/24 at 17:49:56.060     

           -------------------------------------------------
          |                Calculation Setup                |
           -------------------------------------------------

          command line arguments for : /projects/cp/programs/xtb/default/bin/xtb
            ->   1 is file 'xtb.xyz'
            ->   2 is flag --ohess
            ->   3 is flag --chrg -1
            ->   4 is flag --etemp 300
            ->   5 is flag --gbsa methanol
            ->   6 is flag --gfn 2
            ->   7 is flag --input xcontrol
            ->   8 is flag --verbose
          hostname                   : seskscpn028.prim.scp
          coordinate file            : xtb.xyz
          xtbhome directory          : /projects/cp/programs/xtb/default
          path for xtb               : /projects/cp/programs/xtb/default:/home/ksrf385
          xcontrol input file        : xcontrol
          global configurations file : /projects/cp/programs/xtb/default/.xtbrc
          omp threads                :                     2
          number of atoms            :                    29
          number of electrons        :                    70
          charge                     :                    -1
          spin                       :                   0.0
          first test random number   :      0.20050290973985
          a pointer address          :            0x3E4D50A3
          random memory content      :      3FC9AA14500AF16F

$$$$$$$$$$$$$$$$$$$$$$$$$$$$$$$$$$$$$$$$$$$$$$$$$$$$$$$$$$$$$$$$$$$$$$$$
 CONSTRAINTS & SCANS: DEBUG SECTION
$$$$$$$$$$$$$$$$$$$$$$$$$$$$$$$$$$$$$$$$$$$$$$$$$$$$$$$$$$$$$$$$$$$$$$$$
$$$$$$$$$$$$$$$$$$$$$$$$$$$$$$$$$$$$$$$$$$$$$$$$$$$$$$$$$$$$$$$$$$$$$$$$

molecular fragmentation (1/2 indicates fragments):
11111222222222222222222222222
# atoms in fragment 1/2:     5    24
 fragment masses (1/2) :       31.03      128.17
CMA distance (Bohr)    :   3.901
constraining FC (au)   :  0.0500
           ------------------------------------------------- 
          |                 G F N 2 - x T B                 |
          | Geometry, Frequencies, Noncovalent interactions |
          |            JCTC 2019 parametrisation            |
           ------------------------------------------------- 
             k(s)              :                1.8500
             k(p)              :                2.2300
             k(d)              :                2.2300
             k(f)              :                2.0000
             kEN (H0ij)        :               -2.0000
             D4 a1             :                0.5200
             D4 a2             :                5.0000
             D4 s6             :                1.0000
             D4 s8             :                2.7000
             D4 s9             :                5.0000
             alphaj            :                2.0000

  Z AO/shell   Hii/eV     exponent
  1     Wed Apr 25 08:07:45 CEST 2018   EN: 2.200 GM2: 0.406  GM3: 0.0800  RAES: 1.40
     1s    -10.707211    1.230000
  6     Wed Apr 25 08:07:45 CEST 2018   EN: 2.550 GM2: 0.538  GM3: 0.1500  RAES: 3.00
     2s    -13.970922    2.096432
     2p    -10.063292    1.800000
  8     Wed Apr 25 08:07:45 CEST 2018   EN: 3.440 GM2: 0.452  GM3:-0.0517  RAES: 1.80
     2s    -20.229985    2.439742
     2p    -15.503117    2.137023

 Solvent             : methanol
 Using internal parameter file: .param_gbsa2_methanol
 Gsolv ref. state (COSMO-RS): gsolv [1 M gas/solution]
 temperature (mdtemp)       :    298.150000000000     
 dielectric constant        :    32.7000000000000     
 rho                        :   0.792000000000000     
 mass                       :    32.0400000000000     
 surface tension            :    15.5689454083859     
 probe radius               :   0.734313640000000     
 vdW radii scaling          :    1.00000000000000     
 Gshift (Eh)                :   3.356929522724719E-003
 c1                         :    1.60873753000000     
 soset                      :   2.992480000000000E-003
 HB correction              :  T
           ------------------------------------------------- 
          |        Self-Consistent Charge Iterations        |
           ------------------------------------------------- 

          ...................................................
          :                      SETUP                      :
          :.................................................:
          :  # basis functions                  59          :
          :  # atomic orbitals                  59          :
          :  # shells                           39          :
          :  # electrons                        70          :
          :  max. iterations                   250          :
          :  Hamiltonian                  GFN2-xTB          :
          :  restarted?                      false          :
          :  GBSA solvation                   true          :
          :  PC potential                    false          :
          :  electronic temp.          300.0000000     K    :
          :  accuracy                    1.0000000          :
          :  -> integral cutoff          0.2500000E+02      :
          :  -> integral neglect         0.1000000E-07      :
          :  -> SCF convergence          0.1000000E-05 Eh   :
          :  -> wf. convergence          0.1000000E-03 e    :
          :  Broyden damping             0.4000000          :
          ...................................................

 iter      E             dE          RMSdq      gap      omega  full diag
   1    -41.1860357 -0.411860E+02  0.468E+00   11.59       0.0  T
   2    -41.2987193 -0.112684E+00  0.231E+00   10.89       1.0  T
   3    -41.3010943 -0.237495E-02  0.924E-01   10.69       1.0  T
   4    -41.3015541 -0.459809E-03  0.182E-01   10.69       1.0  T
   5    -41.3016168 -0.627558E-04  0.360E-02   10.85       1.0  T
   6    -41.3016237 -0.686863E-05  0.172E-02   10.82       1.1  T
   7    -41.3016247 -0.101268E-05  0.336E-03   10.83       5.5  T
   8    -41.3016248 -0.315276E-07  0.151E-03   10.83      12.3  T
   9    -41.3016248 -0.788984E-08  0.218E-04   10.83      85.1  T
  10    -41.3016248 -0.802345E-10  0.986E-05   10.83     188.3  T

   *** convergence criteria satisfied after 10 iterations ***

         #    Occupation            Energy/Eh            Energy/eV
      -------------------------------------------------------------
         1        2.0000           -0.6688547             -18.2005
       ...           ...                  ...                  ...
        29        2.0000           -0.4331780             -11.7874
        30        2.0000           -0.3978144             -10.8251
        31        2.0000           -0.3968954             -10.8001
        32        2.0000           -0.3933531             -10.7037
        33        2.0000           -0.3893555             -10.5949
        34        2.0000           -0.3540285              -9.6336
        35        2.0000           -0.3535572              -9.6208 (HOMO)
        36                          0.0444628               1.2099 (LUMO)
        37                          0.0849970               2.3129
        38                          0.1014240               2.7599
        39                          0.1068090               2.9064
        40                          0.1288851               3.5071
       ...                                ...                  ...
        59                          0.3065545               8.3418
      -------------------------------------------------------------
                  HL-Gap            0.3980200 Eh           10.8307 eV
             Fermi-level           -0.1545472 Eh           -4.2054 eV

 SCC (total)                   0 d,  0 h,  0 min,  0.021 sec
 SCC setup                      ...        0 min,  0.001 sec (  4.560%)
 Dispersion                     ...        0 min,  0.000 sec (  1.034%)
 integral evaluation            ...        0 min,  0.004 sec ( 17.099%)
 zeroth order Hamiltonian       ...        0 min,  0.000 sec (  0.583%)
 iterations                     ...        0 min,  0.010 sec ( 46.044%)
 molecular gradient             ...        0 min,  0.006 sec ( 26.187%)
 printout                       ...        0 min,  0.001 sec (  4.294%)

         :::::::::::::::::::::::::::::::::::::::::::::::::::::
         ::                     SUMMARY                     ::
         :::::::::::::::::::::::::::::::::::::::::::::::::::::
         :: total energy             -40.983067724079 Eh    ::
         :: total w/o Gsasa/hb       -40.971125489746 Eh    ::
         :: gradient norm              0.000264157750 Eh/a0 ::
         :: HOMO-LUMO gap             10.830675117811 eV    ::
         ::.................................................::
         :: HOMO orbital eigv.        -9.620781971545 eV    ::
         :: LUMO orbital eigv.         1.209893146266 eV    ::
         ::.................................................::
         :: SCC energy               -41.310497759064 Eh    ::
         :: -> isotropic ES            0.274867622891 Eh    ::
         :: -> anisotropic ES         -0.014116365637 Eh    ::
         :: -> anisotropic XC         -0.001612077867 Eh    ::
         :: -> dispersion             -0.017303491109 Eh    ::
         :: -> Gsolv                  -0.094227851777 Eh    ::
         ::    -> Gborn               -0.082285617443 Eh    ::
         ::    -> Gsasa               -0.012229921322 Eh    ::
         ::    -> Ghb                 -0.003069242534 Eh    ::
         ::    -> Gshift               0.003356929523 Eh    ::
         :: repulsion energy           0.327075317683 Eh    ::
         :: add. restraining           0.000000000000 Eh    ::
         ::.................................................::
         :: atomisation energy         6.563533867973 Eh    ::
         :::::::::::::::::::::::::::::::::::::::::::::::::::::

      ----------------------------------------------------------- 
     |                   =====================                   |
     |                        A N C O P T                        |
     |                   =====================                   |
     |               Approximate Normal Coordinate               |
     |                Rational Function Optimizer                |
      ----------------------------------------------------------- 

          ...................................................
          :                      SETUP                      :
          :.................................................:
          :   optimization level            normal          :
          :   max. optcycles                   200          :
          :   ANC micro-cycles                  20          :
          :   degrees of freedom                81          :
          :.................................................:
          :   RF solver                   davidson          :
          :   input Hessian                  false          :
          :   write xtbopt.log                true          :
          :   linear?                        false          :
          :   energy convergence         0.5000000E-05 Eh   :
          :   grad. convergence          0.1000000E-02 Eh/α :
          :   maximium RF displ.         2.0000000          :
          :   Hlow (freq-cutoff)         0.5000000E-02      :
          :   Hmax (freq-cutoff)         5.0000000          :
          :   S6 in model hess.         20.0000000          :
          ...................................................

generating ANC from model Hessian ...
Using Lindh-Hessian (1995)
 Shifting diagonal of input Hessian by   4.943984273265060E-003
 Lowest  eigenvalues of input Hessian
   -0.000000   -0.000000    0.000000    0.000000    0.000000    0.000000
    0.005000    0.005167    0.005323    0.005407    0.005485    0.005684
    0.005746    0.006064    0.006386    0.006450    0.006591    0.006845
 Highest eigenvalues
    1.246600    1.458363    1.465516    1.473666    1.475858    1.516426
 

........................................................................
.............................. CYCLE    1 ..............................
........................................................................
   1    -41.3016248 -0.413016E+02  0.249E-05   10.83       0.0  T
   2    -41.3016248 -0.164135E-11  0.143E-05   10.83    1299.0  T
   3    -41.3016248 -0.405009E-12  0.466E-06   10.83    3988.4  T
     SCC iter.                  ...        0 min,  0.003 sec
     gradient                   ...        0 min,  0.005 sec
 * total energy  :   -40.9830677 Eh     change       -0.2231548E-07 Eh
   gradient norm :     0.0002643 Eh/α   predicted     0.0000000E+00 (-100.00%)
   displ. norm   :     0.0010601 α      lambda       -0.9637306E-07
   maximum displ.:     0.0009830 α      in ANC's #1, #71, #68, ...

   *** GEOMETRY OPTIMIZATION CONVERGED AFTER 1 ITERATIONS ***

------------------------------------------------------------------------
 total energy gain   :        -0.0000000 Eh       -0.0000 kcal/mol
 total RMSD          :         0.0000000 a0        0.0000 Å
 total power (kW/mol):        -0.0000586 (step)   -0.0022 (real)
------------------------------------------------------------------------

 ANCopt (total)                0 d,  0 h,  0 min,  0.027 sec
 optimizer setup                ...        0 min,  0.000 sec (  0.680%)
 model hessian                  ...        0 min,  0.013 sec ( 47.620%)
 ANC generation                 ...        0 min,  0.001 sec (  2.859%)
 coordinate transformation      ...        0 min,  0.000 sec (  0.100%)
 single point calculation       ...        0 min,  0.013 sec ( 47.006%)
 optimization log               ...        0 min,  0.000 sec (  0.799%)
 hessian update                 ...        0 min,  0.000 sec (  0.011%)
 rational function              ...        0 min,  0.000 sec (  0.395%)

================
 final structure:
================
$coord
   -0.57761677060726    0.71052465481982    4.16362536062113      C 
   -1.27436674055117   -0.14230749446792    1.81923673364196      O 
   -1.21009678307038    2.67360789464007    4.48248435694308      H 
   -1.41493942880312   -0.46876184740062    5.66879207923636      H 
    1.49217827311778    0.66545263112780    4.41115360852808      H 
   -6.71815196669638   -0.71668325279132   -1.20467325069864      C 
   -5.87820803184173    1.13900474483730    0.49330385058496      O 
   -5.46861701880387   -0.85891474248156   -2.85063358542655      H 
   -8.60191318500723   -0.15683311864157   -1.82923757910535      H 
   -6.82599703925297   -2.57733094955743   -0.29946454993172      H 
   -4.13255070711088    0.65534059418955    1.06797168495109      H 
    6.48985081104959   -0.61059027744314   -0.09827030360299      C 
    5.96786719444445    1.99415621147439    0.06698205436870      O 
    8.25958647580586   -0.93210278914857    0.90542885384002      H 
    6.70797758769906   -1.20214532650175   -2.07072019685804      H 
    4.99685638419157   -1.74741720761017    0.77045170081572      H 
    4.27591886695963    2.27304790081116   -0.63250319940052      H 
    0.55338632654018   -4.68965652454529   -1.96826619118138      C 
    0.85934149929269   -4.46753244838979    0.66014138627196      O 
    1.71182060997859   -6.28145338293637   -2.58046957648936      H 
    1.16865996849525   -2.97326678398841   -2.94529364319245      H 
   -1.42562104803974   -5.05721232238891   -2.46286023326097      H 
   -0.00593910630249   -2.86606274426834    1.19830453409884      H 
   -0.22123717107572    4.63505157043218   -1.90800109211042      C 
    1.01982609759157    2.29734010112226   -1.68191384489953      O 
    0.09509856867243    5.81502733129538   -0.23423003853189      H 
   -2.25778386622282    4.37596997270820   -2.15110509472762      H 
    0.55644677550959    5.58641238665471   -3.56363285527424      H 
    0.13008342421970    1.29298305448726   -0.27860511239655      H 
$end
           -------------------------------------------------
          |                Final Singlepoint                |
           -------------------------------------------------

          ...................................................
          :                      SETUP                      :
          :.................................................:
          :  # basis functions                  59          :
          :  # atomic orbitals                  59          :
          :  # shells                           39          :
          :  # electrons                        70          :
          :  max. iterations                   250          :
          :  Hamiltonian                  GFN2-xTB          :
          :  restarted?                      false          :
          :  GBSA solvation                   true          :
          :  PC potential                    false          :
          :  electronic temp.          300.0000000     K    :
          :  accuracy                    1.0000000          :
          :  -> integral cutoff          0.2500000E+02      :
          :  -> integral neglect         0.1000000E-07      :
          :  -> SCF convergence          0.1000000E-05 Eh   :
          :  -> wf. convergence          0.1000000E-03 e    :
          :  Broyden damping             0.4000000          :
          ...................................................

 iter      E             dE          RMSdq      gap      omega  full diag
   1    -41.3016248 -0.413016E+02  0.130E-06   10.83       0.0  T
   2    -41.3016248  0.284217E-13  0.828E-07   10.83   22424.1  T
   3    -41.3016248  0.355271E-13  0.285E-07   10.83   65142.1  T

   *** convergence criteria satisfied after 3 iterations ***

         #    Occupation            Energy/Eh            Energy/eV
      -------------------------------------------------------------
         1        2.0000           -0.6688551             -18.2005
       ...           ...                  ...                  ...
        29        2.0000           -0.4331774             -11.7874
        30        2.0000           -0.3978143             -10.8251
        31        2.0000           -0.3968943             -10.8000
        32        2.0000           -0.3933519             -10.7037
        33        2.0000           -0.3893545             -10.5949
        34        2.0000           -0.3540279              -9.6336
        35        2.0000           -0.3535566              -9.6208 (HOMO)
        36                          0.0444628               1.2099 (LUMO)
        37                          0.0849968               2.3129
        38                          0.1014243               2.7599
        39                          0.1068088               2.9064
        40                          0.1288855               3.5072
       ...                                ...                  ...
        59                          0.3065549               8.3418
      -------------------------------------------------------------
                  HL-Gap            0.3980195 Eh           10.8307 eV
             Fermi-level           -0.1545469 Eh           -4.2054 eV

 SCC (total)                   0 d,  0 h,  0 min,  0.013 sec
 SCC setup                      ...        0 min,  0.001 sec (  6.385%)
 Dispersion                     ...        0 min,  0.000 sec (  1.234%)
 integral evaluation            ...        0 min,  0.004 sec ( 27.828%)
 zeroth order Hamiltonian       ...        0 min,  0.000 sec (  0.924%)
 iterations                     ...        0 min,  0.002 sec ( 17.448%)
 molecular gradient             ...        0 min,  0.005 sec ( 42.674%)
 printout                       ...        0 min,  0.000 sec (  3.208%)

         :::::::::::::::::::::::::::::::::::::::::::::::::::::
         ::                     SUMMARY                     ::
         :::::::::::::::::::::::::::::::::::::::::::::::::::::
         :: total energy             -40.983067746965 Eh    ::
         :: total w/o Gsasa/hb       -40.971125482118 Eh    ::
         :: gradient norm              0.000264885849 Eh/a0 ::
         :: HOMO-LUMO gap             10.830660999674 eV    ::
         ::.................................................::
         :: HOMO orbital eigv.        -9.620765591131 eV    ::
         :: LUMO orbital eigv.         1.209895408543 eV    ::
         ::.................................................::
         :: SCC energy               -41.310497759127 Eh    ::
         :: -> isotropic ES            0.274865513842 Eh    ::
         :: -> anisotropic ES         -0.014116605172 Eh    ::
         :: -> anisotropic XC         -0.001612156952 Eh    ::
         :: -> dispersion             -0.017303477653 Eh    ::
         :: -> Gsolv                  -0.094228049439 Eh    ::
         ::    -> Gborn               -0.082285784592 Eh    ::
         ::    -> Gsasa               -0.012229921322 Eh    ::
         ::    -> Ghb                 -0.003069273048 Eh    ::
         ::    -> Gshift               0.003356929523 Eh    ::
         :: repulsion energy           0.327075317683 Eh    ::
         :: add. restraining           0.000000000000 Eh    ::
         ::.................................................::
         :: atomisation energy         6.563533890860 Eh    ::
         :::::::::::::::::::::::::::::::::::::::::::::::::::::

           ------------------------------------------------- 
          |                Numerical Hessian                |
           ------------------------------------------------- 
step length          :   0.00500
SCC accuracy         :   0.30000
Hessian scale factor :   1.00000
frozen atoms in %    :   0.00000    0
RMS gradient         :   0.00026
estimated CPU  time      0.08 min
estimated wall time      0.04 min

writing file <hessian>.

 projected vibrational frequencies (cm-1)
eigval :       -0.00    -0.00    -0.00     0.00     0.00     0.00
eigval :      -18.41    20.19    27.96    32.24    34.67    39.67
eigval :       55.70    65.43    70.00    99.53   102.63   111.41
eigval :      116.58   127.88   133.95   138.19   150.24   156.25
eigval :      168.16   180.11   221.16   260.64   353.11   364.28
eigval :      678.58   887.06   912.58  1038.50  1049.88  1060.01
eigval :     1062.10  1063.12  1081.25  1098.71  1115.44  1122.02
eigval :     1125.06  1141.20  1141.95  1143.19  1143.65  1169.55
eigval :     1171.02  1349.70  1402.83  1403.43  1405.20  1408.51
eigval :     1409.86  1412.82  1424.80  1439.00  1476.90  1478.37
eigval :     1478.83  1479.92  1495.76  1497.77  1500.23  1502.98
eigval :     1513.69  1517.34  2250.96  2619.34  2730.09  2767.01
eigval :     2781.10  2864.23  2887.96  2890.00  2898.74  2908.81
eigval :     2916.77  2931.56  2942.77  2945.78  2984.78  2984.92
eigval :     2985.60  3001.69  3209.55
           -------------------------------------------------
          |                Property Printout                |
           -------------------------------------------------

    * Orbital Energies and Occupations

         #    Occupation            Energy/Eh            Energy/eV
      -------------------------------------------------------------
         1        2.0000           -0.6688551             -18.2005
       ...           ...                  ...                  ...
        23        2.0000           -0.4908662             -13.3571
        24        2.0000           -0.4902958             -13.3416
        25        2.0000           -0.4755372             -12.9400
        26        2.0000           -0.4463363             -12.1454
        27        2.0000           -0.4417576             -12.0208
        28        2.0000           -0.4386509             -11.9363
        29        2.0000           -0.4331775             -11.7874
        30        2.0000           -0.3978143             -10.8251
        31        2.0000           -0.3968943             -10.8000
        32        2.0000           -0.3933519             -10.7037
        33        2.0000           -0.3893544             -10.5949
        34        2.0000           -0.3540279              -9.6336
        35        2.0000           -0.3535566              -9.6208 (HOMO)
        36                          0.0444628               1.2099 (LUMO)
        37                          0.0849968               2.3129
        38                          0.1014243               2.7599
        39                          0.1068089               2.9064
        40                          0.1288854               3.5072
        41                          0.1398197               3.8047
        42                          0.1444036               3.9294
        43                          0.1522788               4.1437
        44                          0.1588617               4.3228
        45                          0.1648988               4.4871
        46                          0.1823817               4.9629
       ...                                ...                  ...
        59                          0.3065549               8.3418
      -------------------------------------------------------------
                  HL-Gap            0.3980194 Eh           10.8307 eV
             Fermi-level           -0.1545469 Eh           -4.2054 eV

     #   Z        covCN         q      C6AA      α(0)
     1   6 C      3.620     0.120    19.046     6.292
     2   8 O      0.865    -0.744    29.920     7.334
     3   1 H      0.923    -0.038     3.803     3.050
     4   1 H      0.923    -0.040     3.855     3.070
     5   1 H      0.923    -0.033     3.711     3.013
     6   6 C      3.622     0.060    20.008     6.447
     7   8 O      1.648    -0.519    23.311     6.518
     8   1 H      0.924     0.015     2.811     2.622
     9   1 H      0.924     0.043     2.414     2.430
    10   1 H      0.924     0.014     2.824     2.628
    11   1 H      0.799     0.310     0.692     1.307
    12   6 C      3.622     0.048    20.198     6.478
    13   8 O      1.653    -0.497    22.820     6.449
    14   1 H      0.925     0.046     2.369     2.407
    15   1 H      0.924     0.024     2.668     2.555
    16   1 H      0.924     0.025     2.665     2.553
    17   1 H      0.803     0.318     0.670     1.286
    18   6 C      3.622     0.056    20.061     6.456
    19   8 O      1.649    -0.521    23.346     6.522
    20   1 H      0.924     0.042     2.428     2.437
    21   1 H      0.924     0.021     2.711     2.575
    22   1 H      0.924     0.015     2.814     2.623
    23   1 H      0.799     0.311     0.691     1.306
    24   6 C      3.623     0.059    20.024     6.450
    25   8 O      1.642    -0.528    23.503     6.544
    26   1 H      0.924     0.013     2.844     2.637
    27   1 H      0.924     0.024     2.679     2.560
    28   1 H      0.924     0.041     2.440     2.443
    29   1 H      0.801     0.315     0.677     1.293

 Mol. C6AA /au·bohr⁶  :       5688.455649
 Mol. C8AA /au·bohr⁸  :     108649.934342
 Mol. α(0) /au        :        110.284118


Wiberg/Mayer (AO) data.
largest (>0.10) Wiberg bond orders for each atom
          total WBO             WBO to atom ...
     1  C   3.987        O    2 1.061    H    5 0.973    H    3 0.972    H    4 0.972
     2  O   1.627        C    1 1.061    H   29 0.144    H   11 0.102    H   23 0.100
     3  H   0.999        C    1 0.972
     4  H   0.998        C    1 0.972
     5  H   0.999        C    1 0.973
     6  C   3.964        O    7 1.017    H    9 0.984    H    8 0.980    H   10 0.980
     7  O   1.900        C    6 1.017    H   11 0.790
     8  H   1.000        C    6 0.980
     9  H   0.998        C    6 0.984
    10  H   1.000        C    6 0.980
    11  H   0.904        O    7 0.790    O    2 0.102
    12  C   3.959        O   13 1.010    H   14 0.985    H   16 0.980    H   15 0.980
    13  O   1.915        C   12 1.010    H   17 0.842
    14  H   0.998        C   12 0.985
    15  H   0.999        C   12 0.980
    16  H   0.999        C   12 0.980
    17  H   0.899        O   13 0.842
    18  C   3.963        O   19 1.015    H   20 0.984    H   21 0.981    H   22 0.980
    19  O   1.900        C   18 1.015    H   23 0.791
    20  H   0.998        C   18 0.984
    21  H   1.000        C   18 0.981
    22  H   1.000        C   18 0.980
    23  H   0.904        O   19 0.791    O    2 0.100
    24  C   3.962        O   25 1.011    H   28 0.984    H   27 0.982    H   26 0.980
    25  O   1.928        C   24 1.011    H   29 0.745
    26  H   1.000        C   24 0.980
    27  H   0.999        C   24 0.982
    28  H   0.998        C   24 0.984
    29  H   0.900        O   25 0.745    O    2 0.144

molecular dipole:
                 x           y           z       tot (Debye)
 q only:        0.247      -0.169      -1.548
   full:        0.020      -0.149      -1.368       3.499
molecular quadrupole (traceless):
                xx          xy          yy          xz          yz          zz
 q only:       -9.694      -0.749       3.201       4.039       3.003       6.493
  q+dip:      -11.305      -0.075       1.886       3.035       2.766       9.418
   full:      -12.362      -0.565       2.554       3.679       3.511       9.808

           -------------------------------------------------
          |                Geometry Summary                 |
           -------------------------------------------------

      molecular mass/u    :      159.2021000
   center of mass at/Å    :        0.0114886       0.0108649       0.0202893
  moments of inertia/u·Å² :        0.4982141E+03   0.8772890E+03   0.1064769E+04
rotational constants/cm⁻¹ :        0.3383612E-01   0.1921560E-01   0.1583219E-01

 * 20 selected distances

     #   Z        #   Z                                     value/Å
     1   6 C      3   1 H                                 1.1043712
     1   6 C      4   1 H                                 1.1046191
     1   6 C      5   1 H                                 1.1033509
     6   6 C      7   8 O                                 1.4032889
     6   6 C      8   1 H                                 1.0961448
     6   6 C      9   1 H                                 1.0911924
     6   6 C     10   1 H                                 1.0964373
    12   6 C     13   8 O                                 1.4084945 (max)
    12   6 C     14   1 H                                 1.0899955
    12   6 C     15   1 H                                 1.0958027
    12   6 C     16   1 H                                 1.0942697
    13   8 O     17   1 H                                 0.9800142 (min)
    18   6 C     19   8 O                                 1.4052097
    18   6 C     20   1 H                                 1.0910013
    18   6 C     21   1 H                                 1.0946602
    18   6 C     22   1 H                                 1.0968392
    24   6 C     25   8 O                                 1.4056853
    24   6 C     26   1 H                                 1.0965493
    24   6 C     27   1 H                                 1.0939702
    24   6 C     28   1 H                                 1.0910547

 * 3 distinct bonds (by element types)

   Z      Z             #   av. dist./Å        max./Å        min./Å
   1 H    6 C          15     1.0960172     1.1046191     1.0899955
   1 H    8 O           1     0.9800142     0.9800142     0.9800142
   6 C    8 O           4     1.4056696     1.4084945     1.4032889

           -------------------------------------------------
          |               Frequency Printout                |
           -------------------------------------------------
 projected vibrational frequencies (cm-1)
eigval :       -0.00    -0.00    -0.00     0.00     0.00     0.00
eigval :      -18.41    20.19    27.96    32.24    34.67    39.67
eigval :       55.70    65.43    70.00    99.53   102.63   111.41
eigval :      116.58   127.88   133.95   138.19   150.24   156.25
eigval :      168.16   180.11   221.16   260.64   353.11   364.28
eigval :      678.58   887.06   912.58  1038.50  1049.88  1060.01
eigval :     1062.10  1063.12  1081.25  1098.71  1115.44  1122.02
eigval :     1125.06  1141.20  1141.95  1143.19  1143.65  1169.55
eigval :     1171.02  1349.70  1402.83  1403.43  1405.20  1408.51
eigval :     1409.86  1412.82  1424.80  1439.00  1476.90  1478.37
eigval :     1478.83  1479.92  1495.76  1497.77  1500.23  1502.98
eigval :     1513.69  1517.34  2250.96  2619.34  2730.09  2767.01
eigval :     2781.10  2864.23  2887.96  2890.00  2898.74  2908.81
eigval :     2916.77  2931.56  2942.77  2945.78  2984.78  2984.92
eigval :     2985.60  3001.69  3209.55
 reduced masses (amu)
   1: 12.33   2: 11.74   3: 12.19   4: 12.21   5: 12.42   6: 12.67   7: 10.29   8: 11.44
   9: 10.81  10: 10.86  11: 12.11  12: 13.23  13:  9.66  14: 10.68  15:  9.79  16:  9.59
  17:  7.21  18:  6.93  19:  6.39  20:  4.74  21:  2.49  22:  8.46  23:  2.07  24: 10.24
  25:  3.38  26:  9.52  27: 13.73  28: 13.51  29: 13.93  30: 14.00  31:  1.69  32:  1.44
  33:  1.67  34:  2.51  35:  9.69  36: 12.16  37: 12.27  38: 12.13  39: 10.99  40:  6.01
  41:  4.45  42:  3.91  43:  5.63  44:  3.71  45:  3.71  46:  3.69  47:  3.75  48:  4.14
  49:  4.17  50:  3.41  51:  2.97  52:  2.89  53:  2.58  54:  2.17  55:  2.15  56:  2.26
  57:  2.22  58:  2.13  59:  1.54  60:  1.54  61:  1.54  62:  1.53  63:  1.50  64:  1.51
  65:  1.50  66:  1.52  67:  1.56  68:  1.54  69:  2.16  70:  2.05  71:  1.82  72:  1.85
  73:  1.86  74:  1.30  75:  1.92  76:  1.84  77:  1.82  78:  1.83  79:  1.51  80:  1.59
  81:  1.61  82:  1.58  83:  1.62  84:  1.62  85:  1.63  86:  1.65  87:  1.92
 IR intensities (amu)
   1:  0.18   2:  0.41   3:  0.68   4:  0.56   5:  0.67   6:  0.71   7:  0.39   8:  0.14
   9:  0.36  10:  0.34  11:  0.72  12:  0.30  13:  0.49  14:  0.58  15:  0.88  16:  0.70
  17:  0.66  18:  0.60  19:  0.49  20:  0.37  21:  0.22  22:  0.73  23:  0.19  24:  0.49
  25:  0.23  26:  0.79  27:  0.49  28:  0.39  29:  0.65  30:  0.62  31:  0.64  32:  0.19
  33:  0.87  34:  0.43  35:  1.20  36:  2.15  37:  1.14  38:  1.50  39:  2.06  40:  0.37
  41:  0.36  42:  0.55  43:  0.44  44:  0.36  45:  0.39  46:  0.30  47:  0.36  48:  0.54
  49:  0.59  50:  0.52  51:  0.35  52:  0.18  53:  0.30  54:  0.47  55:  0.45  56:  0.37
  57:  0.62  58:  0.40  59:  0.03  60:  0.04  61:  0.03  62:  0.02  63:  0.05  64:  0.07
  65:  0.10  66:  0.05  67:  0.17  68:  0.15  69:  2.03  70:  1.91  71:  1.54  72:  0.58
  73:  0.56  74:  0.22  75:  0.46  76:  0.40  77:  0.42  78:  0.40  79:  0.37  80:  0.34
  81:  0.36  82:  0.26  83:  0.21  84:  0.27  85:  0.18  86:  0.35  87:  0.98
 Raman intensities (amu)
   1:  0.00   2:  0.00   3:  0.00   4:  0.00   5:  0.00   6:  0.00   7:  0.00   8:  0.00
   9:  0.00  10:  0.00  11:  0.00  12:  0.00  13:  0.00  14:  0.00  15:  0.00  16:  0.00
  17:  0.00  18:  0.00  19:  0.00  20:  0.00  21:  0.00  22:  0.00  23:  0.00  24:  0.00
  25:  0.00  26:  0.00  27:  0.00  28:  0.00  29:  0.00  30:  0.00  31:  0.00  32:  0.00
  33:  0.00  34:  0.00  35:  0.00  36:  0.00  37:  0.00  38:  0.00  39:  0.00  40:  0.00
  41:  0.00  42:  0.00  43:  0.00  44:  0.00  45:  0.00  46:  0.00  47:  0.00  48:  0.00
  49:  0.00  50:  0.00  51:  0.00  52:  0.00  53:  0.00  54:  0.00  55:  0.00  56:  0.00
  57:  0.00  58:  0.00  59:  0.00  60:  0.00  61:  0.00  62:  0.00  63:  0.00  64:  0.00
  65:  0.00  66:  0.00  67:  0.00  68:  0.00  69:  0.00  70:  0.00  71:  0.00  72:  0.00
  73:  0.00  74:  0.00  75:  0.00  76:  0.00  77:  0.00  78:  0.00  79:  0.00  80:  0.00
  81:  0.00  82:  0.00  83:  0.00  84:  0.00  85:  0.00  86:  0.00  87:  0.00
 output can be read by thermo (or use thermo option).
 writing <g98.out> molden fake output.
 recommended (thermochemical) frequency scaling factor: 1.0
           -------------------------------------------------
          |             Thermodynamic Functions             |
           -------------------------------------------------

Molecule has no symmetry elements
It seems to be the C1 point group
c1  symmetry found (for desy threshold:  0.10E+00) used in thermo
 inverting freq            1   18.4112295491448     

          ...................................................
          :                      SETUP                      :
          :.................................................:
          :  # frequencies                          81      :
          :  # imaginary freq.                       0      :
          :  linear?                             false      :
          :  only rotor calc.                    false      :
          :  symmetry                               c1      :
          :  rotational number                       1      :
          :  scaling factor                  1.0000000      :
          :  rotor cutoff                   50.0000000 cm⁻¹ :
          :  imag. cutoff                  -20.0000000 cm⁻¹ :
          :.................................................:

    mode    ω/cm⁻¹     T·S(HO)/kcal·mol⁻¹    T·S(FR)/kcal·mol⁻¹   T·S(vib)
   ------------------------------------------------------------------------
       1     18.41    -1.80823 (  1.81%)    -1.21422 ( 98.19%)    -1.22494
       2     20.19    -1.75828 (  2.59%)    -1.18924 ( 97.41%)    -1.20398
       3     27.96    -1.58191 (  8.90%)    -1.10102 ( 91.10%)    -1.14384
       4     32.24    -1.50471 ( 14.74%)    -1.06237 ( 85.26%)    -1.12757
       5     34.67    -1.46540 ( 18.78%)    -1.04267 ( 81.22%)    -1.12205
       6     39.67    -1.39251 ( 28.39%)    -1.00613 ( 71.61%)    -1.11581
       7     55.70    -1.20944 ( 60.62%)    -0.91416 ( 39.38%)    -1.09317
       8     65.43    -1.12279 ( 74.57%)    -0.87048 ( 25.43%)    -1.05863
       9     70.00    -1.08658 ( 79.34%)    -0.85219 ( 20.66%)    -1.03816
      10     99.53    -0.89870 ( 94.01%)    -0.75672 (  5.99%)    -0.89020
      11    102.63    -0.88248 ( 94.67%)    -0.74841 (  5.33%)    -0.87533
      12    111.41    -0.83910 ( 96.10%)    -0.72615 (  3.90%)    -0.83470
      13    116.58    -0.81520 ( 96.73%)    -0.71384 (  3.27%)    -0.81189
      14    127.88    -0.76673 ( 97.72%)    -0.68876 (  2.28%)    -0.76495
      15    133.95    -0.74253 ( 98.10%)    -0.67617 (  1.90%)    -0.74127
      16    138.19    -0.72634 ( 98.32%)    -0.66772 (  1.68%)    -0.72535
      17    150.24    -0.68311 ( 98.79%)    -0.64505 (  1.21%)    -0.68265
      18    156.25    -0.66295 ( 98.96%)    -0.63441 (  1.04%)    -0.66265
      19    168.16    -0.62544 ( 99.22%)    -0.61449 (  0.78%)    -0.62535
      20    180.11    -0.59068 ( 99.41%)    -0.59586 (  0.59%)    -0.59071
      21    221.16    -0.48909 ( 99.74%)    -0.54018 (  0.26%)    -0.48922
      22    260.64    -0.41103 ( 99.86%)    -0.49564 (  0.14%)    -0.41114
   ------------------------------------------------------------------------

   temp. (K)  partition function   enthalpy   heat capacity  entropy
                                   cal/mol     cal/K/mol   cal/K/mol   J/K/mol
 273.00  VIB  0.421E+11             9680.956     51.015     73.710
         ROT  0.144E+07              813.783      2.981     31.166
         INT  0.607E+17            10494.739     53.996    104.876
         TR   0.170E+28             1356.305      4.968     40.648
         TOT                       11851.0435    58.9637   145.5236   608.8709

       T/K    H(0)-H(T)+PV         H(T)/Eh          T*S/Eh         G(T)/Eh
   ------------------------------------------------------------------------
    273.00    0.188858E-01    0.258897E+00    0.633105E-01    0.195587E+00
   ------------------------------------------------------------------------

         :::::::::::::::::::::::::::::::::::::::::::::::::::::
         ::                  THERMODYNAMIC                  ::
         :::::::::::::::::::::::::::::::::::::::::::::::::::::
         :: total free energy         -40.787480870248 Eh   ::
         ::.................................................::
         :: total energy              -40.983067746590 Eh   ::
         :: zero point energy           0.240011564544 Eh   ::
         :: G(RRHO) w/o ZPVE           -0.044424688202 Eh   ::
         :: G(RRHO) contrib.            0.195586876342 Eh   ::
         :::::::::::::::::::::::::::::::::::::::::::::::::::::
imag cut-off (cm-1) :    5.00
 found            1  significant imaginary frequency
 writing imag mode distorted coords to <xtbhess.coord>
 for further optimization.
 
 normal mode %tage of torsion character
   1:  0.00   2:  0.00   3:  0.00   4:  0.00   5:  0.00   6:  0.00   7:  0.83   8:  0.79
   9:  0.57  10:  0.70  11:  0.74  12:  0.88  13:  0.38  14:  0.74  15:  0.61  16:  0.69
  17:  0.67  18:  0.61  19:  0.62  20:  0.49  21:  0.70  22:  0.11  23:  0.52  24:  0.41
  25:  0.29  26:  0.57  27:  0.50  28:  0.42  29:  0.76  30:  0.08  31:  0.99  32:  0.97
  33:  0.96  34:  0.88  35:  0.56  36:  0.24  37:  0.05  38:  0.03  39:  0.04  40:  0.49
  41:  0.10  42:  0.40  43:  0.30  44:  0.76  45:  0.63  46:  0.63  47:  0.29  48:  0.50
  49:  0.52  50:  0.23  51:  0.12  52:  0.12  53:  0.10  54:  0.52  55:  0.37  56:  0.58
  57:  0.18  58:  0.01  59:  0.20  60:  0.81  61:  0.86  62:  0.37  63:  0.66  64:  0.58
  65:  0.48  66:  0.36  67:  0.98  68:  0.89  69:  0.04  70:  0.00  71:  0.01  72:  0.49
  73:  0.15  74:  0.02  75:  0.36  76:  0.02  77:  0.09  78:  0.04  79:  0.00  80:  0.15
  81:  0.03  82:  0.10  83:  0.06  84:  0.04  85:  0.01  86:  0.07  87:  0.00
 recommended # of modes for mode following           4

optimized geometry written to: xtbopt.xyz


           -------------------------------------------------
          | TOTAL ENERGY              -40.983067746590 Eh   |
          | TOTAL ENTHALPY            -40.724170342158 Eh   |
          | TOTAL FREE ENERGY         -40.787480870248 Eh   |
          | GRADIENT NORM               0.000264881893 Eh/α |
          | HOMO-LUMO GAP              10.830659817006 eV   |
           -------------------------------------------------

------------------------------------------------------------------------
 unit  open   action     filename
  129 false : read       xcontrol
  130 false : read       /projects/cp/programs/xtb/default/.xtbrc
  131 false : read       xtb.xyz
  132 false : read       xcontrol
  133 false : written    wbo
  134 false : written    xtbopt.log
  135 false : touched    .xtboptok
  136 false : replaced   wbo
  137 false : written    hessian
  138 false : written    charges
  139 false : written    vibspectrum
  140  true : written    g98.out
  141 false : written    xtbhess.coord
  142 false : written    tmpxx
  143 false : written    xtb_normalmodes
  144  true : written    g98_canmode.out
  145 false : written    .tmpxtbmodef
  146 false : written    xtbopt.xyz
  147 false : written    xtbrestart

------------------------------------------------------------------------
 * finished run on 2019/12/24 at 17:49:58.095     
------------------------------------------------------------------------
 total:
 * wall-time:     0 d,  0 h,  0 min,  2.035 sec
 *  cpu-time:     0 d,  0 h,  0 min,  4.047 sec
 * ratio c/w:     1.989 speedup
 SCF:
 * wall-time:     0 d,  0 h,  0 min,  0.022 sec
 *  cpu-time:     0 d,  0 h,  0 min,  0.043 sec
 * ratio c/w:     1.980 speedup
 ANC optimizer:
 * wall-time:     0 d,  0 h,  0 min,  0.041 sec
 *  cpu-time:     0 d,  0 h,  0 min,  0.082 sec
 * ratio c/w:     1.974 speedup
 numerical hessian:
 * wall-time:     0 d,  0 h,  0 min,  1.926 sec
 *  cpu-time:     0 d,  0 h,  0 min,  3.848 sec
 * ratio c/w:     1.998 speedup
