# Supplementary material for: Machine learning meets mechanistic modelling for accurate prediction of experimental activation energies
Source: Chem Sci. 2020 Nov 5;12(3):1163–75. doi: 10.1039/d0sc04896h (PMC9528810; doi:10.1039/d0sc04896h)
Supplement: SC-012-D0SC04896H-s002 [file SC-012-D0SC04896H-s002.zip › SC-012-D0SC04896H-s1036.xyz]

29

C      -0.30566166       0.37599349       2.20329586 
O      -0.67436590      -0.07530589       0.96269871 
H      -0.64035570       1.41481250       2.37202879 
H      -0.74875377      -0.24805811       2.99979586 
H       0.78962681       0.35214240       2.33428218 
C      -3.55509325      -0.37925248      -0.63748569 
O      -3.11061402       0.60273541       0.26104518 
H      -2.89386777      -0.45451815      -1.50849047 
H      -4.55193685      -0.08299252      -0.96799093 
H      -3.61216241      -1.36386493      -0.15846983 
H      -2.18685186       0.34679134       0.56514633 
C       3.43428147      -0.32311049      -0.05200241 
O       3.15805961       1.05526212       0.03544538 
H       4.37078534      -0.49324760       0.47913236 
H       3.54970920      -0.63614797      -1.09577804 
H       2.64422277      -0.92469345       0.40770552 
H       2.26271903       1.20284526      -0.33470631 
C       0.29283946      -2.48165959      -1.04156171 
O       0.45474398      -2.36411658       0.34933181 
H       0.90585654      -3.32400229      -1.36552582 
H       0.61842828      -1.57338517      -1.55858242 
H      -0.75440624      -2.67616176      -1.30328963 
H      -0.00314284      -1.51665523       0.63411551 
C      -0.11707368       2.45276389      -1.00967079 
O       0.53966878       1.21570014      -0.89003056 
H       0.05032400       3.07718023      -0.12394921 
H      -1.19476788       2.31566380      -1.13831590 
H       0.29445898       2.95620240      -1.88579347 
H       0.06883719       0.68421723      -0.14743149 
