# Supplementary material for: Machine learning meets mechanistic modelling for accurate prediction of experimental activation energies
Source: Chem Sci. 2020 Nov 5;12(3):1163–75. doi: 10.1039/d0sc04896h (PMC9528810; doi:10.1039/d0sc04896h)
Supplement: SC-012-D0SC04896H-s002 [file SC-012-D0SC04896H-s002.zip › SC-012-D0SC04896H-s1037.coord]

$coord
   -0.57877876631843    0.76933859410252    4.17125822028617      C 
   -1.25665393262538   -0.05825875116144    1.81746345717089      O 
   -1.20749847863348    2.69160833237891    4.48507464623611      H 
   -1.42144443584680   -0.45165881422620    5.66765606375638      H 
    1.49112995961567    0.67843577303967    4.41877113759110      H 
   -6.72654676981880   -0.96585362713398   -1.05565223666515      C 
   -5.87262328987367    1.07456385625697    0.41327729774397      O 
   -5.46964456264423   -0.99229555669626   -2.80103862984797      H 
   -8.60204274513609   -0.24515642840760   -1.80742502790313      H 
   -6.83485183980832   -2.61795932087461   -0.19192850365556      H 
   -4.12870926792983    0.65857795694853    1.05727741861350      H 
    6.49878177766030   -0.64910633843119   -0.05877898415858      C 
    6.02729420948744    1.95818366098610    0.13425205590576      O 
    8.25763899598027   -0.95473187377165    0.92117745758373      H 
    6.71337702582355   -1.20913599348719   -2.06022769584907      H 
    4.99132643054168   -1.75362447720580    0.77444116531962      H 
    4.29420407641318    2.27407621900565   -0.61937645327209      H 
    0.43952442037818   -4.56916209621401   -2.04433560560503      C 
    0.74895784179546   -4.41850441451384    0.57734685004635      O 
    1.66099363092592   -6.25452048311672   -2.61555954166583      H 
    1.15288187438680   -2.93767558465270   -2.95531776889038      H 
   -1.46323122259731   -4.99718300000385   -2.48532026538277      H 
   -0.01921151761174   -2.84987226353895    1.18942895674868      H 
   -0.15588730241209    4.66832705780737   -1.95691623024177      C 
    1.10082955501643    2.34568039390790   -1.66879469456599      O 
    0.09819138437331    5.83011008847742   -0.24926312085092      H 
   -2.23639973190586    4.38172666504462   -2.18191553809040      H 
    0.58812176594590    5.59209580136713   -3.57410203639357      H 
    0.14342011988113    1.31004916217428   -0.27667708191225      H 
$end
