# Supplementary material for: Machine learning meets mechanistic modelling for accurate prediction of experimental activation energies
Source: Chem Sci. 2020 Nov 5;12(3):1163–75. doi: 10.1039/d0sc04896h (PMC9528810; doi:10.1039/d0sc04896h)
Supplement: SC-012-D0SC04896H-s002 [file SC-012-D0SC04896H-s002.zip › SC-012-D0SC04896H-s1038.log]

29
 SCF done        -40.983067746394          0.000264855113
C          -0.30566166000000    0.37599349000000    2.20329586000000
O          -0.67436590000000   -0.07530589000000    0.96269871000000
H          -0.64035570000000    1.41481250000000    2.37202879000000
H          -0.74875377000000   -0.24805811000000    2.99979586000000
H           0.78962681000000    0.35214240000000    2.33428218000000
C          -3.55509325000000   -0.37925248000000   -0.63748569000000
O          -3.11061402000000    0.60273541000000    0.26104518000000
H          -2.89386777000000   -0.45451815000000   -1.50849047000000
H          -4.55193685000000   -0.08299252000000   -0.96799093000000
H          -3.61216241000000   -1.36386493000000   -0.15846983000000
H          -2.18685186000000    0.34679134000000    0.56514633000000
C           3.43428147000000   -0.32311049000000   -0.05200241000000
O           3.15805961000000    1.05526212000000    0.03544538000000
H           4.37078534000000   -0.49324760000000    0.47913236000000
H           3.54970920000000   -0.63614797000000   -1.09577804000000
H           2.64422277000000   -0.92469345000000    0.40770552000000
H           2.26271903000000    1.20284526000000   -0.33470631000000
C           0.29283946000000   -2.48165959000000   -1.04156171000000
O           0.45474398000000   -2.36411658000000    0.34933181000000
H           0.90585654000000   -3.32400229000000   -1.36552582000000
H           0.61842828000000   -1.57338517000000   -1.55858242000000
H          -0.75440624000000   -2.67616176000000   -1.30328963000000
H          -0.00314284000000   -1.51665523000000    0.63411551000000
C          -0.11707368000000    2.45276389000000   -1.00967079000000
O           0.53966878000000    1.21570014000000   -0.89003056000000
H           0.05032400000000    3.07718023000000   -0.12394921000000
H          -1.19476788000000    2.31566380000000   -1.13831590000000
H           0.29445898000000    2.95620240000000   -1.88579347000000
H           0.06883719000000    0.68421723000000   -0.14743149000000
