# Supplementary material for: Machine learning meets mechanistic modelling for accurate prediction of experimental activation energies
Source: Chem Sci. 2020 Nov 5;12(3):1163–75. doi: 10.1039/d0sc04896h (PMC9528810; doi:10.1039/d0sc04896h)
Supplement: SC-012-D0SC04896H-s002 [file SC-012-D0SC04896H-s002.zip › SC-012-D0SC04896H-s1039.xyz]

29
 SCF done        -40.983067746965          0.000264885849
C          -0.30565200032536    0.37599893587143    2.20329627071126
O          -0.67436293382567   -0.07530067881863    0.96270119540730
H          -0.64034001209087    1.41481999280094    2.37202855593136
H          -0.74874459752255   -0.24804895395401    2.99979890656395
H           0.78963680199879    0.35214233956663    2.33427880906025
C          -3.55509746093931   -0.37923497818027   -0.63747261845821
O          -3.11060995280489    0.60275215273276    0.26105498611755
H          -2.89387541543027   -0.45450563052184   -1.50847957520055
H          -4.55194066339180   -0.08297037555832   -0.96797489588628
H          -3.61217010426575   -1.36384629332021   -0.15845484078000
H          -2.18684807142560    0.34680377668037    0.56515335828367
C           3.43427959660827   -0.32312856261118   -0.05201383396923
O           3.15806525899862    1.05524564628569    0.03543251451225
H           4.37078442976989   -0.49326964913605    0.47911796395680
H           3.54970204407366   -0.63616846869766   -1.09578932052660
H           2.64421935143416   -0.92470658353105    0.40769790381272
H           2.26272415968244    1.20283282824595   -0.33471630773789
C           0.29282283032433   -2.48166294111511   -1.04155840088154
O           0.45473282092118   -2.36411835130526    0.34933434880322
H           0.90583436897023   -3.32400941627032   -1.36552318054701
H           0.61841460127863   -1.57339112826994   -1.55858183263490
H          -0.75442480166991   -2.67616008454310   -1.30328232583211
H          -0.00314856769242   -1.51665410679227    0.63411816802849
C          -0.11706436179608    2.45276274076949   -1.00967466220864
O           0.53967203857208    1.21569576090226   -0.89003456558965
H           0.05033967939277    3.07717975012737   -0.12395475635562
H          -1.19475972868563    2.31566806903949   -1.13831577106044
H           0.29446787593748    2.95619756687532   -1.88579965738791
H           0.06884025791318    0.68421661224510   -0.14743292447035
