# Supplementary material for: Machine learning meets mechanistic modelling for accurate prediction of experimental activation energies
Source: Chem Sci. 2020 Nov 5;12(3):1163–75. doi: 10.1039/d0sc04896h (PMC9528810; doi:10.1039/d0sc04896h)
Supplement: SC-012-D0SC04896H-s002 [file SC-012-D0SC04896H-s002.zip › SC-012-D0SC04896H-s104.smi]

O=[N+]([O-])c1ccc(Cl)c([N+](=O)[O-])c1.CCCCN>>CCCCNc1ccc([N+](=O)[O-])cc1[N+](=O)[O-].Cl
O=[N+]([O-])c1cccnc1Cl.CCCCN>>CCCCNc1ncccc1[N+](=O)[O-].Cl
N#Cc1cc([N+](=O)[O-])ccc1Cl.CCCCN>>CCCCNc1ccc([N+](=O)[O-])cc1C#N.Cl
O=[N+]([O-])c1cc(C(F)(F)F)ccc1Cl.CCCCN>>CCCCNc1ccc(C(F)(F)F)cc1[N+](=O)[O-].Cl
O=[N+]([O-])c1cccc([N+](=O)[O-])c1Cl.CCCCN>>CCCCNc1c([N+](=O)[O-])cccc1[N+](=O)[O-].Cl
O=[N+]([O-])c1ccc(F)c([N+](=O)[O-])c1.CCCCN>>CCCCNc1ccc([N+](=O)[O-])cc1[N+](=O)[O-].F
O=[N+]([O-])c1ccc(Cl)c([N+](=O)[O-])c1.C1CCNC1>>O=[N+]([O-])c1ccc(N2CCCC2)c([N+](=O)[O-])c1.Cl
O=[N+]([O-])c1ccc(Cl)nc1.C1CCNC1>>O=[N+]([O-])c1ccc(N2CCCC2)nc1.Cl
O=[N+]([O-])c1cccnc1Cl.C1CCNC1>>O=[N+]([O-])c1cccnc1N1CCCC1.Cl
O=[N+]([O-])c1cc(C(F)(F)F)ccc1F.CCCCN>>CCCCNc1ccc(C(F)(F)F)cc1[N+](=O)[O-].F
N#Cc1cc([N+](=O)[O-])ccc1F.CCCCN>>CCCCNc1ccc([N+](=O)[O-])cc1C#N.F
O=[N+]([O-])c1ccc(F)c(C(F)(F)F)c1.CCCCN>>CCCCNc1ccc([N+](=O)[O-])cc1C(F)(F)F.F
O=[N+]([O-])c1cccc([N+](=O)[O-])c1Cl.C1CCNC1>>O=[N+]([O-])c1cccc([N+](=O)[O-])c1N1CCCC1.Cl
N#Cc1cc([N+](=O)[O-])ccc1Cl.C1CCNC1>>N#Cc1cc([N+](=O)[O-])ccc1N1CCCC1.Cl
O=[N+]([O-])c1ccc(F)c([N+](=O)[O-])c1.C1CCNC1>>O=[N+]([O-])c1ccc(N2CCCC2)c([N+](=O)[O-])c1.F
O=[N+]([O-])c1cc(C(F)(F)F)ccc1Cl.C1CCNC1>>O=[N+]([O-])c1cc(C(F)(F)F)ccc1N1CCCC1.Cl
O=[N+]([O-])c1cc(C(F)(F)F)ccc1F.C1CCNC1>>O=[N+]([O-])c1cc(C(F)(F)F)ccc1N1CCCC1.F
O=[N+]([O-])c1ccc(Cl)c([N+](=O)[O-])c1.C1CCNCC1>>O=[N+]([O-])c1ccc(N2CCCCC2)c([N+](=O)[O-])c1.Cl
O=[N+]([O-])c1cccnc1Cl.C1CCNCC1>>O=[N+]([O-])c1cccnc1N1CCCCC1.Cl
O=[N+]([O-])c1ccc(F)c(C(F)(F)F)c1.C1CCNC1>>O=[N+]([O-])c1ccc(N2CCCC2)c(C(F)(F)F)c1.F
O=[N+]([O-])c1ccc(Cl)nc1.C1CCNCC1>>O=[N+]([O-])c1ccc(N2CCCCC2)nc1.Cl
N#Cc1cc([N+](=O)[O-])ccc1Cl.C1CCNCC1>>N#Cc1cc([N+](=O)[O-])ccc1N1CCCCC1.Cl
O=[N+]([O-])c1ccc(F)c([N+](=O)[O-])c1.C1CCNCC1>>O=[N+]([O-])c1ccc(N2CCCCC2)c([N+](=O)[O-])c1.F
N#Cc1cc([N+](=O)[O-])ccc1F.C1CCNCC1>>N#Cc1cc([N+](=O)[O-])ccc1N1CCCCC1.F
O=[N+]([O-])c1cccc([N+](=O)[O-])c1Cl.C1CCNCC1>>O=[N+]([O-])c1cccc([N+](=O)[O-])c1N1CCCCC1.Cl
O=[N+]([O-])c1cc(C(F)(F)F)ccc1Cl.C1CCNCC1>>O=[N+]([O-])c1cc(C(F)(F)F)ccc1N1CCCCC1.Cl
O=[N+]([O-])c1cc(C(F)(F)F)ccc1F.C1CCNCC1>>O=[N+]([O-])c1cc(C(F)(F)F)ccc1N1CCCCC1.F
O=[N+]([O-])c1ccc(F)c(C(F)(F)F)c1.C1CCNCC1>>O=[N+]([O-])c1ccc(N2CCCCC2)c(C(F)(F)F)c1.F
O=[N+]([O-])c1ccc(Cl)c([N+](=O)[O-])c1.Nc1ccc([S-])cc1>>Nc1ccc(Sc2ccc([N+](=O)[O-])cc2[N+](=O)[O-])cc1.[Cl-]
O=[N+]([O-])c1ccc(Cl)c([N+](=O)[O-])c1.Fc1ccc([S-])cc1>>O=[N+]([O-])c1ccc(Sc2ccc(F)cc2)c([N+](=O)[O-])c1.[Cl-]
O=[N+]([O-])c1ccc(Cl)c([N+](=O)[O-])c1.[S-]c1ccccc1>>O=[N+]([O-])c1ccc(Sc2ccccc2)c([N+](=O)[O-])c1.[Cl-]
O=[N+]([O-])c1ccc(Cl)c([N+](=O)[O-])c1.COc1ccc([S-])cc1>>COc1ccc(Sc2ccc([N+](=O)[O-])cc2[N+](=O)[O-])cc1.[Cl-]
O=[N+]([O-])c1ccc(Cl)c([N+](=O)[O-])c1.Cc1ccc([S-])cc1>>Cc1ccc(Sc2ccc([N+](=O)[O-])cc2[N+](=O)[O-])cc1.[Cl-]
O=[N+]([O-])c1ccc(Cl)c([N+](=O)[O-])c1.[S-]c1ccc(Cl)cc1>>O=[N+]([O-])c1ccc(Sc2ccc(Cl)cc2)c([N+](=O)[O-])c1.[Cl-]
O=[N+]([O-])c1ccc(Cl)c([N+](=O)[O-])c1.COc1cccc([S-])c1>>COc1cccc(Sc2ccc([N+](=O)[O-])cc2[N+](=O)[O-])c1.[Cl-]
O=[N+]([O-])c1ccc(Cl)c([N+](=O)[O-])c1.[S-]c1ccc(Br)cc1>>O=[N+]([O-])c1ccc(Sc2ccc(Br)cc2)c([N+](=O)[O-])c1.[Cl-]
O=[N+]([O-])c1ccc(Cl)c([N+](=O)[O-])c1.Nc1ccccc1[S-]>>Nc1ccccc1Sc1ccc([N+](=O)[O-])cc1[N+](=O)[O-].[Cl-]
O=[N+]([O-])c1ccc(Cl)c([N+](=O)[O-])c1.[S-]c1cccc(Cl)c1>>O=[N+]([O-])c1ccc(Sc2cccc(Cl)c2)c([N+](=O)[O-])c1.[Cl-]
O=[N+]([O-])c1ccc(Cl)c([N+](=O)[O-])c1.Cc1cccc([S-])c1>>Cc1cccc(Sc2ccc([N+](=O)[O-])cc2[N+](=O)[O-])c1.[Cl-]
O=[N+]([O-])c1ccc(Cl)c([N+](=O)[O-])c1.[S-]c1cccc(Br)c1>>O=[N+]([O-])c1ccc(Sc2cccc(Br)c2)c([N+](=O)[O-])c1.[Cl-]
O=[N+]([O-])c1ccc(Cl)c([N+](=O)[O-])c1.CC(=O)c1ccc([S-])cc1>>CC(=O)c1ccc(Sc2ccc([N+](=O)[O-])cc2[N+](=O)[O-])cc1.[Cl-]
O=[N+]([O-])c1ccc(Cl)c([N+](=O)[O-])c1.Cc1ccccc1[S-]>>Cc1ccccc1Sc1ccc([N+](=O)[O-])cc1[N+](=O)[O-].[Cl-]
O=[N+]([O-])c1ccc(Cl)c([N+](=O)[O-])c1.CC(=O)c1cccc([S-])c1>>CC(=O)c1cccc(Sc2ccc([N+](=O)[O-])cc2[N+](=O)[O-])c1.[Cl-]
COc1ccc([N+](=O)[O-])s1.C1CCNCC1>>O=[N+]([O-])c1ccc(N2CCCCC2)s1.CO
O=[N+]([O-])c1ccc(Cl)c([N+](=O)[O-])c1.O=[N+]([O-])c1ccc([S-])cc1>>O=[N+]([O-])c1ccc(Sc2ccc([N+](=O)[O-])cc2[N+](=O)[O-])cc1.[Cl-]
COc1sc([N+](=O)[O-])cc1C(N)=O.C1CCNCC1>>NC(=O)c1cc([N+](=O)[O-])sc1N1CCCCC1.CO
COc1sc([N+](=O)[O-])cc1S(C)(=O)=O.C1CCNCC1>>CS(=O)(=O)c1cc([N+](=O)[O-])sc1N1CCCCC1.CO
COC(=O)c1cc([N+](=O)[O-])sc1OC.C1CCNCC1>>COC(=O)c1cc([N+](=O)[O-])sc1N1CCCCC1.CO
COc1sc([N+](=O)[O-])cc1S(C)(=O)=O.C1CCNCC1>>CS(=O)(=O)c1cc([N+](=O)[O-])sc1N1CCCCC1.CO
COc1ccc([N+](=O)[O-])s1.C1CCNCC1>>O=[N+]([O-])c1ccc(N2CCCCC2)s1.CO
COc1sc([N+](=O)[O-])cc1C(N)=O.C1CCNCC1>>NC(=O)c1cc([N+](=O)[O-])sc1N1CCCCC1.CO
COC(=O)c1cc([N+](=O)[O-])sc1OC.C1CCNCC1>>COC(=O)c1cc([N+](=O)[O-])sc1N1CCCCC1.CO
COc1ccc([N+](=O)[O-])s1.C1CCNCC1>>O=[N+]([O-])c1ccc(N2CCCCC2)s1.CO
COc1sc([N+](=O)[O-])cc1S(C)(=O)=O.C1CCNCC1>>CS(=O)(=O)c1cc([N+](=O)[O-])sc1N1CCCCC1.CO
COc1sc([N+](=O)[O-])cc1C(N)=O.C1CCNCC1>>NC(=O)c1cc([N+](=O)[O-])sc1N1CCCCC1.CO
COC(=O)c1cc([N+](=O)[O-])sc1OC.C1CCNCC1>>COC(=O)c1cc([N+](=O)[O-])sc1N1CCCCC1.CO
O=[N+]([O-])c1cc([N+](=O)[O-])c(Cl)c([N+](=O)[O-])c1.COc1ccc(CN)cc1>>COc1ccc(CNc2c([N+](=O)[O-])cc([N+](=O)[O-])cc2[N+](=O)[O-])cc1.Cl
O=[N+]([O-])c1cc([N+](=O)[O-])c(Cl)c([N+](=O)[O-])c1.NCc1ccccc1>>O=[N+]([O-])c1cc([N+](=O)[O-])c(NCc2ccccc2)c([N+](=O)[O-])c1.Cl
O=[N+]([O-])c1cc([N+](=O)[O-])c(Cl)c([N+](=O)[O-])c1.Cc1ccc(CN)cc1>>Cc1ccc(CNc2c([N+](=O)[O-])cc([N+](=O)[O-])cc2[N+](=O)[O-])cc1.Cl
O=[N+]([O-])c1cc([N+](=O)[O-])c(Cl)c([N+](=O)[O-])c1.NCc1ccc(Cl)cc1>>O=[N+]([O-])c1cc([N+](=O)[O-])c(NCc2ccc(Cl)cc2)c([N+](=O)[O-])c1.Cl
N#Cc1cc([N+](=O)[O-])c(Cl)c([N+](=O)[O-])c1.COc1ccc(CN)cc1>>COc1ccc(CNc2c([N+](=O)[O-])cc(C#N)cc2[N+](=O)[O-])cc1.Cl
N#Cc1cc([N+](=O)[O-])c(Cl)c([N+](=O)[O-])c1.NCc1ccccc1>>N#Cc1cc([N+](=O)[O-])c(NCc2ccccc2)c([N+](=O)[O-])c1.Cl
O=[N+]([O-])c1cc([N+](=O)[O-])c(Cl)c([N+](=O)[O-])c1.NCc1ccccc1>>O=[N+]([O-])c1cc([N+](=O)[O-])c(NCc2ccccc2)c([N+](=O)[O-])c1.Cl
N#Cc1cc([N+](=O)[O-])c(Cl)c([N+](=O)[O-])c1.COc1ccc(CN)cc1>>COc1ccc(CNc2c([N+](=O)[O-])cc(C#N)cc2[N+](=O)[O-])cc1.Cl
N#Cc1cc([N+](=O)[O-])c(Cl)c([N+](=O)[O-])c1.NCc1ccccc1>>N#Cc1cc([N+](=O)[O-])c(NCc2ccccc2)c([N+](=O)[O-])c1.Cl
O=[N+]([O-])c1cc([N+](=O)[O-])c(Cl)c([N+](=O)[O-])c1.NCc1ccc(Cl)cc1>>O=[N+]([O-])c1cc([N+](=O)[O-])c(NCc2ccc(Cl)cc2)c([N+](=O)[O-])c1.Cl
Clc1ccccc1.C[O-]>>COc1ccccc1.[Cl-]
FC(F)(F)c1ccc(Cl)cc1.C[O-]>>COc1ccc(C(F)(F)F)cc1.[Cl-]
O=[N+]([O-])c1ccc(Cl)cc1.C[O-]>>COc1ccc([N+](=O)[O-])cc1.[Cl-]
O=[N+]([O-])c1cc(C(F)(F)F)cc([N+](=O)[O-])c1Cl.NCc1ccccc1>>O=[N+]([O-])c1cc(C(F)(F)F)cc([N+](=O)[O-])c1NCc1ccccc1.Cl
O=[N+]([O-])c1cc(C(F)(F)F)cc([N+](=O)[O-])c1Cl.NCc1ccc(Cl)cc1>>O=[N+]([O-])c1cc(C(F)(F)F)cc([N+](=O)[O-])c1NCc1ccc(Cl)cc1.Cl
O=[N+]([O-])c1cc([N+](=O)[O-])c(Cl)c([N+](=O)[O-])c1.COc1ccc(CN)cc1>>COc1ccc(CNc2c([N+](=O)[O-])cc([N+](=O)[O-])cc2[N+](=O)[O-])cc1.Cl
N#Cc1cc([N+](=O)[O-])c(Cl)c([N+](=O)[O-])c1.Cc1ccc(CN)cc1>>Cc1ccc(CNc2c([N+](=O)[O-])cc(C#N)cc2[N+](=O)[O-])cc1.Cl
CC(=O)Oc1ccc(Cl)cc1.C[O-]>>COc1ccc(OC(C)=O)cc1.[Cl-]
O=[N+]([O-])c1cc(C(F)(F)F)cc([N+](=O)[O-])c1Cl.Cc1ccc(CN)cc1>>Cc1ccc(CNc2c([N+](=O)[O-])cc(C(F)(F)F)cc2[N+](=O)[O-])cc1.Cl
Fc1nc(F)c(F)c(F)n1.C[O-]>>COc1nc(F)nc(F)c1F.[F-]
O=Cc1ccc(Cl)c([N+](=O)[O-])c1.C[O-]>>COc1ccc(C=O)cc1[N+](=O)[O-].[Cl-]
Fc1cc(F)c2c(F)c(F)cc(F)c2c1F.C[O-]>>COc1cc(F)c2c(F)c(F)cc(F)c2c1F.[F-]
Fc1cc(F)c2c(F)c(F)c(F)c(F)c2c1F.C[O-]>>COc1cc(F)c2c(F)c(F)c(F)c(F)c2c1F.[F-]
Fc1ccc2c(F)c(F)c(F)c(F)c2c1F.C[O-]>>COc1c(F)c(F)c2ccc(F)c(F)c2c1F.[F-]
N#Cc1cc([N+](=O)[O-])c(Cl)c([N+](=O)[O-])c1.NCc1ccc(Cl)cc1>>N#Cc1cc([N+](=O)[O-])c(NCc2ccc(Cl)cc2)c([N+](=O)[O-])c1.Cl
Fc1cc(F)c2c(F)c(F)cc(F)c2c1F.C[O-]>>COc1cc(F)c(F)c2c(F)cc(F)c(F)c12.[F-]
N#Cc1cc([N+](=O)[O-])c(Cl)c([N+](=O)[O-])c1.Cc1ccc(CN)cc1>>Cc1ccc(CNc2c([N+](=O)[O-])cc(C#N)cc2[N+](=O)[O-])cc1.Cl
O=[N+]([O-])c1ccccc1Cl.C[O-]>>COc1ccccc1[N+](=O)[O-].[Cl-]
Fc1cc(F)c2c(F)c(F)cc(F)c2c1F.C[O-]>>COc1c(F)cc(F)c2c(F)c(F)cc(F)c12.[F-]
O=Nc1ccc(Cl)c([N+](=O)[O-])c1.C[O-]>>COc1ccc(N=O)cc1[N+](=O)[O-].[Cl-]
O=[N+]([O-])c1ccc(Cl)c([N+](=O)[O-])c1.C[O-]>>COc1ccc([N+](=O)[O-])cc1[N+](=O)[O-].[Cl-]
Fc1c(F)c(F)c2c(F)c(F)c(F)c(F)c2c1F.C[O-]>>COc1c(F)c(F)c2c(F)c(F)c(F)c(F)c2c1F.[F-]
Fc1cc(F)c2c(F)c(F)c(F)c(F)c2c1F.C[O-]>>COc1c(F)c(F)c2c(F)cc(F)c(F)c2c1F.[F-]
O=[N+]([O-])c1cc([N+](=O)[O-])c(Cl)c([N+](=O)[O-])c1.Cc1ccc(CN)cc1>>Cc1ccc(CNc2c([N+](=O)[O-])cc([N+](=O)[O-])cc2[N+](=O)[O-])cc1.Cl
N#Cc1ccc(Cl)c([N+](=O)[O-])c1.C[O-]>>COc1ccc(C#N)cc1[N+](=O)[O-].[Cl-]
CC(=O)c1ccc(Cl)c([N+](=O)[O-])c1.C[O-]>>COc1ccc(C(C)=O)cc1[N+](=O)[O-].[Cl-]
O=[N+]([O-])c1cc(C(F)(F)F)cc([N+](=O)[O-])c1Cl.NCc1ccc(CO)cc1>>O=[N+]([O-])c1cc(C(F)(F)F)cc([N+](=O)[O-])c1NCc1ccc(CO)cc1.Cl
O=[N+]([O-])c1cc(C(F)(F)F)cc([N+](=O)[O-])c1Cl.NCc1ccccc1>>O=[N+]([O-])c1cc(C(F)(F)F)cc([N+](=O)[O-])c1NCc1ccccc1.Cl
O=[N+]([O-])c1cc(C(F)(F)F)cc([N+](=O)[O-])c1Cl.NCc1ccc(Cl)cc1>>O=[N+]([O-])c1cc(C(F)(F)F)cc([N+](=O)[O-])c1NCc1ccc(Cl)cc1.Cl
O=[N+]([O-])c1cc(C(F)(F)F)cc([N+](=O)[O-])c1Cl.Cc1ccc(CN)cc1>>Cc1ccc(CNc2c([N+](=O)[O-])cc(C(F)(F)F)cc2[N+](=O)[O-])cc1.Cl
Fc1ncc(F)c(F)n1.C[O-]>>COc1nc(F)ncc1F.[F-]
Fc1cc(F)nc(F)n1.C[O-]>>COc1nc(F)cc(F)n1.[F-]
Fc1cnc(F)c(F)c1F.C[O-]>>COc1c(F)cnc(F)c1F.[F-]
Fc1cc(F)nc(F)n1.C[O-]>>COc1cc(F)nc(F)n1.[F-]
Fc1cc(F)c(F)c(F)n1.C[O-]>>COc1cc(F)nc(F)c1F.[F-]
Fc1nc(F)c(F)c(F)c1F.C[O-]>>COc1c(F)c(F)nc(F)c1F.[F-]
Fc1cc(F)c(F)c(F)n1.C[O-]>>COc1cc(F)c(F)c(F)n1.[F-]
O=[N+]([O-])c1ccc(F)c([N+](=O)[O-])c1.C1CNCCN1>>O=[N+]([O-])c1ccc(N2CCNCC2)c([N+](=O)[O-])c1.F
O=[N+]([O-])c1ccc(F)c([N+](=O)[O-])c1.C[O-]>>COc1ccc([N+](=O)[O-])cc1[N+](=O)[O-].[F-]
O=[N+]([O-])c1ccc(F)c([N+](=O)[O-])c1.C1COCCN1>>O=[N+]([O-])c1ccc(N2CCOCC2)c([N+](=O)[O-])c1.F
O=[N+]([O-])c1ccc(F)c([N+](=O)[O-])c1.C1CCNCC1>>O=[N+]([O-])c1ccc(N2CCCCC2)c([N+](=O)[O-])c1.F
O=[N+]([O-])c1ccc(F)cc1.C[S-]>>CSc1ccc([N+](=O)[O-])cc1.[F-]
O=[N+]([O-])c1ccc(I)c([N+](=O)[O-])c1.C[O-]>>COc1ccc([N+](=O)[O-])cc1[N+](=O)[O-].[I-]
O=[N+]([O-])c1ccc(Cl)c([N+](=O)[O-])c1.C[O-]>>COc1ccc([N+](=O)[O-])cc1[N+](=O)[O-].[Cl-]
O=[N+]([O-])c1cnccc1Cl.C[O-]>>COc1ccncc1[N+](=O)[O-].[Cl-]
O=[N+]([O-])c1ccc(I)cc1.C[S-]>>CSc1ccc([N+](=O)[O-])cc1.[I-]
O=[N+]([O-])c1ccc(F)c([N+](=O)[O-])c1.C1COCCN1>>O=[N+]([O-])c1ccc(N2CCOCC2)c([N+](=O)[O-])c1.F
O=[N+]([O-])c1ccc(F)c([N+](=O)[O-])c1.C1CNCCN1>>O=[N+]([O-])c1ccc(N2CCNCC2)c([N+](=O)[O-])c1.F
O=[N+]([O-])c1ccc(I)c([N+](=O)[O-])c1.C[S-]>>CSc1ccc([N+](=O)[O-])cc1[N+](=O)[O-].[I-]
O=[N+]([O-])c1ccc(F)c([N+](=O)[O-])c1.O=CN1CCNCC1>>O=CN1CCN(c2ccc([N+](=O)[O-])cc2[N+](=O)[O-])CC1.F
O=[N+]([O-])c1ccc(F)c([N+](=O)[O-])c1.C[S-]>>CSc1ccc([N+](=O)[O-])cc1[N+](=O)[O-].[F-]
O=[N+]([O-])c1cnccc1Br.C[O-]>>COc1ccncc1[N+](=O)[O-].[Br-]
O=[N+]([O-])c1ccc(Cl)c([N+](=O)[O-])c1.CN>>CNc1ccc([N+](=O)[O-])cc1[N+](=O)[O-].Cl
O=[N+]([O-])c1ccc(F)c([N+](=O)[O-])c1.O=CN1CCNCC1>>O=CN1CCN(c2ccc([N+](=O)[O-])cc2[N+](=O)[O-])CC1.F
O=[N+]([O-])c1ccc(F)c([N+](=O)[O-])c1.C[O-]>>COc1ccc([N+](=O)[O-])cc1[N+](=O)[O-].[F-]
O=[N+]([O-])c1ccc(I)c([N+](=O)[O-])c1.C[O-]>>COc1ccc([N+](=O)[O-])cc1[N+](=O)[O-].[I-]
O=[N+]([O-])c1ccc(Cl)c([N+](=O)[O-])c1.CCN>>CCNc1ccc([N+](=O)[O-])cc1[N+](=O)[O-].Cl
O=[N+]([O-])c1ccc(Cl)c([N+](=O)[O-])c1.N>>Nc1ccc([N+](=O)[O-])cc1[N+](=O)[O-].Cl
O=[N+]([O-])c1ccc(Cl)c([N+](=O)[O-])c1.CNC>>CN(C)c1ccc([N+](=O)[O-])cc1[N+](=O)[O-].Cl
O=[N+]([O-])c1ccc(F)c([N+](=O)[O-])c1.OCCN1CCNCC1>>O=[N+]([O-])c1ccc(N2CCN(CCO)CC2)c([N+](=O)[O-])c1.F
O=[N+]([O-])c1ccc(Br)c([N+](=O)[O-])c1.C[O-]>>COc1ccc([N+](=O)[O-])cc1[N+](=O)[O-].[Br-]
O=[N+]([O-])c1ccc(F)c([N+](=O)[O-])c1.OCCN1CCNCC1>>O=[N+]([O-])c1ccc(N2CCN(CCO)CC2)c([N+](=O)[O-])c1.F
O=[N+]([O-])c1ccc(Cl)c([N+](=O)[O-])c1.C1CCNCC1>>O=[N+]([O-])c1ccc(N2CCCCC2)c([N+](=O)[O-])c1.Cl
O=[N+]([O-])c1ccc(Cl)c([N+](=O)[O-])c1.CCNCC>>CCN(CC)c1ccc([N+](=O)[O-])cc1[N+](=O)[O-].Cl
O=[N+]([O-])c1ccc(Cl)c([N+](=O)[O-])c1.CCCCN>>CCCCNc1ccc([N+](=O)[O-])cc1[N+](=O)[O-].Cl
O=[N+]([O-])c1ccc(Cl)c([N+](=O)[O-])c1.CN(C)C>>C[N+](C)(C)c1ccc([N+](=O)[O-])cc1[N+](=O)[O-].[Cl-]
O=[N+]([O-])c1ccc(Oc2ccccc2)c([N+](=O)[O-])c1.C[O-]>>COc1ccc([N+](=O)[O-])cc1[N+](=O)[O-].[O-]c1ccccc1
O=[N+]([O-])c1ccc(Cl)c([N+](=O)[O-])c1.CCCN>>CCCNc1ccc([N+](=O)[O-])cc1[N+](=O)[O-].Cl
O=[N+]([O-])c1ccc(Br)c([N+](=O)[O-])c1.C[O-]>>COc1ccc([N+](=O)[O-])cc1[N+](=O)[O-].[Br-]
O=[N+]([O-])c1ccc(F)c([N+](=O)[O-])c1.Nc1ccccc1>>O=[N+]([O-])c1ccc(Nc2ccccc2)c([N+](=O)[O-])c1.F
O=[N+]([O-])c1ccc(Cl)c([N+](=O)[O-])c1.Nc1ccccc1>>O=[N+]([O-])c1ccc(Nc2ccccc2)c([N+](=O)[O-])c1.Cl
O=[N+]([O-])c1ccc(Cl)c([N+](=O)[O-])c1.CC1CCCCN1>>CC1CCCCN1c1ccc([N+](=O)[O-])cc1[N+](=O)[O-].Cl
O=[N+]([O-])c1cccc(Oc2ccc([N+](=O)[O-])cc2[N+](=O)[O-])c1.C[O-]>>COc1ccc([N+](=O)[O-])cc1[N+](=O)[O-].O=[N+]([O-])c1cccc([O-])c1
O=[N+]([O-])c1ccc(Oc2cccc(Cl)c2)c([N+](=O)[O-])c1.C[O-]>>COc1ccc([N+](=O)[O-])cc1[N+](=O)[O-].[O-]c1cccc(Cl)c1
O=[N+]([O-])c1ccc(Oc2cccc(Br)c2)c([N+](=O)[O-])c1.C[O-]>>COc1ccc([N+](=O)[O-])cc1[N+](=O)[O-].[O-]c1cccc(Br)c1
O=[N+]([O-])c1ccc(Cl)c([N+](=O)[O-])c1.CC(C)CNCC(C)C>>CC(C)CN(CC(C)C)c1ccc([N+](=O)[O-])cc1[N+](=O)[O-].Cl
Fc1cc(Cl)c(F)c(F)n1.N>>Nc1cc(Cl)c(F)c(F)n1.F
Fc1nc(F)c(F)nc1F.N>>Nc1nc(F)c(F)nc1F.F
Fc1nc(F)c(F)c(Cl)c1F.N>>Nc1nc(F)c(F)c(Cl)c1F.F
Fc1nnc(F)c(F)c1F.N>>Nc1c(F)nnc(F)c1F.F
Fc1nc(F)c(F)c(F)c1F.N>>Nc1c(F)c(F)nc(F)c1F.F
Fc1nc(F)c(Cl)c(F)c1F.N>>Nc1c(F)c(F)nc(F)c1Cl.F
Fc1nc(F)c(F)c(F)n1.N>>Nc1nc(F)nc(F)c1F.F
Fc1nc(F)c(C(F)(F)F)c(F)c1F.N>>Nc1nc(F)c(C(F)(F)F)c(F)c1F.F
Fc1nc(F)c(C(F)(F)F)c(F)c1F.N>>Nc1c(F)c(F)nc(F)c1C(F)(F)F.F
Fc1cc(F)c(F)c(F)n1.N>>Nc1cc(F)nc(F)c1F.F
Fc1cc(F)c(F)c(F)n1.N>>Nc1cc(F)c(F)c(F)n1.F
Fc1cc(F)nc(F)c1.N>>Nc1cc(F)nc(F)c1.F
Fc1nc(F)c(C(F)(F)F)c(F)c1C(F)(F)F.N>>Nc1c(C(F)(F)F)c(F)nc(F)c1C(F)(F)F.F
Fc1cc(F)nc(F)c1.N>>Nc1cc(F)cc(F)n1.F
Fc1nc(F)c(Cl)c(F)c1Cl.N>>Nc1c(Cl)c(F)nc(F)c1Cl.F
Fc1cnc(F)c(F)c1F.N>>Nc1c(F)cnc(F)c1F.F
Fc1nc(Cl)c(F)c(F)c1F.N>>Nc1c(F)c(F)nc(Cl)c1F.F
Fc1nc(F)c(C(F)(F)F)c(F)c1C(F)(F)F.N>>Nc1nc(F)c(C(F)(F)F)c(F)c1C(F)(F)F.F
Fc1nc(F)c(Cl)c(Cl)c1F.N>>Nc1nc(F)c(Cl)c(Cl)c1F.F
Fc1nc(F)c(Cl)c(Cl)c1F.N>>Nc1nc(F)c(F)c(Cl)c1Cl.F
Fc1c(Cl)nc(Cl)c(F)c1F.N>>Nc1c(F)c(Cl)nc(Cl)c1F.F
Fc1nc(F)c(Cl)c(Cl)c1Cl.N>>Nc1nc(F)c(Cl)c(Cl)c1Cl.F
O=[N+]([O-])c1cnc(Cl)c([N+](=O)[O-])c1.Nc1ccccc1>>O=[N+]([O-])c1cnc(Nc2ccccc2)c([N+](=O)[O-])c1.Cl
O=[N+]([O-])c1ccc(Cl)c([N+](=O)[O-])c1.C1COCCN1>>O=[N+]([O-])c1ccc(N2CCOCC2)c([N+](=O)[O-])c1.Cl
O=[N+]([O-])c1cnc(Cl)c([N+](=O)[O-])c1.Nc1ccc(Cl)cc1>>O=[N+]([O-])c1cnc(Nc2ccc(Cl)cc2)c([N+](=O)[O-])c1.Cl
O=[N+]([O-])c1ccc(Cl)c([N+](=O)[O-])c1.C1CNCCN1>>O=[N+]([O-])c1ccc(N2CCNCC2)c([N+](=O)[O-])c1.Cl
O=[N+]([O-])c1ccc(F)cc1.[N-]=[N+]=[N-]>>[N-]=[N+]=Nc1ccc([N+](=O)[O-])cc1.[F-]
O=[N+]([O-])c1cnc(Cl)c([N+](=O)[O-])c1.Nc1cccc(Br)c1>>O=[N+]([O-])c1cnc(Nc2cccc(Br)c2)c([N+](=O)[O-])c1.Cl
O=[N+]([O-])c1ccc(F)cc1.[N-]=[N+]=[N-]>>[N-]=[N+]=Nc1ccc([N+](=O)[O-])cc1.[F-]
O=[N+]([O-])c1ccc(F)cc1.[N-]=[N+]=[N-]>>[N-]=[N+]=Nc1ccc([N+](=O)[O-])cc1.[F-]
O=[N+]([O-])c1cnc(Cl)c([N+](=O)[O-])c1.Nc1ccc(Br)cc1>>O=[N+]([O-])c1cnc(Nc2ccc(Br)cc2)c([N+](=O)[O-])c1.Cl
O=[N+]([O-])c1ccc(F)c([N+](=O)[O-])c1.Nc1ccc(Cl)cc1>>O=[N+]([O-])c1ccc(Nc2ccc(Cl)cc2)c([N+](=O)[O-])c1.F
Fc1nc(F)c(F)c(F)c1F.CCNCC>>CCN(CC)c1c(F)c(F)nc(F)c1F.F
O=[N+]([O-])c1cnc(Cl)c([N+](=O)[O-])c1.Nc1cccc(Cl)c1>>O=[N+]([O-])c1cnc(Nc2cccc(Cl)c2)c([N+](=O)[O-])c1.Cl
O=[N+]([O-])c1ccc(F)c([N+](=O)[O-])c1.Nc1cccc(Cl)c1>>O=[N+]([O-])c1ccc(Nc2cccc(Cl)c2)c([N+](=O)[O-])c1.F
O=[N+]([O-])c1ccc(Br)c([N+](=O)[O-])c1.Nc1ccccc1>>O=[N+]([O-])c1ccc(Nc2ccccc2)c([N+](=O)[O-])c1.Br
Fc1nc(F)c(F)c(F)c1F.CCNCC>>CCN(CC)c1c(F)c(F)nc(F)c1F.F
O=[N+]([O-])c1ccc(F)cc1.[N-]=[N+]=[N-]>>[N-]=[N+]=Nc1ccc([N+](=O)[O-])cc1.[F-]
O=[N+]([O-])c1ccc(F)cc1.[N-]=[N+]=[N-]>>[N-]=[N+]=Nc1ccc([N+](=O)[O-])cc1.[F-]
O=[N+]([O-])c1ccc(Cl)c([N+](=O)[O-])c1.Nc1cccc(Cl)c1>>O=[N+]([O-])c1ccc(Nc2cccc(Cl)c2)c([N+](=O)[O-])c1.Cl
O=[N+]([O-])c1ccc(F)cc1.[N-]=[N+]=[N-]>>[N-]=[N+]=Nc1ccc([N+](=O)[O-])cc1.[F-]
O=[N+]([O-])c1ccc(F)cc1.[N-]=[N+]=[N-]>>[N-]=[N+]=Nc1ccc([N+](=O)[O-])cc1.[F-]
O=[N+]([O-])c1cnc(Cl)c([N+](=O)[O-])c1.COc1ccc(N)cc1>>COc1ccc(Nc2ncc([N+](=O)[O-])cc2[N+](=O)[O-])cc1.Cl
Fc1nc(F)c(F)c(Cl)c1F.CCNCC>>CCN(CC)c1nc(F)c(F)c(Cl)c1F.F
O=[N+]([O-])c1ccc(F)cc1.[N-]=[N+]=[N-]>>[N-]=[N+]=Nc1ccc([N+](=O)[O-])cc1.[F-]
Fc1nc(F)c(Cl)c(F)c1Cl.CCNCC>>CCN(CC)c1nc(F)c(Cl)c(F)c1Cl.F
Fc1nc(F)c(Cl)c(F)c1F.CCNCC>>CCN(CC)c1nc(F)c(Cl)c(F)c1F.F
O=[N+]([O-])c1cnc(Cl)c([N+](=O)[O-])c1.Cc1cccc(N)c1>>Cc1cccc(Nc2ncc([N+](=O)[O-])cc2[N+](=O)[O-])c1.Cl
O=[N+]([O-])c1ccc(F)c([N+](=O)[O-])c1.Nc1cccc(Br)c1>>O=[N+]([O-])c1ccc(Nc2cccc(Br)c2)c([N+](=O)[O-])c1.F
O=[N+]([O-])c1ccc(Cl)c([N+](=O)[O-])c1.Nc1ccc(Cl)cc1>>O=[N+]([O-])c1ccc(Nc2ccc(Cl)cc2)c([N+](=O)[O-])c1.Cl
Fc1c(Cl)nc(Cl)c(F)c1F.CCNCC>>CCN(CC)c1c(F)c(Cl)nc(Cl)c1F.F
O=[N+]([O-])c1ccc(Cl)c([N+](=O)[O-])c1.Nc1ccc(Br)cc1>>O=[N+]([O-])c1ccc(Nc2ccc(Br)cc2)c([N+](=O)[O-])c1.Cl
O=[N+]([O-])c1cnc(Cl)c([N+](=O)[O-])c1.COc1cccc(N)c1>>COc1cccc(Nc2ncc([N+](=O)[O-])cc2[N+](=O)[O-])c1.Cl
Fc1nc(F)c(Cl)c(F)c1F.CCNCC>>CCN(CC)c1c(F)c(F)nc(F)c1Cl.F
O=[N+]([O-])c1cnc(Cl)c([N+](=O)[O-])c1.CC(=O)c1ccc(N)cc1>>CC(=O)c1ccc(Nc2ncc([N+](=O)[O-])cc2[N+](=O)[O-])cc1.Cl
Fc1nc(F)c(Cl)c(Cl)c1F.CCNCC>>CCN(CC)c1nc(F)c(Cl)c(Cl)c1F.F
O=[N+]([O-])c1ccc(Cl)cc1.C1CCNCC1>>O=[N+]([O-])c1ccc(N2CCCCC2)cc1.Cl
O=[N+]([O-])c1ccc(I)cc1.C1CCNCC1>>O=[N+]([O-])c1ccc(N2CCCCC2)cc1.I
O=[N+]([O-])c1cnc(Cl)c([N+](=O)[O-])c1.Cc1ccc(N)cc1>>Cc1ccc(Nc2ncc([N+](=O)[O-])cc2[N+](=O)[O-])cc1.Cl
O=[N+]([O-])c1ccc(Cl)c([N+](=O)[O-])c1.FC(F)(F)C1CCNCC1>>O=[N+]([O-])c1ccc(N2CCC(C(F)(F)F)CC2)c([N+](=O)[O-])c1.Cl
O=[N+]([O-])c1ccc(Cl)c([N+](=O)[O-])c1.FC(F)(F)C1CCCNC1>>O=[N+]([O-])c1ccc(N2CCCC(C(F)(F)F)C2)c([N+](=O)[O-])c1.Cl
O=[N+]([O-])c1ccc(F)cc1.C1CCNCC1>>O=[N+]([O-])c1ccc(N2CCCCC2)cc1.F
O=[N+]([O-])c1ccc(Cl)c([N+](=O)[O-])c1.Nc1cccc(Br)c1>>O=[N+]([O-])c1ccc(Nc2cccc(Br)c2)c([N+](=O)[O-])c1.Cl
O=[N+]([O-])c1ccc(Br)cc1.C1CCNCC1>>O=[N+]([O-])c1ccc(N2CCCCC2)cc1.Br
O=[N+]([O-])c1ccc(I)cc1.C1CCNCC1>>O=[N+]([O-])c1ccc(N2CCCCC2)cc1.I
O=[N+]([O-])c1ccc(Br)cc1.C1CCNCC1>>O=[N+]([O-])c1ccc(N2CCCCC2)cc1.Br
O=[N+]([O-])c1ccc(I)cc1.C1CCNCC1>>O=[N+]([O-])c1ccc(N2CCCCC2)cc1.I
O=[N+]([O-])c1ccc(Br)cc1.C1CCNCC1>>O=[N+]([O-])c1ccc(N2CCCCC2)cc1.Br
O=[N+]([O-])c1ccc(Cl)cc1.C1CCNCC1>>O=[N+]([O-])c1ccc(N2CCCCC2)cc1.Cl
O=[N+]([O-])c1ccc(Cl)cc1.C1CCNCC1>>O=[N+]([O-])c1ccc(N2CCCCC2)cc1.Cl
O=[N+]([O-])c1ccc(F)cc1.C1CCNCC1>>O=[N+]([O-])c1ccc(N2CCCCC2)cc1.F
O=[N+]([O-])c1ccc(F)cc1.C1CCNCC1>>O=[N+]([O-])c1ccc(N2CCCCC2)cc1.F
Fc1nc(F)c(Cl)c(Cl)c1Cl.CCNCC>>CCN(CC)c1nc(F)c(Cl)c(Cl)c1Cl.F
O=[N+]([O-])c1ccc([N+](=O)[O-])cc1.C1CCNCC1>>O=[N+]([O-])c1ccc(N2CCCCC2)cc1.O=[N]O
O=[N+]([O-])c1ccc(F)cc1.C1CCNCC1>>O=[N+]([O-])c1ccc(N2CCCCC2)cc1.F
O=[N+]([O-])c1ccc([N+](=O)[O-])cc1.C1CCNCC1>>O=[N+]([O-])c1ccc(N2CCCCC2)cc1.O=[N]O
O=[N+]([O-])c1ccc(Cl)cc1.C1CCNCC1>>O=[N+]([O-])c1ccc(N2CCCCC2)cc1.Cl
O=[N+]([O-])c1ccc(I)cc1.C1CCNCC1>>O=[N+]([O-])c1ccc(N2CCCCC2)cc1.I
O=[N+]([O-])c1ccc(Br)cc1.C1CCNCC1>>O=[N+]([O-])c1ccc(N2CCCCC2)cc1.Br
O=[N+]([O-])c1ccc([N+](=O)[O-])cc1.C1CCNCC1>>O=[N+]([O-])c1ccc(N2CCCCC2)cc1.O=[N]O
O=[N+]([O-])c1ccc([N+](=O)[O-])cc1.C1CCNCC1>>O=[N+]([O-])c1ccc(N2CCCCC2)cc1.O=[N]O
O=[N+]([O-])c1ccc(Oc2ccc([N+](=O)[O-])cc2)cc1.C1CCNCC1>>O=[N+]([O-])c1ccc(N2CCCCC2)cc1.O=[N+]([O-])c1ccc(O)cc1
O=[N+]([O-])c1ccc(Oc2ccc([N+](=O)[O-])cc2)cc1.C1CCNCC1>>O=[N+]([O-])c1ccc(N2CCCCC2)cc1.O=[N+]([O-])c1ccc(O)cc1
O=[N+]([O-])c1ccc(Oc2ccc([N+](=O)[O-])cc2)cc1.C1CCNCC1>>O=[N+]([O-])c1ccc(N2CCCCC2)cc1.O=[N+]([O-])c1ccc(O)cc1
O=[N+]([O-])c1ccc(Cl)cc1.C[O-]>>COc1ccc([N+](=O)[O-])cc1.[Cl-]
FC(F)(F)c1ccc(Cl)cc1.C[O-]>>COc1ccc(C(F)(F)F)cc1.[Cl-]
CC(=O)Oc1ccc(Cl)cc1.C[O-]>>COc1ccc(OC(C)=O)cc1.[Cl-]
O=[N+]([O-])c1ccc(I)cc1.C1CCNCC1>>O=[N+]([O-])c1ccc(N2CCCCC2)cc1.I
O=[N+]([O-])c1ccc(Cl)cc1.C1CCNCC1>>O=[N+]([O-])c1ccc(N2CCCCC2)cc1.Cl
O=[N+]([O-])c1ccc(Cl)cc1.C1CCNCC1>>O=[N+]([O-])c1ccc(N2CCCCC2)cc1.Cl
O=[N+]([O-])c1ccc(I)cc1.C1CCNCC1>>O=[N+]([O-])c1ccc(N2CCCCC2)cc1.I
O=[N+]([O-])c1ccc(I)cc1.C1CCNCC1>>O=[N+]([O-])c1ccc(N2CCCCC2)cc1.I
O=[N+]([O-])c1ccc(Br)cc1.C1CCNCC1>>O=[N+]([O-])c1ccc(N2CCCCC2)cc1.Br
O=[N+]([O-])c1ccc(Cl)cc1.C1CCNCC1>>O=[N+]([O-])c1ccc(N2CCCCC2)cc1.Cl
O=[N+]([O-])c1ccc(Cl)cc1.C1CCNCC1>>O=[N+]([O-])c1ccc(N2CCCCC2)cc1.Cl
O=[N+]([O-])c1ccc(Br)cc1.C1CCNCC1>>O=[N+]([O-])c1ccc(N2CCCCC2)cc1.Br
O=[N+]([O-])c1ccc(I)cc1.C1CCNCC1>>O=[N+]([O-])c1ccc(N2CCCCC2)cc1.I
O=[N+]([O-])c1ccc(Br)cc1.C1CCNCC1>>O=[N+]([O-])c1ccc(N2CCCCC2)cc1.Br
O=[N+]([O-])c1ccc(Br)cc1.C1CCNCC1>>O=[N+]([O-])c1ccc(N2CCCCC2)cc1.Br
O=[N+]([O-])c1ccc(F)cc1.C1CCNCC1>>O=[N+]([O-])c1ccc(N2CCCCC2)cc1.F
O=[N+]([O-])c1ccc(F)cc1.C1CCNCC1>>O=[N+]([O-])c1ccc(N2CCCCC2)cc1.F
O=[N+]([O-])c1ccc(F)cc1.C1CCNCC1>>O=[N+]([O-])c1ccc(N2CCCCC2)cc1.F
O=[N+]([O-])c1ccc(F)cc1.C1CCNCC1>>O=[N+]([O-])c1ccc(N2CCCCC2)cc1.F
O=[N+]([O-])c1ccc([N+](=O)[O-])cc1.C1CCNCC1>>O=[N+]([O-])c1ccc(N2CCCCC2)cc1.O=[N]O
O=[N+]([O-])c1ccc([N+](=O)[O-])cc1.C1CCNCC1>>O=[N+]([O-])c1ccc(N2CCCCC2)cc1.O=[N]O
O=[N+]([O-])c1ccc(Oc2ccc([N+](=O)[O-])cc2)cc1.C1CCNCC1>>O=[N+]([O-])c1ccc(N2CCCCC2)cc1.O=[N+]([O-])c1ccc(O)cc1
O=[N+]([O-])c1ccc(Oc2ccc([N+](=O)[O-])cc2)cc1.C1CCNCC1>>O=[N+]([O-])c1ccc(N2CCCCC2)cc1.O=[N+]([O-])c1ccc(O)cc1
COc1nc(OC)nc(Oc2ccc([N+](=O)[O-])cc2)n1.[O-]c1ccccc1>>COc1nc(OC)nc(Oc2ccccc2)n1.O=[N+]([O-])c1ccc([O-])cc1
COc1nc(OC)nc(Oc2ccc([N+](=O)[O-])cc2)n1.[O-]c1ccc(Cl)cc1>>COc1nc(OC)nc(Oc2ccc(Cl)cc2)n1.O=[N+]([O-])c1ccc([O-])cc1
COc1nc(OC)nc(Oc2ccc([N+](=O)[O-])cc2)n1.[O-]c1c(F)cccc1F>>COc1nc(OC)nc(Oc2c(F)cccc2F)n1.O=[N+]([O-])c1ccc([O-])cc1
COc1nc(OC)nc(Oc2ccc([N+](=O)[O-])cc2)n1.[O-]c1ccccc1Cl>>COc1nc(OC)nc(Oc2ccccc2Cl)n1.O=[N+]([O-])c1ccc([O-])cc1
COc1nc(OC)nc(Oc2ccc([N+](=O)[O-])cc2)n1.O=Cc1ccc([O-])cc1>>COc1nc(OC)nc(Oc2ccc(C=O)cc2)n1.O=[N+]([O-])c1ccc([O-])cc1
COc1nc(OC)nc(Oc2ccc([N+](=O)[O-])cc2)n1.N#Cc1ccc([O-])cc1>>COc1nc(OC)nc(Oc2ccc(C#N)cc2)n1.O=[N+]([O-])c1ccc([O-])cc1
COc1nc(OC)nc(Oc2ccc([N+](=O)[O-])cc2)n1.[O-]c1cccc(Cl)c1>>COc1nc(OC)nc(Oc2cccc(Cl)c2)n1.O=[N+]([O-])c1ccc([O-])cc1
COc1nc(OC)nc(Oc2ccc([N+](=O)[O-])cc2)n1.[O-]c1c(Cl)cccc1Cl>>COc1nc(OC)nc(Oc2c(Cl)cccc2Cl)n1.O=[N+]([O-])c1ccc([O-])cc1
COc1nc(OC)nc(Oc2ccc(C=O)cc2)n1.[O-]c1ccccc1>>COc1nc(OC)nc(Oc2ccccc2)n1.O=Cc1ccc([O-])cc1
COc1nc(OC)nc(Oc2ccc([N+](=O)[O-])cc2)n1.Cc1cccc(C)c1[O-]>>COc1nc(OC)nc(Oc2c(C)cccc2C)n1.O=[N+]([O-])c1ccc([O-])cc1
COc1nc(OC)nc(Oc2ccc(Cl)c([N+](=O)[O-])c2)n1.[O-]c1ccccc1>>COc1nc(OC)nc(Oc2ccccc2)n1.O=[N+]([O-])c1cc([O-])ccc1Cl
COc1nc(OC)nc(Oc2ccc([N+](=O)[O-])cc2)n1.[O-]c1cccc(Cl)c1Cl>>COc1nc(OC)nc(Oc2cccc(Cl)c2Cl)n1.O=[N+]([O-])c1ccc([O-])cc1
COc1nc(OC)nc(Oc2ccc([N+](=O)[O-])cc2)n1.[O-]c1cc(Cl)cc(Cl)c1Cl>>COc1nc(OC)nc(Oc2cc(Cl)cc(Cl)c2Cl)n1.O=[N+]([O-])c1ccc([O-])cc1
COc1nc(OC)nc(Oc2ccc([N+](=O)[O-])cc2)n1.CC(=O)c1ccc([O-])cc1>>COc1nc(OC)nc(Oc2ccc(C(C)=O)cc2)n1.O=[N+]([O-])c1ccc([O-])cc1
Clc1nc(Cl)nc(Nc2ccccc2)n1.[OH-]>>Oc1nc(Cl)nc(Nc2ccccc2)n1.[Cl-]
COc1nc(OC)nc(Oc2ccc([N+](=O)[O-])cc2)n1.[O-]c1cc(Cl)c(Cl)cc1Cl>>COc1nc(OC)nc(Oc2cc(Cl)c(Cl)cc2Cl)n1.O=[N+]([O-])c1ccc([O-])cc1
COc1nc(OC)nc(Oc2ccc([N+](=O)[O-])cc2)n1.Cc1ccc([O-])cc1>>COc1nc(OC)nc(Oc2ccc(C)cc2)n1.O=[N+]([O-])c1ccc([O-])cc1
Clc1ccc(Nc2nc(Cl)nc(Cl)n2)cc1.[OH-]>>Oc1nc(Cl)nc(Nc2ccc(Cl)cc2)n1.[Cl-]
COc1nc(OC)nc(Oc2cccc(C=O)c2)n1.[O-]c1ccccc1>>COc1nc(OC)nc(Oc2ccccc2)n1.O=Cc1cccc([O-])c1
COc1ccc(Nc2nc(Cl)nc(Cl)n2)cc1.[OH-]>>COc1ccc(Nc2nc(O)nc(Cl)n2)cc1.[Cl-]
O=[N+]([O-])c1cccc(Nc2nc(Cl)nc(Cl)n2)c1.[OH-]>>O=[N+]([O-])c1cccc(Nc2nc(O)nc(Cl)n2)c1.[Cl-]
COc1nc(OC)nc(Oc2cccc([N+](=O)[O-])c2)n1.[O-]c1ccccc1>>COc1nc(OC)nc(Oc2ccccc2)n1.O=[N+]([O-])c1cccc([O-])c1
COc1nc(OC)nc(Oc2ccc([N+](=O)[O-])cc2Cl)n1.[O-]c1ccccc1>>COc1nc(OC)nc(Oc2ccccc2)n1.O=[N+]([O-])c1ccc([O-])c(Cl)c1
COc1nc(OC)nc(Oc2cccc([N+](=O)[O-])c2)n1.[O-]c1cccc(Cl)c1>>COc1nc(OC)nc(Oc2cccc(Cl)c2)n1.O=[N+]([O-])c1cccc([O-])c1
CN(c1ccccc1)c1nc(Cl)nc(Cl)n1.[OH-]>>CN(c1ccccc1)c1nc(O)nc(Cl)n1.[Cl-]
CN(c1ccccc1)c1nc(Cl)nc(Cl)n1.[O-]CC(F)(F)F>>CN(c1ccccc1)c1nc(Cl)nc(OCC(F)(F)F)n1.[Cl-]
CN(C)c1ccc(Nc2nc(Cl)nc(Cl)n2)cc1.[OH-]>>CN(C)c1ccc(Nc2nc(O)nc(Cl)n2)cc1.[Cl-]
COc1nc(OC)nc(Oc2ccc([N+](=O)[O-])c(Cl)c2)n1.[O-]c1ccccc1>>COc1nc(OC)nc(Oc2ccccc2)n1.O=[N+]([O-])c1ccc([O-])cc1Cl
COc1nc(OC)nc(Oc2cccc(C=O)c2)n1.[O-]c1cccc(Cl)c1>>COc1nc(OC)nc(Oc2cccc(Cl)c2)n1.O=Cc1cccc([O-])c1
COc1nc(OC)nc(Oc2ccc([N+](=O)[O-])c([N+](=O)[O-])c2)n1.[O-]c1cccc(Cl)c1>>COc1nc(OC)nc(Oc2cccc(Cl)c2)n1.O=[N+]([O-])c1ccc([O-])cc1[N+](=O)[O-]
CN(c1ccccc1)c1nc(Cl)nc(Cl)n1.[O-]CCCl>>CN(c1ccccc1)c1nc(Cl)nc(OCCCl)n1.[Cl-]
COc1nc(OC)nc(Oc2ccc([N+](=O)[O-])c(Cl)c2)n1.[O-]c1ccccc1Cl>>COc1nc(OC)nc(Oc2ccccc2Cl)n1.O=[N+]([O-])c1ccc([O-])cc1Cl
O=[N+]([O-])c1ccc(Cl)nc1.CCCCN>>CCCCNc1ccc([N+](=O)[O-])cn1.Cl
CN(c1ccccc1)c1nc(Cl)nc(Cl)n1.[O-]CC(Cl)(Cl)Cl>>CN(c1ccccc1)c1nc(Cl)nc(OCC(Cl)(Cl)Cl)n1.[Cl-]
COc1nc(OC)nc(Oc2cccc(C=O)c2)n1.[O-]c1ccccc1Cl>>COc1nc(OC)nc(Oc2ccccc2Cl)n1.O=Cc1cccc([O-])c1
COc1nc(OC)nc(Oc2cc([N+](=O)[O-])cc([N+](=O)[O-])c2)n1.[O-]c1ccccc1>>COc1nc(OC)nc(Oc2ccccc2)n1.O=[N+]([O-])c1cc([O-])cc([N+](=O)[O-])c1
O=[N+]([O-])c1cccnc1Cl.CCCCN>>CCCCNc1ncccc1[N+](=O)[O-].Cl
O=[N+]([O-])c1cccnc1Cl.C1CCNCC1>>O=[N+]([O-])c1cccnc1N1CCCCC1.Cl
O=[N+]([O-])c1ccc(Cl)nc1.C1CCNCC1>>O=[N+]([O-])c1ccc(N2CCCCC2)nc1.Cl
COc1nc(OC)nc(Oc2cccc([N+](=O)[O-])c2)n1.[O-]c1ccccc1Cl>>COc1nc(OC)nc(Oc2ccccc2Cl)n1.O=[N+]([O-])c1cccc([O-])c1
O=[N+]([O-])c1ccc(Cl)nc1.C1CCNC1>>O=[N+]([O-])c1ccc(N2CCCC2)nc1.Cl
O=[N+]([O-])c1cccnc1Cl.C1CCNC1>>O=[N+]([O-])c1cccnc1N1CCCC1.Cl
COc1nc(OC)nc(Oc2ccc(Cl)c([N+](=O)[O-])c2)n1.[O-]c1ccccc1Cl>>COc1nc(OC)nc(Oc2ccccc2Cl)n1.O=[N+]([O-])c1cc([O-])ccc1Cl
COc1nc(OC)nc(Oc2ccc(C=O)cc2)n1.N#Cc1ccc([O-])cc1>>COc1nc(OC)nc(Oc2ccc(C#N)cc2)n1.O=Cc1ccc([O-])cc1
COc1nc(OC)nc(Oc2ccc(Cl)c([N+](=O)[O-])c2)n1.[O-]c1cccc(Cl)c1>>COc1nc(OC)nc(Oc2cccc(Cl)c2)n1.O=[N+]([O-])c1cc([O-])ccc1Cl
COc1nc(OC)nc(Oc2ccc([N+](=O)[O-])c([N+](=O)[O-])c2)n1.[O-]c1ccccc1Cl>>COc1nc(OC)nc(Oc2ccccc2Cl)n1.O=[N+]([O-])c1ccc([O-])cc1[N+](=O)[O-]
COc1nc(OC)nc(Oc2cccc(C=O)c2)n1.N#Cc1ccc([O-])cc1>>COc1nc(OC)nc(Oc2ccc(C#N)cc2)n1.O=Cc1cccc([O-])c1
O=[N+]([O-])c1cccnc1Cl.[O-]c1ccccc1>>O=[N+]([O-])c1cccnc1Oc1ccccc1.[Cl-]
COc1nc(OC)nc(Oc2ccc([N+](=O)[O-])c(Cl)c2)n1.[O-]c1cccc(Cl)c1>>COc1nc(OC)nc(Oc2cccc(Cl)c2)n1.O=[N+]([O-])c1ccc([O-])cc1Cl
COc1nc(OC)nc(Oc2cccc([N+](=O)[O-])c2)n1.N#Cc1ccc([O-])cc1>>COc1nc(OC)nc(Oc2ccc(C#N)cc2)n1.O=[N+]([O-])c1cccc([O-])c1
O=[N+]([O-])c1ccc(Cl)nc1.[O-]c1ccccc1>>O=[N+]([O-])c1ccc(Oc2ccccc2)nc1.[Cl-]
O=[N+]([O-])c1cccnc1Cl.[O-]c1ccc(Cl)cc1>>O=[N+]([O-])c1cccnc1Oc1ccc(Cl)cc1.[Cl-]
O=[N+]([O-])c1cccnc1Cl.[O-]c1ccc(Br)cc1>>O=[N+]([O-])c1cccnc1Oc1ccc(Br)cc1.[Cl-]
O=[N+]([O-])c1cccnc1Cl.Cc1ccc([O-])cc1>>Cc1ccc(Oc2ncccc2[N+](=O)[O-])cc1.[Cl-]
O=[N+]([O-])c1cccnc1Cl.COc1ccc([O-])cc1>>COc1ccc(Oc2ncccc2[N+](=O)[O-])cc1.[Cl-]
O=[N+]([O-])c1cccnc1Cl.O=[N+]([O-])c1ccc([O-])cc1>>O=[N+]([O-])c1ccc(Oc2ncccc2[N+](=O)[O-])cc1.[Cl-]
O=[N+]([O-])c1cccnc1Cl.Cc1cccc([O-])c1>>Cc1cccc(Oc2ncccc2[N+](=O)[O-])c1.[Cl-]
O=[N+]([O-])c1ccc(Cl)nc1.COc1ccc([O-])cc1>>COc1ccc(Oc2ccc([N+](=O)[O-])cn2)cc1.[Cl-]
COc1nc(OC)nc(Oc2ccc(Cl)c([N+](=O)[O-])c2)n1.N#Cc1ccc([O-])cc1>>COc1nc(OC)nc(Oc2ccc(C#N)cc2)n1.O=[N+]([O-])c1cc([O-])ccc1Cl
O=[N+]([O-])c1ccc(Cl)nc1.[O-]c1ccc(Cl)cc1>>O=[N+]([O-])c1ccc(Oc2ccc(Cl)cc2)nc1.[Cl-]
O=[N+]([O-])c1ccc(Cl)nc1.[O-]c1ccc(Br)cc1>>O=[N+]([O-])c1ccc(Oc2ccc(Br)cc2)nc1.[Cl-]
O=[N+]([O-])c1ccc(Cl)nc1.Cc1ccc([O-])cc1>>Cc1ccc(Oc2ccc([N+](=O)[O-])cn2)cc1.[Cl-]
O=[N+]([O-])c1ccc(Oc2ccccc2)nc1.C1CCNC1>>O=[N+]([O-])c1ccc(N2CCCC2)nc1.Oc1ccccc1
O=[N+]([O-])c1ccc(Oc2ccccc2)nc1.CCCCN>>CCCCNc1ccc([N+](=O)[O-])cn1.Oc1ccccc1
O=[N+]([O-])c1ccc(Cl)nc1.Cc1cccc([O-])c1>>Cc1cccc(Oc2ccc([N+](=O)[O-])cn2)c1.[Cl-]
O=[N+]([O-])c1ccc(Cl)nc1.O=[N+]([O-])c1ccc([O-])cc1>>O=[N+]([O-])c1ccc(Oc2ccc([N+](=O)[O-])cn2)cc1.[Cl-]
CN(c1ccccc1)c1nc(Cl)nc(Cl)n1.[O-][C@H]1CO[C@@H]2[C@H](O)CO[C@H]12>>CN(c1ccccc1)c1nc(Cl)nc(O[C@H]2CO[C@@H]3[C@H](O)CO[C@H]23)n1.[Cl-]
O=[N+]([O-])c1cccnc1Cl.[O-]c1cccc(C(F)(F)F)c1>>O=[N+]([O-])c1cccnc1Oc1cccc(C(F)(F)F)c1.[Cl-]
COc1cc([N+](=O)[O-])ccn1.C1CCNCC1>>O=[N+]([O-])c1ccnc(N2CCCCC2)c1.CO
O=[N+]([O-])c1ccc(Cl)nc1.[O-]c1cccc(C(F)(F)F)c1>>O=[N+]([O-])c1ccc(Oc2cccc(C(F)(F)F)c2)nc1.[Cl-]
COc1ccc([N+](=O)[O-])cn1.C1CCNCC1>>O=[N+]([O-])c1ccc(N2CCCCC2)nc1.CO
COc1ccc([N+](=O)[O-])cn1.C1COCCN1>>O=[N+]([O-])c1ccc(N2CCOCC2)nc1.CO
COc1nc(OC)nc(Oc2ccc([N+](=O)[O-])c(Cl)c2)n1.N#Cc1ccc([O-])cc1>>COc1nc(OC)nc(Oc2ccc(C#N)cc2)n1.O=[N+]([O-])c1ccc([O-])cc1Cl
COc1cc([N+](=O)[O-])ccn1.C1CCNC1>>O=[N+]([O-])c1ccnc(N2CCCC2)c1.CO
COc1ccc([N+](=O)[O-])cn1.C1CCNC1>>O=[N+]([O-])c1ccc(N2CCCC2)nc1.CO
COc1sc([N+](=O)[O-])cc1C#N.C1CCNC1>>N#Cc1cc([N+](=O)[O-])sc1N1CCCC1.CO
COc1sc([N+](=O)[O-])cc1C#N.C1CCNCC1>>N#Cc1cc([N+](=O)[O-])sc1N1CCCCC1.CO
COc1sc([N+](=O)[O-])cc1C(C)=O.C1CCNC1>>CC(=O)c1cc([N+](=O)[O-])sc1N1CCCC1.CO
COc1sc([N+](=O)[O-])cc1C#N.C1COCCN1>>N#Cc1cc([N+](=O)[O-])sc1N1CCOCC1.CO
COc1nc(OC)nc(Oc2cc([N+](=O)[O-])cc([N+](=O)[O-])c2)n1.N#Cc1ccc([O-])cc1>>COc1nc(OC)nc(Oc2ccc(C#N)cc2)n1.O=[N+]([O-])c1cc([O-])cc([N+](=O)[O-])c1
COc1sc([N+](=O)[O-])cc1[N+](=O)[O-].C1COCCN1>>O=[N+]([O-])c1cc([N+](=O)[O-])c(N2CCOCC2)s1.CO
COc1sc([N+](=O)[O-])cc1C(C)=O.C1CCNCC1>>CC(=O)c1cc([N+](=O)[O-])sc1N1CCCCC1.CO
COc1sc([N+](=O)[O-])cc1C(C)=O.C1COCCN1>>CC(=O)c1cc([N+](=O)[O-])sc1N1CCOCC1.CO
COc1sc([N+](=O)[O-])cc1[N+](=O)[O-].C1CCNCC1>>O=[N+]([O-])c1cc([N+](=O)[O-])c(N2CCCCC2)s1.CO
O=[N+]([O-])c1cc([N+](=O)[O-])c(Cl)c(C(F)(F)F)c1.Nc1ccc(Cl)cc1>>O=[N+]([O-])c1cc([N+](=O)[O-])c(Nc2ccc(Cl)cc2)c(C(F)(F)F)c1.Cl
CN(c1ccccc1)c1nc(Cl)nc(Cl)n1.[O-]C1OC(CO)C(O)C(O)C1O>>CN(c1ccccc1)c1nc(Cl)nc(OC2OC(CO)C(O)C(O)C2O)n1.[Cl-]
O=[N+]([O-])c1cc([N+](=O)[O-])c(Cl)c(C(F)(F)F)c1.Nc1ccccc1>>O=[N+]([O-])c1cc([N+](=O)[O-])c(Nc2ccccc2)c(C(F)(F)F)c1.Cl
O=[N+]([O-])c1cc([N+](=O)[O-])c(Cl)c(C(F)(F)F)c1.Nc1ccccc1>>O=[N+]([O-])c1cc([N+](=O)[O-])c(Nc2ccccc2)c(C(F)(F)F)c1.Cl
O=[N+]([O-])c1cc([N+](=O)[O-])c(Cl)c(C(F)(F)F)c1.Nc1cccc(Cl)c1>>O=[N+]([O-])c1cc([N+](=O)[O-])c(Nc2cccc(Cl)c2)c(C(F)(F)F)c1.Cl
O=[N+]([O-])c1cc([N+](=O)[O-])c(Cl)c(C(F)(F)F)c1.COc1ccc(N)cc1>>COc1ccc(Nc2c([N+](=O)[O-])cc([N+](=O)[O-])cc2C(F)(F)F)cc1.Cl
O=[N+]([O-])c1cc([N+](=O)[O-])c(Cl)c(C(F)(F)F)c1.COc1cccc(N)c1>>COc1cccc(Nc2c([N+](=O)[O-])cc([N+](=O)[O-])cc2C(F)(F)F)c1.Cl
O=[N+]([O-])c1ccc(Cl)c([N+](=O)[O-])c1.C[O-]>>COc1ccc([N+](=O)[O-])cc1[N+](=O)[O-].[Cl-]
O=[N+]([O-])c1cc(Cl)ccc1Cl.C[O-]>>COc1ccc(Cl)cc1[N+](=O)[O-].[Cl-]
O=[N+]([O-])c1cc([N+](=O)[O-])c(Cl)c(C(F)(F)F)c1.Nc1ccc(Cl)cc1>>O=[N+]([O-])c1cc([N+](=O)[O-])c(Nc2ccc(Cl)cc2)c(C(F)(F)F)c1.Cl
CC(=O)c1ccc(Cl)c([N+](=O)[O-])c1.C[O-]>>COc1ccc(C(C)=O)cc1[N+](=O)[O-].[Cl-]
O=[N+]([O-])c1cc([N+](=O)[O-])c(Cl)c(C(F)(F)F)c1.Nc1cccc(Cl)c1>>O=[N+]([O-])c1cc([N+](=O)[O-])c(Nc2cccc(Cl)c2)c(C(F)(F)F)c1.Cl
CS(=O)(=O)c1ccc(Cl)c([N+](=O)[O-])c1.C[O-]>>COc1ccc(S(C)(=O)=O)cc1[N+](=O)[O-].[Cl-]
O=[N+]([O-])c1cc(C(F)(F)F)cc([N+](=O)[O-])c1Cl.Nc1ccccc1>>O=[N+]([O-])c1cc(C(F)(F)F)cc([N+](=O)[O-])c1Nc1ccccc1.Cl
O=[N+]([O-])c1cc([N+](=O)[O-])c(Cl)c(C(F)(F)F)c1.COc1cccc(N)c1>>COc1cccc(Nc2c([N+](=O)[O-])cc([N+](=O)[O-])cc2C(F)(F)F)c1.Cl
O=[N+]([O-])c1ccccc1Cl.C[O-]>>COc1ccccc1[N+](=O)[O-].[Cl-]
O=[N+]([O-])c1cc([N+](=O)[O-])c(Cl)c(C(F)(F)F)c1.Cc1ccc(N)cc1>>Cc1ccc(Nc2c([N+](=O)[O-])cc([N+](=O)[O-])cc2C(F)(F)F)cc1.Cl
O=[N+]([O-])c1cc([N+](=O)[O-])c(Cl)c(C(F)(F)F)c1.COc1ccc(N)cc1>>COc1ccc(Nc2c([N+](=O)[O-])cc([N+](=O)[O-])cc2C(F)(F)F)cc1.Cl
O=[N+]([O-])c1ccc(Br)cc1.C1CCNCC1>>O=[N+]([O-])c1ccc(N2CCCCC2)cc1.Br
C[N+](C)(C)c1ccc(Cl)c([N+](=O)[O-])c1.C[O-]>>COc1ccc([N+](C)(C)C)cc1[N+](=O)[O-].[Cl-]
N#Cc1ccc(Br)cc1.C1CCNCC1>>N#Cc1ccc(N2CCCCC2)cc1.Br
CS(=O)(=O)c1ccc(Br)cc1.C1CCNCC1>>CS(=O)(=O)c1ccc(N2CCCCC2)cc1.Br
O=[N+]([O-])c1cc(C(F)(F)F)cc([N+](=O)[O-])c1Cl.Nc1cccc(Cl)c1>>O=[N+]([O-])c1cc(C(F)(F)F)cc([N+](=O)[O-])c1Nc1cccc(Cl)c1.Cl
O=[N+]([O-])c1ccccc1Br.C1CCNCC1>>O=[N+]([O-])c1ccccc1N1CCCCC1.Br
CC(=O)c1ccc(Br)cc1.C1CCNCC1>>CC(=O)c1ccc(N2CCCCC2)cc1.Br
O=[N+]([O-])c1cc(Cl)ccc1Br.C1CCNCC1>>O=[N+]([O-])c1cc(Cl)ccc1N1CCCCC1.Br
O=[N+]([O-])c1cc([N+](=O)[O-])c(Cl)c(C(F)(F)F)c1.Cc1ccc(N)cc1>>Cc1ccc(Nc2c([N+](=O)[O-])cc([N+](=O)[O-])cc2C(F)(F)F)cc1.Cl
O=[N+]([O-])c1cc([N+](=O)[O-])c(Cl)c(C(F)(F)F)c1.Cc1cccc(N)c1>>Cc1cccc(Nc2c([N+](=O)[O-])cc([N+](=O)[O-])cc2C(F)(F)F)c1.Cl
O=[N+]([O-])c1cc(F)ccc1Br.C1CCNCC1>>O=[N+]([O-])c1cc(F)ccc1N1CCCCC1.Br
O=[N+]([O-])c1cc(Br)ccc1Br.C1CCNCC1>>O=[N+]([O-])c1cc(Br)ccc1N1CCCCC1.Br
O=[N+]([O-])c1cc(C(F)(F)F)cc([N+](=O)[O-])c1Cl.Nc1ccccc1>>O=[N+]([O-])c1cc(C(F)(F)F)cc([N+](=O)[O-])c1Nc1ccccc1.Cl
O=[N+]([O-])c1cc(C(F)(F)F)cc([N+](=O)[O-])c1Cl.Nc1ccc(Cl)cc1>>O=[N+]([O-])c1cc(C(F)(F)F)cc([N+](=O)[O-])c1Nc1ccc(Cl)cc1.Cl
O=[N+]([O-])c1cc(I)ccc1Br.C1CCNCC1>>O=[N+]([O-])c1cc(I)ccc1N1CCCCC1.Br
Cc1ccc(Br)c([N+](=O)[O-])c1.C1CCNCC1>>Cc1ccc(N2CCCCC2)c([N+](=O)[O-])c1.Br
O=[N+]([O-])c1cc(O)ccc1Br.C1CCNCC1>>O=[N+]([O-])c1cc(O)ccc1N1CCCCC1.Br
Nc1ccc(Br)c([N+](=O)[O-])c1.C1CCNCC1>>Nc1ccc(N2CCCCC2)c([N+](=O)[O-])c1.Br
O=C([O-])c1ccc(Br)c([N+](=O)[O-])c1.C1CCNCC1>>O=C([O-])c1ccc(N2CCCCC2)c([N+](=O)[O-])c1.Br
Clc1ncnc2ccccc12.NN>>NNc1ncnc2ccccc12.Cl
O=[N+]([O-])c1cc(C(F)(F)F)cc([N+](=O)[O-])c1Cl.COc1ccc(N)cc1>>COc1ccc(Nc2c([N+](=O)[O-])cc(C(F)(F)F)cc2[N+](=O)[O-])cc1.Cl
Clc1ncnc2ccccc12.NN>>NNc1ncnc2ccccc12.Cl
Clc1ncnc2ccccc12.NN>>NNc1ncnc2ccccc12.Cl
O=[N+]([O-])c1ccc(Cl)c2nonc12.C1CCNC1>>O=[N+]([O-])c1ccc(N2CCCC2)c2nonc12.Cl
Clc1ncnc2ccccc12.NN>>NNc1ncnc2ccccc12.Cl
COc1ccc(Br)c([N+](=O)[O-])c1.C1CCNCC1>>COc1ccc(N2CCCCC2)c([N+](=O)[O-])c1.Br
O=[N+]([O-])c1ccc(Cl)c2nonc12.C1COCCN1>>O=[N+]([O-])c1ccc(N2CCOCC2)c2nonc12.Cl
CCOc1ccc(Br)c([N+](=O)[O-])c1.C1CCNCC1>>CCOc1ccc(N2CCCCC2)c([N+](=O)[O-])c1.Br
O=[N+]([O-])c1cc(C(F)(F)F)cc([N+](=O)[O-])c1Cl.Cc1ccc(N)cc1>>Cc1ccc(Nc2c([N+](=O)[O-])cc(C(F)(F)F)cc2[N+](=O)[O-])cc1.Cl
O=[N+]([O-])c1cc(C(F)(F)F)cc([N+](=O)[O-])c1Cl.Nc1cccc(Cl)c1>>O=[N+]([O-])c1cc(C(F)(F)F)cc([N+](=O)[O-])c1Nc1cccc(Cl)c1.Cl
O=[N+]([O-])c1cc([N+](=O)[O-])c(Cl)c(C(F)(F)F)c1.Cc1cccc(N)c1>>Cc1cccc(Nc2c([N+](=O)[O-])cc([N+](=O)[O-])cc2C(F)(F)F)c1.Cl
O=[N+]([O-])c1ccc(Cl)c2nonc12.C1CCNCC1>>O=[N+]([O-])c1ccc(N2CCCCC2)c2nonc12.Cl
Clc1ncnc2ccccc12.Nc1ccccc1>>c1ccc(Nc2ncnc3ccccc23)cc1.Cl
CC(C)(C)c1ccc(Br)c([N+](=O)[O-])c1.C1CCNCC1>>CC(C)(C)c1ccc(N2CCCCC2)c([N+](=O)[O-])c1.Br
O=[N+]([O-])c1cc(C(F)(F)F)cc([N+](=O)[O-])c1Cl.COc1cccc(N)c1>>COc1cccc(Nc2c([N+](=O)[O-])cc(C(F)(F)F)cc2[N+](=O)[O-])c1.Cl
COc1ccc([N+](=O)[O-])c2nonc12.C1CCNC1>>O=[N+]([O-])c1ccc(N2CCCC2)c2nonc12.CO
O=[N+]([O-])c1cc(C(F)(F)F)cc([N+](=O)[O-])c1Cl.COc1ccc(N)cc1>>COc1ccc(Nc2c([N+](=O)[O-])cc(C(F)(F)F)cc2[N+](=O)[O-])cc1.Cl
CN(C)c1ccc(Br)c([N+](=O)[O-])c1.C1CCNCC1>>CN(C)c1ccc(N2CCCCC2)c([N+](=O)[O-])c1.Br
O=[N+]([O-])c1ccc(Cl)c2nonc12.Nc1ccccc1>>O=[N+]([O-])c1ccc(Nc2ccccc2)c2nonc12.Cl
COc1ccc([N+](=O)[O-])c2nonc12.C1COCCN1>>O=[N+]([O-])c1ccc(N2CCOCC2)c2nonc12.CO
O=[N+]([O-])c1cc(C(F)(F)F)cc([N+](=O)[O-])c1Cl.Nc1ccc(Cl)cc1>>O=[N+]([O-])c1cc(C(F)(F)F)cc([N+](=O)[O-])c1Nc1ccc(Cl)cc1.Cl
O=[N+]([O-])c1ccc(Cl)c2nonc12.Nc1ccc(O)cc1>>O=[N+]([O-])c1ccc(Nc2ccc(O)cc2)c2nonc12.Cl
O=[N+]([O-])c1cc(C(F)(F)F)cc([N+](=O)[O-])c1Cl.Cc1ccc(N)cc1>>Cc1ccc(Nc2c([N+](=O)[O-])cc(C(F)(F)F)cc2[N+](=O)[O-])cc1.Cl
O=[N+]([O-])c1cc(C(F)(F)F)cc([N+](=O)[O-])c1Cl.Cc1cccc(N)c1>>Cc1cccc(Nc2c([N+](=O)[O-])cc(C(F)(F)F)cc2[N+](=O)[O-])c1.Cl
COc1ccc([N+](=O)[O-])c2nonc12.C1CCNCC1>>O=[N+]([O-])c1ccc(N2CCCCC2)c2nonc12.CO
O=[N+]([O-])c1cc(C(F)(F)F)cc([N+](=O)[O-])c1Cl.Cc1cccc(N)c1>>Cc1cccc(Nc2c([N+](=O)[O-])cc(C(F)(F)F)cc2[N+](=O)[O-])c1.Cl
O=[N+]([O-])c1ccc(Cl)c2nonc12.Cc1ccc(N)cc1>>Cc1ccc(Nc2ccc([N+](=O)[O-])c3nonc23)cc1.Cl
O=[N+]([O-])c1ccc(Cl)c2nonc12.COc1ccc(N)cc1>>COc1ccc(Nc2ccc([N+](=O)[O-])c3nonc23)cc1.Cl
COc1ccc([N+](=O)[O-])c2nonc12.Nc1ccc(O)cc1>>O=[N+]([O-])c1ccc(Nc2ccc(O)cc2)c2nonc12.CO
O=[N+]([O-])c1cc(C(F)(F)F)cc([N+](=O)[O-])c1Cl.COc1cccc(N)c1>>COc1cccc(Nc2c([N+](=O)[O-])cc(C(F)(F)F)cc2[N+](=O)[O-])c1.Cl
COc1ccc([N+](=O)[O-])c2nonc12.COc1ccc(N)cc1>>COc1ccc(Nc2ccc([N+](=O)[O-])c3nonc23)cc1.CO
COc1ccc([N+](=O)[O-])c2nonc12.Cc1ccc(N)cc1>>Cc1ccc(Nc2ccc([N+](=O)[O-])c3nonc23)cc1.CO
COc1ccc([N+](=O)[O-])c2nonc12.Nc1ccccc1>>O=[N+]([O-])c1ccc(Nc2ccccc2)c2nonc12.CO
Clc1ccc(Cl)cc1.C[O-]>>COc1ccc(Cl)cc1.[Cl-]
Clc1nnc(Cl)c(Cl)c1Cl.N>>Nc1c(Cl)nnc(Cl)c1Cl.Cl
Clc1ccc(Cl)cc1.C[O-]>>COc1ccc(Cl)cc1.[Cl-]
Clc1nc(Cl)c(Cl)c(Cl)c1Cl.N>>Nc1c(Cl)c(Cl)nc(Cl)c1Cl.Cl
Fc1c(F)c(F)c(C(F)(F)F)c(F)c1F.N>>Nc1c(F)c(F)c(C(F)(F)F)c(F)c1F.F
O=[N+]([O-])c1ccc(F)c([N+](=O)[O-])c1.Nc1ccc(Br)cc1>>O=[N+]([O-])c1ccc(Nc2ccc(Br)cc2)c([N+](=O)[O-])c1.F
COc1sc([N+](=O)[O-])cc1[N+](=O)[O-].C1CCNC1>>O=[N+]([O-])c1cc([N+](=O)[O-])c(N2CCCC2)s1.CO
Clc1nc(Cl)c(Cl)c(Cl)n1.N>>Nc1nc(Cl)nc(Cl)c1Cl.Cl
O=[N+]([O-])c1cc(C(F)(F)F)cc([N+](=O)[O-])c1Cl.NCc1ccc(CO)cc1>>O=[N+]([O-])c1cc(C(F)(F)F)cc([N+](=O)[O-])c1NCc1ccc(CO)cc1.Cl
COc1c(S(=O)(=O)C(F)(F)F)cc([N+](=O)[O-])cc1S(=O)(=O)C(F)(F)F.Nc1ccccc1>>O=[N+]([O-])c1cc(S(=O)(=O)C(F)(F)F)c(Nc2ccccc2)c(S(=O)(=O)C(F)(F)F)c1.CO
COc1nc(OC)nc(Oc2ccc([N+](=O)[O-])cc2)n1.[O-]c1cc(Cl)c(Cl)c(Cl)c1Cl>>COc1nc(OC)nc(Oc2cc(Cl)c(Cl)c(Cl)c2Cl)n1.O=[N+]([O-])c1ccc([O-])cc1
CN(c1ccccc1)c1nc(Cl)nc(Cl)n1.O=S(=O)(CC[O-])c1ccccc1>>CN(c1ccccc1)c1nc(Cl)nc(OCCS(=O)(=O)c2ccccc2)n1.[Cl-]
COc1c([N+](=O)[O-])cc(S(=O)(=O)C(F)(F)F)cc1S(=O)(=O)C(F)(F)F.Nc1ccccc1>>O=[N+]([O-])c1cc(S(=O)(=O)C(F)(F)F)cc(S(=O)(=O)C(F)(F)F)c1Nc1ccccc1.CO
COc1nc(OC)nc(Oc2ccc([N+](=O)[O-])c([N+](=O)[O-])c2)n1.[O-]c1ccccc1>>COc1nc(OC)nc(Oc2ccccc2)n1.O=[N+]([O-])c1ccc([O-])cc1[N+](=O)[O-]
COc1nc(OC)nc(Oc2ccc([N+](=O)[O-])c([N+](=O)[O-])c2)n1.N#Cc1ccc([O-])cc1>>COc1nc(OC)nc(Oc2ccc(C#N)cc2)n1.O=[N+]([O-])c1ccc([O-])cc1[N+](=O)[O-]
COc1c(S(=O)(=O)C(F)(F)F)cc([N+](=O)[O-])cc1S(=O)(=O)C(F)(F)F.Cc1ccc(N)cc1>>Cc1ccc(Nc2c(S(=O)(=O)C(F)(F)F)cc([N+](=O)[O-])cc2S(=O)(=O)C(F)(F)F)cc1.CO
COc1c(S(=O)(=O)C(F)(F)F)cc([N+](=O)[O-])cc1S(=O)(=O)C(F)(F)F.Nc1ccc(Cl)cc1>>O=[N+]([O-])c1cc(S(=O)(=O)C(F)(F)F)c(Nc2ccc(Cl)cc2)c(S(=O)(=O)C(F)(F)F)c1.CO
COc1c(S(=O)(=O)C(F)(F)F)cc([N+](=O)[O-])cc1S(=O)(=O)C(F)(F)F.Nc1ccc(F)cc1>>O=[N+]([O-])c1cc(S(=O)(=O)C(F)(F)F)c(Nc2ccc(F)cc2)c(S(=O)(=O)C(F)(F)F)c1.CO
COc1c(S(=O)(=O)C(F)(F)F)cc([N+](=O)[O-])cc1S(=O)(=O)C(F)(F)F.COc1ccc(N)cc1>>COc1ccc(Nc2c(S(=O)(=O)C(F)(F)F)cc([N+](=O)[O-])cc2S(=O)(=O)C(F)(F)F)cc1.CO
COc1c([N+](=O)[O-])cc(S(=O)(=O)C(F)(F)F)cc1S(=O)(=O)C(F)(F)F.COc1ccc(N)cc1>>COc1ccc(Nc2c([N+](=O)[O-])cc(S(=O)(=O)C(F)(F)F)cc2S(=O)(=O)C(F)(F)F)cc1.CO
COc1c(S(=O)(=O)C(F)(F)F)cc(S(=O)(=O)C(F)(F)F)cc1S(=O)(=O)C(F)(F)F.Nc1ccccc1>>O=S(=O)(c1cc(S(=O)(=O)C(F)(F)F)c(Nc2ccccc2)c(S(=O)(=O)C(F)(F)F)c1)C(F)(F)F.CO
COc1c([N+](=O)[O-])cc(S(=O)(=O)C(F)(F)F)cc1S(=O)(=O)C(F)(F)F.Cc1ccc(N)cc1>>Cc1ccc(Nc2c([N+](=O)[O-])cc(S(=O)(=O)C(F)(F)F)cc2S(=O)(=O)C(F)(F)F)cc1.CO
COc1c(S(=O)(=O)C(F)(F)F)cc([N+](=O)[O-])cc1S(=O)(=O)C(F)(F)F.Cc1ccc(N)cc1>>Cc1ccc(Nc2c(S(=O)(=O)C(F)(F)F)cc([N+](=O)[O-])cc2S(=O)(=O)C(F)(F)F)cc1.CO
COc1c(S(=O)(=O)C(F)(F)F)cc(S(=O)(=O)C(F)(F)F)cc1S(=O)(=O)C(F)(F)F.Cc1ccc(N)cc1>>Cc1ccc(Nc2c(S(=O)(=O)C(F)(F)F)cc(S(=O)(=O)C(F)(F)F)cc2S(=O)(=O)C(F)(F)F)cc1.CO
COc1c(S(=O)(=O)C(F)(F)F)cc([N+](=O)[O-])cc1S(=O)(=O)C(F)(F)F.COc1ccc(N)cc1>>COc1ccc(Nc2c(S(=O)(=O)C(F)(F)F)cc([N+](=O)[O-])cc2S(=O)(=O)C(F)(F)F)cc1.CO
COc1c(S(=O)(=O)C(F)(F)F)cc(S(=O)(=O)C(F)(F)F)cc1S(=O)(=O)C(F)(F)F.COc1ccc(N)cc1>>COc1ccc(Nc2c(S(=O)(=O)C(F)(F)F)cc(S(=O)(=O)C(F)(F)F)cc2S(=O)(=O)C(F)(F)F)cc1.CO
O=[N+]([O-])c1cccnc1Oc1ccccc1.C1CCNC1>>O=[N+]([O-])c1cccnc1N1CCCC1.Oc1ccccc1
O=[N+]([O-])c1cccnc1Oc1ccccc1.CCCCN>>CCCCNc1ncccc1[N+](=O)[O-].Oc1ccccc1
O=[N+]([O-])c1cccnc1Oc1ccccc1.C1CCNCC1>>O=[N+]([O-])c1cccnc1N1CCCCC1.Oc1ccccc1
O=[N+]([O-])c1ccc(Oc2ccccc2)c([N+](=O)[O-])c1.C1CCNC1>>O=[N+]([O-])c1ccc(N2CCCC2)c([N+](=O)[O-])c1.Oc1ccccc1
O=[N+]([O-])c1ccc(Oc2ccccc2)nc1.C1CCNCC1>>O=[N+]([O-])c1ccc(N2CCCCC2)nc1.Oc1ccccc1
O=[N+]([O-])c1ccc(Oc2ccccc2)c([N+](=O)[O-])c1.CCCCN>>CCCCNc1ccc([N+](=O)[O-])cc1[N+](=O)[O-].Oc1ccccc1
O=[N+]([O-])c1cccc([N+](=O)[O-])c1Oc1ccccc1.C1CCNC1>>O=[N+]([O-])c1cccc([N+](=O)[O-])c1N1CCCC1.Oc1ccccc1
O=[N+]([O-])c1cc(C(F)(F)F)ccc1Oc1ccccc1.CCCCN>>CCCCNc1ccc(C(F)(F)F)cc1[N+](=O)[O-].Oc1ccccc1
O=[N+]([O-])c1ccc(Cl)c([N+](=O)[O-])c1.CC(C)CN>>CC(C)CNc1ccc([N+](=O)[O-])cc1[N+](=O)[O-].Cl
O=[N+]([O-])c1ccc(Oc2ccccc2)c([N+](=O)[O-])c1.C1CCNCC1>>O=[N+]([O-])c1ccc(N2CCCCC2)c([N+](=O)[O-])c1.Oc1ccccc1
O=[N+]([O-])c1cccc([N+](=O)[O-])c1Oc1ccccc1.CCCCN>>CCCCNc1c([N+](=O)[O-])cccc1[N+](=O)[O-].Oc1ccccc1
N#Cc1cc([N+](=O)[O-])ccc1Oc1ccccc1.CCCCN>>CCCCNc1ccc([N+](=O)[O-])cc1C#N.Oc1ccccc1
O=[N+]([O-])c1ccc(F)c([N+](=O)[O-])c1.C1C[NH2+]CCN1>>O=[N+]([O-])c1ccc(N2CC[NH2+]CC2)c([N+](=O)[O-])c1.F
