# Supplementary material for: Machine learning meets mechanistic modelling for accurate prediction of experimental activation energies
Source: Chem Sci. 2020 Nov 5;12(3):1163–75. doi: 10.1039/d0sc04896h (PMC9528810; doi:10.1039/d0sc04896h)
Supplement: SC-012-D0SC04896H-s002 [file SC-012-D0SC04896H-s002.zip › SC-012-D0SC04896H-s1040.xyz]

23

C       0.23254370       0.54358172       2.25163088 
O       0.08553093       0.28130830       0.91775218 
H       0.71289271       1.52583402       2.41966123 
H      -0.74242320       0.56115463       2.77137700 
H       0.85855743      -0.21957670       2.74833962 
C      -0.34587364      -2.53981764      -0.68070355 
O      -0.99895996      -2.05716677       0.46485544 
H      -0.61945589      -1.95616919      -1.56853777 
H      -0.66419327      -3.57425053      -0.82092507 
H       0.74267987      -2.50461136      -0.56674076 
H      -0.61259850      -1.14893029       0.67127653 
C      -2.35244414       1.06586227      -1.12388485 
O      -1.65927337       1.87554856      -0.21099815 
H      -2.74048102       0.16038123      -0.64504419 
H      -1.70748131       0.76561691      -1.95939797 
H      -3.18480245       1.65623113      -1.51078161 
H      -0.96064540       1.30204751       0.23452313 
C       2.57345532       0.91173810      -1.17310920 
O       2.40772563      -0.10693065      -0.22306765 
H       3.56363335       0.78158752      -1.61305325 
H       2.51045234       1.90516843      -0.71354748 
H       1.81736065       0.84956454      -1.96469379 
H       1.51214619       0.02608556       0.22349782 
