# Supplementary material for: Machine learning meets mechanistic modelling for accurate prediction of experimental activation energies
Source: Chem Sci. 2020 Nov 5;12(3):1163–75. doi: 10.1039/d0sc04896h (PMC9528810; doi:10.1039/d0sc04896h)
Supplement: SC-012-D0SC04896H-s002 [file SC-012-D0SC04896H-s002.zip › SC-012-D0SC04896H-s1041.err]

 Set GAUSS_PDEF to "32".
 Set GAUSS_MDEF to "29491MB".
 Set GAUSS_YDEF to "cluster.chk".
 Set GAUSS_ICDEF to "cluster_pre.chk".
