# Supplementary material for: Machine learning meets mechanistic modelling for accurate prediction of experimental activation energies
Source: Chem Sci. 2020 Nov 5;12(3):1163–75. doi: 10.1039/d0sc04896h (PMC9528810; doi:10.1039/d0sc04896h)
Supplement: SC-012-D0SC04896H-s002 [file SC-012-D0SC04896H-s002.zip › SC-012-D0SC04896H-s1042.gjf]

# wb97xd 6-31+G(d) guess=read scrf(solvent=Methanol, smd) opt(maxcycles=50, maxstep=5) nosymm freq 

predict_snar calculation

-1 1
C            -0.033236   -0.014758    2.550524
O            -0.017399   -0.019991    1.149794
H            -0.446294   -0.953872    2.958628
H             0.981013    0.103560    2.970671
H            -0.648175    0.810983    2.949542
C             0.273663    2.243268   -1.157180
O             0.950605    2.149344    0.084036
H             0.532766    1.409320   -1.824981
H             0.573997    3.177855   -1.642318
H            -0.817112    2.258687   -1.021792
H             0.606934    1.318449    0.544995
C             1.820387   -1.343133   -1.160073
O             1.408277   -1.910852    0.071282
H             0.965689   -1.148538   -1.823572
H             2.488070   -2.053162   -1.659125
H             2.367585   -0.402117   -1.007550
H             0.849500   -1.212895    0.542337
C            -2.063810   -0.877607   -1.201697
O            -2.359849   -0.260935    0.039532
H            -1.523811   -1.824874   -1.062532
H            -1.462555   -0.222257   -1.847747
H            -3.008291   -1.091296   -1.712896
H            -1.480617   -0.142126    0.523067
