# Supplementary material for: Machine learning meets mechanistic modelling for accurate prediction of experimental activation energies
Source: Chem Sci. 2020 Nov 5;12(3):1163–75. doi: 10.1039/d0sc04896h (PMC9528810; doi:10.1039/d0sc04896h)
Supplement: SC-012-D0SC04896H-s002 [file SC-012-D0SC04896H-s002.zip › SC-012-D0SC04896H-s1043.log]

 Entering Gaussian System, Link 0=g16
 Input=cluster.gjf
 Output=cluster.log
 Initial command:
 /opt/scp/software/gaussian/16.C.01-avx2/g16/l1.exe "/scratch/ksrf385/23664580/Gau-125779.inp" -scrdir="/scratch/ksrf385/23664580/"
 Default is to use a total of  32 processors:
                               32 via shared-memory
                                1 via Linda
 Entering Link 1 = /opt/scp/software/gaussian/16.C.01-avx2/g16/l1.exe PID=    125780.
  
 Copyright (c) 1988-2019, Gaussian, Inc.  All Rights Reserved.
  
 This is part of the Gaussian(R) 16 program.  It is based on
 the Gaussian(R) 09 system (copyright 2009, Gaussian, Inc.),
 the Gaussian(R) 03 system (copyright 2003, Gaussian, Inc.),
 the Gaussian(R) 98 system (copyright 1998, Gaussian, Inc.),
 the Gaussian(R) 94 system (copyright 1995, Gaussian, Inc.),
 the Gaussian 92(TM) system (copyright 1992, Gaussian, Inc.),
 the Gaussian 90(TM) system (copyright 1990, Gaussian, Inc.),
 the Gaussian 88(TM) system (copyright 1988, Gaussian, Inc.),
 the Gaussian 86(TM) system (copyright 1986, Carnegie Mellon
 University), and the Gaussian 82(TM) system (copyright 1983,
 Carnegie Mellon University). Gaussian is a federally registered
 trademark of Gaussian, Inc.
  
 This software contains proprietary and confidential information,
 including trade secrets, belonging to Gaussian, Inc.
  
 This software is provided under written license and may be
 used, copied, transmitted, or stored only in accord with that
 written license.
  
 The following legend is applicable only to US Government
 contracts under FAR:
  
                    RESTRICTED RIGHTS LEGEND
  
 Use, reproduction and disclosure by the US Government is
 subject to restrictions as set forth in subparagraphs (a)
 and (c) of the Commercial Computer Software - Restricted
 Rights clause in FAR 52.227-19.
  
 Gaussian, Inc.
 340 Quinnipiac St., Bldg. 40, Wallingford CT 06492
  
  
 ---------------------------------------------------------------
 Warning -- This program may not be used in any manner that
 competes with the business of Gaussian, Inc. or will provide
 assistance to any competitor of Gaussian, Inc.  The licensee
 of this program is prohibited from giving any competitor of
 Gaussian, Inc. access to this program.  By using this program,
 the user acknowledges that Gaussian, Inc. is engaged in the
 business of creating and licensing software in the field of
 computational chemistry and represents and warrants to the
 licensee that it is not a competitor of Gaussian, Inc. and that
 it will not use this program in any manner prohibited above.
 ---------------------------------------------------------------
  

 Cite this work as:
 Gaussian 16, Revision C.01,
 M. J. Frisch, G. W. Trucks, H. B. Schlegel, G. E. Scuseria, 
 M. A. Robb, J. R. Cheeseman, G. Scalmani, V. Barone, 
 G. A. Petersson, H. Nakatsuji, X. Li, M. Caricato, A. V. Marenich, 
 J. Bloino, B. G. Janesko, R. Gomperts, B. Mennucci, H. P. Hratchian, 
 J. V. Ortiz, A. F. Izmaylov, J. L. Sonnenberg, D. Williams-Young, 
 F. Ding, F. Lipparini, F. Egidi, J. Goings, B. Peng, A. Petrone, 
 T. Henderson, D. Ranasinghe, V. G. Zakrzewski, J. Gao, N. Rega, 
 G. Zheng, W. Liang, M. Hada, M. Ehara, K. Toyota, R. Fukuda, 
 J. Hasegawa, M. Ishida, T. Nakajima, Y. Honda, O. Kitao, H. Nakai, 
 T. Vreven, K. Throssell, J. A. Montgomery, Jr., J. E. Peralta, 
 F. Ogliaro, M. J. Bearpark, J. J. Heyd, E. N. Brothers, K. N. Kudin, 
 V. N. Staroverov, T. A. Keith, R. Kobayashi, J. Normand, 
 K. Raghavachari, A. P. Rendell, J. C. Burant, S. S. Iyengar, 
 J. Tomasi, M. Cossi, J. M. Millam, M. Klene, C. Adamo, R. Cammi, 
 J. W. Ochterski, R. L. Martin, K. Morokuma, O. Farkas, 
 J. B. Foresman, and D. J. Fox, Gaussian, Inc., Wallingford CT, 2019.
 
 ******************************************
 Gaussian 16:  ES64L-G16RevC.01  3-Jul-2019
                24-Dec-2019 
 ******************************************
 Copying data from "cluster_pre.chk" to current chk file "cluster.chk"
 IOpt=  2 FromEx=T IUOpen= 4 IOptOp= 5 NList=   0 IFRang= 0 IUIn= 4 IUOut= 2.
 ----------------------------------------------------------------------
 # wb97xd 6-31+G(d) guess=read scrf(solvent=Methanol, smd) opt(maxcycle
 s=50, maxstep=5) nosymm freq
 ----------------------------------------------------------------------
 1/6=50,8=5,18=20,19=15,26=3,38=1/1,3;
 2/9=110,12=2,15=1,17=6,18=5,40=1/2;
 3/5=1,6=6,7=11,11=2,25=1,30=1,70=32201,71=1,72=3,74=-58,116=-2/1,2,3;
 4/5=1/1;
 5/5=2,38=6,53=3/2;
 6/7=2,8=2,9=2,10=2,28=1/1;
 7/30=1/1,2,3,16;
 1/6=50,8=5,18=20,19=15,26=3/3(2);
 2/9=110,15=1/2;
 99//99;
 2/9=110,15=1/2;
 3/5=1,6=6,7=11,11=2,25=1,30=1,70=32205,71=1,72=3,74=-58/1,2,3;
 4/5=5,16=3,69=1/1;
 5/5=2,38=5,53=3/2;
 7/30=1/1,2,3,16;
 1/6=50,8=5,18=20,19=15,26=3/3(-5);
 2/9=110,15=1/2;
 6/7=2,8=2,9=2,10=2,19=2,28=1/1;
 99/9=1/99;
 ------------------------
 predict_snar calculation
 ------------------------
 Symbolic Z-matrix:
 Charge = -1 Multiplicity = 1
 C                    -0.03324  -0.01476   2.55052 
 O                    -0.0174   -0.01999   1.14979 
 H                    -0.44629  -0.95387   2.95863 
 H                     0.98101   0.10356   2.97067 
 H                    -0.64818   0.81098   2.94954 
 C                     0.27366   2.24327  -1.15718 
 O                     0.95061   2.14934   0.08404 
 H                     0.53277   1.40932  -1.82498 
 H                     0.574     3.17786  -1.64232 
 H                    -0.81711   2.25869  -1.02179 
 H                     0.60693   1.31845   0.545 
 C                     1.82039  -1.34313  -1.16007 
 O                     1.40828  -1.91085   0.07128 
 H                     0.96569  -1.14854  -1.82357 
 H                     2.48807  -2.05316  -1.65913 
 H                     2.36759  -0.40212  -1.00755 
 H                     0.8495   -1.2129    0.54234 
 C                    -2.06381  -0.87761  -1.2017 
 O                    -2.35985  -0.26094   0.03953 
 H                    -1.52381  -1.82487  -1.06253 
 H                    -1.46256  -0.22226  -1.84775 
 H                    -3.00829  -1.0913   -1.7129 
 H                    -1.48062  -0.14213   0.52307 
 
 Add virtual bond connecting atoms H17        and O2         Dist= 3.01D+00.
 Add virtual bond connecting atoms H11        and O2         Dist= 3.02D+00.
 Add virtual bond connecting atoms H23        and O2         Dist= 3.02D+00.

 GradGradGradGradGradGradGradGradGradGradGradGradGradGradGradGradGradGrad
 Berny optimization.
 Initialization pass.
                           ----------------------------
                           !    Initial Parameters    !
                           ! (Angstroms and Degrees)  !
 --------------------------                            --------------------------
 ! Name  Definition              Value          Derivative Info.                !
 --------------------------------------------------------------------------------
 ! R1    R(1,2)                  1.4008         estimate D2E/DX2                !
 ! R2    R(1,3)                  1.1041         estimate D2E/DX2                !
 ! R3    R(1,4)                  1.1042         estimate D2E/DX2                !
 ! R4    R(1,5)                  1.1042         estimate D2E/DX2                !
 ! R5    R(2,11)                 1.5959         estimate D2E/DX2                !
 ! R6    R(2,17)                 1.5948         estimate D2E/DX2                !
 ! R7    R(2,23)                 1.5965         estimate D2E/DX2                !
 ! R8    R(6,7)                  1.4169         estimate D2E/DX2                !
 ! R9    R(6,8)                  1.0993         estimate D2E/DX2                !
 ! R10   R(6,9)                  1.095          estimate D2E/DX2                !
 ! R11   R(6,10)                 1.0993         estimate D2E/DX2                !
 ! R12   R(7,11)                 1.0104         estimate D2E/DX2                !
 ! R13   R(12,13)                1.4172         estimate D2E/DX2                !
 ! R14   R(12,14)                1.0994         estimate D2E/DX2                !
 ! R15   R(12,15)                1.095          estimate D2E/DX2                !
 ! R16   R(12,16)                1.0992         estimate D2E/DX2                !
 ! R17   R(13,17)                1.0106         estimate D2E/DX2                !
 ! R18   R(18,19)                1.4172         estimate D2E/DX2                !
 ! R19   R(18,20)                1.0992         estimate D2E/DX2                !
 ! R20   R(18,21)                1.0993         estimate D2E/DX2                !
 ! R21   R(18,22)                1.095          estimate D2E/DX2                !
 ! R22   R(19,23)                1.0104         estimate D2E/DX2                !
 ! A1    A(2,1,3)              111.7552         estimate D2E/DX2                !
 ! A2    A(2,1,4)              111.746          estimate D2E/DX2                !
 ! A3    A(2,1,5)              111.7424         estimate D2E/DX2                !
 ! A4    A(3,1,4)              107.1055         estimate D2E/DX2                !
 ! A5    A(3,1,5)              107.1067         estimate D2E/DX2                !
 ! A6    A(4,1,5)              107.0929         estimate D2E/DX2                !
 ! A7    A(1,2,11)             112.3477         estimate D2E/DX2                !
 ! A8    A(1,2,17)             112.942          estimate D2E/DX2                !
 ! A9    A(1,2,23)             112.4866         estimate D2E/DX2                !
 ! A10   A(11,2,17)            105.6826         estimate D2E/DX2                !
 ! A11   A(11,2,23)            105.8989         estimate D2E/DX2                !
 ! A12   A(17,2,23)            106.9445         estimate D2E/DX2                !
 ! A13   A(7,6,8)              111.6686         estimate D2E/DX2                !
 ! A14   A(7,6,9)              108.2791         estimate D2E/DX2                !
 ! A15   A(7,6,10)             111.5374         estimate D2E/DX2                !
 ! A16   A(8,6,9)              108.2813         estimate D2E/DX2                !
 ! A17   A(8,6,10)             108.6222         estimate D2E/DX2                !
 ! A18   A(9,6,10)             108.3463         estimate D2E/DX2                !
 ! A19   A(6,7,11)             106.9562         estimate D2E/DX2                !
 ! A20   A(13,12,14)           111.6678         estimate D2E/DX2                !
 ! A21   A(13,12,15)           108.2737         estimate D2E/DX2                !
 ! A22   A(13,12,16)           111.5403         estimate D2E/DX2                !
 ! A23   A(14,12,15)           108.2866         estimate D2E/DX2                !
 ! A24   A(14,12,16)           108.617          estimate D2E/DX2                !
 ! A25   A(15,12,16)           108.3498         estimate D2E/DX2                !
 ! A26   A(12,13,17)           106.8054         estimate D2E/DX2                !
 ! A27   A(19,18,20)           111.5127         estimate D2E/DX2                !
 ! A28   A(19,18,21)           111.6889         estimate D2E/DX2                !
 ! A29   A(19,18,22)           108.277          estimate D2E/DX2                !
 ! A30   A(20,18,21)           108.6308         estimate D2E/DX2                !
 ! A31   A(20,18,22)           108.3403         estimate D2E/DX2                !
 ! A32   A(21,18,22)           108.2852         estimate D2E/DX2                !
 ! A33   A(18,19,23)           106.7689         estimate D2E/DX2                !
 ! A34   L(2,11,7,12,-1)       177.9838         estimate D2E/DX2                !
 ! A35   L(2,17,13,8,-1)       174.0883         estimate D2E/DX2                !
 ! A36   L(2,23,19,6,-1)       177.7345         estimate D2E/DX2                !
 ! A37   L(2,11,7,12,-2)       174.7395         estimate D2E/DX2                !
 ! A38   L(2,17,13,8,-2)       179.9054         estimate D2E/DX2                !
 ! A39   L(2,23,19,6,-2)       174.0639         estimate D2E/DX2                !
 ! D1    D(3,1,2,11)          -178.7418         estimate D2E/DX2                !
 ! D2    D(3,1,2,17)           -59.3108         estimate D2E/DX2                !
 ! D3    D(3,1,2,23)            61.8696         estimate D2E/DX2                !
 ! D4    D(4,1,2,11)           -58.7332         estimate D2E/DX2                !
 ! D5    D(4,1,2,17)            60.6977         estimate D2E/DX2                !
 ! D6    D(4,1,2,23)          -178.1218         estimate D2E/DX2                !
 ! D7    D(5,1,2,11)            61.2504         estimate D2E/DX2                !
 ! D8    D(5,1,2,17)          -179.3186         estimate D2E/DX2                !
 ! D9    D(5,1,2,23)           -58.1382         estimate D2E/DX2                !
 ! D10   D(1,2,7,6)           -150.7798         estimate D2E/DX2                !
 ! D11   D(17,2,7,6)            84.6707         estimate D2E/DX2                !
 ! D12   D(23,2,7,6)           -27.714          estimate D2E/DX2                !
 ! D13   D(1,2,13,12)         -151.3366         estimate D2E/DX2                !
 ! D14   D(11,2,13,12)         -28.201          estimate D2E/DX2                !
 ! D15   D(23,2,13,12)          83.3106         estimate D2E/DX2                !
 ! D16   D(1,2,19,18)         -152.5156         estimate D2E/DX2                !
 ! D17   D(11,2,19,18)          83.3175         estimate D2E/DX2                !
 ! D18   D(17,2,19,18)         -28.0568         estimate D2E/DX2                !
 ! D19   D(8,6,7,11)           -65.1054         estimate D2E/DX2                !
 ! D20   D(9,6,7,11)           175.7701         estimate D2E/DX2                !
 ! D21   D(10,6,7,11)           56.6441         estimate D2E/DX2                !
 ! D22   D(14,12,13,17)        -64.8883         estimate D2E/DX2                !
 ! D23   D(15,12,13,17)        175.9845         estimate D2E/DX2                !
 ! D24   D(16,12,13,17)         56.8558         estimate D2E/DX2                !
 ! D25   D(20,18,19,23)         56.4325         estimate D2E/DX2                !
 ! D26   D(21,18,19,23)        -65.3249         estimate D2E/DX2                !
 ! D27   D(22,18,19,23)        175.5349         estimate D2E/DX2                !
 --------------------------------------------------------------------------------
 Trust Radius=5.00D-02 FncErr=1.00D-07 GrdErr=1.00D-06 EigMax=2.50D+02 EigMin=1.00D-04
 Number of steps in this run=     50 maximum allowed number of steps=    138.
 GradGradGradGradGradGradGradGradGradGradGradGradGradGradGradGradGradGrad

                          Input orientation:                          
 ---------------------------------------------------------------------
 Center     Atomic      Atomic             Coordinates (Angstroms)
 Number     Number       Type             X           Y           Z
 ---------------------------------------------------------------------
      1          6           0       -0.033236   -0.014758    2.550524
      2          8           0       -0.017399   -0.019991    1.149794
      3          1           0       -0.446294   -0.953872    2.958628
      4          1           0        0.981013    0.103560    2.970671
      5          1           0       -0.648175    0.810983    2.949542
      6          6           0        0.273663    2.243268   -1.157180
      7          8           0        0.950605    2.149344    0.084036
      8          1           0        0.532766    1.409320   -1.824981
      9          1           0        0.573997    3.177855   -1.642318
     10          1           0       -0.817112    2.258687   -1.021792
     11          1           0        0.606934    1.318449    0.544995
     12          6           0        1.820387   -1.343133   -1.160073
     13          8           0        1.408277   -1.910852    0.071282
     14          1           0        0.965689   -1.148538   -1.823572
     15          1           0        2.488070   -2.053162   -1.659125
     16          1           0        2.367585   -0.402117   -1.007550
     17          1           0        0.849500   -1.212895    0.542337
     18          6           0       -2.063810   -0.877607   -1.201697
     19          8           0       -2.359849   -0.260935    0.039532
     20          1           0       -1.523811   -1.824874   -1.062532
     21          1           0       -1.462555   -0.222257   -1.847747
     22          1           0       -3.008291   -1.091296   -1.712896
     23          1           0       -1.480617   -0.142126    0.523067
 ---------------------------------------------------------------------
                    Distance matrix (angstroms):
                    1          2          3          4          5
     1  C    0.000000
     2  O    1.400829   0.000000
     3  H    1.104129   2.080376   0.000000
     4  H    1.104185   2.080309   1.776376   0.000000
     5  H    1.104180   2.080262   1.776387   1.776273   0.000000
     6  C    4.352004   3.244871   5.261171   4.702962   4.445941
     7  O    3.425616   2.603629   4.454723   3.538194   3.543788
     8  H    4.636098   3.345878   5.424588   4.990412   4.954664
     9  H    5.304850   4.286241   6.267445   5.558473   5.308575
    10  H    4.306327   3.247722   5.128527   4.880326   4.230352
    11  H    2.491868   1.595931   3.478269   2.738575   2.759469
    12  C    4.355345   3.234756   4.717315   4.456514   5.255754
    13  O    3.437990   2.602133   3.562585   3.556243   4.463380
    14  H    4.627745   3.328811   4.990093   4.955073   5.406191
    15  H    5.313494   4.277988   5.580553   5.325193   6.267310
    16  H    4.309742   3.238565   4.894172   4.243175   5.121035
    17  H    2.499514   1.594847   2.754022   2.765349   3.483353
    18  C    4.352804   3.233081   4.464356   5.257594   4.699803
    19  O    3.432027   2.603422   3.558508   4.459349   3.542174
    20  H    4.307262   3.228199   4.253165   5.124425   4.879674
    21  H    4.629341   3.333863   4.966819   5.412424   4.974413
    22  H    5.309109   4.276462   5.329714   6.267218   5.561218
    23  H    2.494337   1.596468   2.767799   3.480050   2.736632
                    6          7          8          9         10
     6  C    0.000000
     7  O    1.416930   0.000000
     8  H    1.099346   2.089634   0.000000
     9  H    1.094994   2.044497   1.778421   0.000000
    10  H    1.099253   2.087974   1.785695   1.779075   0.000000
    11  H    1.965645   1.010435   2.372877   2.871030   2.316630
    12  C    3.905718   3.808113   3.110638   4.714380   4.466389
    13  O    4.478078   4.085929   3.922483   5.433911   4.851002
    14  H    3.525241   3.809885   2.594236   4.347868   3.928156
    15  H    4.859512   4.802444   3.979887   5.570233   5.470143
    16  H    3.377123   3.115982   2.704821   4.054145   4.149985
    17  H    3.894228   3.394836   3.546904   4.911955   4.156438
    18  C    3.899439   4.461193   3.515782   4.857875   3.379787
    19  O    3.826034   4.095184   3.825360   4.823002   3.139258
    20  H    4.448556   4.819934   3.907793   5.455662   4.144461
    21  H    3.093566   3.896103   2.577570   3.968691   2.693303
    22  H    4.711620   5.422506   4.336442   5.573457   4.062176
    23  H    3.404531   3.369633   3.460350   4.464595   2.930995
                   11         12         13         14         15
    11  H    0.000000
    12  C    3.385815   0.000000
    13  O    3.360794   1.417171   0.000000
    14  H    3.438726   1.099367   2.089851   0.000000
    15  H    4.445737   1.094986   2.044630   1.778491   0.000000
    16  H    2.910436   1.099182   2.088165   1.785595   1.779049
    17  H    2.542941   1.964124   1.010578   2.369634   2.870086
    18  C    3.873818   3.912216   3.839721   3.104512   4.723429
    19  O    3.398786   4.481582   4.113637   3.913847   5.440573
    20  H    4.123675   3.380126   3.144848   2.689651   4.062416
    21  H    3.518774   3.536519   3.843918   2.599029   4.358352
    22  H    4.896406   4.866741   4.833326   3.975933   5.580149
    23  H    2.547868   3.895126   3.417340   3.536099   4.915740
                   16         17         18         19         20
    16  H    0.000000
    17  H    2.316051   0.000000
    18  C    4.461059   3.411957   0.000000
    19  O    4.844063   3.385109   1.417241   0.000000
    20  H    4.143697   2.929629   1.099218   2.087920   0.000000
    21  H    3.925335   3.469793   1.099260   2.090085   1.785692
    22  H    5.465576   4.470281   1.095003   2.044745   1.778986
    23  H    4.149583   2.564442   1.963634   1.010431   2.312494
                   21         22         23
    21  H    0.000000
    22  H    1.778402   0.000000
    23  H    2.372237   2.869537   0.000000
 Symmetry turned off by external request.
 Stoichiometry    C4H15O4(1-)
 Framework group  C1[X(C4H15O4)]
 Deg. of freedom    63
 Full point group                 C1      NOp   1
 Rotational constants (GHZ):           1.1114105           1.1041622           0.9777750
 Standard basis: 6-31+G(d) (6D, 7F)
   182 basis functions,   316 primitive gaussians,   182 cartesian basis functions
    36 alpha electrons       36 beta electrons
       nuclear repulsion energy       429.6382795430 Hartrees.
 NAtoms=   23 NActive=   23 NUniq=   23 SFac= 1.00D+00 NAtFMM=   60 NAOKFM=F Big=F
 Integral buffers will be    131072 words long.
 Raffenetti 2 integral format.
 Two-electron integral symmetry is turned off.
 Nuclear repulsion after empirical dispersion term =      429.6254605989 Hartrees.
 ------------------------------------------------------------------------------
 Polarizable Continuum Model (PCM)
 =================================
 Model                : PCM.
 Atomic radii         : SMD-Coulomb.
 Polarization charges : Total charges.
 Charge compensation  : None.
 Solution method      : On-the-fly selection.
 Cavity type          : VdW (van der Waals Surface) (Alpha=1.000).
 Cavity algorithm     : GePol (No added spheres)
                        Default sphere list used, NSphG=   23.
                        Lebedev-Laikov grids with approx.  5.0 points / Ang**2.
                        Smoothing algorithm: York/Karplus (Gamma=1.0000).
                        Polarization charges: spherical gaussians, with
                                              point-specific exponents (IZeta= 3).
                        Self-potential: point-specific (ISelfS= 7).
                        Self-field    : sphere-specific E.n sum rule (ISelfD= 2).
 1st derivatives      : Analytical E(r).r(x)/FMM algorithm (CHGder, D1EAlg=3).
                        Cavity 1st derivative terms included.
 Solvent              : Methanol, Eps=  32.613000 Eps(inf)=   1.765709
 ------------------------------------------------------------------------------
 ------------------------------------------------------------------------------
 Atomic radii for non-electrostatic terms: SMD-CDS.
 ------------------------------------------------------------------------------
 Nuclear repulsion after PCM non-electrostatic terms =      429.6335293303 Hartrees.
 One-electron integrals computed using PRISM.
 NBasis=   182 RedAO= T EigKep=  1.33D-03  NBF=   182
 NBsUse=   182 1.00D-06 EigRej= -1.00D+00 NBFU=   182
 Initial guess from the checkpoint file:  "cluster.chk"
 B after Tr=     0.000000    0.000000    0.000000
         Rot=    1.000000   -0.000000   -0.000000   -0.000000 Ang=  -0.00 deg.
 Requested convergence on RMS density matrix=1.00D-08 within 128 cycles.
 Requested convergence on MAX density matrix=1.00D-06.
 Requested convergence on             energy=1.00D-06.
 No special actions if energy rises.
 Inv3:  Mode=1 IEnd=     8875200.
 Iteration    1 A*A^-1 deviation from unit magnitude is 2.89D-15 for    548.
 Iteration    1 A*A^-1 deviation from orthogonality  is 2.72D-15 for    558    291.
 Iteration    1 A^-1*A deviation from unit magnitude is 2.89D-15 for    388.
 Iteration    1 A^-1*A deviation from orthogonality  is 1.67D-13 for   1494   1467.
 Error on total polarization charges =  0.06511
 SCF Done:  E(RwB97XD) =  -462.328662870     A.U. after    1 cycles
            NFock=  1  Conv=0.85D-08     -V/T= 2.0092
 SMD-CDS (non-electrostatic) energy       (kcal/mol) =       5.06
 (included in total energy above)

 **********************************************************************

            Population analysis using the SCF Density.

 **********************************************************************

 Alpha  occ. eigenvalues --  -19.24896 -19.24887 -19.24885 -19.20327 -10.31922
 Alpha  occ. eigenvalues --  -10.31920 -10.31918 -10.30743  -1.09748  -1.09196
 Alpha  occ. eigenvalues --   -1.09189  -1.02692  -0.75833  -0.75509  -0.75503
 Alpha  occ. eigenvalues --   -0.72323  -0.57980  -0.57790  -0.57767  -0.51112
 Alpha  occ. eigenvalues --   -0.51102  -0.50889  -0.49865  -0.49858  -0.49589
 Alpha  occ. eigenvalues --   -0.48687  -0.48683  -0.46235  -0.40964  -0.40939
 Alpha  occ. eigenvalues --   -0.39638  -0.34777  -0.34199  -0.34178  -0.30559
 Alpha  occ. eigenvalues --   -0.30554
 Alpha virt. eigenvalues --    0.08520   0.09005   0.09766   0.09770   0.11215
 Alpha virt. eigenvalues --    0.11987   0.11996   0.13221   0.13230   0.14857
 Alpha virt. eigenvalues --    0.16230   0.16247   0.16474   0.17804   0.20254
 Alpha virt. eigenvalues --    0.20290   0.22327   0.24078   0.24100   0.24199
 Alpha virt. eigenvalues --    0.27499   0.27526   0.28932   0.28961   0.29122
 Alpha virt. eigenvalues --    0.30732   0.31325   0.31364   0.32761   0.33228
 Alpha virt. eigenvalues --    0.33256   0.34115   0.34199   0.34225   0.36783
 Alpha virt. eigenvalues --    0.38076   0.38580   0.38604   0.40433   0.40517
 Alpha virt. eigenvalues --    0.40850   0.40946   0.40995   0.41510   0.45140
 Alpha virt. eigenvalues --    0.45206   0.45327   0.47744   0.48057   0.48173
 Alpha virt. eigenvalues --    0.69366   0.76190   0.76213   0.77436   0.77496
 Alpha virt. eigenvalues --    0.77657   0.78949   0.80574   0.80646   0.81162
 Alpha virt. eigenvalues --    0.85902   0.85963   0.93767   1.03142   1.04719
 Alpha virt. eigenvalues --    1.04779   1.08214   1.08248   1.08973   1.10187
 Alpha virt. eigenvalues --    1.10214   1.17736   1.20208   1.20313   1.22981
 Alpha virt. eigenvalues --    1.28181   1.28226   1.28459   1.29774   1.32122
 Alpha virt. eigenvalues --    1.32250   1.34792   1.35408   1.35464   1.38080
 Alpha virt. eigenvalues --    1.40128   1.40188   1.45242   1.45313   1.47139
 Alpha virt. eigenvalues --    1.51357   1.51494   1.51599   1.58835   1.60882
 Alpha virt. eigenvalues --    1.60905   1.61367   1.65419   1.65453   1.66560
 Alpha virt. eigenvalues --    1.68449   1.68603   1.79434   1.81419   1.81537
 Alpha virt. eigenvalues --    1.86581   1.86596   1.91196   1.95195   2.03642
 Alpha virt. eigenvalues --    2.03703   2.20892   2.21068   2.21114   2.25651
 Alpha virt. eigenvalues --    2.26180   2.26238   2.26263   2.28152   2.28200
 Alpha virt. eigenvalues --    2.28888   2.31819   2.31859   2.48502   2.48560
 Alpha virt. eigenvalues --    2.48566   2.50999   2.51008   2.51491   2.54520
 Alpha virt. eigenvalues --    2.54562   2.75860   2.79627   2.79681   2.97398
 Alpha virt. eigenvalues --    3.00588   3.00638   3.01715   4.33751   4.33847
 Alpha virt. eigenvalues --    4.41097   4.41653   4.42456   4.42518   4.48740
 Alpha virt. eigenvalues --    4.61850
          Condensed to atoms (all electrons):
               1          2          3          4          5          6
     1  C    5.170074   0.022579   0.406997   0.407603   0.407578  -0.007305
     2  O    0.022579   9.145712  -0.076002  -0.077067  -0.076920   0.013786
     3  H    0.406997  -0.076002   0.567215  -0.039060  -0.039132   0.001106
     4  H    0.407603  -0.077067  -0.039060   0.567454  -0.039078  -0.000625
     5  H    0.407578  -0.076920  -0.039132  -0.039078   0.567319  -0.001614
     6  C   -0.007305   0.013786   0.001106  -0.000625  -0.001614   5.157817
     7  O    0.004426  -0.048354  -0.001639   0.001325   0.001874   0.075571
     8  H   -0.000375  -0.002644   0.000001  -0.000004  -0.000001   0.399290
     9  H    0.000309  -0.000116  -0.000000   0.000001   0.000000   0.398720
    10  H   -0.000728  -0.000844   0.000001   0.000000  -0.000016   0.394386
    11  H   -0.007862   0.095744   0.001148  -0.000715  -0.001025  -0.014131
    12  C   -0.007029   0.013324  -0.000604  -0.001603   0.001120  -0.004500
    13  O    0.003816  -0.048449   0.001249   0.001868  -0.001633   0.001788
    14  H   -0.000363  -0.002748  -0.000004  -0.000001   0.000001   0.000311
    15  H    0.000307  -0.000089   0.000001   0.000000  -0.000000  -0.000091
    16  H   -0.000741  -0.000958   0.000000  -0.000016   0.000001  -0.000940
    17  H   -0.007482   0.095833  -0.000723  -0.000960   0.001124  -0.000304
    18  C   -0.007056   0.013321  -0.001568   0.001123  -0.000634  -0.004508
    19  O    0.003982  -0.048778   0.001790  -0.001638   0.001339   0.006346
    20  H   -0.000737  -0.000846  -0.000016   0.000001  -0.000000   0.000541
    21  H   -0.000353  -0.002757  -0.000001   0.000001  -0.000004  -0.002148
    22  H    0.000305  -0.000101   0.000000  -0.000000   0.000001   0.000395
    23  H   -0.007647   0.095796  -0.001032   0.001142  -0.000710   0.001384
               7          8          9         10         11         12
     1  C    0.004426  -0.000375   0.000309  -0.000728  -0.007862  -0.007029
     2  O   -0.048354  -0.002644  -0.000116  -0.000844   0.095744   0.013324
     3  H   -0.001639   0.000001  -0.000000   0.000001   0.001148  -0.000604
     4  H    0.001325  -0.000004   0.000001   0.000000  -0.000715  -0.001603
     5  H    0.001874  -0.000001   0.000000  -0.000016  -0.001025   0.001120
     6  C    0.075571   0.399290   0.398720   0.394386  -0.014131  -0.004500
     7  O    8.898218  -0.055181  -0.053021  -0.049877   0.067195   0.006427
     8  H   -0.055181   0.540531  -0.031503  -0.041733  -0.002323  -0.002109
     9  H   -0.053021  -0.031503   0.502622  -0.029163   0.003710   0.000373
    10  H   -0.049877  -0.041733  -0.029163   0.526846  -0.003713   0.000515
    11  H    0.067195  -0.002323   0.003710  -0.003713   0.236185   0.001505
    12  C    0.006427  -0.002109   0.000373   0.000515   0.001505   5.157112
    13  O   -0.006204  -0.000104  -0.000016   0.000069  -0.001739   0.076434
    14  H    0.000203   0.000374   0.000022  -0.000044  -0.000019   0.399292
    15  H   -0.000053   0.000018  -0.000001   0.000000  -0.000003   0.398678
    16  H    0.001666  -0.000081   0.000014   0.000001   0.000320   0.394280
    17  H   -0.001870   0.000213  -0.000004  -0.000027   0.000413  -0.014394
    18  C    0.001711   0.000314  -0.000067  -0.001027  -0.000192  -0.004306
    19  O   -0.006079   0.000168  -0.000054   0.001597  -0.002017   0.001845
    20  H    0.000071  -0.000045   0.000000   0.000001  -0.000028  -0.001088
    21  H   -0.000144   0.000395   0.000020  -0.000071   0.000238   0.000366
    22  H   -0.000017   0.000023  -0.000001   0.000015  -0.000005  -0.000071
    23  H   -0.001581  -0.000022  -0.000003   0.000316   0.000402  -0.000266
              13         14         15         16         17         18
     1  C    0.003816  -0.000363   0.000307  -0.000741  -0.007482  -0.007056
     2  O   -0.048449  -0.002748  -0.000089  -0.000958   0.095833   0.013321
     3  H    0.001249  -0.000004   0.000001   0.000000  -0.000723  -0.001568
     4  H    0.001868  -0.000001   0.000000  -0.000016  -0.000960   0.001123
     5  H   -0.001633   0.000001  -0.000000   0.000001   0.001124  -0.000634
     6  C    0.001788   0.000311  -0.000091  -0.000940  -0.000304  -0.004508
     7  O   -0.006204   0.000203  -0.000053   0.001666  -0.001870   0.001711
     8  H   -0.000104   0.000374   0.000018  -0.000081   0.000213   0.000314
     9  H   -0.000016   0.000022  -0.000001   0.000014  -0.000004  -0.000067
    10  H    0.000069  -0.000044   0.000000   0.000001  -0.000027  -0.001027
    11  H   -0.001739  -0.000019  -0.000003   0.000320   0.000413  -0.000192
    12  C    0.076434   0.399292   0.398678   0.394280  -0.014394  -0.004306
    13  O    8.896299  -0.055051  -0.052935  -0.049764   0.068717   0.005984
    14  H   -0.055051   0.540619  -0.031406  -0.041831  -0.002309  -0.001961
    15  H   -0.052935  -0.031406   0.502330  -0.029125   0.003709   0.000366
    16  H   -0.049764  -0.041831  -0.029125   0.526676  -0.003701   0.000530
    17  H    0.068717  -0.002309   0.003709  -0.003701   0.235485   0.001472
    18  C    0.005984  -0.001961   0.000366   0.000530   0.001472   5.157716
    19  O   -0.006006  -0.000131  -0.000017   0.000071  -0.001635   0.075449
    20  H    0.001702  -0.000077   0.000015   0.000001   0.000322   0.394593
    21  H    0.000190   0.000328   0.000022  -0.000043  -0.000016   0.399242
    22  H   -0.000059   0.000020  -0.000001   0.000000  -0.000003   0.398671
    23  H   -0.001867   0.000226  -0.000004  -0.000027   0.000412  -0.014363
              19         20         21         22         23
     1  C    0.003982  -0.000737  -0.000353   0.000305  -0.007647
     2  O   -0.048778  -0.000846  -0.002757  -0.000101   0.095796
     3  H    0.001790  -0.000016  -0.000001   0.000000  -0.001032
     4  H   -0.001638   0.000001   0.000001  -0.000000   0.001142
     5  H    0.001339  -0.000000  -0.000004   0.000001  -0.000710
     6  C    0.006346   0.000541  -0.002148   0.000395   0.001384
     7  O   -0.006079   0.000071  -0.000144  -0.000017  -0.001581
     8  H    0.000168  -0.000045   0.000395   0.000023  -0.000022
     9  H   -0.000054   0.000000   0.000020  -0.000001  -0.000003
    10  H    0.001597   0.000001  -0.000071   0.000015   0.000316
    11  H   -0.002017  -0.000028   0.000238  -0.000005   0.000402
    12  C    0.001845  -0.001088   0.000366  -0.000071  -0.000266
    13  O   -0.006006   0.001702   0.000190  -0.000059  -0.001867
    14  H   -0.000131  -0.000077   0.000328   0.000020   0.000226
    15  H   -0.000017   0.000015   0.000022  -0.000001  -0.000004
    16  H    0.000071   0.000001  -0.000043   0.000000  -0.000027
    17  H   -0.001635   0.000322  -0.000016  -0.000003   0.000412
    18  C    0.075449   0.394593   0.399242   0.398671  -0.014363
    19  O    8.897573  -0.049747  -0.055037  -0.052922   0.068518
    20  H   -0.049747   0.526476  -0.041801  -0.029044  -0.003775
    21  H   -0.055037  -0.041801   0.540748  -0.031474  -0.002289
    22  H   -0.052922  -0.029044  -0.031474   0.502214   0.003726
    23  H    0.068518  -0.003775  -0.002289   0.003726   0.235911
 Mulliken charges:
               1
     1  C   -0.380297
     2  O   -1.109423
     3  H    0.180275
     4  H    0.180251
     5  H    0.180412
     6  C   -0.415274
     7  O   -0.834667
     8  H    0.194799
     9  H    0.208159
    10  H    0.203496
    11  H    0.626912
    12  C   -0.415302
    13  O   -0.834288
    14  H    0.194548
    15  H    0.208279
    16  H    0.203669
    17  H    0.625729
    18  C   -0.414811
    19  O   -0.834617
    20  H    0.203481
    21  H    0.194591
    22  H    0.208328
    23  H    0.625752
 Sum of Mulliken charges =  -1.00000
 Mulliken charges with hydrogens summed into heavy atoms:
               1
     1  C    0.160640
     2  O   -1.109423
     6  C    0.191179
     7  O   -0.207755
    12  C    0.191194
    13  O   -0.208559
    18  C    0.191588
    19  O   -0.208865
 Electronic spatial extent (au):  <R**2>=           1626.1215
 Charge=             -1.0000 electrons
 Dipole moment (field-independent basis, Debye):
    X=              0.0336    Y=              0.1126    Z=             -4.6042  Tot=              4.6057
 Quadrupole moment (field-independent basis, Debye-Ang):
   XX=            -73.7036   YY=            -73.4145   ZZ=            -52.4055
   XY=              0.0684   XZ=             -0.2109   YZ=             -0.0647
 Traceless Quadrupole moment (field-independent basis, Debye-Ang):
   XX=             -7.1957   YY=             -6.9066   ZZ=             14.1023
   XY=              0.0684   XZ=             -0.2109   YZ=             -0.0647
 Octapole moment (field-independent basis, Debye-Ang**2):
  XXX=             26.9086  YYY=              3.5073  ZZZ=             -7.2865  XYY=            -25.4990
  XXY=             -1.2451  XXZ=            -15.6660  XZZ=             -0.1688  YZZ=              0.0253
  YYZ=            -16.0708  XYZ=             -0.1307
 Hexadecapole moment (field-independent basis, Debye-Ang**3):
 XXXX=           -849.4268 YYYY=           -838.8330 ZZZZ=           -667.1078 XXXY=              0.6538
 XXXZ=             14.0331 YYYX=              2.6912 YYYZ=            -18.7308 ZZZX=              0.1608
 ZZZY=              0.5549 XXYY=           -281.4445 XXZZ=           -223.2149 YYZZ=           -223.4530
 XXYZ=             18.7113 YYXZ=            -16.1630 ZZXY=              0.5400
 N-N= 4.296335293303D+02 E-N=-1.955217968477D+03  KE= 4.581066276445D+02
 D1PCM: PCM CHGder 1st derivatives, ID1Alg=3 FixD1E=F DoIter=F DoCFld=F I1PDM=0.
 Calling FoFJK, ICntrl=      2127 FMM=F ISym2X=0 I1Cent= 0 IOpClX= 0 NMat=1 NMatS=1 NMatT=0.
 -------------------------------------------------------------------
 Center     Atomic                   Forces (Hartrees/Bohr)
 Number     Number              X              Y              Z
 -------------------------------------------------------------------
      1        6           0.000020084    0.000021245   -0.001279627
      2        8           0.000089859    0.000115473    0.000949005
      3        1          -0.000069514   -0.000066562    0.000198712
      4        1           0.000073320   -0.000030833    0.000200111
      5        1          -0.000027199    0.000077182    0.000192946
      6        6           0.000199915    0.000070675    0.000289943
      7        8          -0.000111561    0.000040189   -0.000122016
      8        1          -0.000056661   -0.000028891   -0.000086963
      9        1           0.000006428   -0.000015351   -0.000025836
     10        1          -0.000059192   -0.000032846   -0.000056015
     11        1          -0.000006104   -0.000114824   -0.000042981
     12        6          -0.000062058   -0.000255886    0.000241547
     13        8           0.000122246    0.000246236   -0.000170480
     14        1           0.000012580    0.000064250   -0.000068868
     15        1          -0.000022364    0.000005946   -0.000036846
     16        1           0.000016391    0.000081329   -0.000029072
     17        1          -0.000230417   -0.000082047   -0.000014992
     18        6          -0.000207443    0.000128083    0.000329378
     19        8           0.000087645   -0.000141161   -0.000176647
     20        1           0.000044640   -0.000045639   -0.000064360
     21        1           0.000078829    0.000000892   -0.000067808
     22        1           0.000018215    0.000030895   -0.000029345
     23        1           0.000082361   -0.000068354   -0.000129787
 -------------------------------------------------------------------
 Cartesian Forces:  Max     0.001279627 RMS     0.000224574

 GradGradGradGradGradGradGradGradGradGradGradGradGradGradGradGradGradGrad
 Berny optimization.
 FormGI is forming the generalized inverse of G from B-inverse, IUseBI=4.
 Internal  Forces:  Max     0.000687623 RMS     0.000110647
 Search for a local minimum.
 Step number   1 out of a maximum of   50
 All quantities printed in internal units (Hartrees-Bohrs-Radians)
 Mixed Optimization -- En-DIIS/RFO-DIIS
 Second derivative matrix not updated -- first step.
 ITU=  0
     Eigenvalues ---    0.00230   0.00230   0.00230   0.00864   0.00867
     Eigenvalues ---    0.00868   0.00879   0.00881   0.00881   0.01464
     Eigenvalues ---    0.01465   0.01468   0.01681   0.04676   0.04791
     Eigenvalues ---    0.06278   0.06280   0.08091   0.09162   0.09173
     Eigenvalues ---    0.09194   0.10018   0.10018   0.10020   0.10412
     Eigenvalues ---    0.10412   0.10413   0.12404   0.12522   0.16000
     Eigenvalues ---    0.16000   0.16000   0.16000   0.16000   0.16000
     Eigenvalues ---    0.16000   0.16000   0.16000   0.16000   0.16000
     Eigenvalues ---    0.16000   0.16000   0.16000   0.16000   0.33224
     Eigenvalues ---    0.33224   0.33230   0.33752   0.33755   0.33764
     Eigenvalues ---    0.33765   0.33769   0.33773   0.34241   0.34242
     Eigenvalues ---    0.34243   0.42879   0.42889   0.42926   0.45483
     Eigenvalues ---    0.45875   0.45899   0.45900
 RFO step:  Lambda=-1.00053100D-05 EMin= 2.30000000D-03
 Linear search not attempted -- first point.
 Iteration  1 RMS(Cart)=  0.01414954 RMS(Int)=  0.00006413
 Iteration  2 RMS(Cart)=  0.00010318 RMS(Int)=  0.00000357
 Iteration  3 RMS(Cart)=  0.00000001 RMS(Int)=  0.00000357
 Variable       Old X    -DE/DX   Delta X   Delta X   Delta X     New X
                                 (Linear)    (Quad)   (Total)
    R1        2.64718  -0.00069   0.00000  -0.00151  -0.00151   2.64567
    R2        2.08650   0.00015   0.00000   0.00046   0.00046   2.08696
    R3        2.08661   0.00014   0.00000   0.00043   0.00043   2.08704
    R4        2.08660   0.00014   0.00000   0.00043   0.00043   2.08703
    R5        3.01587  -0.00006   0.00000  -0.00068  -0.00068   3.01519
    R6        3.01382  -0.00010   0.00000  -0.00114  -0.00114   3.01268
    R7        3.01689  -0.00004   0.00000  -0.00042  -0.00042   3.01647
    R8        2.67761  -0.00013   0.00000  -0.00031  -0.00031   2.67730
    R9        2.07746   0.00006   0.00000   0.00019   0.00019   2.07765
   R10        2.06924  -0.00000   0.00000  -0.00000  -0.00000   2.06924
   R11        2.07729   0.00005   0.00000   0.00016   0.00016   2.07745
   R12        1.90945   0.00002   0.00000   0.00004   0.00004   1.90949
   R13        2.67807  -0.00015   0.00000  -0.00035  -0.00035   2.67771
   R14        2.07750   0.00004   0.00000   0.00013   0.00013   2.07763
   R15        2.06922  -0.00000   0.00000  -0.00000  -0.00000   2.06922
   R16        2.07715   0.00007   0.00000   0.00022   0.00022   2.07737
   R17        1.90972  -0.00003   0.00000  -0.00007  -0.00007   1.90965
   R18        2.67820  -0.00022   0.00000  -0.00050  -0.00050   2.67770
   R19        2.07722   0.00006   0.00000   0.00017   0.00017   2.07739
   R20        2.07730   0.00008   0.00000   0.00024   0.00024   2.07754
   R21        2.06926  -0.00001   0.00000  -0.00003  -0.00003   2.06923
   R22        1.90944  -0.00002   0.00000  -0.00004  -0.00004   1.90940
    A1        1.95050   0.00015   0.00000   0.00093   0.00093   1.95143
    A2        1.95034   0.00015   0.00000   0.00097   0.00097   1.95130
    A3        1.95027   0.00014   0.00000   0.00088   0.00088   1.95115
    A4        1.86934  -0.00016   0.00000  -0.00101  -0.00101   1.86833
    A5        1.86937  -0.00016   0.00000  -0.00102  -0.00102   1.86835
    A6        1.86912  -0.00016   0.00000  -0.00098  -0.00098   1.86815
    A7        1.96084   0.00003   0.00000   0.00079   0.00080   1.96163
    A8        1.97121   0.00013   0.00000   0.00132   0.00132   1.97253
    A9        1.96326   0.00009   0.00000   0.00105   0.00104   1.96430
   A10        1.84451  -0.00007   0.00000  -0.00080  -0.00080   1.84371
   A11        1.84828  -0.00004   0.00000  -0.00056  -0.00056   1.84772
   A12        1.86653  -0.00018   0.00000  -0.00213  -0.00213   1.86441
   A13        1.94898   0.00009   0.00000   0.00055   0.00055   1.94954
   A14        1.88983   0.00002   0.00000   0.00013   0.00013   1.88996
   A15        1.94669   0.00006   0.00000   0.00040   0.00040   1.94710
   A16        1.88987  -0.00006   0.00000  -0.00035  -0.00035   1.88952
   A17        1.89582  -0.00011   0.00000  -0.00071  -0.00071   1.89510
   A18        1.89100  -0.00002   0.00000  -0.00005  -0.00005   1.89095
   A19        1.86674   0.00007   0.00000   0.00044   0.00044   1.86718
   A20        1.94897   0.00009   0.00000   0.00052   0.00052   1.94949
   A21        1.88973   0.00003   0.00000   0.00021   0.00021   1.88994
   A22        1.94675   0.00003   0.00000   0.00017   0.00017   1.94692
   A23        1.88996  -0.00005   0.00000  -0.00031  -0.00031   1.88965
   A24        1.89572  -0.00009   0.00000  -0.00061  -0.00061   1.89512
   A25        1.89106  -0.00001   0.00000  -0.00000  -0.00000   1.89106
   A26        1.86411   0.00012   0.00000   0.00073   0.00073   1.86483
   A27        1.94626   0.00008   0.00000   0.00054   0.00054   1.94681
   A28        1.94934   0.00004   0.00000   0.00020   0.00020   1.94954
   A29        1.88979   0.00001   0.00000   0.00009   0.00009   1.88988
   A30        1.89596  -0.00009   0.00000  -0.00058  -0.00058   1.89538
   A31        1.89089  -0.00002   0.00000  -0.00002  -0.00002   1.89087
   A32        1.88993  -0.00004   0.00000  -0.00025  -0.00025   1.88968
   A33        1.86347   0.00011   0.00000   0.00067   0.00067   1.86414
   A34        3.10640   0.00005   0.00000   0.00451   0.00451   3.11091
   A35        3.03841  -0.00014   0.00000  -0.01684  -0.01684   3.02157
   A36        3.10205  -0.00001   0.00000  -0.00231  -0.00231   3.09974
   A37        3.04978   0.00002   0.00000   0.00055   0.00055   3.05033
   A38        3.13994  -0.00010   0.00000  -0.01111  -0.01110   3.12884
   A39        3.03799   0.00008   0.00000   0.00787   0.00787   3.04586
    D1       -3.11963  -0.00002   0.00000  -0.00124  -0.00124  -3.12087
    D2       -1.03517   0.00001   0.00000  -0.00077  -0.00077  -1.03594
    D3        1.07983  -0.00006   0.00000  -0.00181  -0.00181   1.07801
    D4       -1.02509  -0.00002   0.00000  -0.00122  -0.00122  -1.02631
    D5        1.05938   0.00001   0.00000  -0.00075  -0.00075   1.05862
    D6       -3.10881  -0.00006   0.00000  -0.00179  -0.00179  -3.11061
    D7        1.06902  -0.00002   0.00000  -0.00119  -0.00119   1.06783
    D8       -3.12970   0.00001   0.00000  -0.00073  -0.00072  -3.13042
    D9       -1.01470  -0.00006   0.00000  -0.00176  -0.00176  -1.01647
   D10       -2.63160   0.00001   0.00000  -0.00162  -0.00162  -2.63322
   D11        1.47778  -0.00013   0.00000  -0.00357  -0.00357   1.47421
   D12       -0.48370   0.00010   0.00000  -0.00127  -0.00127  -0.48497
   D13       -2.64132   0.00002   0.00000  -0.00163  -0.00161  -2.64294
   D14       -0.49220   0.00006   0.00000  -0.00342  -0.00344  -0.49564
   D15        1.45404  -0.00010   0.00000  -0.00740  -0.00740   1.44664
   D16       -2.66190  -0.00003   0.00000  -0.00502  -0.00502  -2.66692
   D17        1.45416  -0.00008   0.00000  -0.00426  -0.00426   1.44991
   D18       -0.48968   0.00008   0.00000  -0.00285  -0.00285  -0.49254
   D19       -1.13630   0.00001   0.00000   0.00058   0.00058  -1.13573
   D20        3.06777   0.00002   0.00000   0.00059   0.00059   3.06836
   D21        0.98863  -0.00001   0.00000   0.00034   0.00034   0.98896
   D22       -1.13252   0.00003   0.00000   0.00151   0.00151  -1.13100
   D23        3.07151   0.00003   0.00000   0.00145   0.00145   3.07296
   D24        0.99232   0.00000   0.00000   0.00122   0.00122   0.99354
   D25        0.98493   0.00002   0.00000   0.00236   0.00236   0.98729
   D26       -1.14013   0.00004   0.00000   0.00258   0.00258  -1.13755
   D27        3.06366   0.00005   0.00000   0.00271   0.00271   3.06638
         Item               Value     Threshold  Converged?
 Maximum Force            0.000688     0.000450     NO 
 RMS     Force            0.000111     0.000300     YES
 Maximum Displacement     0.059310     0.001800     NO 
 RMS     Displacement     0.014148     0.001200     NO 
 Predicted change in Energy=-5.001418D-06
 GradGradGradGradGradGradGradGradGradGradGradGradGradGradGradGradGradGrad

                          Input orientation:                          
 ---------------------------------------------------------------------
 Center     Atomic      Atomic             Coordinates (Angstroms)
 Number     Number       Type             X           Y           Z
 ---------------------------------------------------------------------
      1          6           0       -0.033507   -0.015289    2.552768
      2          8           0       -0.015682   -0.025715    1.152891
      3          1           0       -0.449720   -0.951588    2.964770
      4          1           0        0.980263    0.101757    2.975019
      5          1           0       -0.646678    0.813484    2.948846
      6          6           0        0.282504    2.230774   -1.161768
      7          8           0        0.954528    2.139912    0.082157
      8          1           0        0.545563    1.396542   -1.827828
      9          1           0        0.582925    3.165219   -1.647125
     10          1           0       -0.808976    2.244059   -1.031249
     11          1           0        0.611262    1.308766    0.543015
     12          6           0        1.814143   -1.325082   -1.158432
     13          8           0        1.416563   -1.907026    0.070841
     14          1           0        0.953674   -1.138121   -1.816758
     15          1           0        2.489540   -2.021776   -1.665826
     16          1           0        2.348285   -0.377043   -1.002321
     17          1           0        0.848894   -1.221493    0.549371
     18          6           0       -2.068264   -0.877370   -1.202166
     19          8           0       -2.357861   -0.261343    0.040599
     20          1           0       -1.535985   -1.829587   -1.066394
     21          1           0       -1.461949   -0.225678   -1.847400
     22          1           0       -3.014925   -1.081658   -1.713148
     23          1           0       -1.477263   -0.148690    0.523081
 ---------------------------------------------------------------------
                    Distance matrix (angstroms):
                    1          2          3          4          5
     1  C    0.000000
     2  O    1.400029   0.000000
     3  H    1.104371   2.080513   0.000000
     4  H    1.104412   2.080458   1.776089   0.000000
     5  H    1.104410   2.080352   1.776098   1.776000   0.000000
     6  C    4.352291   3.246276   5.262309   4.704528   4.446261
     7  O    3.424183   2.603406   4.454071   3.538841   3.541353
     8  H    4.638773   3.350000   5.428932   4.993273   4.957622
     9  H    5.304217   4.287247   6.267698   5.559397   5.307121
    10  H    4.307109   3.248332   5.129269   4.882727   4.232499
    11  H    2.491577   1.595571   3.478474   2.740014   2.759663
    12  C    4.347686   3.221619   4.718620   4.451589   5.243934
    13  O    3.441124   2.600286   3.573612   3.558063   4.465540
    14  H    4.618229   3.316009   4.986714   4.949660   5.392668
    15  H    5.309265   4.266798   5.588110   5.322100   6.258575
    16  H    4.294468   3.218185   4.888430   4.233198   5.098910
    17  H    2.499432   1.594244   2.755613   2.766228   3.483583
    18  C    4.356943   3.238009   4.470856   5.263182   4.702212
    19  O    3.431350   2.603558   3.559244   4.459343   3.541370
    20  H    4.318270   3.238904   4.266279   5.137569   4.888645
    21  H    4.631003   3.336678   4.970768   5.415472   4.974787
    22  H    5.312630   4.280731   5.336676   6.272233   5.561866
    23  H    2.494365   1.596246   2.768092   3.480540   2.738610
                    6          7          8          9         10
     6  C    0.000000
     7  O    1.416764   0.000000
     8  H    1.099445   2.089951   0.000000
     9  H    1.094994   2.044446   1.778277   0.000000
    10  H    1.099337   2.088173   1.785386   1.779109   0.000000
    11  H    1.965825   1.010459   2.373377   2.871226   2.317361
    12  C    3.871697   3.779442   3.076462   4.681615   4.431219
    13  O    4.463945   4.073243   3.908599   5.419781   4.837266
    14  H    3.496990   3.788321   2.567332   4.322611   3.893983
    15  H    4.817599   4.767741   3.935758   5.526341   5.429572
    16  H    3.330704   3.074689   2.660240   4.009974   4.103574
    17  H    3.894475   3.395363   3.549252   4.913102   4.154148
    18  C    3.897217   4.459905   3.520542   4.854824   3.370213
    19  O    3.824639   4.091415   3.830075   4.820577   3.134476
    20  H    4.450004   4.824806   3.914145   5.456658   4.138161
    21  H    3.089881   3.893401   2.581101   3.964821   2.681805
    22  H    4.706301   5.418320   4.339551   5.566404   4.048653
    23  H    3.405488   3.368341   3.465017   4.464993   2.930495
                   11         12         13         14         15
    11  H    0.000000
    12  C    3.358422   0.000000
    13  O    3.348548   1.416984   0.000000
    14  H    3.416582   1.099433   2.090098   0.000000
    15  H    4.415814   1.094985   2.044617   1.778344   0.000000
    16  H    2.871805   1.099297   2.088212   1.785353   1.779140
    17  H    2.541401   1.964441   1.010541   2.369914   2.870412
    18  C    3.873591   3.908382   3.850294   3.094806   4.722099
    19  O    3.396079   4.469321   4.117701   3.896765   5.432154
    20  H    4.129180   3.389153   3.164940   2.690646   4.074445
    21  H    3.516647   3.523655   3.846091   2.582388   4.344330
    22  H    4.894245   4.866915   4.847880   3.970353   5.584370
    23  H    2.546863   3.878755   3.416211   3.516145   4.902580
                   16         17         18         19         20
    16  H    0.000000
    17  H    2.317113   0.000000
    18  C    4.449289   3.419959   0.000000
    19  O    4.821709   3.385855   1.416976   0.000000
    20  H    4.147474   2.944168   1.099306   2.088134   0.000000
    21  H    3.905759   3.475076   1.099385   2.090089   1.785491
    22  H    5.455803   4.479692   1.094990   2.044573   1.779031
    23  H    4.124781   2.561758   1.963858   1.010412   2.314151
                   21         22         23
    21  H    0.000000
    22  H    1.778331   0.000000
    23  H    2.371781   2.869766   0.000000
 Symmetry turned off by external request.
 Stoichiometry    C4H15O4(1-)
 Framework group  C1[X(C4H15O4)]
 Deg. of freedom    63
 Full point group                 C1      NOp   1
 Rotational constants (GHZ):           1.1158353           1.1029030           0.9818715
 Standard basis: 6-31+G(d) (6D, 7F)
   182 basis functions,   316 primitive gaussians,   182 cartesian basis functions
    36 alpha electrons       36 beta electrons
       nuclear repulsion energy       429.9630997932 Hartrees.
 NAtoms=   23 NActive=   23 NUniq=   23 SFac= 1.00D+00 NAtFMM=   60 NAOKFM=F Big=F
 Integral buffers will be    131072 words long.
 Raffenetti 2 integral format.
 Two-electron integral symmetry is turned off.
 Nuclear repulsion after empirical dispersion term =      429.9502044127 Hartrees.
 ------------------------------------------------------------------------------
 Polarizable Continuum Model (PCM)
 =================================
 Model                : PCM.
 Atomic radii         : SMD-Coulomb.
 Polarization charges : Total charges.
 Charge compensation  : None.
 Solution method      : On-the-fly selection.
 Cavity type          : VdW (van der Waals Surface) (Alpha=1.000).
 Cavity algorithm     : GePol (No added spheres)
                        Default sphere list used, NSphG=   23.
                        Lebedev-Laikov grids with approx.  5.0 points / Ang**2.
                        Smoothing algorithm: York/Karplus (Gamma=1.0000).
                        Polarization charges: spherical gaussians, with
                                              point-specific exponents (IZeta= 3).
                        Self-potential: point-specific (ISelfS= 7).
                        Self-field    : sphere-specific E.n sum rule (ISelfD= 2).
 1st derivatives      : Analytical E(r).r(x)/FMM algorithm (CHGder, D1EAlg=3).
                        Cavity 1st derivative terms included.
 Solvent              : Methanol, Eps=  32.613000 Eps(inf)=   1.765709
 ------------------------------------------------------------------------------
 ------------------------------------------------------------------------------
 Atomic radii for non-electrostatic terms: SMD-CDS.
 ------------------------------------------------------------------------------
 Nuclear repulsion after PCM non-electrostatic terms =      429.9582668669 Hartrees.
 One-electron integrals computed using PRISM.
 NBasis=   182 RedAO= T EigKep=  1.34D-03  NBF=   182
 NBsUse=   182 1.00D-06 EigRej= -1.00D+00 NBFU=   182
 Initial guess from the checkpoint file:  "cluster.chk"
 B after Tr=     0.002673   -0.001485    0.000187
         Rot=    1.000000   -0.000007   -0.000090   -0.000037 Ang=  -0.01 deg.
 ExpMin= 4.38D-02 ExpMax= 5.48D+03 ExpMxC= 8.25D+02 IAcc=3 IRadAn=         5 AccDes= 0.00D+00
 Harris functional with IExCor= 4639 and IRadAn=       5 diagonalized for initial guess.
 HarFok:  IExCor= 4639 AccDes= 0.00D+00 IRadAn=         5 IDoV= 1 UseB2=F ITyADJ=14
 ICtDFT=  3500011 ScaDFX=  1.000000  1.000000  1.000000  1.000000
 FoFCou: FMM=F IPFlag=           0 FMFlag=      100000 FMFlg1=           0
         NFxFlg=           0 DoJE=T BraDBF=F KetDBF=T FulRan=T
         wScrn=  0.000000 ICntrl=       500 IOpCl=  0 I1Cent=   200000004 NGrid=           0
         NMat0=    1 NMatS0=      1 NMatT0=    0 NMatD0=    1 NMtDS0=    0 NMtDT0=    0
 Symmetry not used in FoFCou.
 Requested convergence on RMS density matrix=1.00D-08 within 128 cycles.
 Requested convergence on MAX density matrix=1.00D-06.
 Requested convergence on             energy=1.00D-06.
 No special actions if energy rises.
 Inv3:  Mode=1 IEnd=     8813388.
 Iteration    1 A*A^-1 deviation from unit magnitude is 3.11D-15 for    213.
 Iteration    1 A*A^-1 deviation from orthogonality  is 3.55D-15 for   1533    484.
 Iteration    1 A^-1*A deviation from unit magnitude is 3.00D-15 for    222.
 Iteration    1 A^-1*A deviation from orthogonality  is 7.41D-14 for   1489   1461.
 Error on total polarization charges =  0.06515
 SCF Done:  E(RwB97XD) =  -462.328658409     A.U. after   10 cycles
            NFock= 10  Conv=0.18D-08     -V/T= 2.0092
 SMD-CDS (non-electrostatic) energy       (kcal/mol) =       5.06
 (included in total energy above)
 D1PCM: PCM CHGder 1st derivatives, ID1Alg=3 FixD1E=F DoIter=F DoCFld=F I1PDM=0.
 Calling FoFJK, ICntrl=      2127 FMM=F ISym2X=0 I1Cent= 0 IOpClX= 0 NMat=1 NMatS=1 NMatT=0.
 -------------------------------------------------------------------
 Center     Atomic                   Forces (Hartrees/Bohr)
 Number     Number              X              Y              Z
 -------------------------------------------------------------------
      1        6          -0.000045546    0.000023844   -0.000542128
      2        8          -0.000029327   -0.000099160    0.000697229
      3        1          -0.000047395   -0.000015474    0.000068707
      4        1           0.000039396   -0.000033751    0.000062450
      5        1           0.000001169    0.000049454    0.000078000
      6        6           0.000095524    0.000057484    0.000137183
      7        8          -0.000068681   -0.000017113   -0.000160133
      8        1          -0.000059839    0.000051341   -0.000019401
      9        1           0.000004305    0.000008705   -0.000001816
     10        1          -0.000013923    0.000001230    0.000003000
     11        1          -0.000076186   -0.000006972    0.000024523
     12        6          -0.000055301   -0.000097345    0.000160007
     13        8           0.000018270   -0.000284756   -0.000003386
     14        1           0.000008836    0.000031504   -0.000000432
     15        1          -0.000010927   -0.000025232    0.000012022
     16        1           0.000028339   -0.000030169   -0.000009036
     17        1           0.000135957    0.000403657   -0.000408301
     18        6          -0.000093986    0.000102694    0.000104356
     19        8           0.000092292   -0.000216158   -0.000090141
     20        1           0.000002712   -0.000022871   -0.000022426
     21        1           0.000035977   -0.000017994   -0.000020968
     22        1           0.000004538    0.000009542   -0.000025195
     23        1           0.000033796    0.000127539   -0.000044112
 -------------------------------------------------------------------
 Cartesian Forces:  Max     0.000697229 RMS     0.000146418

 GradGradGradGradGradGradGradGradGradGradGradGradGradGradGradGradGradGrad
 Berny optimization.
 Using GEDIIS/GDIIS optimizer.
 FormGI is forming the generalized inverse of G from B-inverse, IUseBI=4.
 Internal  Forces:  Max     0.000919074 RMS     0.000138245
 Search for a local minimum.
 Step number   2 out of a maximum of   50
 All quantities printed in internal units (Hartrees-Bohrs-Radians)
 Mixed Optimization -- En-DIIS/RFO-DIIS
 Swapping is turned off.
 Update second derivatives using D2CorX and points    1    2
 DE=  4.46D-06 DEPred=-5.00D-06 R=-8.92D-01
 Trust test=-8.92D-01 RLast= 2.64D-02 DXMaxT set to 5.00D-02
 ITU= -1  0
     Eigenvalues ---    0.00213   0.00230   0.00245   0.00746   0.00868
     Eigenvalues ---    0.00869   0.00878   0.00881   0.01339   0.01463
     Eigenvalues ---    0.01468   0.01636   0.04419   0.04506   0.05415
     Eigenvalues ---    0.06270   0.06272   0.06843   0.09141   0.09172
     Eigenvalues ---    0.09421   0.10001   0.10015   0.10028   0.10400
     Eigenvalues ---    0.10409   0.10425   0.12042   0.12995   0.14041
     Eigenvalues ---    0.16000   0.16000   0.16000   0.16000   0.16000
     Eigenvalues ---    0.16000   0.16000   0.16000   0.16000   0.16000
     Eigenvalues ---    0.16000   0.16000   0.16000   0.16594   0.32375
     Eigenvalues ---    0.33224   0.33228   0.33689   0.33753   0.33763
     Eigenvalues ---    0.33765   0.33768   0.33780   0.34241   0.34242
     Eigenvalues ---    0.34243   0.40549   0.42915   0.42942   0.43653
     Eigenvalues ---    0.45895   0.45900   0.46099
 En-DIIS/RFO-DIIS/Sim-DIIS IScMMF=       -3 using points:     2    1
 RFO step:  Lambda=-2.54956679D-05.
 DidBck=T Rises=T En-DIIS coefs:    0.42382    0.57618
 Iteration  1 RMS(Cart)=  0.02087779 RMS(Int)=  0.00007743
 Iteration  2 RMS(Cart)=  0.00015497 RMS(Int)=  0.00000162
 Iteration  3 RMS(Cart)=  0.00000001 RMS(Int)=  0.00000162
 Variable       Old X    -DE/DX   Delta X   Delta X   Delta X     New X
                                 (Linear)    (Quad)   (Total)
    R1        2.64567  -0.00033   0.00087  -0.00306  -0.00218   2.64349
    R2        2.08696   0.00005  -0.00026   0.00090   0.00064   2.08760
    R3        2.08704   0.00006  -0.00025   0.00086   0.00061   2.08764
    R4        2.08703   0.00007  -0.00025   0.00088   0.00062   2.08766
    R5        3.01519   0.00004   0.00039  -0.00113  -0.00074   3.01445
    R6        3.01268   0.00016   0.00066  -0.00151  -0.00086   3.01183
    R7        3.01647  -0.00003   0.00024  -0.00090  -0.00066   3.01581
    R8        2.67730  -0.00009   0.00018  -0.00065  -0.00047   2.67682
    R9        2.07765  -0.00004  -0.00011   0.00031   0.00020   2.07785
   R10        2.06924   0.00001   0.00000   0.00001   0.00001   2.06925
   R11        2.07745   0.00002  -0.00009   0.00031   0.00022   2.07766
   R12        1.90949   0.00008  -0.00003   0.00015   0.00012   1.90961
   R13        2.67771  -0.00020   0.00020  -0.00082  -0.00062   2.67709
   R14        2.07763  -0.00000  -0.00007   0.00023   0.00016   2.07779
   R15        2.06922   0.00000   0.00000  -0.00000   0.00000   2.06922
   R16        2.07737  -0.00001  -0.00013   0.00039   0.00027   2.07764
   R17        1.90965   0.00019   0.00004   0.00001   0.00005   1.90970
   R18        2.67770  -0.00008   0.00029  -0.00099  -0.00070   2.67699
   R19        2.07739   0.00002  -0.00010   0.00033   0.00023   2.07762
   R20        2.07754   0.00002  -0.00014   0.00046   0.00032   2.07786
   R21        2.06923   0.00001   0.00001  -0.00004  -0.00003   2.06920
   R22        1.90940   0.00000   0.00002  -0.00006  -0.00004   1.90936
    A1        1.95143   0.00006  -0.00054   0.00186   0.00132   1.95275
    A2        1.95130   0.00003  -0.00056   0.00186   0.00131   1.95261
    A3        1.95115   0.00006  -0.00051   0.00176   0.00125   1.95240
    A4        1.86833  -0.00005   0.00058  -0.00199  -0.00141   1.86693
    A5        1.86835  -0.00006   0.00059  -0.00201  -0.00142   1.86692
    A6        1.86815  -0.00005   0.00056  -0.00193  -0.00137   1.86678
    A7        1.96163  -0.00010  -0.00046   0.00138   0.00092   1.96255
    A8        1.97253  -0.00000  -0.00076   0.00253   0.00177   1.97430
    A9        1.96430   0.00017  -0.00060   0.00212   0.00152   1.96582
   A10        1.84371   0.00016   0.00046  -0.00080  -0.00034   1.84337
   A11        1.84772  -0.00009   0.00032  -0.00138  -0.00105   1.84667
   A12        1.86441  -0.00015   0.00123  -0.00448  -0.00326   1.86115
   A13        1.94954   0.00012  -0.00032   0.00129   0.00097   1.95051
   A14        1.88996  -0.00001  -0.00007   0.00021   0.00014   1.89009
   A15        1.94710  -0.00003  -0.00023   0.00068   0.00045   1.94755
   A16        1.88952  -0.00003   0.00020  -0.00068  -0.00048   1.88903
   A17        1.89510  -0.00005   0.00041  -0.00142  -0.00101   1.89409
   A18        1.89095  -0.00001   0.00003  -0.00015  -0.00012   1.89083
   A19        1.86718   0.00025  -0.00025   0.00135   0.00110   1.86828
   A20        1.94949   0.00004  -0.00030   0.00105   0.00075   1.95024
   A21        1.88994  -0.00006  -0.00012   0.00025   0.00013   1.89007
   A22        1.94692   0.00002  -0.00010   0.00036   0.00026   1.94718
   A23        1.88965   0.00001   0.00018  -0.00056  -0.00038   1.88927
   A24        1.89512  -0.00000   0.00035  -0.00111  -0.00076   1.89436
   A25        1.89106  -0.00001   0.00000  -0.00005  -0.00004   1.89101
   A26        1.86483   0.00023  -0.00042   0.00183   0.00141   1.86625
   A27        1.94681   0.00002  -0.00031   0.00104   0.00073   1.94753
   A28        1.94954   0.00003  -0.00012   0.00044   0.00033   1.94987
   A29        1.88988   0.00002  -0.00005   0.00021   0.00016   1.89004
   A30        1.89538  -0.00004   0.00034  -0.00117  -0.00083   1.89455
   A31        1.89087  -0.00002   0.00001  -0.00008  -0.00007   1.89080
   A32        1.88968  -0.00002   0.00014  -0.00049  -0.00035   1.88934
   A33        1.86414   0.00011  -0.00039   0.00148   0.00109   1.86523
   A34        3.11091   0.00016  -0.00260   0.01400   0.01140   3.12231
   A35        3.02157   0.00092   0.00970   0.00422   0.01392   3.03550
   A36        3.09974   0.00007   0.00133  -0.00150  -0.00017   3.09957
   A37        3.05033   0.00008  -0.00032   0.00390   0.00358   3.05392
   A38        3.12884   0.00039   0.00640  -0.00548   0.00092   3.12976
   A39        3.04586  -0.00015  -0.00453   0.00901   0.00447   3.05033
    D1       -3.12087  -0.00009   0.00071  -0.00316  -0.00245  -3.12332
    D2       -1.03594   0.00005   0.00044  -0.00141  -0.00097  -1.03691
    D3        1.07801  -0.00002   0.00105  -0.00385  -0.00281   1.07521
    D4       -1.02631  -0.00009   0.00070  -0.00313  -0.00243  -1.02873
    D5        1.05862   0.00005   0.00043  -0.00138  -0.00095   1.05768
    D6       -3.11061  -0.00002   0.00103  -0.00382  -0.00279  -3.11339
    D7        1.06783  -0.00009   0.00069  -0.00309  -0.00240   1.06543
    D8       -3.13042   0.00004   0.00042  -0.00134  -0.00092  -3.13134
    D9       -1.01647  -0.00002   0.00102  -0.00378  -0.00276  -1.01923
   D10       -2.63322   0.00012   0.00093   0.01607   0.01700  -2.61622
   D11        1.47421   0.00008   0.00206   0.01226   0.01432   1.48853
   D12       -0.48497   0.00019   0.00073   0.01599   0.01672  -0.46825
   D13       -2.64294  -0.00005   0.00093  -0.00385  -0.00292  -2.64585
   D14       -0.49564   0.00005   0.00198  -0.00243  -0.00044  -0.49608
   D15        1.44664   0.00009   0.00427  -0.00503  -0.00077   1.44587
   D16       -2.66692  -0.00001   0.00289  -0.00946  -0.00657  -2.67349
   D17        1.44991   0.00003   0.00245  -0.00915  -0.00669   1.44321
   D18       -0.49254  -0.00004   0.00164  -0.00662  -0.00498  -0.49752
   D19       -1.13573   0.00002  -0.00033   0.00135   0.00102  -1.13471
   D20        3.06836  -0.00001  -0.00034   0.00129   0.00094   3.06930
   D21        0.98896   0.00002  -0.00019   0.00092   0.00073   0.98969
   D22       -1.13100   0.00004  -0.00087   0.00394   0.00307  -1.12793
   D23        3.07296   0.00004  -0.00084   0.00383   0.00300   3.07596
   D24        0.99354   0.00007  -0.00070   0.00351   0.00281   0.99635
   D25        0.98729   0.00003  -0.00136   0.00516   0.00380   0.99109
   D26       -1.13755   0.00004  -0.00149   0.00561   0.00413  -1.13343
   D27        3.06638   0.00003  -0.00156   0.00581   0.00425   3.07063
         Item               Value     Threshold  Converged?
 Maximum Force            0.000919     0.000450     NO 
 RMS     Force            0.000138     0.000300     YES
 Maximum Displacement     0.074927     0.001800     NO 
 RMS     Displacement     0.020853     0.001200     NO 
 Predicted change in Energy=-1.276592D-05
 GradGradGradGradGradGradGradGradGradGradGradGradGradGradGradGradGradGrad

                          Input orientation:                          
 ---------------------------------------------------------------------
 Center     Atomic      Atomic             Coordinates (Angstroms)
 Number     Number       Type             X           Y           Z
 ---------------------------------------------------------------------
      1          6           0       -0.030250   -0.010506    2.549508
      2          8           0       -0.012320   -0.024607    1.150821
      3          1           0       -0.446483   -0.945469    2.965414
      4          1           0        0.983233    0.107600    2.972993
      5          1           0       -0.643338    0.819165    2.944758
      6          6           0        0.266028    2.252941   -1.153881
      7          8           0        0.949698    2.145707    0.082084
      8          1           0        0.520943    1.427121   -1.833628
      9          1           0        0.562891    3.193034   -1.630452
     10          1           0       -0.824317    2.265671   -1.013232
     11          1           0        0.611110    1.308890    0.536233
     12          6           0        1.823444   -1.352802   -1.155301
     13          8           0        1.418769   -1.914388    0.080732
     14          1           0        0.966368   -1.168327   -1.818874
     15          1           0        2.494834   -2.061426   -1.651367
     16          1           0        2.364197   -0.406413   -1.011433
     17          1           0        0.852528   -1.219983    0.548092
     18          6           0       -2.066234   -0.876008   -1.207992
     19          8           0       -2.353364   -0.265410    0.037597
     20          1           0       -1.535843   -1.830222   -1.077962
     21          1           0       -1.458666   -0.222873   -1.850872
     22          1           0       -3.013647   -1.075448   -1.719464
     23          1           0       -1.472241   -0.153195    0.519173
 ---------------------------------------------------------------------
                    Distance matrix (angstroms):
                    1          2          3          4          5
     1  C    0.000000
     2  O    1.398873   0.000000
     3  H    1.104710   2.080680   0.000000
     4  H    1.104734   2.080605   1.775697   0.000000
     5  H    1.104741   2.080467   1.775700   1.775628   0.000000
     6  C    4.350410   3.252131   5.263657   4.706162   4.436384
     7  O    3.420195   2.603448   4.451773   3.537281   3.534456
     8  H    4.645693   3.361372   5.440211   5.005841   4.955616
     9  H    5.299675   4.291802   6.266420   5.557724   5.293655
    10  H    4.301702   3.253896   5.126773   4.880010   4.217916
    11  H    2.491069   1.595180   3.478729   2.742147   2.759432
    12  C    4.354716   3.233006   4.722158   4.458872   5.254801
    13  O    3.437918   2.600842   3.569224   3.555742   4.463994
    14  H    4.627803   3.329416   4.993518   4.958857   5.406798
    15  H    5.313160   4.276296   5.586713   5.326754   6.266600
    16  H    4.309341   3.235576   4.899573   4.248166   5.118472
    17  H    2.499560   1.593791   2.757940   2.767617   3.484214
    18  C    4.360405   3.241519   4.477246   5.267577   4.705696
    19  O    3.430967   2.603410   3.559605   4.459660   3.542891
    20  H    4.328593   3.247898   4.279998   5.148897   4.898785
    21  H    4.631287   3.337871   4.974260   5.416803   4.974803
    22  H    5.315908   4.283779   5.343716   6.276449   5.564431
    23  H    2.494385   1.595895   2.768388   3.481178   2.741537
                    6          7          8          9         10
     6  C    0.000000
     7  O    1.416515   0.000000
     8  H    1.099553   2.090490   0.000000
     9  H    1.094998   2.044332   1.778058   0.000000
    10  H    1.099453   2.088358   1.784920   1.779132   0.000000
    11  H    1.966418   1.010522   2.374520   2.871733   2.318776
    12  C    3.927713   3.812364   3.143979   4.741243   4.485996
    13  O    4.496634   4.087102   3.954308   5.454030   4.868376
    14  H    3.554964   3.820568   2.633433   4.384035   3.955749
    15  H    4.881478   4.805441   4.012408   5.598409   5.490696
    16  H    3.390394   3.116072   2.726800   4.072335   4.160127
    17  H    3.911765   3.399188   3.576269   4.929976   4.171250
    18  C    3.902909   4.459922   3.519845   4.862908   3.383849
    19  O    3.823994   4.089704   3.824629   4.821594   3.138247
    20  H    4.463713   4.830283   3.925772   5.472023   4.157740
    21  H    3.096775   3.891876   2.577135   3.975386   2.701275
    22  H    4.706839   5.415673   4.332345   5.569514   4.056477
    23  H    3.407372   3.367757   3.464946   4.467650   2.935810
                   11         12         13         14         15
    11  H    0.000000
    12  C    3.378704   0.000000
    13  O    3.354000   1.416657   0.000000
    14  H    3.436471   1.099518   2.090401   0.000000
    15  H    4.437683   1.094985   2.044432   1.778171   0.000000
    16  H    2.900146   1.099438   2.088216   1.785049   1.779227
    17  H    2.540398   1.965163   1.010570   2.370265   2.871030
    18  C    3.870952   3.919146   3.858016   3.107298   4.733406
    19  O    3.393400   4.477851   4.117035   3.909267   5.439053
    20  H    4.131472   3.393924   3.174805   2.692233   4.077819
    21  H    3.511201   3.540170   3.856417   2.603016   4.364658
    22  H    4.890000   4.877771   4.857040   3.982340   5.596441
    23  H    2.545257   3.886445   3.413498   3.527572   4.908184
                   16         17         18         19         20
    16  H    0.000000
    17  H    2.319301   0.000000
    18  C    4.459583   3.423642   0.000000
    19  O    4.834846   3.383721   1.416604   0.000000
    20  H    4.152346   2.953094   1.099430   2.088409   0.000000
    21  H    3.918243   3.477194   1.099555   2.090122   1.785195
    22  H    5.465357   4.484419   1.094976   2.044358   1.779076
    23  H    4.138252   2.558012   1.964277   1.010389   2.316745
                   21         22         23
    21  H    0.000000
    22  H    1.778235   0.000000
    23  H    2.371108   2.870188   0.000000
 Symmetry turned off by external request.
 Stoichiometry    C4H15O4(1-)
 Framework group  C1[X(C4H15O4)]
 Deg. of freedom    63
 Full point group                 C1      NOp   1
 Rotational constants (GHZ):           1.1110951           1.1017036           0.9753473
 Standard basis: 6-31+G(d) (6D, 7F)
   182 basis functions,   316 primitive gaussians,   182 cartesian basis functions
    36 alpha electrons       36 beta electrons
       nuclear repulsion energy       429.4432611104 Hartrees.
 NAtoms=   23 NActive=   23 NUniq=   23 SFac= 1.00D+00 NAtFMM=   60 NAOKFM=F Big=F
 Integral buffers will be    131072 words long.
 Raffenetti 2 integral format.
 Two-electron integral symmetry is turned off.
 Nuclear repulsion after empirical dispersion term =      429.4305066240 Hartrees.
 ------------------------------------------------------------------------------
 Polarizable Continuum Model (PCM)
 =================================
 Model                : PCM.
 Atomic radii         : SMD-Coulomb.
 Polarization charges : Total charges.
 Charge compensation  : None.
 Solution method      : On-the-fly selection.
 Cavity type          : VdW (van der Waals Surface) (Alpha=1.000).
 Cavity algorithm     : GePol (No added spheres)
                        Default sphere list used, NSphG=   23.
                        Lebedev-Laikov grids with approx.  5.0 points / Ang**2.
                        Smoothing algorithm: York/Karplus (Gamma=1.0000).
                        Polarization charges: spherical gaussians, with
                                              point-specific exponents (IZeta= 3).
                        Self-potential: point-specific (ISelfS= 7).
                        Self-field    : sphere-specific E.n sum rule (ISelfD= 2).
 1st derivatives      : Analytical E(r).r(x)/FMM algorithm (CHGder, D1EAlg=3).
                        Cavity 1st derivative terms included.
 Solvent              : Methanol, Eps=  32.613000 Eps(inf)=   1.765709
 ------------------------------------------------------------------------------
 ------------------------------------------------------------------------------
 Atomic radii for non-electrostatic terms: SMD-CDS.
 ------------------------------------------------------------------------------
 Nuclear repulsion after PCM non-electrostatic terms =      429.4385760778 Hartrees.
 One-electron integrals computed using PRISM.
 NBasis=   182 RedAO= T EigKep=  1.33D-03  NBF=   182
 NBsUse=   182 1.00D-06 EigRej= -1.00D+00 NBFU=   182
 Initial guess from the checkpoint file:  "cluster.chk"
 B after Tr=     0.000746   -0.000786    0.001138
         Rot=    1.000000    0.000236    0.000279   -0.000280 Ang=   0.05 deg.
 ExpMin= 4.38D-02 ExpMax= 5.48D+03 ExpMxC= 8.25D+02 IAcc=3 IRadAn=         5 AccDes= 0.00D+00
 Harris functional with IExCor= 4639 and IRadAn=       5 diagonalized for initial guess.
 HarFok:  IExCor= 4639 AccDes= 0.00D+00 IRadAn=         5 IDoV= 1 UseB2=F ITyADJ=14
 ICtDFT=  3500011 ScaDFX=  1.000000  1.000000  1.000000  1.000000
 FoFCou: FMM=F IPFlag=           0 FMFlag=      100000 FMFlg1=           0
         NFxFlg=           0 DoJE=T BraDBF=F KetDBF=T FulRan=T
         wScrn=  0.000000 ICntrl=       500 IOpCl=  0 I1Cent=   200000004 NGrid=           0
         NMat0=    1 NMatS0=      1 NMatT0=    0 NMatD0=    1 NMtDS0=    0 NMtDT0=    0
 Symmetry not used in FoFCou.
 Requested convergence on RMS density matrix=1.00D-08 within 128 cycles.
 Requested convergence on MAX density matrix=1.00D-06.
 Requested convergence on             energy=1.00D-06.
 No special actions if energy rises.
 Inv3:  Mode=1 IEnd=     8833968.
 Iteration    1 A*A^-1 deviation from unit magnitude is 4.22D-15 for   1107.
 Iteration    1 A*A^-1 deviation from orthogonality  is 3.84D-15 for   1107    290.
 Iteration    1 A^-1*A deviation from unit magnitude is 3.55D-15 for   1107.
 Iteration    1 A^-1*A deviation from orthogonality  is 3.70D-14 for   1596   1535.
 Error on total polarization charges =  0.06517
 SCF Done:  E(RwB97XD) =  -462.328659836     A.U. after   10 cycles
            NFock= 10  Conv=0.28D-08     -V/T= 2.0092
 SMD-CDS (non-electrostatic) energy       (kcal/mol) =       5.06
 (included in total energy above)
 D1PCM: PCM CHGder 1st derivatives, ID1Alg=3 FixD1E=F DoIter=F DoCFld=F I1PDM=0.
 Calling FoFJK, ICntrl=      2127 FMM=F ISym2X=0 I1Cent= 0 IOpClX= 0 NMat=1 NMatS=1 NMatT=0.
 -------------------------------------------------------------------
 Center     Atomic                   Forces (Hartrees/Bohr)
 Number     Number              X              Y              Z
 -------------------------------------------------------------------
      1        6          -0.000029430    0.000012206    0.000513823
      2        8           0.000061632   -0.000124571   -0.000144298
      3        1          -0.000016013    0.000042477   -0.000129801
      4        1          -0.000022970   -0.000039932   -0.000119628
      5        1           0.000042674    0.000000672   -0.000113003
      6        6          -0.000118332   -0.000036530   -0.000128808
      7        8           0.000081652   -0.000181943   -0.000146966
      8        1           0.000112646   -0.000090493    0.000086460
      9        1           0.000004008    0.000015281    0.000012146
     10        1           0.000039731    0.000020925    0.000051387
     11        1          -0.000173123    0.000216879    0.000260939
     12        6          -0.000051130    0.000239216   -0.000076491
     13        8          -0.000090904   -0.000207302   -0.000021009
     14        1          -0.000036434    0.000001183    0.000049275
     15        1           0.000005760   -0.000004601    0.000015256
     16        1           0.000015264   -0.000054715    0.000011219
     17        1           0.000118165    0.000163259   -0.000077149
     18        6           0.000129758    0.000034572   -0.000183674
     19        8           0.000031192   -0.000190897    0.000056219
     20        1          -0.000058079    0.000006720    0.000049339
     21        1          -0.000023201   -0.000006600    0.000054074
     22        1          -0.000010212   -0.000005009   -0.000014946
     23        1          -0.000012653    0.000189202   -0.000004365
 -------------------------------------------------------------------
 Cartesian Forces:  Max     0.000513823 RMS     0.000116487

 GradGradGradGradGradGradGradGradGradGradGradGradGradGradGradGradGradGrad
 Berny optimization.
 Using GEDIIS/GDIIS optimizer.
 FormGI is forming the generalized inverse of G from B-inverse, IUseBI=4.
 Internal  Forces:  Max     0.000748265 RMS     0.000156182
 Search for a local minimum.
 Step number   3 out of a maximum of   50
 All quantities printed in internal units (Hartrees-Bohrs-Radians)
 Mixed Optimization -- En-DIIS/RFO-DIIS
 Swapping is turned off.
 Update second derivatives using D2CorX and points    1    2    3
 DE= -1.43D-06 DEPred=-1.28D-05 R= 1.12D-01
 Trust test= 1.12D-01 RLast= 3.77D-02 DXMaxT set to 5.00D-02
 ITU=  0 -1  0
     Eigenvalues ---    0.00185   0.00232   0.00256   0.00797   0.00868
     Eigenvalues ---    0.00877   0.00881   0.00951   0.01463   0.01468
     Eigenvalues ---    0.01609   0.03292   0.04060   0.04579   0.05206
     Eigenvalues ---    0.06002   0.06257   0.06260   0.09130   0.09177
     Eigenvalues ---    0.09399   0.09996   0.10014   0.10025   0.10404
     Eigenvalues ---    0.10416   0.10424   0.11961   0.13129   0.15180
     Eigenvalues ---    0.16000   0.16000   0.16000   0.16000   0.16000
     Eigenvalues ---    0.16000   0.16000   0.16000   0.16000   0.16000
     Eigenvalues ---    0.16000   0.16000   0.16104   0.19899   0.32115
     Eigenvalues ---    0.33224   0.33229   0.33672   0.33753   0.33765
     Eigenvalues ---    0.33767   0.33776   0.33804   0.34241   0.34243
     Eigenvalues ---    0.34244   0.39518   0.42928   0.42945   0.43563
     Eigenvalues ---    0.45899   0.45933   0.46189
 En-DIIS/RFO-DIIS/Sim-DIIS IScMMF=       -3 using points:     3    2    1
 RFO step:  Lambda=-2.50552344D-05.
 EnCoef did     2 forward-backward iterations
 DidBck=T Rises=T En-DIIS coefs:    0.38503    0.29319    0.32178
 Iteration  1 RMS(Cart)=  0.00957618 RMS(Int)=  0.00001967
 Iteration  2 RMS(Cart)=  0.00004583 RMS(Int)=  0.00000072
 Iteration  3 RMS(Cart)=  0.00000000 RMS(Int)=  0.00000072
 Variable       Old X    -DE/DX   Delta X   Delta X   Delta X     New X
                                 (Linear)    (Quad)   (Total)
    R1        2.64349   0.00015   0.00183   0.00000   0.00183   2.64532
    R2        2.08760  -0.00008  -0.00054   0.00000  -0.00054   2.08706
    R3        2.08764  -0.00007  -0.00051   0.00000  -0.00051   2.08713
    R4        2.08766  -0.00006  -0.00052   0.00000  -0.00052   2.08713
    R5        3.01445  -0.00012   0.00067   0.00000   0.00067   3.01513
    R6        3.01183  -0.00008   0.00089   0.00000   0.00089   3.01272
    R7        3.01581  -0.00004   0.00054   0.00000   0.00054   3.01635
    R8        2.67682  -0.00002   0.00039   0.00000   0.00039   2.67721
    R9        2.07785   0.00005  -0.00019   0.00000  -0.00019   2.07767
   R10        2.06925   0.00001  -0.00001   0.00000  -0.00001   2.06924
   R11        2.07766  -0.00003  -0.00019   0.00000  -0.00019   2.07748
   R12        1.90961  -0.00013  -0.00009   0.00000  -0.00009   1.90952
   R13        2.67709   0.00005   0.00049   0.00000   0.00049   2.67759
   R14        2.07779  -0.00000  -0.00014   0.00000  -0.00014   2.07765
   R15        2.06922  -0.00000   0.00000   0.00000   0.00000   2.06922
   R16        2.07764  -0.00004  -0.00023   0.00000  -0.00023   2.07740
   R17        1.90970  -0.00006  -0.00001   0.00000  -0.00001   1.90969
   R18        2.67699   0.00007   0.00059   0.00000   0.00059   2.67759
   R19        2.07762  -0.00003  -0.00020   0.00000  -0.00020   2.07742
   R20        2.07786  -0.00005  -0.00027   0.00000  -0.00027   2.07758
   R21        2.06920   0.00002   0.00002   0.00000   0.00002   2.06923
   R22        1.90936  -0.00003   0.00004   0.00000   0.00004   1.90940
    A1        1.95275  -0.00010  -0.00111   0.00000  -0.00111   1.95164
    A2        1.95261  -0.00010  -0.00111   0.00000  -0.00111   1.95150
    A3        1.95240  -0.00009  -0.00105   0.00000  -0.00105   1.95135
    A4        1.86693   0.00011   0.00119   0.00000   0.00119   1.86812
    A5        1.86692   0.00011   0.00120   0.00000   0.00120   1.86813
    A6        1.86678   0.00010   0.00115   0.00000   0.00115   1.86794
    A7        1.96255   0.00008  -0.00082   0.00000  -0.00082   1.96173
    A8        1.97430   0.00027  -0.00151   0.00000  -0.00151   1.97278
    A9        1.96582   0.00003  -0.00127   0.00000  -0.00127   1.96455
   A10        1.84337  -0.00023   0.00047   0.00000   0.00047   1.84384
   A11        1.84667  -0.00002   0.00083   0.00000   0.00083   1.84750
   A12        1.86115  -0.00018   0.00269   0.00000   0.00269   1.86384
   A13        1.95051  -0.00022  -0.00078   0.00000  -0.00078   1.94974
   A14        1.89009   0.00004  -0.00012   0.00000  -0.00012   1.88997
   A15        1.94755  -0.00003  -0.00041   0.00000  -0.00041   1.94714
   A16        1.88903   0.00008   0.00041   0.00000   0.00041   1.88944
   A17        1.89409   0.00011   0.00085   0.00000   0.00085   1.89494
   A18        1.89083   0.00003   0.00009   0.00000   0.00009   1.89092
   A19        1.86828  -0.00036  -0.00082   0.00000  -0.00082   1.86746
   A20        1.95024  -0.00007  -0.00063   0.00000  -0.00063   1.94961
   A21        1.89007  -0.00001  -0.00015   0.00000  -0.00015   1.88992
   A22        1.94718  -0.00000  -0.00022   0.00000  -0.00022   1.94696
   A23        1.88927   0.00005   0.00033   0.00000   0.00033   1.88960
   A24        1.89436   0.00004   0.00066   0.00000   0.00066   1.89502
   A25        1.89101  -0.00000   0.00003   0.00000   0.00003   1.89104
   A26        1.86625  -0.00050  -0.00110   0.00000  -0.00110   1.86514
   A27        1.94753  -0.00008  -0.00062   0.00000  -0.00062   1.94691
   A28        1.94987  -0.00002  -0.00027   0.00000  -0.00027   1.94960
   A29        1.89004   0.00002  -0.00013   0.00000  -0.00013   1.88991
   A30        1.89455   0.00006   0.00070   0.00000   0.00070   1.89525
   A31        1.89080  -0.00000   0.00005   0.00000   0.00005   1.89085
   A32        1.88934   0.00002   0.00029   0.00000   0.00029   1.88963
   A33        1.86523  -0.00011  -0.00089   0.00000  -0.00089   1.86434
   A34        3.12231  -0.00075  -0.00846   0.00000  -0.00846   3.11385
   A35        3.03550  -0.00047  -0.00314   0.00000  -0.00314   3.03235
   A36        3.09957   0.00005   0.00085   0.00000   0.00085   3.10042
   A37        3.05392  -0.00028  -0.00238   0.00000  -0.00238   3.05153
   A38        3.12976   0.00031   0.00301   0.00000   0.00301   3.13276
   A39        3.05033  -0.00034  -0.00528   0.00000  -0.00528   3.04505
    D1       -3.12332   0.00001   0.00190   0.00000   0.00190  -3.12142
    D2       -1.03691  -0.00003   0.00084   0.00000   0.00084  -1.03606
    D3        1.07521  -0.00004   0.00231   0.00000   0.00231   1.07752
    D4       -1.02873   0.00001   0.00188   0.00000   0.00189  -1.02685
    D5        1.05768  -0.00003   0.00082   0.00000   0.00082   1.05850
    D6       -3.11339  -0.00004   0.00229   0.00000   0.00229  -3.11110
    D7        1.06543   0.00001   0.00186   0.00000   0.00186   1.06729
    D8       -3.13134  -0.00004   0.00080   0.00000   0.00080  -3.13054
    D9       -1.01923  -0.00004   0.00227   0.00000   0.00227  -1.01696
   D10       -2.61622  -0.00010  -0.00993   0.00000  -0.00993  -2.62616
   D11        1.48853  -0.00034  -0.00766   0.00000  -0.00766   1.48087
   D12       -0.46825   0.00008  -0.00987   0.00000  -0.00987  -0.47812
   D13       -2.64585  -0.00002   0.00231   0.00000   0.00231  -2.64354
   D14       -0.49608   0.00016   0.00138   0.00000   0.00138  -0.49470
   D15        1.44587  -0.00012   0.00286   0.00000   0.00286   1.44873
   D16       -2.67349  -0.00001   0.00565   0.00000   0.00565  -2.66783
   D17        1.44321  -0.00021   0.00549   0.00000   0.00549   1.44870
   D18       -0.49752   0.00016   0.00398   0.00000   0.00399  -0.49353
   D19       -1.13471   0.00002  -0.00081   0.00000  -0.00081  -1.13552
   D20        3.06930   0.00003  -0.00077   0.00000  -0.00077   3.06853
   D21        0.98969  -0.00002  -0.00056   0.00000  -0.00056   0.98913
   D22       -1.12793   0.00004  -0.00237   0.00000  -0.00237  -1.13031
   D23        3.07596   0.00003  -0.00231   0.00000  -0.00231   3.07365
   D24        0.99635   0.00004  -0.00212   0.00000  -0.00212   0.99423
   D25        0.99109   0.00005  -0.00310   0.00000  -0.00310   0.98799
   D26       -1.13343   0.00004  -0.00337   0.00000  -0.00337  -1.13679
   D27        3.07063   0.00001  -0.00349   0.00000  -0.00349   3.06714
         Item               Value     Threshold  Converged?
 Maximum Force            0.000748     0.000450     NO 
 RMS     Force            0.000156     0.000300     YES
 Maximum Displacement     0.028792     0.001800     NO 
 RMS     Displacement     0.009587     0.001200     NO 
 Predicted change in Energy=-7.091501D-06
 GradGradGradGradGradGradGradGradGradGradGradGradGradGradGradGradGradGrad

                          Input orientation:                          
 ---------------------------------------------------------------------
 Center     Atomic      Atomic             Coordinates (Angstroms)
 Number     Number       Type             X           Y           Z
 ---------------------------------------------------------------------
      1          6           0       -0.032171   -0.013274    2.550820
      2          8           0       -0.014948   -0.023455    1.151122
      3          1           0       -0.447375   -0.949968    2.963082
      4          1           0        0.981646    0.104589    2.972865
      5          1           0       -0.645878    0.814874    2.947525
      6          6           0        0.273318    2.243358   -1.157284
      7          8           0        0.951406    2.145181    0.082739
      8          1           0        0.531973    1.412436   -1.829197
      9          1           0        0.572349    3.180034   -1.639191
     10          1           0       -0.817507    2.257141   -1.021302
     11          1           0        0.609802    1.311926    0.541053
     12          6           0        1.819734   -1.341574   -1.157771
     13          8           0        1.414746   -1.911132    0.074806
     14          1           0        0.962411   -1.153091   -1.819774
     15          1           0        2.491112   -2.047175   -1.658144
     16          1           0        2.360639   -0.396406   -1.007536
     17          1           0        0.850481   -1.218159    0.546646
     18          6           0       -2.066043   -0.876932   -1.204257
     19          8           0       -2.356778   -0.262779    0.039103
     20          1           0       -1.532006   -1.828345   -1.069595
     21          1           0       -1.460857   -0.223500   -1.848832
     22          1           0       -3.012299   -1.082376   -1.715525
     23          1           0       -1.476420   -0.148320    0.521592
 ---------------------------------------------------------------------
                    Distance matrix (angstroms):
                    1          2          3          4          5
     1  C    0.000000
     2  O    1.399842   0.000000
     3  H    1.104424   2.080534   0.000000
     4  H    1.104463   2.080467   1.776031   0.000000
     5  H    1.104463   2.080368   1.776039   1.775946   0.000000
     6  C    4.351522   3.248119   5.262523   4.704699   4.442403
     7  O    3.423124   2.603510   4.453417   3.538045   3.539496
     8  H    4.640631   3.353089   5.431944   4.997246   4.955954
     9  H    5.302721   4.288718   6.267191   5.558502   5.302454
    10  H    4.304834   3.250330   5.128144   4.880964   4.226248
    11  H    2.491474   1.595536   3.478507   2.740372   2.759510
    12  C    4.352882   3.230245   4.719594   4.456000   5.251949
    13  O    3.438907   2.601117   3.568399   3.556607   4.464280
    14  H    4.624983   3.325286   4.990437   4.954949   5.402463
    15  H    5.312164   4.274079   5.585185   5.324924   6.264520
    16  H    4.305140   3.231456   4.894607   4.242194   5.113594
    17  H    2.499508   1.594263   2.755997   2.766479   3.483752
    18  C    4.356966   3.237781   4.471257   5.263093   4.702805
    19  O    3.431439   2.603465   3.559171   4.459483   3.542235
    20  H    4.318727   3.238932   4.267371   5.137720   4.889691
    21  H    4.630581   3.336225   4.970857   5.415000   4.974681
    22  H    5.312800   4.280548   5.337202   6.272278   5.562691
    23  H    2.494365   1.596183   2.768112   3.480630   2.739104
                    6          7          8          9         10
     6  C    0.000000
     7  O    1.416721   0.000000
     8  H    1.099455   2.090057   0.000000
     9  H    1.094996   2.044418   1.778239   0.000000
    10  H    1.099355   2.088180   1.785306   1.779107   0.000000
    11  H    1.965995   1.010476   2.373656   2.871358   2.317671
    12  C    3.904247   3.801358   3.113473   4.715154   4.463678
    13  O    4.481149   4.082699   3.930728   5.437591   4.853752
    14  H    3.528400   3.807660   2.601402   4.354391   3.928784
    15  H    4.855734   4.793456   3.979497   5.568278   5.466230
    16  H    3.368633   3.103917   2.700195   4.048196   4.140304
    17  H    3.901102   3.396683   3.558947   4.919282   4.161533
    18  C    3.900132   4.460329   3.518728   4.858936   3.378569
    19  O    3.824849   4.091975   3.826457   4.821766   3.137485
    20  H    4.454846   4.825362   3.916589   5.462290   4.147775
    21  H    3.093701   3.893665   2.578380   3.970128   2.693006
    22  H    4.708229   5.418656   4.335767   5.569889   4.056036
    23  H    3.405926   3.368543   3.463497   4.465913   2.932734
                   11         12         13         14         15
    11  H    0.000000
    12  C    3.375056   0.000000
    13  O    3.354612   1.416918   0.000000
    14  H    3.431347   1.099444   2.090136   0.000000
    15  H    4.433887   1.094986   2.044550   1.778325   0.000000
    16  H    2.895161   1.099314   2.088198   1.785314   1.779144
    17  H    2.541512   1.964617   1.010564   2.369959   2.870546
    18  C    3.872642   3.913735   3.849866   3.102686   4.726854
    19  O    3.395916   4.476557   4.116155   3.907057   5.437532
    20  H    4.128296   3.388050   3.162254   2.690883   4.071824
    21  H    3.515211   3.534110   3.849361   2.595613   4.356628
    22  H    4.893305   4.871018   4.846735   3.976705   5.587634
    23  H    2.546569   3.886997   3.415547   3.526961   4.908992
                   16         17         18         19         20
    16  H    0.000000
    17  H    2.317614   0.000000
    18  C    4.457031   3.418803   0.000000
    19  O    4.833977   3.384798   1.416918   0.000000
    20  H    4.148130   2.942924   1.099326   2.088171   0.000000
    21  H    3.916824   3.474182   1.099410   2.090100   1.785442
    22  H    5.462624   4.478495   1.094989   2.044545   1.779034
    23  H    4.137970   2.561181   1.963947   1.010409   2.314617
                   21         22         23
    21  H    0.000000
    22  H    1.778317   0.000000
    23  H    2.371668   2.869857   0.000000
 Symmetry turned off by external request.
 Stoichiometry    C4H15O4(1-)
 Framework group  C1[X(C4H15O4)]
 Deg. of freedom    63
 Full point group                 C1      NOp   1
 Rotational constants (GHZ):           1.1119934           1.1033942           0.9780413
 Standard basis: 6-31+G(d) (6D, 7F)
   182 basis functions,   316 primitive gaussians,   182 cartesian basis functions
    36 alpha electrons       36 beta electrons
       nuclear repulsion energy       429.6562242421 Hartrees.
 NAtoms=   23 NActive=   23 NUniq=   23 SFac= 1.00D+00 NAtFMM=   60 NAOKFM=F Big=F
 Integral buffers will be    131072 words long.
 Raffenetti 2 integral format.
 Two-electron integral symmetry is turned off.
 Nuclear repulsion after empirical dispersion term =      429.6434079478 Hartrees.
 ------------------------------------------------------------------------------
 Polarizable Continuum Model (PCM)
 =================================
 Model                : PCM.
 Atomic radii         : SMD-Coulomb.
 Polarization charges : Total charges.
 Charge compensation  : None.
 Solution method      : On-the-fly selection.
 Cavity type          : VdW (van der Waals Surface) (Alpha=1.000).
 Cavity algorithm     : GePol (No added spheres)
                        Default sphere list used, NSphG=   23.
                        Lebedev-Laikov grids with approx.  5.0 points / Ang**2.
                        Smoothing algorithm: York/Karplus (Gamma=1.0000).
                        Polarization charges: spherical gaussians, with
                                              point-specific exponents (IZeta= 3).
                        Self-potential: point-specific (ISelfS= 7).
                        Self-field    : sphere-specific E.n sum rule (ISelfD= 2).
 1st derivatives      : Analytical E(r).r(x)/FMM algorithm (CHGder, D1EAlg=3).
                        Cavity 1st derivative terms included.
 Solvent              : Methanol, Eps=  32.613000 Eps(inf)=   1.765709
 ------------------------------------------------------------------------------
 ------------------------------------------------------------------------------
 Atomic radii for non-electrostatic terms: SMD-CDS.
 ------------------------------------------------------------------------------
 Nuclear repulsion after PCM non-electrostatic terms =      429.6514750772 Hartrees.
 One-electron integrals computed using PRISM.
 NBasis=   182 RedAO= T EigKep=  1.33D-03  NBF=   182
 NBsUse=   182 1.00D-06 EigRej= -1.00D+00 NBFU=   182
 Initial guess from the checkpoint file:  "cluster.chk"
 B after Tr=    -0.001321    0.000955   -0.000753
         Rot=    1.000000   -0.000143   -0.000143    0.000185 Ang=  -0.03 deg.
 ExpMin= 4.38D-02 ExpMax= 5.48D+03 ExpMxC= 8.25D+02 IAcc=3 IRadAn=         5 AccDes= 0.00D+00
 Harris functional with IExCor= 4639 and IRadAn=       5 diagonalized for initial guess.
 HarFok:  IExCor= 4639 AccDes= 0.00D+00 IRadAn=         5 IDoV= 1 UseB2=F ITyADJ=14
 ICtDFT=  3500011 ScaDFX=  1.000000  1.000000  1.000000  1.000000
 FoFCou: FMM=F IPFlag=           0 FMFlag=      100000 FMFlg1=           0
         NFxFlg=           0 DoJE=T BraDBF=F KetDBF=T FulRan=T
         wScrn=  0.000000 ICntrl=       500 IOpCl=  0 I1Cent=   200000004 NGrid=           0
         NMat0=    1 NMatS0=      1 NMatT0=    0 NMatD0=    1 NMtDS0=    0 NMtDT0=    0
 Symmetry not used in FoFCou.
 Requested convergence on RMS density matrix=1.00D-08 within 128 cycles.
 Requested convergence on MAX density matrix=1.00D-06.
 Requested convergence on             energy=1.00D-06.
 No special actions if energy rises.
 Inv3:  Mode=1 IEnd=     8803107.
 Iteration    1 A*A^-1 deviation from unit magnitude is 3.11D-15 for   1103.
 Iteration    1 A*A^-1 deviation from orthogonality  is 2.04D-15 for   1368    100.
 Iteration    1 A^-1*A deviation from unit magnitude is 3.33D-15 for    985.
 Iteration    1 A^-1*A deviation from orthogonality  is 3.67D-14 for   1510   1460.
 Error on total polarization charges =  0.06514
 SCF Done:  E(RwB97XD) =  -462.328667046     A.U. after    9 cycles
            NFock=  9  Conv=0.83D-08     -V/T= 2.0092
 SMD-CDS (non-electrostatic) energy       (kcal/mol) =       5.06
 (included in total energy above)
 D1PCM: PCM CHGder 1st derivatives, ID1Alg=3 FixD1E=F DoIter=F DoCFld=F I1PDM=0.
 Calling FoFJK, ICntrl=      2127 FMM=F ISym2X=0 I1Cent= 0 IOpClX= 0 NMat=1 NMatS=1 NMatT=0.
 -------------------------------------------------------------------
 Center     Atomic                   Forces (Hartrees/Bohr)
 Number     Number              X              Y              Z
 -------------------------------------------------------------------
      1        6          -0.000017422    0.000016244   -0.000372505
      2        8           0.000045150   -0.000038419    0.000451448
      3        1          -0.000042391   -0.000008826    0.000033907
      4        1           0.000025804   -0.000034917    0.000036470
      5        1           0.000008217    0.000039671    0.000041026
      6        6           0.000047456    0.000022070    0.000083809
      7        8          -0.000025260   -0.000064376   -0.000142140
      8        1           0.000012554   -0.000025306   -0.000001675
      9        1           0.000004945    0.000003291   -0.000004494
     10        1          -0.000007869   -0.000002086    0.000002556
     11        1          -0.000091689    0.000045358    0.000095582
     12        6          -0.000058568   -0.000012681    0.000096724
     13        8           0.000012575   -0.000082871   -0.000061076
     14        1          -0.000005761    0.000016894   -0.000002881
     15        1          -0.000009113   -0.000007419   -0.000002712
     16        1           0.000014261    0.000003991   -0.000008217
     17        1           0.000011584    0.000153976   -0.000154759
     18        6          -0.000042634    0.000086092    0.000067327
     19        8           0.000067203   -0.000182097   -0.000061860
     20        1          -0.000010774   -0.000019137   -0.000010311
     21        1           0.000026651   -0.000007805   -0.000007215
     22        1           0.000003552    0.000010514   -0.000022486
     23        1           0.000031527    0.000087840   -0.000056515
 -------------------------------------------------------------------
 Cartesian Forces:  Max     0.000451448 RMS     0.000089520

 GradGradGradGradGradGradGradGradGradGradGradGradGradGradGradGradGradGrad
 Berny optimization.
 Using GEDIIS/GDIIS optimizer.
 FormGI is forming the generalized inverse of G from B-inverse, IUseBI=4.
 Internal  Forces:  Max     0.000260498 RMS     0.000062950
 Search for a local minimum.
 Step number   4 out of a maximum of   50
 All quantities printed in internal units (Hartrees-Bohrs-Radians)
 Mixed Optimization -- En-DIIS/RFO-DIIS
 Swapping is turned off.
 Update second derivatives using D2CorX and points    1    2    3    4
 DE= -7.21D-06 DEPred=-7.09D-06 R= 1.02D+00
 TightC=F SS=  1.41D+00  RLast= 2.42D-02 DXNew= 8.4090D-02 7.2566D-02
 Trust test= 1.02D+00 RLast= 2.42D-02 DXMaxT set to 7.26D-02
 ITU=  1  0 -1  0
     Eigenvalues ---    0.00196   0.00233   0.00251   0.00820   0.00868
     Eigenvalues ---    0.00877   0.00881   0.00999   0.01461   0.01468
     Eigenvalues ---    0.01611   0.02774   0.04287   0.04602   0.05130
     Eigenvalues ---    0.06268   0.06270   0.06540   0.09135   0.09177
     Eigenvalues ---    0.09434   0.10001   0.10018   0.10030   0.10406
     Eigenvalues ---    0.10420   0.10429   0.11973   0.13156   0.15293
     Eigenvalues ---    0.16000   0.16000   0.16000   0.16000   0.16000
     Eigenvalues ---    0.16000   0.16000   0.16000   0.16000   0.16000
     Eigenvalues ---    0.16000   0.16000   0.16088   0.19782   0.32320
     Eigenvalues ---    0.33224   0.33229   0.33684   0.33753   0.33765
     Eigenvalues ---    0.33767   0.33777   0.33804   0.34241   0.34243
     Eigenvalues ---    0.34243   0.39883   0.42923   0.42947   0.43605
     Eigenvalues ---    0.45899   0.45928   0.46200
 En-DIIS/RFO-DIIS/Sim-DIIS IScMMF=       -3 using points:     4    3    2    1
 RFO step:  Lambda=-1.42383419D-05.
 DidBck=T Rises=F RFO-DIIS coefs:   -0.79922    1.45750    0.14912    0.19260
 Iteration  1 RMS(Cart)=  0.02083334 RMS(Int)=  0.00010000
 Iteration  2 RMS(Cart)=  0.00014854 RMS(Int)=  0.00000527
 Iteration  3 RMS(Cart)=  0.00000001 RMS(Int)=  0.00000527
 Variable       Old X    -DE/DX   Delta X   Delta X   Delta X     New X
                                 (Linear)    (Quad)   (Total)
    R1        2.64532  -0.00026  -0.00226  -0.00211  -0.00437   2.64095
    R2        2.08706   0.00003   0.00067   0.00056   0.00123   2.08828
    R3        2.08713   0.00004   0.00063   0.00055   0.00118   2.08831
    R4        2.08713   0.00004   0.00065   0.00057   0.00122   2.08835
    R5        3.01513  -0.00006  -0.00083  -0.00123  -0.00206   3.01307
    R6        3.01272  -0.00002  -0.00110  -0.00116  -0.00225   3.01047
    R7        3.01635  -0.00004  -0.00067  -0.00084  -0.00151   3.01484
    R8        2.67721  -0.00008  -0.00048  -0.00050  -0.00099   2.67623
    R9        2.07767   0.00003   0.00023   0.00025   0.00048   2.07815
   R10        2.06924   0.00001   0.00001   0.00002   0.00003   2.06927
   R11        2.07748   0.00001   0.00023   0.00019   0.00042   2.07790
   R12        1.90952  -0.00002   0.00011   0.00002   0.00013   1.90965
   R13        2.67759  -0.00009  -0.00061  -0.00060  -0.00121   2.67638
   R14        2.07765   0.00001   0.00017   0.00015   0.00033   2.07797
   R15        2.06922   0.00000  -0.00000   0.00000   0.00000   2.06922
   R16        2.07740   0.00001   0.00029   0.00023   0.00052   2.07792
   R17        1.90969   0.00002   0.00002   0.00002   0.00004   1.90973
   R18        2.67759  -0.00007  -0.00073  -0.00066  -0.00139   2.67620
   R19        2.07742   0.00001   0.00024   0.00021   0.00045   2.07788
   R20        2.07758   0.00001   0.00034   0.00027   0.00061   2.07819
   R21        2.06923   0.00000  -0.00003  -0.00001  -0.00004   2.06919
   R22        1.90940  -0.00001  -0.00005  -0.00006  -0.00011   1.90929
    A1        1.95164   0.00003   0.00137   0.00111   0.00248   1.95412
    A2        1.95150   0.00002   0.00137   0.00109   0.00246   1.95396
    A3        1.95135   0.00003   0.00130   0.00107   0.00236   1.95371
    A4        1.86812  -0.00003  -0.00147  -0.00119  -0.00265   1.86546
    A5        1.86813  -0.00003  -0.00148  -0.00120  -0.00269   1.86544
    A6        1.86794  -0.00003  -0.00142  -0.00116  -0.00258   1.86535
    A7        1.96173   0.00001   0.00101   0.00145   0.00246   1.96419
    A8        1.97278   0.00014   0.00186   0.00274   0.00461   1.97739
    A9        1.96455   0.00009   0.00156   0.00195   0.00353   1.96809
   A10        1.84384  -0.00006  -0.00058  -0.00128  -0.00187   1.84196
   A11        1.84750  -0.00004  -0.00103  -0.00138  -0.00242   1.84508
   A12        1.86384  -0.00016  -0.00331  -0.00416  -0.00748   1.85636
   A13        1.94974  -0.00002   0.00096   0.00047   0.00143   1.95116
   A14        1.88997   0.00002   0.00015   0.00024   0.00039   1.89035
   A15        1.94714   0.00000   0.00050   0.00038   0.00088   1.94802
   A16        1.88944   0.00000  -0.00050  -0.00032  -0.00082   1.88862
   A17        1.89494  -0.00000  -0.00105  -0.00079  -0.00183   1.89311
   A18        1.89092   0.00000  -0.00011  -0.00002  -0.00013   1.89079
   A19        1.86746  -0.00003   0.00101   0.00038   0.00139   1.86885
   A20        1.94961   0.00000   0.00078   0.00058   0.00136   1.95097
   A21        1.88992  -0.00001   0.00018   0.00010   0.00028   1.89020
   A22        1.94696   0.00002   0.00027   0.00027   0.00054   1.94750
   A23        1.88960   0.00000  -0.00041  -0.00028  -0.00069   1.88891
   A24        1.89502  -0.00001  -0.00082  -0.00065  -0.00146   1.89356
   A25        1.89104  -0.00000  -0.00003  -0.00005  -0.00008   1.89096
   A26        1.86514  -0.00010   0.00136   0.00029   0.00165   1.86680
   A27        1.94691   0.00000   0.00076   0.00055   0.00132   1.94823
   A28        1.94960   0.00001   0.00033   0.00030   0.00063   1.95023
   A29        1.88991   0.00002   0.00016   0.00021   0.00037   1.89028
   A30        1.89525  -0.00001  -0.00086  -0.00070  -0.00156   1.89369
   A31        1.89085  -0.00001  -0.00006  -0.00011  -0.00018   1.89068
   A32        1.88963  -0.00001  -0.00036  -0.00028  -0.00064   1.88899
   A33        1.86434   0.00003   0.00109   0.00090   0.00199   1.86633
   A34        3.11385  -0.00022   0.01046  -0.01908  -0.00862   3.10523
   A35        3.03235   0.00004   0.00414  -0.00252   0.00162   3.03397
   A36        3.10042   0.00003  -0.00102   0.00086  -0.00016   3.10025
   A37        3.05153  -0.00006   0.00295  -0.00771  -0.00475   3.04678
   A38        3.13276   0.00017  -0.00359   0.01419   0.01060   3.14336
   A39        3.04505  -0.00014   0.00646  -0.01000  -0.00354   3.04151
    D1       -3.12142  -0.00003  -0.00235  -0.00285  -0.00520  -3.12662
    D2       -1.03606   0.00000  -0.00104  -0.00151  -0.00255  -1.03862
    D3        1.07752  -0.00004  -0.00285  -0.00349  -0.00633   1.07118
    D4       -1.02685  -0.00003  -0.00233  -0.00284  -0.00517  -1.03202
    D5        1.05850   0.00000  -0.00101  -0.00150  -0.00252   1.05599
    D6       -3.11110  -0.00004  -0.00282  -0.00348  -0.00630  -3.11740
    D7        1.06729  -0.00003  -0.00230  -0.00283  -0.00513   1.06216
    D8       -3.13054   0.00000  -0.00098  -0.00149  -0.00247  -3.13302
    D9       -1.01696  -0.00004  -0.00280  -0.00346  -0.00626  -1.02322
   D10       -2.62616  -0.00001   0.01237  -0.00270   0.00968  -2.61648
   D11        1.48087  -0.00015   0.00957  -0.00627   0.00331   1.48418
   D12       -0.47812   0.00011   0.01230   0.00258   0.01486  -0.46326
   D13       -2.64354  -0.00003  -0.00285  -0.00522  -0.00809  -2.65164
   D14       -0.49470   0.00007  -0.00167   0.00088  -0.00079  -0.49549
   D15        1.44873  -0.00007  -0.00345  -0.00398  -0.00741   1.44131
   D16       -2.66783  -0.00002  -0.00696  -0.00829  -0.01524  -2.68308
   D17        1.44870  -0.00009  -0.00676  -0.01286  -0.01962   1.42908
   D18       -0.49353   0.00007  -0.00492  -0.00822  -0.01314  -0.50668
   D19       -1.13552   0.00001   0.00100   0.00124   0.00224  -1.13328
   D20        3.06853   0.00001   0.00095   0.00119   0.00214   3.07068
   D21        0.98913  -0.00000   0.00069   0.00083   0.00152   0.99066
   D22       -1.13031   0.00002   0.00293   0.00370   0.00663  -1.12367
   D23        3.07365   0.00002   0.00285   0.00364   0.00649   3.08014
   D24        0.99423   0.00002   0.00262   0.00347   0.00609   1.00033
   D25        0.98799   0.00004   0.00382   0.00488   0.00870   0.99669
   D26       -1.13679   0.00004   0.00415   0.00517   0.00932  -1.12747
   D27        3.06714   0.00003   0.00430   0.00520   0.00950   3.07664
         Item               Value     Threshold  Converged?
 Maximum Force            0.000260     0.000450     YES
 RMS     Force            0.000063     0.000300     YES
 Maximum Displacement     0.058534     0.001800     NO 
 RMS     Displacement     0.020845     0.001200     NO 
 Predicted change in Energy=-7.052824D-06
 GradGradGradGradGradGradGradGradGradGradGradGradGradGradGradGradGradGrad

                          Input orientation:                          
 ---------------------------------------------------------------------
 Center     Atomic      Atomic             Coordinates (Angstroms)
 Number     Number       Type             X           Y           Z
 ---------------------------------------------------------------------
      1          6           0       -0.030925   -0.008404    2.558156
      2          8           0       -0.011400   -0.020438    1.160814
      3          1           0       -0.448910   -0.943166    2.973720
      4          1           0        0.981979    0.107623    2.984509
      5          1           0       -0.643216    0.821385    2.955409
      6          6           0        0.258359    2.233552   -1.155508
      7          8           0        0.948982    2.141690    0.077465
      8          1           0        0.503621    1.395713   -1.824261
      9          1           0        0.557645    3.164149   -1.648927
     10          1           0       -0.831187    2.254717   -1.008857
     11          1           0        0.609570    1.313566    0.546734
     12          6           0        1.805610   -1.346740   -1.160633
     13          8           0        1.407208   -1.910252    0.076127
     14          1           0        0.944126   -1.145357   -1.813662
     15          1           0        2.460990   -2.061624   -1.668974
     16          1           0        2.361492   -0.408877   -1.017448
     17          1           0        0.853013   -1.212614    0.553043
     18          6           0       -2.040490   -0.867303   -1.213758
     19          8           0       -2.344172   -0.272814    0.035216
     20          1           0       -1.501828   -1.817843   -1.089823
     21          1           0       -1.433443   -0.201899   -1.844741
     22          1           0       -2.981323   -1.070242   -1.735870
     23          1           0       -1.468365   -0.151768    0.524214
 ---------------------------------------------------------------------
                    Distance matrix (angstroms):
                    1          2          3          4          5
     1  C    0.000000
     2  O    1.397530   0.000000
     3  H    1.105072   2.080739   0.000000
     4  H    1.105086   2.080641   1.775308   0.000000
     5  H    1.105106   2.080488   1.775311   1.775264   0.000000
     6  C    4.347569   3.243237   5.257594   4.709877   4.439222
     7  O    3.425923   2.602071   4.456314   3.548157   3.544131
     8  H    4.632803   3.343860   5.422020   5.001227   4.948771
     9  H    5.301986   4.284862   6.265146   5.566968   5.303821
    10  H    4.299502   3.248977   5.121866   4.883089   4.219618
    11  H    2.490714   1.594447   3.479006   2.745129   2.759245
    12  C    4.358141   3.232602   4.726373   4.469423   5.257310
    13  O    3.441761   2.600075   3.574420   3.565294   4.467252
    14  H    4.621274   3.320539   4.990036   4.959217   5.397385
    15  H    5.319209   4.276313   5.592234   5.343034   6.271583
    16  H    4.320762   3.244430   4.910524   4.264445   5.130829
    17  H    2.500389   1.593072   2.761754   2.769781   3.485286
    18  C    4.359287   3.236198   4.480385   5.264147   4.710201
    19  O    3.433111   2.602401   3.560365   4.461653   3.552190
    20  H    4.329593   3.243055   4.287899   5.145571   4.905776
    21  H    4.624932   3.329939   4.973565   5.408486   4.971218
    22  H    5.317049   4.279406   5.348786   6.275119   5.572531
    23  H    2.494736   1.595385   2.768696   3.482028   2.745652
                    6          7          8          9         10
     6  C    0.000000
     7  O    1.416200   0.000000
     8  H    1.099708   2.090787   0.000000
     9  H    1.095009   2.044259   1.777928   0.000000
    10  H    1.099575   2.088509   1.784513   1.779216   0.000000
    11  H    1.966558   1.010546   2.374782   2.871981   2.319786
    12  C    3.900321   3.799453   3.107512   4.705738   4.466120
    13  O    4.473018   4.077770   3.918846   5.426520   4.851245
    14  H    3.510052   3.792237   2.578991   4.329936   3.919177
    15  H    4.854253   4.796256   3.976002   5.561639   5.468546
    16  H    3.380038   3.114388   2.712780   4.052054   4.157885
    17  H    3.892149   3.389210   3.546410   4.908357   4.159141
    18  C    3.860492   4.433761   3.459256   4.815836   3.354312
    19  O    3.804321   4.083684   3.788346   4.803082   3.125320
    20  H    4.417734   4.800722   3.858519   5.419803   4.128203
    21  H    3.044447   3.855286   2.510976   3.915744   2.663903
    22  H    4.663413   5.389990   4.270080   5.519232   4.025791
    23  H    3.390102   3.362008   3.434933   4.452254   2.923607
                   11         12         13         14         15
    11  H    0.000000
    12  C    3.379769   0.000000
    13  O    3.354206   1.416278   0.000000
    14  H    3.424865   1.099617   2.090649   0.000000
    15  H    4.441737   1.094986   2.044199   1.778021   0.000000
    16  H    2.912508   1.099589   2.088227   1.784737   1.779315
    17  H    2.537891   1.965226   1.010584   2.369413   2.871197
    18  C    3.857244   3.876231   3.825986   3.056981   4.679418
    19  O    3.391584   4.450175   4.093376   3.872026   5.403119
    20  H    4.116071   3.341571   3.135358   2.637968   4.012328
    21  H    3.491373   3.502874   3.831123   2.558108   4.319269
    22  H    4.877226   4.829294   4.821635   3.926939   5.532278
    23  H    2.542740   3.871121   3.400289   3.503284   4.888503
                   16         17         18         19         20
    16  H    0.000000
    17  H    2.321195   0.000000
    18  C    4.430139   3.407812   0.000000
    19  O    4.823887   3.372442   1.416183   0.000000
    20  H    4.112866   2.934381   1.099565   2.088628   0.000000
    21  H    3.889574   3.463928   1.099731   2.090142   1.784896
    22  H    5.431318   4.467833   1.094968   2.044162   1.779098
    23  H    4.136500   2.552454   1.964653   1.010351   2.319922
                   21         22         23
    21  H    0.000000
    22  H    1.778147   0.000000
    23  H    2.369743   2.870648   0.000000
 Symmetry turned off by external request.
 Stoichiometry    C4H15O4(1-)
 Framework group  C1[X(C4H15O4)]
 Deg. of freedom    63
 Full point group                 C1      NOp   1
 Rotational constants (GHZ):           1.1141071           1.1062994           0.9873405
 Standard basis: 6-31+G(d) (6D, 7F)
   182 basis functions,   316 primitive gaussians,   182 cartesian basis functions
    36 alpha electrons       36 beta electrons
       nuclear repulsion energy       430.2874372295 Hartrees.
 NAtoms=   23 NActive=   23 NUniq=   23 SFac= 1.00D+00 NAtFMM=   60 NAOKFM=F Big=F
 Integral buffers will be    131072 words long.
 Raffenetti 2 integral format.
 Two-electron integral symmetry is turned off.
 Nuclear repulsion after empirical dispersion term =      430.2744837292 Hartrees.
 ------------------------------------------------------------------------------
 Polarizable Continuum Model (PCM)
 =================================
 Model                : PCM.
 Atomic radii         : SMD-Coulomb.
 Polarization charges : Total charges.
 Charge compensation  : None.
 Solution method      : On-the-fly selection.
 Cavity type          : VdW (van der Waals Surface) (Alpha=1.000).
 Cavity algorithm     : GePol (No added spheres)
                        Default sphere list used, NSphG=   23.
                        Lebedev-Laikov grids with approx.  5.0 points / Ang**2.
                        Smoothing algorithm: York/Karplus (Gamma=1.0000).
                        Polarization charges: spherical gaussians, with
                                              point-specific exponents (IZeta= 3).
                        Self-potential: point-specific (ISelfS= 7).
                        Self-field    : sphere-specific E.n sum rule (ISelfD= 2).
 1st derivatives      : Analytical E(r).r(x)/FMM algorithm (CHGder, D1EAlg=3).
                        Cavity 1st derivative terms included.
 Solvent              : Methanol, Eps=  32.613000 Eps(inf)=   1.765709
 ------------------------------------------------------------------------------
 ------------------------------------------------------------------------------
 Atomic radii for non-electrostatic terms: SMD-CDS.
 ------------------------------------------------------------------------------
 Nuclear repulsion after PCM non-electrostatic terms =      430.2825368523 Hartrees.
 One-electron integrals computed using PRISM.
 NBasis=   182 RedAO= T EigKep=  1.33D-03  NBF=   182
 NBsUse=   182 1.00D-06 EigRej= -1.00D+00 NBFU=   182
 Initial guess from the checkpoint file:  "cluster.chk"
 B after Tr=     0.000856   -0.001879   -0.000091
         Rot=    1.000000    0.000230    0.000108   -0.000232 Ang=   0.04 deg.
 ExpMin= 4.38D-02 ExpMax= 5.48D+03 ExpMxC= 8.25D+02 IAcc=3 IRadAn=         5 AccDes= 0.00D+00
 Harris functional with IExCor= 4639 and IRadAn=       5 diagonalized for initial guess.
 HarFok:  IExCor= 4639 AccDes= 0.00D+00 IRadAn=         5 IDoV= 1 UseB2=F ITyADJ=14
 ICtDFT=  3500011 ScaDFX=  1.000000  1.000000  1.000000  1.000000
 FoFCou: FMM=F IPFlag=           0 FMFlag=      100000 FMFlg1=           0
         NFxFlg=           0 DoJE=T BraDBF=F KetDBF=T FulRan=T
         wScrn=  0.000000 ICntrl=       500 IOpCl=  0 I1Cent=   200000004 NGrid=           0
         NMat0=    1 NMatS0=      1 NMatT0=    0 NMatD0=    1 NMtDS0=    0 NMtDT0=    0
 Symmetry not used in FoFCou.
 Requested convergence on RMS density matrix=1.00D-08 within 128 cycles.
 Requested convergence on MAX density matrix=1.00D-06.
 Requested convergence on             energy=1.00D-06.
 No special actions if energy rises.
 Inv3:  Mode=1 IEnd=     8844267.
 Iteration    1 A*A^-1 deviation from unit magnitude is 3.00D-15 for    181.
 Iteration    1 A*A^-1 deviation from orthogonality  is 4.40D-15 for    556    288.
 Iteration    1 A^-1*A deviation from unit magnitude is 2.89D-15 for    181.
 Iteration    1 A^-1*A deviation from orthogonality  is 3.26D-14 for   1642   1535.
 Error on total polarization charges =  0.06522
 SCF Done:  E(RwB97XD) =  -462.328658607     A.U. after   10 cycles
            NFock= 10  Conv=0.27D-08     -V/T= 2.0092
 SMD-CDS (non-electrostatic) energy       (kcal/mol) =       5.05
 (included in total energy above)
 D1PCM: PCM CHGder 1st derivatives, ID1Alg=3 FixD1E=F DoIter=F DoCFld=F I1PDM=0.
 Calling FoFJK, ICntrl=      2127 FMM=F ISym2X=0 I1Cent= 0 IOpClX= 0 NMat=1 NMatS=1 NMatT=0.
 -------------------------------------------------------------------
 Center     Atomic                   Forces (Hartrees/Bohr)
 Number     Number              X              Y              Z
 -------------------------------------------------------------------
      1        6          -0.000067212    0.000004382    0.001717866
      2        8           0.000177897    0.000143732   -0.000386105
      3        1           0.000014339    0.000095523   -0.000302214
      4        1          -0.000091269   -0.000046532   -0.000292253
      5        1           0.000089896   -0.000064387   -0.000283311
      6        6          -0.000280220   -0.000057654   -0.000350664
      7        8           0.000176562    0.000078848    0.000185308
      8        1           0.000162749    0.000050213    0.000194423
      9        1           0.000015753    0.000042585    0.000056773
     10        1           0.000119680    0.000062828    0.000099293
     11        1          -0.000124666   -0.000053734   -0.000295728
     12        6           0.000090506    0.000379297   -0.000352523
     13        8           0.000042227   -0.000221358    0.000218620
     14        1           0.000023599   -0.000079818    0.000154645
     15        1           0.000038408   -0.000022942    0.000032756
     16        1          -0.000004954   -0.000131786    0.000027564
     17        1          -0.000196267    0.000010323   -0.000279773
     18        6           0.000270774   -0.000099149   -0.000516501
     19        8          -0.000173918    0.000115331    0.000256411
     20        1          -0.000136441    0.000054359    0.000131515
     21        1          -0.000167067   -0.000112736    0.000149648
     22        1          -0.000062856   -0.000012850    0.000032511
     23        1           0.000082482   -0.000134476   -0.000198263
 -------------------------------------------------------------------
 Cartesian Forces:  Max     0.001717866 RMS     0.000271951

 GradGradGradGradGradGradGradGradGradGradGradGradGradGradGradGradGradGrad
 Berny optimization.
 Using GEDIIS/GDIIS optimizer.
 FormGI is forming the generalized inverse of G from B-inverse, IUseBI=4.
 Internal  Forces:  Max     0.000840759 RMS     0.000192708
 Search for a local minimum.
 Step number   5 out of a maximum of   50
 All quantities printed in internal units (Hartrees-Bohrs-Radians)
 Mixed Optimization -- En-DIIS/RFO-DIIS
 Swapping is turned off.
 Update second derivatives using D2CorX and points    1    2    3    4    5
 DE=  8.44D-06 DEPred=-7.05D-06 R=-1.20D+00
 Trust test=-1.20D+00 RLast= 4.77D-02 DXMaxT set to 5.00D-02
 ITU= -1  1  0 -1  0
     Eigenvalues ---    0.00229   0.00252   0.00316   0.00536   0.00869
     Eigenvalues ---    0.00880   0.00884   0.01329   0.01464   0.01477
     Eigenvalues ---    0.01605   0.03639   0.04053   0.04675   0.05248
     Eigenvalues ---    0.06244   0.06247   0.07430   0.09176   0.09302
     Eigenvalues ---    0.09668   0.10007   0.10015   0.10054   0.10401
     Eigenvalues ---    0.10409   0.10451   0.11953   0.13137   0.15451
     Eigenvalues ---    0.16000   0.16000   0.16000   0.16000   0.16000
     Eigenvalues ---    0.16000   0.16000   0.16000   0.16000   0.16000
     Eigenvalues ---    0.16000   0.16050   0.18027   0.19775   0.33031
     Eigenvalues ---    0.33224   0.33229   0.33750   0.33755   0.33766
     Eigenvalues ---    0.33775   0.33803   0.34047   0.34241   0.34243
     Eigenvalues ---    0.34274   0.40996   0.42931   0.43012   0.44026
     Eigenvalues ---    0.45918   0.45978   0.46519
 En-DIIS/RFO-DIIS/Sim-DIIS IScMMF=       -3 using points:     5    4    3    2    1
 RFO step:  Lambda=-3.18602981D-05.
 EnCoef did   100 forward-backward iterations
 EnCoef did   100 forward-backward iterations
 EnCoef did     6 forward-backward iterations
 DidBck=T Rises=T En-DIIS coefs:    0.41172    0.29054    0.00000    0.00000    0.29775
 Iteration  1 RMS(Cart)=  0.02781157 RMS(Int)=  0.00012659
 Iteration  2 RMS(Cart)=  0.00025699 RMS(Int)=  0.00000392
 Iteration  3 RMS(Cart)=  0.00000003 RMS(Int)=  0.00000392
 Variable       Old X    -DE/DX   Delta X   Delta X   Delta X     New X
                                 (Linear)    (Quad)   (Total)
    R1        2.64095   0.00084   0.00313  -0.00410  -0.00097   2.63998
    R2        2.08828  -0.00020  -0.00089   0.00111   0.00022   2.08850
    R3        2.08831  -0.00020  -0.00085   0.00106   0.00021   2.08852
    R4        2.08835  -0.00020  -0.00087   0.00110   0.00023   2.08858
    R5        3.01307   0.00017   0.00143  -0.00173  -0.00030   3.01277
    R6        3.01047   0.00012   0.00165  -0.00214  -0.00049   3.00999
    R7        3.01484   0.00024   0.00105  -0.00078   0.00026   3.01511
    R8        2.67623   0.00001   0.00070  -0.00107  -0.00037   2.67586
    R9        2.07815  -0.00012  -0.00034   0.00042   0.00007   2.07822
   R10        2.06927   0.00001  -0.00002   0.00004   0.00003   2.06930
   R11        2.07790  -0.00010  -0.00030   0.00034   0.00004   2.07794
   R12        1.90965   0.00012  -0.00010   0.00021   0.00011   1.90976
   R13        2.67638   0.00022   0.00085  -0.00113  -0.00028   2.67610
   R14        2.07797  -0.00013  -0.00024   0.00023  -0.00001   2.07797
   R15        2.06922   0.00002  -0.00000   0.00002   0.00002   2.06925
   R16        2.07792  -0.00011  -0.00038   0.00045   0.00007   2.07799
   R17        1.90973   0.00012  -0.00001   0.00010   0.00009   1.90982
   R18        2.67620   0.00023   0.00100  -0.00132  -0.00032   2.67588
   R19        2.07788  -0.00010  -0.00033   0.00039   0.00006   2.07794
   R20        2.07819  -0.00025  -0.00044   0.00040  -0.00004   2.07815
   R21        2.06919   0.00004   0.00003   0.00000   0.00003   2.06922
   R22        1.90929   0.00021   0.00008   0.00003   0.00011   1.90939
    A1        1.95412  -0.00024  -0.00180   0.00214   0.00034   1.95446
    A2        1.95396  -0.00022  -0.00179   0.00215   0.00036   1.95432
    A3        1.95371  -0.00021  -0.00171   0.00207   0.00036   1.95408
    A4        1.86546   0.00025   0.00193  -0.00231  -0.00038   1.86508
    A5        1.86544   0.00025   0.00195  -0.00234  -0.00039   1.86505
    A6        1.86535   0.00024   0.00187  -0.00225  -0.00038   1.86498
    A7        1.96419  -0.00008  -0.00171   0.00253   0.00082   1.96501
    A8        1.97739   0.00014  -0.00318   0.00536   0.00218   1.97956
    A9        1.96809  -0.00019  -0.00246   0.00337   0.00090   1.96899
   A10        1.84196  -0.00006   0.00130  -0.00238  -0.00106   1.84090
   A11        1.84508   0.00024   0.00166  -0.00176  -0.00009   1.84499
   A12        1.85636  -0.00003   0.00520  -0.00840  -0.00318   1.85317
   A13        1.95116  -0.00027  -0.00106   0.00085  -0.00021   1.95095
   A14        1.89035  -0.00003  -0.00027   0.00035   0.00008   1.89044
   A15        1.94802  -0.00007  -0.00065   0.00082   0.00016   1.94819
   A16        1.88862   0.00011   0.00061  -0.00065  -0.00004   1.88858
   A17        1.89311   0.00023   0.00134  -0.00141  -0.00007   1.89304
   A18        1.89079   0.00005   0.00010  -0.00002   0.00008   1.89087
   A19        1.86885   0.00013  -0.00103   0.00158   0.00054   1.86939
   A20        1.95097  -0.00015  -0.00099   0.00112   0.00013   1.95110
   A21        1.89020  -0.00003  -0.00022   0.00022   0.00000   1.89020
   A22        1.94750  -0.00002  -0.00038   0.00056   0.00018   1.94768
   A23        1.88891   0.00009   0.00051  -0.00056  -0.00004   1.88887
   A24        1.89356   0.00012   0.00107  -0.00129  -0.00022   1.89334
   A25        1.89096  -0.00000   0.00005  -0.00011  -0.00006   1.89090
   A26        1.86680  -0.00008  -0.00128   0.00131   0.00003   1.86683
   A27        1.94823  -0.00020  -0.00097   0.00095  -0.00002   1.94821
   A28        1.95023   0.00005  -0.00045   0.00082   0.00037   1.95060
   A29        1.89028  -0.00007  -0.00025   0.00023  -0.00002   1.89026
   A30        1.89369   0.00015   0.00113  -0.00128  -0.00015   1.89354
   A31        1.89068   0.00003   0.00012  -0.00025  -0.00013   1.89055
   A32        1.88899   0.00005   0.00047  -0.00054  -0.00007   1.88892
   A33        1.86633   0.00037  -0.00143   0.00289   0.00145   1.86779
   A34        3.10523   0.00035   0.00285  -0.00370  -0.00084   3.10439
   A35        3.03397   0.00010   0.00085  -0.00044   0.00042   3.03439
   A36        3.10025   0.00043   0.00058   0.01617   0.01676   3.11701
   A37        3.04678   0.00055   0.00227   0.01287   0.01515   3.06192
   A38        3.14336  -0.00029  -0.00410   0.00227  -0.00183   3.14154
   A39        3.04151   0.00050  -0.00002   0.01247   0.01245   3.05396
    D1       -3.12662   0.00003   0.00359  -0.00583  -0.00223  -3.12885
    D2       -1.03862  -0.00000   0.00177  -0.00321  -0.00144  -1.04006
    D3        1.07118  -0.00008   0.00441  -0.00776  -0.00334   1.06784
    D4       -1.03202   0.00003   0.00356  -0.00580  -0.00224  -1.03426
    D5        1.05599  -0.00001   0.00174  -0.00319  -0.00145   1.05454
    D6       -3.11740  -0.00009   0.00439  -0.00774  -0.00335  -3.12075
    D7        1.06216   0.00003   0.00353  -0.00575  -0.00222   1.05994
    D8       -3.13302  -0.00001   0.00171  -0.00314  -0.00143  -3.13445
    D9       -1.02322  -0.00009   0.00436  -0.00769  -0.00333  -1.02656
   D10       -2.61648  -0.00000  -0.00732  -0.00248  -0.00979  -2.62627
   D11        1.48418   0.00001  -0.00287  -0.00588  -0.00875   1.47543
   D12       -0.46326  -0.00012  -0.01040   0.00410  -0.00630  -0.46956
   D13       -2.65164   0.00008   0.00542   0.00154   0.00697  -2.64467
   D14       -0.49549  -0.00007   0.00121   0.00664   0.00785  -0.48764
   D15        1.44131   0.00019   0.00595   0.00042   0.00635   1.44766
   D16       -2.68308   0.00013   0.01073   0.00731   0.01804  -2.66504
   D17        1.42908   0.00025   0.01317   0.00456   0.01772   1.44680
   D18       -0.50668   0.00013   0.00888   0.00782   0.01671  -0.48997
   D19       -1.13328  -0.00006  -0.00155   0.00170   0.00015  -1.13313
   D20        3.07068  -0.00002  -0.00149   0.00176   0.00027   3.07095
   D21        0.99066  -0.00001  -0.00105   0.00107   0.00003   0.99068
   D22       -1.12367  -0.00001  -0.00456   0.00733   0.00277  -1.12090
   D23        3.08014  -0.00000  -0.00446   0.00720   0.00274   3.08288
   D24        1.00033   0.00003  -0.00415   0.00686   0.00271   1.00303
   D25        0.99669   0.00009  -0.00603   0.01028   0.00426   1.00095
   D26       -1.12747   0.00001  -0.00648   0.01068   0.00420  -1.12328
   D27        3.07664  -0.00004  -0.00663   0.01070   0.00407   3.08072
         Item               Value     Threshold  Converged?
 Maximum Force            0.000841     0.000450     NO 
 RMS     Force            0.000193     0.000300     YES
 Maximum Displacement     0.077949     0.001800     NO 
 RMS     Displacement     0.027755     0.001200     NO 
 Predicted change in Energy=-1.583594D-05
 GradGradGradGradGradGradGradGradGradGradGradGradGradGradGradGradGradGrad

                          Input orientation:                          
 ---------------------------------------------------------------------
 Center     Atomic      Atomic             Coordinates (Angstroms)
 Number     Number       Type             X           Y           Z
 ---------------------------------------------------------------------
      1          6           0       -0.036365   -0.010858    2.553667
      2          8           0       -0.014022   -0.019993    1.156859
      3          1           0       -0.455736   -0.946201    2.966830
      4          1           0        0.975691    0.103673    2.982719
      5          1           0       -0.648965    0.818433    2.951821
      6          6           0        0.286371    2.246970   -1.157046
      7          8           0        0.956934    2.144315    0.085881
      8          1           0        0.537284    1.411190   -1.826342
      9          1           0        0.598894    3.178345   -1.640727
     10          1           0       -0.805243    2.273756   -1.027526
     11          1           0        0.605738    1.315685    0.545609
     12          6           0        1.815749   -1.331647   -1.162775
     13          8           0        1.409192   -1.903336    0.067393
     14          1           0        0.958484   -1.123318   -1.819162
     15          1           0        2.472314   -2.044277   -1.672775
     16          1           0        2.372994   -0.396113   -1.009710
     17          1           0        0.851738   -1.208896    0.545279
     18          6           0       -2.072008   -0.894067   -1.202432
     19          8           0       -2.352582   -0.279933    0.042243
     20          1           0       -1.538189   -1.846654   -1.073086
     21          1           0       -1.469986   -0.242296   -1.852141
     22          1           0       -3.022053   -1.097719   -1.707340
     23          1           0       -1.468897   -0.154005    0.515705
 ---------------------------------------------------------------------
                    Distance matrix (angstroms):
                    1          2          3          4          5
     1  C    0.000000
     2  O    1.397016   0.000000
     3  H    1.105188   2.080617   0.000000
     4  H    1.105197   2.080526   1.775238   0.000000
     5  H    1.105228   2.080384   1.775245   1.775202   0.000000
     6  C    4.355610   3.253231   5.268151   4.712382   4.449535
     7  O    3.423650   2.602687   4.454974   3.543479   3.542666
     8  H    4.640665   3.354357   5.433036   5.002887   4.958769
     9  H    5.307307   4.293195   6.273253   5.565235   5.312046
    10  H    4.316894   3.264790   5.142485   4.895207   4.239999
    11  H    2.490845   1.594291   3.479248   2.746879   2.758875
    12  C    4.357379   3.232522   4.728832   4.466650   5.256192
    13  O    3.442770   2.599895   3.577821   3.565829   4.468105
    14  H    4.620489   3.319607   4.993707   4.956194   5.395976
    15  H    5.318936   4.276263   5.595104   5.341086   6.270915
    16  H    4.318691   3.245510   4.910925   4.259311   5.128458
    17  H    2.501528   1.592816   2.764490   2.771158   3.486204
    18  C    4.362588   3.250472   4.471890   5.272517   4.713335
    19  O    3.427026   2.603613   3.548964   4.457685   3.546035
    20  H    4.333469   3.260740   4.278252   5.154892   4.908490
    21  H    4.638963   3.350124   4.974602   5.429263   4.987712
    22  H    5.315240   4.291081   5.334492   6.278690   5.568749
    23  H    2.495181   1.595525   2.768047   3.482609   2.748197
                    6          7          8          9         10
     6  C    0.000000
     7  O    1.416002   0.000000
     8  H    1.099746   2.090497   0.000000
     9  H    1.095024   2.044159   1.777944   0.000000
    10  H    1.099597   2.088467   1.784518   1.779297   0.000000
    11  H    1.966805   1.010602   2.374860   2.872214   2.320242
    12  C    3.891726   3.791968   3.098056   4.695658   4.459464
    13  O    4.470461   4.072882   3.915679   5.421969   4.852903
    14  H    3.499853   3.782409   2.569278   4.320353   3.908648
    15  H    4.843462   4.788899   3.963354   5.548559   5.459316
    16  H    3.370696   3.107946   2.702419   4.040095   4.150869
    17  H    3.893657   3.386169   3.548003   4.908201   4.165113
    18  C    3.928120   4.479510   3.537213   4.889822   3.416195
    19  O    3.845466   4.102655   3.834428   4.848019   3.171750
    20  H    4.482613   4.847337   3.935547   5.489986   4.185339
    21  H    3.124803   3.916859   2.600733   4.003217   2.729907
    22  H    4.736606   5.436797   4.356336   5.603607   4.091850
    23  H    3.412293   3.369226   3.458292   4.475547   2.952291
                   11         12         13         14         15
    11  H    0.000000
    12  C    3.375066   0.000000
    13  O    3.352063   1.416132   0.000000
    14  H    3.415451   1.099612   2.090611   0.000000
    15  H    4.437869   1.094998   2.044084   1.777998   0.000000
    16  H    2.910750   1.099625   2.088250   1.784622   1.779315
    17  H    2.536539   1.965155   1.010632   2.368396   2.871218
    18  C    3.887027   3.912506   3.840551   3.101096   4.711165
    19  O    3.398681   4.464656   4.097196   3.890924   5.416071
    20  H    4.149335   3.394432   3.160847   2.704296   4.059904
    21  H    3.533432   3.529584   3.838402   2.583555   4.338322
    22  H    4.905218   4.873971   4.840932   3.982190   5.575414
    23  H    2.542636   3.872084   3.397725   3.504761   4.888325
                   16         17         18         19         20
    16  H    0.000000
    17  H    2.322246   0.000000
    18  C    4.476957   3.420804   0.000000
    19  O    4.842642   3.373972   1.416015   0.000000
    20  H    4.171982   2.955941   1.099597   2.088494   0.000000
    21  H    3.937238   3.474527   1.099708   2.090236   1.784809
    22  H    5.485022   4.482511   1.094985   2.044017   1.779055
    23  H    4.140729   2.549317   1.965560   1.010407   2.322523
                   21         22         23
    21  H    0.000000
    22  H    1.778096   0.000000
    23  H    2.369491   2.871379   0.000000
 Symmetry turned off by external request.
 Stoichiometry    C4H15O4(1-)
 Framework group  C1[X(C4H15O4)]
 Deg. of freedom    63
 Full point group                 C1      NOp   1
 Rotational constants (GHZ):           1.1118444           1.1010659           0.9784480
 Standard basis: 6-31+G(d) (6D, 7F)
   182 basis functions,   316 primitive gaussians,   182 cartesian basis functions
    36 alpha electrons       36 beta electrons
       nuclear repulsion energy       429.5932600721 Hartrees.
 NAtoms=   23 NActive=   23 NUniq=   23 SFac= 1.00D+00 NAtFMM=   60 NAOKFM=F Big=F
 Integral buffers will be    131072 words long.
 Raffenetti 2 integral format.
 Two-electron integral symmetry is turned off.
 Nuclear repulsion after empirical dispersion term =      429.5804855497 Hartrees.
 ------------------------------------------------------------------------------
 Polarizable Continuum Model (PCM)
 =================================
 Model                : PCM.
 Atomic radii         : SMD-Coulomb.
 Polarization charges : Total charges.
 Charge compensation  : None.
 Solution method      : On-the-fly selection.
 Cavity type          : VdW (van der Waals Surface) (Alpha=1.000).
 Cavity algorithm     : GePol (No added spheres)
                        Default sphere list used, NSphG=   23.
                        Lebedev-Laikov grids with approx.  5.0 points / Ang**2.
                        Smoothing algorithm: York/Karplus (Gamma=1.0000).
                        Polarization charges: spherical gaussians, with
                                              point-specific exponents (IZeta= 3).
                        Self-potential: point-specific (ISelfS= 7).
                        Self-field    : sphere-specific E.n sum rule (ISelfD= 2).
 1st derivatives      : Analytical E(r).r(x)/FMM algorithm (CHGder, D1EAlg=3).
                        Cavity 1st derivative terms included.
 Solvent              : Methanol, Eps=  32.613000 Eps(inf)=   1.765709
 ------------------------------------------------------------------------------
 ------------------------------------------------------------------------------
 Atomic radii for non-electrostatic terms: SMD-CDS.
 ------------------------------------------------------------------------------
 Nuclear repulsion after PCM non-electrostatic terms =      429.5885494855 Hartrees.
 One-electron integrals computed using PRISM.
 NBasis=   182 RedAO= T EigKep=  1.33D-03  NBF=   182
 NBsUse=   182 1.00D-06 EigRej= -1.00D+00 NBFU=   182
 Initial guess from the checkpoint file:  "cluster.chk"
 B after Tr=    -0.000081    0.000479    0.000940
         Rot=    1.000000   -0.000385   -0.000306   -0.000241 Ang=  -0.06 deg.
 ExpMin= 4.38D-02 ExpMax= 5.48D+03 ExpMxC= 8.25D+02 IAcc=3 IRadAn=         5 AccDes= 0.00D+00
 Harris functional with IExCor= 4639 and IRadAn=       5 diagonalized for initial guess.
 HarFok:  IExCor= 4639 AccDes= 0.00D+00 IRadAn=         5 IDoV= 1 UseB2=F ITyADJ=14
 ICtDFT=  3500011 ScaDFX=  1.000000  1.000000  1.000000  1.000000
 FoFCou: FMM=F IPFlag=           0 FMFlag=      100000 FMFlg1=           0
         NFxFlg=           0 DoJE=T BraDBF=F KetDBF=T FulRan=T
         wScrn=  0.000000 ICntrl=       500 IOpCl=  0 I1Cent=   200000004 NGrid=           0
         NMat0=    1 NMatS0=      1 NMatT0=    0 NMatD0=    1 NMtDS0=    0 NMtDT0=    0
 Symmetry not used in FoFCou.
 Requested convergence on RMS density matrix=1.00D-08 within 128 cycles.
 Requested convergence on MAX density matrix=1.00D-06.
 Requested convergence on             energy=1.00D-06.
 No special actions if energy rises.
 Inv3:  Mode=1 IEnd=     8864883.
 Iteration    1 A*A^-1 deviation from unit magnitude is 3.55D-15 for   1275.
 Iteration    1 A*A^-1 deviation from orthogonality  is 2.22D-15 for   1558    958.
 Iteration    1 A^-1*A deviation from unit magnitude is 3.55D-15 for   1275.
 Iteration    1 A^-1*A deviation from orthogonality  is 2.36D-14 for   1492   1464.
 Error on total polarization charges =  0.06519
 SCF Done:  E(RwB97XD) =  -462.328657429     A.U. after   10 cycles
            NFock= 10  Conv=0.34D-08     -V/T= 2.0092
 SMD-CDS (non-electrostatic) energy       (kcal/mol) =       5.06
 (included in total energy above)
 D1PCM: PCM CHGder 1st derivatives, ID1Alg=3 FixD1E=F DoIter=F DoCFld=F I1PDM=0.
 Calling FoFJK, ICntrl=      2127 FMM=F ISym2X=0 I1Cent= 0 IOpClX= 0 NMat=1 NMatS=1 NMatT=0.
 -------------------------------------------------------------------
 Center     Atomic                   Forces (Hartrees/Bohr)
 Number     Number              X              Y              Z
 -------------------------------------------------------------------
      1        6          -0.000137612    0.000025465    0.002095030
      2        8           0.000091326    0.000222744   -0.001071068
      3        1           0.000026859    0.000121230   -0.000353884
      4        1          -0.000113572   -0.000048238   -0.000356764
      5        1           0.000111610   -0.000096176   -0.000330202
      6        6          -0.000344563   -0.000178107   -0.000475167
      7        8          -0.000040836    0.000003352    0.000195905
      8        1           0.000102443    0.000063602    0.000157013
      9        1          -0.000014275    0.000025144    0.000049308
     10        1           0.000088943    0.000066345    0.000102269
     11        1           0.000255668   -0.000040320   -0.000026599
     12        6           0.000158902    0.000398836   -0.000379075
     13        8          -0.000041941   -0.000232333    0.000272265
     14        1          -0.000073908   -0.000100485    0.000143605
     15        1           0.000024719   -0.000016947    0.000023670
     16        1          -0.000013490   -0.000148615    0.000040280
     17        1          -0.000084549   -0.000008144   -0.000224440
     18        6           0.000397026   -0.000183251   -0.000551188
     19        8           0.000010229    0.000275280    0.000141768
     20        1          -0.000089179    0.000061521    0.000099759
     21        1          -0.000084311    0.000052573    0.000128310
     22        1          -0.000027954   -0.000006240    0.000010235
     23        1          -0.000201533   -0.000257238    0.000308971
 -------------------------------------------------------------------
 Cartesian Forces:  Max     0.002095030 RMS     0.000340422

 GradGradGradGradGradGradGradGradGradGradGradGradGradGradGradGradGradGrad
 Berny optimization.
 Using GEDIIS/GDIIS optimizer.
 FormGI is forming the generalized inverse of G from B-inverse, IUseBI=4.
 Internal  Forces:  Max     0.001055937 RMS     0.000209023
 Search for a local minimum.
 Step number   6 out of a maximum of   50
 All quantities printed in internal units (Hartrees-Bohrs-Radians)
 Mixed Optimization -- En-DIIS/RFO-DIIS
 Swapping is turned off.
 Update second derivatives using D2CorX and points    1    2    3    4    5
                                                      6
 DE=  1.18D-06 DEPred=-1.58D-05 R=-7.44D-02
 Trust test=-7.44D-02 RLast= 4.59D-02 DXMaxT set to 5.00D-02
 ITU= -1 -1  1  0 -1  0
     Eigenvalues ---    0.00230   0.00255   0.00318   0.00536   0.00869
     Eigenvalues ---    0.00875   0.00881   0.01463   0.01471   0.01593
     Eigenvalues ---    0.02889   0.03747   0.04261   0.05020   0.05406
     Eigenvalues ---    0.06241   0.06244   0.07285   0.09176   0.09369
     Eigenvalues ---    0.09659   0.10009   0.10014   0.10069   0.10402
     Eigenvalues ---    0.10422   0.10445   0.12205   0.13487   0.15961
     Eigenvalues ---    0.16000   0.16000   0.16000   0.16000   0.16000
     Eigenvalues ---    0.16000   0.16000   0.16000   0.16000   0.16000
     Eigenvalues ---    0.16048   0.17061   0.17868   0.20915   0.33224
     Eigenvalues ---    0.33229   0.33461   0.33754   0.33763   0.33767
     Eigenvalues ---    0.33789   0.33804   0.34167   0.34242   0.34243
     Eigenvalues ---    0.34331   0.42668   0.42942   0.43019   0.45543
     Eigenvalues ---    0.45934   0.46229   0.46642
 En-DIIS/RFO-DIIS/Sim-DIIS IScMMF=       -3 using points:     6    5    4    3    2    1
 RFO step:  Lambda=-2.79557491D-05.
 EnCoef did   100 forward-backward iterations
 EnCoef did   100 forward-backward iterations
 EnCoef did   100 forward-backward iterations
 EnCoef did     5 forward-backward iterations
 DidBck=T Rises=T En-DIIS coefs:    0.44851    0.00000    0.05607    0.00000    0.00000
                  En-DIIS coefs:    0.49542
 Iteration  1 RMS(Cart)=  0.00857085 RMS(Int)=  0.00002106
 Iteration  2 RMS(Cart)=  0.00004492 RMS(Int)=  0.00000279
 Iteration  3 RMS(Cart)=  0.00000000 RMS(Int)=  0.00000279
 Variable       Old X    -DE/DX   Delta X   Delta X   Delta X     New X
                                 (Linear)    (Quad)   (Total)
    R1        2.63998   0.00106   0.00387   0.00000   0.00387   2.64385
    R2        2.08850  -0.00025  -0.00107   0.00000  -0.00107   2.08743
    R3        2.08852  -0.00024  -0.00103   0.00000  -0.00103   2.08749
    R4        2.08858  -0.00025  -0.00106   0.00000  -0.00106   2.08752
    R5        3.01277  -0.00003   0.00167   0.00000   0.00167   3.01444
    R6        3.00999   0.00011   0.00206   0.00000   0.00206   3.01204
    R7        3.01511  -0.00006   0.00095   0.00000   0.00095   3.01606
    R8        2.67586   0.00023   0.00094   0.00000   0.00094   2.67680
    R9        2.07822  -0.00012  -0.00041   0.00000  -0.00041   2.07781
   R10        2.06930  -0.00000  -0.00003   0.00000  -0.00003   2.06926
   R11        2.07794  -0.00007  -0.00035   0.00000  -0.00035   2.07759
   R12        1.90976  -0.00010  -0.00017   0.00000  -0.00017   1.90959
   R13        2.67610   0.00023   0.00106   0.00000   0.00106   2.67716
   R14        2.07797  -0.00005  -0.00025   0.00000  -0.00025   2.07772
   R15        2.06925   0.00002  -0.00001   0.00000  -0.00001   2.06923
   R16        2.07799  -0.00013  -0.00045   0.00000  -0.00045   2.07754
   R17        1.90982   0.00005  -0.00006   0.00000  -0.00006   1.90976
   R18        2.67588   0.00034   0.00124   0.00000   0.00124   2.67712
   R19        2.07794  -0.00008  -0.00038   0.00000  -0.00038   2.07755
   R20        2.07815  -0.00009  -0.00045   0.00000  -0.00045   2.07770
   R21        2.06922   0.00002   0.00002   0.00000   0.00002   2.06924
   R22        1.90939  -0.00013   0.00002   0.00000   0.00002   1.90942
    A1        1.95446  -0.00027  -0.00212   0.00000  -0.00212   1.95234
    A2        1.95432  -0.00028  -0.00213   0.00000  -0.00213   1.95219
    A3        1.95408  -0.00023  -0.00204   0.00000  -0.00203   1.95204
    A4        1.86508   0.00030   0.00228   0.00000   0.00229   1.86736
    A5        1.86505   0.00028   0.00231   0.00000   0.00231   1.86736
    A6        1.86498   0.00028   0.00222   0.00000   0.00222   1.86720
    A7        1.96501   0.00008  -0.00225   0.00000  -0.00225   1.96276
    A8        1.97956  -0.00000  -0.00452   0.00000  -0.00452   1.97505
    A9        1.96899   0.00012  -0.00308   0.00000  -0.00309   1.96590
   A10        1.84090   0.00004   0.00195   0.00000   0.00196   1.84286
   A11        1.84499  -0.00014   0.00177   0.00000   0.00178   1.84677
   A12        1.85317  -0.00011   0.00722   0.00000   0.00722   1.86039
   A13        1.95095  -0.00016  -0.00104   0.00000  -0.00104   1.94991
   A14        1.89044  -0.00001  -0.00033   0.00000  -0.00033   1.89011
   A15        1.94819  -0.00011  -0.00080   0.00000  -0.00080   1.94739
   A16        1.88858   0.00009   0.00068   0.00000   0.00068   1.88927
   A17        1.89304   0.00018   0.00148   0.00000   0.00148   1.89452
   A18        1.89087   0.00002   0.00007   0.00000   0.00007   1.89094
   A19        1.86939  -0.00030  -0.00142   0.00000  -0.00142   1.86797
   A20        1.95110  -0.00025  -0.00114   0.00000  -0.00114   1.94996
   A21        1.89020  -0.00000  -0.00025   0.00000  -0.00025   1.88996
   A22        1.94768  -0.00002  -0.00050   0.00000  -0.00050   1.94718
   A23        1.88887   0.00009   0.00058   0.00000   0.00058   1.88945
   A24        1.89334   0.00016   0.00128   0.00000   0.00128   1.89461
   A25        1.89090   0.00001   0.00009   0.00000   0.00009   1.89099
   A26        1.86683  -0.00017  -0.00144   0.00000  -0.00144   1.86538
   A27        1.94821  -0.00012  -0.00104   0.00000  -0.00104   1.94717
   A28        1.95060  -0.00014  -0.00068   0.00000  -0.00068   1.94992
   A29        1.89026   0.00001  -0.00025   0.00000  -0.00025   1.89001
   A30        1.89354   0.00016   0.00130   0.00000   0.00130   1.89484
   A31        1.89055   0.00004   0.00019   0.00000   0.00019   1.89074
   A32        1.88892   0.00007   0.00054   0.00000   0.00054   1.88946
   A33        1.86779  -0.00045  -0.00233   0.00000  -0.00233   1.86546
   A34        3.10439   0.00015   0.00153   0.00000   0.00153   3.10592
   A35        3.03439   0.00010   0.00188   0.00000   0.00188   3.03627
   A36        3.11701  -0.00071  -0.00834   0.00000  -0.00834   3.10867
   A37        3.06192  -0.00056  -0.00660   0.00000  -0.00660   3.05533
   A38        3.14154  -0.00004  -0.00128   0.00000  -0.00128   3.14025
   A39        3.05396  -0.00045  -0.00841   0.00000  -0.00841   3.04555
    D1       -3.12885  -0.00007   0.00498   0.00000   0.00499  -3.12387
    D2       -1.04006   0.00004   0.00265   0.00000   0.00264  -1.03741
    D3        1.06784  -0.00002   0.00648   0.00000   0.00648   1.07432
    D4       -1.03426  -0.00007   0.00496   0.00000   0.00496  -1.02930
    D5        1.05454   0.00003   0.00262   0.00000   0.00262   1.05715
    D6       -3.12075  -0.00003   0.00646   0.00000   0.00646  -3.11430
    D7        1.05994  -0.00007   0.00491   0.00000   0.00491   1.06485
    D8       -3.13445   0.00003   0.00257   0.00000   0.00257  -3.13188
    D9       -1.02656  -0.00003   0.00641   0.00000   0.00641  -1.02015
   D10       -2.62627   0.00009  -0.00264   0.00000  -0.00263  -2.62890
   D11        1.47543  -0.00012   0.00147   0.00000   0.00147   1.47690
   D12       -0.46956   0.00008  -0.00748   0.00000  -0.00748  -0.47705
   D13       -2.64467  -0.00006   0.00172   0.00000   0.00172  -2.64294
   D14       -0.48764   0.00006  -0.00265   0.00000  -0.00264  -0.49029
   D15        1.44766  -0.00010   0.00322   0.00000   0.00321   1.45087
   D16       -2.66504  -0.00007   0.00140   0.00000   0.00140  -2.66364
   D17        1.44680  -0.00017   0.00375   0.00000   0.00375   1.45056
   D18       -0.48997   0.00002  -0.00006   0.00000  -0.00006  -0.49003
   D19       -1.13313  -0.00003  -0.00171   0.00000  -0.00171  -1.13484
   D20        3.07095  -0.00003  -0.00171   0.00000  -0.00171   3.06924
   D21        0.99068   0.00002  -0.00111   0.00000  -0.00111   0.98958
   D22       -1.12090  -0.00001  -0.00628   0.00000  -0.00628  -1.12718
   D23        3.08288   0.00002  -0.00615   0.00000  -0.00615   3.07673
   D24        1.00303   0.00001  -0.00580   0.00000  -0.00580   0.99723
   D25        1.00095   0.00001  -0.00866   0.00000  -0.00866   0.99229
   D26       -1.12328  -0.00001  -0.00911   0.00000  -0.00911  -1.13239
   D27        3.08072  -0.00001  -0.00921   0.00000  -0.00921   3.07151
         Item               Value     Threshold  Converged?
 Maximum Force            0.001056     0.000450     NO 
 RMS     Force            0.000209     0.000300     YES
 Maximum Displacement     0.026752     0.001800     NO 
 RMS     Displacement     0.008563     0.001200     NO 
 Predicted change in Energy=-1.232197D-05
 GradGradGradGradGradGradGradGradGradGradGradGradGradGradGradGradGradGrad

                          Input orientation:                          
 ---------------------------------------------------------------------
 Center     Atomic      Atomic             Coordinates (Angstroms)
 Number     Number       Type             X           Y           Z
 ---------------------------------------------------------------------
      1          6           0       -0.034556   -0.012935    2.551971
      2          8           0       -0.015725   -0.020197    1.153052
      3          1           0       -0.450550   -0.950233    2.962588
      4          1           0        0.978697    0.103667    2.976214
      5          1           0       -0.648385    0.814529    2.950474
      6          6           0        0.279301    2.244949   -1.157120
      7          8           0        0.953468    2.146875    0.084797
      8          1           0        0.534721    1.410340   -1.825820
      9          1           0        0.585011    3.178237   -1.641431
     10          1           0       -0.811872    2.265348   -1.024324
     11          1           0        0.606556    1.316848    0.545060
     12          6           0        1.818307   -1.337889   -1.161157
     13          8           0        1.409093   -1.907500    0.069738
     14          1           0        0.962285   -1.137474   -1.821398
     15          1           0        2.481233   -2.048853   -1.665206
     16          1           0        2.369660   -0.399082   -1.008496
     17          1           0        0.850592   -1.211400    0.543906
     18          6           0       -2.067642   -0.884951   -1.202204
     19          8           0       -2.356449   -0.269584    0.040727
     20          1           0       -1.530726   -1.834849   -1.067729
     21          1           0       -1.465817   -0.231290   -1.849789
     22          1           0       -3.014733   -1.093668   -1.710600
     23          1           0       -1.475132   -0.147834    0.519690
 ---------------------------------------------------------------------
                    Distance matrix (angstroms):
                    1          2          3          4          5
     1  C    0.000000
     2  O    1.399064   0.000000
     3  H    1.104621   2.080495   0.000000
     4  H    1.104654   2.080417   1.775849   0.000000
     5  H    1.104666   2.080325   1.775858   1.775777   0.000000
     6  C    4.353607   3.248819   5.264396   4.707302   4.447362
     7  O    3.424604   2.603211   4.454776   3.540569   3.543047
     8  H    4.638409   3.350091   5.428804   4.996403   4.956583
     9  H    5.305851   4.289522   6.270059   5.561530   5.309800
    10  H    4.310995   3.255539   5.134782   4.887055   4.234456
    11  H    2.491392   1.595173   3.478731   2.742409   2.759206
    12  C    4.356136   3.233504   4.722633   4.461039   5.255757
    13  O    3.440201   2.601075   3.569764   3.560568   4.465569
    14  H    4.624352   3.324480   4.991762   4.955581   5.401419
    15  H    5.315895   4.277011   5.587378   5.332329   6.268809
    16  H    4.313500   3.241281   4.901720   4.250346   5.123952
    17  H    2.500426   1.593903   2.758841   2.768020   3.484665
    18  C    4.357485   3.241202   4.468192   5.264667   4.706086
    19  O    3.429781   2.603545   3.554294   4.458654   3.543925
    20  H    4.319736   3.243464   4.265300   5.138922   4.893228
    21  H    4.633753   3.341314   4.970575   5.420161   4.980407
    22  H    5.312151   4.283328   5.332383   6.272745   5.564749
    23  H    2.494719   1.596029   2.767918   3.481242   2.741963
                    6          7          8          9         10
     6  C    0.000000
     7  O    1.416502   0.000000
     8  H    1.099532   2.090045   0.000000
     9  H    1.095008   2.044341   1.778197   0.000000
    10  H    1.099413   2.088207   1.785146   1.779176   0.000000
    11  H    1.966185   1.010512   2.373810   2.871581   2.318309
    12  C    3.899396   3.800517   3.105179   4.706068   4.463170
    13  O    4.474868   4.079924   3.919915   5.428806   4.852043
    14  H    3.514046   3.797447   2.583445   4.335906   3.919460
    15  H    4.852153   4.795906   3.972496   5.560458   5.465126
    16  H    3.373809   3.111718   2.703522   4.047566   4.149890
    17  H    3.894382   3.391073   3.548083   4.910717   4.160638
    18  C    3.912345   4.469390   3.525557   4.872267   3.396025
    19  O    3.834696   4.098385   3.829491   4.834181   3.153718
    20  H    4.464184   4.832563   3.920718   5.471426   4.162962
    21  H    3.107569   3.905282   2.587987   3.984241   2.709657
    22  H    4.722643   5.428737   4.345337   5.586780   4.075115
    23  H    3.408099   3.369409   3.459600   4.469606   2.940636
                   11         12         13         14         15
    11  H    0.000000
    12  C    3.380406   0.000000
    13  O    3.356549   1.416691   0.000000
    14  H    3.427880   1.099481   2.090208   0.000000
    15  H    4.441580   1.094991   2.044381   1.778261   0.000000
    16  H    2.909723   1.099388   2.088205   1.785143   1.779174
    17  H    2.539998   1.964614   1.010601   2.369093   2.870626
    18  C    3.879714   3.912472   3.840720   3.102841   4.718189
    19  O    3.398605   4.473744   4.106448   3.903170   5.429473
    20  H    4.135487   3.386993   3.153038   2.696192   4.061846
    21  H    3.525161   3.533305   3.841793   2.591844   4.349346
    22  H    4.900237   4.870299   4.837579   3.978802   5.578538
    23  H    2.545459   3.884356   3.408466   3.521517   4.903108
                   16         17         18         19         20
    16  H    0.000000
    17  H    2.318917   0.000000
    18  C    4.468024   3.416366   0.000000
    19  O    4.842906   3.380135   1.416673   0.000000
    20  H    4.156675   2.942232   1.099394   2.088192   0.000000
    21  H    3.930243   3.472195   1.099469   2.090153   1.785282
    22  H    5.474220   4.476315   1.094994   2.044407   1.779020
    23  H    4.144985   2.557489   1.964517   1.010419   2.317112
                   21         22         23
    21  H    0.000000
    22  H    1.778260   0.000000
    23  H    2.370966   2.870395   0.000000
 Symmetry turned off by external request.
 Stoichiometry    C4H15O4(1-)
 Framework group  C1[X(C4H15O4)]
 Deg. of freedom    63
 Full point group                 C1      NOp   1
 Rotational constants (GHZ):           1.1105506           1.1037708           0.9780843
 Standard basis: 6-31+G(d) (6D, 7F)
   182 basis functions,   316 primitive gaussians,   182 cartesian basis functions
    36 alpha electrons       36 beta electrons
       nuclear repulsion energy       429.6165524418 Hartrees.
 NAtoms=   23 NActive=   23 NUniq=   23 SFac= 1.00D+00 NAtFMM=   60 NAOKFM=F Big=F
 Integral buffers will be    131072 words long.
 Raffenetti 2 integral format.
 Two-electron integral symmetry is turned off.
 Nuclear repulsion after empirical dispersion term =      429.6037538969 Hartrees.
 ------------------------------------------------------------------------------
 Polarizable Continuum Model (PCM)
 =================================
 Model                : PCM.
 Atomic radii         : SMD-Coulomb.
 Polarization charges : Total charges.
 Charge compensation  : None.
 Solution method      : On-the-fly selection.
 Cavity type          : VdW (van der Waals Surface) (Alpha=1.000).
 Cavity algorithm     : GePol (No added spheres)
                        Default sphere list used, NSphG=   23.
                        Lebedev-Laikov grids with approx.  5.0 points / Ang**2.
                        Smoothing algorithm: York/Karplus (Gamma=1.0000).
                        Polarization charges: spherical gaussians, with
                                              point-specific exponents (IZeta= 3).
                        Self-potential: point-specific (ISelfS= 7).
                        Self-field    : sphere-specific E.n sum rule (ISelfD= 2).
 1st derivatives      : Analytical E(r).r(x)/FMM algorithm (CHGder, D1EAlg=3).
                        Cavity 1st derivative terms included.
 Solvent              : Methanol, Eps=  32.613000 Eps(inf)=   1.765709
 ------------------------------------------------------------------------------
 ------------------------------------------------------------------------------
 Atomic radii for non-electrostatic terms: SMD-CDS.
 ------------------------------------------------------------------------------
 Nuclear repulsion after PCM non-electrostatic terms =      429.6118203514 Hartrees.
 One-electron integrals computed using PRISM.
 NBasis=   182 RedAO= T EigKep=  1.33D-03  NBF=   182
 NBsUse=   182 1.00D-06 EigRej= -1.00D+00 NBFU=   182
 Initial guess from the checkpoint file:  "cluster.chk"
 B after Tr=    -0.001465    0.001423   -0.000747
         Rot=    1.000000    0.000043    0.000086    0.000325 Ang=   0.04 deg.
 ExpMin= 4.38D-02 ExpMax= 5.48D+03 ExpMxC= 8.25D+02 IAcc=3 IRadAn=         5 AccDes= 0.00D+00
 Harris functional with IExCor= 4639 and IRadAn=       5 diagonalized for initial guess.
 HarFok:  IExCor= 4639 AccDes= 0.00D+00 IRadAn=         5 IDoV= 1 UseB2=F ITyADJ=14
 ICtDFT=  3500011 ScaDFX=  1.000000  1.000000  1.000000  1.000000
 FoFCou: FMM=F IPFlag=           0 FMFlag=      100000 FMFlg1=           0
         NFxFlg=           0 DoJE=T BraDBF=F KetDBF=T FulRan=T
         wScrn=  0.000000 ICntrl=       500 IOpCl=  0 I1Cent=   200000004 NGrid=           0
         NMat0=    1 NMatS0=      1 NMatT0=    0 NMatD0=    1 NMtDS0=    0 NMtDT0=    0
 Symmetry not used in FoFCou.
 Requested convergence on RMS density matrix=1.00D-08 within 128 cycles.
 Requested convergence on MAX density matrix=1.00D-06.
 Requested convergence on             energy=1.00D-06.
 No special actions if energy rises.
 Inv3:  Mode=1 IEnd=     8864883.
 Iteration    1 A*A^-1 deviation from unit magnitude is 2.89D-15 for    596.
 Iteration    1 A*A^-1 deviation from orthogonality  is 2.13D-15 for   1106    289.
 Iteration    1 A^-1*A deviation from unit magnitude is 2.89D-15 for    724.
 Iteration    1 A^-1*A deviation from orthogonality  is 5.08D-14 for   1598   1536.
 Error on total polarization charges =  0.06515
 SCF Done:  E(RwB97XD) =  -462.328669019     A.U. after    9 cycles
            NFock=  9  Conv=0.66D-08     -V/T= 2.0092
 SMD-CDS (non-electrostatic) energy       (kcal/mol) =       5.06
 (included in total energy above)
 D1PCM: PCM CHGder 1st derivatives, ID1Alg=3 FixD1E=F DoIter=F DoCFld=F I1PDM=0.
 Calling FoFJK, ICntrl=      2127 FMM=F ISym2X=0 I1Cent= 0 IOpClX= 0 NMat=1 NMatS=1 NMatT=0.
 -------------------------------------------------------------------
 Center     Atomic                   Forces (Hartrees/Bohr)
 Number     Number              X              Y              Z
 -------------------------------------------------------------------
      1        6          -0.000049219    0.000020405    0.000280039
      2        8           0.000084164    0.000156609    0.000017301
      3        1          -0.000025064    0.000022601   -0.000058567
      4        1          -0.000014995   -0.000038836   -0.000059062
      5        1           0.000037411   -0.000003223   -0.000050659
      6        6          -0.000050329   -0.000047522   -0.000061232
      7        8          -0.000075585    0.000018490    0.000017930
      8        1           0.000019869    0.000009961    0.000025938
      9        1          -0.000003375    0.000003697    0.000008990
     10        1           0.000011535    0.000017100    0.000015765
     11        1           0.000105828   -0.000072517   -0.000027792
     12        6           0.000037628    0.000048829   -0.000043534
     13        8           0.000043197    0.000013644    0.000033094
     14        1          -0.000029959   -0.000004537    0.000029718
     15        1          -0.000000710   -0.000005153   -0.000007448
     16        1           0.000002722   -0.000026663    0.000003566
     17        1          -0.000151351   -0.000035709   -0.000116378
     18        6           0.000076012   -0.000013579   -0.000074683
     19        8           0.000048255    0.000040104   -0.000028232
     20        1          -0.000019177    0.000003869    0.000011253
     21        1           0.000003067    0.000024249    0.000022593
     22        1          -0.000003012    0.000013370   -0.000011141
     23        1          -0.000046914   -0.000145189    0.000072541
 -------------------------------------------------------------------
 Cartesian Forces:  Max     0.000280039 RMS     0.000061025

 GradGradGradGradGradGradGradGradGradGradGradGradGradGradGradGradGradGrad
 Berny optimization.
 Using GEDIIS/GDIIS optimizer.
 FormGI is forming the generalized inverse of G from B-inverse, IUseBI=4.
 Internal  Forces:  Max     0.000316643 RMS     0.000068130
 Search for a local minimum.
 Step number   7 out of a maximum of   50
 All quantities printed in internal units (Hartrees-Bohrs-Radians)
 Mixed Optimization -- En-DIIS/RFO-DIIS
 Swapping is turned off.
 Update second derivatives using D2CorX and points    1    2    3    4    5
                                                      6    7
 DE= -1.16D-05 DEPred=-1.23D-05 R= 9.41D-01
 TightC=F SS=  1.41D+00  RLast= 3.24D-02 DXNew= 8.4090D-02 9.7083D-02
 Trust test= 9.41D-01 RLast= 3.24D-02 DXMaxT set to 8.41D-02
 ITU=  1 -1 -1  1  0 -1  0
     Eigenvalues ---    0.00230   0.00255   0.00273   0.00741   0.00869
     Eigenvalues ---    0.00874   0.00890   0.01464   0.01469   0.01592
     Eigenvalues ---    0.03199   0.04023   0.04221   0.04994   0.05354
     Eigenvalues ---    0.06261   0.06263   0.07413   0.09175   0.09364
     Eigenvalues ---    0.09656   0.10018   0.10023   0.10061   0.10408
     Eigenvalues ---    0.10424   0.10440   0.12172   0.13488   0.15923
     Eigenvalues ---    0.15998   0.16000   0.16000   0.16000   0.16000
     Eigenvalues ---    0.16000   0.16000   0.16000   0.16000   0.16000
     Eigenvalues ---    0.16045   0.16523   0.17149   0.19882   0.33139
     Eigenvalues ---    0.33224   0.33229   0.33754   0.33759   0.33767
     Eigenvalues ---    0.33773   0.33803   0.33907   0.34242   0.34243
     Eigenvalues ---    0.34247   0.42074   0.42919   0.42979   0.44284
     Eigenvalues ---    0.45909   0.46049   0.46415
 En-DIIS/RFO-DIIS/Sim-DIIS IScMMF=       -3 using points:     7    6    5    4    3    2    1
 RFO step:  Lambda=-7.14228498D-06.
 DidBck=T Rises=F RFO-DIIS coefs:   -0.44297    0.82551   -0.03870    0.29255   -0.11467
                  RFO-DIIS coefs:    0.03405    0.44421
 Iteration  1 RMS(Cart)=  0.00867270 RMS(Int)=  0.00003558
 Iteration  2 RMS(Cart)=  0.00004158 RMS(Int)=  0.00000414
 Iteration  3 RMS(Cart)=  0.00000000 RMS(Int)=  0.00000414
 Variable       Old X    -DE/DX   Delta X   Delta X   Delta X     New X
                                 (Linear)    (Quad)   (Total)
    R1        2.64385   0.00011  -0.00107   0.00001  -0.00105   2.64280
    R2        2.08743  -0.00004   0.00030  -0.00006   0.00023   2.08767
    R3        2.08749  -0.00004   0.00028  -0.00006   0.00022   2.08771
    R4        2.08752  -0.00004   0.00029  -0.00006   0.00024   2.08775
    R5        3.01444  -0.00005  -0.00046  -0.00025  -0.00071   3.01373
    R6        3.01204  -0.00001  -0.00060   0.00006  -0.00054   3.01150
    R7        3.01606  -0.00005  -0.00024   0.00002  -0.00022   3.01584
    R8        2.67680   0.00003  -0.00026  -0.00009  -0.00035   2.67645
    R9        2.07781  -0.00002   0.00011  -0.00005   0.00006   2.07787
   R10        2.06926  -0.00000   0.00001   0.00001   0.00002   2.06929
   R11        2.07759  -0.00001   0.00010  -0.00003   0.00006   2.07765
   R12        1.90959  -0.00004   0.00005   0.00001   0.00006   1.90965
   R13        2.67716   0.00002  -0.00029  -0.00003  -0.00032   2.67684
   R14        2.07772   0.00000   0.00007  -0.00005   0.00002   2.07774
   R15        2.06923   0.00001   0.00000   0.00003   0.00003   2.06926
   R16        2.07754  -0.00002   0.00012  -0.00006   0.00007   2.07761
   R17        1.90976   0.00000   0.00001   0.00009   0.00010   1.90986
   R18        2.67712   0.00004  -0.00034   0.00001  -0.00033   2.67679
   R19        2.07755  -0.00001   0.00011  -0.00003   0.00008   2.07763
   R20        2.07770  -0.00000   0.00012  -0.00010   0.00002   2.07771
   R21        2.06924   0.00000  -0.00000   0.00004   0.00003   2.06927
   R22        1.90942  -0.00007  -0.00000  -0.00000  -0.00000   1.90941
    A1        1.95234  -0.00005   0.00058  -0.00023   0.00035   1.95269
    A2        1.95219  -0.00005   0.00058  -0.00025   0.00034   1.95252
    A3        1.95204  -0.00003   0.00056  -0.00015   0.00041   1.95245
    A4        1.86736   0.00005  -0.00063   0.00023  -0.00039   1.86697
    A5        1.86736   0.00004  -0.00064   0.00023  -0.00040   1.86696
    A6        1.86720   0.00005  -0.00061   0.00023  -0.00038   1.86681
    A7        1.96276   0.00005   0.00063   0.00078   0.00142   1.96418
    A8        1.97505   0.00008   0.00127   0.00150   0.00278   1.97782
    A9        1.96590   0.00010   0.00085   0.00071   0.00156   1.96746
   A10        1.84286  -0.00003  -0.00060  -0.00047  -0.00107   1.84180
   A11        1.84677  -0.00008  -0.00048  -0.00052  -0.00099   1.84579
   A12        1.86039  -0.00015  -0.00202  -0.00233  -0.00435   1.85605
   A13        1.94991  -0.00003   0.00027  -0.00038  -0.00011   1.94980
   A14        1.89011   0.00000   0.00009   0.00002   0.00011   1.89022
   A15        1.94739  -0.00001   0.00023  -0.00008   0.00014   1.94753
   A16        1.88927   0.00001  -0.00019   0.00011  -0.00008   1.88919
   A17        1.89452   0.00003  -0.00040   0.00029  -0.00011   1.89441
   A18        1.89094  -0.00000  -0.00001   0.00006   0.00005   1.89098
   A19        1.86797  -0.00010   0.00038  -0.00011   0.00027   1.86824
   A20        1.94996  -0.00007   0.00031  -0.00034  -0.00002   1.94994
   A21        1.88996   0.00001   0.00007  -0.00002   0.00006   1.89001
   A22        1.94718   0.00001   0.00014   0.00011   0.00025   1.94743
   A23        1.88945   0.00002  -0.00016   0.00009  -0.00007   1.88938
   A24        1.89461   0.00003  -0.00035   0.00017  -0.00019   1.89443
   A25        1.89099   0.00000  -0.00002  -0.00000  -0.00003   1.89096
   A26        1.86538  -0.00004   0.00038  -0.00022   0.00016   1.86554
   A27        1.94717  -0.00001   0.00028  -0.00022   0.00006   1.94724
   A28        1.94992  -0.00005   0.00019   0.00001   0.00020   1.95012
   A29        1.89001   0.00001   0.00007  -0.00001   0.00006   1.89007
   A30        1.89484   0.00003  -0.00035   0.00019  -0.00016   1.89467
   A31        1.89074   0.00001  -0.00005  -0.00003  -0.00009   1.89065
   A32        1.88946   0.00001  -0.00015   0.00006  -0.00009   1.88937
   A33        1.86546  -0.00015   0.00067   0.00023   0.00089   1.86635
   A34        3.10592   0.00006  -0.00041   0.00449   0.00408   3.11000
   A35        3.03627  -0.00005  -0.00207   0.00481   0.00274   3.03901
   A36        3.10867  -0.00032   0.00260  -0.00992  -0.00733   3.10134
   A37        3.05533  -0.00024   0.00220  -0.00667  -0.00447   3.05086
   A38        3.14025  -0.00005  -0.00058  -0.00260  -0.00318   3.13708
   A39        3.04555  -0.00018   0.00306  -0.00483  -0.00177   3.04378
    D1       -3.12387  -0.00004  -0.00137  -0.00194  -0.00331  -3.12717
    D2       -1.03741   0.00002  -0.00075  -0.00091  -0.00167  -1.03908
    D3        1.07432  -0.00004  -0.00182  -0.00233  -0.00416   1.07016
    D4       -1.02930  -0.00004  -0.00137  -0.00198  -0.00334  -1.03263
    D5        1.05715   0.00002  -0.00075  -0.00095  -0.00170   1.05546
    D6       -3.11430  -0.00004  -0.00182  -0.00237  -0.00419  -3.11848
    D7        1.06485  -0.00004  -0.00135  -0.00196  -0.00331   1.06154
    D8       -3.13188   0.00002  -0.00073  -0.00094  -0.00167  -3.13355
    D9       -1.02015  -0.00004  -0.00180  -0.00236  -0.00416  -1.02431
   D10       -2.62890   0.00004  -0.00031  -0.00125  -0.00155  -2.63045
   D11        1.47690  -0.00013  -0.00136  -0.00515  -0.00652   1.47037
   D12       -0.47705   0.00009   0.00110  -0.00197  -0.00088  -0.47793
   D13       -2.64294  -0.00002  -0.00021  -0.00124  -0.00144  -2.64438
   D14       -0.49029   0.00006   0.00072  -0.00021   0.00052  -0.48976
   D15        1.45087  -0.00010  -0.00106  -0.00096  -0.00204   1.44883
   D16       -2.66364  -0.00004   0.00016   0.00306   0.00322  -2.66042
   D17        1.45056  -0.00013  -0.00039   0.00183   0.00145   1.45201
   D18       -0.49003   0.00006   0.00060   0.00531   0.00589  -0.48414
   D19       -1.13484  -0.00000   0.00045  -0.00031   0.00014  -1.13470
   D20        3.06924  -0.00000   0.00046  -0.00023   0.00023   3.06947
   D21        0.98958   0.00001   0.00028  -0.00026   0.00002   0.98960
   D22       -1.12718   0.00002   0.00172   0.00154   0.00327  -1.12392
   D23        3.07673   0.00003   0.00169   0.00165   0.00334   3.08007
   D24        0.99723   0.00001   0.00158   0.00160   0.00318   1.00042
   D25        0.99229   0.00002   0.00242   0.00265   0.00508   0.99736
   D26       -1.13239   0.00002   0.00254   0.00255   0.00510  -1.12729
   D27        3.07151   0.00003   0.00257   0.00248   0.00504   3.07655
         Item               Value     Threshold  Converged?
 Maximum Force            0.000317     0.000450     YES
 RMS     Force            0.000068     0.000300     YES
 Maximum Displacement     0.042747     0.001800     NO 
 RMS     Displacement     0.008671     0.001200     NO 
 Predicted change in Energy=-3.506151D-06
 GradGradGradGradGradGradGradGradGradGradGradGradGradGradGradGradGradGrad

                          Input orientation:                          
 ---------------------------------------------------------------------
 Center     Atomic      Atomic             Coordinates (Angstroms)
 Number     Number       Type             X           Y           Z
 ---------------------------------------------------------------------
      1          6           0       -0.033175   -0.011852    2.554800
      2          8           0       -0.015119   -0.018695    1.156426
      3          1           0       -0.452685   -0.947599    2.965713
      4          1           0        0.980728    0.100521    2.978935
      5          1           0       -0.643455    0.817879    2.954381
      6          6           0        0.273628    2.241681   -1.156302
      7          8           0        0.948666    2.148812    0.085329
      8          1           0        0.534069    1.408036   -1.824320
      9          1           0        0.573440    3.176371   -1.641622
     10          1           0       -0.817665    2.255354   -1.023351
     11          1           0        0.607266    1.316998    0.546554
     12          6           0        1.813127   -1.338704   -1.163348
     13          8           0        1.405219   -1.906668    0.068546
     14          1           0        0.956135   -1.136298   -1.821736
     15          1           0        2.472996   -2.051622   -1.668679
     16          1           0        2.367277   -0.401197   -1.012576
     17          1           0        0.846973   -1.210098    0.542443
     18          6           0       -2.057662   -0.882945   -1.203976
     19          8           0       -2.351859   -0.264175    0.035798
     20          1           0       -1.531626   -1.838191   -1.064164
     21          1           0       -1.443196   -0.235861   -1.846289
     22          1           0       -3.001983   -1.082395   -1.721204
     23          1           0       -1.473762   -0.146300    0.521590
 ---------------------------------------------------------------------
                    Distance matrix (angstroms):
                    1          2          3          4          5
     1  C    0.000000
     2  O    1.398507   0.000000
     3  H    1.104745   2.080348   0.000000
     4  H    1.104770   2.080256   1.775783   0.000000
     5  H    1.104790   2.080218   1.775792   1.775718   0.000000
     6  C    4.352564   3.246750   5.262133   4.710068   4.445893
     7  O    3.425021   2.602733   4.455128   3.545346   3.540861
     8  H    4.638377   3.349928   5.428362   4.998035   4.956898
     9  H    5.304970   4.287647   6.267982   5.565634   5.307218
    10  H    4.307993   3.250662   5.128815   4.888334   4.233088
    11  H    2.491798   1.594798   3.479112   2.745135   2.758814
    12  C    4.358209   3.235160   4.726099   4.463492   5.257503
    13  O    3.441041   2.601016   3.572842   3.560810   4.466348
    14  H    4.625709   3.325932   4.994001   4.957496   5.402666
    15  H    5.317831   4.278402   5.590712   5.334688   6.270486
    16  H    4.317399   3.244486   4.906886   4.255162   5.127125
    17  H    2.502006   1.593618   2.762291   2.769856   3.485902
    18  C    4.357263   3.238889   4.468381   5.262676   4.710065
    19  O    3.432978   2.603156   3.557855   4.461076   3.550721
    20  H    4.321778   3.246749   4.265815   5.139764   4.898190
    21  H    4.626869   3.332095   4.964176   5.410300   4.979597
    22  H    5.314517   4.281771   5.337066   6.273164   5.570888
    23  H    2.495458   1.595914   2.767384   3.481952   2.745456
                    6          7          8          9         10
     6  C    0.000000
     7  O    1.416315   0.000000
     8  H    1.099564   2.089832   0.000000
     9  H    1.095020   2.044268   1.778183   0.000000
    10  H    1.099447   2.088168   1.785129   1.779243   0.000000
    11  H    1.966233   1.010544   2.373750   2.871677   2.318521
    12  C    3.897340   3.803847   3.101202   4.706535   4.456222
    13  O    4.470967   4.081132   3.915240   5.427137   4.843127
    14  H    3.509894   3.798540   2.579105   4.333360   3.909870
    15  H    4.851000   4.800393   3.968992   5.562460   5.458474
    16  H    3.374733   3.117755   2.700537   4.051240   4.147437
    17  H    3.889632   3.391397   3.543177   4.907756   4.151155
    18  C    3.898778   4.460030   3.514327   4.857188   3.379221
    19  O    3.820157   4.088818   3.819020   4.817517   3.134258
    20  H    4.462374   4.834188   3.922107   5.469057   4.155540
    21  H    3.092212   3.890863   2.571470   3.968883   2.697159
    22  H    4.700875   5.414046   4.326263   5.561212   4.049545
    23  H    3.401639   3.365417   3.456971   4.462137   2.930060
                   11         12         13         14         15
    11  H    0.000000
    12  C    3.380919   0.000000
    13  O    3.355181   1.416522   0.000000
    14  H    3.427706   1.099490   2.090051   0.000000
    15  H    4.442500   1.095007   2.044287   1.778233   0.000000
    16  H    2.912167   1.099424   2.088259   1.785059   1.779200
    17  H    2.538442   1.964616   1.010657   2.367849   2.870745
    18  C    3.873750   3.897740   3.828690   3.086873   4.701980
    19  O    3.393730   4.465386   4.100548   3.892796   5.420281
    20  H    4.138174   3.383297   3.148457   2.693607   4.055612
    21  H    3.513041   3.505184   3.817284   2.562846   4.320312
    22  H    4.891471   4.854090   4.827635   3.959762   5.560356
    23  H    2.544119   3.881299   3.404802   3.517908   4.899432
                   16         17         18         19         20
    16  H    0.000000
    17  H    2.320287   0.000000
    18  C    4.455199   3.404984   0.000000
    19  O    4.836126   3.374017   1.416498   0.000000
    20  H    4.155605   2.938268   1.099435   2.088115   0.000000
    21  H    3.904116   3.449646   1.099478   2.090148   1.785217
    22  H    5.458493   4.467088   1.095011   2.044309   1.779011
    23  H    4.143938   2.553021   1.964983   1.010417   2.319581
                   21         22         23
    21  H    0.000000
    22  H    1.778225   0.000000
    23  H    2.369769   2.870863   0.000000
 Symmetry turned off by external request.
 Stoichiometry    C4H15O4(1-)
 Framework group  C1[X(C4H15O4)]
 Deg. of freedom    63
 Full point group                 C1      NOp   1
 Rotational constants (GHZ):           1.1099825           1.1065677           0.9816229
 Standard basis: 6-31+G(d) (6D, 7F)
   182 basis functions,   316 primitive gaussians,   182 cartesian basis functions
    36 alpha electrons       36 beta electrons
       nuclear repulsion energy       429.8661554763 Hartrees.
 NAtoms=   23 NActive=   23 NUniq=   23 SFac= 1.00D+00 NAtFMM=   60 NAOKFM=F Big=F
 Integral buffers will be    131072 words long.
 Raffenetti 2 integral format.
 Two-electron integral symmetry is turned off.
 Nuclear repulsion after empirical dispersion term =      429.8533001395 Hartrees.
 ------------------------------------------------------------------------------
 Polarizable Continuum Model (PCM)
 =================================
 Model                : PCM.
 Atomic radii         : SMD-Coulomb.
 Polarization charges : Total charges.
 Charge compensation  : None.
 Solution method      : On-the-fly selection.
 Cavity type          : VdW (van der Waals Surface) (Alpha=1.000).
 Cavity algorithm     : GePol (No added spheres)
                        Default sphere list used, NSphG=   23.
                        Lebedev-Laikov grids with approx.  5.0 points / Ang**2.
                        Smoothing algorithm: York/Karplus (Gamma=1.0000).
                        Polarization charges: spherical gaussians, with
                                              point-specific exponents (IZeta= 3).
                        Self-potential: point-specific (ISelfS= 7).
                        Self-field    : sphere-specific E.n sum rule (ISelfD= 2).
 1st derivatives      : Analytical E(r).r(x)/FMM algorithm (CHGder, D1EAlg=3).
                        Cavity 1st derivative terms included.
 Solvent              : Methanol, Eps=  32.613000 Eps(inf)=   1.765709
 ------------------------------------------------------------------------------
 ------------------------------------------------------------------------------
 Atomic radii for non-electrostatic terms: SMD-CDS.
 ------------------------------------------------------------------------------
 Nuclear repulsion after PCM non-electrostatic terms =      429.8613624862 Hartrees.
 One-electron integrals computed using PRISM.
 NBasis=   182 RedAO= T EigKep=  1.33D-03  NBF=   182
 NBsUse=   182 1.00D-06 EigRej= -1.00D+00 NBFU=   182
 Initial guess from the checkpoint file:  "cluster.chk"
 B after Tr=    -0.000572    0.001676   -0.000454
         Rot=    1.000000   -0.000047    0.000091   -0.000003 Ang=  -0.01 deg.
 ExpMin= 4.38D-02 ExpMax= 5.48D+03 ExpMxC= 8.25D+02 IAcc=3 IRadAn=         5 AccDes= 0.00D+00
 Harris functional with IExCor= 4639 and IRadAn=       5 diagonalized for initial guess.
 HarFok:  IExCor= 4639 AccDes= 0.00D+00 IRadAn=         5 IDoV= 1 UseB2=F ITyADJ=14
 ICtDFT=  3500011 ScaDFX=  1.000000  1.000000  1.000000  1.000000
 FoFCou: FMM=F IPFlag=           0 FMFlag=      100000 FMFlg1=           0
         NFxFlg=           0 DoJE=T BraDBF=F KetDBF=T FulRan=T
         wScrn=  0.000000 ICntrl=       500 IOpCl=  0 I1Cent=   200000004 NGrid=           0
         NMat0=    1 NMatS0=      1 NMatT0=    0 NMatD0=    1 NMtDS0=    0 NMtDT0=    0
 Symmetry not used in FoFCou.
 Requested convergence on RMS density matrix=1.00D-08 within 128 cycles.
 Requested convergence on MAX density matrix=1.00D-06.
 Requested convergence on             energy=1.00D-06.
 No special actions if energy rises.
 Inv3:  Mode=1 IEnd=     8854572.
 Iteration    1 A*A^-1 deviation from unit magnitude is 3.77D-15 for    745.
 Iteration    1 A*A^-1 deviation from orthogonality  is 2.91D-15 for    558    290.
 Iteration    1 A^-1*A deviation from unit magnitude is 3.77D-15 for     77.
 Iteration    1 A^-1*A deviation from orthogonality  is 7.86D-14 for   1513   1465.
 Error on total polarization charges =  0.06516
 SCF Done:  E(RwB97XD) =  -462.328672487     A.U. after    9 cycles
            NFock=  9  Conv=0.47D-08     -V/T= 2.0092
 SMD-CDS (non-electrostatic) energy       (kcal/mol) =       5.06
 (included in total energy above)
 D1PCM: PCM CHGder 1st derivatives, ID1Alg=3 FixD1E=F DoIter=F DoCFld=F I1PDM=0.
 Calling FoFJK, ICntrl=      2127 FMM=F ISym2X=0 I1Cent= 0 IOpClX= 0 NMat=1 NMatS=1 NMatT=0.
 -------------------------------------------------------------------
 Center     Atomic                   Forces (Hartrees/Bohr)
 Number     Number              X              Y              Z
 -------------------------------------------------------------------
      1        6          -0.000013178   -0.000011868    0.000690831
      2        8           0.000061866    0.000087775   -0.000243287
      3        1          -0.000009502    0.000052433   -0.000100510
      4        1          -0.000043583   -0.000041484   -0.000091423
      5        1           0.000055813   -0.000023962   -0.000103553
      6        6          -0.000094517   -0.000064625   -0.000159129
      7        8           0.000102563   -0.000013795    0.000103890
      8        1          -0.000000624    0.000035725    0.000018541
      9        1          -0.000005088    0.000008341    0.000019204
     10        1           0.000033330    0.000022375    0.000022637
     11        1          -0.000073154    0.000034374   -0.000035322
     12        6           0.000065271    0.000074458   -0.000173262
     13        8          -0.000064070    0.000020832    0.000066647
     14        1          -0.000001751   -0.000015168    0.000028194
     15        1           0.000008405    0.000002717    0.000000609
     16        1           0.000004601   -0.000036398    0.000025599
     17        1          -0.000034154   -0.000090741    0.000023232
     18        6           0.000110395   -0.000082644   -0.000131991
     19        8          -0.000109007    0.000031969    0.000152172
     20        1          -0.000014098    0.000023392    0.000002896
     21        1          -0.000010286    0.000024704    0.000045157
     22        1          -0.000007692    0.000019444    0.000012894
     23        1           0.000038458   -0.000057855   -0.000174025
 -------------------------------------------------------------------
 Cartesian Forces:  Max     0.000690831 RMS     0.000109882

 GradGradGradGradGradGradGradGradGradGradGradGradGradGradGradGradGradGrad
 Berny optimization.
 Using GEDIIS/GDIIS optimizer.
 FormGI is forming the generalized inverse of G from B-inverse, IUseBI=4.
 Internal  Forces:  Max     0.000395442 RMS     0.000063023
 Search for a local minimum.
 Step number   8 out of a maximum of   50
 All quantities printed in internal units (Hartrees-Bohrs-Radians)
 Mixed Optimization -- En-DIIS/RFO-DIIS
 Swapping is turned off.
 Update second derivatives using D2CorX and points    1    2    3    4    5
                                                      6    7    8
 DE= -3.47D-06 DEPred=-3.51D-06 R= 9.89D-01
 TightC=F SS=  1.41D+00  RLast= 2.12D-02 DXNew= 1.4142D-01 6.3694D-02
 Trust test= 9.89D-01 RLast= 2.12D-02 DXMaxT set to 8.41D-02
 ITU=  1  1 -1 -1  1  0 -1  0
     Eigenvalues ---    0.00214   0.00251   0.00469   0.00555   0.00861
     Eigenvalues ---    0.00877   0.00895   0.01457   0.01466   0.01576
     Eigenvalues ---    0.03380   0.03922   0.04412   0.04978   0.05437
     Eigenvalues ---    0.06259   0.06260   0.07328   0.09169   0.09391
     Eigenvalues ---    0.09634   0.10002   0.10021   0.10024   0.10406
     Eigenvalues ---    0.10421   0.10469   0.12192   0.13376   0.14089
     Eigenvalues ---    0.15990   0.16000   0.16000   0.16000   0.16000
     Eigenvalues ---    0.16000   0.16000   0.16000   0.16000   0.16001
     Eigenvalues ---    0.16030   0.16123   0.18075   0.19738   0.32522
     Eigenvalues ---    0.33224   0.33229   0.33729   0.33755   0.33767
     Eigenvalues ---    0.33776   0.33810   0.33820   0.34242   0.34243
     Eigenvalues ---    0.34246   0.41380   0.42968   0.43171   0.43746
     Eigenvalues ---    0.45930   0.46010   0.46394
 En-DIIS/RFO-DIIS/Sim-DIIS IScMMF=       -3 using points:     8    7    6    5    4    3    2    1
 RFO step:  Lambda=-4.03942560D-06.
 DidBck=F Rises=F RFO-DIIS coefs:    0.98863   -1.46236    0.62671    0.21640    1.46949
                  RFO-DIIS coefs:   -0.51113   -0.37201    0.04427
 Iteration  1 RMS(Cart)=  0.00431489 RMS(Int)=  0.00000947
 Iteration  2 RMS(Cart)=  0.00001536 RMS(Int)=  0.00000322
 Iteration  3 RMS(Cart)=  0.00000000 RMS(Int)=  0.00000322
 Variable       Old X    -DE/DX   Delta X   Delta X   Delta X     New X
                                 (Linear)    (Quad)   (Total)
    R1        2.64280   0.00040  -0.00123   0.00187   0.00065   2.64344
    R2        2.08767  -0.00008   0.00036  -0.00058  -0.00023   2.08744
    R3        2.08771  -0.00008   0.00034  -0.00055  -0.00022   2.08750
    R4        2.08775  -0.00008   0.00035  -0.00058  -0.00023   2.08752
    R5        3.01373   0.00001  -0.00055   0.00053  -0.00002   3.01372
    R6        3.01150   0.00003  -0.00067   0.00098   0.00030   3.01180
    R7        3.01584   0.00003  -0.00042   0.00084   0.00042   3.01626
    R8        2.67645   0.00013  -0.00026   0.00041   0.00015   2.67660
    R9        2.07787  -0.00004   0.00014  -0.00027  -0.00013   2.07775
   R10        2.06929  -0.00000   0.00000   0.00000   0.00001   2.06930
   R11        2.07765  -0.00003   0.00012  -0.00021  -0.00009   2.07757
   R12        1.90965  -0.00000   0.00004  -0.00001   0.00003   1.90968
   R13        2.67684   0.00013  -0.00033   0.00053   0.00020   2.67704
   R14        2.07774  -0.00002   0.00010  -0.00021  -0.00011   2.07762
   R15        2.06926   0.00000  -0.00000   0.00003   0.00003   2.06929
   R16        2.07761  -0.00003   0.00016  -0.00023  -0.00008   2.07753
   R17        1.90986  -0.00000  -0.00001   0.00008   0.00008   1.90994
   R18        2.67679   0.00008  -0.00039   0.00053   0.00014   2.67693
   R19        2.07763  -0.00002   0.00013  -0.00021  -0.00008   2.07755
   R20        2.07771  -0.00002   0.00018  -0.00033  -0.00014   2.07757
   R21        2.06927  -0.00000  -0.00002   0.00004   0.00002   2.06929
   R22        1.90941  -0.00002  -0.00003   0.00003  -0.00000   1.90941
    A1        1.95269  -0.00007   0.00073  -0.00122  -0.00050   1.95219
    A2        1.95252  -0.00006   0.00073  -0.00118  -0.00045   1.95207
    A3        1.95245  -0.00008   0.00069  -0.00119  -0.00050   1.95195
    A4        1.86697   0.00007  -0.00078   0.00129   0.00051   1.86748
    A5        1.86696   0.00008  -0.00079   0.00133   0.00054   1.86750
    A6        1.86681   0.00008  -0.00076   0.00127   0.00051   1.86733
    A7        1.96418   0.00003   0.00063   0.00036   0.00099   1.96517
    A8        1.97782   0.00002   0.00113   0.00018   0.00131   1.97914
    A9        1.96746   0.00005   0.00093  -0.00002   0.00090   1.96836
   A10        1.84180  -0.00000  -0.00048   0.00010  -0.00038   1.84142
   A11        1.84579  -0.00004  -0.00064   0.00001  -0.00062   1.84516
   A12        1.85605  -0.00007  -0.00190  -0.00068  -0.00257   1.85348
   A13        1.94980   0.00002   0.00046  -0.00061  -0.00015   1.94965
   A14        1.89022  -0.00002   0.00010  -0.00021  -0.00010   1.89011
   A15        1.94753  -0.00004   0.00027  -0.00051  -0.00024   1.94729
   A16        1.88919   0.00001  -0.00026   0.00036   0.00010   1.88929
   A17        1.89441   0.00003  -0.00055   0.00098   0.00042   1.89484
   A18        1.89098  -0.00001  -0.00005   0.00002  -0.00002   1.89096
   A19        1.86824  -0.00004   0.00041  -0.00049  -0.00007   1.86816
   A20        1.94994  -0.00003   0.00041  -0.00084  -0.00043   1.94950
   A21        1.89001   0.00001   0.00010  -0.00009   0.00001   1.89002
   A22        1.94743  -0.00004   0.00014  -0.00016  -0.00002   1.94741
   A23        1.88938   0.00002  -0.00022   0.00028   0.00006   1.88944
   A24        1.89443   0.00004  -0.00044   0.00082   0.00038   1.89481
   A25        1.89096  -0.00000  -0.00002   0.00003   0.00002   1.89098
   A26        1.86554   0.00008   0.00056  -0.00031   0.00026   1.86580
   A27        1.94724   0.00001   0.00041  -0.00049  -0.00008   1.94716
   A28        1.95012  -0.00007   0.00017  -0.00046  -0.00030   1.94982
   A29        1.89007  -0.00002   0.00010  -0.00024  -0.00014   1.88993
   A30        1.89467   0.00003  -0.00046   0.00075   0.00029   1.89497
   A31        1.89065   0.00002  -0.00004   0.00012   0.00008   1.89073
   A32        1.88937   0.00003  -0.00019   0.00035   0.00016   1.88953
   A33        1.86635  -0.00017   0.00053  -0.00087  -0.00035   1.86600
   A34        3.11000  -0.00005   0.00029  -0.00233  -0.00205   3.10795
   A35        3.03901  -0.00004  -0.00151   0.00279   0.00129   3.04030
   A36        3.10134   0.00005  -0.00095   0.00322   0.00226   3.10360
   A37        3.05086  -0.00000  -0.00090   0.00150   0.00059   3.05145
   A38        3.13708  -0.00000   0.00010  -0.00613  -0.00602   3.13105
   A39        3.04378  -0.00001   0.00079  -0.00008   0.00071   3.04449
    D1       -3.12717  -0.00003  -0.00129  -0.00140  -0.00269  -3.12986
    D2       -1.03908   0.00000  -0.00062  -0.00087  -0.00150  -1.04058
    D3        1.07016  -0.00004  -0.00158  -0.00165  -0.00323   1.06693
    D4       -1.03263  -0.00003  -0.00128  -0.00141  -0.00269  -1.03532
    D5        1.05546   0.00001  -0.00061  -0.00089  -0.00150   1.05396
    D6       -3.11848  -0.00004  -0.00157  -0.00166  -0.00323  -3.12172
    D7        1.06154  -0.00003  -0.00126  -0.00143  -0.00269   1.05885
    D8       -3.13355   0.00001  -0.00060  -0.00090  -0.00150  -3.13505
    D9       -1.02431  -0.00004  -0.00155  -0.00168  -0.00323  -1.02754
   D10       -2.63045   0.00001   0.00340  -0.00047   0.00293  -2.62752
   D11        1.47037  -0.00003   0.00167  -0.00041   0.00125   1.47163
   D12       -0.47793   0.00008   0.00426   0.00044   0.00469  -0.47324
   D13       -2.64438   0.00001  -0.00227   0.00135  -0.00091  -2.64529
   D14       -0.48976   0.00007  -0.00109   0.00056  -0.00053  -0.49029
   D15        1.44883  -0.00001  -0.00293   0.00113  -0.00183   1.44700
   D16       -2.66042  -0.00001  -0.00495  -0.00071  -0.00566  -2.66608
   D17        1.45201  -0.00006  -0.00559  -0.00149  -0.00708   1.44493
   D18       -0.48414  -0.00002  -0.00400  -0.00174  -0.00575  -0.48989
   D19       -1.13470  -0.00001   0.00060  -0.00153  -0.00092  -1.13562
   D20        3.06947  -0.00002   0.00057  -0.00147  -0.00089   3.06857
   D21        0.98960   0.00002   0.00040  -0.00106  -0.00066   0.98894
   D22       -1.12392   0.00001   0.00164  -0.00142   0.00022  -1.12370
   D23        3.08007  -0.00000   0.00159  -0.00119   0.00040   3.08046
   D24        1.00042   0.00001   0.00146  -0.00108   0.00039   1.00080
   D25        0.99736  -0.00000   0.00216   0.00060   0.00276   1.00012
   D26       -1.12729   0.00000   0.00235   0.00030   0.00265  -1.12464
   D27        3.07655   0.00002   0.00242   0.00030   0.00272   3.07927
         Item               Value     Threshold  Converged?
 Maximum Force            0.000395     0.000450     YES
 RMS     Force            0.000063     0.000300     YES
 Maximum Displacement     0.016045     0.001800     NO 
 RMS     Displacement     0.004311     0.001200     NO 
 Predicted change in Energy=-1.325978D-06
 GradGradGradGradGradGradGradGradGradGradGradGradGradGradGradGradGradGrad

                          Input orientation:                          
 ---------------------------------------------------------------------
 Center     Atomic      Atomic             Coordinates (Angstroms)
 Number     Number       Type             X           Y           Z
 ---------------------------------------------------------------------
      1          6           0       -0.032645   -0.011569    2.556639
      2          8           0       -0.014718   -0.018912    1.157923
      3          1           0       -0.454562   -0.946188    2.967335
      4          1           0        0.981666    0.098332    2.980150
      5          1           0       -0.640798    0.819935    2.955445
      6          6           0        0.270867    2.239340   -1.157060
      7          8           0        0.949757    2.146152    0.082535
      8          1           0        0.527274    1.404403   -1.824913
      9          1           0        0.571369    3.172848   -1.644235
     10          1           0       -0.819868    2.255952   -1.020304
     11          1           0        0.607227    1.316062    0.546055
     12          6           0        1.814122   -1.339429   -1.162555
     13          8           0        1.407407   -1.906120    0.070442
     14          1           0        0.956650   -1.142316   -1.821824
     15          1           0        2.477221   -2.050939   -1.665667
     16          1           0        2.364415   -0.399420   -1.013540
     17          1           0        0.845657   -1.210912    0.542278
     18          6           0       -2.056461   -0.879329   -1.205755
     19          8           0       -2.351496   -0.267434    0.037309
     20          1           0       -1.528145   -1.833980   -1.070905
     21          1           0       -1.443969   -0.227370   -1.844887
     22          1           0       -3.000660   -1.078372   -1.723386
     23          1           0       -1.472973   -0.147680    0.521867
 ---------------------------------------------------------------------
                    Distance matrix (angstroms):
                    1          2          3          4          5
     1  C    0.000000
     2  O    1.398850   0.000000
     3  H    1.104625   2.080210   0.000000
     4  H    1.104657   2.080154   1.775932   0.000000
     5  H    1.104670   2.080078   1.775954   1.775868   0.000000
     6  C    4.353191   3.246600   5.261603   4.712288   4.445058
     7  O    3.426670   2.602725   4.456091   3.548346   3.541515
     8  H    4.638586   3.349163   5.427238   5.000092   4.955584
     9  H    5.305910   4.287530   6.267819   5.568296   5.306845
    10  H    4.307655   3.250838   5.127222   4.889221   4.230933
    11  H    2.492887   1.594790   3.479621   2.747342   2.758417
    12  C    4.359606   3.236208   4.728378   4.463423   5.258080
    13  O    3.441547   2.601271   3.574967   3.558860   4.466515
    14  H    4.629063   3.329337   4.996602   4.959716   5.405975
    15  H    5.318489   4.279201   5.592900   5.332885   6.270457
    16  H    4.317696   3.243503   4.908457   4.255503   5.125521
    17  H    2.503495   1.593778   2.764335   2.770530   3.486726
    18  C    4.359409   3.239753   4.470484   5.263823   4.712450
    19  O    3.433593   2.603473   3.555857   4.461398   3.553080
    20  H    4.326288   3.248477   4.271783   5.142375   4.903278
    21  H    4.627292   3.332128   4.965189   5.410246   4.978465
    22  H    5.316559   4.282551   5.338816   6.274297   5.573507
    23  H    2.496671   1.596137   2.766783   3.482661   2.747926
                    6          7          8          9         10
     6  C    0.000000
     7  O    1.416394   0.000000
     8  H    1.099496   2.089746   0.000000
     9  H    1.095024   2.044264   1.778197   0.000000
    10  H    1.099401   2.088034   1.785307   1.779194   0.000000
    11  H    1.966261   1.010558   2.373960   2.871639   2.318076
    12  C    3.897339   3.800875   3.102146   4.705007   4.459249
    13  O    4.470271   4.078051   3.914917   5.425402   4.844928
    14  H    3.513945   3.800086   2.582664   4.335968   3.917483
    15  H    4.851100   4.796346   3.970774   5.560637   5.462289
    16  H    3.371438   3.111683   2.699480   4.046466   4.146167
    17  H    3.888749   3.389997   3.541869   4.906467   4.151479
    18  C    3.891647   4.455398   3.503494   4.849525   3.375431
    19  O    3.819322   4.089709   3.814476   4.817289   3.135587
    20  H    4.453740   4.828237   3.909015   5.459395   4.151115
    21  H    3.081951   3.883102   2.559078   3.957692   2.690041
    22  H    4.693701   5.409686   4.315183   5.553245   4.045725
    23  H    3.399653   3.365159   3.452148   4.460632   2.929553
                   11         12         13         14         15
    11  H    0.000000
    12  C    3.380470   0.000000
    13  O    3.353947   1.416629   0.000000
    14  H    3.431118   1.099430   2.089797   0.000000
    15  H    4.441317   1.095020   2.044395   1.778234   0.000000
    16  H    2.909111   1.099383   2.088307   1.785222   1.779188
    17  H    2.538201   1.964917   1.010696   2.367700   2.871005
    18  C    3.870893   3.898072   3.831627   3.086671   4.705152
    19  O    3.394161   4.465560   4.100701   3.894307   5.421949
    20  H    4.134868   3.379901   3.150452   2.686352   4.055092
    21  H    3.508018   3.509617   3.823223   2.569169   4.328193
    22  H    4.888817   4.854360   4.830533   3.959051   5.563848
    23  H    2.543689   3.881048   3.404774   3.519269   4.900176
                   16         17         18         19         20
    16  H    0.000000
    17  H    2.320714   0.000000
    18  C    4.450999   3.404094   0.000000
    19  O    4.833376   3.371488   1.416569   0.000000
    20  H    4.148888   2.936922   1.099391   2.088087   0.000000
    21  H    3.901862   3.450840   1.099402   2.089945   1.785309
    22  H    5.454254   4.465978   1.095022   2.044280   1.779038
    23  H    4.140820   2.550867   1.964802   1.010417   2.320252
                   21         22         23
    21  H    0.000000
    22  H    1.778273   0.000000
    23  H    2.368273   2.870745   0.000000
 Symmetry turned off by external request.
 Stoichiometry    C4H15O4(1-)
 Framework group  C1[X(C4H15O4)]
 Deg. of freedom    63
 Full point group                 C1      NOp   1
 Rotational constants (GHZ):           1.1105682           1.1056606           0.9823202
 Standard basis: 6-31+G(d) (6D, 7F)
   182 basis functions,   316 primitive gaussians,   182 cartesian basis functions
    36 alpha electrons       36 beta electrons
       nuclear repulsion energy       429.8761902490 Hartrees.
 NAtoms=   23 NActive=   23 NUniq=   23 SFac= 1.00D+00 NAtFMM=   60 NAOKFM=F Big=F
 Integral buffers will be    131072 words long.
 Raffenetti 2 integral format.
 Two-electron integral symmetry is turned off.
 Nuclear repulsion after empirical dispersion term =      429.8633240179 Hartrees.
 ------------------------------------------------------------------------------
 Polarizable Continuum Model (PCM)
 =================================
 Model                : PCM.
 Atomic radii         : SMD-Coulomb.
 Polarization charges : Total charges.
 Charge compensation  : None.
 Solution method      : On-the-fly selection.
 Cavity type          : VdW (van der Waals Surface) (Alpha=1.000).
 Cavity algorithm     : GePol (No added spheres)
                        Default sphere list used, NSphG=   23.
                        Lebedev-Laikov grids with approx.  5.0 points / Ang**2.
                        Smoothing algorithm: York/Karplus (Gamma=1.0000).
                        Polarization charges: spherical gaussians, with
                                              point-specific exponents (IZeta= 3).
                        Self-potential: point-specific (ISelfS= 7).
                        Self-field    : sphere-specific E.n sum rule (ISelfD= 2).
 1st derivatives      : Analytical E(r).r(x)/FMM algorithm (CHGder, D1EAlg=3).
                        Cavity 1st derivative terms included.
 Solvent              : Methanol, Eps=  32.613000 Eps(inf)=   1.765709
 ------------------------------------------------------------------------------
 ------------------------------------------------------------------------------
 Atomic radii for non-electrostatic terms: SMD-CDS.
 ------------------------------------------------------------------------------
 Nuclear repulsion after PCM non-electrostatic terms =      429.8713914676 Hartrees.
 One-electron integrals computed using PRISM.
 NBasis=   182 RedAO= T EigKep=  1.33D-03  NBF=   182
 NBsUse=   182 1.00D-06 EigRej= -1.00D+00 NBFU=   182
 Initial guess from the checkpoint file:  "cluster.chk"
 B after Tr=     0.000745   -0.000943    0.000404
         Rot=    1.000000    0.000136   -0.000028   -0.000087 Ang=   0.02 deg.
 Requested convergence on RMS density matrix=1.00D-08 within 128 cycles.
 Requested convergence on MAX density matrix=1.00D-06.
 Requested convergence on             energy=1.00D-06.
 No special actions if energy rises.
 Inv3:  Mode=1 IEnd=     8875200.
 Iteration    1 A*A^-1 deviation from unit magnitude is 3.11D-15 for   1137.
 Iteration    1 A*A^-1 deviation from orthogonality  is 2.36D-15 for   1027    578.
 Iteration    1 A^-1*A deviation from unit magnitude is 3.11D-15 for    563.
 Iteration    1 A^-1*A deviation from orthogonality  is 1.19D-13 for   1495   1467.
 Error on total polarization charges =  0.06516
 SCF Done:  E(RwB97XD) =  -462.328673710     A.U. after    8 cycles
            NFock=  8  Conv=0.58D-08     -V/T= 2.0092
 SMD-CDS (non-electrostatic) energy       (kcal/mol) =       5.06
 (included in total energy above)
 D1PCM: PCM CHGder 1st derivatives, ID1Alg=3 FixD1E=F DoIter=F DoCFld=F I1PDM=0.
 Calling FoFJK, ICntrl=      2127 FMM=F ISym2X=0 I1Cent= 0 IOpClX= 0 NMat=1 NMatS=1 NMatT=0.
 -------------------------------------------------------------------
 Center     Atomic                   Forces (Hartrees/Bohr)
 Number     Number              X              Y              Z
 -------------------------------------------------------------------
      1        6          -0.000018844   -0.000034591    0.000308349
      2        8           0.000000393    0.000116078   -0.000179892
      3        1          -0.000019375    0.000033558   -0.000026845
      4        1          -0.000022125   -0.000039467   -0.000027253
      5        1           0.000041531   -0.000007253   -0.000033808
      6        6          -0.000035129   -0.000002237   -0.000069271
      7        8           0.000054979    0.000016872    0.000106930
      8        1          -0.000011412    0.000010426   -0.000008847
      9        1          -0.000004732    0.000001532    0.000008295
     10        1           0.000010308    0.000003414   -0.000007881
     11        1          -0.000015153   -0.000009906   -0.000058233
     12        6           0.000012949    0.000010482   -0.000094378
     13        8          -0.000138214    0.000013325    0.000002851
     14        1           0.000009559    0.000019808   -0.000023252
     15        1           0.000000187    0.000006120    0.000011339
     16        1          -0.000002314   -0.000011123    0.000020983
     17        1           0.000143649   -0.000049795    0.000111830
     18        6           0.000025595   -0.000050265   -0.000085625
     19        8          -0.000032192    0.000060174    0.000094843
     20        1          -0.000002393   -0.000000890   -0.000004456
     21        1           0.000006378    0.000001271    0.000000722
     22        1           0.000008913    0.000010553    0.000004614
     23        1          -0.000012555   -0.000098087   -0.000051014
 -------------------------------------------------------------------
 Cartesian Forces:  Max     0.000308349 RMS     0.000063494

 GradGradGradGradGradGradGradGradGradGradGradGradGradGradGradGradGradGrad
 Berny optimization.
 Using GEDIIS/GDIIS optimizer.
 FormGI is forming the generalized inverse of G from B-inverse, IUseBI=4.
 Internal  Forces:  Max     0.000220524 RMS     0.000044979
 Search for a local minimum.
 Step number   9 out of a maximum of   50
 All quantities printed in internal units (Hartrees-Bohrs-Radians)
 Mixed Optimization -- En-DIIS/RFO-DIIS
 Swapping is turned off.
 Update second derivatives using D2CorX and points    1    2    3    4    5
                                                      6    7    8    9
 DE= -1.22D-06 DEPred=-1.33D-06 R= 9.23D-01
 TightC=F SS=  1.41D+00  RLast= 1.73D-02 DXNew= 1.4142D-01 5.1817D-02
 Trust test= 9.23D-01 RLast= 1.73D-02 DXMaxT set to 8.41D-02
 ITU=  1  1  1 -1 -1  1  0 -1  0
     Eigenvalues ---    0.00177   0.00232   0.00273   0.00476   0.00869
     Eigenvalues ---    0.00883   0.01349   0.01466   0.01540   0.02831
     Eigenvalues ---    0.03386   0.03804   0.04391   0.05111   0.05637
     Eigenvalues ---    0.06264   0.06265   0.07225   0.09168   0.09387
     Eigenvalues ---    0.09549   0.09937   0.10023   0.10025   0.10402
     Eigenvalues ---    0.10442   0.10475   0.12121   0.13203   0.13531
     Eigenvalues ---    0.15998   0.16000   0.16000   0.16000   0.16000
     Eigenvalues ---    0.16000   0.16000   0.16000   0.16001   0.16018
     Eigenvalues ---    0.16104   0.16369   0.18237   0.19855   0.31676
     Eigenvalues ---    0.33225   0.33229   0.33727   0.33757   0.33768
     Eigenvalues ---    0.33776   0.33809   0.33818   0.34242   0.34244
     Eigenvalues ---    0.34263   0.40064   0.42986   0.43138   0.43667
     Eigenvalues ---    0.45976   0.46107   0.46498
 En-DIIS/RFO-DIIS/Sim-DIIS IScMMF=       -3 using points:     9    8    7    6    5    4    3    2    1
 RFO step:  Lambda=-8.25996388D-06.
 DidBck=F Rises=F RFO-DIIS coefs:    1.48043    0.41321   -1.67950    0.46700    0.00005
                  RFO-DIIS coefs:    1.55719   -0.58002   -0.46955   -0.18881
 Iteration  1 RMS(Cart)=  0.00880435 RMS(Int)=  0.00001957
 Iteration  2 RMS(Cart)=  0.00003034 RMS(Int)=  0.00000558
 Iteration  3 RMS(Cart)=  0.00000000 RMS(Int)=  0.00000558
 Variable       Old X    -DE/DX   Delta X   Delta X   Delta X     New X
                                 (Linear)    (Quad)   (Total)
    R1        2.64344   0.00022  -0.00142   0.00192   0.00050   2.64394
    R2        2.08744  -0.00003   0.00032  -0.00055  -0.00023   2.08721
    R3        2.08750  -0.00003   0.00030  -0.00052  -0.00022   2.08728
    R4        2.08752  -0.00004   0.00032  -0.00056  -0.00024   2.08729
    R5        3.01372   0.00002  -0.00098   0.00071  -0.00027   3.01344
    R6        3.01180   0.00001  -0.00075   0.00093   0.00017   3.01198
    R7        3.01626   0.00002  -0.00019   0.00086   0.00067   3.01693
    R8        2.67660   0.00010  -0.00044   0.00052   0.00009   2.67668
    R9        2.07775  -0.00000   0.00008  -0.00022  -0.00015   2.07760
   R10        2.06930  -0.00000   0.00003  -0.00001   0.00002   2.06932
   R11        2.07757  -0.00001   0.00009  -0.00019  -0.00010   2.07746
   R12        1.90968   0.00001   0.00010  -0.00000   0.00010   1.90978
   R13        2.67704   0.00009  -0.00041   0.00058   0.00017   2.67721
   R14        2.07762   0.00001   0.00001  -0.00016  -0.00015   2.07747
   R15        2.06929  -0.00001   0.00004  -0.00000   0.00004   2.06933
   R16        2.07753  -0.00001   0.00012  -0.00019  -0.00008   2.07745
   R17        1.90994  -0.00005   0.00014  -0.00003   0.00012   1.91006
   R18        2.67693   0.00010  -0.00049   0.00060   0.00012   2.67704
   R19        2.07755   0.00000   0.00011  -0.00018  -0.00007   2.07747
   R20        2.07757   0.00000   0.00004  -0.00025  -0.00022   2.07735
   R21        2.06929  -0.00001   0.00004   0.00000   0.00004   2.06933
   R22        1.90941  -0.00002  -0.00001   0.00001   0.00000   1.90941
    A1        1.95219  -0.00001   0.00051  -0.00104  -0.00053   1.95166
    A2        1.95207  -0.00002   0.00052  -0.00103  -0.00051   1.95156
    A3        1.95195  -0.00002   0.00054  -0.00108  -0.00054   1.95141
    A4        1.86748   0.00001  -0.00058   0.00113   0.00055   1.86803
    A5        1.86750   0.00002  -0.00058   0.00117   0.00059   1.86809
    A6        1.86733   0.00002  -0.00055   0.00112   0.00057   1.86790
    A7        1.96517   0.00001   0.00220   0.00019   0.00239   1.96757
    A8        1.97914   0.00001   0.00404  -0.00043   0.00362   1.98275
    A9        1.96836   0.00002   0.00247  -0.00025   0.00222   1.97058
   A10        1.84142   0.00001  -0.00153   0.00039  -0.00117   1.84025
   A11        1.84516   0.00001  -0.00155   0.00031  -0.00125   1.84391
   A12        1.85348  -0.00006  -0.00661  -0.00014  -0.00676   1.84672
   A13        1.94965   0.00003   0.00005  -0.00031  -0.00027   1.94939
   A14        1.89011  -0.00001   0.00011  -0.00022  -0.00010   1.89001
   A15        1.94729   0.00000   0.00017  -0.00041  -0.00023   1.94705
   A16        1.88929  -0.00001  -0.00016   0.00025   0.00009   1.88938
   A17        1.89484  -0.00002  -0.00020   0.00075   0.00055   1.89538
   A18        1.89096  -0.00001   0.00002  -0.00005  -0.00003   1.89093
   A19        1.86816   0.00002   0.00050  -0.00028   0.00023   1.86839
   A20        1.94950   0.00006   0.00000  -0.00048  -0.00047   1.94903
   A21        1.89002  -0.00001   0.00010  -0.00014  -0.00003   1.88998
   A22        1.94741  -0.00004   0.00032  -0.00030   0.00001   1.94742
   A23        1.88944   0.00000  -0.00016   0.00020   0.00005   1.88948
   A24        1.89481  -0.00000  -0.00025   0.00069   0.00045   1.89525
   A25        1.89098   0.00000  -0.00003   0.00004   0.00001   1.89099
   A26        1.86580   0.00003   0.00056  -0.00018   0.00038   1.86617
   A27        1.94716   0.00000   0.00023  -0.00036  -0.00013   1.94703
   A28        1.94982   0.00000   0.00018  -0.00039  -0.00021   1.94962
   A29        1.88993  -0.00001   0.00004  -0.00023  -0.00019   1.88974
   A30        1.89497  -0.00000  -0.00027   0.00061   0.00034   1.89531
   A31        1.89073   0.00000  -0.00008   0.00009   0.00001   1.89075
   A32        1.88953   0.00000  -0.00011   0.00029   0.00018   1.88970
   A33        1.86600  -0.00004   0.00111  -0.00092   0.00019   1.86619
   A34        3.10795   0.00006   0.00236   0.00124   0.00360   3.11155
   A35        3.04030  -0.00012   0.00304  -0.00470  -0.00166   3.03864
   A36        3.10360  -0.00002  -0.00369   0.00256  -0.00114   3.10247
   A37        3.05145   0.00003  -0.00232   0.00538   0.00306   3.05452
   A38        3.13105   0.00020  -0.00529   0.00779   0.00250   3.13355
   A39        3.04449   0.00000   0.00042   0.00105   0.00147   3.04596
    D1       -3.12986  -0.00002  -0.00528  -0.00116  -0.00644  -3.13630
    D2       -1.04058   0.00000  -0.00275  -0.00082  -0.00357  -1.04414
    D3        1.06693  -0.00005  -0.00660  -0.00152  -0.00813   1.05881
    D4       -1.03532  -0.00002  -0.00530  -0.00116  -0.00646  -1.04178
    D5        1.05396   0.00001  -0.00277  -0.00082  -0.00359   1.05037
    D6       -3.12172  -0.00005  -0.00663  -0.00152  -0.00815  -3.12986
    D7        1.05885  -0.00002  -0.00527  -0.00119  -0.00646   1.05240
    D8       -3.13505   0.00000  -0.00274  -0.00085  -0.00359  -3.13864
    D9       -1.02754  -0.00005  -0.00659  -0.00155  -0.00815  -1.03569
   D10       -2.62752   0.00001   0.00072   0.00167   0.00239  -2.62513
   D11        1.47163  -0.00001  -0.00537   0.00285  -0.00252   1.46911
   D12       -0.47324   0.00004   0.00316   0.00197   0.00513  -0.46810
   D13       -2.64529  -0.00001  -0.00208  -0.00115  -0.00323  -2.64852
   D14       -0.49029   0.00006   0.00081   0.00083   0.00164  -0.48865
   D15        1.44700   0.00002  -0.00325   0.00016  -0.00309   1.44392
   D16       -2.66608   0.00002  -0.00010   0.00084   0.00075  -2.66533
   D17        1.44493  -0.00000  -0.00287   0.00058  -0.00227   1.44266
   D18       -0.48989   0.00001   0.00252  -0.00035   0.00215  -0.48774
   D19       -1.13562  -0.00000   0.00003  -0.00159  -0.00155  -1.13717
   D20        3.06857  -0.00001   0.00013  -0.00157  -0.00144   3.06713
   D21        0.98894   0.00001  -0.00007  -0.00113  -0.00120   0.98774
   D22       -1.12370   0.00001   0.00433  -0.00251   0.00181  -1.12189
   D23        3.08046  -0.00002   0.00445  -0.00239   0.00206   3.08253
   D24        1.00080   0.00001   0.00424  -0.00217   0.00206   1.00286
   D25        1.00012   0.00001   0.00765  -0.00003   0.00762   1.00774
   D26       -1.12464   0.00001   0.00771  -0.00029   0.00742  -1.11722
   D27        3.07927   0.00001   0.00772  -0.00027   0.00745   3.08672
         Item               Value     Threshold  Converged?
 Maximum Force            0.000221     0.000450     YES
 RMS     Force            0.000045     0.000300     YES
 Maximum Displacement     0.032861     0.001800     NO 
 RMS     Displacement     0.008809     0.001200     NO 
 Predicted change in Energy=-2.699445D-06
 GradGradGradGradGradGradGradGradGradGradGradGradGradGradGradGradGradGrad

                          Input orientation:                          
 ---------------------------------------------------------------------
 Center     Atomic      Atomic             Coordinates (Angstroms)
 Number     Number       Type             X           Y           Z
 ---------------------------------------------------------------------
      1          6           0       -0.032942   -0.008462    2.561091
      2          8           0       -0.013399   -0.017623    1.162145
      3          1           0       -0.460559   -0.940320    2.971836
      4          1           0        0.981573    0.096318    2.985105
      5          1           0       -0.636980    0.826984    2.957560
      6          6           0        0.271244    2.241838   -1.156045
      7          8           0        0.949610    2.146754    0.083744
      8          1           0        0.529802    1.409068   -1.825643
      9          1           0        0.570396    3.177153   -1.640606
     10          1           0       -0.819508    2.256348   -1.019618
     11          1           0        0.607442    1.315622    0.545778
     12          6           0        1.804389   -1.338363   -1.166278
     13          8           0        1.402103   -1.905962    0.067860
     14          1           0        0.943885   -1.136777   -1.820087
     15          1           0        2.461763   -2.051597   -1.674480
     16          1           0        2.359363   -0.400980   -1.018392
     17          1           0        0.844117   -1.210339    0.543666
     18          6           0       -2.047180   -0.885323   -1.207399
     19          8           0       -2.346347   -0.271660    0.033873
     20          1           0       -1.525961   -1.843337   -1.069140
     21          1           0       -1.426579   -0.237084   -1.842281
     22          1           0       -2.989391   -1.078280   -1.730965
     23          1           0       -1.469501   -0.150927    0.521221
 ---------------------------------------------------------------------
                    Distance matrix (angstroms):
                    1          2          3          4          5
     1  C    0.000000
     2  O    1.399113   0.000000
     3  H    1.104503   2.079977   0.000000
     4  H    1.104540   2.079937   1.776102   0.000000
     5  H    1.104545   2.079838   1.776145   1.776048   0.000000
     6  C    4.355856   3.249645   5.263180   4.717728   4.443920
     7  O    3.427479   2.602856   4.456419   3.552916   3.538061
     8  H    4.644299   3.355204   5.432885   5.007067   4.957744
     9  H    5.307204   4.289851   6.268259   5.572954   5.303223
    10  H    4.309237   3.252821   5.126327   4.893611   4.230170
    11  H    2.494950   1.594645   3.480755   2.752635   2.757543
    12  C    4.363221   3.235778   4.734175   4.468704   5.258806
    13  O    3.446166   2.601332   3.582604   3.563185   4.469588
    14  H    4.628392   3.326050   4.997358   4.961030   5.401981
    15  H    5.323347   4.279009   5.600282   5.340060   6.272498
    16  H    4.323181   3.245258   4.915767   4.263051   5.127783
    17  H    2.506740   1.593870   2.769674   2.772520   3.488727
    18  C    4.362059   3.240974   4.470615   5.264415   4.718850
    19  O    3.436269   2.603878   3.554564   4.463209   3.560463
    20  H    4.332949   3.255719   4.275512   5.146542   4.912760
    21  H    4.624303   3.327434   4.960188   5.404999   4.979375
    22  H    5.320418   4.283878   5.341382   6.276110   5.580872
    23  H    2.499013   1.596492   2.765252   3.484196   2.754115
                    6          7          8          9         10
     6  C    0.000000
     7  O    1.416439   0.000000
     8  H    1.099417   2.089540   0.000000
     9  H    1.095036   2.044238   1.778204   0.000000
    10  H    1.099346   2.087869   1.785552   1.779140   0.000000
    11  H    1.966496   1.010611   2.374531   2.871749   2.317674
    12  C    3.894673   3.799900   3.099631   4.705062   4.452897
    13  O    4.470015   4.077929   3.916081   5.426661   4.841796
    14  H    3.508338   3.795548   2.579307   4.333786   3.906866
    15  H    4.847755   4.796260   3.966299   5.560417   5.454721
    16  H    3.371005   3.113367   2.697262   4.048529   4.143261
    17  H    3.890338   3.390093   3.545943   4.908773   4.150834
    18  C    3.893182   4.454357   3.505324   4.852122   3.378246
    19  O    3.819079   4.088343   3.815086   4.817217   3.135587
    20  H    4.463872   4.835123   3.921301   5.470521   4.160402
    21  H    3.081976   3.877954   2.556857   3.960504   2.694905
    22  H    4.688865   5.404604   4.310520   5.548780   4.041554
    23  H    3.401285   3.364940   3.455223   4.462151   2.931152
                   11         12         13         14         15
    11  H    0.000000
    12  C    3.377492   0.000000
    13  O    3.352387   1.416721   0.000000
    14  H    3.424146   1.099351   2.089487   0.000000
    15  H    4.439169   1.095040   2.044465   1.778216   0.000000
    16  H    2.909051   1.099342   2.088363   1.785411   1.779178
    17  H    2.537025   1.965304   1.010758   2.367001   2.871353
    18  C    3.868438   3.878340   3.816483   3.063508   4.680697
    19  O    3.392105   4.450486   4.089374   3.874432   5.404125
    20  H    4.139854   3.369817   3.141695   2.676432   4.038781
    21  H    3.500138   3.479792   3.799373   2.535555   4.294161
    22  H    4.883803   4.833927   4.817266   3.934720   5.537655
    23  H    2.542648   3.869885   3.395849   3.504005   4.887584
                   16         17         18         19         20
    16  H    0.000000
    17  H    2.321865   0.000000
    18  C    4.437109   3.395801   0.000000
    19  O    4.823660   3.364531   1.416630   0.000000
    20  H    4.144721   2.935830   1.099352   2.088023   0.000000
    21  H    3.878017   3.434535   1.099289   2.089767   1.785406
    22  H    5.438352   4.459504   1.095041   2.044210   1.779031
    23  H    4.134384   2.544736   1.964988   1.010418   2.323076
                   21         22         23
    21  H    0.000000
    22  H    1.778309   0.000000
    23  H    2.365461   2.870957   0.000000
 Symmetry turned off by external request.
 Stoichiometry    C4H15O4(1-)
 Framework group  C1[X(C4H15O4)]
 Deg. of freedom    63
 Full point group                 C1      NOp   1
 Rotational constants (GHZ):           1.1088049           1.1076680           0.9849953
 Standard basis: 6-31+G(d) (6D, 7F)
   182 basis functions,   316 primitive gaussians,   182 cartesian basis functions
    36 alpha electrons       36 beta electrons
       nuclear repulsion energy       429.9847434073 Hartrees.
 NAtoms=   23 NActive=   23 NUniq=   23 SFac= 1.00D+00 NAtFMM=   60 NAOKFM=F Big=F
 Integral buffers will be    131072 words long.
 Raffenetti 2 integral format.
 Two-electron integral symmetry is turned off.
 Nuclear repulsion after empirical dispersion term =      429.9718438002 Hartrees.
 ------------------------------------------------------------------------------
 Polarizable Continuum Model (PCM)
 =================================
 Model                : PCM.
 Atomic radii         : SMD-Coulomb.
 Polarization charges : Total charges.
 Charge compensation  : None.
 Solution method      : On-the-fly selection.
 Cavity type          : VdW (van der Waals Surface) (Alpha=1.000).
 Cavity algorithm     : GePol (No added spheres)
                        Default sphere list used, NSphG=   23.
                        Lebedev-Laikov grids with approx.  5.0 points / Ang**2.
                        Smoothing algorithm: York/Karplus (Gamma=1.0000).
                        Polarization charges: spherical gaussians, with
                                              point-specific exponents (IZeta= 3).
                        Self-potential: point-specific (ISelfS= 7).
                        Self-field    : sphere-specific E.n sum rule (ISelfD= 2).
 1st derivatives      : Analytical E(r).r(x)/FMM algorithm (CHGder, D1EAlg=3).
                        Cavity 1st derivative terms included.
 Solvent              : Methanol, Eps=  32.613000 Eps(inf)=   1.765709
 ------------------------------------------------------------------------------
 ------------------------------------------------------------------------------
 Atomic radii for non-electrostatic terms: SMD-CDS.
 ------------------------------------------------------------------------------
 Nuclear repulsion after PCM non-electrostatic terms =      429.9799149924 Hartrees.
 One-electron integrals computed using PRISM.
 NBasis=   182 RedAO= T EigKep=  1.34D-03  NBF=   182
 NBsUse=   182 1.00D-06 EigRej= -1.00D+00 NBFU=   182
 Initial guess from the checkpoint file:  "cluster.chk"
 B after Tr=     0.000142   -0.000308   -0.000094
         Rot=    1.000000   -0.000068    0.000035   -0.000107 Ang=  -0.02 deg.
 ExpMin= 4.38D-02 ExpMax= 5.48D+03 ExpMxC= 8.25D+02 IAcc=3 IRadAn=         5 AccDes= 0.00D+00
 Harris functional with IExCor= 4639 and IRadAn=       5 diagonalized for initial guess.
 HarFok:  IExCor= 4639 AccDes= 0.00D+00 IRadAn=         5 IDoV= 1 UseB2=F ITyADJ=14
 ICtDFT=  3500011 ScaDFX=  1.000000  1.000000  1.000000  1.000000
 FoFCou: FMM=F IPFlag=           0 FMFlag=      100000 FMFlg1=           0
         NFxFlg=           0 DoJE=T BraDBF=F KetDBF=T FulRan=T
         wScrn=  0.000000 ICntrl=       500 IOpCl=  0 I1Cent=   200000004 NGrid=           0
         NMat0=    1 NMatS0=      1 NMatT0=    0 NMatD0=    1 NMtDS0=    0 NMtDT0=    0
 Symmetry not used in FoFCou.
 Requested convergence on RMS density matrix=1.00D-08 within 128 cycles.
 Requested convergence on MAX density matrix=1.00D-06.
 Requested convergence on             energy=1.00D-06.
 No special actions if energy rises.
 Inv3:  Mode=1 IEnd=     8813388.
 Iteration    1 A*A^-1 deviation from unit magnitude is 2.78D-15 for   1269.
 Iteration    1 A*A^-1 deviation from orthogonality  is 2.89D-15 for   1535    486.
 Iteration    1 A^-1*A deviation from unit magnitude is 2.66D-15 for   1269.
 Iteration    1 A^-1*A deviation from orthogonality  is 1.74D-14 for   1595   1535.
 Error on total polarization charges =  0.06515
 SCF Done:  E(RwB97XD) =  -462.328674886     A.U. after    9 cycles
            NFock=  9  Conv=0.53D-08     -V/T= 2.0092
 SMD-CDS (non-electrostatic) energy       (kcal/mol) =       5.06
 (included in total energy above)
 D1PCM: PCM CHGder 1st derivatives, ID1Alg=3 FixD1E=F DoIter=F DoCFld=F I1PDM=0.
 Calling FoFJK, ICntrl=      2127 FMM=F ISym2X=0 I1Cent= 0 IOpClX= 0 NMat=1 NMatS=1 NMatT=0.
 -------------------------------------------------------------------
 Center     Atomic                   Forces (Hartrees/Bohr)
 Number     Number              X              Y              Z
 -------------------------------------------------------------------
      1        6           0.000000816   -0.000031613   -0.000068314
      2        8           0.000005256    0.000084028   -0.000165081
      3        1          -0.000029066    0.000014032    0.000050318
      4        1          -0.000006587   -0.000034318    0.000053120
      5        1           0.000024167    0.000011626    0.000050542
      6        6           0.000029926    0.000060598    0.000007103
      7        8           0.000036832   -0.000054942    0.000053334
      8        1          -0.000057086   -0.000010215   -0.000062724
      9        1          -0.000009567   -0.000007288   -0.000004436
     10        1          -0.000023116   -0.000028499   -0.000042813
     11        1           0.000003865    0.000073920    0.000091230
     12        6          -0.000022264   -0.000073097   -0.000030425
     13        8          -0.000095468    0.000031594    0.000038691
     14        1           0.000050060    0.000059898   -0.000061073
     15        1           0.000000080    0.000011312    0.000027242
     16        1          -0.000005071    0.000014807    0.000015379
     17        1           0.000143472   -0.000081474    0.000050480
     18        6          -0.000102060   -0.000051369    0.000000085
     19        8           0.000011936    0.000048503    0.000090280
     20        1           0.000037609   -0.000007085   -0.000028286
     21        1           0.000027134    0.000023119   -0.000039750
     22        1           0.000024888    0.000013061    0.000002147
     23        1          -0.000045756   -0.000066598   -0.000027048
 -------------------------------------------------------------------
 Cartesian Forces:  Max     0.000165081 RMS     0.000051551

 GradGradGradGradGradGradGradGradGradGradGradGradGradGradGradGradGradGrad
 Berny optimization.
 Using GEDIIS/GDIIS optimizer.
 FormGI is forming the generalized inverse of G from B-inverse, IUseBI=4.
 Internal  Forces:  Max     0.000159851 RMS     0.000051147
 Search for a local minimum.
 Step number  10 out of a maximum of   50
 All quantities printed in internal units (Hartrees-Bohrs-Radians)
 Mixed Optimization -- En-DIIS/RFO-DIIS
 Swapping is turned off.
 Update second derivatives using D2CorX and points    1    2    3    4    5
                                                      6    7    8    9   10
 DE= -1.18D-06 DEPred=-2.70D-06 R= 4.36D-01
 Trust test= 4.36D-01 RLast= 2.70D-02 DXMaxT set to 8.41D-02
 ITU=  0  1  1  1 -1 -1  1  0 -1  0
     Eigenvalues ---    0.00119   0.00260   0.00304   0.00469   0.00878
     Eigenvalues ---    0.01228   0.01413   0.01467   0.01579   0.03138
     Eigenvalues ---    0.03332   0.04075   0.04558   0.05197   0.05588
     Eigenvalues ---    0.06269   0.06270   0.07498   0.09169   0.09401
     Eigenvalues ---    0.09474   0.09971   0.10024   0.10038   0.10414
     Eigenvalues ---    0.10454   0.10510   0.12358   0.13412   0.14291
     Eigenvalues ---    0.15998   0.15999   0.16000   0.16000   0.16000
     Eigenvalues ---    0.16000   0.16000   0.16000   0.16017   0.16061
     Eigenvalues ---    0.16127   0.16878   0.18074   0.21007   0.31558
     Eigenvalues ---    0.33225   0.33229   0.33731   0.33768   0.33774
     Eigenvalues ---    0.33776   0.33808   0.33828   0.34242   0.34244
     Eigenvalues ---    0.34281   0.39751   0.43013   0.43149   0.43772
     Eigenvalues ---    0.45964   0.46101   0.46590
 En-DIIS/RFO-DIIS/Sim-DIIS IScMMF=       -3 using points:    10    9    8    7    6    5    4    3    2    1
 RFO step:  Lambda=-6.12429460D-06.
 DidBck=T Rises=F RFO-DIIS coefs:    0.74712    0.71949   -0.28241   -1.23838    0.47203
                  RFO-DIIS coefs:    0.00382    2.27740   -0.86602   -0.59261   -0.24045
 Iteration  1 RMS(Cart)=  0.00536099 RMS(Int)=  0.00000766
 Iteration  2 RMS(Cart)=  0.00001220 RMS(Int)=  0.00000321
 Iteration  3 RMS(Cart)=  0.00000000 RMS(Int)=  0.00000321
 Variable       Old X    -DE/DX   Delta X   Delta X   Delta X     New X
                                 (Linear)    (Quad)   (Total)
    R1        2.64394   0.00009  -0.00008   0.00030   0.00022   2.64416
    R2        2.08721   0.00002   0.00001  -0.00004  -0.00002   2.08718
    R3        2.08728   0.00001   0.00001  -0.00004  -0.00002   2.08725
    R4        2.08729   0.00002   0.00001  -0.00004  -0.00003   2.08726
    R5        3.01344   0.00000  -0.00010   0.00014   0.00004   3.01348
    R6        3.01198   0.00005  -0.00005   0.00026   0.00021   3.01218
    R7        3.01693   0.00004  -0.00003   0.00027   0.00024   3.01717
    R8        2.67668   0.00013  -0.00003   0.00019   0.00016   2.67684
    R9        2.07760   0.00003  -0.00000   0.00002   0.00002   2.07762
   R10        2.06932  -0.00001   0.00000  -0.00001  -0.00001   2.06931
   R11        2.07746   0.00002   0.00000   0.00001   0.00001   2.07747
   R12        1.90978  -0.00002  -0.00000  -0.00002  -0.00002   1.90976
   R13        2.67721   0.00005  -0.00002   0.00011   0.00009   2.67730
   R14        2.07747   0.00001  -0.00001  -0.00001  -0.00002   2.07745
   R15        2.06933  -0.00002   0.00001  -0.00003  -0.00003   2.06930
   R16        2.07745   0.00001   0.00001   0.00001   0.00002   2.07747
   R17        1.91006  -0.00007   0.00002  -0.00010  -0.00008   1.90998
   R18        2.67704   0.00006  -0.00005   0.00016   0.00012   2.67716
   R19        2.07747   0.00002   0.00000   0.00001   0.00001   2.07748
   R20        2.07735   0.00005   0.00000   0.00004   0.00004   2.07739
   R21        2.06933  -0.00003   0.00001  -0.00004  -0.00003   2.06930
   R22        1.90941  -0.00002  -0.00000  -0.00002  -0.00002   1.90939
    A1        1.95166   0.00005   0.00000   0.00003   0.00004   1.95170
    A2        1.95156   0.00005   0.00002   0.00002   0.00004   1.95160
    A3        1.95141   0.00004   0.00001   0.00002   0.00003   1.95144
    A4        1.86803  -0.00005  -0.00001  -0.00003  -0.00004   1.86799
    A5        1.86809  -0.00005  -0.00001  -0.00002  -0.00004   1.86805
    A6        1.86790  -0.00005  -0.00001  -0.00002  -0.00004   1.86786
    A7        1.96757   0.00002   0.00015  -0.00013   0.00003   1.96759
    A8        1.98275  -0.00007   0.00026  -0.00062  -0.00035   1.98240
    A9        1.97058  -0.00005   0.00020  -0.00043  -0.00023   1.97035
   A10        1.84025   0.00003  -0.00012   0.00036   0.00024   1.84048
   A11        1.84391   0.00002  -0.00019   0.00035   0.00016   1.84407
   A12        1.84672   0.00007  -0.00038   0.00061   0.00023   1.84695
   A13        1.94939   0.00010  -0.00000   0.00019   0.00019   1.94958
   A14        1.89001   0.00000   0.00000  -0.00001  -0.00001   1.89000
   A15        1.94705   0.00004  -0.00001   0.00008   0.00006   1.94712
   A16        1.88938  -0.00003  -0.00000  -0.00008  -0.00008   1.88930
   A17        1.89538  -0.00009   0.00001  -0.00015  -0.00014   1.89525
   A18        1.89093  -0.00002   0.00000  -0.00004  -0.00004   1.89090
   A19        1.86839   0.00004  -0.00003   0.00018   0.00015   1.86854
   A20        1.94903   0.00016  -0.00007   0.00035   0.00028   1.94931
   A21        1.88998  -0.00004   0.00003  -0.00014  -0.00011   1.88988
   A22        1.94742  -0.00006   0.00004  -0.00015  -0.00011   1.94731
   A23        1.88948  -0.00001  -0.00001  -0.00005  -0.00007   1.88942
   A24        1.89525  -0.00005   0.00000  -0.00003  -0.00002   1.89523
   A25        1.89099  -0.00000   0.00000   0.00002   0.00002   1.89101
   A26        1.86617   0.00011   0.00008   0.00007   0.00015   1.86632
   A27        1.94703   0.00004   0.00003   0.00007   0.00010   1.94713
   A28        1.94962   0.00000  -0.00004   0.00002  -0.00002   1.94959
   A29        1.88974   0.00000  -0.00000  -0.00001  -0.00001   1.88973
   A30        1.89531  -0.00003  -0.00000  -0.00003  -0.00003   1.89528
   A31        1.89075   0.00000   0.00002  -0.00002   0.00000   1.89075
   A32        1.88970  -0.00002   0.00000  -0.00004  -0.00004   1.88966
   A33        1.86619   0.00009  -0.00002   0.00023   0.00021   1.86640
   A34        3.11155  -0.00008  -0.00105   0.00020  -0.00085   3.11070
   A35        3.03864   0.00005   0.00057  -0.00003   0.00054   3.03918
   A36        3.10247   0.00008  -0.00013   0.00035   0.00022   3.10269
   A37        3.05452  -0.00008  -0.00136  -0.00119  -0.00254   3.05197
   A38        3.13355   0.00006  -0.00454   0.00539   0.00086   3.13441
   A39        3.04596   0.00012  -0.00006   0.00576   0.00570   3.05166
    D1       -3.13630  -0.00002  -0.00028  -0.00034  -0.00062  -3.13692
    D2       -1.04414  -0.00002  -0.00014  -0.00041  -0.00055  -1.04469
    D3        1.05881  -0.00002  -0.00029  -0.00039  -0.00068   1.05812
    D4       -1.04178  -0.00002  -0.00028  -0.00034  -0.00062  -1.04240
    D5        1.05037  -0.00001  -0.00014  -0.00041  -0.00055   1.04983
    D6       -3.12986  -0.00002  -0.00029  -0.00039  -0.00069  -3.13055
    D7        1.05240  -0.00002  -0.00028  -0.00034  -0.00062   1.05178
    D8       -3.13864  -0.00001  -0.00013  -0.00041  -0.00054  -3.13918
    D9       -1.03569  -0.00002  -0.00029  -0.00040  -0.00068  -1.03637
   D10       -2.62513   0.00002   0.00025   0.00006   0.00032  -2.62481
   D11        1.46911   0.00006  -0.00029   0.00036   0.00007   1.46918
   D12       -0.46810  -0.00002   0.00054  -0.00049   0.00005  -0.46805
   D13       -2.64852   0.00003   0.00004  -0.00003   0.00002  -2.64849
   D14       -0.48865   0.00006  -0.00074   0.00101   0.00028  -0.48837
   D15        1.44392   0.00012  -0.00080   0.00148   0.00066   1.44458
   D16       -2.66533   0.00001  -0.00247  -0.00121  -0.00368  -2.66901
   D17        1.44266   0.00002  -0.00267   0.00023  -0.00243   1.44023
   D18       -0.48774  -0.00007  -0.00227  -0.00122  -0.00350  -0.49125
   D19       -1.13717   0.00001   0.00001  -0.00074  -0.00073  -1.13790
   D20        3.06713  -0.00001   0.00001  -0.00075  -0.00074   3.06640
   D21        0.98774  -0.00001   0.00001  -0.00074  -0.00073   0.98702
   D22       -1.12189   0.00002   0.00030  -0.00199  -0.00169  -1.12358
   D23        3.08253  -0.00004   0.00033  -0.00204  -0.00171   3.08082
   D24        1.00286   0.00002   0.00029  -0.00189  -0.00160   1.00126
   D25        1.00774  -0.00003   0.00039  -0.00053  -0.00014   1.00760
   D26       -1.11722  -0.00002   0.00040  -0.00056  -0.00016  -1.11738
   D27        3.08672   0.00000   0.00043  -0.00052  -0.00009   3.08663
         Item               Value     Threshold  Converged?
 Maximum Force            0.000160     0.000450     YES
 RMS     Force            0.000051     0.000300     YES
 Maximum Displacement     0.014535     0.001800     NO 
 RMS     Displacement     0.005363     0.001200     NO 
 Predicted change in Energy=-9.468917D-07
 GradGradGradGradGradGradGradGradGradGradGradGradGradGradGradGradGradGrad

                          Input orientation:                          
 ---------------------------------------------------------------------
 Center     Atomic      Atomic             Coordinates (Angstroms)
 Number     Number       Type             X           Y           Z
 ---------------------------------------------------------------------
      1          6           0       -0.032287   -0.009016    2.561237
      2          8           0       -0.011625   -0.018066    1.162188
      3          1           0       -0.459765   -0.941088    2.971607
      4          1           0        0.981811    0.096222    2.986102
      5          1           0       -0.637033    0.826085    2.957311
      6          6           0        0.268919    2.238528   -1.157007
      7          8           0        0.948266    2.146949    0.082606
      8          1           0        0.529277    1.405654   -1.825796
      9          1           0        0.565228    3.174019   -1.642960
     10          1           0       -0.821808    2.250225   -1.020064
     11          1           0        0.608226    1.315907    0.546347
     12          6           0        1.809759   -1.339056   -1.164266
     13          8           0        1.406103   -1.905973    0.069790
     14          1           0        0.950298   -1.139087   -1.819926
     15          1           0        2.468877   -2.052017   -1.670559
     16          1           0        2.363374   -0.400881   -1.016240
     17          1           0        0.847792   -1.210116    0.544785
     18          6           0       -2.052436   -0.880498   -1.208886
     19          8           0       -2.346095   -0.271137    0.035887
     20          1           0       -1.531559   -1.839512   -1.076362
     21          1           0       -1.433766   -0.230444   -1.843835
     22          1           0       -2.996894   -1.070588   -1.729410
     23          1           0       -1.467327   -0.153056    0.520394
 ---------------------------------------------------------------------
                    Distance matrix (angstroms):
                    1          2          3          4          5
     1  C    0.000000
     2  O    1.399231   0.000000
     3  H    1.104490   2.080095   0.000000
     4  H    1.104527   2.080057   1.776053   0.000000
     5  H    1.104530   2.079950   1.776099   1.776003   0.000000
     6  C    4.355171   3.248012   5.261786   4.718372   4.443350
     7  O    3.428306   2.602725   4.457000   3.554841   3.538613
     8  H    4.643566   3.353744   5.431434   5.007371   4.957246
     9  H    5.306978   4.288476   6.267292   5.574459   5.302898
    10  H    4.307346   3.250195   5.123377   4.893070   4.228691
    11  H    2.495087   1.594666   3.480879   2.753108   2.757416
    12  C    4.363658   3.236486   4.734402   4.468901   5.259470
    13  O    3.445971   2.601438   3.582319   3.562820   4.469488
    14  H    4.630024   3.327910   4.998627   4.962347   5.404027
    15  H    5.323323   4.279522   5.600073   5.339550   6.272745
    16  H    4.323319   3.245415   4.915777   4.263164   5.128060
    17  H    2.506643   1.593979   2.769756   2.772094   3.488711
    18  C    4.365125   3.245103   4.474014   5.268640   4.719427
    19  O    3.435085   2.604294   3.553242   4.462475   3.558020
    20  H    4.339431   3.261744   4.282752   5.154388   4.916921
    21  H    4.627941   3.332231   4.964089   5.410177   4.980165
    22  H    5.322169   4.287304   5.343535   6.279140   5.579576
    23  H    2.499026   1.596619   2.764892   3.484270   2.754392
                    6          7          8          9         10
     6  C    0.000000
     7  O    1.416524   0.000000
     8  H    1.099429   2.089753   0.000000
     9  H    1.095031   2.044302   1.778155   0.000000
    10  H    1.099352   2.087992   1.785478   1.779118   0.000000
    11  H    1.966665   1.010600   2.375152   2.871845   2.317669
    12  C    3.895298   3.801196   3.100111   4.705938   4.452963
    13  O    4.469352   4.078720   3.915220   5.426500   4.839975
    14  H    3.508849   3.797060   2.579341   4.333875   3.907374
    15  H    4.848951   4.797621   3.967574   5.562023   5.455368
    16  H    3.372393   3.114712   2.698678   4.050434   4.144124
    17  H    3.889001   3.390219   3.544483   4.907821   4.148527
    18  C    3.888407   4.453943   3.503186   4.845585   3.369203
    19  O    3.815719   4.086825   3.813823   4.812840   3.129816
    20  H    4.458546   4.835764   3.916605   5.463794   4.151249
    21  H    3.076799   3.877790   2.555520   3.953062   2.684551
    22  H    4.684382   5.403725   4.309866   5.541920   4.032614
    23  H    3.398220   3.364041   3.452623   4.458790   2.926682
                   11         12         13         14         15
    11  H    0.000000
    12  C    3.379158   0.000000
    13  O    3.353241   1.416767   0.000000
    14  H    3.426843   1.099342   2.089713   0.000000
    15  H    4.440677   1.095026   2.044415   1.778156   0.000000
    16  H    2.910255   1.099352   2.088333   1.785398   1.779190
    17  H    2.537358   1.965416   1.010717   2.367997   2.871317
    18  C    3.870938   3.889578   3.827284   3.075166   4.693386
    19  O    3.392239   4.455551   4.093021   3.881183   5.409940
    20  H    4.143493   3.379732   3.154035   2.683858   4.049903
    21  H    3.503413   3.494466   3.812377   2.551463   4.310311
    22  H    4.885829   4.847203   4.829221   3.948823   5.553496
    23  H    2.542921   3.870913   3.395933   3.506317   4.888766
                   16         17         18         19         20
    16  H    0.000000
    17  H    2.321346   0.000000
    18  C    4.445956   3.405193   0.000000
    19  O    4.827308   3.367725   1.416692   0.000000
    20  H    4.152563   2.947129   1.099356   2.088149   0.000000
    21  H    3.890018   3.445399   1.099310   2.089821   1.785407
    22  H    5.448816   4.469122   1.095025   2.044245   1.779023
    23  H    4.134844   2.545142   1.965180   1.010407   2.323336
                   21         22         23
    21  H    0.000000
    22  H    1.778287   0.000000
    23  H    2.365733   2.871073   0.000000
 Symmetry turned off by external request.
 Stoichiometry    C4H15O4(1-)
 Framework group  C1[X(C4H15O4)]
 Deg. of freedom    63
 Full point group                 C1      NOp   1
 Rotational constants (GHZ):           1.1088633           1.1064478           0.9842039
 Standard basis: 6-31+G(d) (6D, 7F)
   182 basis functions,   316 primitive gaussians,   182 cartesian basis functions
    36 alpha electrons       36 beta electrons
       nuclear repulsion energy       429.8968592600 Hartrees.
 NAtoms=   23 NActive=   23 NUniq=   23 SFac= 1.00D+00 NAtFMM=   60 NAOKFM=F Big=F
 Integral buffers will be    131072 words long.
 Raffenetti 2 integral format.
 Two-electron integral symmetry is turned off.
 Nuclear repulsion after empirical dispersion term =      429.8839771351 Hartrees.
 ------------------------------------------------------------------------------
 Polarizable Continuum Model (PCM)
 =================================
 Model                : PCM.
 Atomic radii         : SMD-Coulomb.
 Polarization charges : Total charges.
 Charge compensation  : None.
 Solution method      : On-the-fly selection.
 Cavity type          : VdW (van der Waals Surface) (Alpha=1.000).
 Cavity algorithm     : GePol (No added spheres)
                        Default sphere list used, NSphG=   23.
                        Lebedev-Laikov grids with approx.  5.0 points / Ang**2.
                        Smoothing algorithm: York/Karplus (Gamma=1.0000).
                        Polarization charges: spherical gaussians, with
                                              point-specific exponents (IZeta= 3).
                        Self-potential: point-specific (ISelfS= 7).
                        Self-field    : sphere-specific E.n sum rule (ISelfD= 2).
 1st derivatives      : Analytical E(r).r(x)/FMM algorithm (CHGder, D1EAlg=3).
                        Cavity 1st derivative terms included.
 Solvent              : Methanol, Eps=  32.613000 Eps(inf)=   1.765709
 ------------------------------------------------------------------------------
 ------------------------------------------------------------------------------
 Atomic radii for non-electrostatic terms: SMD-CDS.
 ------------------------------------------------------------------------------
 Nuclear repulsion after PCM non-electrostatic terms =      429.8920505880 Hartrees.
 One-electron integrals computed using PRISM.
 NBasis=   182 RedAO= T EigKep=  1.34D-03  NBF=   182
 NBsUse=   182 1.00D-06 EigRej= -1.00D+00 NBFU=   182
 Initial guess from the checkpoint file:  "cluster.chk"
 B after Tr=     0.000659    0.000076    0.000491
         Rot=    1.000000    0.000089   -0.000050   -0.000079 Ang=   0.01 deg.
 Requested convergence on RMS density matrix=1.00D-08 within 128 cycles.
 Requested convergence on MAX density matrix=1.00D-06.
 Requested convergence on             energy=1.00D-06.
 No special actions if energy rises.
 Inv3:  Mode=1 IEnd=     8823675.
 Iteration    1 A*A^-1 deviation from unit magnitude is 3.55D-15 for   1659.
 Iteration    1 A*A^-1 deviation from orthogonality  is 2.61D-15 for   1428    197.
 Iteration    1 A^-1*A deviation from unit magnitude is 3.11D-15 for   1659.
 Iteration    1 A^-1*A deviation from orthogonality  is 7.96D-14 for   1514   1464.
 Error on total polarization charges =  0.06516
 SCF Done:  E(RwB97XD) =  -462.328675424     A.U. after    9 cycles
            NFock=  9  Conv=0.41D-08     -V/T= 2.0092
 SMD-CDS (non-electrostatic) energy       (kcal/mol) =       5.07
 (included in total energy above)
 D1PCM: PCM CHGder 1st derivatives, ID1Alg=3 FixD1E=F DoIter=F DoCFld=F I1PDM=0.
 Calling FoFJK, ICntrl=      2127 FMM=F ISym2X=0 I1Cent= 0 IOpClX= 0 NMat=1 NMatS=1 NMatT=0.
 -------------------------------------------------------------------
 Center     Atomic                   Forces (Hartrees/Bohr)
 Number     Number              X              Y              Z
 -------------------------------------------------------------------
      1        6          -0.000010143   -0.000040808   -0.000126121
      2        8           0.000041936    0.000046696   -0.000106482
      3        1          -0.000032073    0.000006889    0.000043024
      4        1           0.000000728   -0.000032685    0.000040715
      5        1           0.000017210    0.000019335    0.000041256
      6        6           0.000031605    0.000053653    0.000048829
      7        8           0.000052633   -0.000022747    0.000012559
      8        1          -0.000036202   -0.000015531   -0.000034342
      9        1          -0.000002723   -0.000001872    0.000003598
     10        1          -0.000011948   -0.000019619   -0.000022126
     11        1          -0.000055455    0.000053320    0.000010350
     12        6           0.000000162   -0.000067649    0.000018704
     13        8          -0.000073711    0.000037748    0.000001723
     14        1           0.000004466    0.000058595   -0.000047999
     15        1           0.000004615    0.000011746    0.000016277
     16        1          -0.000010126    0.000008329    0.000004895
     17        1           0.000096592   -0.000076591    0.000048323
     18        6          -0.000072576   -0.000022160    0.000004400
     19        8           0.000077892   -0.000028859    0.000013955
     20        1           0.000032472   -0.000009746   -0.000015576
     21        1           0.000021293    0.000003683   -0.000034170
     22        1           0.000019371    0.000005057   -0.000001931
     23        1          -0.000096018    0.000033217    0.000080139
 -------------------------------------------------------------------
 Cartesian Forces:  Max     0.000126121 RMS     0.000043277

 GradGradGradGradGradGradGradGradGradGradGradGradGradGradGradGradGradGrad
 Berny optimization.
 Using GEDIIS/GDIIS optimizer.
 FormGI is forming the generalized inverse of G from B-inverse, IUseBI=4.
 Internal  Forces:  Max     0.000145750 RMS     0.000035050
 Search for a local minimum.
 Step number  11 out of a maximum of   50
 All quantities printed in internal units (Hartrees-Bohrs-Radians)
 Mixed Optimization -- En-DIIS/RFO-DIIS
 Swapping is turned off.
 Update second derivatives using D2CorX and points    1    2    3    4    5
                                                      6    7    8    9   10
                                                     11
 DE= -5.38D-07 DEPred=-9.47D-07 R= 5.68D-01
 Trust test= 5.68D-01 RLast= 9.34D-03 DXMaxT set to 8.41D-02
 ITU=  0  0  1  1  1 -1 -1  1  0 -1  0
     Eigenvalues ---    0.00138   0.00242   0.00278   0.00497   0.00886
     Eigenvalues ---    0.01158   0.01465   0.01539   0.02857   0.03343
     Eigenvalues ---    0.03867   0.04101   0.04556   0.05335   0.05837
     Eigenvalues ---    0.06269   0.06270   0.07473   0.09311   0.09392
     Eigenvalues ---    0.09621   0.10023   0.10037   0.10086   0.10414
     Eigenvalues ---    0.10453   0.10491   0.12548   0.13432   0.14877
     Eigenvalues ---    0.15981   0.15999   0.16000   0.16000   0.16000
     Eigenvalues ---    0.16000   0.16000   0.16007   0.16022   0.16065
     Eigenvalues ---    0.16338   0.16776   0.18278   0.19959   0.31785
     Eigenvalues ---    0.33226   0.33229   0.33740   0.33766   0.33776
     Eigenvalues ---    0.33793   0.33810   0.33865   0.34242   0.34244
     Eigenvalues ---    0.34277   0.38793   0.43009   0.43215   0.43736
     Eigenvalues ---    0.46037   0.46057   0.46731
 En-DIIS/RFO-DIIS/Sim-DIIS IScMMF=       -3 using points:    11   10    9    8    7    6    5    4    3    2
 RFO step:  Lambda=-4.57955524D-06.
 DidBck=F Rises=F RFO-DIIS coefs:    0.95854    0.34728    0.08251   -0.58134   -1.18419
                  RFO-DIIS coefs:    0.55316   -0.07333    2.55433   -0.89485   -0.76212
 Iteration  1 RMS(Cart)=  0.00197341 RMS(Int)=  0.00000549
 Iteration  2 RMS(Cart)=  0.00000317 RMS(Int)=  0.00000505
 Iteration  3 RMS(Cart)=  0.00000000 RMS(Int)=  0.00000505
 Variable       Old X    -DE/DX   Delta X   Delta X   Delta X     New X
                                 (Linear)    (Quad)   (Total)
    R1        2.64416  -0.00000   0.00136  -0.00104   0.00032   2.64448
    R2        2.08718   0.00002  -0.00041   0.00037  -0.00004   2.08714
    R3        2.08725   0.00001  -0.00039   0.00034  -0.00005   2.08720
    R4        2.08726   0.00002  -0.00041   0.00037  -0.00004   2.08722
    R5        3.01348   0.00002   0.00039  -0.00028   0.00011   3.01360
    R6        3.01218   0.00002   0.00068  -0.00040   0.00029   3.01247
    R7        3.01717  -0.00000   0.00062  -0.00032   0.00030   3.01747
    R8        2.67684   0.00003   0.00032  -0.00016   0.00017   2.67701
    R9        2.07762   0.00003  -0.00019   0.00021   0.00002   2.07764
   R10        2.06931  -0.00000   0.00000  -0.00001  -0.00001   2.06930
   R11        2.07747   0.00001  -0.00015   0.00015   0.00000   2.07748
   R12        1.90976   0.00000   0.00000  -0.00001  -0.00001   1.90975
   R13        2.67730   0.00001   0.00040  -0.00029   0.00011   2.67741
   R14        2.07745   0.00004  -0.00015   0.00013  -0.00001   2.07744
   R15        2.06930  -0.00001   0.00002  -0.00005  -0.00003   2.06927
   R16        2.07747   0.00000  -0.00016   0.00017   0.00001   2.07748
   R17        1.90998  -0.00007   0.00004  -0.00016  -0.00012   1.90986
   R18        2.67716   0.00005   0.00039  -0.00021   0.00018   2.67734
   R19        2.07748   0.00002  -0.00015   0.00016   0.00001   2.07749
   R20        2.07739   0.00003  -0.00022   0.00025   0.00003   2.07742
   R21        2.06930  -0.00002   0.00002  -0.00006  -0.00004   2.06926
   R22        1.90939  -0.00005   0.00001  -0.00007  -0.00006   1.90934
    A1        1.95170   0.00004  -0.00085   0.00086   0.00001   1.95171
    A2        1.95160   0.00004  -0.00082   0.00083   0.00001   1.95161
    A3        1.95144   0.00003  -0.00084   0.00084  -0.00000   1.95144
    A4        1.86799  -0.00004   0.00090  -0.00091  -0.00001   1.86798
    A5        1.86805  -0.00004   0.00093  -0.00093  -0.00000   1.86805
    A6        1.86786  -0.00004   0.00089  -0.00089  -0.00000   1.86786
    A7        1.96759  -0.00001   0.00039  -0.00015   0.00025   1.96785
    A8        1.98240  -0.00002   0.00023  -0.00035  -0.00011   1.98229
    A9        1.97035  -0.00004   0.00013  -0.00033  -0.00020   1.97014
   A10        1.84048   0.00003   0.00007   0.00023   0.00031   1.84080
   A11        1.84407   0.00004  -0.00008   0.00034   0.00027   1.84434
   A12        1.84695   0.00000  -0.00087   0.00036  -0.00051   1.84644
   A13        1.94958   0.00005  -0.00034   0.00052   0.00018   1.94975
   A14        1.89000  -0.00000  -0.00016   0.00014  -0.00002   1.88998
   A15        1.94712   0.00002  -0.00035   0.00040   0.00004   1.94716
   A16        1.88930  -0.00001   0.00022  -0.00029  -0.00007   1.88923
   A17        1.89525  -0.00006   0.00066  -0.00079  -0.00012   1.89512
   A18        1.89090  -0.00001  -0.00001  -0.00001  -0.00002   1.89088
   A19        1.86854   0.00002  -0.00027   0.00047   0.00020   1.86874
   A20        1.94931   0.00009  -0.00055   0.00084   0.00029   1.94960
   A21        1.88988  -0.00001  -0.00007  -0.00006  -0.00013   1.88975
   A22        1.94731  -0.00004  -0.00014   0.00000  -0.00014   1.94717
   A23        1.88942   0.00000   0.00017  -0.00022  -0.00005   1.88937
   A24        1.89523  -0.00005   0.00058  -0.00060  -0.00002   1.89521
   A25        1.89101  -0.00000   0.00003   0.00001   0.00003   1.89105
   A26        1.86632   0.00001  -0.00009   0.00018   0.00009   1.86641
   A27        1.94713   0.00001  -0.00030   0.00037   0.00007   1.94720
   A28        1.94959   0.00002  -0.00034   0.00035   0.00001   1.94960
   A29        1.88973   0.00001  -0.00018   0.00016  -0.00001   1.88972
   A30        1.89528  -0.00003   0.00051  -0.00054  -0.00002   1.89526
   A31        1.89075  -0.00000   0.00009  -0.00009  -0.00000   1.89075
   A32        1.88966  -0.00001   0.00024  -0.00028  -0.00004   1.88962
   A33        1.86640   0.00003  -0.00067   0.00103   0.00036   1.86676
   A34        3.11070  -0.00004   0.00055  -0.00093  -0.00039   3.11031
   A35        3.03918  -0.00005   0.00045  -0.00120  -0.00075   3.03844
   A36        3.10269   0.00005   0.00104  -0.00000   0.00104   3.10373
   A37        3.05197   0.00004   0.00180  -0.00100   0.00079   3.05277
   A38        3.13441   0.00008  -0.00156   0.00021  -0.00134   3.13307
   A39        3.05166  -0.00015  -0.00001  -0.00097  -0.00098   3.05068
    D1       -3.13692  -0.00002  -0.00142  -0.00030  -0.00171  -3.13863
    D2       -1.04469   0.00000  -0.00083  -0.00036  -0.00119  -1.04588
    D3        1.05812  -0.00004  -0.00171  -0.00039  -0.00210   1.05602
    D4       -1.04240  -0.00002  -0.00142  -0.00029  -0.00171  -1.04411
    D5        1.04983   0.00000  -0.00084  -0.00035  -0.00120   1.04863
    D6       -3.13055  -0.00004  -0.00171  -0.00039  -0.00210  -3.13265
    D7        1.05178  -0.00002  -0.00144  -0.00028  -0.00171   1.05007
    D8       -3.13918   0.00000  -0.00085  -0.00034  -0.00119  -3.14037
    D9       -1.03637  -0.00004  -0.00173  -0.00037  -0.00210  -1.03847
   D10       -2.62481   0.00002   0.00166   0.00073   0.00239  -2.62241
   D11        1.46918   0.00004   0.00142   0.00094   0.00236   1.47154
   D12       -0.46805   0.00001   0.00211   0.00055   0.00266  -0.46540
   D13       -2.64849   0.00001  -0.00031  -0.00001  -0.00031  -2.64881
   D14       -0.48837   0.00003   0.00002  -0.00019  -0.00016  -0.48853
   D15        1.44458   0.00008  -0.00014   0.00020   0.00004   1.44461
   D16       -2.66901   0.00004  -0.00119   0.00095  -0.00024  -2.66924
   D17        1.44023   0.00002  -0.00180   0.00088  -0.00093   1.43930
   D18       -0.49125  -0.00003  -0.00165   0.00046  -0.00119  -0.49244
   D19       -1.13790   0.00001  -0.00118  -0.00003  -0.00121  -1.13911
   D20        3.06640  -0.00001  -0.00115  -0.00007  -0.00122   3.06518
   D21        0.98702  -0.00001  -0.00083  -0.00039  -0.00121   0.98580
   D22       -1.12358   0.00003  -0.00110  -0.00110  -0.00221  -1.12579
   D23        3.08082  -0.00003  -0.00094  -0.00130  -0.00224   3.07857
   D24        1.00126   0.00001  -0.00085  -0.00127  -0.00212   0.99914
   D25        1.00760  -0.00002   0.00081  -0.00034   0.00047   1.00807
   D26       -1.11738  -0.00001   0.00061  -0.00016   0.00044  -1.11694
   D27        3.08663  -0.00001   0.00063  -0.00013   0.00050   3.08713
         Item               Value     Threshold  Converged?
 Maximum Force            0.000146     0.000450     YES
 RMS     Force            0.000035     0.000300     YES
 Maximum Displacement     0.005985     0.001800     NO 
 RMS     Displacement     0.001974     0.001200     NO 
 Predicted change in Energy=-3.914922D-07
 GradGradGradGradGradGradGradGradGradGradGradGradGradGradGradGradGradGrad

                          Input orientation:                          
 ---------------------------------------------------------------------
 Center     Atomic      Atomic             Coordinates (Angstroms)
 Number     Number       Type             X           Y           Z
 ---------------------------------------------------------------------
      1          6           0       -0.032303   -0.008718    2.561158
      2          8           0       -0.011442   -0.017967    1.161945
      3          1           0       -0.461842   -0.939797    2.971567
      4          1           0        0.981926    0.094378    2.986165
      5          1           0       -0.635298    0.827712    2.957034
      6          6           0        0.269083    2.240247   -1.156728
      7          8           0        0.950283    2.146042    0.081773
      8          1           0        0.527070    1.407950   -1.827167
      9          1           0        0.565984    3.175958   -1.641887
     10          1           0       -0.821418    2.253337   -1.018104
     11          1           0        0.609055    1.315552    0.545617
     12          6           0        1.809214   -1.339607   -1.164116
     13          8           0        1.405809   -1.906581    0.070063
     14          1           0        0.950078   -1.142254   -1.820982
     15          1           0        2.470647   -2.051349   -1.669068
     16          1           0        2.360344   -0.399952   -1.016165
     17          1           0        0.847041   -1.211092    0.544931
     18          6           0       -2.052189   -0.881624   -1.209026
     19          8           0       -2.346004   -0.272445    0.035909
     20          1           0       -1.530390   -1.840174   -1.076721
     21          1           0       -1.434337   -0.231018   -1.844230
     22          1           0       -2.996637   -1.072552   -1.729221
     23          1           0       -1.467336   -0.152993    0.520199
 ---------------------------------------------------------------------
                    Distance matrix (angstroms):
                    1          2          3          4          5
     1  C    0.000000
     2  O    1.399399   0.000000
     3  H    1.104467   2.080230   0.000000
     4  H    1.104500   2.080187   1.776006   0.000000
     5  H    1.104507   2.080075   1.776059   1.775962   0.000000
     6  C    4.355612   3.248765   5.262105   4.719794   4.442545
     7  O    3.428676   2.602812   4.457287   3.556096   3.538247
     8  H    4.645131   3.355298   5.433020   5.010042   4.957454
     9  H    5.307136   4.289062   6.267361   5.575661   5.301642
    10  H    4.307053   3.250769   5.122779   4.893599   4.227147
    11  H    2.495483   1.594726   3.481185   2.754373   2.757052
    12  C    4.363498   3.236060   4.735125   4.468282   5.258972
    13  O    3.446100   2.601474   3.583506   3.561904   4.469572
    14  H    4.631752   3.329624   5.000303   4.963762   5.405887
    15  H    5.322773   4.279024   5.600940   5.337755   6.271898
    16  H    4.321465   3.242753   4.915096   4.261812   5.125167
    17  H    2.506816   1.594129   2.770440   2.771655   3.488882
    18  C    4.365340   3.245313   4.473248   5.268592   4.720749
    19  O    3.435061   2.604399   3.551551   4.462475   3.559470
    20  H    4.339662   3.261789   4.282652   5.153762   4.918332
    21  H    4.628451   3.332733   4.963871   5.410815   4.981115
    22  H    5.322252   4.287468   5.342304   6.278977   5.581031
    23  H    2.499130   1.596778   2.763926   3.484403   2.755401
                    6          7          8          9         10
     6  C    0.000000
     7  O    1.416613   0.000000
     8  H    1.099438   2.089961   0.000000
     9  H    1.095027   2.044361   1.778115   0.000000
    10  H    1.099354   2.088101   1.785408   1.779106   0.000000
    11  H    1.966881   1.010595   2.375996   2.871957   2.317523
    12  C    3.897103   3.799967   3.103643   4.707888   4.455422
    13  O    4.471391   4.078161   3.918900   5.428469   4.842474
    14  H    3.513730   3.799127   2.585056   4.338958   3.913164
    15  H    4.850482   4.795315   3.971050   5.563561   5.458183
    16  H    3.371021   3.110599   2.699468   4.049492   4.142892
    17  H    3.891198   3.390506   3.548043   4.909926   4.150795
    18  C    3.890645   4.455083   3.503830   4.848316   3.373311
    19  O    3.817680   4.088605   3.814358   4.815200   3.132871
    20  H    4.460308   4.835884   3.917476   5.465874   4.154866
    21  H    3.079197   3.878958   2.556096   3.955972   2.688898
    22  H    4.686930   5.405296   4.310336   5.545244   4.037178
    23  H    3.399240   3.364917   3.453161   4.459923   2.928140
                   11         12         13         14         15
    11  H    0.000000
    12  C    3.378378   0.000000
    13  O    3.353074   1.416825   0.000000
    14  H    3.428979   1.099334   2.089961   0.000000
    15  H    4.439186   1.095010   2.044361   1.778106   0.000000
    16  H    2.906739   1.099357   2.088291   1.785383   1.779202
    17  H    2.537828   1.965485   1.010655   2.369155   2.871222
    18  C    3.871508   3.888727   3.826794   3.075066   4.694245
    19  O    3.393215   4.454742   4.092391   3.881851   5.410321
    20  H    4.143406   3.378041   3.152902   2.682115   4.050157
    21  H    3.504097   3.494589   3.812933   2.552710   4.311982
    22  H    4.886608   4.846325   4.828515   3.948397   5.554535
    23  H    2.543358   3.870498   3.395976   3.507657   4.889208
                   16         17         18         19         20
    16  H    0.000000
    17  H    2.320572   0.000000
    18  C    4.442933   3.404475   0.000000
    19  O    4.824192   3.366853   1.416789   0.000000
    20  H    4.149183   2.945790   1.099362   2.088288   0.000000
    21  H    3.887652   3.445769   1.099324   2.089922   1.785407
    22  H    5.445924   4.468201   1.095006   2.044304   1.779011
    23  H    4.131893   2.544903   1.965496   1.010377   2.323943
                   21         22         23
    21  H    0.000000
    22  H    1.778254   0.000000
    23  H    2.365946   2.871278   0.000000
 Symmetry turned off by external request.
 Stoichiometry    C4H15O4(1-)
 Framework group  C1[X(C4H15O4)]
 Deg. of freedom    63
 Full point group                 C1      NOp   1
 Rotational constants (GHZ):           1.1083655           1.1066886           0.9838989
 Standard basis: 6-31+G(d) (6D, 7F)
   182 basis functions,   316 primitive gaussians,   182 cartesian basis functions
    36 alpha electrons       36 beta electrons
       nuclear repulsion energy       429.8657622761 Hartrees.
 NAtoms=   23 NActive=   23 NUniq=   23 SFac= 1.00D+00 NAtFMM=   60 NAOKFM=F Big=F
 Integral buffers will be    131072 words long.
 Raffenetti 2 integral format.
 Two-electron integral symmetry is turned off.
 Nuclear repulsion after empirical dispersion term =      429.8528860935 Hartrees.
 ------------------------------------------------------------------------------
 Polarizable Continuum Model (PCM)
 =================================
 Model                : PCM.
 Atomic radii         : SMD-Coulomb.
 Polarization charges : Total charges.
 Charge compensation  : None.
 Solution method      : On-the-fly selection.
 Cavity type          : VdW (van der Waals Surface) (Alpha=1.000).
 Cavity algorithm     : GePol (No added spheres)
                        Default sphere list used, NSphG=   23.
                        Lebedev-Laikov grids with approx.  5.0 points / Ang**2.
                        Smoothing algorithm: York/Karplus (Gamma=1.0000).
                        Polarization charges: spherical gaussians, with
                                              point-specific exponents (IZeta= 3).
                        Self-potential: point-specific (ISelfS= 7).
                        Self-field    : sphere-specific E.n sum rule (ISelfD= 2).
 1st derivatives      : Analytical E(r).r(x)/FMM algorithm (CHGder, D1EAlg=3).
                        Cavity 1st derivative terms included.
 Solvent              : Methanol, Eps=  32.613000 Eps(inf)=   1.765709
 ------------------------------------------------------------------------------
 ------------------------------------------------------------------------------
 Atomic radii for non-electrostatic terms: SMD-CDS.
 ------------------------------------------------------------------------------
 Nuclear repulsion after PCM non-electrostatic terms =      429.8609593631 Hartrees.
 One-electron integrals computed using PRISM.
 NBasis=   182 RedAO= T EigKep=  1.34D-03  NBF=   182
 NBsUse=   182 1.00D-06 EigRej= -1.00D+00 NBFU=   182
 Initial guess from the checkpoint file:  "cluster.chk"
 B after Tr=     0.000352   -0.000465   -0.000118
         Rot=    1.000000    0.000033   -0.000005    0.000035 Ang=   0.01 deg.
 Requested convergence on RMS density matrix=1.00D-08 within 128 cycles.
 Requested convergence on MAX density matrix=1.00D-06.
 Requested convergence on             energy=1.00D-06.
 No special actions if energy rises.
 Inv3:  Mode=1 IEnd=     8844267.
 Iteration    1 A*A^-1 deviation from unit magnitude is 3.55D-15 for    727.
 Iteration    1 A*A^-1 deviation from orthogonality  is 2.19D-15 for   1026    580.
 Iteration    1 A^-1*A deviation from unit magnitude is 3.33D-15 for    566.
 Iteration    1 A^-1*A deviation from orthogonality  is 2.66D-13 for   1494   1466.
 Error on total polarization charges =  0.06515
 SCF Done:  E(RwB97XD) =  -462.328675985     A.U. after    8 cycles
            NFock=  8  Conv=0.44D-08     -V/T= 2.0092
 SMD-CDS (non-electrostatic) energy       (kcal/mol) =       5.07
 (included in total energy above)
 D1PCM: PCM CHGder 1st derivatives, ID1Alg=3 FixD1E=F DoIter=F DoCFld=F I1PDM=0.
 Calling FoFJK, ICntrl=      2127 FMM=F ISym2X=0 I1Cent= 0 IOpClX= 0 NMat=1 NMatS=1 NMatT=0.
 -------------------------------------------------------------------
 Center     Atomic                   Forces (Hartrees/Bohr)
 Number     Number              X              Y              Z
 -------------------------------------------------------------------
      1        6          -0.000011278   -0.000036142   -0.000228448
      2        8           0.000016494    0.000061025    0.000006099
      3        1          -0.000036833   -0.000004360    0.000036521
      4        1           0.000013961   -0.000030911    0.000036101
      5        1           0.000011478    0.000027714    0.000037814
      6        6           0.000037062    0.000037803    0.000078390
      7        8           0.000007193   -0.000001103   -0.000037060
      8        1          -0.000016089   -0.000027245   -0.000012916
      9        1          -0.000000007    0.000001023    0.000007390
     10        1          -0.000006714   -0.000017589   -0.000011592
     11        1          -0.000035276    0.000033241    0.000000844
     12        6           0.000022914   -0.000055385    0.000065205
     13        8          -0.000083668    0.000008758   -0.000051164
     14        1          -0.000016319    0.000048030   -0.000027330
     15        1           0.000012011    0.000010439    0.000006426
     16        1          -0.000010109   -0.000000882   -0.000004300
     17        1           0.000106244   -0.000025052    0.000045702
     18        6          -0.000042778    0.000013721    0.000060130
     19        8           0.000045211   -0.000027668   -0.000045980
     20        1           0.000027361   -0.000002218   -0.000003321
     21        1           0.000018024    0.000004882   -0.000020357
     22        1           0.000006213    0.000005238    0.000002527
     23        1          -0.000065095   -0.000023323    0.000059318
 -------------------------------------------------------------------
 Cartesian Forces:  Max     0.000228448 RMS     0.000044285

 GradGradGradGradGradGradGradGradGradGradGradGradGradGradGradGradGradGrad
 Berny optimization.
 Using GEDIIS/GDIIS optimizer.
 FormGI is forming the generalized inverse of G from B-inverse, IUseBI=4.
 Internal  Forces:  Max     0.000117859 RMS     0.000032366
 Search for a local minimum.
 Step number  12 out of a maximum of   50
 All quantities printed in internal units (Hartrees-Bohrs-Radians)
 Mixed Optimization -- En-DIIS/RFO-DIIS
 Swapping is turned off.
 Update second derivatives using D2CorX and points    1    2    3    4    5
                                                      6    7    8    9   10
                                                     11   12
 DE= -5.61D-07 DEPred=-3.91D-07 R= 1.43D+00
 Trust test= 1.43D+00 RLast= 8.55D-03 DXMaxT set to 8.41D-02
 ITU=  0  0  0  1  1  1 -1 -1  1  0 -1  0
     Eigenvalues ---    0.00134   0.00234   0.00289   0.00525   0.00693
     Eigenvalues ---    0.00898   0.01465   0.01526   0.02996   0.03450
     Eigenvalues ---    0.03675   0.04342   0.04535   0.05217   0.05521
     Eigenvalues ---    0.06269   0.06270   0.07288   0.09309   0.09434
     Eigenvalues ---    0.09596   0.10022   0.10035   0.10091   0.10412
     Eigenvalues ---    0.10454   0.10512   0.12563   0.13422   0.14008
     Eigenvalues ---    0.15982   0.15999   0.16000   0.16000   0.16000
     Eigenvalues ---    0.16000   0.16002   0.16009   0.16058   0.16070
     Eigenvalues ---    0.16303   0.16651   0.18500   0.21237   0.32893
     Eigenvalues ---    0.33226   0.33229   0.33732   0.33767   0.33778
     Eigenvalues ---    0.33795   0.33813   0.33903   0.34241   0.34243
     Eigenvalues ---    0.34258   0.42834   0.43185   0.43618   0.45909
     Eigenvalues ---    0.45993   0.46242   0.51646
 En-DIIS/RFO-DIIS/Sim-DIIS IScMMF=       -3 using points:    12   11   10    9    8    7    6    5    4    3
 RFO step:  Lambda=-4.60876787D-06.
 DidBck=F Rises=F RFO-DIIS coefs:    3.00000   -1.37635   -0.44255   -0.09605    0.07736
                  RFO-DIIS coefs:   -1.05923    0.45011   -0.02190    1.16494   -0.69633
 Iteration  1 RMS(Cart)=  0.00602758 RMS(Int)=  0.00002608
 Iteration  2 RMS(Cart)=  0.00003841 RMS(Int)=  0.00000144
 Iteration  3 RMS(Cart)=  0.00000000 RMS(Int)=  0.00000144
 Variable       Old X    -DE/DX   Delta X   Delta X   Delta X     New X
                                 (Linear)    (Quad)   (Total)
    R1        2.64448  -0.00012   0.00103  -0.00078   0.00025   2.64473
    R2        2.08714   0.00003  -0.00021   0.00018  -0.00004   2.08710
    R3        2.08720   0.00003  -0.00022   0.00016  -0.00006   2.08714
    R4        2.08722   0.00003  -0.00022   0.00017  -0.00004   2.08717
    R5        3.01360   0.00001   0.00016  -0.00020  -0.00005   3.01355
    R6        3.01247   0.00001   0.00072   0.00015   0.00087   3.01334
    R7        3.01747  -0.00001   0.00098   0.00001   0.00100   3.01847
    R8        2.67701  -0.00005   0.00046  -0.00039   0.00008   2.67709
    R9        2.07764   0.00003  -0.00000   0.00005   0.00005   2.07769
   R10        2.06930  -0.00000  -0.00002   0.00001  -0.00001   2.06929
   R11        2.07748   0.00001  -0.00003   0.00002  -0.00001   2.07747
   R12        1.90975  -0.00001  -0.00002   0.00002  -0.00000   1.90975
   R13        2.67741  -0.00003   0.00036  -0.00026   0.00010   2.67751
   R14        2.07744   0.00004  -0.00010   0.00007  -0.00003   2.07742
   R15        2.06927  -0.00000  -0.00006   0.00004  -0.00003   2.06924
   R16        2.07748  -0.00001  -0.00001  -0.00001  -0.00002   2.07746
   R17        1.90986  -0.00004  -0.00025   0.00002  -0.00023   1.90963
   R18        2.67734  -0.00005   0.00051  -0.00046   0.00005   2.67739
   R19        2.07749   0.00002  -0.00001   0.00004   0.00003   2.07752
   R20        2.07742   0.00002  -0.00002   0.00003   0.00000   2.07742
   R21        2.06926  -0.00001  -0.00007   0.00001  -0.00006   2.06920
   R22        1.90934  -0.00005  -0.00012  -0.00010  -0.00021   1.90912
    A1        1.95171   0.00003  -0.00022   0.00019  -0.00003   1.95168
    A2        1.95161   0.00003  -0.00022   0.00023   0.00001   1.95162
    A3        1.95144   0.00003  -0.00024   0.00022  -0.00001   1.95142
    A4        1.86798  -0.00003   0.00023  -0.00023  -0.00001   1.86797
    A5        1.86805  -0.00003   0.00025  -0.00024   0.00002   1.86807
    A6        1.86786  -0.00003   0.00025  -0.00023   0.00003   1.86789
    A7        1.96785  -0.00000   0.00120   0.00097   0.00217   1.97002
    A8        1.98229  -0.00002   0.00064   0.00088   0.00152   1.98381
    A9        1.97014  -0.00004   0.00001   0.00029   0.00030   1.97045
   A10        1.84080   0.00002   0.00028   0.00014   0.00041   1.84121
   A11        1.84434   0.00003   0.00036  -0.00003   0.00032   1.84466
   A12        1.84644   0.00000  -0.00269  -0.00250  -0.00519   1.84125
   A13        1.94975   0.00001   0.00021  -0.00009   0.00013   1.94988
   A14        1.88998   0.00000  -0.00006   0.00002  -0.00004   1.88994
   A15        1.94716   0.00001   0.00003  -0.00001   0.00002   1.94718
   A16        1.88923   0.00001  -0.00010   0.00010   0.00000   1.88923
   A17        1.89512  -0.00003  -0.00006  -0.00014  -0.00020   1.89492
   A18        1.89088   0.00000  -0.00003   0.00012   0.00010   1.89098
   A19        1.86874  -0.00005   0.00039  -0.00030   0.00009   1.86883
   A20        1.94960   0.00004   0.00052  -0.00024   0.00029   1.94989
   A21        1.88975   0.00001  -0.00033   0.00023  -0.00010   1.88965
   A22        1.94717  -0.00002  -0.00034   0.00015  -0.00019   1.94698
   A23        1.88937   0.00001  -0.00008   0.00007  -0.00001   1.88936
   A24        1.89521  -0.00003   0.00013  -0.00017  -0.00004   1.89517
   A25        1.89105  -0.00001   0.00009  -0.00004   0.00005   1.89110
   A26        1.86641  -0.00002   0.00012   0.00028   0.00041   1.86682
   A27        1.94720  -0.00000   0.00007   0.00002   0.00009   1.94729
   A28        1.94960   0.00001  -0.00006  -0.00001  -0.00007   1.94953
   A29        1.88972  -0.00000  -0.00009  -0.00011  -0.00020   1.88951
   A30        1.89526  -0.00002   0.00011  -0.00014  -0.00002   1.89523
   A31        1.89075   0.00001  -0.00000   0.00016   0.00016   1.89090
   A32        1.88962  -0.00000  -0.00003   0.00009   0.00005   1.88967
   A33        1.86676  -0.00005   0.00090  -0.00037   0.00053   1.86729
   A34        3.11031  -0.00003  -0.00301   0.00425   0.00123   3.11155
   A35        3.03844  -0.00004  -0.00572   0.00465  -0.00107   3.03737
   A36        3.10373   0.00001   0.00168   0.00073   0.00241   3.10614
   A37        3.05277  -0.00001  -0.00040   0.00010  -0.00030   3.05246
   A38        3.13307   0.00011  -0.00363   0.00395   0.00032   3.13340
   A39        3.05068  -0.00011   0.00160  -0.00346  -0.00186   3.04882
    D1       -3.13863  -0.00002  -0.00545  -0.00374  -0.00919   3.13536
    D2       -1.04588  -0.00000  -0.00372  -0.00219  -0.00591  -1.05179
    D3        1.05602  -0.00004  -0.00679  -0.00462  -0.01141   1.04461
    D4       -1.04411  -0.00002  -0.00546  -0.00375  -0.00922  -1.05333
    D5        1.04863  -0.00000  -0.00373  -0.00220  -0.00593   1.04270
    D6       -3.13265  -0.00004  -0.00681  -0.00462  -0.01143   3.13911
    D7        1.05007  -0.00002  -0.00546  -0.00373  -0.00919   1.04088
    D8       -3.14037  -0.00000  -0.00373  -0.00218  -0.00590   3.13691
    D9       -1.03847  -0.00004  -0.00680  -0.00460  -0.01140  -1.04987
   D10       -2.62241   0.00001   0.00070   0.00349   0.00420  -2.61822
   D11        1.47154   0.00002  -0.00094   0.00135   0.00041   1.47195
   D12       -0.46540  -0.00000   0.00222   0.00358   0.00580  -0.45960
   D13       -2.64881   0.00001  -0.00077   0.00772   0.00696  -2.64185
   D14       -0.48853   0.00004   0.00039   0.01063   0.01102  -0.47751
   D15        1.44461   0.00008  -0.00081   0.01027   0.00947   1.45408
   D16       -2.66924   0.00003  -0.00082   0.00123   0.00041  -2.66883
   D17        1.43930   0.00001  -0.00242  -0.00096  -0.00338   1.43592
   D18       -0.49244  -0.00002  -0.00219   0.00018  -0.00200  -0.49444
   D19       -1.13911   0.00002  -0.00336  -0.00076  -0.00412  -1.14323
   D20        3.06518  -0.00000  -0.00333  -0.00084  -0.00417   3.06100
   D21        0.98580  -0.00001  -0.00327  -0.00100  -0.00427   0.98153
   D22       -1.12579   0.00003  -0.00496  -0.00001  -0.00496  -1.13075
   D23        3.07857  -0.00001  -0.00496  -0.00010  -0.00507   3.07351
   D24        0.99914   0.00000  -0.00466  -0.00029  -0.00495   0.99419
   D25        1.00807  -0.00002   0.00292   0.00202   0.00494   1.01300
   D26       -1.11694  -0.00000   0.00276   0.00219   0.00495  -1.11199
   D27        3.08713  -0.00001   0.00290   0.00216   0.00505   3.09218
         Item               Value     Threshold  Converged?
 Maximum Force            0.000118     0.000450     YES
 RMS     Force            0.000032     0.000300     YES
 Maximum Displacement     0.018492     0.001800     NO 
 RMS     Displacement     0.006027     0.001200     NO 
 Predicted change in Energy=-1.642604D-06
 GradGradGradGradGradGradGradGradGradGradGradGradGradGradGradGradGradGrad

                          Input orientation:                          
 ---------------------------------------------------------------------
 Center     Atomic      Atomic             Coordinates (Angstroms)
 Number     Number       Type             X           Y           Z
 ---------------------------------------------------------------------
      1          6           0       -0.031585   -0.007422    2.562004
      2          8           0       -0.010615   -0.016374    1.162656
      3          1           0       -0.471157   -0.933982    2.971964
      4          1           0        0.983600    0.084593    2.987193
      5          1           0       -0.625619    0.835270    2.958083
      6          6           0        0.266812    2.241310   -1.157153
      7          8           0        0.952798    2.144907    0.078579
      8          1           0        0.523152    1.410966   -1.830681
      9          1           0        0.560793    3.178563   -1.641099
     10          1           0       -0.823172    2.252643   -1.014428
     11          1           0        0.611476    1.315070    0.543520
     12          6           0        1.808992   -1.338958   -1.163745
     13          8           0        1.396379   -1.910004    0.065564
     14          1           0        0.954543   -1.134804   -1.824610
     15          1           0        2.470278   -2.051136   -1.668245
     16          1           0        2.363215   -0.402375   -1.008142
     17          1           0        0.841881   -1.213025    0.542983
     18          6           0       -2.049776   -0.884091   -1.208697
     19          8           0       -2.344868   -0.275200    0.036106
     20          1           0       -1.529054   -1.843211   -1.076161
     21          1           0       -1.430369   -0.233719   -1.842628
     22          1           0       -2.993708   -1.073697   -1.730239
     23          1           0       -1.466658   -0.152272    0.520121
 ---------------------------------------------------------------------
                    Distance matrix (angstroms):
                    1          2          3          4          5
     1  C    0.000000
     2  O    1.399533   0.000000
     3  H    1.104448   2.080312   0.000000
     4  H    1.104469   2.080286   1.775962   0.000000
     5  H    1.104484   2.080164   1.776036   1.775936   0.000000
     6  C    4.356370   3.248941   5.260864   4.726607   4.439431
     7  O    3.430587   2.602792   4.458574   3.564530   3.535264
     8  H    4.649218   3.358910   5.436251   5.018285   4.958161
     9  H    5.307304   4.288959   6.265644   5.583234   5.296326
    10  H    4.304110   3.247827   5.115644   4.896717   4.222419
    11  H    2.497356   1.594701   3.482480   2.761175   2.755127
    12  C    4.363704   3.236100   4.739955   4.465204   5.257762
    13  O    3.448350   2.601746   3.589913   3.561561   4.471205
    14  H    4.635279   3.332593   5.008001   4.963992   5.408535
    15  H    5.322696   4.278913   5.606391   5.333352   6.270473
    16  H    4.317059   3.239821   4.915030   4.254783   5.118187
    17  H    2.508559   1.594591   2.775227   2.770931   3.490240
    18  C    4.365756   3.245678   4.469055   5.267372   4.727207
    19  O    3.435570   2.604772   3.544580   4.462853   3.567479
    20  H    4.341518   3.264245   4.281725   5.151767   4.926011
    21  H    4.626942   3.330867   4.958907   5.408857   4.983692
    22  H    5.323013   4.287846   5.337931   6.278119   5.588593
    23  H    2.499941   1.597304   2.759281   3.485156   2.761566
                    6          7          8          9         10
     6  C    0.000000
     7  O    1.416653   0.000000
     8  H    1.099464   2.090106   0.000000
     9  H    1.095021   2.044359   1.778133   0.000000
    10  H    1.099347   2.088143   1.785295   1.779158   0.000000
    11  H    1.966978   1.010594   2.377778   2.871887   2.316131
    12  C    3.898292   3.796545   3.108097   4.711036   4.455355
    13  O    4.472624   4.079123   3.922641   5.431797   4.839466
    14  H    3.509503   3.791917   2.582068   4.335187   3.910430
    15  H    4.851965   4.791755   3.975403   5.567461   5.458645
    16  H    3.377304   3.107876   2.711200   4.058630   4.147557
    17  H    3.892761   3.391707   3.552631   4.912765   4.148347
    18  C    3.890677   4.455038   3.503442   4.848422   3.373633
    19  O    3.818057   4.090638   3.814916   4.815014   3.131959
    20  H    4.462623   4.837159   3.920525   5.468531   4.156694
    21  H    3.078322   3.876647   2.553699   3.955883   2.690093
    22  H    4.684943   5.404272   4.307197   5.542936   4.035859
    23  H    3.398147   3.365377   3.453886   4.458238   2.924471
                   11         12         13         14         15
    11  H    0.000000
    12  C    3.375302   0.000000
    13  O    3.353449   1.416878   0.000000
    14  H    3.424561   1.099321   2.090194   0.000000
    15  H    4.436034   1.094996   2.044326   1.778080   0.000000
    16  H    2.902735   1.099346   2.088196   1.785337   1.779216
    17  H    2.538572   1.965727   1.010534   2.371562   2.871173
    18  C    3.871542   3.885746   3.814738   3.077034   4.690850
    19  O    3.395054   4.452615   4.082938   3.884236   5.407808
    20  H    4.144874   3.377055   3.141045   2.688916   4.048266
    21  H    3.501655   3.489398   3.800216   2.549526   4.306793
    22  H    4.886056   4.843264   4.816346   3.949851   5.551070
    23  H    2.544068   3.869562   3.390166   3.510747   4.888159
                   16         17         18         19         20
    16  H    0.000000
    17  H    2.318965   0.000000
    18  C    4.443733   3.396801   0.000000
    19  O    4.824176   3.360328   1.416814   0.000000
    20  H    4.150951   2.939404   1.099376   2.088385   0.000000
    21  H    3.887942   3.437048   1.099326   2.089897   1.785406
    22  H    5.446900   4.460795   1.094972   2.044155   1.779095
    23  H    4.131110   2.540683   1.965806   1.010264   2.326216
                   21         22         23
    21  H    0.000000
    22  H    1.778264   0.000000
    23  H    2.364430   2.871415   0.000000
 Symmetry turned off by external request.
 Stoichiometry    C4H15O4(1-)
 Framework group  C1[X(C4H15O4)]
 Deg. of freedom    63
 Full point group                 C1      NOp   1
 Rotational constants (GHZ):           1.1083109           1.1072367           0.9845496
 Standard basis: 6-31+G(d) (6D, 7F)
   182 basis functions,   316 primitive gaussians,   182 cartesian basis functions
    36 alpha electrons       36 beta electrons
       nuclear repulsion energy       429.8997784567 Hartrees.
 NAtoms=   23 NActive=   23 NUniq=   23 SFac= 1.00D+00 NAtFMM=   60 NAOKFM=F Big=F
 Integral buffers will be    131072 words long.
 Raffenetti 2 integral format.
 Two-electron integral symmetry is turned off.
 Nuclear repulsion after empirical dispersion term =      429.8868956058 Hartrees.
 ------------------------------------------------------------------------------
 Polarizable Continuum Model (PCM)
 =================================
 Model                : PCM.
 Atomic radii         : SMD-Coulomb.
 Polarization charges : Total charges.
 Charge compensation  : None.
 Solution method      : On-the-fly selection.
 Cavity type          : VdW (van der Waals Surface) (Alpha=1.000).
 Cavity algorithm     : GePol (No added spheres)
                        Default sphere list used, NSphG=   23.
                        Lebedev-Laikov grids with approx.  5.0 points / Ang**2.
                        Smoothing algorithm: York/Karplus (Gamma=1.0000).
                        Polarization charges: spherical gaussians, with
                                              point-specific exponents (IZeta= 3).
                        Self-potential: point-specific (ISelfS= 7).
                        Self-field    : sphere-specific E.n sum rule (ISelfD= 2).
 1st derivatives      : Analytical E(r).r(x)/FMM algorithm (CHGder, D1EAlg=3).
                        Cavity 1st derivative terms included.
 Solvent              : Methanol, Eps=  32.613000 Eps(inf)=   1.765709
 ------------------------------------------------------------------------------
 ------------------------------------------------------------------------------
 Atomic radii for non-electrostatic terms: SMD-CDS.
 ------------------------------------------------------------------------------
 Nuclear repulsion after PCM non-electrostatic terms =      429.8949667704 Hartrees.
 One-electron integrals computed using PRISM.
 NBasis=   182 RedAO= T EigKep=  1.34D-03  NBF=   182
 NBsUse=   182 1.00D-06 EigRej= -1.00D+00 NBFU=   182
 Initial guess from the checkpoint file:  "cluster.chk"
 B after Tr=    -0.000850   -0.001000   -0.001116
         Rot=    1.000000    0.000056   -0.000155    0.000156 Ang=   0.03 deg.
 Requested convergence on RMS density matrix=1.00D-08 within 128 cycles.
 Requested convergence on MAX density matrix=1.00D-06.
 Requested convergence on             energy=1.00D-06.
 No special actions if energy rises.
 Inv3:  Mode=1 IEnd=     8844267.
 Iteration    1 A*A^-1 deviation from unit magnitude is 3.11D-15 for    739.
 Iteration    1 A*A^-1 deviation from orthogonality  is 3.14D-15 for    560    289.
 Iteration    1 A^-1*A deviation from unit magnitude is 3.11D-15 for    739.
 Iteration    1 A^-1*A deviation from orthogonality  is 8.44D-15 for   1598   1537.
 Error on total polarization charges =  0.06513
 SCF Done:  E(RwB97XD) =  -462.328678427     A.U. after    8 cycles
            NFock=  8  Conv=0.91D-08     -V/T= 2.0092
 SMD-CDS (non-electrostatic) energy       (kcal/mol) =       5.06
 (included in total energy above)
 D1PCM: PCM CHGder 1st derivatives, ID1Alg=3 FixD1E=F DoIter=F DoCFld=F I1PDM=0.
 Calling FoFJK, ICntrl=      2127 FMM=F ISym2X=0 I1Cent= 0 IOpClX= 0 NMat=1 NMatS=1 NMatT=0.
 -------------------------------------------------------------------
 Center     Atomic                   Forces (Hartrees/Bohr)
 Number     Number              X              Y              Z
 -------------------------------------------------------------------
      1        6          -0.000008823   -0.000027235   -0.000350107
      2        8           0.000030572    0.000076276    0.000086114
      3        1          -0.000040048   -0.000015442    0.000033900
      4        1           0.000026825   -0.000027317    0.000038086
      5        1           0.000005112    0.000035394    0.000040759
      6        6           0.000044824    0.000015832    0.000075228
      7        8          -0.000016621   -0.000001112   -0.000056790
      8        1           0.000010062   -0.000030512    0.000005581
      9        1          -0.000006042    0.000002966   -0.000001204
     10        1          -0.000005583   -0.000002680   -0.000001746
     11        1          -0.000035223    0.000042781    0.000034435
     12        6           0.000044659   -0.000042814    0.000146422
     13        8          -0.000049098   -0.000022337   -0.000097212
     14        1          -0.000049141    0.000041575   -0.000012695
     15        1           0.000013754    0.000007245   -0.000001837
     16        1          -0.000007651   -0.000007540   -0.000022483
     17        1           0.000043883    0.000011037    0.000014337
     18        6          -0.000007673    0.000032348    0.000096095
     19        8          -0.000012884    0.000043214   -0.000070233
     20        1           0.000028900    0.000008504   -0.000002422
     21        1           0.000006876    0.000001027   -0.000018753
     22        1          -0.000001991   -0.000009320   -0.000010759
     23        1          -0.000014690   -0.000131889    0.000075287
 -------------------------------------------------------------------
 Cartesian Forces:  Max     0.000350107 RMS     0.000060240

 GradGradGradGradGradGradGradGradGradGradGradGradGradGradGradGradGradGrad
 Berny optimization.
 Using GEDIIS/GDIIS optimizer.
 FormGI is forming the generalized inverse of G from B-inverse, IUseBI=4.
 Internal  Forces:  Max     0.000237225 RMS     0.000044668
 Search for a local minimum.
 Step number  13 out of a maximum of   50
 All quantities printed in internal units (Hartrees-Bohrs-Radians)
 Mixed Optimization -- En-DIIS/RFO-DIIS
 Swapping is turned off.
 Update second derivatives using D2CorX and points    1    2    3    4    5
                                                      6    7    8    9   10
                                                     11   12   13
 DE= -2.44D-06 DEPred=-1.64D-06 R= 1.49D+00
 TightC=F SS=  1.41D+00  RLast= 3.64D-02 DXNew= 1.4142D-01 1.0929D-01
 Trust test= 1.49D+00 RLast= 3.64D-02 DXMaxT set to 1.09D-01
 ITU=  1  0  0  0  1  1  1 -1 -1  1  0 -1  0
     Eigenvalues ---    0.00054   0.00242   0.00304   0.00536   0.00621
     Eigenvalues ---    0.01047   0.01469   0.01601   0.03033   0.03430
     Eigenvalues ---    0.03621   0.04403   0.04547   0.05123   0.05481
     Eigenvalues ---    0.06269   0.06270   0.07467   0.09314   0.09426
     Eigenvalues ---    0.09605   0.10007   0.10027   0.10066   0.10413
     Eigenvalues ---    0.10458   0.10517   0.12656   0.13424   0.13810
     Eigenvalues ---    0.15992   0.15999   0.16000   0.16000   0.16000
     Eigenvalues ---    0.16001   0.16008   0.16031   0.16055   0.16096
     Eigenvalues ---    0.16444   0.16933   0.18538   0.22237   0.33088
     Eigenvalues ---    0.33227   0.33229   0.33729   0.33770   0.33778
     Eigenvalues ---    0.33797   0.33814   0.33973   0.34242   0.34246
     Eigenvalues ---    0.34293   0.43053   0.43223   0.43922   0.45929
     Eigenvalues ---    0.46029   0.46274   0.62029
 En-DIIS/RFO-DIIS/Sim-DIIS IScMMF=       -3 using points:    13   12   11   10    9    8    7    6    5    4
 RFO step:  Lambda=-6.92338313D-06.
 DidBck=F Rises=F RFO-DIIS coefs:    2.70069   -2.00000    0.63218   -0.56475    0.41303
                  RFO-DIIS coefs:    0.08346   -0.43017    0.26682   -0.21585    0.11460
 Iteration  1 RMS(Cart)=  0.01706016 RMS(Int)=  0.00021314
 Iteration  2 RMS(Cart)=  0.00034301 RMS(Int)=  0.00000953
 Iteration  3 RMS(Cart)=  0.00000010 RMS(Int)=  0.00000953
 Variable       Old X    -DE/DX   Delta X   Delta X   Delta X     New X
                                 (Linear)    (Quad)   (Total)
    R1        2.64473  -0.00024  -0.00010   0.00044   0.00033   2.64507
    R2        2.08710   0.00004   0.00008  -0.00014  -0.00006   2.08704
    R3        2.08714   0.00004   0.00003  -0.00014  -0.00010   2.08704
    R4        2.08717   0.00004   0.00007  -0.00014  -0.00008   2.08709
    R5        3.01355  -0.00000  -0.00030   0.00017  -0.00014   3.01341
    R6        3.01334  -0.00000   0.00121   0.00071   0.00192   3.01526
    R7        3.01847  -0.00003   0.00159   0.00074   0.00233   3.02080
    R8        2.67709  -0.00008  -0.00004   0.00027   0.00023   2.67732
    R9        2.07769   0.00002   0.00013  -0.00005   0.00008   2.07777
   R10        2.06929   0.00000  -0.00001   0.00001  -0.00000   2.06929
   R11        2.07747   0.00001   0.00002  -0.00005  -0.00003   2.07744
   R12        1.90975  -0.00002   0.00001   0.00004   0.00006   1.90980
   R13        2.67751  -0.00010   0.00001   0.00005   0.00007   2.67758
   R14        2.07742   0.00005  -0.00002   0.00006   0.00004   2.07745
   R15        2.06924   0.00000  -0.00004  -0.00001  -0.00004   2.06920
   R16        2.07746  -0.00001   0.00001  -0.00010  -0.00008   2.07738
   R17        1.90963  -0.00002  -0.00035  -0.00012  -0.00047   1.90916
   R18        2.67739  -0.00007  -0.00010   0.00030   0.00020   2.67759
   R19        2.07752   0.00001   0.00008  -0.00003   0.00005   2.07757
   R20        2.07742   0.00001   0.00004  -0.00008  -0.00004   2.07739
   R21        2.06920   0.00001  -0.00010   0.00001  -0.00009   2.06911
   R22        1.90912  -0.00002  -0.00034  -0.00011  -0.00045   1.90867
    A1        1.95168   0.00002   0.00019  -0.00029  -0.00010   1.95157
    A2        1.95162   0.00002   0.00026  -0.00023   0.00003   1.95165
    A3        1.95142   0.00003   0.00023  -0.00026  -0.00002   1.95140
    A4        1.86797  -0.00002  -0.00027   0.00027  -0.00000   1.86797
    A5        1.86807  -0.00003  -0.00024   0.00030   0.00006   1.86812
    A6        1.86789  -0.00003  -0.00022   0.00027   0.00005   1.86794
    A7        1.97002  -0.00002   0.00379   0.00196   0.00573   1.97574
    A8        1.98381  -0.00001   0.00307   0.00166   0.00471   1.98852
    A9        1.97045  -0.00004   0.00076   0.00050   0.00125   1.97170
   A10        1.84121   0.00003   0.00039   0.00084   0.00117   1.84238
   A11        1.84466   0.00005   0.00041   0.00039   0.00077   1.84544
   A12        1.84125  -0.00001  -0.00931  -0.00585  -0.01516   1.82609
   A13        1.94988  -0.00003   0.00022  -0.00004   0.00018   1.95007
   A14        1.88994   0.00002  -0.00002   0.00012   0.00010   1.89004
   A15        1.94718   0.00001   0.00014  -0.00015  -0.00001   1.94717
   A16        1.88923   0.00001  -0.00005   0.00001  -0.00004   1.88919
   A17        1.89492  -0.00000  -0.00047   0.00020  -0.00027   1.89465
   A18        1.89098  -0.00000   0.00018  -0.00015   0.00004   1.89101
   A19        1.86883  -0.00008   0.00028   0.00010   0.00038   1.86921
   A20        1.94989  -0.00002   0.00056  -0.00019   0.00037   1.95026
   A21        1.88965   0.00002  -0.00013  -0.00004  -0.00017   1.88948
   A22        1.94698   0.00002  -0.00022   0.00001  -0.00022   1.94676
   A23        1.88936   0.00002  -0.00006   0.00016   0.00010   1.88946
   A24        1.89517  -0.00003  -0.00022   0.00009  -0.00013   1.89504
   A25        1.89110  -0.00002   0.00007  -0.00002   0.00005   1.89115
   A26        1.86682  -0.00009   0.00077   0.00004   0.00080   1.86762
   A27        1.94729  -0.00001   0.00022   0.00002   0.00024   1.94753
   A28        1.94953   0.00001  -0.00000  -0.00015  -0.00015   1.94938
   A29        1.88951   0.00002  -0.00031   0.00009  -0.00022   1.88929
   A30        1.89523  -0.00002  -0.00016  -0.00004  -0.00020   1.89503
   A31        1.89090   0.00000   0.00023   0.00008   0.00031   1.89121
   A32        1.88967  -0.00001   0.00003   0.00001   0.00004   1.88971
   A33        1.86729  -0.00014   0.00130  -0.00069   0.00061   1.86790
   A34        3.11155  -0.00006   0.00246  -0.00393  -0.00147   3.11008
   A35        3.03737  -0.00004  -0.00053   0.00008  -0.00045   3.03691
   A36        3.10614  -0.00006   0.00569  -0.00749  -0.00179   3.10435
   A37        3.05246  -0.00004  -0.00021   0.00273   0.00252   3.05498
   A38        3.13340   0.00009  -0.00246   0.00375   0.00128   3.13468
   A39        3.04882  -0.00007   0.00141  -0.00369  -0.00228   3.04654
    D1        3.13536  -0.00002  -0.01566  -0.00884  -0.02450   3.11086
    D2       -1.05179   0.00001  -0.01005  -0.00502  -0.01506  -1.06685
    D3        1.04461  -0.00004  -0.01949  -0.01114  -0.03064   1.01397
    D4       -1.05333  -0.00002  -0.01570  -0.00885  -0.02456  -1.07789
    D5        1.04270   0.00001  -0.01009  -0.00504  -0.01511   1.02759
    D6        3.13911  -0.00004  -0.01953  -0.01115  -0.03069   3.10841
    D7        1.04088  -0.00002  -0.01563  -0.00885  -0.02449   1.01639
    D8        3.13691   0.00001  -0.01003  -0.00503  -0.01504   3.12187
    D9       -1.04987  -0.00004  -0.01947  -0.01115  -0.03062  -1.08049
   D10       -2.61822  -0.00001   0.00443   0.00086   0.00528  -2.61293
   D11        1.47195  -0.00002  -0.00241  -0.00212  -0.00453   1.46742
   D12       -0.45960  -0.00002   0.00740   0.00411   0.01152  -0.44809
   D13       -2.64185   0.00000   0.01349   0.01124   0.02472  -2.61713
   D14       -0.47751   0.00003   0.01986   0.01629   0.03614  -0.44137
   D15        1.45408   0.00007   0.01712   0.01475   0.03188   1.48596
   D16       -2.66883   0.00002   0.00254  -0.00060   0.00192  -2.66691
   D17        1.43592   0.00001  -0.00323  -0.00380  -0.00702   1.42890
   D18       -0.49444  -0.00002  -0.00099  -0.00132  -0.00230  -0.49675
   D19       -1.14323   0.00001  -0.00662  -0.00319  -0.00981  -1.15304
   D20        3.06100   0.00000  -0.00668  -0.00326  -0.00993   3.05107
   D21        0.98153  -0.00001  -0.00697  -0.00306  -0.01003   0.97149
   D22       -1.13075   0.00003  -0.00730  -0.00197  -0.00927  -1.14002
   D23        3.07351   0.00000  -0.00748  -0.00202  -0.00951   3.06400
   D24        0.99419  -0.00000  -0.00735  -0.00198  -0.00933   0.98486
   D25        1.01300  -0.00004   0.00915   0.00274   0.01189   1.02489
   D26       -1.11199  -0.00001   0.00921   0.00288   0.01208  -1.09991
   D27        3.09218  -0.00003   0.00937   0.00290   0.01227   3.10445
         Item               Value     Threshold  Converged?
 Maximum Force            0.000237     0.000450     YES
 RMS     Force            0.000045     0.000300     YES
 Maximum Displacement     0.058171     0.001800     NO 
 RMS     Displacement     0.017028     0.001200     NO 
 Predicted change in Energy=-3.472481D-06
 GradGradGradGradGradGradGradGradGradGradGradGradGradGradGradGradGradGrad

                          Input orientation:                          
 ---------------------------------------------------------------------
 Center     Atomic      Atomic             Coordinates (Angstroms)
 Number     Number       Type             X           Y           Z
 ---------------------------------------------------------------------
      1          6           0       -0.028662   -0.005587    2.565244
      2          8           0       -0.010338   -0.012772    1.165674
      3          1           0       -0.491887   -0.920886    2.974365
      4          1           0        0.989270    0.058781    2.988806
      5          1           0       -0.599515    0.851830    2.963687
      6          6           0        0.260618    2.240742   -1.161316
      7          8           0        0.955614    2.141197    0.069262
      8          1           0        0.512627    1.412650   -1.839310
      9          1           0        0.550228    3.179698   -1.644590
     10          1           0       -0.828307    2.250559   -1.010728
     11          1           0        0.611771    1.314906    0.538703
     12          6           0        1.811105   -1.333922   -1.162186
     13          8           0        1.368876   -1.917488    0.050881
     14          1           0        0.971345   -1.104021   -1.833378
     15          1           0        2.468232   -2.049327   -1.667505
     16          1           0        2.378709   -0.409860   -0.982182
     17          1           0        0.826238   -1.216476    0.535442
     18          6           0       -2.044336   -0.888823   -1.206577
     19          8           0       -2.343790   -0.280642    0.037652
     20          1           0       -1.530896   -1.851739   -1.072921
     21          1           0       -1.416191   -0.241202   -1.834662
     22          1           0       -2.986021   -1.070529   -1.734848
     23          1           0       -1.467354   -0.154035    0.523435
 ---------------------------------------------------------------------
                    Distance matrix (angstroms):
                    1          2          3          4          5
     1  C    0.000000
     2  O    1.399709   0.000000
     3  H    1.104413   2.080367   0.000000
     4  H    1.104416   2.080420   1.775889   0.000000
     5  H    1.104442   2.080269   1.776013   1.775893   0.000000
     6  C    4.360841   3.250635   5.259850   4.745040   4.436728
     7  O    3.436191   2.602838   4.462201   3.586269   3.529673
     8  H    4.658808   3.366786   5.442968   5.036949   4.961870
     9  H    5.310731   4.289952   6.263828   5.603681   5.289338
    10  H    4.303162   3.244760   5.104137   4.909557   4.219569
    11  H    2.502145   1.594629   3.485581   2.779094   2.749946
    12  C    4.363823   3.237595   4.752413   4.454859   5.254657
    13  O    3.454056   2.602487   3.605886   3.561060   4.475279
    14  H    4.642677   3.338987   5.028815   4.960432   5.413389
    15  H    5.322360   4.279925   5.619843   5.320966   6.267034
    16  H    4.306171   3.237052   4.914848   4.233074   5.102113
    17  H    2.513405   1.595604   2.788041   2.769811   3.493857
    18  C    4.366884   3.245332   4.459978   5.263264   4.744310
    19  O    3.438633   2.605606   3.530403   4.464729   3.589800
    20  H    4.347555   3.271880   4.280953   5.147713   4.946813
    21  H    4.619516   3.321237   4.943992   5.398340   4.988570
    22  H    5.326431   4.287956   5.331021   6.276240   5.609555
    23  H    2.502170   1.598537   2.747118   3.486882   2.778442
                    6          7          8          9         10
     6  C    0.000000
     7  O    1.416775   0.000000
     8  H    1.099508   2.090374   0.000000
     9  H    1.095019   2.044532   1.778141   0.000000
    10  H    1.099332   2.088232   1.785145   1.779168   0.000000
    11  H    1.967370   1.010623   2.382084   2.871934   2.313008
    12  C    3.896438   3.784808   3.112587   4.711187   4.453980
    13  O    4.470854   4.079712   3.923749   5.433793   4.829829
    14  H    3.484858   3.761877   2.558142   4.308506   3.894703
    15  H    4.851234   4.781721   3.979848   5.569736   5.457797
    16  H    3.397659   3.104613   2.745628   4.082530   4.166965
    17  H    3.892463   3.392348   3.556698   4.914780   4.141074
    18  C    3.887034   4.450672   3.497883   4.845253   3.372359
    19  O    3.818094   4.092966   3.814359   4.814481   3.130937
    20  H    4.468303   4.840542   3.926776   5.474781   4.162493
    21  H    3.070037   3.863445   2.540784   3.950378   2.689489
    22  H    4.672699   5.395042   4.291576   5.529705   4.026128
    23  H    3.399886   3.368254   3.457945   4.459231   2.923031
                   11         12         13         14         15
    11  H    0.000000
    12  C    3.368636   0.000000
    13  O    3.355525   1.416915   0.000000
    14  H    3.406944   1.099340   2.090500   0.000000
    15  H    4.430785   1.094974   2.044215   1.778141   0.000000
    16  H    2.899996   1.099302   2.088043   1.785235   1.779194
    17  H    2.540452   1.966137   1.010284   2.375923   2.871020
    18  C    3.867470   3.881302   3.780128   3.087641   4.682146
    19  O    3.395904   4.451085   4.057503   3.894718   5.402903
    20  H    4.149215   3.383056   3.110615   2.720034   4.047912
    21  H    3.488117   3.472995   3.757899   2.538658   4.287889
    22  H    4.878877   4.838360   4.782394   3.958734   5.541791
    23  H    2.545738   3.870625   3.373021   3.521973   4.886837
                   16         17         18         19         20
    16  H    0.000000
    17  H    2.316026   0.000000
    18  C    4.454557   3.373749   0.000000
    19  O    4.833089   3.342552   1.416920   0.000000
    20  H    4.168003   2.923435   1.099405   2.088664   0.000000
    21  H    3.893126   3.405443   1.099305   2.089870   1.785283
    22  H    5.457409   4.439463   1.094924   2.044050   1.779276
    23  H    4.138179   2.527743   1.966154   1.010027   2.331220
                   21         22         23
    21  H    0.000000
    22  H    1.778233   0.000000
    23  H    2.360262   2.871611   0.000000
 Symmetry turned off by external request.
 Stoichiometry    C4H15O4(1-)
 Framework group  C1[X(C4H15O4)]
 Deg. of freedom    63
 Full point group                 C1      NOp   1
 Rotational constants (GHZ):           1.1118970           1.1052100           0.9871212
 Standard basis: 6-31+G(d) (6D, 7F)
   182 basis functions,   316 primitive gaussians,   182 cartesian basis functions
    36 alpha electrons       36 beta electrons
       nuclear repulsion energy       430.0337265731 Hartrees.
 NAtoms=   23 NActive=   23 NUniq=   23 SFac= 1.00D+00 NAtFMM=   60 NAOKFM=F Big=F
 Integral buffers will be    131072 words long.
 Raffenetti 2 integral format.
 Two-electron integral symmetry is turned off.
 Nuclear repulsion after empirical dispersion term =      430.0208194690 Hartrees.
 ------------------------------------------------------------------------------
 Polarizable Continuum Model (PCM)
 =================================
 Model                : PCM.
 Atomic radii         : SMD-Coulomb.
 Polarization charges : Total charges.
 Charge compensation  : None.
 Solution method      : On-the-fly selection.
 Cavity type          : VdW (van der Waals Surface) (Alpha=1.000).
 Cavity algorithm     : GePol (No added spheres)
                        Default sphere list used, NSphG=   23.
                        Lebedev-Laikov grids with approx.  5.0 points / Ang**2.
                        Smoothing algorithm: York/Karplus (Gamma=1.0000).
                        Polarization charges: spherical gaussians, with
                                              point-specific exponents (IZeta= 3).
                        Self-potential: point-specific (ISelfS= 7).
                        Self-field    : sphere-specific E.n sum rule (ISelfD= 2).
 1st derivatives      : Analytical E(r).r(x)/FMM algorithm (CHGder, D1EAlg=3).
                        Cavity 1st derivative terms included.
 Solvent              : Methanol, Eps=  32.613000 Eps(inf)=   1.765709
 ------------------------------------------------------------------------------
 ------------------------------------------------------------------------------
 Atomic radii for non-electrostatic terms: SMD-CDS.
 ------------------------------------------------------------------------------
 Nuclear repulsion after PCM non-electrostatic terms =      430.0288845814 Hartrees.
 One-electron integrals computed using PRISM.
 NBasis=   182 RedAO= T EigKep=  1.35D-03  NBF=   182
 NBsUse=   182 1.00D-06 EigRej= -1.00D+00 NBFU=   182
 Initial guess from the checkpoint file:  "cluster.chk"
 B after Tr=    -0.003819   -0.002234   -0.003260
         Rot=    1.000000    0.000120   -0.000500    0.000373 Ang=   0.07 deg.
 ExpMin= 4.38D-02 ExpMax= 5.48D+03 ExpMxC= 8.25D+02 IAcc=3 IRadAn=         5 AccDes= 0.00D+00
 Harris functional with IExCor= 4639 and IRadAn=       5 diagonalized for initial guess.
 HarFok:  IExCor= 4639 AccDes= 0.00D+00 IRadAn=         5 IDoV= 1 UseB2=F ITyADJ=14
 ICtDFT=  3500011 ScaDFX=  1.000000  1.000000  1.000000  1.000000
 FoFCou: FMM=F IPFlag=           0 FMFlag=      100000 FMFlg1=           0
         NFxFlg=           0 DoJE=T BraDBF=F KetDBF=T FulRan=T
         wScrn=  0.000000 ICntrl=       500 IOpCl=  0 I1Cent=   200000004 NGrid=           0
         NMat0=    1 NMatS0=      1 NMatT0=    0 NMatD0=    1 NMtDS0=    0 NMtDT0=    0
 Symmetry not used in FoFCou.
 Requested convergence on RMS density matrix=1.00D-08 within 128 cycles.
 Requested convergence on MAX density matrix=1.00D-06.
 Requested convergence on             energy=1.00D-06.
 No special actions if energy rises.
 Inv3:  Mode=1 IEnd=     8772300.
 Iteration    1 A*A^-1 deviation from unit magnitude is 3.33D-15 for    223.
 Iteration    1 A*A^-1 deviation from orthogonality  is 2.02D-15 for   1423    197.
 Iteration    1 A^-1*A deviation from unit magnitude is 4.66D-15 for    290.
 Iteration    1 A^-1*A deviation from orthogonality  is 6.00D-15 for   1591   1531.
 Error on total polarization charges =  0.06505
 SCF Done:  E(RwB97XD) =  -462.328681700     A.U. after   10 cycles
            NFock= 10  Conv=0.27D-08     -V/T= 2.0092
 SMD-CDS (non-electrostatic) energy       (kcal/mol) =       5.06
 (included in total energy above)
 D1PCM: PCM CHGder 1st derivatives, ID1Alg=3 FixD1E=F DoIter=F DoCFld=F I1PDM=0.
 Calling FoFJK, ICntrl=      2127 FMM=F ISym2X=0 I1Cent= 0 IOpClX= 0 NMat=1 NMatS=1 NMatT=0.
 -------------------------------------------------------------------
 Center     Atomic                   Forces (Hartrees/Bohr)
 Number     Number              X              Y              Z
 -------------------------------------------------------------------
      1        6           0.000004825   -0.000022026   -0.000555733
      2        8          -0.000006660    0.000099759    0.000198491
      3        1          -0.000045906   -0.000034006    0.000038239
      4        1           0.000055404   -0.000019545    0.000048687
      5        1          -0.000011935    0.000044892    0.000048352
      6        6           0.000060324   -0.000011122    0.000088339
      7        8          -0.000166304    0.000034129   -0.000086049
      8        1           0.000051850   -0.000018727    0.000043080
      9        1           0.000001099    0.000008139   -0.000000650
     10        1           0.000000862    0.000014942    0.000013651
     11        1           0.000106552    0.000001162    0.000050657
     12        6           0.000082936   -0.000026580    0.000246725
     13        8           0.000025298   -0.000056369   -0.000144491
     14        1          -0.000084545   -0.000003295    0.000019587
     15        1           0.000010382    0.000001441   -0.000026834
     16        1          -0.000003059    0.000000009   -0.000045020
     17        1          -0.000094170    0.000030898    0.000008314
     18        6           0.000043433    0.000056061    0.000149130
     19        8          -0.000102304    0.000048616   -0.000105214
     20        1           0.000014784    0.000034946   -0.000003233
     21        1          -0.000017738    0.000007748   -0.000012764
     22        1          -0.000018332   -0.000030559   -0.000012666
     23        1           0.000093203   -0.000160514    0.000039404
 -------------------------------------------------------------------
 Cartesian Forces:  Max     0.000555733 RMS     0.000096678

 GradGradGradGradGradGradGradGradGradGradGradGradGradGradGradGradGradGrad
 Berny optimization.
 Using GEDIIS/GDIIS optimizer.
 FormGI is forming the generalized inverse of G from B-inverse, IUseBI=4.
 Internal  Forces:  Max     0.000420555 RMS     0.000072951
 Search for a local minimum.
 Step number  14 out of a maximum of   50
 All quantities printed in internal units (Hartrees-Bohrs-Radians)
 Mixed Optimization -- En-DIIS/RFO-DIIS
 Swapping is turned off.
 Update second derivatives using D2CorX and points    1    2    3    4    5
                                                      6    7    8    9   10
                                                     11   12   13   14
 DE= -3.27D-06 DEPred=-3.47D-06 R= 9.42D-01
 TightC=F SS=  1.41D+00  RLast= 9.90D-02 DXNew= 1.8380D-01 2.9686D-01
 Trust test= 9.42D-01 RLast= 9.90D-02 DXMaxT set to 1.84D-01
 ITU=  1  1  0  0  0  1  1  1 -1 -1  1  0 -1  0
     Eigenvalues ---    0.00039   0.00264   0.00327   0.00522   0.00583
     Eigenvalues ---    0.01315   0.01468   0.01591   0.03057   0.03420
     Eigenvalues ---    0.03678   0.04412   0.04539   0.05027   0.05526
     Eigenvalues ---    0.06270   0.06271   0.07859   0.09315   0.09431
     Eigenvalues ---    0.09536   0.09984   0.10026   0.10055   0.10417
     Eigenvalues ---    0.10465   0.10548   0.12783   0.13490   0.13863
     Eigenvalues ---    0.15992   0.16000   0.16000   0.16000   0.16000
     Eigenvalues ---    0.16006   0.16010   0.16047   0.16051   0.16101
     Eigenvalues ---    0.16434   0.17428   0.18582   0.21483   0.33063
     Eigenvalues ---    0.33229   0.33232   0.33727   0.33775   0.33781
     Eigenvalues ---    0.33798   0.33816   0.33902   0.34242   0.34246
     Eigenvalues ---    0.34293   0.43048   0.43217   0.43960   0.45899
     Eigenvalues ---    0.46062   0.46292   0.64111
 En-DIIS/RFO-DIIS/Sim-DIIS IScMMF=       -3 using points:    14   13   12   11   10    9    8    7    6    5
 RFO step:  Lambda=-3.81469358D-06.
 DidBck=T Rises=F RFO-DIIS coefs:    0.39722    1.06725   -2.00000    1.51951    0.03419
                  RFO-DIIS coefs:    0.27083   -0.49322    0.40715   -0.12577   -0.07714
 Iteration  1 RMS(Cart)=  0.00797683 RMS(Int)=  0.00004119
 Iteration  2 RMS(Cart)=  0.00006324 RMS(Int)=  0.00000659
 Iteration  3 RMS(Cart)=  0.00000000 RMS(Int)=  0.00000659
 Variable       Old X    -DE/DX   Delta X   Delta X   Delta X     New X
                                 (Linear)    (Quad)   (Total)
    R1        2.64507  -0.00042   0.00055  -0.00051   0.00004   2.64510
    R2        2.08704   0.00006  -0.00023   0.00024   0.00001   2.08705
    R3        2.08704   0.00007  -0.00019   0.00022   0.00003   2.08707
    R4        2.08709   0.00006  -0.00022   0.00023   0.00001   2.08711
    R5        3.01341  -0.00000   0.00033  -0.00014   0.00019   3.01360
    R6        3.01526  -0.00002  -0.00061   0.00131   0.00070   3.01595
    R7        3.02080  -0.00004  -0.00101   0.00167   0.00065   3.02145
    R8        2.67732  -0.00016  -0.00009   0.00023   0.00014   2.67746
    R9        2.07777   0.00000  -0.00018   0.00022   0.00004   2.07781
   R10        2.06929   0.00001   0.00001  -0.00001  -0.00000   2.06928
   R11        2.07744   0.00000  -0.00010   0.00011   0.00001   2.07744
   R12        1.90980  -0.00003  -0.00005   0.00002  -0.00003   1.90977
   R13        2.67758  -0.00017   0.00016  -0.00020  -0.00005   2.67753
   R14        2.07745   0.00005  -0.00010   0.00021   0.00011   2.07756
   R15        2.06920   0.00002   0.00006  -0.00009  -0.00003   2.06917
   R16        2.07738  -0.00001  -0.00010   0.00008  -0.00002   2.07736
   R17        1.90916   0.00005   0.00035  -0.00057  -0.00021   1.90895
   R18        2.67759  -0.00014  -0.00004   0.00024   0.00019   2.67778
   R19        2.07757  -0.00002  -0.00015   0.00015  -0.00001   2.07757
   R20        2.07739  -0.00000  -0.00016   0.00020   0.00004   2.07742
   R21        2.06911   0.00003   0.00009  -0.00012  -0.00003   2.06908
   R22        1.90867   0.00004   0.00027  -0.00039  -0.00012   1.90855
    A1        1.95157   0.00002  -0.00060   0.00067   0.00007   1.95165
    A2        1.95165   0.00002  -0.00064   0.00074   0.00010   1.95175
    A3        1.95140   0.00003  -0.00061   0.00070   0.00009   1.95149
    A4        1.86797  -0.00002   0.00069  -0.00079  -0.00010   1.86787
    A5        1.86812  -0.00003   0.00067  -0.00077  -0.00010   1.86802
    A6        1.86794  -0.00003   0.00064  -0.00073  -0.00009   1.86785
    A7        1.97574  -0.00008  -0.00319   0.00441   0.00124   1.97698
    A8        1.98852  -0.00005  -0.00282   0.00316   0.00033   1.98885
    A9        1.97170  -0.00003  -0.00087   0.00047  -0.00040   1.97129
   A10        1.84238   0.00010  -0.00059   0.00224   0.00169   1.84407
   A11        1.84544   0.00009  -0.00038   0.00165   0.00129   1.84672
   A12        1.82609  -0.00000   0.00874  -0.01309  -0.00435   1.82174
   A13        1.95007  -0.00010  -0.00058   0.00060   0.00002   1.95008
   A14        1.89004   0.00002  -0.00016   0.00026   0.00010   1.89014
   A15        1.94717   0.00000  -0.00030   0.00039   0.00008   1.94726
   A16        1.88919   0.00002   0.00031  -0.00037  -0.00006   1.88914
   A17        1.89465   0.00005   0.00071  -0.00080  -0.00009   1.89456
   A18        1.89101   0.00000   0.00005  -0.00011  -0.00006   1.89096
   A19        1.86921  -0.00004  -0.00082   0.00117   0.00035   1.86956
   A20        1.95026  -0.00014  -0.00090   0.00092   0.00002   1.95028
   A21        1.88948   0.00005   0.00020  -0.00021  -0.00002   1.88946
   A22        1.94676   0.00009   0.00011  -0.00005   0.00006   1.94682
   A23        1.88946   0.00002   0.00016  -0.00015   0.00001   1.88947
   A24        1.89504  -0.00000   0.00049  -0.00062  -0.00013   1.89492
   A25        1.89115  -0.00002  -0.00004   0.00009   0.00006   1.89121
   A26        1.86762  -0.00013  -0.00068   0.00052  -0.00015   1.86747
   A27        1.94753  -0.00001  -0.00046   0.00062   0.00015   1.94769
   A28        1.94938   0.00001  -0.00020   0.00018  -0.00002   1.94936
   A29        1.88929   0.00002  -0.00005   0.00011   0.00006   1.88936
   A30        1.89503  -0.00001   0.00052  -0.00069  -0.00016   1.89487
   A31        1.89121  -0.00000  -0.00004   0.00007   0.00003   1.89124
   A32        1.88971  -0.00000   0.00024  -0.00031  -0.00007   1.88964
   A33        1.86790  -0.00016  -0.00133   0.00118  -0.00014   1.86776
   A34        3.11008   0.00012   0.00095   0.00488   0.00583   3.11591
   A35        3.03691   0.00002   0.00111  -0.00168  -0.00057   3.03635
   A36        3.10435   0.00004   0.00233   0.00435   0.00668   3.11103
   A37        3.05498  -0.00009  -0.00187  -0.00201  -0.00388   3.05110
   A38        3.13468  -0.00002  -0.00003   0.00095   0.00092   3.13560
   A39        3.04654   0.00001   0.00177  -0.00519  -0.00341   3.04313
    D1        3.11086  -0.00001   0.01376  -0.02224  -0.00847   3.10238
    D2       -1.06685   0.00002   0.00844  -0.01345  -0.00501  -1.07186
    D3        1.01397  -0.00004   0.01723  -0.02802  -0.01079   1.00319
    D4       -1.07789  -0.00002   0.01378  -0.02227  -0.00848  -1.08637
    D5        1.02759   0.00002   0.00847  -0.01348  -0.00502   1.02257
    D6        3.10841  -0.00004   0.01725  -0.02805  -0.01079   3.09762
    D7        1.01639  -0.00001   0.01374  -0.02220  -0.00846   1.00793
    D8        3.12187   0.00002   0.00842  -0.01342  -0.00500   3.11687
    D9       -1.08049  -0.00004   0.01721  -0.02799  -0.01077  -1.09127
   D10       -2.61293  -0.00003  -0.00500   0.00058  -0.00442  -2.61735
   D11        1.46742  -0.00002   0.00057  -0.00894  -0.00837   1.45905
   D12       -0.44809  -0.00009  -0.00870   0.00379  -0.00491  -0.45300
   D13       -2.61713   0.00000  -0.01033   0.01867   0.00835  -2.60878
   D14       -0.44137  -0.00007  -0.01659   0.02816   0.01158  -0.42979
   D15        1.48596   0.00007  -0.01391   0.02589   0.01196   1.49792
   D16       -2.66691   0.00000  -0.00115  -0.00086  -0.00202  -2.66893
   D17        1.42890   0.00007   0.00388  -0.00958  -0.00572   1.42318
   D18       -0.49675  -0.00008   0.00080  -0.00754  -0.00672  -0.50347
   D19       -1.15304  -0.00000   0.00521  -0.00887  -0.00366  -1.15670
   D20        3.05107   0.00001   0.00528  -0.00894  -0.00366   3.04741
   D21        0.97149  -0.00001   0.00550  -0.00921  -0.00371   0.96779
   D22       -1.14002   0.00001   0.00507  -0.00940  -0.00433  -1.14435
   D23        3.06400   0.00004   0.00529  -0.00963  -0.00434   3.05966
   D24        0.98486  -0.00003   0.00514  -0.00958  -0.00444   0.98042
   D25        1.02489  -0.00006  -0.00712   0.00771   0.00060   1.02549
   D26       -1.09991  -0.00004  -0.00733   0.00803   0.00071  -1.09920
   D27        3.10445  -0.00006  -0.00747   0.00824   0.00077   3.10522
         Item               Value     Threshold  Converged?
 Maximum Force            0.000421     0.000450     YES
 RMS     Force            0.000073     0.000300     YES
 Maximum Displacement     0.022375     0.001800     NO 
 RMS     Displacement     0.007980     0.001200     NO 
 Predicted change in Energy=-1.857301D-06
 GradGradGradGradGradGradGradGradGradGradGradGradGradGradGradGradGradGrad

                          Input orientation:                          
 ---------------------------------------------------------------------
 Center     Atomic      Atomic             Coordinates (Angstroms)
 Number     Number       Type             X           Y           Z
 ---------------------------------------------------------------------
      1          6           0       -0.027628   -0.005130    2.564838
      2          8           0       -0.009952   -0.010719    1.165232
      3          1           0       -0.500015   -0.916140    2.973071
      4          1           0        0.991054    0.048274    2.988161
      5          1           0       -0.589510    0.857541    2.964709
      6          6           0        0.260943    2.240532   -1.163001
      7          8           0        0.953053    2.144966    0.069604
      8          1           0        0.523609    1.416817   -1.842313
      9          1           0        0.542336    3.183637   -1.643038
     10          1           0       -0.828515    2.238719   -1.015968
     11          1           0        0.613939    1.315963    0.537666
     12          6           0        1.811757   -1.333739   -1.161024
     13          8           0        1.358082   -1.921141    0.045920
     14          1           0        0.977783   -1.095034   -1.836437
     15          1           0        2.467790   -2.050406   -1.665940
     16          1           0        2.383710   -0.414108   -0.972367
     17          1           0        0.820128   -1.218113    0.532544
     18          6           0       -2.044784   -0.889367   -1.204921
     19          8           0       -2.344918   -0.285870    0.041538
     20          1           0       -1.522602   -1.848078   -1.074985
     21          1           0       -1.424420   -0.235316   -1.834113
     22          1           0       -2.986741   -1.078120   -1.730194
     23          1           0       -1.467762   -0.152113    0.523963
 ---------------------------------------------------------------------
                    Distance matrix (angstroms):
                    1          2          3          4          5
     1  C    0.000000
     2  O    1.399729   0.000000
     3  H    1.104420   2.080440   0.000000
     4  H    1.104431   2.080520   1.775840   0.000000
     5  H    1.104449   2.080356   1.775957   1.775850   0.000000
     6  C    4.361543   3.249952   5.258396   4.750916   4.435530
     7  O    3.436690   2.602837   4.462275   3.593819   3.524003
     8  H    4.663559   3.371628   5.447791   5.042311   4.965812
     9  H    5.310302   4.288976   6.261240   5.610691   5.284234
    10  H    4.300983   3.238464   5.096419   4.913444   4.220257
    11  H    2.503262   1.594730   3.486312   2.784632   2.747540
    12  C    4.362406   3.237356   4.754936   4.449635   5.252567
    13  O    3.454887   2.602708   3.609815   3.559507   4.475882
    14  H    4.644347   3.340864   5.034606   4.958233   5.414791
    15  H    5.320691   4.279611   5.622709   5.314685   6.264675
    16  H    4.300423   3.234451   4.912676   4.223633   5.094870
    17  H    2.514009   1.595972   2.791082   2.768214   3.494402
    18  C    4.365991   3.245025   4.454509   5.260933   4.749245
    19  O    3.437396   2.605851   3.520625   4.463513   3.596356
    20  H    4.345079   3.268420   4.277961   5.140406   4.950774
    21  H    4.621124   3.323738   4.942375   5.400858   4.992004
    22  H    5.324937   4.287669   5.322664   6.273316   5.615658
    23  H    2.502151   1.598883   2.741971   3.486862   2.783518
                    6          7          8          9         10
     6  C    0.000000
     7  O    1.416851   0.000000
     8  H    1.099529   2.090467   0.000000
     9  H    1.095018   2.044668   1.778121   0.000000
    10  H    1.099336   2.088359   1.785107   1.779134   0.000000
    11  H    1.967665   1.010607   2.383828   2.872073   2.312127
    12  C    3.896208   3.788562   3.112722   4.717038   4.444607
    13  O    4.470428   4.086298   3.924759   5.438454   4.818013
    14  H    3.477553   3.759149   2.552588   4.305118   3.879406
    15  H    4.851316   4.786197   3.979018   5.577015   5.448365
    16  H    3.404349   3.111485   2.751194   4.096855   4.166267
    17  H    3.892273   3.397394   3.559597   4.917899   4.131053
    18  C    3.887724   4.451810   3.510185   4.845048   3.361538
    19  O    3.824151   4.097116   3.830990   4.817832   3.129112
    20  H    4.461559   4.835633   3.928780   5.468529   4.145739
    21  H    3.069310   3.865522   2.554296   3.948908   2.673072
    22  H    4.677885   5.399031   4.308113   5.533945   4.021129
    23  H    3.399856   3.367991   3.467905   4.456861   2.914808
                   11         12         13         14         15
    11  H    0.000000
    12  C    3.367675   0.000000
    13  O    3.357738   1.416889   0.000000
    14  H    3.403183   1.099397   2.090537   0.000000
    15  H    4.430021   1.094958   2.044169   1.778180   0.000000
    16  H    2.899213   1.099292   2.088054   1.785191   1.779209
    17  H    2.542456   1.965927   1.010171   2.377409   2.870686
    18  C    3.868966   3.882306   3.769437   3.094676   4.682294
    19  O    3.401006   4.452205   4.048004   3.901522   5.402891
    20  H    4.144467   3.374892   3.091942   2.720076   4.038985
    21  H    3.490947   3.483163   3.757505   2.551412   4.297922
    22  H    4.882593   4.838892   4.768936   3.965984   5.540883
    23  H    2.547335   3.871778   3.367993   3.527220   4.887511
                   16         17         18         19         20
    16  H    0.000000
    17  H    2.314297   0.000000
    18  C    4.459990   3.366686   0.000000
    19  O    4.837806   3.335818   1.417021   0.000000
    20  H    4.162460   2.910221   1.099401   2.088856   0.000000
    21  H    3.908507   3.406604   1.099326   2.089961   1.785194
    22  H    5.464152   4.430782   1.094908   2.044170   1.779280
    23  H    4.140227   2.524058   1.966097   1.009964   2.331509
                   21         22         23
    21  H    0.000000
    22  H    1.778191   0.000000
    23  H    2.359941   2.871586   0.000000
 Symmetry turned off by external request.
 Stoichiometry    C4H15O4(1-)
 Framework group  C1[X(C4H15O4)]
 Deg. of freedom    63
 Full point group                 C1      NOp   1
 Rotational constants (GHZ):           1.1135011           1.1038023           0.9868907
 Standard basis: 6-31+G(d) (6D, 7F)
   182 basis functions,   316 primitive gaussians,   182 cartesian basis functions
    36 alpha electrons       36 beta electrons
       nuclear repulsion energy       430.0306202171 Hartrees.
 NAtoms=   23 NActive=   23 NUniq=   23 SFac= 1.00D+00 NAtFMM=   60 NAOKFM=F Big=F
 Integral buffers will be    131072 words long.
 Raffenetti 2 integral format.
 Two-electron integral symmetry is turned off.
 Nuclear repulsion after empirical dispersion term =      430.0177103680 Hartrees.
 ------------------------------------------------------------------------------
 Polarizable Continuum Model (PCM)
 =================================
 Model                : PCM.
 Atomic radii         : SMD-Coulomb.
 Polarization charges : Total charges.
 Charge compensation  : None.
 Solution method      : On-the-fly selection.
 Cavity type          : VdW (van der Waals Surface) (Alpha=1.000).
 Cavity algorithm     : GePol (No added spheres)
                        Default sphere list used, NSphG=   23.
                        Lebedev-Laikov grids with approx.  5.0 points / Ang**2.
                        Smoothing algorithm: York/Karplus (Gamma=1.0000).
                        Polarization charges: spherical gaussians, with
                                              point-specific exponents (IZeta= 3).
                        Self-potential: point-specific (ISelfS= 7).
                        Self-field    : sphere-specific E.n sum rule (ISelfD= 2).
 1st derivatives      : Analytical E(r).r(x)/FMM algorithm (CHGder, D1EAlg=3).
                        Cavity 1st derivative terms included.
 Solvent              : Methanol, Eps=  32.613000 Eps(inf)=   1.765709
 ------------------------------------------------------------------------------
 ------------------------------------------------------------------------------
 Atomic radii for non-electrostatic terms: SMD-CDS.
 ------------------------------------------------------------------------------
 Nuclear repulsion after PCM non-electrostatic terms =      430.0257766376 Hartrees.
 One-electron integrals computed using PRISM.
 NBasis=   182 RedAO= T EigKep=  1.35D-03  NBF=   182
 NBsUse=   182 1.00D-06 EigRej= -1.00D+00 NBFU=   182
 Initial guess from the checkpoint file:  "cluster.chk"
 B after Tr=    -0.002439   -0.000585   -0.000125
         Rot=    1.000000   -0.000009   -0.000239    0.000046 Ang=  -0.03 deg.
 ExpMin= 4.38D-02 ExpMax= 5.48D+03 ExpMxC= 8.25D+02 IAcc=3 IRadAn=         5 AccDes= 0.00D+00
 Harris functional with IExCor= 4639 and IRadAn=       5 diagonalized for initial guess.
 HarFok:  IExCor= 4639 AccDes= 0.00D+00 IRadAn=         5 IDoV= 1 UseB2=F ITyADJ=14
 ICtDFT=  3500011 ScaDFX=  1.000000  1.000000  1.000000  1.000000
 FoFCou: FMM=F IPFlag=           0 FMFlag=      100000 FMFlg1=           0
         NFxFlg=           0 DoJE=T BraDBF=F KetDBF=T FulRan=T
         wScrn=  0.000000 ICntrl=       500 IOpCl=  0 I1Cent=   200000004 NGrid=           0
         NMat0=    1 NMatS0=      1 NMatT0=    0 NMatD0=    1 NMtDS0=    0 NMtDT0=    0
 Symmetry not used in FoFCou.
 Requested convergence on RMS density matrix=1.00D-08 within 128 cycles.
 Requested convergence on MAX density matrix=1.00D-06.
 Requested convergence on             energy=1.00D-06.
 No special actions if energy rises.
 Inv3:  Mode=1 IEnd=     8803107.
 Iteration    1 A*A^-1 deviation from unit magnitude is 4.22D-15 for    561.
 Iteration    1 A*A^-1 deviation from orthogonality  is 4.79D-15 for    561    290.
 Iteration    1 A^-1*A deviation from unit magnitude is 7.11D-15 for    561.
 Iteration    1 A^-1*A deviation from orthogonality  is 3.90D-15 for   1499   1325.
 Error on total polarization charges =  0.06503
 SCF Done:  E(RwB97XD) =  -462.328682296     A.U. after    9 cycles
            NFock=  9  Conv=0.80D-08     -V/T= 2.0092
 SMD-CDS (non-electrostatic) energy       (kcal/mol) =       5.06
 (included in total energy above)
 D1PCM: PCM CHGder 1st derivatives, ID1Alg=3 FixD1E=F DoIter=F DoCFld=F I1PDM=0.
 Calling FoFJK, ICntrl=      2127 FMM=F ISym2X=0 I1Cent= 0 IOpClX= 0 NMat=1 NMatS=1 NMatT=0.
 -------------------------------------------------------------------
 Center     Atomic                   Forces (Hartrees/Bohr)
 Number     Number              X              Y              Z
 -------------------------------------------------------------------
      1        6           0.000013345   -0.000001215   -0.000565798
      2        8           0.000084965    0.000112648    0.000181077
      3        1          -0.000051069   -0.000040861    0.000021701
      4        1           0.000053143   -0.000020292    0.000032868
      5        1          -0.000015108    0.000047726    0.000035394
      6        6           0.000072720   -0.000063968    0.000129544
      7        8          -0.000076224   -0.000004628   -0.000188064
      8        1           0.000042256   -0.000013104    0.000054803
      9        1           0.000010696    0.000013269    0.000014080
     10        1           0.000013143    0.000040073    0.000043277
     11        1          -0.000074032    0.000101469    0.000093174
     12        6           0.000061927   -0.000015181    0.000220293
     13        8           0.000093379   -0.000063676   -0.000133912
     14        1          -0.000086619   -0.000008655    0.000035159
     15        1           0.000014579    0.000000902   -0.000039618
     16        1           0.000001945   -0.000001581   -0.000034503
     17        1          -0.000178092    0.000043458    0.000020444
     18        6           0.000073299    0.000080886    0.000159104
     19        8          -0.000079521    0.000152609   -0.000234500
     20        1          -0.000008328    0.000036640    0.000021185
     21        1          -0.000020946   -0.000001185   -0.000006645
     22        1          -0.000031727   -0.000029281   -0.000003728
     23        1           0.000086268   -0.000366053    0.000144662
 -------------------------------------------------------------------
 Cartesian Forces:  Max     0.000565798 RMS     0.000114480

 GradGradGradGradGradGradGradGradGradGradGradGradGradGradGradGradGradGrad
 Berny optimization.
 Using GEDIIS/GDIIS optimizer.
 FormGI is forming the generalized inverse of G from B-inverse, IUseBI=4.
 Internal  Forces:  Max     0.000475813 RMS     0.000087735
 Search for a local minimum.
 Step number  15 out of a maximum of   50
 All quantities printed in internal units (Hartrees-Bohrs-Radians)
 Mixed Optimization -- En-DIIS/RFO-DIIS
 Swapping is turned off.
 Update second derivatives using D2CorX and points    1    2    3    4    5
                                                      6    7    8    9   10
                                                     11   12   13   14   15
 DE= -5.97D-07 DEPred=-1.86D-06 R= 3.21D-01
 Trust test= 3.21D-01 RLast= 3.76D-02 DXMaxT set to 1.84D-01
 ITU=  0  1  1  0  0  0  1  1  1 -1 -1  1  0 -1  0
     Eigenvalues ---    0.00033   0.00260   0.00334   0.00524   0.00596
     Eigenvalues ---    0.01467   0.01483   0.02634   0.03070   0.03406
     Eigenvalues ---    0.03792   0.04405   0.04936   0.05290   0.05569
     Eigenvalues ---    0.06269   0.06272   0.07699   0.09316   0.09431
     Eigenvalues ---    0.09586   0.09970   0.10028   0.10067   0.10448
     Eigenvalues ---    0.10466   0.10553   0.12819   0.13450   0.13787
     Eigenvalues ---    0.15992   0.15999   0.16000   0.16000   0.16002
     Eigenvalues ---    0.16010   0.16017   0.16048   0.16067   0.16129
     Eigenvalues ---    0.16425   0.17436   0.18631   0.21414   0.33000
     Eigenvalues ---    0.33229   0.33230   0.33724   0.33774   0.33788
     Eigenvalues ---    0.33797   0.33817   0.33862   0.34242   0.34246
     Eigenvalues ---    0.34293   0.43049   0.43216   0.43871   0.45857
     Eigenvalues ---    0.46062   0.46286   0.65925
 En-DIIS/RFO-DIIS/Sim-DIIS IScMMF=       -3 using points:    15   14   13   12   11   10    9    8    7    6
 RFO step:  Lambda=-3.02125083D-06.
 DIIS inversion failure, remove point  10.
 DIIS inversion failure, remove point   9.
 RFO-DIIS uses    8 points instead of   10
 DidBck=T Rises=F RFO-DIIS coefs:    0.72469    0.37407   -0.58890    1.80523   -1.05610
                  RFO-DIIS coefs:   -0.37703   -0.26580    0.38383    0.00000    0.00000
 Iteration  1 RMS(Cart)=  0.00359953 RMS(Int)=  0.00000950
 Iteration  2 RMS(Cart)=  0.00001251 RMS(Int)=  0.00000524
 Iteration  3 RMS(Cart)=  0.00000000 RMS(Int)=  0.00000524
 Variable       Old X    -DE/DX   Delta X   Delta X   Delta X     New X
                                 (Linear)    (Quad)   (Total)
    R1        2.64510  -0.00048   0.00007  -0.00024  -0.00017   2.64493
    R2        2.08705   0.00006   0.00006  -0.00002   0.00004   2.08709
    R3        2.08707   0.00006   0.00005   0.00001   0.00005   2.08712
    R4        2.08711   0.00006   0.00006  -0.00002   0.00004   2.08715
    R5        3.01360  -0.00000   0.00016   0.00005   0.00021   3.01381
    R6        3.01595  -0.00004  -0.00014  -0.00000  -0.00014   3.01581
    R7        3.02145  -0.00005  -0.00022  -0.00017  -0.00039   3.02106
    R8        2.67746  -0.00026   0.00014  -0.00033  -0.00019   2.67727
    R9        2.07781  -0.00001   0.00007  -0.00008  -0.00001   2.07780
   R10        2.06928   0.00001  -0.00001   0.00001  -0.00000   2.06928
   R11        2.07744  -0.00000   0.00006  -0.00006  -0.00001   2.07744
   R12        1.90977  -0.00003  -0.00003  -0.00005  -0.00007   1.90970
   R13        2.67753  -0.00016   0.00004  -0.00009  -0.00005   2.67748
   R14        2.07756   0.00004   0.00002   0.00001   0.00004   2.07760
   R15        2.06917   0.00003  -0.00005   0.00006   0.00001   2.06918
   R16        2.07736  -0.00000   0.00006  -0.00006   0.00000   2.07736
   R17        1.90895   0.00008  -0.00009   0.00014   0.00005   1.90900
   R18        2.67778  -0.00019   0.00015  -0.00027  -0.00012   2.67766
   R19        2.07757  -0.00003   0.00005  -0.00010  -0.00005   2.07752
   R20        2.07742  -0.00001   0.00011  -0.00008   0.00003   2.07745
   R21        2.06908   0.00003  -0.00004   0.00005   0.00001   2.06909
   R22        1.90855   0.00005   0.00001   0.00005   0.00007   1.90862
    A1        1.95165  -0.00000   0.00026  -0.00025   0.00001   1.95166
    A2        1.95175   0.00001   0.00022  -0.00022  -0.00000   1.95175
    A3        1.95149   0.00002   0.00024  -0.00022   0.00002   1.95151
    A4        1.86787  -0.00000  -0.00026   0.00027   0.00001   1.86788
    A5        1.86802  -0.00001  -0.00027   0.00024  -0.00003   1.86799
    A6        1.86785  -0.00001  -0.00026   0.00025  -0.00001   1.86784
    A7        1.97698  -0.00010  -0.00116  -0.00032  -0.00147   1.97551
    A8        1.98885  -0.00004  -0.00154  -0.00036  -0.00189   1.98696
    A9        1.97129  -0.00003  -0.00085  -0.00016  -0.00101   1.97028
   A10        1.84407   0.00011   0.00020   0.00068   0.00091   1.84498
   A11        1.84672   0.00009   0.00035   0.00042   0.00079   1.84752
   A12        1.82174  -0.00001   0.00342  -0.00016   0.00326   1.82500
   A13        1.95008  -0.00008   0.00032  -0.00041  -0.00009   1.94999
   A14        1.89014  -0.00000   0.00003  -0.00012  -0.00009   1.89004
   A15        1.94726  -0.00004   0.00016  -0.00023  -0.00007   1.94718
   A16        1.88914   0.00004  -0.00015   0.00028   0.00013   1.88926
   A17        1.89456   0.00007  -0.00033   0.00044   0.00011   1.89467
   A18        1.89096   0.00001  -0.00005   0.00008   0.00004   1.89099
   A19        1.86956  -0.00008   0.00021  -0.00045  -0.00025   1.86931
   A20        1.95028  -0.00016   0.00057  -0.00083  -0.00026   1.95002
   A21        1.88946   0.00007  -0.00016   0.00032   0.00017   1.88963
   A22        1.94682   0.00007  -0.00015   0.00022   0.00007   1.94688
   A23        1.88947   0.00002  -0.00010   0.00010   0.00001   1.88948
   A24        1.89492   0.00001  -0.00019   0.00019  -0.00000   1.89491
   A25        1.89121  -0.00002   0.00001   0.00003   0.00003   1.89124
   A26        1.86747  -0.00019  -0.00006  -0.00050  -0.00056   1.86691
   A27        1.94769  -0.00005   0.00010  -0.00026  -0.00016   1.94753
   A28        1.94936   0.00003   0.00017  -0.00009   0.00008   1.94944
   A29        1.88936  -0.00000   0.00012  -0.00016  -0.00005   1.88931
   A30        1.89487   0.00002  -0.00016   0.00026   0.00010   1.89497
   A31        1.89124   0.00000  -0.00009   0.00006  -0.00004   1.89121
   A32        1.88964   0.00001  -0.00015   0.00022   0.00007   1.88971
   A33        1.86776  -0.00016   0.00048  -0.00087  -0.00038   1.86738
   A34        3.11591  -0.00011  -0.00272   0.00001  -0.00272   3.11320
   A35        3.03635  -0.00004  -0.00050  -0.00047  -0.00097   3.03538
   A36        3.11103  -0.00025  -0.00251  -0.00115  -0.00366   3.10737
   A37        3.05110   0.00004   0.00126  -0.00112   0.00014   3.05124
   A38        3.13560  -0.00009   0.00019  -0.00123  -0.00104   3.13456
   A39        3.04313   0.00008   0.00137   0.00041   0.00178   3.04491
    D1        3.10238  -0.00002   0.00380  -0.00049   0.00332   3.10570
    D2       -1.07186   0.00002   0.00207  -0.00011   0.00196  -1.06991
    D3        1.00319  -0.00005   0.00479  -0.00069   0.00411   1.00730
    D4       -1.08637  -0.00002   0.00381  -0.00048   0.00334  -1.08303
    D5        1.02257   0.00002   0.00208  -0.00010   0.00197   1.02455
    D6        3.09762  -0.00005   0.00480  -0.00068   0.00413   3.10175
    D7        1.00793  -0.00002   0.00380  -0.00046   0.00334   1.01127
    D8        3.11687   0.00003   0.00207  -0.00009   0.00198   3.11885
    D9       -1.09127  -0.00004   0.00479  -0.00067   0.00413  -1.08713
   D10       -2.61735  -0.00002   0.00151   0.00009   0.00159  -2.61576
   D11        1.45905   0.00003   0.00459  -0.00001   0.00458   1.46363
   D12       -0.45300  -0.00002   0.00075  -0.00013   0.00062  -0.45238
   D13       -2.60878   0.00001  -0.00294  -0.00015  -0.00309  -2.61187
   D14       -0.42979  -0.00008  -0.00514  -0.00057  -0.00570  -0.43549
   D15        1.49792   0.00005  -0.00350   0.00008  -0.00343   1.49450
   D16       -2.66893  -0.00001   0.00137   0.00044   0.00181  -2.66712
   D17        1.42318   0.00011   0.00367   0.00083   0.00450   1.42767
   D18       -0.50347  -0.00002   0.00208   0.00008   0.00217  -0.50130
   D19       -1.15670   0.00002   0.00082   0.00067   0.00148  -1.15522
   D20        3.04741   0.00001   0.00079   0.00065   0.00144   3.04885
   D21        0.96779   0.00003   0.00073   0.00077   0.00150   0.96929
   D22       -1.14435   0.00002  -0.00093   0.00064  -0.00029  -1.14464
   D23        3.05966   0.00004  -0.00105   0.00081  -0.00024   3.05942
   D24        0.98042  -0.00003  -0.00087   0.00044  -0.00043   0.98000
   D25        1.02549  -0.00003  -0.00279  -0.00115  -0.00394   1.02155
   D26       -1.09920  -0.00003  -0.00278  -0.00123  -0.00401  -1.10321
   D27        3.10522  -0.00006  -0.00277  -0.00134  -0.00411   3.10111
         Item               Value     Threshold  Converged?
 Maximum Force            0.000476     0.000450     NO 
 RMS     Force            0.000088     0.000300     YES
 Maximum Displacement     0.011704     0.001800     NO 
 RMS     Displacement     0.003602     0.001200     NO 
 Predicted change in Energy=-1.451053D-06
 GradGradGradGradGradGradGradGradGradGradGradGradGradGradGradGradGradGrad

                          Input orientation:                          
 ---------------------------------------------------------------------
 Center     Atomic      Atomic             Coordinates (Angstroms)
 Number     Number       Type             X           Y           Z
 ---------------------------------------------------------------------
      1          6           0       -0.027885   -0.005995    2.562956
      2          8           0       -0.009932   -0.011737    1.163445
      3          1           0       -0.497029   -0.918674    2.971260
      4          1           0        0.990542    0.051209    2.986469
      5          1           0       -0.593007    0.854683    2.962616
      6          6           0        0.261237    2.241042   -1.162161
      7          8           0        0.954705    2.144089    0.069457
      8          1           0        0.519916    1.415665   -1.840975
      9          1           0        0.545486    3.182668   -1.643414
     10          1           0       -0.827993    2.243449   -1.013486
     11          1           0        0.614051    1.316016    0.537962
     12          6           0        1.812997   -1.334018   -1.160167
     13          8           0        1.363563   -1.920734    0.048663
     14          1           0        0.976920   -1.101228   -1.835075
     15          1           0        2.472061   -2.048525   -1.664213
     16          1           0        2.380433   -0.410996   -0.974438
     17          1           0        0.822929   -1.218751    0.533879
     18          6           0       -2.046827   -0.888624   -1.205031
     19          8           0       -2.345521   -0.282115    0.040240
     20          1           0       -1.526351   -1.847966   -1.073144
     21          1           0       -1.425515   -0.236974   -1.835802
     22          1           0       -2.989309   -1.076876   -1.729557
     23          1           0       -1.468135   -0.152556    0.523464
 ---------------------------------------------------------------------
                    Distance matrix (angstroms):
                    1          2          3          4          5
     1  C    0.000000
     2  O    1.399637   0.000000
     3  H    1.104441   2.080383   0.000000
     4  H    1.104459   2.080462   1.775885   0.000000
     5  H    1.104472   2.080306   1.775973   1.775885   0.000000
     6  C    4.359962   3.249153   5.257751   4.747461   4.434581
     7  O    3.435970   2.602868   4.461895   3.590320   3.525387
     8  H    4.660023   3.368198   5.444348   5.038596   4.962639
     9  H    5.309414   4.288493   6.261234   5.607132   5.284997
    10  H    4.300129   3.239463   5.097721   4.910461   4.218208
    11  H    2.502078   1.594839   3.485581   2.781487   2.747501
    12  C    4.360520   3.235842   4.751571   4.448581   5.251343
    13  O    3.453118   2.602594   3.606592   3.557866   4.474620
    14  H    4.642396   3.339459   5.030577   4.957376   5.413695
    15  H    5.318892   4.278369   5.619579   5.313438   6.263450
    16  H    4.298509   3.231686   4.909792   4.223057   5.093494
    17  H    2.512332   1.595898   2.788039   2.766964   3.493246
    18  C    4.364960   3.244619   4.454681   5.260947   4.745733
    19  O    3.436826   2.605700   3.523210   4.463259   3.592199
    20  H    4.342750   3.267047   4.275546   5.140241   4.945988
    21  H    4.621233   3.324168   4.943142   5.401359   4.990951
    22  H    5.323765   4.287268   5.322985   6.273172   5.611565
    23  H    2.501064   1.598675   2.742570   3.486115   2.780258
                    6          7          8          9         10
     6  C    0.000000
     7  O    1.416750   0.000000
     8  H    1.099523   2.090309   0.000000
     9  H    1.095016   2.044513   1.778196   0.000000
    10  H    1.099333   2.088217   1.785167   1.779153   0.000000
    11  H    1.967377   1.010568   2.382884   2.871845   2.312275
    12  C    3.897309   3.787594   3.113891   4.715990   4.449114
    13  O    4.472315   4.085387   3.926071   5.438482   4.824054
    14  H    3.483645   3.762953   2.558054   4.309830   3.888390
    15  H    4.851823   4.783931   3.980293   5.574720   5.452967
    16  H    3.399932   3.106586   2.747562   4.090107   4.164324
    17  H    3.893869   3.397315   3.559761   4.918339   4.136026
    18  C    3.888934   4.453185   3.507469   4.846409   3.366322
    19  O    3.821947   4.096194   3.825200   4.816360   3.129169
    20  H    4.463562   4.837115   3.927858   5.470374   4.151017
    21  H    3.072376   3.868452   2.552636   3.951684   2.680622
    22  H    4.679377   5.400584   4.305791   5.535874   4.025990
    23  H    3.400202   3.369103   3.464425   4.457998   2.917676
                   11         12         13         14         15
    11  H    0.000000
    12  C    3.368055   0.000000
    13  O    3.358234   1.416862   0.000000
    14  H    3.406765   1.099417   2.090347   0.000000
    15  H    4.429663   1.094965   2.044270   1.778205   0.000000
    16  H    2.896554   1.099294   2.088078   1.785207   1.779238
    17  H    2.543362   1.965531   1.010198   2.376861   2.870500
    18  C    3.870237   3.885695   3.777269   3.095997   4.687917
    19  O    3.400120   4.454296   4.054929   3.902097   5.406890
    20  H    4.145814   3.379788   3.100863   2.721125   4.046837
    21  H    3.493761   3.485391   3.763670   2.553160   4.301426
    22  H    4.883828   4.842775   4.777201   3.967707   5.547516
    23  H    2.548021   3.872505   3.372003   3.527177   4.889354
                   16         17         18         19         20
    16  H    0.000000
    17  H    2.313721   0.000000
    18  C    4.458915   3.371689   0.000000
    19  O    4.835371   3.340665   1.416958   0.000000
    20  H    4.163843   2.915056   1.099376   2.088673   0.000000
    21  H    3.906081   3.410978   1.099339   2.089972   1.785248
    22  H    5.463307   4.435812   1.094915   2.044086   1.779242
    23  H    4.137871   2.527025   1.965802   1.009999   2.329585
                   21         22         23
    21  H    0.000000
    22  H    1.778250   0.000000
    23  H    2.361161   2.871314   0.000000
 Symmetry turned off by external request.
 Stoichiometry    C4H15O4(1-)
 Framework group  C1[X(C4H15O4)]
 Deg. of freedom    63
 Full point group                 C1      NOp   1
 Rotational constants (GHZ):           1.1126345           1.1048806           0.9860331
 Standard basis: 6-31+G(d) (6D, 7F)
   182 basis functions,   316 primitive gaussians,   182 cartesian basis functions
    36 alpha electrons       36 beta electrons
       nuclear repulsion energy       430.0125349193 Hartrees.
 NAtoms=   23 NActive=   23 NUniq=   23 SFac= 1.00D+00 NAtFMM=   60 NAOKFM=F Big=F
 Integral buffers will be    131072 words long.
 Raffenetti 2 integral format.
 Two-electron integral symmetry is turned off.
 Nuclear repulsion after empirical dispersion term =      429.9996340138 Hartrees.
 ------------------------------------------------------------------------------
 Polarizable Continuum Model (PCM)
 =================================
 Model                : PCM.
 Atomic radii         : SMD-Coulomb.
 Polarization charges : Total charges.
 Charge compensation  : None.
 Solution method      : On-the-fly selection.
 Cavity type          : VdW (van der Waals Surface) (Alpha=1.000).
 Cavity algorithm     : GePol (No added spheres)
                        Default sphere list used, NSphG=   23.
                        Lebedev-Laikov grids with approx.  5.0 points / Ang**2.
                        Smoothing algorithm: York/Karplus (Gamma=1.0000).
                        Polarization charges: spherical gaussians, with
                                              point-specific exponents (IZeta= 3).
                        Self-potential: point-specific (ISelfS= 7).
                        Self-field    : sphere-specific E.n sum rule (ISelfD= 2).
 1st derivatives      : Analytical E(r).r(x)/FMM algorithm (CHGder, D1EAlg=3).
                        Cavity 1st derivative terms included.
 Solvent              : Methanol, Eps=  32.613000 Eps(inf)=   1.765709
 ------------------------------------------------------------------------------
 ------------------------------------------------------------------------------
 Atomic radii for non-electrostatic terms: SMD-CDS.
 ------------------------------------------------------------------------------
 Nuclear repulsion after PCM non-electrostatic terms =      430.0076979600 Hartrees.
 One-electron integrals computed using PRISM.
 NBasis=   182 RedAO= T EigKep=  1.35D-03  NBF=   182
 NBsUse=   182 1.00D-06 EigRej= -1.00D+00 NBFU=   182
 Initial guess from the checkpoint file:  "cluster.chk"
 B after Tr=     0.001129    0.000435   -0.000129
         Rot=    1.000000    0.000014    0.000103    0.000051 Ang=   0.01 deg.
 Requested convergence on RMS density matrix=1.00D-08 within 128 cycles.
 Requested convergence on MAX density matrix=1.00D-06.
 Requested convergence on             energy=1.00D-06.
 No special actions if energy rises.
 Inv3:  Mode=1 IEnd=     8792832.
 Iteration    1 A*A^-1 deviation from unit magnitude is 3.66D-15 for   1089.
 Iteration    1 A*A^-1 deviation from orthogonality  is 3.08D-15 for    562    290.
 Iteration    1 A^-1*A deviation from unit magnitude is 3.22D-15 for   1089.
 Iteration    1 A^-1*A deviation from orthogonality  is 1.45D-14 for   1106    562.
 Error on total polarization charges =  0.06504
 SCF Done:  E(RwB97XD) =  -462.328684516     A.U. after    8 cycles
            NFock=  8  Conv=0.92D-08     -V/T= 2.0092
 SMD-CDS (non-electrostatic) energy       (kcal/mol) =       5.06
 (included in total energy above)
 D1PCM: PCM CHGder 1st derivatives, ID1Alg=3 FixD1E=F DoIter=F DoCFld=F I1PDM=0.
 Calling FoFJK, ICntrl=      2127 FMM=F ISym2X=0 I1Cent= 0 IOpClX= 0 NMat=1 NMatS=1 NMatT=0.
 -------------------------------------------------------------------
 Center     Atomic                   Forces (Hartrees/Bohr)
 Number     Number              X              Y              Z
 -------------------------------------------------------------------
      1        6           0.000009184   -0.000005267   -0.000473149
      2        8           0.000053411    0.000079974    0.000180720
      3        1          -0.000042856   -0.000031686    0.000025403
      4        1           0.000039535   -0.000021281    0.000032568
      5        1          -0.000008136    0.000040406    0.000034989
      6        6           0.000052969   -0.000046737    0.000090989
      7        8          -0.000068131    0.000032858   -0.000082057
      8        1           0.000037220   -0.000010889    0.000039471
      9        1           0.000004683    0.000006902   -0.000003364
     10        1           0.000004754    0.000028183    0.000022571
     11        1          -0.000028575    0.000033993    0.000042714
     12        6           0.000030049   -0.000009571    0.000168308
     13        8           0.000083224   -0.000059246   -0.000103047
     14        1          -0.000062797   -0.000002855    0.000020830
     15        1           0.000011449   -0.000001060   -0.000028875
     16        1           0.000007463   -0.000011953   -0.000030091
     17        1          -0.000158660    0.000053428    0.000010593
     18        6           0.000043766    0.000069755    0.000130890
     19        8          -0.000061386    0.000077563   -0.000159119
     20        1           0.000003341    0.000021521    0.000004612
     21        1          -0.000016944   -0.000000211   -0.000003058
     22        1          -0.000021634   -0.000027272   -0.000020110
     23        1           0.000088071   -0.000216554    0.000098214
 -------------------------------------------------------------------
 Cartesian Forces:  Max     0.000473149 RMS     0.000086817

 GradGradGradGradGradGradGradGradGradGradGradGradGradGradGradGradGradGrad
 Berny optimization.
 Using GEDIIS/GDIIS optimizer.
 FormGI is forming the generalized inverse of G from B-inverse, IUseBI=4.
 Internal  Forces:  Max     0.000380153 RMS     0.000063748
 Search for a local minimum.
 Step number  16 out of a maximum of   50
 All quantities printed in internal units (Hartrees-Bohrs-Radians)
 Mixed Optimization -- En-DIIS/RFO-DIIS
 Swapping is turned off.
 Update second derivatives using D2CorX and points    1    2    3    4    5
                                                      6    7    8    9   10
                                                     11   12   13   14   15
                                                     16
 DE= -2.22D-06 DEPred=-1.45D-06 R= 1.53D+00
 TightC=F SS=  1.41D+00  RLast= 1.74D-02 DXNew= 3.0911D-01 5.2223D-02
 Trust test= 1.53D+00 RLast= 1.74D-02 DXMaxT set to 1.84D-01
 ITU=  1  0  1  1  0  0  0  1  1  1 -1 -1  1  0 -1  0
     Eigenvalues ---    0.00052   0.00261   0.00334   0.00463   0.00711
     Eigenvalues ---    0.01144   0.01462   0.02643   0.03082   0.03401
     Eigenvalues ---    0.03788   0.03950   0.04443   0.05005   0.05600
     Eigenvalues ---    0.06269   0.06272   0.07388   0.09328   0.09444
     Eigenvalues ---    0.09593   0.09951   0.10030   0.10059   0.10444
     Eigenvalues ---    0.10468   0.10543   0.12454   0.13345   0.13470
     Eigenvalues ---    0.15979   0.15998   0.16000   0.16000   0.16004
     Eigenvalues ---    0.16009   0.16023   0.16046   0.16062   0.16191
     Eigenvalues ---    0.16406   0.17045   0.18698   0.21085   0.32491
     Eigenvalues ---    0.33227   0.33229   0.33712   0.33768   0.33787
     Eigenvalues ---    0.33797   0.33811   0.33824   0.34242   0.34246
     Eigenvalues ---    0.34268   0.42974   0.43219   0.43520   0.45843
     Eigenvalues ---    0.45877   0.46322   0.48448
 En-DIIS/RFO-DIIS/Sim-DIIS IScMMF=       -3 using points:    16   15   14   13   12   11   10    9    8    7
 RFO step:  Lambda=-4.49118586D-06.
 DidBck=F Rises=F RFO-DIIS coefs:    1.84300   -0.57654   -0.46141   -1.37053    3.00000
                  RFO-DIIS coefs:   -1.20536    0.15185   -0.39213    0.21299   -0.20187
 Iteration  1 RMS(Cart)=  0.00318453 RMS(Int)=  0.00001082
 Iteration  2 RMS(Cart)=  0.00000702 RMS(Int)=  0.00000931
 Iteration  3 RMS(Cart)=  0.00000000 RMS(Int)=  0.00000931
 Variable       Old X    -DE/DX   Delta X   Delta X   Delta X     New X
                                 (Linear)    (Quad)   (Total)
    R1        2.64493  -0.00038  -0.00012  -0.00065  -0.00077   2.64416
    R2        2.08709   0.00005  -0.00000   0.00019   0.00019   2.08728
    R3        2.08712   0.00005   0.00005   0.00016   0.00020   2.08733
    R4        2.08715   0.00005   0.00001   0.00017   0.00019   2.08733
    R5        3.01381  -0.00001   0.00025   0.00004   0.00029   3.01410
    R6        3.01581  -0.00004  -0.00126   0.00113  -0.00013   3.01568
    R7        3.02106  -0.00005  -0.00148   0.00091  -0.00057   3.02049
    R8        2.67727  -0.00016  -0.00005  -0.00027  -0.00032   2.67695
    R9        2.07780  -0.00001  -0.00011   0.00010  -0.00001   2.07779
   R10        2.06928   0.00001   0.00001   0.00001   0.00002   2.06930
   R11        2.07744   0.00000   0.00001   0.00001   0.00001   2.07745
   R12        1.90970  -0.00001  -0.00005  -0.00012  -0.00016   1.90953
   R13        2.67748  -0.00012  -0.00005  -0.00008  -0.00013   2.67735
   R14        2.07760   0.00003   0.00001   0.00013   0.00015   2.07774
   R15        2.06918   0.00002   0.00002   0.00002   0.00004   2.06922
   R16        2.07736  -0.00001   0.00005  -0.00006  -0.00001   2.07736
   R17        1.90900   0.00008   0.00032  -0.00020   0.00012   1.90912
   R18        2.67766  -0.00013   0.00010  -0.00027  -0.00017   2.67749
   R19        2.07752  -0.00001  -0.00009   0.00001  -0.00008   2.07744
   R20        2.07745  -0.00001   0.00000   0.00005   0.00006   2.07751
   R21        2.06909   0.00003   0.00008  -0.00001   0.00007   2.06916
   R22        1.90862   0.00004   0.00036  -0.00023   0.00013   1.90875
    A1        1.95166   0.00001  -0.00001   0.00023   0.00022   1.95188
    A2        1.95175   0.00001  -0.00010   0.00033   0.00024   1.95199
    A3        1.95151   0.00002  -0.00005   0.00030   0.00025   1.95176
    A4        1.86788  -0.00001   0.00009  -0.00032  -0.00023   1.86765
    A5        1.86799  -0.00001   0.00004  -0.00032  -0.00029   1.86771
    A6        1.86784  -0.00002   0.00004  -0.00029  -0.00025   1.86759
    A7        1.97551  -0.00008  -0.00386   0.00234  -0.00150   1.97402
    A8        1.98696  -0.00002  -0.00312   0.00048  -0.00260   1.98435
    A9        1.97028  -0.00000  -0.00088  -0.00086  -0.00172   1.96856
   A10        1.84498   0.00009   0.00019   0.00392   0.00410   1.84908
   A11        1.84752   0.00007   0.00012   0.00275   0.00285   1.85037
   A12        1.82500  -0.00004   0.00858  -0.00898  -0.00041   1.82459
   A13        1.94999  -0.00007  -0.00013   0.00000  -0.00013   1.94986
   A14        1.89004   0.00002  -0.00005   0.00007   0.00003   1.89007
   A15        1.94718  -0.00001  -0.00005   0.00001  -0.00004   1.94714
   A16        1.88926   0.00002   0.00000   0.00010   0.00010   1.88936
   A17        1.89467   0.00005   0.00040  -0.00025   0.00015   1.89482
   A18        1.89099  -0.00000  -0.00018   0.00008  -0.00010   1.89089
   A19        1.86931  -0.00009   0.00014  -0.00064  -0.00051   1.86881
   A20        1.95002  -0.00011  -0.00043   0.00009  -0.00034   1.94968
   A21        1.88963   0.00005   0.00011   0.00024   0.00035   1.88997
   A22        1.94688   0.00006   0.00024  -0.00007   0.00017   1.94705
   A23        1.88948   0.00001  -0.00008   0.00002  -0.00006   1.88942
   A24        1.89491   0.00001   0.00015  -0.00021  -0.00006   1.89486
   A25        1.89124  -0.00002   0.00001  -0.00006  -0.00006   1.89118
   A26        1.86691  -0.00011  -0.00097   0.00004  -0.00093   1.86598
   A27        1.94753  -0.00002  -0.00019   0.00008  -0.00011   1.94741
   A28        1.94944   0.00001   0.00017  -0.00010   0.00008   1.94952
   A29        1.88931   0.00002   0.00026  -0.00011   0.00014   1.88945
   A30        1.89497   0.00000   0.00017  -0.00013   0.00003   1.89501
   A31        1.89121  -0.00001  -0.00034   0.00017  -0.00017   1.89104
   A32        1.88971  -0.00000  -0.00008   0.00010   0.00002   1.88973
   A33        1.86738  -0.00013  -0.00049  -0.00011  -0.00060   1.86678
   A34        3.11320  -0.00001  -0.00092  -0.00120  -0.00211   3.11108
   A35        3.03538  -0.00000  -0.00025  -0.00064  -0.00088   3.03449
   A36        3.10737  -0.00012  -0.00513   0.00050  -0.00463   3.10273
   A37        3.05124   0.00000  -0.00012  -0.00072  -0.00083   3.05041
   A38        3.13456  -0.00003  -0.00274   0.00039  -0.00234   3.13222
   A39        3.04491   0.00000   0.00404  -0.00229   0.00176   3.04666
    D1        3.10570  -0.00002   0.01402  -0.01838  -0.00435   3.10136
    D2       -1.06991   0.00003   0.00898  -0.01099  -0.00201  -1.07192
    D3        1.00730  -0.00004   0.01736  -0.02307  -0.00571   1.00159
    D4       -1.08303  -0.00002   0.01407  -0.01839  -0.00432  -1.08735
    D5        1.02455   0.00002   0.00903  -0.01101  -0.00199   1.02256
    D6        3.10175  -0.00004   0.01740  -0.02309  -0.00569   3.09606
    D7        1.01127  -0.00002   0.01402  -0.01833  -0.00431   1.00696
    D8        3.11885   0.00003   0.00898  -0.01094  -0.00197   3.11687
    D9       -1.08713  -0.00004   0.01735  -0.02303  -0.00567  -1.09280
   D10       -2.61576  -0.00003  -0.00336   0.00099  -0.00237  -2.61813
   D11        1.46363  -0.00001   0.00298  -0.00415  -0.00116   1.46247
   D12       -0.45238  -0.00003  -0.00656   0.00356  -0.00300  -0.45538
   D13       -2.61187  -0.00000  -0.01805   0.01598  -0.00206  -2.61393
   D14       -0.43549  -0.00006  -0.02544   0.02237  -0.00309  -0.43859
   D15        1.49450   0.00003  -0.02210   0.02352   0.00143   1.49592
   D16       -2.66712  -0.00000  -0.00021   0.00242   0.00223  -2.66488
   D17        1.42767   0.00007   0.00654  -0.00261   0.00395   1.43162
   D18       -0.50130  -0.00003   0.00318  -0.00424  -0.00111  -0.50241
   D19       -1.15522   0.00001   0.00618  -0.00531   0.00088  -1.15434
   D20        3.04885   0.00002   0.00629  -0.00547   0.00082   3.04967
   D21        0.96929   0.00001   0.00657  -0.00562   0.00095   0.97024
   D22       -1.14464   0.00002   0.00598  -0.00800  -0.00202  -1.14666
   D23        3.05942   0.00004   0.00627  -0.00823  -0.00197   3.05745
   D24        0.98000  -0.00001   0.00604  -0.00826  -0.00222   0.97778
   D25        1.02155  -0.00003  -0.00867   0.00257  -0.00609   1.01545
   D26       -1.10321  -0.00002  -0.00888   0.00276  -0.00611  -1.10933
   D27        3.10111  -0.00004  -0.00904   0.00276  -0.00628   3.09483
         Item               Value     Threshold  Converged?
 Maximum Force            0.000380     0.000450     YES
 RMS     Force            0.000064     0.000300     YES
 Maximum Displacement     0.011272     0.001800     NO 
 RMS     Displacement     0.003185     0.001200     NO 
 Predicted change in Energy=-1.953785D-06
 GradGradGradGradGradGradGradGradGradGradGradGradGradGradGradGradGradGrad

                          Input orientation:                          
 ---------------------------------------------------------------------
 Center     Atomic      Atomic             Coordinates (Angstroms)
 Number     Number       Type             X           Y           Z
 ---------------------------------------------------------------------
      1          6           0       -0.027371   -0.006619    2.560250
      2          8           0       -0.009569   -0.010813    1.161139
      3          1           0       -0.499578   -0.918166    2.967816
      4          1           0        0.991282    0.046664    2.984013
      5          1           0       -0.589562    0.855484    2.961242
      6          6           0        0.262176    2.242770   -1.161398
      7          8           0        0.954032    2.147446    0.071059
      8          1           0        0.522224    1.416772   -1.838924
      9          1           0        0.546514    3.184069   -1.643258
     10          1           0       -0.827245    2.244860   -1.014067
     11          1           0        0.613511    1.319203    0.539176
     12          6           0        1.812617   -1.335017   -1.159211
     13          8           0        1.364731   -1.921407    0.050271
     14          1           0        0.975806   -1.107193   -1.835028
     15          1           0        2.475185   -2.047394   -1.661718
     16          1           0        2.375774   -0.409097   -0.974914
     17          1           0        0.822418   -1.219588    0.533979
     18          6           0       -2.047595   -0.888996   -1.204603
     19          8           0       -2.345889   -0.281136    0.040002
     20          1           0       -1.524826   -1.846909   -1.071741
     21          1           0       -1.428613   -0.237043   -1.837398
     22          1           0       -2.990345   -1.080453   -1.727559
     23          1           0       -1.468340   -0.154384    0.523817
 ---------------------------------------------------------------------
                    Distance matrix (angstroms):
                    1          2          3          4          5
     1  C    0.000000
     2  O    1.399231   0.000000
     3  H    1.104539   2.080260   0.000000
     4  H    1.104566   2.080355   1.775900   0.000000
     5  H    1.104570   2.080200   1.775943   1.775887   0.000000
     6  C    4.358240   3.247562   5.255682   4.747517   4.432401
     7  O    3.435000   2.602861   4.461184   3.591654   3.522074
     8  H    4.656268   3.364696   5.440658   5.035667   4.959103
     9  H    5.308420   4.287323   6.259764   5.608277   5.283408
    10  H    4.299384   3.238546   5.095831   4.911594   4.217812
    11  H    2.500655   1.594995   3.484692   2.781959   2.743870
    12  C    4.357130   3.233867   4.748933   4.444090   5.248512
    13  O    3.450269   2.602517   3.604748   3.552409   4.472598
    14  H    4.640701   3.339166   5.027903   4.955279   5.413564
    15  H    5.315314   4.276702   5.617558   5.307529   6.260281
    16  H    4.293539   3.226641   4.906315   4.218726   5.087799
    17  H    2.509822   1.595828   2.786053   2.763074   3.491591
    18  C    4.362799   3.243684   4.450425   5.258777   4.745875
    19  O    3.435482   2.605458   3.519484   4.462215   3.593081
    20  H    4.338248   3.263893   4.269861   5.134740   4.943945
    21  H    4.621243   3.325070   4.941368   5.402073   4.992451
    22  H    5.321432   4.286459   5.317594   6.270778   5.612171
    23  H    2.499057   1.598375   2.737699   3.484641   2.780849
                    6          7          8          9         10
     6  C    0.000000
     7  O    1.416581   0.000000
     8  H    1.099518   2.090066   0.000000
     9  H    1.095025   2.044392   1.778261   0.000000
    10  H    1.099340   2.088046   1.785269   1.779103   0.000000
    11  H    1.966816   1.010482   2.381851   2.871451   2.311965
    12  C    3.899287   3.791870   3.114397   4.717993   4.450333
    13  O    4.474835   4.089581   3.927126   5.440901   4.826527
    14  H    3.490745   3.771779   2.564400   4.316943   3.893742
    15  H    4.853168   4.786764   3.980692   5.575690   5.454259
    16  H    3.396244   3.106657   2.741525   4.087018   4.159850
    17  H    3.895651   3.401255   3.559660   4.920231   4.137660
    18  C    3.891641   4.456126   3.510398   4.848884   3.368474
    19  O    3.823018   4.097372   3.826137   4.817365   3.130176
    20  H    4.463954   4.837933   3.928179   5.470632   4.151207
    21  H    3.076559   3.873628   2.557512   3.955101   2.683163
    22  H    4.684361   5.404855   4.311226   5.540994   4.030605
    23  H    3.403084   3.372135   3.466038   4.461066   2.921038
                   11         12         13         14         15
    11  H    0.000000
    12  C    3.371537   0.000000
    13  O    3.362278   1.416793   0.000000
    14  H    3.414016   1.099494   2.090111   0.000000
    15  H    4.432126   1.094984   2.044477   1.778244   0.000000
    16  H    2.895697   1.099290   2.088132   1.785229   1.779213
    17  H    2.547377   1.964869   1.010261   2.376627   2.870190
    18  C    3.872776   3.886159   3.779490   3.096126   4.691095
    19  O    3.401222   4.454430   4.057005   3.902789   5.409091
    20  H    4.146300   3.377604   3.100645   2.717158   4.048253
    21  H    3.498611   3.488704   3.768706   2.557028   4.306724
    22  H    4.887148   4.843167   4.778553   3.967696   5.550795
    23  H    2.550646   3.871841   3.372374   3.527867   4.889932
                   16         17         18         19         20
    16  H    0.000000
    17  H    2.312265   0.000000
    18  C    4.455249   3.371784   0.000000
    19  O    4.831203   3.341088   1.416868   0.000000
    20  H    4.158288   2.912288   1.099334   2.088482   0.000000
    21  H    3.904720   3.414083   1.099369   2.089969   1.785261
    22  H    5.460075   4.435208   1.094950   2.044138   1.779128
    23  H    4.133798   2.526328   1.965357   1.010067   2.326722
                   21         22         23
    21  H    0.000000
    22  H    1.778317   0.000000
    23  H    2.362996   2.871027   0.000000
 Symmetry turned off by external request.
 Stoichiometry    C4H15O4(1-)
 Framework group  C1[X(C4H15O4)]
 Deg. of freedom    63
 Full point group                 C1      NOp   1
 Rotational constants (GHZ):           1.1131871           1.1048454           0.9850228
 Standard basis: 6-31+G(d) (6D, 7F)
   182 basis functions,   316 primitive gaussians,   182 cartesian basis functions
    36 alpha electrons       36 beta electrons
       nuclear repulsion energy       430.0098059552 Hartrees.
 NAtoms=   23 NActive=   23 NUniq=   23 SFac= 1.00D+00 NAtFMM=   60 NAOKFM=F Big=F
 Integral buffers will be    131072 words long.
 Raffenetti 2 integral format.
 Two-electron integral symmetry is turned off.
 Nuclear repulsion after empirical dispersion term =      429.9969112903 Hartrees.
 ------------------------------------------------------------------------------
 Polarizable Continuum Model (PCM)
 =================================
 Model                : PCM.
 Atomic radii         : SMD-Coulomb.
 Polarization charges : Total charges.
 Charge compensation  : None.
 Solution method      : On-the-fly selection.
 Cavity type          : VdW (van der Waals Surface) (Alpha=1.000).
 Cavity algorithm     : GePol (No added spheres)
                        Default sphere list used, NSphG=   23.
                        Lebedev-Laikov grids with approx.  5.0 points / Ang**2.
                        Smoothing algorithm: York/Karplus (Gamma=1.0000).
                        Polarization charges: spherical gaussians, with
                                              point-specific exponents (IZeta= 3).
                        Self-potential: point-specific (ISelfS= 7).
                        Self-field    : sphere-specific E.n sum rule (ISelfD= 2).
 1st derivatives      : Analytical E(r).r(x)/FMM algorithm (CHGder, D1EAlg=3).
                        Cavity 1st derivative terms included.
 Solvent              : Methanol, Eps=  32.613000 Eps(inf)=   1.765709
 ------------------------------------------------------------------------------
 ------------------------------------------------------------------------------
 Atomic radii for non-electrostatic terms: SMD-CDS.
 ------------------------------------------------------------------------------
 Nuclear repulsion after PCM non-electrostatic terms =      430.0049722582 Hartrees.
 One-electron integrals computed using PRISM.
 NBasis=   182 RedAO= T EigKep=  1.35D-03  NBF=   182
 NBsUse=   182 1.00D-06 EigRej= -1.00D+00 NBFU=   182
 Initial guess from the checkpoint file:  "cluster.chk"
 B after Tr=     0.000136    0.000820    0.000051
         Rot=    1.000000   -0.000009    0.000047   -0.000010 Ang=  -0.01 deg.
 Requested convergence on RMS density matrix=1.00D-08 within 128 cycles.
 Requested convergence on MAX density matrix=1.00D-06.
 Requested convergence on             energy=1.00D-06.
 No special actions if energy rises.
 Inv3:  Mode=1 IEnd=     8803107.
 Iteration    1 A*A^-1 deviation from unit magnitude is 3.77D-15 for   1097.
 Iteration    1 A*A^-1 deviation from orthogonality  is 3.34D-15 for   1023    595.
 Iteration    1 A^-1*A deviation from unit magnitude is 3.33D-15 for    561.
 Iteration    1 A^-1*A deviation from orthogonality  is 3.34D-15 for   1500   1326.
 Error on total polarization charges =  0.06505
 SCF Done:  E(RwB97XD) =  -462.328687407     A.U. after    8 cycles
            NFock=  8  Conv=0.59D-08     -V/T= 2.0092
 SMD-CDS (non-electrostatic) energy       (kcal/mol) =       5.06
 (included in total energy above)
 D1PCM: PCM CHGder 1st derivatives, ID1Alg=3 FixD1E=F DoIter=F DoCFld=F I1PDM=0.
 Calling FoFJK, ICntrl=      2127 FMM=F ISym2X=0 I1Cent= 0 IOpClX= 0 NMat=1 NMatS=1 NMatT=0.
 -------------------------------------------------------------------
 Center     Atomic                   Forces (Hartrees/Bohr)
 Number     Number              X              Y              Z
 -------------------------------------------------------------------
      1        6           0.000006335   -0.000006401   -0.000115934
      2        8           0.000016952    0.000021497    0.000020324
      3        1          -0.000024001   -0.000006381    0.000001117
      4        1           0.000005541   -0.000022660    0.000004189
      5        1           0.000007954    0.000015533    0.000005425
      6        6           0.000010413   -0.000011300    0.000007315
      7        8          -0.000031429    0.000057085    0.000033023
      8        1           0.000015823   -0.000009387    0.000019505
      9        1           0.000008077   -0.000002496   -0.000013196
     10        1           0.000002820    0.000015236    0.000007408
     11        1           0.000000672   -0.000038290    0.000010849
     12        6          -0.000017337    0.000000363    0.000043856
     13        8           0.000052429   -0.000023407   -0.000055296
     14        1          -0.000011615    0.000003238    0.000019752
     15        1           0.000001490   -0.000009973   -0.000004277
     16        1           0.000012654   -0.000016332   -0.000008035
     17        1          -0.000100587    0.000042607    0.000020978
     18        6           0.000007218    0.000041370    0.000050649
     19        8          -0.000026904   -0.000022683   -0.000057237
     20        1           0.000014939    0.000001761   -0.000001771
     21        1          -0.000012341   -0.000002640    0.000003496
     22        1          -0.000008195   -0.000005930   -0.000018424
     23        1           0.000069094   -0.000020811    0.000026283
 -------------------------------------------------------------------
 Cartesian Forces:  Max     0.000115934 RMS     0.000030061

 GradGradGradGradGradGradGradGradGradGradGradGradGradGradGradGradGradGrad
 Berny optimization.
 Using GEDIIS/GDIIS optimizer.
 FormGI is forming the generalized inverse of G from B-inverse, IUseBI=4.
 Internal  Forces:  Max     0.000105167 RMS     0.000027836
 Search for a local minimum.
 Step number  17 out of a maximum of   50
 All quantities printed in internal units (Hartrees-Bohrs-Radians)
 Mixed Optimization -- En-DIIS/RFO-DIIS
 Swapping is turned off.
 Update second derivatives using D2CorX and points    1    2    3    4    5
                                                      6    7    8    9   10
                                                     11   12   13   14   15
                                                     16   17
 DE= -2.89D-06 DEPred=-1.95D-06 R= 1.48D+00
 TightC=F SS=  1.41D+00  RLast= 2.06D-02 DXNew= 3.0911D-01 6.1827D-02
 Trust test= 1.48D+00 RLast= 2.06D-02 DXMaxT set to 1.84D-01
 ITU=  1  1  0  1  1  0  0  0  1  1  1 -1 -1  1  0 -1  0
     Eigenvalues ---    0.00036   0.00268   0.00334   0.00442   0.00733
     Eigenvalues ---    0.00760   0.01473   0.02724   0.03109   0.03446
     Eigenvalues ---    0.03833   0.03923   0.04469   0.05019   0.05550
     Eigenvalues ---    0.06267   0.06270   0.07244   0.09327   0.09404
     Eigenvalues ---    0.09457   0.09959   0.10031   0.10081   0.10445
     Eigenvalues ---    0.10467   0.10558   0.11892   0.13244   0.13800
     Eigenvalues ---    0.15978   0.15999   0.16000   0.16001   0.16005
     Eigenvalues ---    0.16011   0.16033   0.16056   0.16073   0.16173
     Eigenvalues ---    0.16462   0.17152   0.18829   0.21051   0.32477
     Eigenvalues ---    0.33228   0.33231   0.33712   0.33771   0.33786
     Eigenvalues ---    0.33808   0.33818   0.33881   0.34242   0.34245
     Eigenvalues ---    0.34257   0.42860   0.43089   0.43370   0.45518
     Eigenvalues ---    0.45972   0.46332   0.47616
 En-DIIS/RFO-DIIS/Sim-DIIS IScMMF=       -3 using points:    17   16   15   14   13   12   11   10    9    8
 RFO step:  Lambda=-5.79276344D-06.
 DIIS inversion failure, remove point  10.
 DIIS inversion failure, remove point   9.
 DIIS inversion failure, remove point   8.
 DIIS inversion failure, remove point   7.
 RFO-DIIS uses    6 points instead of   10
 DidBck=F Rises=F RFO-DIIS coefs:    2.17201   -2.00000    1.05002    0.18365   -0.40426
                  RFO-DIIS coefs:   -0.00143    0.00000    0.00000    0.00000    0.00000
 Iteration  1 RMS(Cart)=  0.01627845 RMS(Int)=  0.00020915
 Iteration  2 RMS(Cart)=  0.00026073 RMS(Int)=  0.00001872
 Iteration  3 RMS(Cart)=  0.00000005 RMS(Int)=  0.00001872
 Variable       Old X    -DE/DX   Delta X   Delta X   Delta X     New X
                                 (Linear)    (Quad)   (Total)
    R1        2.64416  -0.00011  -0.00061  -0.00056  -0.00117   2.64300
    R2        2.08728   0.00001   0.00016   0.00009   0.00025   2.08753
    R3        2.08733   0.00001   0.00016   0.00009   0.00025   2.08758
    R4        2.08733   0.00001   0.00015   0.00008   0.00023   2.08756
    R5        3.01410  -0.00002   0.00016  -0.00030  -0.00014   3.01397
    R6        3.01568  -0.00004   0.00089  -0.00044   0.00045   3.01613
    R7        3.02049  -0.00005   0.00075  -0.00039   0.00036   3.02085
    R8        2.67695  -0.00002  -0.00009  -0.00024  -0.00033   2.67662
    R9        2.07779   0.00000   0.00004  -0.00004   0.00000   2.07779
   R10        2.06930   0.00001   0.00002   0.00003   0.00005   2.06935
   R11        2.07745   0.00000   0.00001  -0.00002  -0.00001   2.07744
   R12        1.90953   0.00001  -0.00011  -0.00004  -0.00016   1.90938
   R13        2.67735  -0.00005  -0.00009  -0.00022  -0.00032   2.67704
   R14        2.07774  -0.00000   0.00018  -0.00002   0.00016   2.07790
   R15        2.06922   0.00001   0.00001   0.00006   0.00007   2.06929
   R16        2.07736  -0.00001  -0.00005  -0.00001  -0.00006   2.07730
   R17        1.90912   0.00005  -0.00014   0.00016   0.00002   1.90914
   R18        2.67749  -0.00005   0.00002  -0.00025  -0.00023   2.67726
   R19        2.07744   0.00001  -0.00003  -0.00005  -0.00008   2.07736
   R20        2.07751  -0.00002   0.00004  -0.00007  -0.00003   2.07747
   R21        2.06916   0.00002   0.00002   0.00007   0.00009   2.06925
   R22        1.90875   0.00003  -0.00011   0.00012   0.00001   1.90876
    A1        1.95188  -0.00000   0.00023  -0.00006   0.00017   1.95205
    A2        1.95199  -0.00000   0.00031   0.00001   0.00032   1.95231
    A3        1.95176   0.00000   0.00029   0.00003   0.00031   1.95207
    A4        1.86765   0.00000  -0.00030   0.00001  -0.00029   1.86736
    A5        1.86771   0.00000  -0.00031  -0.00001  -0.00032   1.86739
    A6        1.86759  -0.00000  -0.00028   0.00002  -0.00026   1.86733
    A7        1.97402  -0.00005   0.00206   0.00024   0.00228   1.97630
    A8        1.98435   0.00000   0.00050  -0.00038   0.00002   1.98438
    A9        1.96856   0.00002  -0.00076  -0.00044  -0.00127   1.96728
   A10        1.84908   0.00005   0.00491   0.00422   0.00914   1.85823
   A11        1.85037   0.00003   0.00328   0.00268   0.00600   1.85637
   A12        1.82459  -0.00005  -0.01031  -0.00633  -0.01666   1.80793
   A13        1.94986  -0.00004  -0.00000  -0.00030  -0.00030   1.94956
   A14        1.89007   0.00003   0.00017   0.00008   0.00025   1.89031
   A15        1.94714  -0.00000   0.00003  -0.00020  -0.00017   1.94697
   A16        1.88936   0.00000  -0.00002   0.00013   0.00011   1.88947
   A17        1.89482   0.00002  -0.00004   0.00034   0.00030   1.89512
   A18        1.89089  -0.00000  -0.00014  -0.00003  -0.00018   1.89072
   A19        1.86881  -0.00006  -0.00016  -0.00025  -0.00041   1.86840
   A20        1.94968  -0.00003  -0.00003  -0.00059  -0.00062   1.94906
   A21        1.88997  -0.00000   0.00020   0.00016   0.00036   1.89033
   A22        1.94705   0.00002   0.00007   0.00021   0.00028   1.94733
   A23        1.88942   0.00001  -0.00003   0.00007   0.00004   1.88945
   A24        1.89486   0.00001  -0.00015   0.00012  -0.00002   1.89483
   A25        1.89118  -0.00001  -0.00006   0.00004  -0.00002   1.89116
   A26        1.86598  -0.00000  -0.00033  -0.00040  -0.00073   1.86524
   A27        1.94741  -0.00001   0.00013  -0.00018  -0.00005   1.94736
   A28        1.94952  -0.00000  -0.00004   0.00005   0.00001   1.94953
   A29        1.88945   0.00002   0.00013  -0.00007   0.00007   1.88952
   A30        1.89501  -0.00000  -0.00016   0.00012  -0.00004   1.89497
   A31        1.89104  -0.00000  -0.00004   0.00002  -0.00002   1.89102
   A32        1.88973  -0.00001  -0.00003   0.00006   0.00003   1.88976
   A33        1.86678  -0.00006  -0.00017  -0.00025  -0.00042   1.86637
   A34        3.11108   0.00003   0.00047   0.00038   0.00085   3.11194
   A35        3.03449   0.00002  -0.00054  -0.00087  -0.00140   3.03309
   A36        3.10273   0.00004  -0.00164   0.00227   0.00064   3.10338
   A37        3.05041  -0.00001  -0.00094  -0.00391  -0.00484   3.04557
   A38        3.13222   0.00004  -0.00116  -0.00210  -0.00325   3.12896
   A39        3.04666  -0.00007  -0.00110   0.00035  -0.00076   3.04591
    D1        3.10136  -0.00002  -0.01968  -0.01164  -0.03132   3.07004
    D2       -1.07192   0.00002  -0.01121  -0.00613  -0.01733  -1.08925
    D3        1.00159  -0.00003  -0.02494  -0.01501  -0.03995   0.96164
    D4       -1.08735  -0.00002  -0.01969  -0.01166  -0.03135  -1.11871
    D5        1.02256   0.00002  -0.01122  -0.00615  -0.01737   1.00519
    D6        3.09606  -0.00003  -0.02495  -0.01503  -0.03998   3.05608
    D7        1.00696  -0.00002  -0.01964  -0.01161  -0.03124   0.97572
    D8        3.11687   0.00002  -0.01117  -0.00609  -0.01726   3.09961
    D9       -1.09280  -0.00003  -0.02490  -0.01498  -0.03987  -1.13268
   D10       -2.61813  -0.00002  -0.00293  -0.00058  -0.00350  -2.62162
   D11        1.46247  -0.00003  -0.00885  -0.00440  -0.01327   1.44919
   D12       -0.45538  -0.00001  -0.00045   0.00040  -0.00004  -0.45542
   D13       -2.61393  -0.00001   0.01203   0.00277   0.01483  -2.59910
   D14       -0.43859  -0.00002   0.01835   0.00556   0.02395  -0.41464
   D15        1.49592   0.00001   0.02011   0.00776   0.02781   1.52373
   D16       -2.66488   0.00001   0.00145   0.00423   0.00564  -2.65924
   D17        1.43162   0.00002  -0.00322   0.00206  -0.00119   1.43044
   D18       -0.50241  -0.00003  -0.00553  -0.00138  -0.00684  -0.50925
   D19       -1.15434   0.00002  -0.00500   0.00125  -0.00375  -1.15809
   D20        3.04967   0.00003  -0.00508   0.00122  -0.00386   3.04581
   D21        0.97024   0.00001  -0.00503   0.00133  -0.00370   0.96655
   D22       -1.14666   0.00002  -0.00687  -0.00043  -0.00729  -1.15396
   D23        3.05745   0.00002  -0.00693  -0.00026  -0.00720   3.05025
   D24        0.97778   0.00002  -0.00702  -0.00054  -0.00756   0.97021
   D25        1.01545  -0.00002   0.00108  -0.00153  -0.00045   1.01500
   D26       -1.10933  -0.00001   0.00122  -0.00159  -0.00037  -1.10970
   D27        3.09483  -0.00001   0.00119  -0.00166  -0.00046   3.09437
         Item               Value     Threshold  Converged?
 Maximum Force            0.000105     0.000450     YES
 RMS     Force            0.000028     0.000300     YES
 Maximum Displacement     0.062826     0.001800     NO 
 RMS     Displacement     0.016284     0.001200     NO 
 Predicted change in Energy=-2.893267D-06
 GradGradGradGradGradGradGradGradGradGradGradGradGradGradGradGradGradGrad

                          Input orientation:                          
 ---------------------------------------------------------------------
 Center     Atomic      Atomic             Coordinates (Angstroms)
 Number     Number       Type             X           Y           Z
 ---------------------------------------------------------------------
      1          6           0       -0.024586   -0.004970    2.558070
      2          8           0       -0.007505   -0.003434    1.159561
      3          1           0       -0.525875   -0.902653    2.962017
      4          1           0        0.995415    0.013418    2.981887
      5          1           0       -0.558516    0.872983    2.963604
      6          6           0        0.260041    2.246633   -1.161814
      7          8           0        0.952679    2.156334    0.070379
      8          1           0        0.526816    1.422905   -1.839490
      9          1           0        0.536553    3.190395   -1.643473
     10          1           0       -0.829315    2.239994   -1.014183
     11          1           0        0.616018    1.327143    0.539429
     12          6           0        1.810788   -1.333996   -1.157436
     13          8           0        1.339848   -1.927904    0.039359
     14          1           0        0.985302   -1.088320   -1.841020
     15          1           0        2.470858   -2.048949   -1.659648
     16          1           0        2.382882   -0.417247   -0.955823
     17          1           0        0.806084   -1.222015    0.526667
     18          6           0       -2.042789   -0.896316   -1.202181
     19          8           0       -2.343837   -0.288721    0.041751
     20          1           0       -1.513195   -1.850301   -1.068440
     21          1           0       -1.429073   -0.241058   -1.836662
     22          1           0       -2.984796   -1.095205   -1.723799
     23          1           0       -1.466459   -0.155664    0.524190
 ---------------------------------------------------------------------
                    Distance matrix (angstroms):
                    1          2          3          4          5
     1  C    0.000000
     2  O    1.398613   0.000000
     3  H    1.104671   2.079940   0.000000
     4  H    1.104700   2.080145   1.775922   0.000000
     5  H    1.104690   2.079974   1.775937   1.775919   0.000000
     6  C    4.357553   3.243943   5.248014   4.764272   4.424481
     7  O    3.437278   2.602473   4.461512   3.615355   3.507342
     8  H    4.656329   3.363666   5.437909   5.044989   4.954803
     9  H    5.308314   4.284103   6.252386   5.630071   5.272071
    10  H    4.295165   3.230093   5.077251   4.925024   4.214836
    11  H    2.501961   1.594923   3.484945   2.799182   2.731743
    12  C    4.351998   3.231882   4.755622   4.428810   5.240928
    13  O    3.450110   2.602652   3.615798   3.542010   4.472132
    14  H    4.641714   3.341576   5.038581   4.947157   5.414286
    15  H    5.309824   4.274851   5.626206   5.289058   6.252140
    16  H    4.279407   3.218702   4.903668   4.197154   5.067389
    17  H    2.509544   1.596065   2.794108   2.755040   3.491392
    18  C    4.359716   3.243061   4.431887   5.250212   4.763114
    19  O    3.433845   2.605635   3.494260   4.459404   3.615820
    20  H    4.332756   3.262209   4.256457   5.115830   4.958333
    21  H    4.619739   3.324857   4.927555   5.400122   5.004150
    22  H    5.318445   4.286024   5.295305   6.262157   5.633148
    23  H    2.497673   1.598568   2.717663   3.482770   2.798788
                    6          7          8          9         10
     6  C    0.000000
     7  O    1.416405   0.000000
     8  H    1.099519   2.089708   0.000000
     9  H    1.095053   2.044439   1.778353   0.000000
    10  H    1.099333   2.087768   1.785457   1.779006   0.000000
    11  H    1.966319   1.010398   2.382516   2.871077   2.309977
    12  C    3.902017   3.798195   3.116775   4.725465   4.445679
    13  O    4.476110   4.102665   3.926706   5.447402   4.815246
    14  H    3.479832   3.765938   2.552736   4.306716   3.879969
    15  H    4.856704   4.793982   3.983141   5.585027   5.450027
    16  H    3.412499   3.117995   2.758987   4.110581   4.169238
    17  H    3.896236   3.412174   3.559817   4.924583   4.127258
    18  C    3.896509   4.462164   3.519634   4.852726   3.368130
    19  O    3.828416   4.104403   3.835281   4.820879   3.131002
    20  H    4.465193   4.840513   3.933197   5.471814   4.147427
    21  H    3.081742   3.880340   2.567934   3.959278   2.681753
    22  H    4.691767   5.412513   4.322695   5.547317   4.034007
    23  H    3.405062   3.376908   3.471601   4.461719   2.917486
                   11         12         13         14         15
    11  H    0.000000
    12  C    3.374683   0.000000
    13  O    3.371844   1.416626   0.000000
    14  H    3.411358   1.099577   2.089600   0.000000
    15  H    4.435579   1.095019   2.044617   1.778364   0.000000
    16  H    2.898359   1.099258   2.088155   1.785257   1.779202
    17  H    2.556266   1.964223   1.010273   2.378221   2.869715
    18  C    3.878947   3.878610   3.748044   3.100696   4.680902
    19  O    3.408729   4.448770   4.031930   3.907345   5.401337
    20  H    4.149089   3.365018   3.061551   2.723964   4.032575
    21  H    3.505347   3.486052   3.745908   2.558726   4.302239
    22  H    4.894470   4.834813   4.743908   3.971834   5.538764
    23  H    2.556493   3.867387   3.354290   3.532025   4.884275
                   16         17         18         19         20
    16  H    0.000000
    17  H    2.309052   0.000000
    18  C    4.458336   3.348295   0.000000
    19  O    4.832551   3.320871   1.416746   0.000000
    20  H    4.152799   2.884123   1.099293   2.088306   0.000000
    21  H    3.916366   3.397577   1.099352   2.089857   1.785190
    22  H    5.464557   4.410381   1.094998   2.044117   1.779122
    23  H    4.132348   2.510292   1.964963   1.010070   2.326038
                   21         22         23
    21  H    0.000000
    22  H    1.778364   0.000000
    23  H    2.362692   2.870809   0.000000
 Symmetry turned off by external request.
 Stoichiometry    C4H15O4(1-)
 Framework group  C1[X(C4H15O4)]
 Deg. of freedom    63
 Full point group                 C1      NOp   1
 Rotational constants (GHZ):           1.1191779           1.1012896           0.9853547
 Standard basis: 6-31+G(d) (6D, 7F)
   182 basis functions,   316 primitive gaussians,   182 cartesian basis functions
    36 alpha electrons       36 beta electrons
       nuclear repulsion energy       430.1360456186 Hartrees.
 NAtoms=   23 NActive=   23 NUniq=   23 SFac= 1.00D+00 NAtFMM=   60 NAOKFM=F Big=F
 Integral buffers will be    131072 words long.
 Raffenetti 2 integral format.
 Two-electron integral symmetry is turned off.
 Nuclear repulsion after empirical dispersion term =      430.1231350508 Hartrees.
 ------------------------------------------------------------------------------
 Polarizable Continuum Model (PCM)
 =================================
 Model                : PCM.
 Atomic radii         : SMD-Coulomb.
 Polarization charges : Total charges.
 Charge compensation  : None.
 Solution method      : On-the-fly selection.
 Cavity type          : VdW (van der Waals Surface) (Alpha=1.000).
 Cavity algorithm     : GePol (No added spheres)
                        Default sphere list used, NSphG=   23.
                        Lebedev-Laikov grids with approx.  5.0 points / Ang**2.
                        Smoothing algorithm: York/Karplus (Gamma=1.0000).
                        Polarization charges: spherical gaussians, with
                                              point-specific exponents (IZeta= 3).
                        Self-potential: point-specific (ISelfS= 7).
                        Self-field    : sphere-specific E.n sum rule (ISelfD= 2).
 1st derivatives      : Analytical E(r).r(x)/FMM algorithm (CHGder, D1EAlg=3).
                        Cavity 1st derivative terms included.
 Solvent              : Methanol, Eps=  32.613000 Eps(inf)=   1.765709
 ------------------------------------------------------------------------------
 ------------------------------------------------------------------------------
 Atomic radii for non-electrostatic terms: SMD-CDS.
 ------------------------------------------------------------------------------
 Nuclear repulsion after PCM non-electrostatic terms =      430.1311906535 Hartrees.
 One-electron integrals computed using PRISM.
 NBasis=   182 RedAO= T EigKep=  1.35D-03  NBF=   182
 NBsUse=   182 1.00D-06 EigRej= -1.00D+00 NBFU=   182
 Initial guess from the checkpoint file:  "cluster.chk"
 B after Tr=    -0.003668    0.000303   -0.001920
         Rot=    1.000000   -0.000018   -0.000351    0.000113 Ang=  -0.04 deg.
 ExpMin= 4.38D-02 ExpMax= 5.48D+03 ExpMxC= 8.25D+02 IAcc=3 IRadAn=         5 AccDes= 0.00D+00
 Harris functional with IExCor= 4639 and IRadAn=       5 diagonalized for initial guess.
 HarFok:  IExCor= 4639 AccDes= 0.00D+00 IRadAn=         5 IDoV= 1 UseB2=F ITyADJ=14
 ICtDFT=  3500011 ScaDFX=  1.000000  1.000000  1.000000  1.000000
 FoFCou: FMM=F IPFlag=           0 FMFlag=      100000 FMFlg1=           0
         NFxFlg=           0 DoJE=T BraDBF=F KetDBF=T FulRan=T
         wScrn=  0.000000 ICntrl=       500 IOpCl=  0 I1Cent=   200000004 NGrid=           0
         NMat0=    1 NMatS0=      1 NMatT0=    0 NMatD0=    1 NMtDS0=    0 NMtDT0=    0
 Symmetry not used in FoFCou.
 Requested convergence on RMS density matrix=1.00D-08 within 128 cycles.
 Requested convergence on MAX density matrix=1.00D-06.
 Requested convergence on             energy=1.00D-06.
 No special actions if energy rises.
 Inv3:  Mode=1 IEnd=     8762043.
 Iteration    1 A*A^-1 deviation from unit magnitude is 3.33D-15 for    984.
 Iteration    1 A*A^-1 deviation from orthogonality  is 2.26D-15 for   1136    784.
 Iteration    1 A^-1*A deviation from unit magnitude is 4.00D-15 for    984.
 Iteration    1 A^-1*A deviation from orthogonality  is 1.62D-14 for   1103    558.
 Error on total polarization charges =  0.06500
 SCF Done:  E(RwB97XD) =  -462.328689803     A.U. after   10 cycles
            NFock= 10  Conv=0.26D-08     -V/T= 2.0092
 SMD-CDS (non-electrostatic) energy       (kcal/mol) =       5.05
 (included in total energy above)
 D1PCM: PCM CHGder 1st derivatives, ID1Alg=3 FixD1E=F DoIter=F DoCFld=F I1PDM=0.
 Calling FoFJK, ICntrl=      2127 FMM=F ISym2X=0 I1Cent= 0 IOpClX= 0 NMat=1 NMatS=1 NMatT=0.
 -------------------------------------------------------------------
 Center     Atomic                   Forces (Hartrees/Bohr)
 Number     Number              X              Y              Z
[truncated: 535,241 more chars]
