# Supplementary material for: Machine learning meets mechanistic modelling for accurate prediction of experimental activation energies
Source: Chem Sci. 2020 Nov 5;12(3):1163–75. doi: 10.1039/d0sc04896h (PMC9528810; doi:10.1039/d0sc04896h)
Supplement: SC-012-D0SC04896H-s002 [file SC-012-D0SC04896H-s002.zip › SC-012-D0SC04896H-s1045.gjf]

# wb97xd 6-31+G(d) scrf(solvent=Methanol, smd) opt(maxcycles=10, maxstep=30) nosymm freq 

predict_snar calculation

-1 1
C            -0.039010   -0.019345    2.458049
O            -0.015566   -0.016886    1.091094
H            -0.456400   -0.963499    2.853016
H             0.975983    0.096134    2.879765
H            -0.657673    0.806900    2.853044
C             0.277868    2.372375   -1.118023
O             0.986752    2.171163    0.075747
H             0.486064    1.576132   -1.843548
H             0.607313    3.327124   -1.531462
H            -0.803186    2.406674   -0.942536
H             0.628847    1.329513    0.503105
C             1.943805   -1.389807   -1.129154
O             1.432467   -1.933391    0.058812
H             1.142336   -1.184655   -1.849770
H             2.626023   -2.127824   -1.554416
H             2.488468   -0.457552   -0.942267
H             0.861742   -1.224562    0.494122
C            -2.192192   -0.961985   -1.156701
O            -2.388099   -0.220401    0.017706
H            -1.717116   -1.927247   -0.947961
H            -1.566309   -0.415513   -1.873088
H            -3.175506   -1.131536   -1.598572
H            -1.489275   -0.118761    0.465981
