# Supplementary material for: Machine learning meets mechanistic modelling for accurate prediction of experimental activation energies
Source: Chem Sci. 2020 Nov 5;12(3):1163–75. doi: 10.1039/d0sc04896h (PMC9528810; doi:10.1039/d0sc04896h)
Supplement: SC-012-D0SC04896H-s002 [file SC-012-D0SC04896H-s002.zip › SC-012-D0SC04896H-s1046.log]

 Entering Gaussian System, Link 0=g16
 Input=cluster_pre.gjf
 Output=cluster_pre.log
 Initial command:
 /opt/scp/software/gaussian/16.C.01-avx2/g16/l1.exe "/scratch/ksrf385/23664580/Gau-121690.inp" -scrdir="/scratch/ksrf385/23664580/"
 Default is to use a total of  32 processors:
                               32 via shared-memory
                                1 via Linda
 Entering Link 1 = /opt/scp/software/gaussian/16.C.01-avx2/g16/l1.exe PID=    121691.
  
 Copyright (c) 1988-2019, Gaussian, Inc.  All Rights Reserved.
  
 This is part of the Gaussian(R) 16 program.  It is based on
 the Gaussian(R) 09 system (copyright 2009, Gaussian, Inc.),
 the Gaussian(R) 03 system (copyright 2003, Gaussian, Inc.),
 the Gaussian(R) 98 system (copyright 1998, Gaussian, Inc.),
 the Gaussian(R) 94 system (copyright 1995, Gaussian, Inc.),
 the Gaussian 92(TM) system (copyright 1992, Gaussian, Inc.),
 the Gaussian 90(TM) system (copyright 1990, Gaussian, Inc.),
 the Gaussian 88(TM) system (copyright 1988, Gaussian, Inc.),
 the Gaussian 86(TM) system (copyright 1986, Carnegie Mellon
 University), and the Gaussian 82(TM) system (copyright 1983,
 Carnegie Mellon University). Gaussian is a federally registered
 trademark of Gaussian, Inc.
  
 This software contains proprietary and confidential information,
 including trade secrets, belonging to Gaussian, Inc.
  
 This software is provided under written license and may be
 used, copied, transmitted, or stored only in accord with that
 written license.
  
 The following legend is applicable only to US Government
 contracts under FAR:
  
                    RESTRICTED RIGHTS LEGEND
  
 Use, reproduction and disclosure by the US Government is
 subject to restrictions as set forth in subparagraphs (a)
 and (c) of the Commercial Computer Software - Restricted
 Rights clause in FAR 52.227-19.
  
 Gaussian, Inc.
 340 Quinnipiac St., Bldg. 40, Wallingford CT 06492
  
  
 ---------------------------------------------------------------
 Warning -- This program may not be used in any manner that
 competes with the business of Gaussian, Inc. or will provide
 assistance to any competitor of Gaussian, Inc.  The licensee
 of this program is prohibited from giving any competitor of
 Gaussian, Inc. access to this program.  By using this program,
 the user acknowledges that Gaussian, Inc. is engaged in the
 business of creating and licensing software in the field of
 computational chemistry and represents and warrants to the
 licensee that it is not a competitor of Gaussian, Inc. and that
 it will not use this program in any manner prohibited above.
 ---------------------------------------------------------------
  

 Cite this work as:
 Gaussian 16, Revision C.01,
 M. J. Frisch, G. W. Trucks, H. B. Schlegel, G. E. Scuseria, 
 M. A. Robb, J. R. Cheeseman, G. Scalmani, V. Barone, 
 G. A. Petersson, H. Nakatsuji, X. Li, M. Caricato, A. V. Marenich, 
 J. Bloino, B. G. Janesko, R. Gomperts, B. Mennucci, H. P. Hratchian, 
 J. V. Ortiz, A. F. Izmaylov, J. L. Sonnenberg, D. Williams-Young, 
 F. Ding, F. Lipparini, F. Egidi, J. Goings, B. Peng, A. Petrone, 
 T. Henderson, D. Ranasinghe, V. G. Zakrzewski, J. Gao, N. Rega, 
 G. Zheng, W. Liang, M. Hada, M. Ehara, K. Toyota, R. Fukuda, 
 J. Hasegawa, M. Ishida, T. Nakajima, Y. Honda, O. Kitao, H. Nakai, 
 T. Vreven, K. Throssell, J. A. Montgomery, Jr., J. E. Peralta, 
 F. Ogliaro, M. J. Bearpark, J. J. Heyd, E. N. Brothers, K. N. Kudin, 
 V. N. Staroverov, T. A. Keith, R. Kobayashi, J. Normand, 
 K. Raghavachari, A. P. Rendell, J. C. Burant, S. S. Iyengar, 
 J. Tomasi, M. Cossi, J. M. Millam, M. Klene, C. Adamo, R. Cammi, 
 J. W. Ochterski, R. L. Martin, K. Morokuma, O. Farkas, 
 J. B. Foresman, and D. J. Fox, Gaussian, Inc., Wallingford CT, 2019.
 
 ******************************************
 Gaussian 16:  ES64L-G16RevC.01  3-Jul-2019
                24-Dec-2019 
 ******************************************
 ----------------------------------------------------------------------
 # wb97xd 6-31+G(d) scrf(solvent=Methanol, smd) opt(maxcycles=10, maxst
 ep=30) nosymm freq
 ----------------------------------------------------------------------
 1/6=10,8=30,18=20,19=15,26=3,38=1/1,3;
 2/9=110,12=2,15=1,17=6,18=5,40=1/2;
 3/5=1,6=6,7=11,11=2,25=1,30=1,70=32201,71=1,72=3,74=-58/1,2,3;
 4//1;
 5/5=2,38=5,53=3/2;
 6/7=2,8=2,9=2,10=2,28=1/1;
 7/30=1/1,2,3,16;
 1/6=10,8=30,18=20,19=15,26=3/3(2);
 2/9=110,15=1/2;
 99//99;
 2/9=110,15=1/2;
 3/5=1,6=6,7=11,11=2,25=1,30=1,70=32205,71=1,72=3,74=-58/1,2,3;
 4/5=5,16=3,69=1/1;
 5/5=2,38=5,53=3/2;
 7/30=1/1,2,3,16;
 1/6=10,8=30,18=20,19=15,26=3/3(-5);
 2/9=110,15=1/2;
 6/7=2,8=2,9=2,10=2,19=2,28=1/1;
 99/9=1/99;
 ------------------------
 predict_snar calculation
 ------------------------
 Symbolic Z-matrix:
 Charge = -1 Multiplicity = 1
 C                    -0.03901  -0.01935   2.45805 
 O                    -0.01557  -0.01689   1.09109 
 H                    -0.4564   -0.9635    2.85302 
 H                     0.97598   0.09613   2.87977 
 H                    -0.65767   0.8069    2.85304 
 C                     0.27787   2.37237  -1.11802 
 O                     0.98675   2.17116   0.07575 
 H                     0.48606   1.57613  -1.84355 
 H                     0.60731   3.32712  -1.53146 
 H                    -0.80319   2.40667  -0.94254 
 H                     0.62885   1.32951   0.50311 
 C                     1.94381  -1.38981  -1.12915 
 O                     1.43247  -1.93339   0.05881 
 H                     1.14234  -1.18466  -1.84977 
 H                     2.62602  -2.12782  -1.55442 
 H                     2.48847  -0.45755  -0.94227 
 H                     0.86174  -1.22456   0.49412 
 C                    -2.19219  -0.96199  -1.1567 
 O                    -2.3881   -0.2204    0.01771 
 H                    -1.71712  -1.92725  -0.94796 
 H                    -1.56631  -0.41551  -1.87309 
 H                    -3.17551  -1.13154  -1.59857 
 H                    -1.48928  -0.11876   0.46598 
 
 Add virtual bond connecting atoms H23        and O2         Dist= 3.03D+00.
 Add virtual bond connecting atoms H11        and O2         Dist= 3.03D+00.
 Add virtual bond connecting atoms H17        and O2         Dist= 3.04D+00.

 GradGradGradGradGradGradGradGradGradGradGradGradGradGradGradGradGradGrad
 Berny optimization.
 Initialization pass.
                           ----------------------------
                           !    Initial Parameters    !
                           ! (Angstroms and Degrees)  !
 --------------------------                            --------------------------
 ! Name  Definition              Value          Derivative Info.                !
 --------------------------------------------------------------------------------
 ! R1    R(1,2)                  1.3672         estimate D2E/DX2                !
 ! R2    R(1,3)                  1.1053         estimate D2E/DX2                !
 ! R3    R(1,4)                  1.1052         estimate D2E/DX2                !
 ! R4    R(1,5)                  1.1052         estimate D2E/DX2                !
 ! R5    R(2,11)                 1.6043         estimate D2E/DX2                !
 ! R6    R(2,17)                 1.6076         estimate D2E/DX2                !
 ! R7    R(2,23)                 1.604          estimate D2E/DX2                !
 ! R8    R(6,7)                  1.4029         estimate D2E/DX2                !
 ! R9    R(6,8)                  1.0971         estimate D2E/DX2                !
 ! R10   R(6,9)                  1.0913         estimate D2E/DX2                !
 ! R11   R(6,10)                 1.0957         estimate D2E/DX2                !
 ! R12   R(7,11)                 1.0095         estimate D2E/DX2                !
 ! R13   R(12,13)                1.4029         estimate D2E/DX2                !
 ! R14   R(12,14)                1.0971         estimate D2E/DX2                !
 ! R15   R(12,15)                1.0913         estimate D2E/DX2                !
 ! R16   R(12,16)                1.0958         estimate D2E/DX2                !
 ! R17   R(13,17)                1.0088         estimate D2E/DX2                !
 ! R18   R(18,19)                1.4027         estimate D2E/DX2                !
 ! R19   R(18,20)                1.0959         estimate D2E/DX2                !
 ! R20   R(18,21)                1.0971         estimate D2E/DX2                !
 ! R21   R(18,22)                1.0913         estimate D2E/DX2                !
 ! R22   R(19,23)                1.0095         estimate D2E/DX2                !
 ! A1    A(2,1,3)              111.4264         estimate D2E/DX2                !
 ! A2    A(2,1,4)              111.4441         estimate D2E/DX2                !
 ! A3    A(2,1,5)              111.4446         estimate D2E/DX2                !
 ! A4    A(3,1,4)              107.4409         estimate D2E/DX2                !
 ! A5    A(3,1,5)              107.4284         estimate D2E/DX2                !
 ! A6    A(4,1,5)              107.4342         estimate D2E/DX2                !
 ! A7    A(1,2,11)             112.0151         estimate D2E/DX2                !
 ! A8    A(1,2,17)             112.2894         estimate D2E/DX2                !
 ! A9    A(1,2,23)             111.9491         estimate D2E/DX2                !
 ! A10   A(11,2,17)            105.9709         estimate D2E/DX2                !
 ! A11   A(11,2,23)            106.2309         estimate D2E/DX2                !
 ! A12   A(17,2,23)            107.9957         estimate D2E/DX2                !
 ! A13   A(7,6,8)              111.2681         estimate D2E/DX2                !
 ! A14   A(7,6,9)              107.1759         estimate D2E/DX2                !
 ! A15   A(7,6,10)             111.5147         estimate D2E/DX2                !
 ! A16   A(8,6,9)              109.0932         estimate D2E/DX2                !
 ! A17   A(8,6,10)             108.4116         estimate D2E/DX2                !
 ! A18   A(9,6,10)             109.3365         estimate D2E/DX2                !
 ! A19   A(6,7,11)             107.4973         estimate D2E/DX2                !
 ! A20   A(13,12,14)           111.2457         estimate D2E/DX2                !
 ! A21   A(13,12,15)           107.2052         estimate D2E/DX2                !
 ! A22   A(13,12,16)           111.4935         estimate D2E/DX2                !
 ! A23   A(14,12,15)           109.0974         estimate D2E/DX2                !
 ! A24   A(14,12,16)           108.4239         estimate D2E/DX2                !
 ! A25   A(15,12,16)           109.3349         estimate D2E/DX2                !
 ! A26   A(12,13,17)           107.4185         estimate D2E/DX2                !
 ! A27   A(19,18,20)           111.5143         estimate D2E/DX2                !
 ! A28   A(19,18,21)           111.2879         estimate D2E/DX2                !
 ! A29   A(19,18,22)           107.1758         estimate D2E/DX2                !
 ! A30   A(20,18,21)           108.4093         estimate D2E/DX2                !
 ! A31   A(20,18,22)           109.3227         estimate D2E/DX2                !
 ! A32   A(21,18,22)           109.0894         estimate D2E/DX2                !
 ! A33   A(18,19,23)           107.4968         estimate D2E/DX2                !
 ! A34   L(2,11,7,12,-1)       179.1909         estimate D2E/DX2                !
 ! A35   L(2,17,13,18,-1)      179.1051         estimate D2E/DX2                !
 ! A36   L(2,23,19,6,-1)       179.2289         estimate D2E/DX2                !
 ! A37   L(2,11,7,12,-2)       175.5873         estimate D2E/DX2                !
 ! A38   L(2,17,13,18,-2)      175.2029         estimate D2E/DX2                !
 ! A39   L(2,23,19,6,-2)       175.7212         estimate D2E/DX2                !
 ! D1    D(3,1,2,11)          -178.2764         estimate D2E/DX2                !
 ! D2    D(3,1,2,17)           -59.1658         estimate D2E/DX2                !
 ! D3    D(3,1,2,23)            62.5146         estimate D2E/DX2                !
 ! D4    D(4,1,2,11)           -58.2726         estimate D2E/DX2                !
 ! D5    D(4,1,2,17)            60.8381         estimate D2E/DX2                !
 ! D6    D(4,1,2,23)          -177.4816         estimate D2E/DX2                !
 ! D7    D(5,1,2,11)            61.7352         estimate D2E/DX2                !
 ! D8    D(5,1,2,17)          -179.1542         estimate D2E/DX2                !
 ! D9    D(5,1,2,23)           -57.4738         estimate D2E/DX2                !
 ! D10   D(1,2,7,6)           -146.5821         estimate D2E/DX2                !
 ! D11   D(17,2,7,6)            89.7965         estimate D2E/DX2                !
 ! D12   D(23,2,7,6)           -24.261          estimate D2E/DX2                !
 ! D13   D(1,2,13,12)         -148.1117         estimate D2E/DX2                !
 ! D14   D(11,2,13,12)         -25.7336         estimate D2E/DX2                !
 ! D15   D(23,2,13,12)          86.992          estimate D2E/DX2                !
 ! D16   D(1,2,19,18)         -146.088          estimate D2E/DX2                !
 ! D17   D(11,2,19,18)          90.5239         estimate D2E/DX2                !
 ! D18   D(17,2,19,18)         -22.1439         estimate D2E/DX2                !
 ! D19   D(8,6,7,11)           -65.6178         estimate D2E/DX2                !
 ! D20   D(9,6,7,11)           175.1921         estimate D2E/DX2                !
 ! D21   D(10,6,7,11)           55.5637         estimate D2E/DX2                !
 ! D22   D(14,12,13,17)        -65.4337         estimate D2E/DX2                !
 ! D23   D(15,12,13,17)        175.3658         estimate D2E/DX2                !
 ! D24   D(16,12,13,17)         55.7332         estimate D2E/DX2                !
 ! D25   D(20,18,19,23)         56.3143         estimate D2E/DX2                !
 ! D26   D(21,18,19,23)        -64.8776         estimate D2E/DX2                !
 ! D27   D(22,18,19,23)        175.9256         estimate D2E/DX2                !
 --------------------------------------------------------------------------------
 Trust Radius=3.00D-01 FncErr=1.00D-07 GrdErr=1.00D-06 EigMax=2.50D+02 EigMin=1.00D-04
 Number of steps in this run=     10 maximum allowed number of steps=    138.
 GradGradGradGradGradGradGradGradGradGradGradGradGradGradGradGradGradGrad

                          Input orientation:                          
 ---------------------------------------------------------------------
 Center     Atomic      Atomic             Coordinates (Angstroms)
 Number     Number       Type             X           Y           Z
 ---------------------------------------------------------------------
      1          6           0       -0.039010   -0.019345    2.458049
      2          8           0       -0.015566   -0.016886    1.091094
      3          1           0       -0.456400   -0.963499    2.853016
      4          1           0        0.975983    0.096134    2.879765
      5          1           0       -0.657673    0.806900    2.853044
      6          6           0        0.277868    2.372375   -1.118023
      7          8           0        0.986752    2.171163    0.075747
      8          1           0        0.486064    1.576132   -1.843548
      9          1           0        0.607313    3.327124   -1.531462
     10          1           0       -0.803186    2.406674   -0.942536
     11          1           0        0.628847    1.329513    0.503105
     12          6           0        1.943805   -1.389807   -1.129154
     13          8           0        1.432467   -1.933391    0.058812
     14          1           0        1.142336   -1.184655   -1.849770
     15          1           0        2.626023   -2.127824   -1.554416
     16          1           0        2.488468   -0.457552   -0.942267
     17          1           0        0.861742   -1.224562    0.494122
     18          6           0       -2.192192   -0.961985   -1.156701
     19          8           0       -2.388099   -0.220401    0.017706
     20          1           0       -1.717116   -1.927247   -0.947961
     21          1           0       -1.566309   -0.415513   -1.873088
     22          1           0       -3.175506   -1.131536   -1.598572
     23          1           0       -1.489275   -0.118761    0.465981
 ---------------------------------------------------------------------
                    Distance matrix (angstroms):
                    1          2          3          4          5
     1  C    0.000000
     2  O    1.367158   0.000000
     3  H    1.105278   2.048116   0.000000
     4  H    1.105165   2.048240   1.781926   0.000000
     5  H    1.105190   2.048266   1.781803   1.781778   0.000000
     6  C    4.313818   3.267242   5.237972   4.653058   4.369819
     7  O    3.394978   2.612112   4.429675   3.488320   3.504101
     8  H    4.617898   3.376605   5.421778   4.973942   4.894673
     9  H    5.247169   4.295135   6.226121   5.480341   5.213023
    10  H    4.246588   3.260313   5.087685   4.807704   4.121514
    11  H    2.467237   1.604303   3.457998   2.700044   2.729555
    12  C    4.321776   3.263977   4.669090   4.383621   5.239381
    13  O    3.403697   2.614459   3.509428   3.505014   4.436847
    14  H    4.616365   3.369437   4.972028   4.902713   5.415052
    15  H    5.258133   4.293341   5.502948   5.227866   6.230647
    16  H    4.259380   3.255600   4.830363   4.147542   5.089345
    17  H    2.474048   1.607646   2.714780   2.729209   3.464098
    18  C    4.311749   3.268562   4.369303   5.239275   4.643464
    19  O    3.393216   2.611990   3.510362   4.428163   3.476904
    20  H    4.249357   3.271467   4.118937   5.098857   4.800585
    21  H    4.609592   3.368988   4.885514   5.414300   4.965505
    22  H    5.246975   4.296739   5.219043   6.228767   5.469360
    23  H    2.466067   1.604046   2.734657   3.456882   2.691929
                    6          7          8          9         10
     6  C    0.000000
     7  O    1.402886   0.000000
     8  H    1.097149   2.070856   0.000000
     9  H    1.091335   2.015773   1.782715   0.000000
    10  H    1.095742   2.072738   1.778704   1.784256   0.000000
    11  H    1.959286   1.009508   2.363893   2.851381   2.302362
    12  C    4.114545   3.879207   3.381148   4.919096   4.689782
    13  O    4.610603   4.128718   4.102609   5.557236   4.983674
    14  H    3.732991   3.872123   2.837724   4.554527   4.183990
    15  H    5.094709   4.881181   4.287460   5.816543   5.718002
    16  H    3.595293   3.194002   2.992958   4.267279   4.363345
    17  H    3.984705   3.423684   3.667386   4.988544   4.245215
    18  C    4.149777   4.630468   3.753246   5.135575   3.650078
    19  O    3.888412   4.136734   3.866861   4.894624   3.214893
    20  H    4.742956   5.015560   4.234353   5.775107   4.429240
    21  H    3.426869   4.123951   2.860028   4.341506   3.068065
    22  H    4.943087   5.570957   4.560545   5.847553   4.310129
    23  H    3.440584   3.395106   3.479734   4.501065   2.971946
                   11         12         13         14         15
    11  H    0.000000
    12  C    3.433378   0.000000
    13  O    3.389652   1.402930   0.000000
    14  H    3.481484   1.097145   2.070620   0.000000
    15  H    4.491691   1.091301   2.016156   1.782731   0.000000
    16  H    2.956500   1.095757   2.072534   1.778851   1.784224
    17  H    2.564687   1.957854   1.008792   2.360965   2.850452
    18  C    3.995520   4.158156   3.944522   3.413064   4.973183
    19  O    3.426340   4.631219   4.187213   4.108677   5.590282
    20  H    4.267976   3.704594   3.306585   3.088878   4.389860
    21  H    3.675611   3.718008   3.876706   2.815827   4.539737
    22  H    4.994688   5.147271   4.962188   4.325469   5.886619
    23  H    2.566187   3.993251   3.463415   3.663906   5.005399
                   16         17         18         19         20
    16  H    0.000000
    17  H    2.301685   0.000000
    18  C    4.712644   3.481476   0.000000
    19  O    4.975811   3.434644   1.402697   0.000000
    20  H    4.454994   3.037084   1.095902   2.072693   0.000000
    21  H    4.160458   3.486212   1.097074   2.070872   1.778747
    22  H    5.741567   4.548340   1.091285   2.015572   1.784195
    23  H    4.233247   2.598243   1.959137   1.009537   2.306895
                   21         22         23
    21  H    0.000000
    22  H    1.782572   0.000000
    23  H    2.359076   2.851573   0.000000
 Symmetry turned off by external request.
 Stoichiometry    C4H15O4(1-)
 Framework group  C1[X(C4H15O4)]
 Deg. of freedom    63
 Full point group                 C1      NOp   1
 Rotational constants (GHZ):           1.1050508           1.0897558           0.9130058
 Standard basis: 6-31+G(d) (6D, 7F)
   182 basis functions,   316 primitive gaussians,   182 cartesian basis functions
    36 alpha electrons       36 beta electrons
       nuclear repulsion energy       427.1434284369 Hartrees.
 NAtoms=   23 NActive=   23 NUniq=   23 SFac= 1.00D+00 NAtFMM=   60 NAOKFM=F Big=F
 Integral buffers will be    131072 words long.
 Raffenetti 2 integral format.
 Two-electron integral symmetry is turned off.
 Nuclear repulsion after empirical dispersion term =      427.1316791783 Hartrees.
 ------------------------------------------------------------------------------
 Polarizable Continuum Model (PCM)
 =================================
 Model                : PCM.
 Atomic radii         : SMD-Coulomb.
 Polarization charges : Total charges.
 Charge compensation  : None.
 Solution method      : On-the-fly selection.
 Cavity type          : VdW (van der Waals Surface) (Alpha=1.000).
 Cavity algorithm     : GePol (No added spheres)
                        Default sphere list used, NSphG=   23.
                        Lebedev-Laikov grids with approx.  5.0 points / Ang**2.
                        Smoothing algorithm: York/Karplus (Gamma=1.0000).
                        Polarization charges: spherical gaussians, with
                                              point-specific exponents (IZeta= 3).
                        Self-potential: point-specific (ISelfS= 7).
                        Self-field    : sphere-specific E.n sum rule (ISelfD= 2).
 1st derivatives      : Analytical E(r).r(x)/FMM algorithm (CHGder, D1EAlg=3).
                        Cavity 1st derivative terms included.
 Solvent              : Methanol, Eps=  32.613000 Eps(inf)=   1.765709
 ------------------------------------------------------------------------------
 ------------------------------------------------------------------------------
 Atomic radii for non-electrostatic terms: SMD-CDS.
 ------------------------------------------------------------------------------
 Nuclear repulsion after PCM non-electrostatic terms =      427.1398655845 Hartrees.
 One-electron integrals computed using PRISM.
 NBasis=   182 RedAO= T EigKep=  1.29D-03  NBF=   182
 NBsUse=   182 1.00D-06 EigRej= -1.00D+00 NBFU=   182
 ExpMin= 4.38D-02 ExpMax= 5.48D+03 ExpMxC= 8.25D+02 IAcc=3 IRadAn=         5 AccDes= 0.00D+00
 Harris functional with IExCor= 4639 and IRadAn=       5 diagonalized for initial guess.
 HarFok:  IExCor= 4639 AccDes= 0.00D+00 IRadAn=         5 IDoV= 1 UseB2=F ITyADJ=14
 ICtDFT=  3500011 ScaDFX=  1.000000  1.000000  1.000000  1.000000
 FoFCou: FMM=F IPFlag=           0 FMFlag=      100000 FMFlg1=           0
         NFxFlg=           0 DoJE=T BraDBF=F KetDBF=T FulRan=T
         wScrn=  0.000000 ICntrl=       500 IOpCl=  0 I1Cent=   200000004 NGrid=           0
         NMat0=    1 NMatS0=      1 NMatT0=    0 NMatD0=    1 NMtDS0=    0 NMtDT0=    0
 Symmetry not used in FoFCou.
 Requested convergence on RMS density matrix=1.00D-08 within 128 cycles.
 Requested convergence on MAX density matrix=1.00D-06.
 Requested convergence on             energy=1.00D-06.
 No special actions if energy rises.
 Inv3:  Mode=1 IEnd=     8792832.
 Iteration    1 A*A^-1 deviation from unit magnitude is 3.11D-15 for    473.
 Iteration    1 A*A^-1 deviation from orthogonality  is 2.11D-15 for   1639    138.
 Iteration    1 A^-1*A deviation from unit magnitude is 2.78D-15 for   1479.
 Iteration    1 A^-1*A deviation from orthogonality  is 3.57D-13 for   1593   1533.
 Error on total polarization charges =  0.06521
 SCF Done:  E(RwB97XD) =  -462.326561771     A.U. after   12 cycles
            NFock= 12  Conv=0.30D-08     -V/T= 2.0088
 SMD-CDS (non-electrostatic) energy       (kcal/mol) =       5.14
 (included in total energy above)

 **********************************************************************

            Population analysis using the SCF Density.

 **********************************************************************

 Alpha  occ. eigenvalues --  -19.24842 -19.24821 -19.24820 -19.20050 -10.31756
 Alpha  occ. eigenvalues --  -10.31754 -10.31752 -10.30531  -1.10183  -1.09665
 Alpha  occ. eigenvalues --   -1.09645  -1.03780  -0.75712  -0.75592  -0.75586
 Alpha  occ. eigenvalues --   -0.71821  -0.58205  -0.58165  -0.58136  -0.51302
 Alpha  occ. eigenvalues --   -0.51243  -0.51180  -0.50238  -0.50220  -0.49739
 Alpha  occ. eigenvalues --   -0.48934  -0.48917  -0.46536  -0.40948  -0.40925
 Alpha  occ. eigenvalues --   -0.39540  -0.34626  -0.34102  -0.34078  -0.30307
 Alpha  occ. eigenvalues --   -0.30304
 Alpha virt. eigenvalues --    0.08478   0.09143   0.09716   0.09742   0.11421
 Alpha virt. eigenvalues --    0.11970   0.11976   0.13048   0.13070   0.14678
 Alpha virt. eigenvalues --    0.16037   0.16259   0.16300   0.17453   0.19991
 Alpha virt. eigenvalues --    0.20062   0.23232   0.23959   0.24055   0.24560
 Alpha virt. eigenvalues --    0.27377   0.27480   0.29143   0.29181   0.29391
 Alpha virt. eigenvalues --    0.30633   0.31036   0.31176   0.33353   0.33431
 Alpha virt. eigenvalues --    0.33548   0.33809   0.34003   0.34596   0.36920
 Alpha virt. eigenvalues --    0.38834   0.38905   0.39051   0.40414   0.40614
 Alpha virt. eigenvalues --    0.40995   0.41093   0.41368   0.42820   0.44873
 Alpha virt. eigenvalues --    0.44932   0.45444   0.47234   0.48009   0.48162
 Alpha virt. eigenvalues --    0.70411   0.75656   0.75874   0.76773   0.77561
 Alpha virt. eigenvalues --    0.77698   0.79574   0.80534   0.80720   0.81503
 Alpha virt. eigenvalues --    0.85526   0.85647   0.94144   1.00406   1.04076
 Alpha virt. eigenvalues --    1.04346   1.08080   1.08129   1.09983   1.10348
 Alpha virt. eigenvalues --    1.10427   1.17907   1.19901   1.20129   1.23350
 Alpha virt. eigenvalues --    1.27928   1.28062   1.29041   1.30420   1.31937
 Alpha virt. eigenvalues --    1.32195   1.34262   1.35235   1.35416   1.38047
 Alpha virt. eigenvalues --    1.38886   1.39284   1.45557   1.45763   1.46959
 Alpha virt. eigenvalues --    1.50911   1.51009   1.52914   1.56581   1.60688
 Alpha virt. eigenvalues --    1.60783   1.61042   1.65369   1.65398   1.66999
 Alpha virt. eigenvalues --    1.68140   1.68406   1.78327   1.81051   1.81098
 Alpha virt. eigenvalues --    1.86261   1.86313   1.89951   1.96275   2.02866
 Alpha virt. eigenvalues --    2.03023   2.22863   2.23628   2.23638   2.27549
 Alpha virt. eigenvalues --    2.27687   2.28752   2.29199   2.29286   2.29893
 Alpha virt. eigenvalues --    2.31584   2.33196   2.33268   2.48713   2.48732
 Alpha virt. eigenvalues --    2.48777   2.51793   2.51888   2.52241   2.56939
 Alpha virt. eigenvalues --    2.56965   2.75582   2.79530   2.79726   2.98309
 Alpha virt. eigenvalues --    3.00946   3.01012   3.03262   4.34072   4.34223
 Alpha virt. eigenvalues --    4.41018   4.42278   4.42356   4.42415   4.49705
 Alpha virt. eigenvalues --    4.59215
          Condensed to atoms (all electrons):
               1          2          3          4          5          6
     1  C    5.169231   0.011306   0.410948   0.411650   0.411779  -0.007939
     2  O    0.011306   9.166540  -0.084084  -0.085586  -0.085619   0.014242
     3  H    0.410948  -0.084084   0.580027  -0.040000  -0.040124   0.001165
     4  H    0.411650  -0.085586  -0.040000   0.580224  -0.039939  -0.000605
     5  H    0.411779  -0.085619  -0.040124  -0.039939   0.580250  -0.001845
     6  C   -0.007939   0.014242   0.001165  -0.000605  -0.001845   5.156456
     7  O    0.005100  -0.048491  -0.001809   0.001454   0.002047   0.069976
     8  H   -0.000417  -0.002099   0.000001  -0.000004  -0.000001   0.401132
     9  H    0.000327  -0.000244  -0.000000   0.000001   0.000000   0.401838
    10  H   -0.000825  -0.000441   0.000001  -0.000000  -0.000019   0.396184
    11  H   -0.008619   0.095116   0.001292  -0.000711  -0.001116  -0.014372
    12  C   -0.007603   0.013814  -0.000629  -0.001803   0.001185  -0.001794
    13  O    0.004263  -0.048497   0.001337   0.002070  -0.001793   0.001259
    14  H   -0.000400  -0.002133  -0.000004  -0.000001   0.000001   0.000616
    15  H    0.000316  -0.000227   0.000001   0.000000  -0.000000  -0.000088
    16  H   -0.000803  -0.000496   0.000000  -0.000020   0.000001  -0.000127
    17  H   -0.008318   0.094952  -0.000768  -0.001035   0.001266  -0.000307
    18  C   -0.007918   0.014507  -0.001804   0.001166  -0.000652  -0.001773
    19  O    0.004833  -0.049226   0.001943  -0.001804   0.001487   0.004857
    20  H   -0.000821  -0.000348  -0.000018   0.000001  -0.000000   0.000234
    21  H   -0.000410  -0.002156  -0.000001   0.000001  -0.000004  -0.001595
    22  H    0.000327  -0.000259   0.000000  -0.000000   0.000001   0.000173
    23  H   -0.008605   0.095395  -0.001194   0.001306  -0.000704   0.001311
               7          8          9         10         11         12
     1  C    0.005100  -0.000417   0.000327  -0.000825  -0.008619  -0.007603
     2  O   -0.048491  -0.002099  -0.000244  -0.000441   0.095116   0.013814
     3  H   -0.001809   0.000001  -0.000000   0.000001   0.001292  -0.000629
     4  H    0.001454  -0.000004   0.000001  -0.000000  -0.000711  -0.001803
     5  H    0.002047  -0.000001   0.000000  -0.000019  -0.001116   0.001185
     6  C    0.069976   0.401132   0.401838   0.396184  -0.014372  -0.001794
     7  O    8.906909  -0.058375  -0.056890  -0.051815   0.067545   0.004932
     8  H   -0.058375   0.539610  -0.030912  -0.042210  -0.002291  -0.001592
     9  H   -0.056890  -0.030912   0.503911  -0.028371   0.003938   0.000197
    10  H   -0.051815  -0.042210  -0.028371   0.527208  -0.003866   0.000239
    11  H    0.067545  -0.002291   0.003938  -0.003866   0.237572   0.001416
    12  C    0.004932  -0.001592   0.000197   0.000239   0.001416   5.155341
    13  O   -0.005875  -0.000035  -0.000008   0.000060  -0.001741   0.071053
    14  H    0.000118   0.000196   0.000009  -0.000024  -0.000030   0.401016
    15  H   -0.000043   0.000009  -0.000000   0.000000  -0.000003   0.401713
    16  H    0.001011  -0.000063   0.000004  -0.000003   0.000316   0.396366
    17  H   -0.001800   0.000156  -0.000003  -0.000021   0.000664  -0.014531
    18  C    0.001302   0.000511  -0.000075   0.000011  -0.000260  -0.001700
    19  O   -0.006033   0.000124  -0.000044   0.000915  -0.001965   0.001275
    20  H    0.000054  -0.000021   0.000000  -0.000003  -0.000020   0.000014
    21  H   -0.000019   0.000208   0.000008  -0.000055   0.000157   0.000580
    22  H   -0.000008   0.000008  -0.000000   0.000003  -0.000003  -0.000058
    23  H   -0.001463  -0.000039  -0.000002   0.000304   0.000655  -0.000230
              13         14         15         16         17         18
     1  C    0.004263  -0.000400   0.000316  -0.000803  -0.008318  -0.007918
     2  O   -0.048497  -0.002133  -0.000227  -0.000496   0.094952   0.014507
     3  H    0.001337  -0.000004   0.000001   0.000000  -0.000768  -0.001804
     4  H    0.002070  -0.000001   0.000000  -0.000020  -0.001035   0.001166
     5  H   -0.001793   0.000001  -0.000000   0.000001   0.001266  -0.000652
     6  C    0.001259   0.000616  -0.000088  -0.000127  -0.000307  -0.001773
     7  O   -0.005875   0.000118  -0.000043   0.001011  -0.001800   0.001302
     8  H   -0.000035   0.000196   0.000009  -0.000063   0.000156   0.000511
     9  H   -0.000008   0.000009  -0.000000   0.000004  -0.000003  -0.000075
    10  H    0.000060  -0.000024   0.000000  -0.000003  -0.000021   0.000011
    11  H   -0.001741  -0.000030  -0.000003   0.000316   0.000664  -0.000260
    12  C    0.071053   0.401016   0.401713   0.396366  -0.014531  -0.001700
    13  O    8.903916  -0.058050  -0.056670  -0.052045   0.069398   0.004819
    14  H   -0.058050   0.539495  -0.030846  -0.042238  -0.002326  -0.001711
    15  H   -0.056670  -0.030846   0.503578  -0.028353   0.003940   0.000228
    16  H   -0.052045  -0.042238  -0.028353   0.527329  -0.003844   0.000226
    17  H    0.069398  -0.002326   0.003940  -0.003844   0.236785   0.001393
    18  C    0.004819  -0.001711   0.000228   0.000226   0.001393   5.157276
    19  O   -0.005825  -0.000008  -0.000011   0.000063  -0.001537   0.069010
    20  H    0.000730  -0.000041   0.000003  -0.000004   0.000275   0.396434
    21  H    0.000079   0.000259   0.000009  -0.000025  -0.000012   0.400898
    22  H   -0.000051   0.000009  -0.000000   0.000000  -0.000003   0.402044
    23  H   -0.001824   0.000167  -0.000003  -0.000022   0.000660  -0.014565
              19         20         21         22         23
     1  C    0.004833  -0.000821  -0.000410   0.000327  -0.008605
     2  O   -0.049226  -0.000348  -0.002156  -0.000259   0.095395
     3  H    0.001943  -0.000018  -0.000001   0.000000  -0.001194
     4  H   -0.001804   0.000001   0.000001  -0.000000   0.001306
     5  H    0.001487  -0.000000  -0.000004   0.000001  -0.000704
     6  C    0.004857   0.000234  -0.001595   0.000173   0.001311
     7  O   -0.006033   0.000054  -0.000019  -0.000008  -0.001463
     8  H    0.000124  -0.000021   0.000208   0.000008  -0.000039
     9  H   -0.000044   0.000000   0.000008  -0.000000  -0.000002
    10  H    0.000915  -0.000003  -0.000055   0.000003   0.000304
    11  H   -0.001965  -0.000020   0.000157  -0.000003   0.000655
    12  C    0.001275   0.000014   0.000580  -0.000058  -0.000230
    13  O   -0.005825   0.000730   0.000079  -0.000051  -0.001824
    14  H   -0.000008  -0.000041   0.000259   0.000009   0.000167
    15  H   -0.000011   0.000003   0.000009  -0.000000  -0.000003
    16  H    0.000063  -0.000004  -0.000025   0.000000  -0.000022
    17  H   -0.001537   0.000275  -0.000012  -0.000003   0.000660
    18  C    0.069010   0.396434   0.400898   0.402044  -0.014565
    19  O    8.908500  -0.052010  -0.058107  -0.057078   0.068161
    20  H   -0.052010   0.527751  -0.042110  -0.028501  -0.003881
    21  H   -0.058107  -0.042110   0.538946  -0.030786  -0.002306
    22  H   -0.057078  -0.028501  -0.030786   0.504038   0.003960
    23  H    0.068161  -0.003881  -0.002306   0.003960   0.237712
 Mulliken charges:
               1
     1  C   -0.377402
     2  O   -1.095965
     3  H    0.173719
     4  H    0.173635
     5  H    0.173801
     6  C   -0.418998
     7  O   -0.827826
     8  H    0.196104
     9  H    0.206317
    10  H    0.202729
    11  H    0.626327
    12  C   -0.419203
    13  O   -0.826573
    14  H    0.195925
    15  H    0.206447
    16  H    0.202726
    17  H    0.625014
    18  C   -0.419366
    19  O   -0.827521
    20  H    0.202281
    21  H    0.196440
    22  H    0.206184
    23  H    0.625205
 Sum of Mulliken charges =  -1.00000
 Mulliken charges with hydrogens summed into heavy atoms:
               1
     1  C    0.143752
     2  O   -1.095965
     6  C    0.186152
     7  O   -0.201500
    12  C    0.185895
    13  O   -0.201558
    18  C    0.185539
    19  O   -0.202316
 Electronic spatial extent (au):  <R**2>=           1673.0825
 Charge=             -1.0000 electrons
 Dipole moment (field-independent basis, Debye):
    X=             -0.0412    Y=             -0.0161    Z=             -4.5141  Tot=              4.5143
 Quadrupole moment (field-independent basis, Debye-Ang):
   XX=            -73.0798   YY=            -72.6384   ZZ=            -53.8244
   XY=              0.3785   XZ=             -0.3089   YZ=             -0.0842
 Traceless Quadrupole moment (field-independent basis, Debye-Ang):
   XX=             -6.5656   YY=             -6.1242   ZZ=             12.6898
   XY=              0.3785   XZ=             -0.3089   YZ=             -0.0842
 Octapole moment (field-independent basis, Debye-Ang**2):
  XXX=             25.7313  YYY=              4.9329  ZZZ=             -8.3161  XYY=            -26.0720
  XXY=             -4.5011  XXZ=            -15.5168  XZZ=             -0.1579  YZZ=             -0.1887
  YYZ=            -15.7211  XYZ=             -0.1550
 Hexadecapole moment (field-independent basis, Debye-Ang**3):
 XXXX=           -897.0610 YYYY=           -876.9809 ZZZZ=           -638.4832 XXXY=              1.5346
 XXXZ=             15.0451 YYYX=              2.1319 YYYZ=            -19.7746 ZZZX=              0.4427
 ZZZY=              0.2903 XXYY=           -296.4682 XXZZ=           -228.8823 YYZZ=           -227.6939
 XXYZ=             18.9273 YYXZ=            -17.5017 ZZXY=              0.1530
 N-N= 4.271398655845D+02 E-N=-1.950309768224D+03  KE= 4.582974697575D+02
 D1PCM: PCM CHGder 1st derivatives, ID1Alg=3 FixD1E=F DoIter=F DoCFld=F I1PDM=0.
 Calling FoFJK, ICntrl=      2127 FMM=F ISym2X=0 I1Cent= 0 IOpClX= 0 NMat=1 NMatS=1 NMatT=0.
 -------------------------------------------------------------------
 Center     Atomic                   Forces (Hartrees/Bohr)
 Number     Number              X              Y              Z
 -------------------------------------------------------------------
      1        6          -0.000364584   -0.000099532    0.016566295
      2        8           0.000663232   -0.000048228   -0.026547274
      3        1           0.000003232    0.000191829    0.003113419
      4        1          -0.000173488   -0.000059513    0.003096516
      5        1           0.000059109   -0.000068201    0.003095314
      6        6          -0.001341664   -0.000645845   -0.004136776
      7        8           0.005018971   -0.003054717    0.011174130
      8        1           0.000049593   -0.000419232   -0.002802778
      9        1          -0.001528658    0.001731388   -0.003580938
     10        1          -0.002733937    0.001296282   -0.000634828
     11        1           0.000302380    0.000043335    0.000227802
     12        6           0.000073031    0.001688767   -0.004130532
     13        8          -0.005042109   -0.003240258    0.010996771
     14        1          -0.000426046    0.000142398   -0.002755034
     15        1           0.002239300    0.000534912   -0.003545364
     16        1           0.002486133    0.001727866   -0.000636368
     17        1          -0.000431523   -0.000103859    0.000282423
     18        6           0.001321164   -0.001206450   -0.003958657
     19        8          -0.000011414    0.006264690    0.011012500
     20        1           0.000234946   -0.002970218   -0.000594571
     21        1           0.000447032    0.000313907   -0.002768601
     22        1          -0.000710569   -0.002258867   -0.003585368
     23        1          -0.000134132    0.000239543    0.000111918
 -------------------------------------------------------------------
 Cartesian Forces:  Max     0.026547274 RMS     0.004891210

 GradGradGradGradGradGradGradGradGradGradGradGradGradGradGradGradGradGrad
 Berny optimization.
 FormGI is forming the generalized inverse of G from B-inverse, IUseBI=4.
 Internal  Forces:  Max     0.025875862 RMS     0.003997433
 Search for a local minimum.
 Step number   1 out of a maximum of   10
 All quantities printed in internal units (Hartrees-Bohrs-Radians)
 Mixed Optimization -- RFO/linear search
 Second derivative matrix not updated -- first step.
 ITU=  0
     Eigenvalues ---    0.00230   0.00230   0.00230   0.00880   0.00881
     Eigenvalues ---    0.00889   0.00891   0.00892   0.00901   0.01653
     Eigenvalues ---    0.01654   0.01656   0.02126   0.04978   0.05126
     Eigenvalues ---    0.06631   0.06633   0.07809   0.08948   0.09011
     Eigenvalues ---    0.09016   0.10167   0.10168   0.10171   0.10589
     Eigenvalues ---    0.10591   0.10591   0.12414   0.12537   0.16000
     Eigenvalues ---    0.16000   0.16000   0.16000   0.16000   0.16000
     Eigenvalues ---    0.16000   0.16000   0.16000   0.16000   0.16000
     Eigenvalues ---    0.16000   0.16000   0.16000   0.16000   0.33105
     Eigenvalues ---    0.33115   0.33117   0.33999   0.34000   0.34008
     Eigenvalues ---    0.34139   0.34156   0.34157   0.34659   0.34663
     Eigenvalues ---    0.34665   0.45138   0.45146   0.45176   0.46050
     Eigenvalues ---    0.46055   0.46175   0.51527
 RFO step:  Lambda=-5.06174074D-03 EMin= 2.30000000D-03
 Linear search not attempted -- first point.
 Maximum step size (   0.300) exceeded in Quadratic search.
    -- Step size scaled by   0.952
 Iteration  1 RMS(Cart)=  0.23697896 RMS(Int)=  0.00947079
 Iteration  2 RMS(Cart)=  0.04227216 RMS(Int)=  0.00079025
 Iteration  3 RMS(Cart)=  0.00062174 RMS(Int)=  0.00075505
 Iteration  4 RMS(Cart)=  0.00000094 RMS(Int)=  0.00075505
 Variable       Old X    -DE/DX   Delta X   Delta X   Delta X     New X
                                 (Linear)    (Quad)   (Total)
    R1        2.58355   0.02588   0.00000   0.04733   0.04733   2.63089
    R2        2.08867   0.00095   0.00000   0.00269   0.00269   2.09136
    R3        2.08846   0.00102   0.00000   0.00287   0.00287   2.09133
    R4        2.08851   0.00102   0.00000   0.00289   0.00289   2.09140
    R5        3.03169  -0.00108   0.00000  -0.01077  -0.01075   3.02094
    R6        3.03801  -0.00125   0.00000  -0.01263  -0.01261   3.02540
    R7        3.03121  -0.00117   0.00000  -0.01173  -0.01170   3.01950
    R8        2.65107   0.01259   0.00000   0.02624   0.02623   2.67730
    R9        2.07331   0.00216   0.00000   0.00597   0.00597   2.07928
   R10        2.06232   0.00241   0.00000   0.00652   0.00652   2.06884
   R11        2.07065   0.00264   0.00000   0.00725   0.00725   2.07790
   R12        1.90769  -0.00112   0.00000  -0.00227  -0.00229   1.90540
   R13        2.65115   0.01257   0.00000   0.02621   0.02620   2.67735
   R14        2.07330   0.00215   0.00000   0.00592   0.00592   2.07923
   R15        2.06226   0.00242   0.00000   0.00655   0.00655   2.06881
   R16        2.07068   0.00260   0.00000   0.00714   0.00714   2.07783
   R17        1.90634  -0.00095   0.00000  -0.00194  -0.00195   1.90439
   R18        2.65071   0.01256   0.00000   0.02618   0.02617   2.67688
   R19        2.07095   0.00261   0.00000   0.00716   0.00716   2.07812
   R20        2.07317   0.00222   0.00000   0.00612   0.00612   2.07929
   R21        2.06223   0.00244   0.00000   0.00661   0.00661   2.06884
   R22        1.90775  -0.00121   0.00000  -0.00246  -0.00248   1.90527
    A1        1.94476   0.00292   0.00000   0.01686   0.01672   1.96148
    A2        1.94507   0.00284   0.00000   0.01635   0.01622   1.96129
    A3        1.94508   0.00284   0.00000   0.01635   0.01622   1.96130
    A4        1.87520  -0.00308   0.00000  -0.01775  -0.01787   1.85732
    A5        1.87498  -0.00306   0.00000  -0.01760  -0.01772   1.85726
    A6        1.87508  -0.00305   0.00000  -0.01767  -0.01778   1.85730
    A7        1.95503   0.00045   0.00000   0.00683   0.00715   1.96218
    A8        1.95982   0.00067   0.00000   0.00796   0.00867   1.96849
    A9        1.95388   0.00070   0.00000   0.00772   0.00842   1.96230
   A10        1.84954  -0.00049   0.00000  -0.00640  -0.00713   1.84241
   A11        1.85408  -0.00062   0.00000  -0.00793  -0.00858   1.84550
   A12        1.88488  -0.00089   0.00000  -0.01024  -0.01093   1.87395
   A13        1.94200   0.00155   0.00000   0.00939   0.00931   1.95130
   A14        1.87057   0.00431   0.00000   0.02445   0.02437   1.89494
   A15        1.94630   0.00065   0.00000   0.00369   0.00363   1.94993
   A16        1.90404  -0.00282   0.00000  -0.01605  -0.01616   1.88787
   A17        1.89214  -0.00092   0.00000  -0.00460  -0.00465   1.88749
   A18        1.90828  -0.00292   0.00000  -0.01777  -0.01783   1.89045
   A19        1.87618  -0.00150   0.00000  -0.00862  -0.00860   1.86758
   A20        1.94160   0.00147   0.00000   0.00897   0.00890   1.95050
   A21        1.87108   0.00422   0.00000   0.02389   0.02380   1.89488
   A22        1.94593   0.00073   0.00000   0.00422   0.00416   1.95009
   A23        1.90411  -0.00279   0.00000  -0.01600  -0.01611   1.88800
   A24        1.89235  -0.00085   0.00000  -0.00404  -0.00408   1.88827
   A25        1.90825  -0.00294   0.00000  -0.01794  -0.01800   1.89025
   A26        1.87481  -0.00136   0.00000  -0.00781  -0.00780   1.86701
   A27        1.94629   0.00070   0.00000   0.00400   0.00395   1.95024
   A28        1.94234   0.00133   0.00000   0.00804   0.00797   1.95031
   A29        1.87057   0.00439   0.00000   0.02501   0.02493   1.89550
   A30        1.89210  -0.00090   0.00000  -0.00466  -0.00470   1.88740
   A31        1.90804  -0.00288   0.00000  -0.01730  -0.01736   1.89068
   A32        1.90397  -0.00279   0.00000  -0.01597  -0.01607   1.88790
   A33        1.87617  -0.00186   0.00000  -0.01072  -0.01071   1.86547
   A34        3.12747  -0.00106   0.00000  -0.07723  -0.07768   3.04979
   A35        3.12597  -0.00132   0.00000  -0.09306  -0.09349   3.03248
   A36        3.12813  -0.00093   0.00000  -0.06847  -0.06903   3.05910
   A37        3.06458  -0.00193   0.00000  -0.13759  -0.13703   2.92755
   A38        3.05787  -0.00173   0.00000  -0.12329  -0.12278   2.93509
   A39        3.06691  -0.00225   0.00000  -0.15805  -0.15747   2.90944
    D1       -3.11151  -0.00007   0.00000  -0.00155  -0.00153  -3.11304
    D2       -1.03264   0.00008   0.00000   0.00049   0.00037  -1.03226
    D3        1.09109  -0.00007   0.00000  -0.00143  -0.00134   1.08975
    D4       -1.01705  -0.00007   0.00000  -0.00154  -0.00152  -1.01857
    D5        1.06182   0.00008   0.00000   0.00050   0.00038   1.06221
    D6       -3.09764  -0.00007   0.00000  -0.00142  -0.00133  -3.09897
    D7        1.07748  -0.00008   0.00000  -0.00176  -0.00174   1.07575
    D8       -3.12683   0.00006   0.00000   0.00028   0.00016  -3.12667
    D9       -1.00311  -0.00009   0.00000  -0.00163  -0.00155  -1.00466
   D10       -2.55834  -0.00020   0.00000  -0.03604  -0.03294  -2.59128
   D11        1.56724  -0.00132   0.00000  -0.06918  -0.06999   1.49726
   D12       -0.42343   0.00051   0.00000  -0.02555  -0.02777  -0.45120
   D13       -2.58504  -0.00023   0.00000  -0.03913  -0.03637  -2.62140
   D14       -0.44914   0.00046   0.00000  -0.02357  -0.02556  -0.47470
   D15        1.51830  -0.00124   0.00000  -0.06739  -0.06810   1.45020
   D16       -2.54972  -0.00023   0.00000  -0.03525  -0.03189  -2.58160
   D17        1.57994  -0.00122   0.00000  -0.07145  -0.07217   1.50777
   D18       -0.38648   0.00041   0.00000  -0.02738  -0.02997  -0.41645
   D19       -1.14525  -0.00001   0.00000   0.00228   0.00234  -1.14291
   D20        3.05768  -0.00013   0.00000   0.00130   0.00125   3.05893
   D21        0.96977   0.00035   0.00000   0.00548   0.00547   0.97524
   D22       -1.14203  -0.00003   0.00000   0.00316   0.00321  -1.13882
   D23        3.06071  -0.00009   0.00000   0.00271   0.00268   3.06339
   D24        0.97273   0.00042   0.00000   0.00716   0.00714   0.97987
   D25        0.98287   0.00019   0.00000   0.00120   0.00118   0.98405
   D26       -1.13233  -0.00008   0.00000  -0.00122  -0.00116  -1.13349
   D27        3.07048  -0.00016   0.00000  -0.00188  -0.00191   3.06857
         Item               Value     Threshold  Converged?
 Maximum Force            0.025876     0.000450     NO 
 RMS     Force            0.003997     0.000300     NO 
 Maximum Displacement     0.783401     0.001800     NO 
 RMS     Displacement     0.273455     0.001200     NO 
 Predicted change in Energy=-2.798734D-03
 GradGradGradGradGradGradGradGradGradGradGradGradGradGradGradGradGradGrad

                          Input orientation:                          
 ---------------------------------------------------------------------
 Center     Atomic      Atomic             Coordinates (Angstroms)
 Number     Number       Type             X           Y           Z
 ---------------------------------------------------------------------
      1          6           0       -0.043376   -0.014379    2.561321
      2          8           0       -0.019078   -0.009898    1.169336
      3          1           0       -0.516376   -0.926898    2.971650
      4          1           0        0.971154    0.036564    3.000511
      5          1           0       -0.606946    0.843292    2.975588
      6          6           0        0.235959    2.087845   -1.156843
      7          8           0        1.022460    2.066370    0.021369
      8          1           0        0.411748    1.199449   -1.781763
      9          1           0        0.505713    2.974225   -1.740040
     10          1           0       -0.838377    2.138509   -0.928134
     11          1           0        0.701276    1.288102    0.576166
     12          6           0        1.683104   -1.217773   -1.181879
     13          8           0        1.289574   -1.911594   -0.010958
     14          1           0        0.816111   -0.921029   -1.790878
     15          1           0        2.313027   -1.880067   -1.784435
     16          1           0        2.261330   -0.313260   -0.944194
     17          1           0        0.775383   -1.258689    0.559041
     18          6           0       -1.882369   -0.859179   -1.195676
     19          8           0       -2.299390   -0.140590   -0.048366
     20          1           0       -1.409263   -1.815104   -0.927906
     21          1           0       -1.168269   -0.281312   -1.801333
     22          1           0       -2.760948   -1.071046   -1.813544
     23          1           0       -1.485112   -0.020489    0.533910
 ---------------------------------------------------------------------
                    Distance matrix (angstroms):
                    1          2          3          4          5
     1  C    0.000000
     2  O    1.392205   0.000000
     3  H    1.106702   2.082434   0.000000
     4  H    1.106686   2.082288   1.772523   0.000000
     5  H    1.106719   2.082323   1.772509   1.772521   0.000000
     6  C    4.280434   3.142718   5.167121   4.693811   4.397316
     7  O    3.452083   2.591046   4.475693   3.605278   3.588633
     8  H    4.532428   3.218248   5.289395   4.953321   4.878214
     9  H    5.266399   4.200579   6.201890   5.596366   5.293017
    10  H    4.176512   3.112279   4.970787   4.809036   4.119489
    11  H    2.488334   1.598613   3.482419   2.741648   2.768849
    12  C    4.294233   3.143978   4.708940   4.424095   5.174635
    13  O    3.463063   2.592704   3.623125   3.600787   4.483932
    14  H    4.527954   3.207891   4.945425   4.888602   5.277984
    15  H    5.283846   4.202501   5.615550   5.326332   6.212950
    16  H    4.205905   3.123988   4.840045   4.165049   4.992926
    17  H    2.495556   1.600971   2.756702   2.770701   3.488388
    18  C    4.267389   3.128324   4.386015   5.152954   4.682366
    19  O    3.451955   2.588378   3.594150   4.474762   3.602317
    20  H    4.157278   3.096741   4.097889   4.952527   4.790412
    21  H    4.513246   3.196745   4.860361   5.266487   4.939513
    22  H    5.257489   4.188253   5.287435   6.191165   5.589293
    23  H    2.487778   1.597853   2.775357   3.481469   2.734792
                    6          7          8          9         10
     6  C    0.000000
     7  O    1.416767   0.000000
     8  H    1.100307   2.091843   0.000000
     9  H    1.094785   2.047874   1.777751   0.000000
    10  H    1.099578   2.090328   1.781383   1.778817   0.000000
    11  H    1.964542   1.008295   2.377292   2.871596   2.314441
    12  C    3.608596   3.559474   2.796278   4.389833   4.205577
    13  O    4.291698   3.987054   3.685773   5.241697   4.666125
    14  H    3.129202   3.500197   2.158708   3.907932   3.583634
    15  H    4.522434   4.527788   3.619156   5.180010   5.178180
    16  H    3.148436   2.851272   2.531949   3.810920   3.952165
    17  H    3.799280   3.377301   3.413802   4.824527   4.044362
    18  C    3.629569   4.298612   3.137582   4.549093   3.185534
    19  O    3.552836   3.988762   3.485777   4.520225   2.846550
    20  H    4.241719   4.677632   3.623904   5.221528   3.994617
    21  H    2.828450   3.692309   2.165523   3.661214   2.593615
    22  H    4.403556   5.246376   3.901559   5.200067   3.844669
    23  H    3.204030   3.302363   3.232440   4.254709   2.686469
                   11         12         13         14         15
    11  H    0.000000
    12  C    3.214672   0.000000
    13  O    3.305884   1.416795   0.000000
    14  H    3.239806   1.100279   2.091292   0.000000
    15  H    4.267022   1.094765   2.047845   1.777794   0.000000
    16  H    2.703632   1.099538   2.090434   1.781829   1.778641
    17  H    2.547927   1.963781   1.007759   2.374404   2.870948
    18  C    3.798086   3.583487   3.545753   2.764034   4.357775
    19  O    3.381597   4.278485   4.002315   3.654009   5.226290
    20  H    4.043080   3.159753   2.851987   2.548800   3.820119
    21  H    3.407456   3.064475   3.450254   2.084972   3.830891
    22  H    4.823203   4.491117   4.512490   3.580275   5.138150
    23  H    2.548429   3.796711   3.401771   3.392822   4.822719
                   16         17         18         19         20
    16  H    0.000000
    17  H    2.315512   0.000000
    18  C    4.187065   3.209718   0.000000
    19  O    4.651074   3.327660   1.416544   0.000000
    20  H    3.965987   2.700609   1.099692   2.090434   0.000000
    21  H    3.535230   3.210049   1.100313   2.090964   1.781423
    22  H    5.152988   4.262629   1.094783   2.048082   1.779053
    23  H    4.038111   2.577520   1.962824   1.008225   2.315880
                   21         22         23
    21  H    0.000000
    22  H    1.777768   0.000000
    23  H    2.371029   2.870882   0.000000
 Symmetry turned off by external request.
 Stoichiometry    C4H15O4(1-)
 Framework group  C1[X(C4H15O4)]
 Deg. of freedom    63
 Full point group                 C1      NOp   1
 Rotational constants (GHZ):           1.1657276           1.1609523           1.0789446
 Standard basis: 6-31+G(d) (6D, 7F)
   182 basis functions,   316 primitive gaussians,   182 cartesian basis functions
    36 alpha electrons       36 beta electrons
       nuclear repulsion energy       438.7624936869 Hartrees.
 NAtoms=   23 NActive=   23 NUniq=   23 SFac= 1.00D+00 NAtFMM=   60 NAOKFM=F Big=F
 Integral buffers will be    131072 words long.
 Raffenetti 2 integral format.
 Two-electron integral symmetry is turned off.
 Nuclear repulsion after empirical dispersion term =      438.7479877875 Hartrees.
 ------------------------------------------------------------------------------
 Polarizable Continuum Model (PCM)
 =================================
 Model                : PCM.
 Atomic radii         : SMD-Coulomb.
 Polarization charges : Total charges.
 Charge compensation  : None.
 Solution method      : On-the-fly selection.
 Cavity type          : VdW (van der Waals Surface) (Alpha=1.000).
 Cavity algorithm     : GePol (No added spheres)
                        Default sphere list used, NSphG=   23.
                        Lebedev-Laikov grids with approx.  5.0 points / Ang**2.
                        Smoothing algorithm: York/Karplus (Gamma=1.0000).
                        Polarization charges: spherical gaussians, with
                                              point-specific exponents (IZeta= 3).
                        Self-potential: point-specific (ISelfS= 7).
                        Self-field    : sphere-specific E.n sum rule (ISelfD= 2).
 1st derivatives      : Analytical E(r).r(x)/FMM algorithm (CHGder, D1EAlg=3).
                        Cavity 1st derivative terms included.
 Solvent              : Methanol, Eps=  32.613000 Eps(inf)=   1.765709
 ------------------------------------------------------------------------------
 ------------------------------------------------------------------------------
 Atomic radii for non-electrostatic terms: SMD-CDS.
 ------------------------------------------------------------------------------
 Nuclear repulsion after PCM non-electrostatic terms =      438.7558612434 Hartrees.
 One-electron integrals computed using PRISM.
 NBasis=   182 RedAO= T EigKep=  1.43D-03  NBF=   182
 NBsUse=   182 1.00D-06 EigRej= -1.00D+00 NBFU=   182
 Initial guess from the checkpoint file:  "cluster_pre.chk"
 B after Tr=    -0.003712    0.000111   -0.024489
         Rot=    0.999977   -0.000365    0.000096    0.006727 Ang=  -0.77 deg.
 ExpMin= 4.38D-02 ExpMax= 5.48D+03 ExpMxC= 8.25D+02 IAcc=3 IRadAn=         5 AccDes= 0.00D+00
 Harris functional with IExCor= 4639 and IRadAn=       5 diagonalized for initial guess.
 HarFok:  IExCor= 4639 AccDes= 0.00D+00 IRadAn=         5 IDoV= 1 UseB2=F ITyADJ=14
 ICtDFT=  3500011 ScaDFX=  1.000000  1.000000  1.000000  1.000000
 FoFCou: FMM=F IPFlag=           0 FMFlag=      100000 FMFlg1=           0
         NFxFlg=           0 DoJE=T BraDBF=F KetDBF=T FulRan=T
         wScrn=  0.000000 ICntrl=       500 IOpCl=  0 I1Cent=   200000004 NGrid=           0
         NMat0=    1 NMatS0=      1 NMatT0=    0 NMatD0=    1 NMtDS0=    0 NMtDT0=    0
 Symmetry not used in FoFCou.
 Requested convergence on RMS density matrix=1.00D-08 within 128 cycles.
 Requested convergence on MAX density matrix=1.00D-06.
 Requested convergence on             energy=1.00D-06.
 No special actions if energy rises.
 Inv3:  Mode=1 IEnd=     8416875.
 Iteration    1 A*A^-1 deviation from unit magnitude is 3.11D-15 for    193.
 Iteration    1 A*A^-1 deviation from orthogonality  is 2.53D-15 for   1361    509.
 Iteration    1 A^-1*A deviation from unit magnitude is 3.11D-15 for    193.
 Iteration    1 A^-1*A deviation from orthogonality  is 1.26D-14 for   1223    999.
 Error on total polarization charges =  0.06487
 SCF Done:  E(RwB97XD) =  -462.325636543     A.U. after   12 cycles
            NFock= 12  Conv=0.27D-08     -V/T= 2.0091
 SMD-CDS (non-electrostatic) energy       (kcal/mol) =       4.94
 (included in total energy above)
 D1PCM: PCM CHGder 1st derivatives, ID1Alg=3 FixD1E=F DoIter=F DoCFld=F I1PDM=0.
 Calling FoFJK, ICntrl=      2127 FMM=F ISym2X=0 I1Cent= 0 IOpClX= 0 NMat=1 NMatS=1 NMatT=0.
 -------------------------------------------------------------------
 Center     Atomic                   Forces (Hartrees/Bohr)
 Number     Number              X              Y              Z
 -------------------------------------------------------------------
      1        6          -0.000072990    0.000024879    0.006953656
      2        8           0.000537482    0.000184508    0.002862347
      3        1           0.000058475    0.000203519   -0.001085118
      4        1          -0.000190485   -0.000059754   -0.001056026
      5        1           0.000186755   -0.000134297   -0.001066509
      6        6          -0.000818995   -0.000537353   -0.000756233
      7        8           0.002015827    0.003127195    0.000274670
      8        1           0.000667348    0.002677227    0.000785974
      9        1           0.000576089    0.000410106    0.000594022
     10        1           0.000533783    0.000442940    0.000323941
     11        1          -0.002817651   -0.001598550   -0.003388051
     12        6           0.000041125    0.000603271   -0.000630770
     13        8           0.002173212   -0.002892935    0.000152351
     14        1           0.002572256   -0.002099931    0.000817142
     15        1           0.000101231   -0.000760481    0.000579476
     16        1           0.000114585   -0.000695809    0.000344348
     17        1          -0.000805178    0.003076146   -0.003431875
     18        6           0.000533351   -0.000158141   -0.000589549
     19        8          -0.003869231    0.000111274    0.000145402
     20        1          -0.000701635    0.000352764    0.000266804
     21        1          -0.003076432   -0.000513016    0.000687377
     22        1          -0.000704394    0.000325394    0.000597962
     23        1           0.002945473   -0.002088956   -0.003381339
 -------------------------------------------------------------------
 Cartesian Forces:  Max     0.006953656 RMS     0.001738396

 GradGradGradGradGradGradGradGradGradGradGradGradGradGradGradGradGradGrad
 Berny optimization.
 Using GEDIIS/GDIIS optimizer.
 FormGI is forming the generalized inverse of G from B-inverse, IUseBI=4.
 Internal  Forces:  Max     0.016971490 RMS     0.004912632
 Search for a local minimum.
 Step number   2 out of a maximum of   10
 All quantities printed in internal units (Hartrees-Bohrs-Radians)
 Mixed Optimization -- RFO/linear search
 Update second derivatives using D2CorX and points    2    1
 DE=  9.25D-04 DEPred=-2.80D-03 R=-3.31D-01
 Trust test=-3.31D-01 RLast= 3.32D-01 DXMaxT set to 1.50D-01
 ITU= -1  0
 Use linear search instead of GDIIS.
     Eigenvalues ---    0.00229   0.00230   0.00238   0.00864   0.00874
     Eigenvalues ---    0.00882   0.00894   0.00900   0.01650   0.01653
     Eigenvalues ---    0.01654   0.02126   0.03960   0.04828   0.04949
     Eigenvalues ---    0.06480   0.06481   0.08742   0.08974   0.09013
     Eigenvalues ---    0.09449   0.10002   0.10078   0.10083   0.10431
     Eigenvalues ---    0.10434   0.10462   0.12384   0.12469   0.13292
     Eigenvalues ---    0.16000   0.16000   0.16000   0.16000   0.16000
     Eigenvalues ---    0.16000   0.16000   0.16000   0.16000   0.16000
     Eigenvalues ---    0.16000   0.16000   0.16000   0.22300   0.31901
     Eigenvalues ---    0.33108   0.33116   0.33164   0.34000   0.34005
     Eigenvalues ---    0.34144   0.34157   0.34312   0.34501   0.34660
     Eigenvalues ---    0.34664   0.36342   0.45142   0.45166   0.46049
     Eigenvalues ---    0.46125   0.47297   0.48415
 RFO step:  Lambda=-7.19681517D-03 EMin= 2.29296033D-03
 Quartic linear search produced a step of -0.47904.
 Maximum step size (   0.150) exceeded in Quadratic search.
    -- Step size scaled by   0.442
 Iteration  1 RMS(Cart)=  0.17160982 RMS(Int)=  0.00791403
 Iteration  2 RMS(Cart)=  0.02832424 RMS(Int)=  0.00025224
 Iteration  3 RMS(Cart)=  0.00044462 RMS(Int)=  0.00016589
 Iteration  4 RMS(Cart)=  0.00000006 RMS(Int)=  0.00016589
 Variable       Old X    -DE/DX   Delta X   Delta X   Delta X     New X
                                 (Linear)    (Quad)   (Total)
    R1        2.63089   0.00375  -0.02267   0.04332   0.02065   2.65153
    R2        2.09136  -0.00059  -0.00129   0.00200   0.00072   2.09208
    R3        2.09133  -0.00060  -0.00138   0.00216   0.00078   2.09212
    R4        2.09140  -0.00059  -0.00138   0.00218   0.00080   2.09219
    R5        3.02094   0.00459   0.00515   0.00032   0.00546   3.02640
    R6        3.02540   0.00512   0.00604  -0.00017   0.00587   3.03126
    R7        3.01950   0.00549   0.00561   0.00147   0.00707   3.02658
    R8        2.67730  -0.00139  -0.01257   0.02250   0.00994   2.68724
    R9        2.07928  -0.00250  -0.00286   0.00369   0.00083   2.08011
   R10        2.06884   0.00016  -0.00312   0.00591   0.00278   2.07163
   R11        2.07790  -0.00044  -0.00347   0.00617   0.00270   2.08060
   R12        1.90540   0.00500   0.00110   0.00037   0.00147   1.90687
   R13        2.67735  -0.00166  -0.01255   0.02234   0.00979   2.68715
   R14        2.07923  -0.00305  -0.00284   0.00330   0.00046   2.07968
   R15        2.06881   0.00020  -0.00314   0.00595   0.00282   2.07162
   R16        2.07783  -0.00044  -0.00342   0.00608   0.00266   2.08048
   R17        1.90439   0.00564   0.00093   0.00097   0.00191   1.90630
   R18        2.67688  -0.00200  -0.01254   0.02214   0.00961   2.68649
   R19        2.07812  -0.00055  -0.00343   0.00603   0.00260   2.08071
   R20        2.07929  -0.00264  -0.00293   0.00374   0.00081   2.08010
   R21        2.06884   0.00017  -0.00317   0.00599   0.00282   2.07166
   R22        1.90527   0.00568   0.00119   0.00053   0.00173   1.90700
    A1        1.96148  -0.00090  -0.00801   0.01409   0.00612   1.96761
    A2        1.96129  -0.00082  -0.00777   0.01374   0.00601   1.96730
    A3        1.96130  -0.00087  -0.00777   0.01367   0.00594   1.96724
    A4        1.85732   0.00095   0.00856  -0.01530  -0.00670   1.85063
    A5        1.85726   0.00096   0.00849  -0.01515  -0.00662   1.85064
    A6        1.85730   0.00093   0.00852  -0.01524  -0.00669   1.85061
    A7        1.96218  -0.00298  -0.00343  -0.00190  -0.00496   1.95722
    A8        1.96849  -0.00456  -0.00415  -0.00282  -0.00696   1.96153
    A9        1.96230  -0.00460  -0.00403  -0.00325  -0.00732   1.95498
   A10        1.84241   0.00393   0.00342   0.00365   0.00690   1.84931
   A11        1.84550   0.00390   0.00411   0.00207   0.00598   1.85148
   A12        1.87395   0.00562   0.00524   0.00311   0.00831   1.88226
   A13        1.95130   0.00046  -0.00446   0.00939   0.00495   1.95625
   A14        1.89494  -0.00180  -0.01167   0.01949   0.00785   1.90279
   A15        1.94993  -0.00005  -0.00174   0.00346   0.00174   1.95167
   A16        1.88787  -0.00016   0.00774  -0.01565  -0.00787   1.88000
   A17        1.88749   0.00122   0.00223  -0.00183   0.00040   1.88789
   A18        1.89045   0.00033   0.00854  -0.01652  -0.00795   1.88250
   A19        1.86758   0.00947   0.00412   0.00483   0.00895   1.87653
   A20        1.95050   0.00083  -0.00426   0.00955   0.00531   1.95581
   A21        1.89488  -0.00193  -0.01140   0.01874   0.00737   1.90225
   A22        1.95009  -0.00015  -0.00199   0.00384   0.00186   1.95195
   A23        1.88800  -0.00030   0.00772  -0.01581  -0.00806   1.87994
   A24        1.88827   0.00120   0.00196  -0.00124   0.00072   1.88899
   A25        1.89025   0.00033   0.00862  -0.01674  -0.00810   1.88216
   A26        1.86701   0.01186   0.00373   0.00879   0.01253   1.87954
   A27        1.95024   0.00011  -0.00189   0.00405   0.00217   1.95241
   A28        1.95031   0.00020  -0.00382   0.00778   0.00398   1.95429
   A29        1.89550  -0.00190  -0.01194   0.01981   0.00790   1.90340
   A30        1.88740   0.00147   0.00225  -0.00144   0.00082   1.88822
   A31        1.89068   0.00037   0.00832  -0.01598  -0.00764   1.88303
   A32        1.88790  -0.00024   0.00770  -0.01583  -0.00809   1.87980
   A33        1.86547   0.01164   0.00513   0.00582   0.01094   1.87641
   A34        3.04979   0.01139   0.03721   0.04782   0.08514   3.13493
   A35        3.03248   0.01471   0.04479   0.06833   0.11313   3.14561
   A36        3.05910   0.01261   0.03307   0.07800   0.11116   3.17026
   A37        2.92755   0.01337   0.06564  -0.01031   0.05523   2.98278
   A38        2.93509   0.01475   0.05882   0.03006   0.08877   3.02386
   A39        2.90944   0.01697   0.07543   0.00876   0.08404   2.99348
    D1       -3.11304  -0.00006   0.00073  -0.00212  -0.00141  -3.11445
    D2       -1.03226  -0.00032  -0.00018  -0.00074  -0.00089  -1.03315
    D3        1.08975   0.00024   0.00064  -0.00117  -0.00054   1.08921
    D4       -1.01857  -0.00005   0.00073  -0.00209  -0.00138  -1.01995
    D5        1.06221  -0.00031  -0.00018  -0.00071  -0.00086   1.06134
    D6       -3.09897   0.00025   0.00064  -0.00114  -0.00051  -3.09948
    D7        1.07575  -0.00004   0.00083  -0.00229  -0.00148   1.07427
    D8       -3.12667  -0.00031  -0.00008  -0.00091  -0.00096  -3.12763
    D9       -1.00466   0.00026   0.00074  -0.00134  -0.00061  -1.00527
   D10       -2.59128  -0.00000   0.01578  -0.05100  -0.03589  -2.62717
   D11        1.49726   0.00744   0.03353  -0.05526  -0.02156   1.47569
   D12       -0.45120  -0.00404   0.01330  -0.06472  -0.05092  -0.50212
   D13       -2.62140   0.00047   0.01742  -0.03936  -0.02231  -2.64371
   D14       -0.47470  -0.00306   0.01224  -0.05001  -0.03787  -0.51257
   D15        1.45020   0.00790   0.03262  -0.03453  -0.00143   1.44876
   D16       -2.58160  -0.00047   0.01528  -0.06358  -0.04910  -2.63071
   D17        1.50777   0.00672   0.03457  -0.06615  -0.03099   1.47678
   D18       -0.41645  -0.00432   0.01436  -0.08222  -0.06765  -0.48410
   D19       -1.14291  -0.00165  -0.00112  -0.00506  -0.00621  -1.14912
   D20        3.05893  -0.00057  -0.00060  -0.00402  -0.00460   3.05433
   D21        0.97524   0.00022  -0.00262   0.00170  -0.00090   0.97433
   D22       -1.13882  -0.00182  -0.00154  -0.00490  -0.00647  -1.14529
   D23        3.06339  -0.00071  -0.00128  -0.00325  -0.00452   3.05887
   D24        0.97987   0.00022  -0.00342   0.00301  -0.00040   0.97947
   D25        0.98405   0.00003  -0.00056  -0.00583  -0.00638   0.97766
   D26       -1.13349  -0.00209   0.00056  -0.01237  -0.01184  -1.14533
   D27        3.06857  -0.00069   0.00091  -0.01031  -0.00939   3.05919
         Item               Value     Threshold  Converged?
 Maximum Force            0.016971     0.000450     NO 
 RMS     Force            0.004913     0.000300     NO 
 Maximum Displacement     0.703576     0.001800     NO 
 RMS     Displacement     0.196978     0.001200     NO 
 Predicted change in Energy=-5.059255D-03
 GradGradGradGradGradGradGradGradGradGradGradGradGradGradGradGradGradGrad

                          Input orientation:                          
 ---------------------------------------------------------------------
 Center     Atomic      Atomic             Coordinates (Angstroms)
 Number     Number       Type             X           Y           Z
 ---------------------------------------------------------------------
      1          6           0       -0.038830   -0.020510    2.535315
      2          8           0       -0.015156   -0.006440    1.132456
      3          1           0       -0.475942   -0.950802    2.946554
      4          1           0        0.970973    0.065853    2.980863
      5          1           0       -0.633082    0.810891    2.961220
      6          6           0        0.268880    2.255998   -1.147201
      7          8           0        0.962878    2.170146    0.091004
      8          1           0        0.552022    1.446550   -1.837324
      9          1           0        0.516687    3.208303   -1.630408
     10          1           0       -0.822735    2.222118   -1.007754
     11          1           0        0.655869    1.327468    0.553465
     12          6           0        1.860646   -1.371598   -1.158599
     13          8           0        1.413734   -1.916913    0.076277
     14          1           0        1.031373   -1.212419   -1.864372
     15          1           0        2.564715   -2.071456   -1.623641
     16          1           0        2.382087   -0.412242   -1.017833
     17          1           0        0.830672   -1.225755    0.523439
     18          6           0       -2.098696   -0.872429   -1.192153
     19          8           0       -2.371672   -0.229652    0.046132
     20          1           0       -1.521641   -1.799970   -1.054238
     21          1           0       -1.540585   -0.219755   -1.880746
     22          1           0       -3.046835   -1.134485   -1.676077
     23          1           0       -1.488026   -0.069848    0.506563
 ---------------------------------------------------------------------
                    Distance matrix (angstroms):
                    1          2          3          4          5
     1  C    0.000000
     2  O    1.403130   0.000000
     3  H    1.107080   2.096448   0.000000
     4  H    1.107101   2.096255   1.768708   0.000000
     5  H    1.107140   2.096245   1.768749   1.768745   0.000000
     6  C    4.340288   3.224305   5.253300   4.725524   4.447583
     7  O    3.431771   2.603594   4.468186   3.574829   3.554266
     8  H    4.649876   3.354469   5.448806   5.029589   4.983428
     9  H    5.299725   4.272101   6.263548   5.598677   5.305902
    10  H    4.265821   3.193611   5.081755   4.876056   4.216667
    11  H    2.495473   1.601504   3.492619   2.753765   2.779485
    12  C    4.367889   3.260556   4.742256   4.471345   5.287235
    13  O    3.428287   2.609051   3.569696   3.544575   4.466908
    14  H    4.682225   3.395671   5.048311   5.011380   5.490950
    15  H    5.318059   4.303034   5.602512   5.320673   6.289260
    16  H    4.317309   3.245796   4.916781   4.267246   5.140055
    17  H    2.501259   1.604075   2.766645   2.779725   3.497611
    18  C    4.343136   3.239580   4.446163   5.264722   4.715093
    19  O    3.417884   2.604437   3.539251   4.457942   3.550094
    20  H    4.272014   3.204353   4.221482   5.096711   4.871349
    21  H    4.668679   3.384055   4.997071   5.479483   5.032935
    22  H    5.293851   4.283855   5.292631   6.266632   5.578101
    23  H    2.493680   1.601596   2.784591   3.491024   2.744444
                    6          7          8          9         10
     6  C    0.000000
     7  O    1.422025   0.000000
     8  H    1.100748   2.100201   0.000000
     9  H    1.096257   2.059153   1.774214   0.000000
    10  H    1.101007   2.097232   1.783157   1.776037   0.000000
    11  H    1.975903   1.009074   2.396004   2.885517   2.328964
    12  C    3.961478   3.861535   3.180429   4.796282   4.487548
    13  O    4.496752   4.111878   3.964505   5.475883   4.827887
    14  H    3.622934   3.907676   2.701967   4.456728   3.995942
    15  H    4.921861   4.847379   4.058690   5.663066   5.503536
    16  H    3.406154   3.148397   2.734193   4.118654   4.148595
    17  H    3.902468   3.425876   3.576599   4.939485   4.118997
    18  C    3.923582   4.502997   3.580532   4.866689   3.352357
    19  O    3.817724   4.108561   3.860705   4.793009   3.085621
    20  H    4.434579   4.821436   3.931055   5.437789   4.082625
    21  H    3.153032   3.983309   2.675343   4.005823   2.690756
    22  H    4.771693   5.488256   4.431648   5.617880   4.081673
    23  H    3.351301   3.346221   3.457610   4.396793   2.826460
                   11         12         13         14         15
    11  H    0.000000
    12  C    3.415788   0.000000
    13  O    3.365720   1.421977   0.000000
    14  H    3.526749   1.100522   2.099674   0.000000
    15  H    4.464993   1.096257   2.058729   1.773989   0.000000
    16  H    2.911253   1.100945   2.097336   1.783631   1.775766
    17  H    2.559376   1.977717   1.008768   2.396267   2.886532
    18  C    3.933746   3.990825   3.877760   3.219441   4.834382
    19  O    3.442095   4.546201   4.144522   4.024497   5.527053
    20  H    4.136077   3.410903   3.147724   2.742155   4.134759
    21  H    3.625423   3.662870   3.929159   2.756922   4.510919
    22  H    4.974141   4.940382   4.855884   4.083296   5.689478
    23  H    2.559488   3.959915   3.466555   3.643374   4.996891
                   16         17         18         19         20
    16  H    0.000000
    17  H    2.333283   0.000000
    18  C    4.507724   3.413106   0.000000
    19  O    4.874791   3.387485   1.421629   0.000000
    20  H    4.143212   2.890012   1.101066   2.097443   0.000000
    21  H    4.021073   3.523493   1.100741   2.098491   1.783411
    22  H    5.516168   4.458841   1.096277   2.059265   1.776449
    23  H    4.173583   2.590901   1.975522   1.009140   2.330355
                   21         22         23
    21  H    0.000000
    22  H    1.774094   0.000000
    23  H    2.392589   2.885698   0.000000
 Symmetry turned off by external request.
 Stoichiometry    C4H15O4(1-)
 Framework group  C1[X(C4H15O4)]
 Deg. of freedom    63
 Full point group                 C1      NOp   1
 Rotational constants (GHZ):           1.1107878           1.0918904           0.9600407
 Standard basis: 6-31+G(d) (6D, 7F)
   182 basis functions,   316 primitive gaussians,   182 cartesian basis functions
    36 alpha electrons       36 beta electrons
       nuclear repulsion energy       427.9386134637 Hartrees.
 NAtoms=   23 NActive=   23 NUniq=   23 SFac= 1.00D+00 NAtFMM=   60 NAOKFM=F Big=F
 Integral buffers will be    131072 words long.
 Raffenetti 2 integral format.
 Two-electron integral symmetry is turned off.
 Nuclear repulsion after empirical dispersion term =      427.9260923469 Hartrees.
 ------------------------------------------------------------------------------
 Polarizable Continuum Model (PCM)
 =================================
 Model                : PCM.
 Atomic radii         : SMD-Coulomb.
 Polarization charges : Total charges.
 Charge compensation  : None.
 Solution method      : On-the-fly selection.
 Cavity type          : VdW (van der Waals Surface) (Alpha=1.000).
 Cavity algorithm     : GePol (No added spheres)
                        Default sphere list used, NSphG=   23.
                        Lebedev-Laikov grids with approx.  5.0 points / Ang**2.
                        Smoothing algorithm: York/Karplus (Gamma=1.0000).
                        Polarization charges: spherical gaussians, with
                                              point-specific exponents (IZeta= 3).
                        Self-potential: point-specific (ISelfS= 7).
                        Self-field    : sphere-specific E.n sum rule (ISelfD= 2).
 1st derivatives      : Analytical E(r).r(x)/FMM algorithm (CHGder, D1EAlg=3).
                        Cavity 1st derivative terms included.
 Solvent              : Methanol, Eps=  32.613000 Eps(inf)=   1.765709
 ------------------------------------------------------------------------------
 ------------------------------------------------------------------------------
 Atomic radii for non-electrostatic terms: SMD-CDS.
 ------------------------------------------------------------------------------
 Nuclear repulsion after PCM non-electrostatic terms =      427.9341250986 Hartrees.
 One-electron integrals computed using PRISM.
 NBasis=   182 RedAO= T EigKep=  1.37D-03  NBF=   182
 NBsUse=   182 1.00D-06 EigRej= -1.00D+00 NBFU=   182
 Lowest energy guess from the checkpoint file:  "cluster_pre.chk"
 B after Tr=    -0.004610    0.001789    0.016862
         Rot=    0.999999    0.000210   -0.000184    0.001163 Ang=   0.14 deg.
 B after Tr=    -0.000885    0.001751    0.041348
         Rot=    0.999981    0.000598   -0.000379   -0.006113 Ang=   0.71 deg.
 Requested convergence on RMS density matrix=1.00D-08 within 128 cycles.
 Requested convergence on MAX density matrix=1.00D-06.
 Requested convergence on             energy=1.00D-06.
 No special actions if energy rises.
 Inv3:  Mode=1 IEnd=     8803107.
 Iteration    1 A*A^-1 deviation from unit magnitude is 3.33D-15 for   1532.
 Iteration    1 A*A^-1 deviation from orthogonality  is 2.38D-15 for   1306    300.
 Iteration    1 A^-1*A deviation from unit magnitude is 3.11D-15 for     11.
 Iteration    1 A^-1*A deviation from orthogonality  is 7.22D-15 for   1593   1532.
 Error on total polarization charges =  0.06531
 SCF Done:  E(RwB97XD) =  -462.327956867     A.U. after   11 cycles
            NFock= 11  Conv=0.77D-08     -V/T= 2.0094
 SMD-CDS (non-electrostatic) energy       (kcal/mol) =       5.04
 (included in total energy above)
 D1PCM: PCM CHGder 1st derivatives, ID1Alg=3 FixD1E=F DoIter=F DoCFld=F I1PDM=0.
 Calling FoFJK, ICntrl=      2127 FMM=F ISym2X=0 I1Cent= 0 IOpClX= 0 NMat=1 NMatS=1 NMatT=0.
 -------------------------------------------------------------------
 Center     Atomic                   Forces (Hartrees/Bohr)
 Number     Number              X              Y              Z
 -------------------------------------------------------------------
      1        6          -0.000026932   -0.000006276    0.003041885
      2        8           0.000473664    0.000117132    0.005693405
      3        1           0.000044967    0.000172629   -0.002851166
      4        1          -0.000123114   -0.000047259   -0.002849163
      5        1           0.000203056   -0.000081041   -0.002866618
      6        6          -0.000873989   -0.001469989    0.000771801
      7        8           0.000157076    0.002114407   -0.004232236
      8        1           0.000539296   -0.000123981    0.001514395
      9        1           0.001056850   -0.000250635    0.002094205
     10        1           0.001227992   -0.000070532    0.001005464
     11        1          -0.002787100   -0.000142751   -0.001502416
     12        6          -0.000801950    0.001450787    0.000761611
     13        8           0.001827780   -0.000673495   -0.004388444
     14        1          -0.000464948   -0.000287153    0.001356609
     15        1          -0.000790702   -0.000740035    0.002062654
     16        1          -0.000778827   -0.000912869    0.000996910
     17        1           0.000792845    0.001873646   -0.000619059
     18        6           0.002026611    0.000217944    0.000486305
     19        8          -0.001785798   -0.000617223   -0.004362587
     20        1          -0.000543004    0.001095292    0.001056369
     21        1          -0.000165108    0.000316847    0.001311197
     22        1          -0.000304223    0.000984939    0.002143789
     23        1           0.001095558   -0.002920385   -0.000624910
 -------------------------------------------------------------------
 Cartesian Forces:  Max     0.005693405 RMS     0.001707877

 GradGradGradGradGradGradGradGradGradGradGradGradGradGradGradGradGradGrad
 Berny optimization.
 Using GEDIIS/GDIIS optimizer.
 FormGI is forming the generalized inverse of G from B-inverse, IUseBI=4.
 Internal  Forces:  Max     0.005757066 RMS     0.001783644
 Search for a local minimum.
 Step number   3 out of a maximum of   10
 All quantities printed in internal units (Hartrees-Bohrs-Radians)
 Mixed Optimization -- RFO/linear search
 Update second derivatives using D2CorX and points    2    1    3
 DE= -1.40D-03 DEPred=-5.06D-03 R= 2.76D-01
 Trust test= 2.76D-01 RLast= 3.07D-01 DXMaxT set to 1.50D-01
 ITU=  0 -1  0
 Use linear search instead of GDIIS.
     Eigenvalues ---    0.00225   0.00230   0.00231   0.00880   0.00887
     Eigenvalues ---    0.00892   0.00897   0.00990   0.01649   0.01653
     Eigenvalues ---    0.01654   0.02126   0.04969   0.05080   0.05516
     Eigenvalues ---    0.06424   0.06426   0.08673   0.08971   0.09013
     Eigenvalues ---    0.09850   0.10026   0.10032   0.10368   0.10382
     Eigenvalues ---    0.10387   0.11386   0.12501   0.12534   0.15889
     Eigenvalues ---    0.16000   0.16000   0.16000   0.16000   0.16000
     Eigenvalues ---    0.16000   0.16000   0.16000   0.16000   0.16000
     Eigenvalues ---    0.16000   0.16000   0.17633   0.26232   0.33106
     Eigenvalues ---    0.33116   0.33126   0.34000   0.34005   0.34142
     Eigenvalues ---    0.34151   0.34157   0.34265   0.34660   0.34664
     Eigenvalues ---    0.34884   0.45138   0.45153   0.46034   0.46124
     Eigenvalues ---    0.46242   0.48003   0.50619
 RFO step:  Lambda=-7.00227942D-04 EMin= 2.24563938D-03
 Quartic linear search produced a step of -0.31925.
 Maximum step size (   0.150) exceeded in Quadratic search.
    -- Step size scaled by   0.723
 Iteration  1 RMS(Cart)=  0.06635464 RMS(Int)=  0.00234729
 Iteration  2 RMS(Cart)=  0.00487061 RMS(Int)=  0.00007973
 Iteration  3 RMS(Cart)=  0.00001591 RMS(Int)=  0.00007920
 Iteration  4 RMS(Cart)=  0.00000000 RMS(Int)=  0.00007920
 Variable       Old X    -DE/DX   Delta X   Delta X   Delta X     New X
                                 (Linear)    (Quad)   (Total)
    R1        2.65153  -0.00553  -0.02170   0.01410  -0.00760   2.64393
    R2        2.09208  -0.00122  -0.00109  -0.00069  -0.00177   2.09030
    R3        2.09212  -0.00126  -0.00117  -0.00067  -0.00183   2.09028
    R4        2.09219  -0.00127  -0.00118  -0.00067  -0.00185   2.09034
    R5        3.02640  -0.00010   0.00169  -0.00168   0.00001   3.02642
    R6        3.03126  -0.00072   0.00215  -0.00508  -0.00292   3.02834
    R7        3.02658  -0.00027   0.00148  -0.00229  -0.00081   3.02577
    R8        2.68724  -0.00576  -0.01155   0.00439  -0.00715   2.68009
    R9        2.08011  -0.00072  -0.00217   0.00094  -0.00123   2.07888
   R10        2.07163  -0.00090  -0.00297   0.00142  -0.00155   2.07007
   R11        2.08060  -0.00108  -0.00318   0.00135  -0.00183   2.07877
   R12        1.90687   0.00028   0.00026   0.00005   0.00031   1.90718
   R13        2.68715  -0.00559  -0.01149   0.00451  -0.00698   2.68016
   R14        2.07968  -0.00056  -0.00204   0.00103  -0.00101   2.07867
   R15        2.07162  -0.00091  -0.00299   0.00142  -0.00157   2.07006
   R16        2.08048  -0.00103  -0.00313   0.00137  -0.00176   2.07873
   R17        1.90630  -0.00014   0.00001  -0.00014  -0.00012   1.90617
   R18        2.68649  -0.00534  -0.01142   0.00469  -0.00673   2.67976
   R19        2.08071  -0.00107  -0.00312   0.00131  -0.00180   2.07891
   R20        2.08010  -0.00072  -0.00221   0.00097  -0.00124   2.07886
   R21        2.07166  -0.00092  -0.00301   0.00143  -0.00158   2.07008
   R22        1.90700   0.00007   0.00024  -0.00014   0.00010   1.90710
    A1        1.96761  -0.00242  -0.00729  -0.00051  -0.00775   1.95985
    A2        1.96730  -0.00238  -0.00710  -0.00057  -0.00762   1.95968
    A3        1.96724  -0.00242  -0.00708  -0.00070  -0.00773   1.95951
    A4        1.85063   0.00267   0.00784   0.00064   0.00852   1.85915
    A5        1.85064   0.00268   0.00777   0.00070   0.00852   1.85916
    A6        1.85061   0.00267   0.00781   0.00064   0.00849   1.85910
    A7        1.95722   0.00018  -0.00070   0.00157   0.00086   1.95808
    A8        1.96153   0.00042  -0.00055   0.00190   0.00103   1.96257
    A9        1.95498   0.00035  -0.00035   0.00165   0.00128   1.95627
   A10        1.84931  -0.00025   0.00007  -0.00101  -0.00080   1.84851
   A11        1.85148  -0.00018   0.00083  -0.00126  -0.00033   1.85115
   A12        1.88226  -0.00062   0.00084  -0.00331  -0.00233   1.87993
   A13        1.95625  -0.00124  -0.00455   0.00050  -0.00401   1.95224
   A14        1.90279  -0.00262  -0.01028   0.00133  -0.00892   1.89387
   A15        1.95167  -0.00082  -0.00171  -0.00076  -0.00245   1.94922
   A16        1.88000   0.00191   0.00767  -0.00145   0.00627   1.88627
   A17        1.88789   0.00136   0.00136   0.00282   0.00419   1.89209
   A18        1.88250   0.00166   0.00823  -0.00262   0.00563   1.88813
   A19        1.87653  -0.00316  -0.00011  -0.00845  -0.00856   1.86797
   A20        1.95581  -0.00112  -0.00453   0.00080  -0.00370   1.95210
   A21        1.90225  -0.00256  -0.00995   0.00128  -0.00864   1.89361
   A22        1.95195  -0.00088  -0.00192  -0.00078  -0.00268   1.94927
   A23        1.87994   0.00187   0.00772  -0.00152   0.00624   1.88618
   A24        1.88899   0.00123   0.00107   0.00259   0.00369   1.89269
   A25        1.88216   0.00169   0.00833  -0.00256   0.00579   1.88794
   A26        1.87954  -0.00371  -0.00151  -0.00872  -0.01023   1.86931
   A27        1.95241  -0.00101  -0.00195  -0.00114  -0.00307   1.94934
   A28        1.95429  -0.00074  -0.00381   0.00136  -0.00242   1.95187
   A29        1.90340  -0.00272  -0.01048   0.00118  -0.00927   1.89414
   A30        1.88822   0.00125   0.00124   0.00270   0.00396   1.89218
   A31        1.88303   0.00162   0.00798  -0.00273   0.00527   1.88831
   A32        1.87980   0.00183   0.00772  -0.00157   0.00618   1.88599
   A33        1.87641  -0.00361  -0.00008  -0.00968  -0.00976   1.86665
   A34        3.13493  -0.00140  -0.00238  -0.03727  -0.03965   3.09528
   A35        3.14561  -0.00193  -0.00627  -0.04991  -0.05614   3.08947
   A36        3.17026  -0.00262  -0.01345  -0.08300  -0.09638   3.07389
   A37        2.98278   0.00157   0.02611   0.08747   0.11362   3.09640
   A38        3.02386  -0.00015   0.01086   0.02142   0.03226   3.05612
   A39        2.99348   0.00062   0.02344   0.05453   0.07793   3.07141
    D1       -3.11445  -0.00003   0.00094  -0.00139  -0.00040  -3.11484
    D2       -1.03315   0.00007   0.00016  -0.00027  -0.00011  -1.03326
    D3        1.08921  -0.00017   0.00060  -0.00200  -0.00146   1.08775
    D4       -1.01995  -0.00002   0.00093  -0.00135  -0.00036  -1.02031
    D5        1.06134   0.00008   0.00015  -0.00023  -0.00008   1.06127
    D6       -3.09948  -0.00016   0.00059  -0.00195  -0.00142  -3.10090
    D7        1.07427  -0.00002   0.00103  -0.00144  -0.00035   1.07392
    D8       -3.12763   0.00008   0.00025  -0.00032  -0.00006  -3.12769
    D9       -1.00527  -0.00016   0.00069  -0.00204  -0.00141  -1.00668
   D10       -2.62717  -0.00026   0.02197  -0.00767   0.01440  -2.61277
   D11        1.47569  -0.00025   0.02923   0.01297   0.04200   1.51769
   D12       -0.50212   0.00057   0.02512   0.01134   0.03657  -0.46555
   D13       -2.64371  -0.00020   0.01873  -0.00195   0.01664  -2.62708
   D14       -0.51257   0.00044   0.02025   0.01241   0.03281  -0.47976
   D15        1.44876  -0.00036   0.02220   0.00638   0.02858   1.47734
   D16       -2.63071  -0.00024   0.02586  -0.00707   0.01842  -2.61229
   D17        1.47678  -0.00021   0.03293   0.01019   0.04317   1.51996
   D18       -0.48410   0.00068   0.03116   0.01743   0.04890  -0.43520
   D19       -1.14912  -0.00002   0.00124   0.00059   0.00181  -1.14731
   D20        3.05433   0.00010   0.00107   0.00121   0.00231   3.05664
   D21        0.97433   0.00025  -0.00146   0.00406   0.00260   0.97693
   D22       -1.14529  -0.00000   0.00104  -0.00032   0.00071  -1.14458
   D23        3.05887   0.00004   0.00059   0.00024   0.00085   3.05972
   D24        0.97947   0.00015  -0.00215   0.00307   0.00090   0.98038
   D25        0.97766   0.00030   0.00166   0.00067   0.00233   0.97999
   D26       -1.14533  -0.00005   0.00415  -0.00299   0.00115  -1.14419
   D27        3.05919  -0.00008   0.00361  -0.00265   0.00098   3.06016
         Item               Value     Threshold  Converged?
 Maximum Force            0.005757     0.000450     NO 
 RMS     Force            0.001784     0.000300     NO 
 Maximum Displacement     0.250828     0.001800     NO 
 RMS     Displacement     0.067619     0.001200     NO 
 Predicted change in Energy=-6.819884D-04
 GradGradGradGradGradGradGradGradGradGradGradGradGradGradGradGradGradGrad

                          Input orientation:                          
 ---------------------------------------------------------------------
 Center     Atomic      Atomic             Coordinates (Angstroms)
 Number     Number       Type             X           Y           Z
 ---------------------------------------------------------------------
      1          6           0       -0.037555   -0.018880    2.529227
      2          8           0       -0.021072   -0.023894    1.130227
      3          1           0       -0.434553   -0.962783    2.947543
      4          1           0        0.972257    0.115959    2.960067
      5          1           0       -0.665220    0.794991    2.938181
      6          6           0        0.296341    2.311051   -1.150214
      7          8           0        0.966953    2.155747    0.089772
      8          1           0        0.530060    1.492881   -1.847483
      9          1           0        0.623785    3.251158   -1.607336
     10          1           0       -0.795008    2.354850   -1.019342
     11          1           0        0.590528    1.328044    0.527693
     12          6           0        1.867969   -1.361548   -1.156381
     13          8           0        1.427956   -1.917146    0.072124
     14          1           0        1.029820   -1.169936   -1.842501
     15          1           0        2.544940   -2.075496   -1.637994
     16          1           0        2.415022   -0.419508   -1.003653
     17          1           0        0.870740   -1.213925    0.533069
     18          6           0       -2.129393   -0.922116   -1.184336
     19          8           0       -2.377340   -0.241455    0.034737
     20          1           0       -1.644565   -1.895077   -1.015413
     21          1           0       -1.495314   -0.330807   -1.861452
     22          1           0       -3.087453   -1.099732   -1.684901
     23          1           0       -1.491560   -0.159329    0.511312
 ---------------------------------------------------------------------
                    Distance matrix (angstroms):
                    1          2          3          4          5
     1  C    0.000000
     2  O    1.399106   0.000000
     3  H    1.106141   2.086891   0.000000
     4  H    1.106131   2.086762   1.772839   0.000000
     5  H    1.106161   2.086671   1.772869   1.772822   0.000000
     6  C    4.367877   3.279197   5.295640   4.708472   4.465200
     7  O    3.418915   2.609516   4.456041   3.521272   3.553742
     8  H    4.665104   3.386903   5.472937   5.020358   4.981799
     9  H    5.314289   4.316950   6.294783   5.550863   5.325036
    10  H    4.335975   3.298189   5.183898   4.896076   4.255819
    11  H    2.492957   1.601512   3.486309   2.744324   2.769748
    12  C    4.360904   3.253670   4.722585   4.464356   5.275713
    13  O    3.433438   2.608384   3.556372   3.561095   4.466694
    14  H    4.645022   3.354832   5.013165   4.972072   5.439579
    15  H    5.316454   4.296107   5.580561   5.330851   6.283805
    16  H    4.319361   3.262592   4.901752   4.251985   5.147908
    17  H    2.497555   1.602529   2.756183   2.769335   3.489911
    18  C    4.356854   3.257150   4.466157   5.279575   4.699724
    19  O    3.427334   2.607572   3.574797   4.461514   3.526409
    20  H    4.320541   3.277320   4.247154   5.166862   4.881238
    21  H    4.636855   3.349288   4.964981   5.434662   4.999295
    22  H    5.313097   4.299427   5.340054   6.287677   5.552484
    23  H    2.491152   1.601167   2.774531   3.484621   2.735555
                    6          7          8          9         10
     6  C    0.000000
     7  O    1.418240   0.000000
     8  H    1.100096   2.093615   0.000000
     9  H    1.095436   2.048869   1.777074   0.000000
    10  H    1.100040   2.091479   1.784548   1.778223   0.000000
    11  H    1.966779   1.009238   2.381656   2.873642   2.316756
    12  C    3.994751   3.838762   3.227288   4.798793   4.574040
    13  O    4.544482   4.098938   4.014896   5.493509   4.937896
    14  H    3.624159   3.846791   2.709314   4.445924   4.053604
    15  H    4.953375   4.835146   4.103284   5.662598   5.582647
    16  H    3.459226   3.150305   2.814669   4.128771   4.242829
    17  H    3.948270   3.400067   3.620758   4.957750   4.233303
    18  C    4.042118   4.547961   3.653035   5.017482   3.542077
    19  O    3.881748   4.115082   3.873455   4.888916   3.218021
    20  H    4.634307   4.944758   4.110912   5.655044   4.334010
    21  H    3.270367   4.006617   2.725467   4.169607   2.900401
    22  H    4.834190   5.494162   4.453591   5.719226   4.199096
    23  H    3.472756   3.403169   3.518616   4.538147   3.024762
                   11         12         13         14         15
    11  H    0.000000
    12  C    3.420799   0.000000
    13  O    3.382320   1.418282   0.000000
    14  H    3.471412   1.099986   2.093471   0.000000
    15  H    4.482634   1.095428   2.048715   1.776922   0.000000
    16  H    2.954274   1.100015   2.091534   1.784823   1.778079
    17  H    2.557372   1.967359   1.008702   2.381297   2.873807
    18  C    3.923294   4.021540   3.901731   3.236544   4.835853
    19  O    3.393313   4.549287   4.158078   3.999355   5.512765
    20  H    4.214893   3.555618   3.259388   2.891753   4.239353
    21  H    3.579181   3.587649   3.847167   2.660977   4.406532
    22  H    4.931249   4.990400   4.913677   4.120886   5.716483
    23  H    2.558836   3.938650   3.436041   3.594317   4.958281
                   16         17         18         19         20
    16  H    0.000000
    17  H    2.318927   0.000000
    18  C    4.575693   3.469212   0.000000
    19  O    4.906801   3.426961   1.418068   0.000000
    20  H    4.319455   3.031258   1.100112   2.091468   0.000000
    21  H    4.004299   3.480207   1.100086   2.093200   1.784657
    22  H    5.586057   4.538693   1.095442   2.048915   1.778403
    23  H    4.198118   2.587104   1.965680   1.009195   2.316704
                   21         22         23
    21  H    0.000000
    22  H    1.776886   0.000000
    23  H    2.378955   2.873079   0.000000
 Symmetry turned off by external request.
 Stoichiometry    C4H15O4(1-)
 Framework group  C1[X(C4H15O4)]
 Deg. of freedom    63
 Full point group                 C1      NOp   1
 Rotational constants (GHZ):           1.1001813           1.0885413           0.9455786
 Standard basis: 6-31+G(d) (6D, 7F)
   182 basis functions,   316 primitive gaussians,   182 cartesian basis functions
    36 alpha electrons       36 beta electrons
       nuclear repulsion energy       426.9459687519 Hartrees.
 NAtoms=   23 NActive=   23 NUniq=   23 SFac= 1.00D+00 NAtFMM=   60 NAOKFM=F Big=F
 Integral buffers will be    131072 words long.
 Raffenetti 2 integral format.
 Two-electron integral symmetry is turned off.
 Nuclear repulsion after empirical dispersion term =      426.9338176203 Hartrees.
 ------------------------------------------------------------------------------
 Polarizable Continuum Model (PCM)
 =================================
 Model                : PCM.
 Atomic radii         : SMD-Coulomb.
 Polarization charges : Total charges.
 Charge compensation  : None.
 Solution method      : On-the-fly selection.
 Cavity type          : VdW (van der Waals Surface) (Alpha=1.000).
 Cavity algorithm     : GePol (No added spheres)
                        Default sphere list used, NSphG=   23.
                        Lebedev-Laikov grids with approx.  5.0 points / Ang**2.
                        Smoothing algorithm: York/Karplus (Gamma=1.0000).
                        Polarization charges: spherical gaussians, with
                                              point-specific exponents (IZeta= 3).
                        Self-potential: point-specific (ISelfS= 7).
                        Self-field    : sphere-specific E.n sum rule (ISelfD= 2).
 1st derivatives      : Analytical E(r).r(x)/FMM algorithm (CHGder, D1EAlg=3).
                        Cavity 1st derivative terms included.
 Solvent              : Methanol, Eps=  32.613000 Eps(inf)=   1.765709
 ------------------------------------------------------------------------------
 ------------------------------------------------------------------------------
 Atomic radii for non-electrostatic terms: SMD-CDS.
 ------------------------------------------------------------------------------
 Nuclear repulsion after PCM non-electrostatic terms =      426.9418894880 Hartrees.
 One-electron integrals computed using PRISM.
 NBasis=   182 RedAO= T EigKep=  1.34D-03  NBF=   182
 NBsUse=   182 1.00D-06 EigRej= -1.00D+00 NBFU=   182
 Initial guess from the checkpoint file:  "cluster_pre.chk"
 B after Tr=     0.001989   -0.005869   -0.003417
         Rot=    1.000000   -0.000324    0.000213   -0.000865 Ang=  -0.11 deg.
 ExpMin= 4.38D-02 ExpMax= 5.48D+03 ExpMxC= 8.25D+02 IAcc=3 IRadAn=         5 AccDes= 0.00D+00
 Harris functional with IExCor= 4639 and IRadAn=       5 diagonalized for initial guess.
 HarFok:  IExCor= 4639 AccDes= 0.00D+00 IRadAn=         5 IDoV= 1 UseB2=F ITyADJ=14
 ICtDFT=  3500011 ScaDFX=  1.000000  1.000000  1.000000  1.000000
 FoFCou: FMM=F IPFlag=           0 FMFlag=      100000 FMFlg1=           0
         NFxFlg=           0 DoJE=T BraDBF=F KetDBF=T FulRan=T
         wScrn=  0.000000 ICntrl=       500 IOpCl=  0 I1Cent=   200000004 NGrid=           0
         NMat0=    1 NMatS0=      1 NMatT0=    0 NMatD0=    1 NMtDS0=    0 NMtDT0=    0
 Symmetry not used in FoFCou.
 Requested convergence on RMS density matrix=1.00D-08 within 128 cycles.
 Requested convergence on MAX density matrix=1.00D-06.
 Requested convergence on             energy=1.00D-06.
 No special actions if energy rises.
 Inv3:  Mode=1 IEnd=     8968323.
 Iteration    1 A*A^-1 deviation from unit magnitude is 3.33D-15 for     22.
 Iteration    1 A*A^-1 deviation from orthogonality  is 2.12D-15 for   1308    711.
 Iteration    1 A^-1*A deviation from unit magnitude is 3.33D-15 for     22.
 Iteration    1 A^-1*A deviation from orthogonality  is 1.07D-13 for   1654   1546.
 Error on total polarization charges =  0.06520
 SCF Done:  E(RwB97XD) =  -462.328380988     A.U. after   10 cycles
            NFock= 10  Conv=0.90D-08     -V/T= 2.0093
 SMD-CDS (non-electrostatic) energy       (kcal/mol) =       5.07
 (included in total energy above)
 D1PCM: PCM CHGder 1st derivatives, ID1Alg=3 FixD1E=F DoIter=F DoCFld=F I1PDM=0.
 Calling FoFJK, ICntrl=      2127 FMM=F ISym2X=0 I1Cent= 0 IOpClX= 0 NMat=1 NMatS=1 NMatT=0.
 -------------------------------------------------------------------
 Center     Atomic                   Forces (Hartrees/Bohr)
 Number     Number              X              Y              Z
 -------------------------------------------------------------------
      1        6          -0.000039160    0.000133220    0.002784062
      2        8          -0.000192867   -0.000253688    0.001140349
      3        1           0.000082314    0.000214060   -0.001380269
      4        1          -0.000177976   -0.000045885   -0.001346227
      5        1           0.000168387   -0.000166508   -0.001334509
      6        6          -0.000405069   -0.000272976   -0.000291506
      7        8          -0.001433423    0.000621878   -0.001576684
      8        1           0.000224618   -0.000162910    0.000586297
      9        1           0.000273090   -0.000181707    0.000591955
     10        1           0.000494606   -0.000078175    0.000343222
     11        1           0.001080324   -0.000839932    0.000661651
     12        6          -0.000115914    0.000615163   -0.000051732
     13        8           0.001227440    0.000052439   -0.001370705
     14        1          -0.000256852   -0.000102595    0.000578535
     15        1          -0.000291608   -0.000205570    0.000631701
     16        1          -0.000316761   -0.000421921    0.000348413
     17        1          -0.001061285    0.000459362   -0.000208418
     18        6           0.000605313   -0.000206217   -0.000201109
     19        8          -0.000358111   -0.001590301   -0.001140199
     20        1          -0.000177831    0.000508206    0.000315753
     21        1           0.000031844    0.000308332    0.000585079
     22        1          -0.000010091    0.000320581    0.000621650
     23        1           0.000649010    0.001295146   -0.000287310
 -------------------------------------------------------------------
 Cartesian Forces:  Max     0.002784062 RMS     0.000742378

 GradGradGradGradGradGradGradGradGradGradGradGradGradGradGradGradGradGrad
 Berny optimization.
 Using GEDIIS/GDIIS optimizer.
 FormGI is forming the generalized inverse of G from B-inverse, IUseBI=4.
 Internal  Forces:  Max     0.002504027 RMS     0.000768155
 Search for a local minimum.
 Step number   4 out of a maximum of   10
 All quantities printed in internal units (Hartrees-Bohrs-Radians)
 Mixed Optimization -- En-DIIS/RFO-DIIS
 Update second derivatives using D2CorX and points    2    1    3    4
 DE= -4.24D-04 DEPred=-6.82D-04 R= 6.22D-01
 TightC=F SS=  1.41D+00  RLast= 2.14D-01 DXNew= 2.5227D-01 6.4074D-01
 Trust test= 6.22D-01 RLast= 2.14D-01 DXMaxT set to 2.52D-01
 ITU=  1  0 -1  0
 Use linear search instead of GDIIS.
     Eigenvalues ---    0.00226   0.00230   0.00231   0.00879   0.00886
     Eigenvalues ---    0.00891   0.00897   0.01648   0.01653   0.01653
     Eigenvalues ---    0.02125   0.02829   0.04949   0.05089   0.05268
     Eigenvalues ---    0.06495   0.06496   0.08637   0.08977   0.09019
     Eigenvalues ---    0.09868   0.10065   0.10067   0.10448   0.10450
     Eigenvalues ---    0.10455   0.11229   0.12466   0.12539   0.15839
     Eigenvalues ---    0.16000   0.16000   0.16000   0.16000   0.16000
     Eigenvalues ---    0.16000   0.16000   0.16000   0.16000   0.16000
     Eigenvalues ---    0.16000   0.16074   0.16358   0.24599   0.32962
     Eigenvalues ---    0.33109   0.33116   0.34000   0.34006   0.34069
     Eigenvalues ---    0.34144   0.34157   0.34252   0.34660   0.34664
     Eigenvalues ---    0.34859   0.45145   0.45166   0.46047   0.46084
     Eigenvalues ---    0.46156   0.47222   0.51896
 RFO step:  Lambda=-3.39331992D-04 EMin= 2.26241846D-03
 Quartic linear search produced a step of -0.23873.
 Iteration  1 RMS(Cart)=  0.06296602 RMS(Int)=  0.00210745
 Iteration  2 RMS(Cart)=  0.00390246 RMS(Int)=  0.00001839
 Iteration  3 RMS(Cart)=  0.00000951 RMS(Int)=  0.00001786
 Iteration  4 RMS(Cart)=  0.00000000 RMS(Int)=  0.00001786
 Variable       Old X    -DE/DX   Delta X   Delta X   Delta X     New X
                                 (Linear)    (Quad)   (Total)
    R1        2.64393  -0.00128   0.00182  -0.00129   0.00053   2.64445
    R2        2.09030  -0.00073   0.00042  -0.00238  -0.00195   2.08835
    R3        2.09028  -0.00069   0.00044  -0.00232  -0.00188   2.08840
    R4        2.09034  -0.00072   0.00044  -0.00237  -0.00193   2.08841
    R5        3.02642  -0.00081  -0.00000  -0.00303  -0.00304   3.02338
    R6        3.02834  -0.00072   0.00070  -0.00449  -0.00379   3.02455
    R7        3.02577  -0.00070   0.00019  -0.00238  -0.00219   3.02358
    R8        2.68009  -0.00142   0.00171  -0.00433  -0.00262   2.67746
    R9        2.07888  -0.00020   0.00029  -0.00107  -0.00077   2.07811
   R10        2.07007  -0.00032   0.00037  -0.00091  -0.00053   2.06954
   R11        2.07877  -0.00045   0.00044  -0.00137  -0.00093   2.07784
   R12        1.90718  -0.00023  -0.00007   0.00042   0.00034   1.90753
   R13        2.68016  -0.00164   0.00167  -0.00452  -0.00285   2.67731
   R14        2.07867  -0.00018   0.00024  -0.00098  -0.00073   2.07794
   R15        2.07006  -0.00032   0.00037  -0.00091  -0.00053   2.06953
   R16        2.07873  -0.00047   0.00042  -0.00136  -0.00094   2.07778
   R17        1.90617   0.00012   0.00003   0.00065   0.00068   1.90685
   R18        2.67976  -0.00152   0.00161  -0.00424  -0.00263   2.67713
   R19        2.07891  -0.00048   0.00043  -0.00143  -0.00100   2.07791
   R20        2.07886  -0.00018   0.00030  -0.00104  -0.00074   2.07812
   R21        2.07008  -0.00033   0.00038  -0.00092  -0.00055   2.06954
   R22        1.90710  -0.00011  -0.00002   0.00049   0.00047   1.90757
    A1        1.95985  -0.00114   0.00185  -0.00819  -0.00635   1.95351
    A2        1.95968  -0.00111   0.00182  -0.00801  -0.00620   1.95348
    A3        1.95951  -0.00107   0.00185  -0.00794  -0.00611   1.95340
    A4        1.85915   0.00123  -0.00203   0.00885   0.00680   1.86595
    A5        1.85916   0.00122  -0.00203   0.00887   0.00682   1.86598
    A6        1.85910   0.00120  -0.00203   0.00878   0.00674   1.86584
    A7        1.95808   0.00031  -0.00020   0.00161   0.00145   1.95953
    A8        1.96257   0.00057  -0.00025   0.00233   0.00209   1.96466
    A9        1.95627   0.00058  -0.00031   0.00226   0.00199   1.95826
   A10        1.84851  -0.00046   0.00019  -0.00168  -0.00153   1.84698
   A11        1.85115  -0.00047   0.00008  -0.00170  -0.00165   1.84950
   A12        1.87993  -0.00067   0.00056  -0.00341  -0.00288   1.87705
   A13        1.95224  -0.00067   0.00096  -0.00403  -0.00308   1.94916
   A14        1.89387  -0.00062   0.00213  -0.00675  -0.00463   1.88924
   A15        1.94922  -0.00031   0.00059  -0.00240  -0.00182   1.94740
   A16        1.88627   0.00064  -0.00150   0.00470   0.00320   1.88947
   A17        1.89209   0.00049  -0.00100   0.00494   0.00394   1.89603
   A18        1.88813   0.00054  -0.00134   0.00406   0.00271   1.89084
   A19        1.86797  -0.00120   0.00204  -0.00758  -0.00553   1.86244
   A20        1.95210  -0.00065   0.00088  -0.00360  -0.00272   1.94938
   A21        1.89361  -0.00069   0.00206  -0.00691  -0.00485   1.88876
   A22        1.94927  -0.00032   0.00064  -0.00259  -0.00196   1.94732
   A23        1.88618   0.00067  -0.00149   0.00476   0.00326   1.88945
   A24        1.89269   0.00048  -0.00088   0.00461   0.00372   1.89641
   A25        1.88794   0.00058  -0.00138   0.00426   0.00287   1.89082
   A26        1.86931  -0.00167   0.00244  -0.00939  -0.00695   1.86236
   A27        1.94934  -0.00029   0.00073  -0.00267  -0.00194   1.94740
   A28        1.95187  -0.00070   0.00058  -0.00325  -0.00268   1.94919
   A29        1.89414  -0.00065   0.00221  -0.00711  -0.00490   1.88924
   A30        1.89218   0.00049  -0.00094   0.00487   0.00393   1.89611
   A31        1.88831   0.00055  -0.00126   0.00392   0.00266   1.89096
   A32        1.88599   0.00068  -0.00148   0.00473   0.00325   1.88923
   A33        1.86665  -0.00168   0.00233  -0.00949  -0.00716   1.85950
   A34        3.09528  -0.00033   0.00947   0.00725   0.01672   3.11200
   A35        3.08947  -0.00039   0.01340   0.00970   0.02310   3.11257
   A36        3.07389   0.00044   0.02301   0.02358   0.04660   3.12048
   A37        3.09640  -0.00250  -0.02712  -0.01601  -0.04314   3.05325
   A38        3.05612  -0.00127  -0.00770   0.01340   0.00568   3.06181
   A39        3.07141  -0.00206  -0.01861   0.00486  -0.01376   3.05765
    D1       -3.11484  -0.00001   0.00009  -0.00110  -0.00099  -3.11584
    D2       -1.03326   0.00001   0.00003  -0.00051  -0.00048  -1.03375
    D3        1.08775  -0.00003   0.00035  -0.00160  -0.00126   1.08649
    D4       -1.02031  -0.00002   0.00009  -0.00115  -0.00106  -1.02137
    D5        1.06127   0.00000   0.00002  -0.00056  -0.00055   1.06072
    D6       -3.10090  -0.00004   0.00034  -0.00165  -0.00132  -3.10222
    D7        1.07392  -0.00002   0.00008  -0.00111  -0.00102   1.07289
    D8       -3.12769   0.00001   0.00001  -0.00053  -0.00051  -3.12820
    D9       -1.00668  -0.00003   0.00034  -0.00162  -0.00129  -1.00796
   D10       -2.61277  -0.00008  -0.00344  -0.04206  -0.04553  -2.65830
   D11        1.51769  -0.00117  -0.01003  -0.04888  -0.05887   1.45882
   D12       -0.46555   0.00031  -0.00873  -0.04271  -0.05145  -0.51700
   D13       -2.62708  -0.00004  -0.00397  -0.01722  -0.02124  -2.64832
   D14       -0.47976   0.00028  -0.00783  -0.01605  -0.02388  -0.50364
   D15        1.47734  -0.00094  -0.00682  -0.01718  -0.02395   1.45339
   D16       -2.61229  -0.00014  -0.00440  -0.05993  -0.06441  -2.67670
   D17        1.51996  -0.00106  -0.01031  -0.06374  -0.07397   1.44599
   D18       -0.43520   0.00012  -0.01167  -0.06346  -0.07514  -0.51033
   D19       -1.14731   0.00009  -0.00043   0.00133   0.00090  -1.14641
   D20        3.05664   0.00011  -0.00055   0.00233   0.00177   3.05841
   D21        0.97693   0.00003  -0.00062   0.00311   0.00249   0.97942
   D22       -1.14458   0.00012  -0.00017   0.00088   0.00071  -1.14387
   D23        3.05972   0.00012  -0.00020   0.00164   0.00144   3.06116
   D24        0.98038   0.00004  -0.00022   0.00239   0.00217   0.98255
   D25        0.97999  -0.00001  -0.00056   0.00022  -0.00033   0.97966
   D26       -1.14419   0.00007  -0.00027  -0.00184  -0.00211  -1.14629
   D27        3.06016   0.00008  -0.00023  -0.00112  -0.00136   3.05880
         Item               Value     Threshold  Converged?
 Maximum Force            0.002504     0.000450     NO 
 RMS     Force            0.000768     0.000300     NO 
 Maximum Displacement     0.277604     0.001800     NO 
 RMS     Displacement     0.062636     0.001200     NO 
 Predicted change in Energy=-2.154857D-04
 GradGradGradGradGradGradGradGradGradGradGradGradGradGradGradGradGradGrad

                          Input orientation:                          
 ---------------------------------------------------------------------
 Center     Atomic      Atomic             Coordinates (Angstroms)
 Number     Number       Type             X           Y           Z
 ---------------------------------------------------------------------
      1          6           0       -0.033009   -0.022141    2.540048
      2          8           0       -0.017291   -0.019277    1.140755
      3          1           0       -0.433187   -0.968744    2.946330
      4          1           0        0.979160    0.107385    2.964381
      5          1           0       -0.658875    0.792576    2.947306
      6          6           0        0.282308    2.249793   -1.161732
      7          8           0        0.932109    2.171784    0.094908
      8          1           0        0.584732    1.428157   -1.827138
      9          1           0        0.564055    3.196229   -1.635270
     10          1           0       -0.811683    2.229480   -1.053224
     11          1           0        0.595746    1.332666    0.543985
     12          6           0        1.858407   -1.361804   -1.152599
     13          8           0        1.439740   -1.907237    0.086135
     14          1           0        1.010105   -1.201857   -1.833711
     15          1           0        2.547521   -2.070844   -1.623481
     16          1           0        2.385024   -0.406281   -1.016268
     17          1           0        0.869360   -1.205625    0.534037
     18          6           0       -2.111207   -0.861791   -1.195396
     19          8           0       -2.378607   -0.270796    0.064045
     20          1           0       -1.548550   -1.800643   -1.090248
     21          1           0       -1.544582   -0.183905   -1.850170
     22          1           0       -3.067883   -1.085629   -1.679160
     23          1           0       -1.486055   -0.148445    0.519410
 ---------------------------------------------------------------------
                    Distance matrix (angstroms):
                    1          2          3          4          5
     1  C    0.000000
     2  O    1.399384   0.000000
     3  H    1.105108   2.081960   0.000000
     4  H    1.105134   2.081962   1.775698   0.000000
     5  H    1.105138   2.081913   1.775721   1.775651   0.000000
     6  C    4.354801   3.246519   5.267551   4.701098   4.460213
     7  O    3.423955   2.606895   4.456182   3.535227   3.545366
     8  H    4.642982   3.356469   5.437581   4.985847   4.974519
     9  H    5.305438   4.287628   6.271567   5.556083   5.317247
    10  H    4.311349   3.240603   5.135010   4.883805   4.253502
    11  H    2.493011   1.599905   3.482305   2.739824   2.764367
    12  C    4.359794   3.252706   4.712443   4.458825   5.271365
    13  O    3.426992   2.607596   3.545327   3.543323   4.458641
    14  H    4.648612   3.361769   4.998623   4.973607   5.442553
    15  H    5.309548   4.292807   5.566185   5.315348   6.274731
    16  H    4.317619   3.251712   4.894983   4.252749   5.139309
    17  H    2.497796   1.600524   2.751708   2.764529   3.485997
    18  C    4.356313   3.248372   4.470020   5.271946   4.691287
    19  O    3.419685   2.607371   3.546738   4.453040   3.521566
    20  H    4.317289   3.239660   4.269666   5.144891   4.880384
    21  H    4.645969   3.362343   4.985737   5.443713   4.975315
    22  H    5.305015   4.288956   5.324514   6.274099   5.543930
    23  H    2.492043   1.600008   2.769722   3.481468   2.732111
                    6          7          8          9         10
     6  C    0.000000
     7  O    1.416853   0.000000
     8  H    1.099687   2.089955   0.000000
     9  H    1.095153   2.044130   1.778572   0.000000
    10  H    1.099547   2.088623   1.786348   1.779336   0.000000
    11  H    1.961846   1.009420   2.373071   2.867582   2.310024
    12  C    3.940534   3.860123   3.140245   4.762771   4.476224
    13  O    4.491962   4.110496   3.939100   5.456686   4.845563
    14  H    3.590980   3.886786   2.664200   4.425099   3.962594
    15  H    4.900235   4.854102   4.017091   5.628173   5.486550
    16  H    3.390768   3.161027   2.695130   4.083769   4.143373
    17  H    3.893608   3.406415   3.548658   4.916851   4.140683
    18  C    3.925813   4.486561   3.593195   4.880374   3.356327
    19  O    3.864759   4.114363   3.904407   4.854605   3.155142
    20  H    4.445580   4.830987   3.939422   5.452420   4.097101
    21  H    3.119993   3.932759   2.670814   3.989716   2.645126
    22  H    4.755686   5.455088   4.436509   5.614909   4.058593
    23  H    3.421242   3.378044   3.504300   4.475762   2.929588
                   11         12         13         14         15
    11  H    0.000000
    12  C    3.425330   0.000000
    13  O    3.379190   1.416772   0.000000
    14  H    3.499849   1.099597   2.089966   0.000000
    15  H    4.482323   1.095146   2.043706   1.778478   0.000000
    16  H    2.942761   1.099516   2.088473   1.786493   1.779293
    17  H    2.553015   1.961466   1.009064   2.371931   2.867004
    18  C    3.894700   4.001210   3.917206   3.204010   4.832061
    19  O    3.412947   4.541235   4.154300   3.993961   5.509506
    20  H    4.133564   3.435669   3.213272   2.730933   4.139461
    21  H    3.551474   3.668022   3.952888   2.750076   4.511898
    22  H    4.920641   4.962043   4.910191   4.082570   5.701448
    23  H    2.555033   3.931066   3.441127   3.588547   4.955536
                   16         17         18         19         20
    16  H    0.000000
    17  H    2.310764   0.000000
    18  C    4.522794   3.463083   0.000000
    19  O    4.886472   3.412344   1.416676   0.000000
    20  H    4.174053   2.972985   1.099583   2.088498   0.000000
    21  H    4.023263   3.543370   1.099692   2.089825   1.786432
    22  H    5.534901   4.518244   1.095153   2.043972   1.779449
    23  H    4.172534   2.581826   1.959651   1.009443   2.307523
                   21         22         23
    21  H    0.000000
    22  H    1.778425   0.000000
    23  H    2.370567   2.866043   0.000000
 Symmetry turned off by external request.
 Stoichiometry    C4H15O4(1-)
 Framework group  C1[X(C4H15O4)]
 Deg. of freedom    63
 Full point group                 C1      NOp   1
 Rotational constants (GHZ):           1.1104814           1.0882996           0.9594832
 Standard basis: 6-31+G(d) (6D, 7F)
   182 basis functions,   316 primitive gaussians,   182 cartesian basis functions
    36 alpha electrons       36 beta electrons
       nuclear repulsion energy       428.1866712690 Hartrees.
 NAtoms=   23 NActive=   23 NUniq=   23 SFac= 1.00D+00 NAtFMM=   60 NAOKFM=F Big=F
 Integral buffers will be    131072 words long.
 Raffenetti 2 integral format.
 Two-electron integral symmetry is turned off.
 Nuclear repulsion after empirical dispersion term =      428.1741634447 Hartrees.
 ------------------------------------------------------------------------------
 Polarizable Continuum Model (PCM)
 =================================
 Model                : PCM.
 Atomic radii         : SMD-Coulomb.
 Polarization charges : Total charges.
 Charge compensation  : None.
 Solution method      : On-the-fly selection.
 Cavity type          : VdW (van der Waals Surface) (Alpha=1.000).
 Cavity algorithm     : GePol (No added spheres)
                        Default sphere list used, NSphG=   23.
                        Lebedev-Laikov grids with approx.  5.0 points / Ang**2.
                        Smoothing algorithm: York/Karplus (Gamma=1.0000).
                        Polarization charges: spherical gaussians, with
                                              point-specific exponents (IZeta= 3).
                        Self-potential: point-specific (ISelfS= 7).
                        Self-field    : sphere-specific E.n sum rule (ISelfD= 2).
 1st derivatives      : Analytical E(r).r(x)/FMM algorithm (CHGder, D1EAlg=3).
                        Cavity 1st derivative terms included.
 Solvent              : Methanol, Eps=  32.613000 Eps(inf)=   1.765709
 ------------------------------------------------------------------------------
 ------------------------------------------------------------------------------
 Atomic radii for non-electrostatic terms: SMD-CDS.
 ------------------------------------------------------------------------------
 Nuclear repulsion after PCM non-electrostatic terms =      428.1822779316 Hartrees.
 One-electron integrals computed using PRISM.
 NBasis=   182 RedAO= T EigKep=  1.33D-03  NBF=   182
 NBsUse=   182 1.00D-06 EigRej= -1.00D+00 NBFU=   182
 Initial guess from the checkpoint file:  "cluster_pre.chk"
 B after Tr=    -0.004002   -0.000405    0.009922
         Rot=    0.999999    0.000504   -0.000516   -0.001373 Ang=   0.18 deg.
 ExpMin= 4.38D-02 ExpMax= 5.48D+03 ExpMxC= 8.25D+02 IAcc=3 IRadAn=         5 AccDes= 0.00D+00
 Harris functional with IExCor= 4639 and IRadAn=       5 diagonalized for initial guess.
 HarFok:  IExCor= 4639 AccDes= 0.00D+00 IRadAn=         5 IDoV= 1 UseB2=F ITyADJ=14
 ICtDFT=  3500011 ScaDFX=  1.000000  1.000000  1.000000  1.000000
 FoFCou: FMM=F IPFlag=           0 FMFlag=      100000 FMFlg1=           0
         NFxFlg=           0 DoJE=T BraDBF=F KetDBF=T FulRan=T
         wScrn=  0.000000 ICntrl=       500 IOpCl=  0 I1Cent=   200000004 NGrid=           0
         NMat0=    1 NMatS0=      1 NMatT0=    0 NMatD0=    1 NMtDS0=    0 NMtDT0=    0
 Symmetry not used in FoFCou.
 Requested convergence on RMS density matrix=1.00D-08 within 128 cycles.
 Requested convergence on MAX density matrix=1.00D-06.
 Requested convergence on             energy=1.00D-06.
 No special actions if energy rises.
 Inv3:  Mode=1 IEnd=     8947587.
 Iteration    1 A*A^-1 deviation from unit magnitude is 3.11D-15 for    744.
 Iteration    1 A*A^-1 deviation from orthogonality  is 2.00D-15 for   1571    956.
 Iteration    1 A^-1*A deviation from unit magnitude is 2.89D-15 for   1100.
 Iteration    1 A^-1*A deviation from orthogonality  is 9.48D-11 for   1523   1335.
 Error on total polarization charges =  0.06522
 SCF Done:  E(RwB97XD) =  -462.328574152     A.U. after   11 cycles
            NFock= 11  Conv=0.63D-08     -V/T= 2.0092
 SMD-CDS (non-electrostatic) energy       (kcal/mol) =       5.09
 (included in total energy above)
 D1PCM: PCM CHGder 1st derivatives, ID1Alg=3 FixD1E=F DoIter=F DoCFld=F I1PDM=0.
 Calling FoFJK, ICntrl=      2127 FMM=F ISym2X=0 I1Cent= 0 IOpClX= 0 NMat=1 NMatS=1 NMatT=0.
 -------------------------------------------------------------------
 Center     Atomic                   Forces (Hartrees/Bohr)
 Number     Number              X              Y              Z
 -------------------------------------------------------------------
      1        6          -0.000042631    0.000019699    0.000509538
      2        8           0.000208959    0.000100267   -0.000264303
      3        1           0.000034844    0.000169861   -0.000302359
      4        1          -0.000164127   -0.000054232   -0.000320938
      5        1           0.000129505   -0.000119947   -0.000315982
      6        6           0.000226020    0.000331537   -0.000125107
      7        8          -0.000372399   -0.000194306   -0.000499378
      8        1          -0.000162772   -0.000008140    0.000074478
      9        1          -0.000075221   -0.000111986   -0.000055860
     10        1           0.000164215    0.000019235    0.000039279
     11        1           0.000111485   -0.000369553    0.000749127
     12        6           0.000264728   -0.000267237   -0.000298600
     13        8           0.000112431    0.000418032   -0.000442592
     14        1          -0.000042067    0.000163066    0.000037947
     15        1          -0.000066245    0.000157105   -0.000098237
     16        1          -0.000102184   -0.000120833   -0.000015687
     17        1          -0.000712446   -0.000017822    0.001082550
     18        6          -0.000261286   -0.000035241   -0.000513707
     19        8           0.000524512   -0.000099729   -0.000449630
     20        1          -0.000060760    0.000130960    0.000021461
     21        1           0.000089741   -0.000190829    0.000035367
     22        1           0.000157441   -0.000050104   -0.000088128
     23        1           0.000038258    0.000130199    0.001240760
 -------------------------------------------------------------------
 Cartesian Forces:  Max     0.001240760 RMS     0.000319282

 GradGradGradGradGradGradGradGradGradGradGradGradGradGradGradGradGradGrad
 Berny optimization.
 Using GEDIIS/GDIIS optimizer.
 FormGI is forming the generalized inverse of G from B-inverse, IUseBI=4.
 Internal  Forces:  Max     0.001453161 RMS     0.000365358
 Search for a local minimum.
 Step number   5 out of a maximum of   10
 All quantities printed in internal units (Hartrees-Bohrs-Radians)
 Mixed Optimization -- En-DIIS/RFO-DIIS
 Swapping is turned off.
 Update second derivatives using D2CorX and points    2    1    3    4    5
 DE= -1.93D-04 DEPred=-2.15D-04 R= 8.96D-01
 TightC=F SS=  1.41D+00  RLast= 1.76D-01 DXNew= 4.2426D-01 5.2672D-01
 Trust test= 8.96D-01 RLast= 1.76D-01 DXMaxT set to 4.24D-01
 ITU=  1  1  0 -1  0
     Eigenvalues ---    0.00227   0.00230   0.00290   0.00880   0.00886
     Eigenvalues ---    0.00897   0.00962   0.01638   0.01652   0.01653
     Eigenvalues ---    0.02120   0.03066   0.04942   0.05070   0.05952
     Eigenvalues ---    0.06553   0.06553   0.08619   0.08962   0.09027
     Eigenvalues ---    0.09691   0.10090   0.10091   0.10485   0.10489
     Eigenvalues ---    0.10490   0.12139   0.12528   0.12688   0.14413
     Eigenvalues ---    0.15962   0.16000   0.16000   0.16000   0.16000
     Eigenvalues ---    0.16000   0.16000   0.16000   0.16000   0.16000
     Eigenvalues ---    0.16000   0.16058   0.17247   0.21216   0.32677
     Eigenvalues ---    0.33109   0.33116   0.33955   0.34003   0.34013
     Eigenvalues ---    0.34142   0.34157   0.34172   0.34660   0.34664
     Eigenvalues ---    0.34687   0.45113   0.45146   0.45552   0.46058
     Eigenvalues ---    0.46137   0.47905   0.48648
 En-DIIS/RFO-DIIS/Sim-DIIS IScMMF=       -3 using points:     5    4
 RFO step:  Lambda=-1.19066672D-04.
 DidBck=T Rises=F RFO-DIIS coefs:    0.71434    0.28566
 Iteration  1 RMS(Cart)=  0.04207686 RMS(Int)=  0.00055312
 Iteration  2 RMS(Cart)=  0.00083700 RMS(Int)=  0.00001132
 Iteration  3 RMS(Cart)=  0.00000036 RMS(Int)=  0.00001131
 Variable       Old X    -DE/DX   Delta X   Delta X   Delta X     New X
                                 (Linear)    (Quad)   (Total)
    R1        2.64445  -0.00043  -0.00015   0.00144   0.00129   2.64574
    R2        2.08835  -0.00027   0.00056  -0.00184  -0.00129   2.08707
    R3        2.08840  -0.00028   0.00054  -0.00180  -0.00126   2.08714
    R4        2.08841  -0.00028   0.00055  -0.00183  -0.00128   2.08713
    R5        3.02338  -0.00039   0.00087  -0.00324  -0.00237   3.02101
    R6        3.02455  -0.00065   0.00108  -0.00560  -0.00451   3.02004
    R7        3.02358  -0.00054   0.00063  -0.00351  -0.00289   3.02069
    R8        2.67746   0.00002   0.00075  -0.00090  -0.00015   2.67731
    R9        2.07811  -0.00008   0.00022  -0.00081  -0.00059   2.07752
   R10        2.06954  -0.00009   0.00015  -0.00032  -0.00017   2.06937
   R11        2.07784  -0.00016   0.00027  -0.00077  -0.00051   2.07733
   R12        1.90753   0.00021  -0.00010   0.00097   0.00087   1.90840
   R13        2.67731   0.00032   0.00082  -0.00059   0.00023   2.67754
   R14        2.07794   0.00003   0.00021  -0.00061  -0.00040   2.07754
   R15        2.06953  -0.00010   0.00015  -0.00033  -0.00018   2.06935
   R16        2.07778  -0.00016   0.00027  -0.00079  -0.00052   2.07727
   R17        1.90685   0.00022  -0.00020   0.00128   0.00109   1.90794
   R18        2.67713   0.00052   0.00075  -0.00015   0.00061   2.67774
   R19        2.07791  -0.00014   0.00029  -0.00079  -0.00051   2.07740
   R20        2.07812  -0.00010   0.00021  -0.00084  -0.00063   2.07749
   R21        2.06954  -0.00009   0.00016  -0.00031  -0.00016   2.06938
   R22        1.90757   0.00008  -0.00013   0.00090   0.00077   1.90834
    A1        1.95351  -0.00019   0.00181  -0.00463  -0.00281   1.95069
    A2        1.95348  -0.00023   0.00177  -0.00473  -0.00296   1.95053
    A3        1.95340  -0.00022   0.00174  -0.00464  -0.00290   1.95051
    A4        1.86595   0.00023  -0.00194   0.00509   0.00315   1.86910
    A5        1.86598   0.00023  -0.00195   0.00508   0.00314   1.86912
    A6        1.86584   0.00024  -0.00193   0.00504   0.00311   1.86895
    A7        1.95953   0.00001  -0.00041   0.00058   0.00019   1.95972
    A8        1.96466   0.00041  -0.00060   0.00225   0.00168   1.96634
    A9        1.95826   0.00036  -0.00057   0.00213   0.00154   1.95979
   A10        1.84698  -0.00016   0.00044  -0.00084  -0.00041   1.84656
   A11        1.84950  -0.00010   0.00047  -0.00033   0.00013   1.84963
   A12        1.87705  -0.00059   0.00082  -0.00428  -0.00347   1.87358
   A13        1.94916   0.00005   0.00088  -0.00125  -0.00037   1.94880
   A14        1.88924   0.00023   0.00132  -0.00148  -0.00016   1.88908
   A15        1.94740  -0.00017   0.00052  -0.00192  -0.00140   1.94600
   A16        1.88947   0.00000  -0.00091   0.00164   0.00073   1.89020
   A17        1.89603  -0.00007  -0.00113   0.00215   0.00102   1.89705
   A18        1.89084  -0.00004  -0.00077   0.00101   0.00024   1.89108
   A19        1.86244   0.00038   0.00158   0.00093   0.00251   1.86495
   A20        1.94938  -0.00006   0.00078  -0.00155  -0.00077   1.94861
   A21        1.88876   0.00032   0.00139  -0.00121   0.00018   1.88894
   A22        1.94732  -0.00009   0.00056  -0.00163  -0.00107   1.94624
   A23        1.88945  -0.00001  -0.00093   0.00158   0.00065   1.89009
   A24        1.89641  -0.00011  -0.00106   0.00175   0.00068   1.89709
   A25        1.89082  -0.00004  -0.00082   0.00122   0.00041   1.89122
   A26        1.86236  -0.00004   0.00198  -0.00126   0.00073   1.86309
   A27        1.94740  -0.00019   0.00055  -0.00206  -0.00150   1.94590
   A28        1.94919   0.00014   0.00077  -0.00074   0.00002   1.94921
   A29        1.88924   0.00028   0.00140  -0.00140  -0.00000   1.88924
   A30        1.89611  -0.00013  -0.00112   0.00193   0.00081   1.89692
   A31        1.89096  -0.00007  -0.00076   0.00084   0.00008   1.89105
   A32        1.88923  -0.00003  -0.00093   0.00157   0.00064   1.88988
   A33        1.85950   0.00011   0.00204  -0.00083   0.00121   1.86071
   A34        3.11200  -0.00063  -0.00478   0.02060   0.01582   3.12782
   A35        3.11257  -0.00107  -0.00660   0.00826   0.00165   3.11422
   A36        3.12048  -0.00124  -0.01331  -0.00210  -0.01541   3.10507
   A37        3.05325  -0.00047   0.01232   0.00199   0.01431   3.06757
   A38        3.06181  -0.00126  -0.00162  -0.02215  -0.02376   3.03805
   A39        3.05765  -0.00145   0.00393  -0.03916  -0.03522   3.02243
    D1       -3.11584  -0.00001   0.00028  -0.00120  -0.00093  -3.11676
    D2       -1.03375   0.00008   0.00014  -0.00029  -0.00014  -1.03389
    D3        1.08649  -0.00013   0.00036  -0.00266  -0.00230   1.08419
    D4       -1.02137  -0.00000   0.00030  -0.00119  -0.00090  -1.02227
    D5        1.06072   0.00008   0.00016  -0.00028  -0.00012   1.06061
    D6       -3.10222  -0.00013   0.00038  -0.00266  -0.00228  -3.10450
    D7        1.07289  -0.00001   0.00029  -0.00126  -0.00098   1.07191
    D8       -3.12820   0.00007   0.00015  -0.00035  -0.00019  -3.12840
    D9       -1.00796  -0.00014   0.00037  -0.00273  -0.00236  -1.01032
   D10       -2.65830   0.00010   0.01301   0.02338   0.03638  -2.62192
   D11        1.45882  -0.00037   0.01682   0.01930   0.03613   1.49495
   D12       -0.51700   0.00054   0.01470   0.02184   0.03653  -0.48047
   D13       -2.64832   0.00000   0.00607  -0.00186   0.00427  -2.64404
   D14       -0.50364   0.00021   0.00682  -0.00481   0.00197  -0.50167
   D15        1.45339  -0.00051   0.00684  -0.00902  -0.00220   1.45119
   D16       -2.67670   0.00005   0.01840  -0.00383   0.01460  -2.66210
   D17        1.44599  -0.00033   0.02113  -0.01399   0.00714   1.45313
   D18       -0.51033   0.00049   0.02146  -0.00610   0.01533  -0.49501
   D19       -1.14641   0.00024  -0.00026   0.00469   0.00444  -1.14198
   D20        3.05841   0.00006  -0.00051   0.00436   0.00385   3.06226
   D21        0.97942   0.00006  -0.00071   0.00521   0.00450   0.98392
   D22       -1.14387   0.00024  -0.00020   0.00368   0.00347  -1.14040
   D23        3.06116   0.00009  -0.00041   0.00343   0.00302   3.06418
   D24        0.98255  -0.00001  -0.00062   0.00366   0.00304   0.98559
   D25        0.97966   0.00002   0.00010   0.00110   0.00120   0.98086
   D26       -1.14629   0.00023   0.00060   0.00061   0.00121  -1.14509
   D27        3.05880   0.00001   0.00039   0.00001   0.00040   3.05921
         Item               Value     Threshold  Converged?
 Maximum Force            0.001453     0.000450     NO 
 RMS     Force            0.000365     0.000300     NO 
 Maximum Displacement     0.138312     0.001800     NO 
 RMS     Displacement     0.042215     0.001200     NO 
 Predicted change in Energy=-5.995898D-05
 GradGradGradGradGradGradGradGradGradGradGradGradGradGradGradGradGradGrad

                          Input orientation:                          
 ---------------------------------------------------------------------
 Center     Atomic      Atomic             Coordinates (Angstroms)
 Number     Number       Type             X           Y           Z
 ---------------------------------------------------------------------
      1          6           0       -0.032144   -0.012608    2.539089
      2          8           0       -0.022204   -0.023058    1.139099
      3          1           0       -0.443973   -0.950188    2.952733
      4          1           0        0.984103    0.106786    2.954827
      5          1           0       -0.645158    0.815014    2.937950
      6          6           0        0.276860    2.279747   -1.150780
      7          8           0        0.953646    2.153647    0.087487
      8          1           0        0.536418    1.463514   -1.839994
      9          1           0        0.577579    3.226921   -1.610777
     10          1           0       -0.813841    2.292194   -1.014295
     11          1           0        0.605350    1.313962    0.527349
     12          6           0        1.821435   -1.366458   -1.157190
     13          8           0        1.413621   -1.921235    0.081153
     14          1           0        0.966899   -1.202350   -1.829116
     15          1           0        2.507185   -2.071239   -1.639027
     16          1           0        2.348057   -0.411772   -1.017261
     17          1           0        0.843575   -1.224571    0.538406
     18          6           0       -2.065120   -0.889216   -1.196551
     19          8           0       -2.370118   -0.268195    0.040053
     20          1           0       -1.514187   -1.829176   -1.050127
     21          1           0       -1.471390   -0.230523   -1.846316
     22          1           0       -3.006665   -1.117423   -1.707033
     23          1           0       -1.492592   -0.140723    0.523264
 ---------------------------------------------------------------------
                    Distance matrix (angstroms):
                    1          2          3          4          5
     1  C    0.000000
     2  O    1.400065   0.000000
     3  H    1.104428   2.080080   0.000000
     4  H    1.104468   2.079996   1.776683   0.000000
     5  H    1.104461   2.079977   1.776691   1.776616   0.000000
     6  C    4.354941   3.261272   5.271708   4.698719   4.439963
     7  O    3.416840   2.606955   4.449356   3.523096   3.531750
     8  H    4.656025   3.375937   5.455031   5.003143   4.964416
     9  H    5.299783   4.299293   6.270362   5.544839   5.291815
    10  H    4.306937   3.259476   5.136843   4.874683   4.222648
    11  H    2.492647   1.598651   3.479935   2.737403   2.761109
    12  C    4.350993   3.236768   4.711351   4.447500   5.254814
    13  O    3.431405   2.604595   3.555216   3.543354   4.459475
    14  H    4.636247   3.343554   4.992017   4.959863   5.421569
    15  H    5.304979   4.279116   5.572285   5.307266   6.262304
    16  H    4.297943   3.227867   4.883255   4.231637   5.109603
    17  H    2.497693   1.598136   2.749917   2.762490   3.483396
    18  C    4.342401   3.221645   4.455154   5.246306   4.691992
    19  O    3.431710   2.603976   3.557929   4.459520   3.542123
    20  H    4.287055   3.206366   4.235666   5.101868   4.863302
    21  H    4.620681   3.325039   4.960280   5.403165   4.966388
    22  H    5.300750   4.266744   5.320599   6.257624   5.557598
    23  H    2.492564   1.598480   2.767157   3.479623   2.731719
                    6          7          8          9         10
     6  C    0.000000
     7  O    1.416773   0.000000
     8  H    1.099374   2.089389   0.000000
     9  H    1.095065   2.043880   1.778718   0.000000
    10  H    1.099278   2.087374   1.786529   1.779201   0.000000
    11  H    1.963864   1.009881   2.373063   2.869105   2.312511
    12  C    3.959869   3.833199   3.182174   4.780382   4.511189
    13  O    4.523067   4.100766   3.989589   5.483165   4.890253
    14  H    3.614041   3.864746   2.700419   4.451706   4.005846
    15  H    4.913636   4.821203   4.052011   5.638678   5.518972
    16  H    3.398818   3.121895   2.734159   4.089859   4.160413
    17  H    3.931255   3.409957   3.602351   4.950306   4.186352
    18  C    3.940723   4.474452   3.566141   4.908975   3.423490
    19  O    3.862199   4.112782   3.870573   4.861068   3.176355
    20  H    4.483439   4.821540   3.958621   5.500357   4.180604
    21  H    3.137133   3.912117   2.626993   4.025875   2.736554
    22  H    4.757281   5.440980   4.385471   5.632885   4.112645
    23  H    3.433957   3.382029   3.503633   4.492301   2.957004
                   11         12         13         14         15
    11  H    0.000000
    12  C    3.391339   0.000000
    13  O    3.364356   1.416892   0.000000
    14  H    3.466334   1.099385   2.089374   0.000000
    15  H    4.446319   1.095051   2.043870   1.778646   0.000000
    16  H    2.898449   1.099243   2.087621   1.786538   1.779254
    17  H    2.549711   1.962495   1.009639   2.370836   2.868041
    18  C    3.867459   3.915945   3.846977   3.113091   4.743304
    19  O    3.405009   4.495407   4.129274   3.937273   5.464280
    20  H    4.106115   3.369265   3.140116   2.674981   4.071465
    21  H    3.511776   3.550766   3.859654   2.624881   4.388651
    22  H    4.893951   4.865686   4.835561   3.976347   5.596153
    23  H    2.552937   3.912688   3.436823   3.565086   4.939697
                   16         17         18         19         20
    16  H    0.000000
    17  H    2.311754   0.000000
    18  C    4.442548   3.403388   0.000000
    19  O    4.837323   3.389813   1.416997   0.000000
    20  H    4.114248   2.906549   1.099314   2.087527   0.000000
    21  H    3.912590   3.469019   1.099358   2.089861   1.786460
    22  H    5.444886   4.458456   1.095069   2.044184   1.779216
    23  H    4.146959   2.575390   1.961070   1.009848   2.308007
                   21         22         23
    21  H    0.000000
    22  H    1.778500   0.000000
    23  H    2.371376   2.867156   0.000000
 Symmetry turned off by external request.
 Stoichiometry    C4H15O4(1-)
 Framework group  C1[X(C4H15O4)]
 Deg. of freedom    63
 Full point group                 C1      NOp   1
 Rotational constants (GHZ):           1.1070590           1.1024333           0.9662307
 Standard basis: 6-31+G(d) (6D, 7F)
   182 basis functions,   316 primitive gaussians,   182 cartesian basis functions
    36 alpha electrons       36 beta electrons
       nuclear repulsion energy       428.9264189105 Hartrees.
 NAtoms=   23 NActive=   23 NUniq=   23 SFac= 1.00D+00 NAtFMM=   60 NAOKFM=F Big=F
 Integral buffers will be    131072 words long.
 Raffenetti 2 integral format.
 Two-electron integral symmetry is turned off.
 Nuclear repulsion after empirical dispersion term =      428.9137718727 Hartrees.
 ------------------------------------------------------------------------------
 Polarizable Continuum Model (PCM)
 =================================
 Model                : PCM.
 Atomic radii         : SMD-Coulomb.
 Polarization charges : Total charges.
 Charge compensation  : None.
 Solution method      : On-the-fly selection.
 Cavity type          : VdW (van der Waals Surface) (Alpha=1.000).
 Cavity algorithm     : GePol (No added spheres)
                        Default sphere list used, NSphG=   23.
                        Lebedev-Laikov grids with approx.  5.0 points / Ang**2.
                        Smoothing algorithm: York/Karplus (Gamma=1.0000).
                        Polarization charges: spherical gaussians, with
                                              point-specific exponents (IZeta= 3).
                        Self-potential: point-specific (ISelfS= 7).
                        Self-field    : sphere-specific E.n sum rule (ISelfD= 2).
 1st derivatives      : Analytical E(r).r(x)/FMM algorithm (CHGder, D1EAlg=3).
                        Cavity 1st derivative terms included.
 Solvent              : Methanol, Eps=  32.613000 Eps(inf)=   1.765709
 ------------------------------------------------------------------------------
 ------------------------------------------------------------------------------
 Atomic radii for non-electrostatic terms: SMD-CDS.
 ------------------------------------------------------------------------------
 Nuclear repulsion after PCM non-electrostatic terms =      428.9218525418 Hartrees.
 One-electron integrals computed using PRISM.
 NBasis=   182 RedAO= T EigKep=  1.33D-03  NBF=   182
 NBsUse=   182 1.00D-06 EigRej= -1.00D+00 NBFU=   182
 Initial guess from the checkpoint file:  "cluster_pre.chk"
 B after Tr=     0.000497   -0.005221   -0.006515
         Rot=    0.999999   -0.000121    0.000631    0.001131 Ang=  -0.15 deg.
 ExpMin= 4.38D-02 ExpMax= 5.48D+03 ExpMxC= 8.25D+02 IAcc=3 IRadAn=         5 AccDes= 0.00D+00
 Harris functional with IExCor= 4639 and IRadAn=       5 diagonalized for initial guess.
 HarFok:  IExCor= 4639 AccDes= 0.00D+00 IRadAn=         5 IDoV= 1 UseB2=F ITyADJ=14
 ICtDFT=  3500011 ScaDFX=  1.000000  1.000000  1.000000  1.000000
 FoFCou: FMM=F IPFlag=           0 FMFlag=      100000 FMFlg1=           0
         NFxFlg=           0 DoJE=T BraDBF=F KetDBF=T FulRan=T
         wScrn=  0.000000 ICntrl=       500 IOpCl=  0 I1Cent=   200000004 NGrid=           0
         NMat0=    1 NMatS0=      1 NMatT0=    0 NMatD0=    1 NMtDS0=    0 NMtDT0=    0
 Symmetry not used in FoFCou.
 Requested convergence on RMS density matrix=1.00D-08 within 128 cycles.
 Requested convergence on MAX density matrix=1.00D-06.
 Requested convergence on             energy=1.00D-06.
 No special actions if energy rises.
 Inv3:  Mode=1 IEnd=     8885523.
 Iteration    1 A*A^-1 deviation from unit magnitude is 3.33D-15 for    218.
 Iteration    1 A*A^-1 deviation from orthogonality  is 2.44D-15 for   1566    471.
 Iteration    1 A^-1*A deviation from unit magnitude is 2.89D-15 for   1497.
 Iteration    1 A^-1*A deviation from orthogonality  is 4.12D-14 for   1645   1539.
 Error on total polarization charges =  0.06513
 SCF Done:  E(RwB97XD) =  -462.328611771     A.U. after   10 cycles
            NFock= 10  Conv=0.63D-08     -V/T= 2.0092
 SMD-CDS (non-electrostatic) energy       (kcal/mol) =       5.07
 (included in total energy above)
 D1PCM: PCM CHGder 1st derivatives, ID1Alg=3 FixD1E=F DoIter=F DoCFld=F I1PDM=0.
 Calling FoFJK, ICntrl=      2127 FMM=F ISym2X=0 I1Cent= 0 IOpClX= 0 NMat=1 NMatS=1 NMatT=0.
 -------------------------------------------------------------------
 Center     Atomic                   Forces (Hartrees/Bohr)
 Number     Number              X              Y              Z
 -------------------------------------------------------------------
      1        6           0.000070291    0.000086916   -0.000804897
      2        8          -0.000085468    0.000050222    0.000074806
      3        1          -0.000020481    0.000052425    0.000160393
      4        1          -0.000038503   -0.000040109    0.000196444
      5        1           0.000055721   -0.000009922    0.000183124
      6        6           0.000222480    0.000279081    0.000100192
      7        8          -0.000236456   -0.000335852   -0.000346600
      8        1          -0.000107744   -0.000124736   -0.000107337
      9        1          -0.000068815   -0.000092577   -0.000125036
     10        1          -0.000067227   -0.000098039   -0.000168391
     11        1           0.000172084   -0.000010811    0.001035236
     12        6           0.000057034   -0.000257040    0.000059536
     13        8          -0.000058339   -0.000069483   -0.000219655
     14        1           0.000078599    0.000202192   -0.000116130
     15        1          -0.000038459    0.000108225   -0.000099731
     16        1          -0.000030448    0.000067703   -0.000121531
     17        1          -0.000153645    0.000322184    0.000510558
     18        6          -0.000352330    0.000046830    0.000140134
     19        8          -0.000071982    0.000066475   -0.000050265
     20        1           0.000018597    0.000029089   -0.000134315
     21        1           0.000141587   -0.000042391   -0.000023998
     22        1           0.000091763    0.000009068   -0.000076160
     23        1           0.000421740   -0.000239449   -0.000066377
 -------------------------------------------------------------------
 Cartesian Forces:  Max     0.001035236 RMS     0.000225091

 GradGradGradGradGradGradGradGradGradGradGradGradGradGradGradGradGradGrad
 Berny optimization.
 Using GEDIIS/GDIIS optimizer.
 FormGI is forming the generalized inverse of G from B-inverse, IUseBI=4.
 Internal  Forces:  Max     0.001152472 RMS     0.000271273
 Search for a local minimum.
 Step number   6 out of a maximum of   10
 All quantities printed in internal units (Hartrees-Bohrs-Radians)
 Mixed Optimization -- En-DIIS/RFO-DIIS
 Swapping is turned off.
 Update second derivatives using D2CorX and points    2    1    3    4    5
                                                      6
 DE= -3.76D-05 DEPred=-6.00D-05 R= 6.27D-01
 TightC=F SS=  1.41D+00  RLast= 8.50D-02 DXNew= 7.1352D-01 2.5514D-01
 Trust test= 6.27D-01 RLast= 8.50D-02 DXMaxT set to 4.24D-01
 ITU=  1  1  1  0 -1  0
     Eigenvalues ---    0.00219   0.00243   0.00296   0.00858   0.00882
     Eigenvalues ---    0.00896   0.01544   0.01650   0.01653   0.02082
     Eigenvalues ---    0.02628   0.03062   0.04997   0.05047   0.05556
     Eigenvalues ---    0.06325   0.06579   0.06581   0.08686   0.09020
     Eigenvalues ---    0.09151   0.10090   0.10104   0.10128   0.10491
     Eigenvalues ---    0.10494   0.10535   0.12377   0.12594   0.14966
     Eigenvalues ---    0.15958   0.16000   0.16000   0.16000   0.16000
     Eigenvalues ---    0.16000   0.16000   0.16000   0.16000   0.16000
     Eigenvalues ---    0.16056   0.16238   0.18028   0.20355   0.32611
     Eigenvalues ---    0.33109   0.33116   0.33970   0.34010   0.34016
     Eigenvalues ---    0.34151   0.34158   0.34188   0.34564   0.34660
     Eigenvalues ---    0.34664   0.42894   0.45162   0.45255   0.46103
     Eigenvalues ---    0.46165   0.46647   0.48307
 En-DIIS/RFO-DIIS/Sim-DIIS IScMMF=       -3 using points:     6    5    4
 RFO step:  Lambda=-1.36707392D-04.
 DidBck=F Rises=F RFO-DIIS coefs:    1.01998    0.17024   -0.19022
 Iteration  1 RMS(Cart)=  0.05236370 RMS(Int)=  0.00053711
 Iteration  2 RMS(Cart)=  0.00099257 RMS(Int)=  0.00001800
 Iteration  3 RMS(Cart)=  0.00000034 RMS(Int)=  0.00001800
 Variable       Old X    -DE/DX   Delta X   Delta X   Delta X     New X
                                 (Linear)    (Quad)   (Total)
    R1        2.64574  -0.00026   0.00013   0.00224   0.00237   2.64811
    R2        2.08707   0.00002  -0.00040  -0.00159  -0.00199   2.08508
    R3        2.08714   0.00004  -0.00038  -0.00153  -0.00191   2.08523
    R4        2.08713   0.00003  -0.00039  -0.00156  -0.00196   2.08517
    R5        3.02101  -0.00050  -0.00062  -0.00505  -0.00568   3.01533
    R6        3.02004  -0.00036  -0.00081  -0.00672  -0.00753   3.01251
    R7        3.02069  -0.00014  -0.00047  -0.00310  -0.00357   3.01711
    R8        2.67731   0.00028  -0.00050   0.00020  -0.00031   2.67701
    R9        2.07752   0.00014  -0.00016  -0.00055  -0.00071   2.07681
   R10        2.06937  -0.00005  -0.00011  -0.00019  -0.00030   2.06907
   R11        2.07733   0.00004  -0.00019  -0.00048  -0.00067   2.07667
   R12        1.90840  -0.00012   0.00008   0.00104   0.00112   1.90952
   R13        2.67754   0.00030  -0.00054   0.00062   0.00009   2.67762
   R14        2.07754   0.00004  -0.00015  -0.00052  -0.00067   2.07687
   R15        2.06935  -0.00005  -0.00011  -0.00021  -0.00032   2.06903
   R16        2.07727   0.00003  -0.00019  -0.00052  -0.00071   2.07656
   R17        1.90794   0.00020   0.00015   0.00168   0.00184   1.90978
   R18        2.67774   0.00003  -0.00049   0.00071   0.00022   2.67796
   R19        2.07740  -0.00003  -0.00020  -0.00062  -0.00082   2.07658
   R20        2.07749   0.00006  -0.00015  -0.00072  -0.00087   2.07661
   R21        2.06938  -0.00005  -0.00011  -0.00018  -0.00029   2.06909
   R22        1.90834   0.00020   0.00010   0.00134   0.00144   1.90978
    A1        1.95069   0.00015  -0.00126  -0.00318  -0.00446   1.94623
    A2        1.95053   0.00020  -0.00124  -0.00313  -0.00439   1.94614
    A3        1.95051   0.00018  -0.00122  -0.00317  -0.00441   1.94610
    A4        1.86910  -0.00019   0.00136   0.00345   0.00479   1.87388
    A5        1.86912  -0.00018   0.00136   0.00345   0.00480   1.87391
    A6        1.86895  -0.00020   0.00134   0.00335   0.00468   1.87364
    A7        1.95972   0.00021   0.00028   0.00082   0.00112   1.96083
    A8        1.96634   0.00030   0.00043   0.00312   0.00354   1.96988
    A9        1.95979   0.00014   0.00041   0.00239   0.00283   1.96262
   A10        1.84656  -0.00036  -0.00030  -0.00213  -0.00243   1.84413
   A11        1.84963  -0.00017  -0.00031  -0.00059  -0.00093   1.84869
   A12        1.87358  -0.00019  -0.00062  -0.00425  -0.00490   1.86868
   A13        1.94880   0.00000  -0.00059  -0.00064  -0.00123   1.94757
   A14        1.88908   0.00024  -0.00088   0.00023  -0.00065   1.88843
   A15        1.94600   0.00018  -0.00037  -0.00111  -0.00148   1.94452
   A16        1.89020  -0.00010   0.00062   0.00059   0.00121   1.89141
   A17        1.89705  -0.00025   0.00077   0.00072   0.00149   1.89854
   A18        1.89108  -0.00007   0.00052   0.00027   0.00079   1.89186
   A19        1.86495  -0.00017  -0.00100   0.00215   0.00115   1.86610
   A20        1.94861   0.00022  -0.00053  -0.00014  -0.00068   1.94794
   A21        1.88894   0.00018  -0.00092   0.00031  -0.00061   1.88833
   A22        1.94624   0.00006  -0.00039  -0.00122  -0.00161   1.94463
   A23        1.89009  -0.00011   0.00063   0.00053   0.00116   1.89125
   A24        1.89709  -0.00026   0.00072   0.00034   0.00106   1.89816
   A25        1.89122  -0.00009   0.00055   0.00024   0.00079   1.89201
   A26        1.86309  -0.00011  -0.00131   0.00057  -0.00073   1.86236
   A27        1.94590   0.00013  -0.00040  -0.00138  -0.00178   1.94412
   A28        1.94921  -0.00001  -0.00051  -0.00014  -0.00065   1.94857
   A29        1.88924   0.00015  -0.00093  -0.00002  -0.00096   1.88828
   A30        1.89692  -0.00017   0.00076   0.00088   0.00164   1.89856
   A31        1.89105  -0.00007   0.00051   0.00002   0.00052   1.89157
   A32        1.88988  -0.00004   0.00063   0.00070   0.00133   1.89120
   A33        1.86071   0.00021  -0.00134   0.00213   0.00079   1.86150
   A34        3.12782  -0.00114   0.00350  -0.03114  -0.02765   3.10016
   A35        3.11422  -0.00078   0.00443  -0.01745  -0.01303   3.10119
   A36        3.10507  -0.00034   0.00856  -0.01499  -0.00642   3.09865
   A37        3.06757  -0.00115  -0.00792  -0.02148  -0.02940   3.03816
   A38        3.03805  -0.00057   0.00061  -0.02545  -0.02484   3.01321
   A39        3.02243   0.00041  -0.00332   0.03141   0.02810   3.05053
    D1       -3.11676   0.00002  -0.00021  -0.00158  -0.00180  -3.11856
    D2       -1.03389  -0.00009  -0.00009  -0.00156  -0.00164  -1.03553
    D3        1.08419  -0.00001  -0.00029  -0.00307  -0.00336   1.08083
    D4       -1.02227   0.00002  -0.00022  -0.00154  -0.00177  -1.02404
    D5        1.06061  -0.00009  -0.00011  -0.00152  -0.00161   1.05900
    D6       -3.10450  -0.00001  -0.00030  -0.00303  -0.00333  -3.10783
    D7        1.07191   0.00002  -0.00021  -0.00161  -0.00183   1.07009
    D8       -3.12840  -0.00008  -0.00010  -0.00158  -0.00167  -3.13007
    D9       -1.01032  -0.00001  -0.00029  -0.00309  -0.00339  -1.01371
   D10       -2.62192  -0.00013  -0.00793   0.00521  -0.00267  -2.62459
   D11        1.49495  -0.00054  -0.01048   0.00019  -0.01026   1.48469
   D12       -0.48047   0.00016  -0.00906   0.01254   0.00341  -0.47706
   D13       -2.64404   0.00006  -0.00395   0.02985   0.02593  -2.61811
   D14       -0.50167   0.00034  -0.00450   0.03183   0.02726  -0.47441
   D15        1.45119  -0.00025  -0.00460   0.02330   0.01873   1.46992
   D16       -2.66210  -0.00016  -0.01196  -0.00321  -0.01516  -2.67726
   D17        1.45313  -0.00028  -0.01393   0.00286  -0.01113   1.44200
   D18       -0.49501   0.00026  -0.01399   0.00550  -0.00843  -0.50344
   D19       -1.14198   0.00011   0.00026   0.00538   0.00564  -1.13633
   D20        3.06226   0.00008   0.00041   0.00489   0.00531   3.06757
   D21        0.98392  -0.00009   0.00056   0.00507   0.00563   0.98955
   D22       -1.14040   0.00014   0.00020   0.00511   0.00532  -1.13508
   D23        3.06418   0.00004   0.00033   0.00435   0.00469   3.06886
   D24        0.98559  -0.00000   0.00047   0.00459   0.00506   0.99066
   D25        0.98086   0.00001  -0.00004   0.00293   0.00289   0.98375
   D26       -1.14509   0.00014  -0.00038   0.00287   0.00250  -1.14259
   D27        3.05921   0.00010  -0.00025   0.00211   0.00186   3.06107
         Item               Value     Threshold  Converged?
 Maximum Force            0.001152     0.000450     NO 
 RMS     Force            0.000271     0.000300     YES
 Maximum Displacement     0.192846     0.001800     NO 
 RMS     Displacement     0.052664     0.001200     NO 
 Predicted change in Energy=-6.781997D-05
 GradGradGradGradGradGradGradGradGradGradGradGradGradGradGradGradGradGrad

                          Input orientation:                          
 ---------------------------------------------------------------------
 Center     Atomic      Atomic             Coordinates (Angstroms)
 Number     Number       Type             X           Y           Z
 ---------------------------------------------------------------------
      1          6           0       -0.029780   -0.020389    2.550263
      2          8           0       -0.014379   -0.031090    1.149072
      3          1           0       -0.448157   -0.956666    2.957432
      4          1           0        0.986296    0.094111    2.965109
      5          1           0       -0.640660    0.810965    2.941702
      6          6           0        0.269240    2.205761   -1.169720
      7          8           0        0.961359    2.123674    0.063577
      8          1           0        0.515707    1.361465   -1.828674
      9          1           0        0.569583    3.132563   -1.669372
     10          1           0       -0.818916    2.230354   -1.018247
     11          1           0        0.618326    1.300714    0.539098
     12          6           0        1.835951   -1.312023   -1.144871
     13          8           0        1.416464   -1.913107    0.067746
     14          1           0        0.986267   -1.112208   -1.812688
     15          1           0        2.517464   -2.003329   -1.651237
     16          1           0        2.370617   -0.369638   -0.961690
     17          1           0        0.846390   -1.230815    0.548191
     18          6           0       -2.081266   -0.856250   -1.203265
     19          8           0       -2.363506   -0.250573    0.046417
     20          1           0       -1.548656   -1.808925   -1.075713
     21          1           0       -1.480153   -0.198196   -1.846073
     22          1           0       -3.031813   -1.057067   -1.708214
     23          1           0       -1.479042   -0.146277    0.524101
 ---------------------------------------------------------------------
                    Distance matrix (angstroms):
                    1          2          3          4          5
     1  C    0.000000
     2  O    1.401317   0.000000
     3  H    1.103377   2.077263   0.000000
     4  H    1.103457   2.077262   1.778158   0.000000
     5  H    1.103425   2.077211   1.778152   1.778036   0.000000
     6  C    4.345507   3.234306   5.248713   4.697877   4.435894
     7  O    3.429719   2.602570   4.455292   3.540994   3.545880
     8  H    4.624086   3.329741   5.404589   4.980763   4.939304
     9  H    5.301478   4.277071   6.258187   5.557361   5.302500
    10  H    4.292184   3.233988   5.108873   4.867181   4.210420
    11  H    2.492015   1.595646   3.475844   2.734378   2.756339
    12  C    4.336276   3.213515   4.708749   4.426179   5.228839
    13  O    3.440479   2.599724   3.569576   3.550870   4.462280
    14  H    4.610831   3.307889   4.983554   4.927733   5.380493
    15  H    5.298406   4.259305   5.579448   5.296639   6.244124
    16  H    4.268220   3.202832   4.863086   4.189410   5.069327
    17  H    2.498219   1.594152   2.748718   2.759799   3.479810
    18  C    4.358467   3.238271   4.470854   5.261983   4.694220
    19  O    3.430526   2.604307   3.555438   4.456315   3.532384
    20  H    4.318976   3.234868   4.266580   5.135735   4.881384
    21  H    4.632814   3.338758   4.971313   5.414451   4.964468
    22  H    5.312394   4.280376   5.334192   6.269797   5.552375
    23  H    2.494301   1.596588   2.764155   3.477671   2.732031
                    6          7          8          9         10
     6  C    0.000000
     7  O    1.416611   0.000000
     8  H    1.099001   2.088105   0.000000
     9  H    1.094906   2.043149   1.779064   0.000000
    10  H    1.098924   2.085930   1.786891   1.779291   0.000000
    11  H    1.964950   1.010473   2.370773   2.869736   2.314135
    12  C    3.850974   3.745567   3.059112   4.651143   4.428633
    13  O    4.451125   4.062357   3.889807   5.403108   4.831622
    14  H    3.454917   3.740578   2.518082   4.267581   3.881049
    15  H    4.796124   4.732251   3.919228   5.492900   5.427354
    16  H    3.330426   3.042004   2.681244   4.001244   4.115371
    17  H    3.885148   3.391263   3.532528   4.902375   4.148092
    18  C    3.860300   4.443242   3.471839   4.811952   3.339892
    19  O    3.800515   4.085593   3.795326   4.795055   3.110348
    20  H    4.408094   4.802447   3.857450   5.409036   4.105070
    21  H    3.049072   3.872831   2.533042   3.914920   2.649600
    22  H    4.672577   5.403867   4.295196   5.524904   4.022450
    23  H    3.384908   3.364568   3.433345   4.445107   2.909120
                   11         12         13         14         15
    11  H    0.000000
    12  C    3.338376   0.000000
    13  O    3.344823   1.416937   0.000000
    14  H    3.389464   1.099031   2.088670   0.000000
    15  H    4.395565   1.094884   2.043342   1.778967   0.000000
    16  H    2.848327   1.098869   2.086251   1.786626   1.779321
    17  H    2.541797   1.962724   1.010611   2.367992   2.868232
    18  C    3.869899   3.944075   3.868661   3.137941   4.760755
    19  O    3.397138   4.492358   4.129485   3.926788   5.456926
    20  H    4.119864   3.421587   3.179668   2.730271   4.111247
    21  H    3.512746   3.567750   3.872210   2.630544   4.390604
    22  H    4.892142   4.906881   4.865594   4.019816   5.629665
    23  H    2.548129   3.890193   3.422557   3.531480   4.914549
                   16         17         18         19         20
    16  H    0.000000
    17  H    2.311847   0.000000
    18  C    4.484910   3.432065   0.000000
    19  O    4.841733   3.393535   1.417113   0.000000
    20  H    4.176751   2.950851   1.098879   2.086053   0.000000
    21  H    3.954738   3.494511   1.098896   2.089156   1.786784
    22  H    5.496918   4.490213   1.094915   2.043476   1.779073
    23  H    4.132473   2.566015   1.962277   1.010612   2.308387
                   21         22         23
    21  H    0.000000
    22  H    1.778852   0.000000
    23  H    2.370742   2.867728   0.000000
 Symmetry turned off by external request.
 Stoichiometry    C4H15O4(1-)
 Framework group  C1[X(C4H15O4)]
 Deg. of freedom    63
 Full point group                 C1      NOp   1
 Rotational constants (GHZ):           1.1271957           1.0978296           0.9836441
 Standard basis: 6-31+G(d) (6D, 7F)
   182 basis functions,   316 primitive gaussians,   182 cartesian basis functions
    36 alpha electrons       36 beta electrons
       nuclear repulsion energy       430.3305641193 Hartrees.
 NAtoms=   23 NActive=   23 NUniq=   23 SFac= 1.00D+00 NAtFMM=   60 NAOKFM=F Big=F
 Integral buffers will be    131072 words long.
 Raffenetti 2 integral format.
 Two-electron integral symmetry is turned off.
 Nuclear repulsion after empirical dispersion term =      430.3175980799 Hartrees.
 ------------------------------------------------------------------------------
 Polarizable Continuum Model (PCM)
 =================================
 Model                : PCM.
 Atomic radii         : SMD-Coulomb.
 Polarization charges : Total charges.
 Charge compensation  : None.
 Solution method      : On-the-fly selection.
 Cavity type          : VdW (van der Waals Surface) (Alpha=1.000).
 Cavity algorithm     : GePol (No added spheres)
                        Default sphere list used, NSphG=   23.
                        Lebedev-Laikov grids with approx.  5.0 points / Ang**2.
                        Smoothing algorithm: York/Karplus (Gamma=1.0000).
                        Polarization charges: spherical gaussians, with
                                              point-specific exponents (IZeta= 3).
                        Self-potential: point-specific (ISelfS= 7).
                        Self-field    : sphere-specific E.n sum rule (ISelfD= 2).
 1st derivatives      : Analytical E(r).r(x)/FMM algorithm (CHGder, D1EAlg=3).
                        Cavity 1st derivative terms included.
 Solvent              : Methanol, Eps=  32.613000 Eps(inf)=   1.765709
 ------------------------------------------------------------------------------
 ------------------------------------------------------------------------------
 Atomic radii for non-electrostatic terms: SMD-CDS.
 ------------------------------------------------------------------------------
 Nuclear repulsion after PCM non-electrostatic terms =      430.3256571195 Hartrees.
 One-electron integrals computed using PRISM.
 NBasis=   182 RedAO= T EigKep=  1.34D-03  NBF=   182
 NBsUse=   182 1.00D-06 EigRej= -1.00D+00 NBFU=   182
 Initial guess from the checkpoint file:  "cluster_pre.chk"
 B after Tr=     0.003676   -0.001579   -0.004212
         Rot=    1.000000    0.000394   -0.000743    0.000529 Ang=   0.11 deg.
 ExpMin= 4.38D-02 ExpMax= 5.48D+03 ExpMxC= 8.25D+02 IAcc=3 IRadAn=         5 AccDes= 0.00D+00
 Harris functional with IExCor= 4639 and IRadAn=       5 diagonalized for initial guess.
 HarFok:  IExCor= 4639 AccDes= 0.00D+00 IRadAn=         5 IDoV= 1 UseB2=F ITyADJ=14
 ICtDFT=  3500011 ScaDFX=  1.000000  1.000000  1.000000  1.000000
 FoFCou: FMM=F IPFlag=           0 FMFlag=      100000 FMFlg1=           0
         NFxFlg=           0 DoJE=T BraDBF=F KetDBF=T FulRan=T
         wScrn=  0.000000 ICntrl=       500 IOpCl=  0 I1Cent=   200000004 NGrid=           0
         NMat0=    1 NMatS0=      1 NMatT0=    0 NMatD0=    1 NMtDS0=    0 NMtDT0=    0
 Symmetry not used in FoFCou.
 Requested convergence on RMS density matrix=1.00D-08 within 128 cycles.
 Requested convergence on MAX density matrix=1.00D-06.
 Requested convergence on             energy=1.00D-06.
 No special actions if energy rises.
 Inv3:  Mode=1 IEnd=     8731308.
 Iteration    1 A*A^-1 deviation from unit magnitude is 2.89D-15 for    555.
 Iteration    1 A*A^-1 deviation from orthogonality  is 1.90D-15 for   1174    242.
 Iteration    1 A^-1*A deviation from unit magnitude is 2.89D-15 for    189.
 Iteration    1 A^-1*A deviation from orthogonality  is 5.88D-14 for   1586   1525.
 Error on total polarization charges =  0.06505
 SCF Done:  E(RwB97XD) =  -462.328606712     A.U. after   10 cycles
            NFock= 10  Conv=0.79D-08     -V/T= 2.0092
 SMD-CDS (non-electrostatic) energy       (kcal/mol) =       5.06
 (included in total energy above)
 D1PCM: PCM CHGder 1st derivatives, ID1Alg=3 FixD1E=F DoIter=F DoCFld=F I1PDM=0.
 Calling FoFJK, ICntrl=      2127 FMM=F ISym2X=0 I1Cent= 0 IOpClX= 0 NMat=1 NMatS=1 NMatT=0.
 -------------------------------------------------------------------
 Center     Atomic                   Forces (Hartrees/Bohr)
 Number     Number              X              Y              Z
 -------------------------------------------------------------------
      1        6          -0.000055185   -0.000038805   -0.002911421
      2        8          -0.000059666   -0.000126137    0.000776283
      3        1          -0.000108242   -0.000123188    0.000940558
      4        1           0.000146181   -0.000019011    0.000899612
      5        1          -0.000087445    0.000159097    0.000915574
      6        6           0.000418512    0.000378426    0.000649897
      7        8           0.000244097    0.000191935    0.000463029
      8        1          -0.000235439   -0.000004998   -0.000323193
      9        1          -0.000072733   -0.000021917   -0.000228162
     10        1          -0.000273190   -0.000099352   -0.000353291
     11        1          -0.000140514   -0.000257211   -0.000399660
     12        6           0.000133040   -0.000609454    0.000624252
     13        8          -0.000237283   -0.000419461    0.000283786
     14        1          -0.000057810    0.000221566   -0.000280796
     15        1           0.000011476    0.000066113   -0.000235291
     16        1           0.000043872    0.000265549   -0.000334017
     17        1           0.000139749    0.000481089   -0.000414586
     18        6          -0.000645013    0.000106039    0.000611824
     19        8           0.000433457   -0.000123014    0.000050183
     20        1           0.000257761   -0.000213660   -0.000357046
     21        1           0.000187406   -0.000111716   -0.000298378
     22        1           0.000082483   -0.000056081   -0.000264626
     23        1          -0.000125515    0.000354190    0.000185468
 -------------------------------------------------------------------
 Cartesian Forces:  Max     0.002911421 RMS     0.000495920

 GradGradGradGradGradGradGradGradGradGradGradGradGradGradGradGradGradGrad
 Berny optimization.
 Using GEDIIS/GDIIS optimizer.
 FormGI is forming the generalized inverse of G from B-inverse, IUseBI=4.
 Internal  Forces:  Max     0.001234642 RMS     0.000374531
 Search for a local minimum.
 Step number   7 out of a maximum of   10
 All quantities printed in internal units (Hartrees-Bohrs-Radians)
 Mixed Optimization -- En-DIIS/RFO-DIIS
 Swapping is turned off.
 Update second derivatives using D2CorX and points    2    1    3    4    5
                                                      6    7
 DE=  5.06D-06 DEPred=-6.78D-05 R=-7.46D-02
 Trust test=-7.46D-02 RLast= 7.83D-02 DXMaxT set to 2.12D-01
 ITU= -1  1  1  1  0 -1  0
     Eigenvalues ---    0.00229   0.00247   0.00292   0.00871   0.00890
     Eigenvalues ---    0.01025   0.01556   0.01653   0.01657   0.02074
     Eigenvalues ---    0.02991   0.03609   0.04814   0.05045   0.05318
     Eigenvalues ---    0.06619   0.06620   0.07146   0.08620   0.09013
     Eigenvalues ---    0.09164   0.10057   0.10113   0.10127   0.10503
     Eigenvalues ---    0.10512   0.10561   0.12290   0.12723   0.15564
     Eigenvalues ---    0.15950   0.16000   0.16000   0.16000   0.16000
     Eigenvalues ---    0.16000   0.16000   0.16000   0.16000   0.16016
     Eigenvalues ---    0.16081   0.16289   0.17368   0.20317   0.31608
     Eigenvalues ---    0.33109   0.33116   0.33955   0.34006   0.34024
     Eigenvalues ---    0.34109   0.34149   0.34158   0.34466   0.34660
     Eigenvalues ---    0.34664   0.38104   0.45146   0.45200   0.46009
     Eigenvalues ---    0.46130   0.46199   0.48394
 En-DIIS/RFO-DIIS/Sim-DIIS IScMMF=       -3 using points:     7    6    5    4
 RFO step:  Lambda=-1.10535341D-04.
 EnCoef did     5 forward-backward iterations
 DidBck=T Rises=T En-DIIS coefs:    0.51202    0.12966    0.06475    0.29356
 Iteration  1 RMS(Cart)=  0.05377973 RMS(Int)=  0.00070789
 Iteration  2 RMS(Cart)=  0.00113589 RMS(Int)=  0.00003459
 Iteration  3 RMS(Cart)=  0.00000054 RMS(Int)=  0.00003459
 Variable       Old X    -DE/DX   Delta X   Delta X   Delta X     New X
                                 (Linear)    (Quad)   (Total)
    R1        2.64811  -0.00015  -0.00177   0.00083  -0.00094   2.64717
    R2        2.08508   0.00049   0.00200  -0.00151   0.00050   2.08558
    R3        2.08523   0.00047   0.00194  -0.00144   0.00050   2.08573
    R4        2.08517   0.00050   0.00198  -0.00146   0.00052   2.08569
    R5        3.01533   0.00021   0.00451  -0.00546  -0.00094   3.01439
    R6        3.01251   0.00015   0.00640  -0.00743  -0.00103   3.01148
    R7        3.01711  -0.00015   0.00342  -0.00529  -0.00187   3.01525
    R8        2.67701   0.00035   0.00097  -0.00118  -0.00021   2.67680
    R9        2.07681   0.00015   0.00078  -0.00057   0.00021   2.07702
   R10        2.06907   0.00007   0.00036  -0.00048  -0.00012   2.06895
   R11        2.07667   0.00022   0.00078  -0.00062   0.00016   2.07682
   R12        1.90952   0.00029  -0.00096   0.00124   0.00028   1.90980
   R13        2.67762   0.00020   0.00071  -0.00111  -0.00040   2.67723
   R14        2.07687   0.00025   0.00069  -0.00037   0.00032   2.07718
   R15        2.06903   0.00007   0.00038  -0.00048  -0.00011   2.06892
   R16        2.07656   0.00019   0.00081  -0.00071   0.00010   2.07666
   R17        1.90978   0.00023  -0.00149   0.00192   0.00043   1.91021
   R18        2.67796   0.00035   0.00045  -0.00081  -0.00036   2.67759
   R19        2.07658   0.00027   0.00088  -0.00071   0.00017   2.07675
   R20        2.07661   0.00020   0.00087  -0.00063   0.00024   2.07685
   R21        2.06909   0.00006   0.00036  -0.00049  -0.00013   2.06896
   R22        1.90978  -0.00012  -0.00112   0.00112   0.00000   1.90978
    A1        1.94623   0.00082   0.00505  -0.00321   0.00187   1.94809
    A2        1.94614   0.00074   0.00502  -0.00337   0.00168   1.94781
    A3        1.94610   0.00076   0.00498  -0.00328   0.00173   1.94783
    A4        1.87388  -0.00083  -0.00546   0.00355  -0.00188   1.87200
    A5        1.87391  -0.00084  -0.00547   0.00356  -0.00189   1.87203
    A6        1.87364  -0.00081  -0.00538   0.00346  -0.00189   1.87175
    A7        1.96083  -0.00034  -0.00104   0.00132   0.00020   1.96103
    A8        1.96988   0.00016  -0.00295   0.00512   0.00221   1.97210
    A9        1.96262   0.00023  -0.00251   0.00419   0.00164   1.96426
   A10        1.84413   0.00026   0.00178  -0.00186  -0.00006   1.84408
   A11        1.84869   0.00009   0.00090  -0.00162  -0.00065   1.84804
   A12        1.86868  -0.00041   0.00448  -0.00827  -0.00376   1.86492
   A13        1.94757   0.00036   0.00164  -0.00120   0.00044   1.94801
   A14        1.88843   0.00020   0.00173  -0.00160   0.00014   1.88857
   A15        1.94452   0.00043   0.00176  -0.00031   0.00145   1.94597
   A16        1.89141  -0.00032  -0.00179   0.00129  -0.00050   1.89092
   A17        1.89854  -0.00048  -0.00225   0.00061  -0.00164   1.89690
   A18        1.89186  -0.00023  -0.00127   0.00132   0.00006   1.89192
   A19        1.86610   0.00062   0.00016   0.00029   0.00045   1.86655
   A20        1.94794   0.00015   0.00140  -0.00122   0.00018   1.94812
   A21        1.88833   0.00023   0.00166  -0.00155   0.00011   1.88844
   A22        1.94463   0.00044   0.00175  -0.00050   0.00125   1.94588
   A23        1.89125  -0.00024  -0.00176   0.00155  -0.00021   1.89105
   A24        1.89816  -0.00041  -0.00186   0.00035  -0.00151   1.89665
   A25        1.89201  -0.00019  -0.00137   0.00152   0.00015   1.89216
   A26        1.86236   0.00049   0.00214  -0.00235  -0.00021   1.86215
   A27        1.94412   0.00043   0.00198  -0.00068   0.00131   1.94542
   A28        1.94857   0.00022   0.00109  -0.00102   0.00008   1.94865
   A29        1.88828   0.00029   0.00191  -0.00168   0.00023   1.88851
   A30        1.89856  -0.00046  -0.00224   0.00076  -0.00148   1.89708
   A31        1.89157  -0.00023  -0.00106   0.00111   0.00005   1.89162
   A32        1.89120  -0.00028  -0.00183   0.00162  -0.00020   1.89100
   A33        1.86150   0.00049   0.00128  -0.00090   0.00038   1.86188
   A34        3.10016   0.00088   0.00292   0.00712   0.01006   3.11022
   A35        3.10119  -0.00012  -0.00101  -0.03751  -0.03849   3.06270
   A36        3.09865   0.00028  -0.00502   0.00650   0.00147   3.10012
   A37        3.03816   0.00085   0.02188  -0.01526   0.00661   3.04477
   A38        3.01321   0.00123   0.01897   0.03395   0.05291   3.06612
   A39        3.05053  -0.00058   0.00295  -0.02796  -0.02502   3.02551
    D1       -3.11856  -0.00008   0.00150  -0.00293  -0.00143  -3.11999
    D2       -1.03553   0.00013   0.00099  -0.00076   0.00021  -1.03532
    D3        1.08083  -0.00012   0.00283  -0.00472  -0.00187   1.07895
    D4       -1.02404  -0.00008   0.00150  -0.00290  -0.00140  -1.02544
    D5        1.05900   0.00014   0.00099  -0.00073   0.00024   1.05923
    D6       -3.10783  -0.00011   0.00283  -0.00469  -0.00185  -3.10968
    D7        1.07009  -0.00009   0.00154  -0.00303  -0.00148   1.06861
    D8       -3.13007   0.00012   0.00103  -0.00086   0.00016  -3.12991
    D9       -1.01371  -0.00012   0.00288  -0.00482  -0.00193  -1.01564
   D10       -2.62459   0.00009   0.00163  -0.00840  -0.00688  -2.63147
   D11        1.48469   0.00003   0.00934  -0.01870  -0.00930   1.47539
   D12       -0.47706   0.00015   0.00035  -0.00739  -0.00698  -0.48404
   D13       -2.61811  -0.00019  -0.00795  -0.02516  -0.03323  -2.65135
   D14       -0.47441  -0.00016  -0.00700  -0.01027  -0.01707  -0.49149
   D15        1.46992   0.00002  -0.00132  -0.01652  -0.01791   1.45201
   D16       -2.67726   0.00008   0.02107  -0.01401   0.00706  -2.67020
   D17        1.44200   0.00015   0.02459  -0.02411   0.00051   1.44251
   D18       -0.50344   0.00002   0.02068  -0.01564   0.00501  -0.49843
   D19       -1.13633  -0.00000  -0.00461   0.00555   0.00094  -1.13539
   D20        3.06757   0.00005  -0.00449   0.00569   0.00120   3.06877
   D21        0.98955  -0.00006  -0.00509   0.00527   0.00018   0.98973
   D22       -1.13508   0.00005  -0.00405   0.00685   0.00281  -1.13227
   D23        3.06886   0.00011  -0.00379   0.00667   0.00288   3.07174
   D24        0.99066  -0.00006  -0.00420   0.00608   0.00188   0.99254
   D25        0.98375  -0.00009  -0.00174   0.00303   0.00129   0.98504
   D26       -1.14259   0.00004  -0.00103   0.00326   0.00222  -1.14037
   D27        3.06107   0.00007  -0.00065   0.00294   0.00228   3.06335
         Item               Value     Threshold  Converged?
 Maximum Force            0.001235     0.000450     NO 
 RMS     Force            0.000375     0.000300     NO 
 Maximum Displacement     0.170936     0.001800     NO 
 RMS     Displacement     0.053921     0.001200     NO 
 Predicted change in Energy=-5.042783D-05
 GradGradGradGradGradGradGradGradGradGradGradGradGradGradGradGradGradGrad

                          Input orientation:                          
 ---------------------------------------------------------------------
 Center     Atomic      Atomic             Coordinates (Angstroms)
 Number     Number       Type             X           Y           Z
 ---------------------------------------------------------------------
      1          6           0       -0.032877   -0.006945    2.556624
      2          8           0       -0.014810   -0.013231    1.155935
      3          1           0       -0.443040   -0.947852    2.962186
      4          1           0        0.980861    0.115778    2.975520
      5          1           0       -0.651944    0.817146    2.951321
      6          6           0        0.261702    2.247178   -1.151150
      7          8           0        0.938706    2.161579    0.090144
      8          1           0        0.530919    1.415438   -1.817315
      9          1           0        0.552900    3.184787   -1.635686
     10          1           0       -0.828912    2.250876   -1.015632
     11          1           0        0.604362    1.326631    0.551050
     12          6           0        1.792088   -1.358574   -1.168323
     13          8           0        1.384219   -1.916990    0.068176
     14          1           0        0.931857   -1.134321   -1.814813
     15          1           0        2.427008   -2.088807   -1.680458
     16          1           0        2.371944   -0.436634   -1.021967
     17          1           0        0.856938   -1.201695    0.549967
     18          6           0       -2.024896   -0.877485   -1.208702
     19          8           0       -2.346926   -0.273368    0.031865
     20          1           0       -1.470574   -1.815797   -1.067186
     21          1           0       -1.427472   -0.207626   -1.842913
     22          1           0       -2.959704   -1.104222   -1.731591
     23          1           0       -1.475012   -0.142815    0.525891
 ---------------------------------------------------------------------
                    Distance matrix (angstroms):
                    1          2          3          4          5
     1  C    0.000000
     2  O    1.400820   0.000000
     3  H    1.103639   2.078327   0.000000
     4  H    1.103721   2.078195   1.777352   0.000000
     5  H    1.103701   2.078191   1.777351   1.777233   0.000000
     6  C    4.349188   3.241689   5.255893   4.699943   4.439595
     7  O    3.424908   2.602864   4.452685   3.537298   3.538926
     8  H    4.633830   3.343521   5.420089   4.986264   4.949445
     9  H    5.301486   4.282845   6.261871   5.555645   5.300755
    10  H    4.300283   3.241087   5.118964   4.874753   4.221802
    11  H    2.491350   1.595146   3.476190   2.736050   2.756661
    12  C    4.362640   3.236820   4.714403   4.472498   5.261037
    13  O    3.442210   2.600923   3.557162   3.570363   4.464749
    14  H    4.616400   3.313361   4.974418   4.951003   5.388198
    15  H    5.323349   4.279674   5.576119   5.350669   6.275179
    16  H    4.332911   3.258699   4.904993   4.268509   5.148095
    17  H    2.499174   1.593608   2.751941   2.763041   3.481227
    18  C    4.347834   3.221628   4.461337   5.246795   4.697080
    19  O    3.435143   2.601916   3.559002   4.459900   3.547592
    20  H    4.297780   3.211036   4.247940   5.107248   4.873494
    21  H    4.619642   3.320616   4.960446   5.396476   4.963495
    22  H    5.306517   4.266200   5.328189   6.258861   5.563009
    23  H    2.494412   1.595599   2.765608   3.478342   2.735265
                    6          7          8          9         10
     6  C    0.000000
     7  O    1.416500   0.000000
     8  H    1.099111   2.088400   0.000000
     9  H    1.094844   2.043108   1.778783   0.000000
    10  H    1.099008   2.086908   1.786000   1.779343   0.000000
    11  H    1.965275   1.010623   2.371167   2.870054   2.315814
    12  C    3.917120   3.834512   3.115587   4.732457   4.463304
    13  O    4.481863   4.102888   3.922789   5.442644   4.841869
    14  H    3.510569   3.806818   2.581090   4.339400   3.898533
    15  H    4.875395   4.838993   3.986679   5.596881   5.465881
    16  H    3.416527   3.168860   2.729857   4.098812   4.179501
    17  H    3.891379   3.395546   3.543966   4.910269   4.148908
    18  C    3.872385   4.439127   3.487133   4.830052   3.354742
    19  O    3.815445   4.089956   3.814908   4.811295   3.126248
    20  H    4.417646   4.792031   3.874216   5.424342   4.117307
    21  H    3.059070   3.866347   2.543676   3.933610   2.662124
    22  H    4.684683   5.402015   4.305866   5.544654   4.038509
    23  H    3.397162   3.365433   3.455796   4.456207   2.919502
                   11         12         13         14         15
    11  H    0.000000
    12  C    3.402538   0.000000
    13  O    3.370819   1.416727   0.000000
    14  H    3.429409   1.099198   2.088743   0.000000
    15  H    4.468431   1.094826   2.043196   1.778924   0.000000
    16  H    2.950904   1.098921   2.086976   1.785839   1.779414
    17  H    2.540910   1.962559   1.010839   2.366926   2.868254
    18  C    3.855885   3.847394   3.785902   3.029146   4.637813
    19  O    3.397006   4.444047   4.077285   3.860294   5.386865
    20  H    4.098646   3.296095   3.073943   2.606727   3.954969
    21  H    3.494761   3.485013   3.805232   2.534953   4.292115
    22  H    4.880785   4.791815   4.771731   3.892567   5.476193
    23  H    2.546311   3.875871   3.395940   3.500714   4.886781
                   16         17         18         19         20
    16  H    0.000000
    17  H    2.313339   0.000000
    18  C    4.422829   3.391607   0.000000
    19  O    4.837866   3.375643   1.416921   0.000000
    20  H    4.082778   2.899934   1.098968   2.086862   0.000000
    21  H    3.893836   3.454357   1.099022   2.089141   1.786008
    22  H    5.419936   4.447670   1.094846   2.043427   1.779124
    23  H    4.157074   2.561211   1.962378   1.010613   2.310148
                   21         22         23
    21  H    0.000000
    22  H    1.778767   0.000000
    23  H    2.370168   2.867898   0.000000
 Symmetry turned off by external request.
 Stoichiometry    C4H15O4(1-)
 Framework group  C1[X(C4H15O4)]
 Deg. of freedom    63
 Full point group                 C1      NOp   1
 Rotational constants (GHZ):           1.1185977           1.1028276           0.9860042
 Standard basis: 6-31+G(d) (6D, 7F)
   182 basis functions,   316 primitive gaussians,   182 cartesian basis functions
    36 alpha electrons       36 beta electrons
       nuclear repulsion energy       430.2825764463 Hartrees.
 NAtoms=   23 NActive=   23 NUniq=   23 SFac= 1.00D+00 NAtFMM=   60 NAOKFM=F Big=F
 Integral buffers will be    131072 words long.
 Raffenetti 2 integral format.
 Two-electron integral symmetry is turned off.
 Nuclear repulsion after empirical dispersion term =      430.2696109923 Hartrees.
 ------------------------------------------------------------------------------
 Polarizable Continuum Model (PCM)
 =================================
 Model                : PCM.
 Atomic radii         : SMD-Coulomb.
 Polarization charges : Total charges.
 Charge compensation  : None.
 Solution method      : On-the-fly selection.
 Cavity type          : VdW (van der Waals Surface) (Alpha=1.000).
 Cavity algorithm     : GePol (No added spheres)
                        Default sphere list used, NSphG=   23.
                        Lebedev-Laikov grids with approx.  5.0 points / Ang**2.
                        Smoothing algorithm: York/Karplus (Gamma=1.0000).
                        Polarization charges: spherical gaussians, with
                                              point-specific exponents (IZeta= 3).
                        Self-potential: point-specific (ISelfS= 7).
                        Self-field    : sphere-specific E.n sum rule (ISelfD= 2).
 1st derivatives      : Analytical E(r).r(x)/FMM algorithm (CHGder, D1EAlg=3).
                        Cavity 1st derivative terms included.
 Solvent              : Methanol, Eps=  32.613000 Eps(inf)=   1.765709
 ------------------------------------------------------------------------------
 ------------------------------------------------------------------------------
 Atomic radii for non-electrostatic terms: SMD-CDS.
 ------------------------------------------------------------------------------
 Nuclear repulsion after PCM non-electrostatic terms =      430.2776793160 Hartrees.
 One-electron integrals computed using PRISM.
 NBasis=   182 RedAO= T EigKep=  1.34D-03  NBF=   182
 NBsUse=   182 1.00D-06 EigRej= -1.00D+00 NBFU=   182
 Initial guess from the checkpoint file:  "cluster_pre.chk"
 B after Tr=    -0.006920    0.003757    0.003087
         Rot=    0.999999   -0.000611    0.000729   -0.000715 Ang=  -0.14 deg.
 ExpMin= 4.38D-02 ExpMax= 5.48D+03 ExpMxC= 8.25D+02 IAcc=3 IRadAn=         5 AccDes= 0.00D+00
 Harris functional with IExCor= 4639 and IRadAn=       5 diagonalized for initial guess.
 HarFok:  IExCor= 4639 AccDes= 0.00D+00 IRadAn=         5 IDoV= 1 UseB2=F ITyADJ=14
 ICtDFT=  3500011 ScaDFX=  1.000000  1.000000  1.000000  1.000000
 FoFCou: FMM=F IPFlag=           0 FMFlag=      100000 FMFlg1=           0
         NFxFlg=           0 DoJE=T BraDBF=F KetDBF=T FulRan=T
         wScrn=  0.000000 ICntrl=       500 IOpCl=  0 I1Cent=   200000004 NGrid=           0
         NMat0=    1 NMatS0=      1 NMatT0=    0 NMatD0=    1 NMtDS0=    0 NMtDT0=    0
 Symmetry not used in FoFCou.
 Requested convergence on RMS density matrix=1.00D-08 within 128 cycles.
 Requested convergence on MAX density matrix=1.00D-06.
 Requested convergence on             energy=1.00D-06.
 No special actions if energy rises.
 Inv3:  Mode=1 IEnd=     8854572.
 Iteration    1 A*A^-1 deviation from unit magnitude is 2.89D-15 for    873.
 Iteration    1 A*A^-1 deviation from orthogonality  is 3.29D-15 for    990    329.
 Iteration    1 A^-1*A deviation from unit magnitude is 2.66D-15 for      6.
 Iteration    1 A^-1*A deviation from orthogonality  is 4.80D-14 for   1597   1536.
 Error on total polarization charges =  0.06512
 SCF Done:  E(RwB97XD) =  -462.328601392     A.U. after   10 cycles
            NFock= 10  Conv=0.66D-08     -V/T= 2.0092
 SMD-CDS (non-electrostatic) energy       (kcal/mol) =       5.06
 (included in total energy above)
 D1PCM: PCM CHGder 1st derivatives, ID1Alg=3 FixD1E=F DoIter=F DoCFld=F I1PDM=0.
 Calling FoFJK, ICntrl=      2127 FMM=F ISym2X=0 I1Cent= 0 IOpClX= 0 NMat=1 NMatS=1 NMatT=0.
 -------------------------------------------------------------------
 Center     Atomic                   Forces (Hartrees/Bohr)
 Number     Number              X              Y              Z
 -------------------------------------------------------------------
      1        6           0.000107175    0.000097819   -0.002077853
      2        8           0.000561124    0.000363658    0.000759255
      3        1          -0.000111006   -0.000154026    0.000625089
      4        1           0.000113786   -0.000019700    0.000656404
      5        1          -0.000086311    0.000136958    0.000637760
      6        6           0.000350746    0.000188010    0.000391477
      7        8           0.000207485   -0.000146850    0.000282985
      8        1          -0.000132077   -0.000061652   -0.000293468
      9        1          -0.000080661    0.000030665   -0.000230372
     10        1          -0.000221121   -0.000022267   -0.000178133
     11        1          -0.000186867    0.000050294   -0.000011852
     12        6           0.000014935   -0.000513208    0.000193101
     13        8           0.000569200    0.000704083    0.000433962
     14        1           0.000127004    0.000132556   -0.000207826
     15        1           0.000088721    0.000089071   -0.000277745
     16        1           0.000157082    0.000225812   -0.000196512
     17        1          -0.001321338   -0.000833303   -0.000204157
     18        6          -0.000594024    0.000089684    0.000413272
     19        8           0.000132132    0.000187578    0.000241092
     20        1           0.000103472   -0.000145594   -0.000177770
     21        1           0.000111628   -0.000073200   -0.000223142
     22        1          -0.000002280   -0.000035582   -0.000229619
     23        1           0.000091196   -0.000290805   -0.000325948
 -------------------------------------------------------------------
 Cartesian Forces:  Max     0.002077853 RMS     0.000425811

 GradGradGradGradGradGradGradGradGradGradGradGradGradGradGradGradGradGrad
 Berny optimization.
 Using GEDIIS/GDIIS optimizer.
 FormGI is forming the generalized inverse of G from B-inverse, IUseBI=4.
 Internal  Forces:  Max     0.001608708 RMS     0.000359542
 Search for a local minimum.
 Step number   8 out of a maximum of   10
 All quantities printed in internal units (Hartrees-Bohrs-Radians)
 Mixed Optimization -- En-DIIS/RFO-DIIS
 Swapping is turned off.
 Update second derivatives using D2CorX and points    2    1    3    4    5
                                                      6    7    8
 DE=  5.32D-06 DEPred=-5.04D-05 R=-1.05D-01
 Trust test=-1.05D-01 RLast= 8.45D-02 DXMaxT set to 1.06D-01
 ITU= -1 -1  1  1  1  0 -1  0
     Eigenvalues ---    0.00235   0.00242   0.00290   0.00881   0.00900
     Eigenvalues ---    0.01376   0.01653   0.01653   0.02042   0.02615
     Eigenvalues ---    0.02952   0.04329   0.04658   0.05066   0.05152
     Eigenvalues ---    0.06417   0.06604   0.06608   0.08650   0.09048
     Eigenvalues ---    0.09200   0.10019   0.10107   0.10116   0.10498
     Eigenvalues ---    0.10508   0.10559   0.12262   0.12853   0.15598
     Eigenvalues ---    0.15948   0.16000   0.16000   0.16000   0.16000
     Eigenvalues ---    0.16000   0.16000   0.16000   0.16002   0.16024
     Eigenvalues ---    0.16131   0.16430   0.16630   0.21662   0.32496
     Eigenvalues ---    0.33109   0.33117   0.33975   0.34001   0.34019
     Eigenvalues ---    0.34081   0.34157   0.34160   0.34496   0.34661
     Eigenvalues ---    0.34664   0.39003   0.45095   0.45206   0.45777
     Eigenvalues ---    0.46132   0.46198   0.48659
 En-DIIS/RFO-DIIS/Sim-DIIS IScMMF=       -3 using points:     8    7    6    5    4
 RFO step:  Lambda=-1.23397443D-04.
 EnCoef did   100 forward-backward iterations
 EnCoef did     3 forward-backward iterations
 DidBck=T Rises=T En-DIIS coefs:    0.30668    0.29883    0.13732    0.25717    0.00000
 Iteration  1 RMS(Cart)=  0.03273329 RMS(Int)=  0.00031848
 Iteration  2 RMS(Cart)=  0.00042545 RMS(Int)=  0.00000338
 Iteration  3 RMS(Cart)=  0.00000010 RMS(Int)=  0.00000338
 Variable       Old X    -DE/DX   Delta X   Delta X   Delta X     New X
                                 (Linear)    (Quad)   (Total)
    R1        2.64717  -0.00016  -0.00061   0.00000  -0.00061   2.64655
    R2        2.08558   0.00040   0.00077   0.00000   0.00077   2.08635
    R3        2.08573   0.00035   0.00073   0.00000   0.00073   2.08646
    R4        2.08569   0.00038   0.00074   0.00000   0.00074   2.08643
    R5        3.01439   0.00002   0.00351   0.00000   0.00351   3.01789
    R6        3.01148   0.00004   0.00484   0.00000   0.00484   3.01633
    R7        3.01525   0.00028   0.00345   0.00000   0.00345   3.01869
    R8        2.67680   0.00033   0.00031   0.00000   0.00031   2.67710
    R9        2.07702   0.00019   0.00029   0.00000   0.00029   2.07730
   R10        2.06895   0.00011   0.00024   0.00000   0.00024   2.06920
   R11        2.07682   0.00020   0.00028   0.00000   0.00028   2.07711
   R12        1.90980   0.00004  -0.00086   0.00000  -0.00086   1.90894
   R13        2.67723   0.00051   0.00018   0.00000   0.00018   2.67741
   R14        2.07718   0.00005   0.00015   0.00000   0.00015   2.07733
   R15        2.06892   0.00012   0.00025   0.00000   0.00025   2.06917
   R16        2.07666   0.00025   0.00034   0.00000   0.00034   2.07700
   R17        1.91021   0.00007  -0.00130   0.00000  -0.00130   1.90891
   R18        2.67759   0.00019   0.00001   0.00000   0.00001   2.67760
   R19        2.07675   0.00016   0.00034   0.00000   0.00034   2.07709
   R20        2.07685   0.00014   0.00034   0.00000   0.00034   2.07719
   R21        2.06896   0.00012   0.00025   0.00000   0.00025   2.06921
   R22        1.90978   0.00019  -0.00077   0.00000  -0.00077   1.90901
    A1        1.94809   0.00048   0.00119   0.00000   0.00119   1.94929
    A2        1.94781   0.00057   0.00133   0.00000   0.00133   1.94915
    A3        1.94783   0.00052   0.00128   0.00000   0.00129   1.94912
    A4        1.87200  -0.00056  -0.00139   0.00000  -0.00139   1.87061
    A5        1.87203  -0.00055  -0.00139   0.00000  -0.00139   1.87064
    A6        1.87175  -0.00057  -0.00134   0.00000  -0.00133   1.87041
    A7        1.96103   0.00010  -0.00063   0.00000  -0.00063   1.96040
    A8        1.97210   0.00007  -0.00337   0.00000  -0.00337   1.96872
    A9        1.96426  -0.00022  -0.00265   0.00000  -0.00265   1.96160
   A10        1.84408  -0.00013   0.00110   0.00000   0.00112   1.84519
   A11        1.84804   0.00010   0.00079   0.00000   0.00080   1.84884
   A12        1.86492   0.00010   0.00543   0.00000   0.00544   1.87036
   A13        1.94801   0.00028   0.00027   0.00000   0.00027   1.94828
   A14        1.88857   0.00024   0.00020   0.00000   0.00020   1.88877
   A15        1.94597   0.00018  -0.00006   0.00000  -0.00006   1.94591
   A16        1.89092  -0.00024  -0.00032   0.00000  -0.00032   1.89059
   A17        1.89690  -0.00028   0.00029   0.00000   0.00029   1.89719
   A18        1.89192  -0.00019  -0.00041   0.00000  -0.00041   1.89151
   A19        1.86655   0.00032  -0.00141   0.00000  -0.00141   1.86514
   A20        1.94812   0.00028   0.00034   0.00000   0.00034   1.94846
   A21        1.88844   0.00031   0.00012   0.00000   0.00012   1.88856
   A22        1.94588   0.00020   0.00005   0.00000   0.00005   1.94593
   A23        1.89105  -0.00026  -0.00048   0.00000  -0.00048   1.89057
   A24        1.89665  -0.00029   0.00045   0.00000   0.00045   1.89710
   A25        1.89216  -0.00026  -0.00052   0.00000  -0.00052   1.89164
   A26        1.86215   0.00086   0.00025   0.00000   0.00025   1.86240
   A27        1.94542   0.00020   0.00018   0.00000   0.00018   1.94561
   A28        1.94865   0.00021   0.00019   0.00000   0.00019   1.94884
   A29        1.88851   0.00020   0.00022   0.00000   0.00022   1.88873
   A30        1.89708  -0.00024   0.00017   0.00000   0.00017   1.89725
   A31        1.89162  -0.00016  -0.00026   0.00000  -0.00026   1.89136
   A32        1.89100  -0.00022  -0.00055   0.00000  -0.00055   1.89045
   A33        1.86188   0.00109  -0.00089   0.00000  -0.00089   1.86099
   A34        3.11022  -0.00009  -0.00013   0.00000  -0.00013   3.11009
   A35        3.06270   0.00161   0.03140   0.00000   0.03140   3.09410
   A36        3.10012   0.00037   0.00548   0.00000   0.00548   3.10560
   A37        3.04477   0.00043   0.00334   0.00000   0.00334   3.04811
   A38        3.06612  -0.00081  -0.02077   0.00000  -0.02077   3.04534
   A39        3.02551   0.00123   0.01532   0.00000   0.01532   3.04083
    D1       -3.11999   0.00000   0.00194   0.00000   0.00193  -3.11805
    D2       -1.03532  -0.00004   0.00054   0.00000   0.00054  -1.03478
    D3        1.07895  -0.00003   0.00322   0.00000   0.00322   1.08217
    D4       -1.02544   0.00000   0.00190   0.00000   0.00190  -1.02354
    D5        1.05923  -0.00004   0.00050   0.00000   0.00050   1.05974
    D6       -3.10968  -0.00003   0.00318   0.00000   0.00318  -3.10650
    D7        1.06861   0.00002   0.00200   0.00000   0.00200   1.07060
    D8       -3.12991  -0.00003   0.00060   0.00000   0.00060  -3.12931
    D9       -1.01564  -0.00001   0.00328   0.00000   0.00328  -1.01236
   D10       -2.63147   0.00003  -0.00353   0.00000  -0.00354  -2.63501
   D11        1.47539   0.00009   0.00120   0.00000   0.00120   1.47659
   D12       -0.48404  -0.00004  -0.00590   0.00000  -0.00589  -0.48993
   D13       -2.65135   0.00029   0.01171   0.00000   0.01172  -2.63963
   D14       -0.49149  -0.00007   0.00058   0.00000   0.00058  -0.49091
   D15        1.45201   0.00014   0.00559   0.00000   0.00559   1.45760
   D16       -2.67020  -0.00000  -0.00267   0.00000  -0.00267  -2.67287
   D17        1.44251   0.00019   0.00220   0.00000   0.00219   1.44470
   D18       -0.49843   0.00007  -0.00409   0.00000  -0.00408  -0.50250
   D19       -1.13539   0.00003  -0.00402   0.00000  -0.00402  -1.13941
   D20        3.06877   0.00001  -0.00392   0.00000  -0.00392   3.06485
   D21        0.98973  -0.00001  -0.00350   0.00000  -0.00350   0.98623
   D22       -1.13227   0.00005  -0.00494   0.00000  -0.00494  -1.13721
   D23        3.07174   0.00002  -0.00462   0.00000  -0.00462   3.06712
   D24        0.99254   0.00002  -0.00408   0.00000  -0.00409   0.98845
   D25        0.98504   0.00002  -0.00234   0.00000  -0.00234   0.98270
   D26       -1.14037   0.00005  -0.00284   0.00000  -0.00284  -1.14320
   D27        3.06335   0.00007  -0.00242   0.00000  -0.00242   3.06093
         Item               Value     Threshold  Converged?
 Maximum Force            0.001609     0.000450     NO 
 RMS     Force            0.000360     0.000300     NO 
 Maximum Displacement     0.131143     0.001800     NO 
 RMS     Displacement     0.032807     0.001200     NO 
 Predicted change in Energy=-5.271759D-05
 GradGradGradGradGradGradGradGradGradGradGradGradGradGradGradGradGradGrad

                          Input orientation:                          
 ---------------------------------------------------------------------
 Center     Atomic      Atomic             Coordinates (Angstroms)
 Number     Number       Type             X           Y           Z
 ---------------------------------------------------------------------
      1          6           0       -0.031989   -0.015643    2.548264
      2          8           0       -0.016360   -0.021432    1.147868
      3          1           0       -0.442312   -0.956206    2.955570
      4          1           0        0.982396    0.105914    2.966955
      5          1           0       -0.649563    0.808727    2.945802
      6          6           0        0.271413    2.240024   -1.159326
      7          8           0        0.945980    2.151962    0.083306
      8          1           0        0.541088    1.409059   -1.826522
      9          1           0        0.564343    3.178129   -1.642145
     10          1           0       -0.819596    2.244968   -1.025821
     11          1           0        0.606496    1.318784    0.542654
     12          6           0        1.826437   -1.346745   -1.155992
     13          8           0        1.412309   -1.914192    0.074411
     14          1           0        0.972823   -1.154544   -1.821432
     15          1           0        2.496406   -2.056778   -1.651899
     16          1           0        2.371977   -0.405125   -1.001832
     17          1           0        0.855144   -1.214548    0.543952
     18          6           0       -2.069591   -0.868668   -1.202136
     19          8           0       -2.363428   -0.265099    0.045679
     20          1           0       -1.519886   -1.811742   -1.073452
     21          1           0       -1.479412   -0.201744   -1.846456
     22          1           0       -3.015837   -1.087115   -1.707975
     23          1           0       -1.481501   -0.144935    0.523469
 ---------------------------------------------------------------------
                    Distance matrix (angstroms):
                    1          2          3          4          5
     1  C    0.000000
     2  O    1.400496   0.000000
     3  H    1.104047   2.079188   0.000000
     4  H    1.104108   2.079137   1.777081   0.000000
     5  H    1.104093   2.079105   1.777086   1.776987   0.000000
     6  C    4.350438   3.243476   5.259054   4.699586   4.443971
     7  O    3.425048   2.604426   4.453982   3.535968   3.541740
     8  H    4.636480   3.347245   5.424938   4.987019   4.955111
     9  H    5.302389   4.284691   6.264588   5.554915   5.304422
    10  H    4.301718   3.241401   5.122630   4.874935   4.226759
    11  H    2.492153   1.597001   3.478180   2.736711   2.759159
    12  C    4.352826   3.234212   4.712184   4.452114   5.253699
    13  O    3.436631   2.603065   3.557869   3.554218   4.462117
    14  H    4.626120   3.328538   4.986150   4.951514   5.404913
    15  H    5.310403   4.277303   5.574593   5.320082   6.264750
    16  H    4.305105   3.236137   4.887222   4.235961   5.117319
    17  H    2.498329   1.596171   2.750643   2.762383   3.482337
    18  C    4.352582   3.233586   4.465671   5.257923   4.694201
    19  O    3.429397   2.604404   3.554684   4.457133   3.535696
    20  H    4.307741   3.224912   4.257479   5.124813   4.876343
    21  H    4.630684   3.337515   4.970336   5.415171   4.967438
    22  H    5.307256   4.276491   5.328116   6.266111   5.554377
    23  H    2.493510   1.597424   2.766439   3.479128   2.733000
                    6          7          8          9         10
     6  C    0.000000
     7  O    1.416661   0.000000
     8  H    1.099262   2.088848   0.000000
     9  H    1.094972   2.043489   1.778804   0.000000
    10  H    1.099158   2.087121   1.786429   1.779306   0.000000
    11  H    1.964103   1.010167   2.371798   2.869197   2.313368
    12  C    3.909350   3.814710   3.113870   4.722680   4.463052
    13  O    4.481212   4.092817   3.926394   5.440345   4.846703
    14  H    3.528945   3.815984   2.599709   4.355578   3.924595
    15  H    4.863716   4.809184   3.983189   5.580074   5.467437
    16  H    3.381418   3.122449   2.706202   4.064143   4.148459
    17  H    3.895634   3.399094   3.549802   4.915201   4.151771
    18  C    3.891799   4.457604   3.520447   4.848483   3.359807
    19  O    3.830152   4.098266   3.839813   4.824564   3.135597
    20  H    4.430907   4.809318   3.897216   5.437484   4.116986
    21  H    3.082169   3.891843   2.584087   3.955025   2.663682
    22  H    4.709234   5.421836   4.347028   5.569051   4.048652
    23  H    3.404782   3.370779   3.468174   4.462973   2.924049
                   11         12         13         14         15
    11  H    0.000000
    12  C    3.388023   0.000000
    13  O    3.364628   1.416824   0.000000
    14  H    3.440996   1.099276   2.089123   0.000000
    15  H    4.447724   1.094957   2.043463   1.778784   0.000000
    16  H    2.911052   1.099102   2.087233   1.786339   1.779333
    17  H    2.545506   1.962318   1.010150   2.369069   2.867900
    18  C    3.871780   3.925522   3.853093   3.117938   4.739433
    19  O    3.402369   4.490985   4.120258   3.925276   5.450677
    20  H    4.115032   3.379484   3.150533   2.684209   4.065126
    21  H    3.517224   3.566006   3.870951   2.630952   4.391598
    22  H    4.896425   4.880544   4.844526   3.990842   5.597161
    23  H    2.550014   3.899665   3.421412   3.541409   4.920479
                   16         17         18         19         20
    16  H    0.000000
    17  H    2.312010   0.000000
    18  C    4.470181   3.423819   0.000000
    19  O    4.851901   3.392483   1.416926   0.000000
    20  H    4.138876   2.934860   1.099147   2.087133   0.000000
    21  H    3.948157   3.491414   1.099203   2.089420   1.786411
    22  H    5.476521   4.480168   1.094976   2.043686   1.779205
    23  H    4.152534   2.569904   1.961467   1.010207   2.308652
                   21         22         23
    21  H    0.000000
    22  H    1.778668   0.000000
    23  H    2.370607   2.867269   0.000000
 Symmetry turned off by external request.
 Stoichiometry    C4H15O4(1-)
 Framework group  C1[X(C4H15O4)]
 Deg. of freedom    63
 Full point group                 C1      NOp   1
 Rotational constants (GHZ):           1.1128132           1.1017544           0.9756724
 Standard basis: 6-31+G(d) (6D, 7F)
   182 basis functions,   316 primitive gaussians,   182 cartesian basis functions
    36 alpha electrons       36 beta electrons
       nuclear repulsion energy       429.5465101991 Hartrees.
 NAtoms=   23 NActive=   23 NUniq=   23 SFac= 1.00D+00 NAtFMM=   60 NAOKFM=F Big=F
 Integral buffers will be    131072 words long.
 Raffenetti 2 integral format.
 Two-electron integral symmetry is turned off.
 Nuclear repulsion after empirical dispersion term =      429.5337088109 Hartrees.
 ------------------------------------------------------------------------------
 Polarizable Continuum Model (PCM)
 =================================
 Model                : PCM.
 Atomic radii         : SMD-Coulomb.
 Polarization charges : Total charges.
 Charge compensation  : None.
 Solution method      : On-the-fly selection.
 Cavity type          : VdW (van der Waals Surface) (Alpha=1.000).
 Cavity algorithm     : GePol (No added spheres)
                        Default sphere list used, NSphG=   23.
                        Lebedev-Laikov grids with approx.  5.0 points / Ang**2.
                        Smoothing algorithm: York/Karplus (Gamma=1.0000).
                        Polarization charges: spherical gaussians, with
                                              point-specific exponents (IZeta= 3).
                        Self-potential: point-specific (ISelfS= 7).
                        Self-field    : sphere-specific E.n sum rule (ISelfD= 2).
 1st derivatives      : Analytical E(r).r(x)/FMM algorithm (CHGder, D1EAlg=3).
                        Cavity 1st derivative terms included.
 Solvent              : Methanol, Eps=  32.613000 Eps(inf)=   1.765709
 ------------------------------------------------------------------------------
 ------------------------------------------------------------------------------
 Atomic radii for non-electrostatic terms: SMD-CDS.
 ------------------------------------------------------------------------------
 Nuclear repulsion after PCM non-electrostatic terms =      429.5417866964 Hartrees.
 One-electron integrals computed using PRISM.
 NBasis=   182 RedAO= T EigKep=  1.33D-03  NBF=   182
 NBsUse=   182 1.00D-06 EigRej= -1.00D+00 NBFU=   182
 Initial guess from the checkpoint file:  "cluster_pre.chk"
 B after Tr=     0.003223   -0.000648    0.001262
         Rot=    1.000000    0.000291   -0.000373   -0.000000 Ang=   0.05 deg.
 ExpMin= 4.38D-02 ExpMax= 5.48D+03 ExpMxC= 8.25D+02 IAcc=3 IRadAn=         5 AccDes= 0.00D+00
 Harris functional with IExCor= 4639 and IRadAn=       5 diagonalized for initial guess.
 HarFok:  IExCor= 4639 AccDes= 0.00D+00 IRadAn=         5 IDoV= 1 UseB2=F ITyADJ=14
 ICtDFT=  3500011 ScaDFX=  1.000000  1.000000  1.000000  1.000000
 FoFCou: FMM=F IPFlag=           0 FMFlag=      100000 FMFlg1=           0
         NFxFlg=           0 DoJE=T BraDBF=F KetDBF=T FulRan=T
         wScrn=  0.000000 ICntrl=       500 IOpCl=  0 I1Cent=   200000004 NGrid=           0
         NMat0=    1 NMatS0=      1 NMatT0=    0 NMatD0=    1 NMtDS0=    0 NMtDT0=    0
 Symmetry not used in FoFCou.
 Requested convergence on RMS density matrix=1.00D-08 within 128 cycles.
 Requested convergence on MAX density matrix=1.00D-06.
 Requested convergence on             energy=1.00D-06.
 No special actions if energy rises.
 Inv3:  Mode=1 IEnd=     8864883.
 Iteration    1 A*A^-1 deviation from unit magnitude is 3.77D-15 for    232.
 Iteration    1 A*A^-1 deviation from orthogonality  is 2.44D-15 for   1560    960.
 Iteration    1 A^-1*A deviation from unit magnitude is 3.66D-15 for   1137.
 Iteration    1 A^-1*A deviation from orthogonality  is 7.28D-14 for   1598   1537.
 Error on total polarization charges =  0.06511
 SCF Done:  E(RwB97XD) =  -462.328649847     A.U. after   10 cycles
            NFock= 10  Conv=0.37D-08     -V/T= 2.0092
 SMD-CDS (non-electrostatic) energy       (kcal/mol) =       5.07
 (included in total energy above)
 D1PCM: PCM CHGder 1st derivatives, ID1Alg=3 FixD1E=F DoIter=F DoCFld=F I1PDM=0.
 Calling FoFJK, ICntrl=      2127 FMM=F ISym2X=0 I1Cent= 0 IOpClX= 0 NMat=1 NMatS=1 NMatT=0.
 -------------------------------------------------------------------
 Center     Atomic                   Forces (Hartrees/Bohr)
 Number     Number              X              Y              Z
 -------------------------------------------------------------------
      1        6           0.000015489    0.000039560   -0.001482069
      2        8           0.000206939    0.000091938    0.000385391
      3        1          -0.000058345   -0.000032217    0.000415143
      4        1           0.000028135   -0.000032280    0.000412979
      5        1          -0.000010484    0.000053068    0.000411714
      6        6           0.000321966    0.000287869    0.000296636
      7        8           0.000009012   -0.000100907    0.000048111
      8        1          -0.000159340   -0.000026264   -0.000190510
      9        1          -0.000074315   -0.000038520   -0.000170579
     10        1          -0.000112547   -0.000044335   -0.000175534
     11        1          -0.000042758   -0.000156857    0.000212879
     12        6           0.000104686   -0.000439724    0.000183766
     13        8           0.000116121    0.000217037    0.000081192
     14        1           0.000027674    0.000164618   -0.000162378
     15        1           0.000007195    0.000102981   -0.000194008
     16        1           0.000018464    0.000139219   -0.000172973
     17        1          -0.000558407   -0.000082583    0.000169693
     18        6          -0.000462938    0.000062478    0.000206981
     19        8           0.000296333    0.000006587   -0.000028320
     20        1           0.000081083   -0.000077970   -0.000176922
     21        1           0.000115255   -0.000105886   -0.000157639
     22        1           0.000080851   -0.000039903   -0.000183259
     23        1           0.000049931    0.000012087    0.000269707
 -------------------------------------------------------------------
 Cartesian Forces:  Max     0.001482069 RMS     0.000263408

 GradGradGradGradGradGradGradGradGradGradGradGradGradGradGradGradGradGrad
 Berny optimization.
 Using GEDIIS/GDIIS optimizer.
 FormGI is forming the generalized inverse of G from B-inverse, IUseBI=4.
 Internal  Forces:  Max     0.000556491 RMS     0.000192356
 Search for a local minimum.
 Step number   9 out of a maximum of   10
 All quantities printed in internal units (Hartrees-Bohrs-Radians)
 Mixed Optimization -- En-DIIS/RFO-DIIS
 Swapping is turned off.
 Update second derivatives using D2CorX and points    2    1    3    4    5
                                                      6    7    8    9
 DE= -4.85D-05 DEPred=-5.27D-05 R= 9.19D-01
 TightC=F SS=  1.41D+00  RLast= 4.72D-02 DXNew= 1.7838D-01 1.4160D-01
 Trust test= 9.19D-01 RLast= 4.72D-02 DXMaxT set to 1.42D-01
 ITU=  1 -1 -1  1  1  1  0 -1  0
     Eigenvalues ---    0.00236   0.00239   0.00282   0.00881   0.00908
     Eigenvalues ---    0.01301   0.01653   0.01658   0.02039   0.02908
     Eigenvalues ---    0.03109   0.04110   0.04639   0.05084   0.05260
     Eigenvalues ---    0.06592   0.06595   0.07820   0.08697   0.09044
     Eigenvalues ---    0.09214   0.10104   0.10113   0.10145   0.10497
     Eigenvalues ---    0.10509   0.10555   0.12257   0.12869   0.15866
     Eigenvalues ---    0.15998   0.16000   0.16000   0.16000   0.16000
     Eigenvalues ---    0.16000   0.16000   0.16002   0.16022   0.16093
     Eigenvalues ---    0.16320   0.16640   0.17576   0.21096   0.32969
     Eigenvalues ---    0.33109   0.33118   0.34001   0.34020   0.34081
     Eigenvalues ---    0.34098   0.34158   0.34159   0.34604   0.34661
     Eigenvalues ---    0.34664   0.42338   0.45156   0.45225   0.45892
     Eigenvalues ---    0.46135   0.46205   0.48241
 En-DIIS/RFO-DIIS/Sim-DIIS IScMMF=       -3 using points:     9    8    7    6    5    4
 RFO step:  Lambda=-2.10150179D-05.
 DidBck=T Rises=F RFO-DIIS coefs:   -0.50805    0.50138    0.41506    0.31463    0.22687
                  RFO-DIIS coefs:    0.05011
 Iteration  1 RMS(Cart)=  0.00955388 RMS(Int)=  0.00004359
 Iteration  2 RMS(Cart)=  0.00005698 RMS(Int)=  0.00000533
 Iteration  3 RMS(Cart)=  0.00000000 RMS(Int)=  0.00000533
 Variable       Old X    -DE/DX   Delta X   Delta X   Delta X     New X
                                 (Linear)    (Quad)   (Total)
    R1        2.64655  -0.00024   0.00009   0.00054   0.00063   2.64718
    R2        2.08635   0.00020  -0.00003   0.00019   0.00016   2.08650
    R3        2.08646   0.00018  -0.00003   0.00017   0.00014   2.08661
    R4        2.08643   0.00020  -0.00003   0.00020   0.00017   2.08660
    R5        3.01789  -0.00010  -0.00017  -0.00185  -0.00202   3.01587
    R6        3.01633  -0.00020  -0.00038  -0.00213  -0.00250   3.01382
    R7        3.01869  -0.00012  -0.00029  -0.00151  -0.00181   3.01689
    R8        2.67710   0.00025   0.00011   0.00040   0.00051   2.67761
    R9        2.07730   0.00010  -0.00002   0.00018   0.00016   2.07746
   R10        2.06920   0.00002   0.00000   0.00004   0.00004   2.06924
   R11        2.07711   0.00009  -0.00001   0.00018   0.00018   2.07729
   R12        1.90894   0.00014   0.00009   0.00041   0.00051   1.90945
   R13        2.67741   0.00033   0.00015   0.00050   0.00066   2.67807
   R14        2.07733   0.00010   0.00000   0.00017   0.00017   2.07750
   R15        2.06917   0.00003   0.00000   0.00005   0.00005   2.06922
   R16        2.07700   0.00010  -0.00001   0.00016   0.00015   2.07715
   R17        1.90891   0.00015   0.00011   0.00070   0.00081   1.90972
   R18        2.67760   0.00030   0.00019   0.00041   0.00060   2.67820
   R19        2.07709   0.00009  -0.00000   0.00014   0.00013   2.07722
   R20        2.07719   0.00009  -0.00003   0.00013   0.00011   2.07730
   R21        2.06921   0.00002   0.00000   0.00005   0.00005   2.06926
   R22        1.90901   0.00008   0.00007   0.00036   0.00042   1.90944
    A1        1.94929   0.00036   0.00006   0.00114   0.00121   1.95050
    A2        1.94915   0.00036   0.00003   0.00116   0.00119   1.95034
    A3        1.94912   0.00035   0.00003   0.00112   0.00116   1.95027
    A4        1.87061  -0.00039  -0.00005  -0.00122  -0.00127   1.86934
    A5        1.87064  -0.00038  -0.00006  -0.00122  -0.00127   1.86936
    A6        1.87041  -0.00038  -0.00006  -0.00124  -0.00129   1.86912
    A7        1.96040  -0.00003  -0.00004   0.00046   0.00043   1.96084
    A8        1.96872   0.00023   0.00019   0.00230   0.00249   1.97121
    A9        1.96160   0.00009   0.00016   0.00152   0.00166   1.96326
   A10        1.84519  -0.00008   0.00000  -0.00069  -0.00068   1.84451
   A11        1.84884   0.00002   0.00006  -0.00061  -0.00055   1.84828
   A12        1.87036  -0.00026  -0.00041  -0.00342  -0.00382   1.86653
   A13        1.94828   0.00022   0.00013   0.00058   0.00070   1.94898
   A14        1.88877   0.00022   0.00022   0.00084   0.00105   1.88983
   A15        1.94591   0.00016  -0.00001   0.00080   0.00079   1.94669
   A16        1.89059  -0.00019  -0.00009  -0.00064  -0.00073   1.88987
   A17        1.89719  -0.00028  -0.00014  -0.00123  -0.00137   1.89582
   A18        1.89151  -0.00015  -0.00010  -0.00040  -0.00051   1.89100
   A19        1.86514   0.00041   0.00058   0.00102   0.00160   1.86674
   A20        1.94846   0.00015   0.00006   0.00046   0.00051   1.94897
   A21        1.88856   0.00027   0.00027   0.00091   0.00117   1.88973
   A22        1.94593   0.00016   0.00002   0.00079   0.00082   1.94674
   A23        1.89057  -0.00018  -0.00010  -0.00051  -0.00061   1.88996
   A24        1.89710  -0.00027  -0.00017  -0.00121  -0.00138   1.89572
   A25        1.89164  -0.00015  -0.00009  -0.00049  -0.00058   1.89106
   A26        1.86240   0.00033   0.00042   0.00129   0.00171   1.86411
   A27        1.94561   0.00016  -0.00002   0.00068   0.00066   1.94626
   A28        1.94884   0.00017   0.00014   0.00036   0.00050   1.94934
   A29        1.88873   0.00024   0.00025   0.00081   0.00106   1.88979
   A30        1.89725  -0.00026  -0.00016  -0.00112  -0.00128   1.89597
   A31        1.89136  -0.00015  -0.00012  -0.00035  -0.00047   1.89089
   A32        1.89045  -0.00018  -0.00010  -0.00042  -0.00052   1.88993
   A33        1.86099   0.00056   0.00051   0.00197   0.00248   1.86347
   A34        3.11009  -0.00009   0.00121  -0.00491  -0.00369   3.10640
   A35        3.09410   0.00009  -0.00251   0.00648   0.00396   3.09806
   A36        3.10560  -0.00016  -0.00401   0.00046  -0.00354   3.10205
   A37        3.04811   0.00015   0.00391  -0.00224   0.00167   3.04978
   A38        3.04534  -0.00036  -0.00094  -0.00166  -0.00260   3.04274
   A39        3.04083  -0.00010  -0.00410   0.00125  -0.00284   3.03799
    D1       -3.11805  -0.00001  -0.00011  -0.00146  -0.00158  -3.11963
    D2       -1.03478   0.00002   0.00001  -0.00041  -0.00039  -1.03517
    D3        1.08217  -0.00008  -0.00028  -0.00207  -0.00234   1.07983
    D4       -1.02354  -0.00001  -0.00010  -0.00144  -0.00155  -1.02509
    D5        1.05974   0.00003   0.00002  -0.00038  -0.00036   1.05937
    D6       -3.10650  -0.00008  -0.00027  -0.00204  -0.00231  -3.10881
    D7        1.07060  -0.00001  -0.00012  -0.00146  -0.00158   1.06902
    D8       -3.12931   0.00003   0.00000  -0.00040  -0.00039  -3.12970
    D9       -1.01236  -0.00008  -0.00028  -0.00206  -0.00234  -1.01470
   D10       -2.63501   0.00004   0.00605  -0.00263   0.00340  -2.63160
   D11        1.47659  -0.00013   0.00656  -0.00536   0.00119   1.47778
   D12       -0.48993   0.00018   0.00635  -0.00015   0.00623  -0.48370
   D13       -2.63963   0.00004   0.00032  -0.00204  -0.00169  -2.64132
   D14       -0.49091   0.00001   0.00084  -0.00212  -0.00129  -0.49220
   D15        1.45760  -0.00013   0.00033  -0.00388  -0.00355   1.45404
   D16       -2.67287   0.00001   0.00508   0.00590   0.01097  -2.66190
   D17        1.44470  -0.00003   0.00449   0.00497   0.00947   1.45416
   D18       -0.50250   0.00019   0.00561   0.00720   0.01282  -0.48968
   D19       -1.13941   0.00007   0.00050   0.00261   0.00311  -1.13630
   D20        3.06485   0.00004   0.00040   0.00251   0.00291   3.06777
   D21        0.98623  -0.00002   0.00040   0.00200   0.00240   0.98863
   D22       -1.13721   0.00009   0.00048   0.00422   0.00470  -1.13251
   D23        3.06712   0.00005   0.00039   0.00400   0.00439   3.07151
   D24        0.98845  -0.00003   0.00032   0.00355   0.00387   0.99232
   D25        0.98270   0.00000   0.00021   0.00203   0.00224   0.98493
   D26       -1.14320   0.00009   0.00033   0.00273   0.00307  -1.14014
   D27        3.06093   0.00006   0.00021   0.00252   0.00273   3.06366
         Item               Value     Threshold  Converged?
 Maximum Force            0.000556     0.000450     NO 
 RMS     Force            0.000192     0.000300     YES
 Maximum Displacement     0.038763     0.001800     NO 
 RMS     Displacement     0.009552     0.001200     NO 
 Predicted change in Energy=-9.722855D-06
 GradGradGradGradGradGradGradGradGradGradGradGradGradGradGradGradGradGrad

                          Input orientation:                          
 ---------------------------------------------------------------------
 Center     Atomic      Atomic             Coordinates (Angstroms)
 Number     Number       Type             X           Y           Z
 ---------------------------------------------------------------------
      1          6           0       -0.033236   -0.014758    2.550524
      2          8           0       -0.017399   -0.019991    1.149794
      3          1           0       -0.446294   -0.953872    2.958628
      4          1           0        0.981013    0.103560    2.970671
      5          1           0       -0.648175    0.810983    2.949542
      6          6           0        0.273663    2.243268   -1.157180
      7          8           0        0.950605    2.149344    0.084036
      8          1           0        0.532766    1.409320   -1.824981
      9          1           0        0.573997    3.177855   -1.642318
     10          1           0       -0.817112    2.258687   -1.021792
     11          1           0        0.606934    1.318449    0.544995
     12          6           0        1.820387   -1.343133   -1.160073
     13          8           0        1.408277   -1.910852    0.071282
     14          1           0        0.965689   -1.148538   -1.823572
     15          1           0        2.488070   -2.053162   -1.659125
     16          1           0        2.367585   -0.402117   -1.007550
     17          1           0        0.849500   -1.212895    0.542337
     18          6           0       -2.063810   -0.877607   -1.201697
     19          8           0       -2.359849   -0.260935    0.039532
     20          1           0       -1.523811   -1.824874   -1.062532
     21          1           0       -1.462555   -0.222257   -1.847747
     22          1           0       -3.008291   -1.091296   -1.712896
     23          1           0       -1.480617   -0.142126    0.523067
 ---------------------------------------------------------------------
                    Distance matrix (angstroms):
                    1          2          3          4          5
     1  C    0.000000
     2  O    1.400829   0.000000
     3  H    1.104129   2.080376   0.000000
     4  H    1.104184   2.080308   1.776376   0.000000
     5  H    1.104180   2.080261   1.776387   1.776273   0.000000
     6  C    4.352004   3.244872   5.261171   4.702962   4.445941
     7  O    3.425615   2.603630   4.454723   3.538194   3.543788
     8  H    4.636097   3.345878   5.424588   4.990412   4.954664
     9  H    5.304850   4.286241   6.267445   5.558473   5.308575
    10  H    4.306327   3.247723   5.128527   4.880326   4.230352
    11  H    2.491867   1.595931   3.478269   2.738575   2.759468
    12  C    4.355344   3.234757   4.717315   4.456514   5.255754
    13  O    3.437989   2.602133   3.562585   3.556243   4.463380
    14  H    4.627744   3.328812   4.990093   4.955073   5.406190
    15  H    5.313493   4.277988   5.580553   5.325192   6.267309
    16  H    4.309742   3.238565   4.894172   4.243175   5.121035
    17  H    2.499513   1.594847   2.754022   2.765348   3.483353
    18  C    4.352803   3.233081   4.464356   5.257593   4.699802
    19  O    3.432028   2.603422   3.558508   4.459349   3.542174
    20  H    4.307262   3.228199   4.253165   5.124424   4.879674
    21  H    4.629341   3.333863   4.966819   5.412424   4.974413
    22  H    5.309109   4.276462   5.329714   6.267218   5.561218
    23  H    2.494337   1.596468   2.767799   3.480049   2.736632
                    6          7          8          9         10
     6  C    0.000000
     7  O    1.416930   0.000000
     8  H    1.099346   2.089635   0.000000
     9  H    1.094994   2.044497   1.778421   0.000000
    10  H    1.099253   2.087974   1.785695   1.779075   0.000000
    11  H    1.965645   1.010435   2.372877   2.871030   2.316630
    12  C    3.905718   3.808113   3.110638   4.714380   4.466389
    13  O    4.478077   4.085929   3.922483   5.433910   4.851002
    14  H    3.525241   3.809884   2.594236   4.347867   3.928156
    15  H    4.859511   4.802443   3.979887   5.570232   5.470143
    16  H    3.377123   3.115982   2.704821   4.054144   4.149985
    17  H    3.894227   3.394836   3.546904   4.911955   4.156438
    18  C    3.899438   4.461192   3.515782   4.857874   3.379787
    19  O    3.826034   4.095184   3.825360   4.823002   3.139258
    20  H    4.448556   4.819934   3.907793   5.455662   4.144461
    21  H    3.093566   3.896103   2.577570   3.968691   2.693304
    22  H    4.711619   5.422506   4.336442   5.573457   4.062177
    23  H    3.404531   3.369633   3.460350   4.464595   2.930995
                   11         12         13         14         15
    11  H    0.000000
    12  C    3.385815   0.000000
    13  O    3.360794   1.417171   0.000000
    14  H    3.438726   1.099366   2.089851   0.000000
    15  H    4.445737   1.094986   2.044630   1.778491   0.000000
    16  H    2.910436   1.099182   2.088164   1.785594   1.779049
    17  H    2.542940   1.964124   1.010578   2.369634   2.870086
    18  C    3.873818   3.912215   3.839721   3.104512   4.723428
    19  O    3.398786   4.481582   4.113637   3.913847   5.440573
    20  H    4.123675   3.380125   3.144847   2.689652   4.062416
    21  H    3.518775   3.536519   3.843918   2.599029   4.358351
    22  H    4.896406   4.866740   4.833325   3.975933   5.580149
    23  H    2.547867   3.895125   3.417339   3.536098   4.915739
                   16         17         18         19         20
    16  H    0.000000
    17  H    2.316051   0.000000
    18  C    4.461058   3.411957   0.000000
    19  O    4.844063   3.385110   1.417241   0.000000
    20  H    4.143697   2.929630   1.099218   2.087920   0.000000
    21  H    3.925335   3.469794   1.099259   2.090085   1.785692
    22  H    5.465576   4.470282   1.095004   2.044745   1.778986
    23  H    4.149583   2.564442   1.963633   1.010432   2.312494
                   21         22         23
    21  H    0.000000
    22  H    1.778402   0.000000
    23  H    2.372237   2.869537   0.000000
 Symmetry turned off by external request.
 Stoichiometry    C4H15O4(1-)
 Framework group  C1[X(C4H15O4)]
 Deg. of freedom    63
 Full point group                 C1      NOp   1
 Rotational constants (GHZ):           1.1114106           1.1041622           0.9777751
 Standard basis: 6-31+G(d) (6D, 7F)
   182 basis functions,   316 primitive gaussians,   182 cartesian basis functions
    36 alpha electrons       36 beta electrons
       nuclear repulsion energy       429.6382838357 Hartrees.
 NAtoms=   23 NActive=   23 NUniq=   23 SFac= 1.00D+00 NAtFMM=   60 NAOKFM=F Big=F
 Integral buffers will be    131072 words long.
 Raffenetti 2 integral format.
 Two-electron integral symmetry is turned off.
 Nuclear repulsion after empirical dispersion term =      429.6254648912 Hartrees.
 ------------------------------------------------------------------------------
 Polarizable Continuum Model (PCM)
 =================================
 Model                : PCM.
 Atomic radii         : SMD-Coulomb.
 Polarization charges : Total charges.
 Charge compensation  : None.
 Solution method      : On-the-fly selection.
 Cavity type          : VdW (van der Waals Surface) (Alpha=1.000).
 Cavity algorithm     : GePol (No added spheres)
                        Default sphere list used, NSphG=   23.
                        Lebedev-Laikov grids with approx.  5.0 points / Ang**2.
                        Smoothing algorithm: York/Karplus (Gamma=1.0000).
                        Polarization charges: spherical gaussians, with
                                              point-specific exponents (IZeta= 3).
                        Self-potential: point-specific (ISelfS= 7).
                        Self-field    : sphere-specific E.n sum rule (ISelfD= 2).
 1st derivatives      : Analytical E(r).r(x)/FMM algorithm (CHGder, D1EAlg=3).
                        Cavity 1st derivative terms included.
 Solvent              : Methanol, Eps=  32.613000 Eps(inf)=   1.765709
 ------------------------------------------------------------------------------
 ------------------------------------------------------------------------------
 Atomic radii for non-electrostatic terms: SMD-CDS.
 ------------------------------------------------------------------------------
 Nuclear repulsion after PCM non-electrostatic terms =      429.6335336214 Hartrees.
 One-electron integrals computed using PRISM.
 NBasis=   182 RedAO= T EigKep=  1.33D-03  NBF=   182
 NBsUse=   182 1.00D-06 EigRej= -1.00D+00 NBFU=   182
 Initial guess from the checkpoint file:  "cluster_pre.chk"
 B after Tr=     0.000697    0.001032   -0.001128
         Rot=    1.000000   -0.000142    0.000134    0.000140 Ang=  -0.03 deg.
 ExpMin= 4.38D-02 ExpMax= 5.48D+03 ExpMxC= 8.25D+02 IAcc=3 IRadAn=         5 AccDes= 0.00D+00
 Harris functional with IExCor= 4639 and IRadAn=       5 diagonalized for initial guess.
 HarFok:  IExCor= 4639 AccDes= 0.00D+00 IRadAn=         5 IDoV= 1 UseB2=F ITyADJ=14
 ICtDFT=  3500011 ScaDFX=  1.000000  1.000000  1.000000  1.000000
 FoFCou: FMM=F IPFlag=           0 FMFlag=      100000 FMFlg1=           0
         NFxFlg=           0 DoJE=T BraDBF=F KetDBF=T FulRan=T
         wScrn=  0.000000 ICntrl=       500 IOpCl=  0 I1Cent=   200000004 NGrid=           0
         NMat0=    1 NMatS0=      1 NMatT0=    0 NMatD0=    1 NMtDS0=    0 NMtDT0=    0
 Symmetry not used in FoFCou.
 Requested convergence on RMS density matrix=1.00D-08 within 128 cycles.
 Requested convergence on MAX density matrix=1.00D-06.
 Requested convergence on             energy=1.00D-06.
 No special actions if energy rises.
 Inv3:  Mode=1 IEnd=     8875200.
 Iteration    1 A*A^-1 deviation from unit magnitude is 2.78D-15 for    969.
 Iteration    1 A*A^-1 deviation from orthogonality  is 2.25D-15 for   1108    291.
 Iteration    1 A^-1*A deviation from unit magnitude is 3.11D-15 for    183.
 Iteration    1 A^-1*A deviation from orthogonality  is 8.62D-14 for   1516   1467.
 Error on total polarization charges =  0.06511
 SCF Done:  E(RwB97XD) =  -462.328662870     A.U. after    9 cycles
            NFock=  9  Conv=0.91D-08     -V/T= 2.0092
 SMD-CDS (non-electrostatic) energy       (kcal/mol) =       5.06
 (included in total energy above)
 D1PCM: PCM CHGder 1st derivatives, ID1Alg=3 FixD1E=F DoIter=F DoCFld=F I1PDM=0.
 Calling FoFJK, ICntrl=      2127 FMM=F ISym2X=0 I1Cent= 0 IOpClX= 0 NMat=1 NMatS=1 NMatT=0.
 -------------------------------------------------------------------
 Center     Atomic                   Forces (Hartrees/Bohr)
 Number     Number              X              Y              Z
 -------------------------------------------------------------------
      1        6           0.000019233    0.000021152   -0.001279092
      2        8           0.000089984    0.000115551    0.000948425
      3        1          -0.000069450   -0.000066436    0.000198662
      4        1           0.000073792   -0.000030735    0.000200231
      5        1          -0.000027013    0.000077014    0.000192885
      6        6           0.000200143    0.000070927    0.000290490
      7        8          -0.000111848    0.000040052   -0.000122362
      8        1          -0.000056613   -0.000029080   -0.000087048
      9        1           0.000006370   -0.000015376   -0.000025835
     10        1          -0.000059199   -0.000032854   -0.000056071
     11        1          -0.000006033   -0.000114757   -0.000043030
     12        6          -0.000061768   -0.000255252    0.000241960
     13        8           0.000122247    0.000246139   -0.000170476
     14        1           0.000012234    0.000064205   -0.000069084
     15        1          -0.000022182    0.000005620   -0.000037018
     16        1           0.000016319    0.000081163   -0.000029093
     17        1          -0.000230485   -0.000082063   -0.000015006
     18        6          -0.000208269    0.000127892    0.000329227
     19        8           0.000088298   -0.000141216   -0.000176541
     20        1           0.000044715   -0.000045609   -0.000064320
     21        1           0.000079013    0.000001014   -0.000067862
     22        1           0.000018577    0.000030968   -0.000029169
     23        1           0.000081934   -0.000068321   -0.000129871
 -------------------------------------------------------------------
 Cartesian Forces:  Max     0.001279092 RMS     0.000224517

 GradGradGradGradGradGradGradGradGradGradGradGradGradGradGradGradGradGrad
 Berny optimization.
 Using GEDIIS/GDIIS optimizer.
 FormGI is forming the generalized inverse of G from B-inverse, IUseBI=4.
 Internal  Forces:  Max     0.000687079 RMS     0.000110600
 Search for a local minimum.
 Step number  10 out of a maximum of   10
 All quantities printed in internal units (Hartrees-Bohrs-Radians)
 Mixed Optimization -- En-DIIS/RFO-DIIS
 Swapping is turned off.
 Update second derivatives using D2CorX and points    2    1    3    4    5
                                                      6    7    8    9   10
 DE= -1.30D-05 DEPred=-9.72D-06 R= 1.34D+00
 TightC=F SS=  1.41D+00  RLast= 2.65D-02 DXNew= 2.3814D-01 7.9618D-02
 Trust test= 1.34D+00 RLast= 2.65D-02 DXMaxT set to 1.42D-01
 ITU=  1  1 -1 -1  1  1  1  0 -1  0
     Eigenvalues ---    0.00241   0.00247   0.00290   0.00868   0.00972
     Eigenvalues ---    0.01045   0.01647   0.01653   0.02020   0.02916
     Eigenvalues ---    0.03214   0.03872   0.04644   0.05070   0.05212
     Eigenvalues ---    0.06581   0.06584   0.07496   0.08529   0.09045
     Eigenvalues ---    0.09210   0.09968   0.10099   0.10107   0.10482
     Eigenvalues ---    0.10499   0.10537   0.12197   0.12834   0.13553
     Eigenvalues ---    0.15961   0.15998   0.16000   0.16000   0.16000
     Eigenvalues ---    0.16000   0.16000   0.16000   0.16020   0.16093
     Eigenvalues ---    0.16189   0.16470   0.16826   0.20031   0.32272
     Eigenvalues ---    0.33109   0.33117   0.33879   0.34010   0.34023
     Eigenvalues ---    0.34106   0.34153   0.34158   0.34615   0.34661
     Eigenvalues ---    0.34664   0.44308   0.45173   0.45256   0.46131
     Eigenvalues ---    0.46198   0.47092   0.51513
 En-DIIS/RFO-DIIS/Sim-DIIS IScMMF=       -3 using points:    10    9    8    7    6    5    4
 RFO step:  Lambda=-1.20896246D-05.
 DidBck=F Rises=F RFO-DIIS coefs:    1.23642   -1.67381    0.44819    0.52593    0.21686
                  RFO-DIIS coefs:    0.25507   -0.00866
 Iteration  1 RMS(Cart)=  0.00853732 RMS(Int)=  0.00002971
 Iteration  2 RMS(Cart)=  0.00004181 RMS(Int)=  0.00000371
 Iteration  3 RMS(Cart)=  0.00000000 RMS(Int)=  0.00000371
 Variable       Old X    -DE/DX   Delta X   Delta X   Delta X     New X
                                 (Linear)    (Quad)   (Total)
    R1        2.64718  -0.00069   0.00055  -0.00173  -0.00118   2.64600
    R2        2.08650   0.00015  -0.00034   0.00084   0.00050   2.08700
    R3        2.08661   0.00014  -0.00033   0.00080   0.00047   2.08708
    R4        2.08660   0.00014  -0.00033   0.00081   0.00048   2.08707
    R5        3.01587  -0.00006  -0.00139  -0.00121  -0.00260   3.01327
    R6        3.01382  -0.00011  -0.00197  -0.00100  -0.00297   3.01086
    R7        3.01689  -0.00004  -0.00119  -0.00094  -0.00213   3.01476
    R8        2.67761  -0.00013   0.00005  -0.00032  -0.00027   2.67734
    R9        2.07746   0.00006  -0.00011   0.00039   0.00027   2.07774
   R10        2.06924  -0.00000  -0.00005   0.00004  -0.00001   2.06923
   R11        2.07729   0.00005  -0.00010   0.00034   0.00024   2.07753
   R12        1.90945   0.00002   0.00035   0.00011   0.00045   1.90990
   R13        2.67807  -0.00015   0.00016  -0.00034  -0.00018   2.67789
   R14        2.07750   0.00004  -0.00008   0.00029   0.00021   2.07771
   R15        2.06922  -0.00000  -0.00005   0.00005   0.00000   2.06923
   R16        2.07715   0.00007  -0.00011   0.00037   0.00026   2.07741
   R17        1.90972  -0.00003   0.00053   0.00013   0.00066   1.91037
   R18        2.67820  -0.00021   0.00021  -0.00061  -0.00040   2.67780
   R19        2.07722   0.00006  -0.00012   0.00034   0.00022   2.07744
   R20        2.07730   0.00008  -0.00015   0.00046   0.00031   2.07761
   R21        2.06926  -0.00001  -0.00004   0.00002  -0.00003   2.06923
   R22        1.90944  -0.00002   0.00035  -0.00007   0.00028   1.90972
    A1        1.95050   0.00015  -0.00057   0.00198   0.00141   1.95191
    A2        1.95034   0.00015  -0.00059   0.00197   0.00139   1.95173
    A3        1.95027   0.00014  -0.00059   0.00188   0.00130   1.95157
    A4        1.86934  -0.00016   0.00062  -0.00212  -0.00149   1.86785
    A5        1.86936  -0.00016   0.00062  -0.00211  -0.00148   1.86788
    A6        1.86912  -0.00016   0.00060  -0.00206  -0.00146   1.86767
    A7        1.96084   0.00003   0.00026   0.00115   0.00141   1.96225
    A8        1.97121   0.00013   0.00121   0.00233   0.00353   1.97474
    A9        1.96326   0.00010   0.00092   0.00195   0.00286   1.96613
   A10        1.84451  -0.00007  -0.00049  -0.00050  -0.00100   1.84351
   A11        1.84828  -0.00004  -0.00024  -0.00134  -0.00159   1.84670
   A12        1.86653  -0.00018  -0.00190  -0.00416  -0.00606   1.86048
   A13        1.94898   0.00010  -0.00003   0.00088   0.00085   1.94983
   A14        1.88983   0.00002   0.00012   0.00045   0.00057   1.89040
   A15        1.94669   0.00006  -0.00015   0.00091   0.00076   1.94746
   A16        1.88987  -0.00006   0.00007  -0.00058  -0.00052   1.88935
   A17        1.89582  -0.00011  -0.00002  -0.00153  -0.00156   1.89426
   A18        1.89100  -0.00002   0.00001  -0.00018  -0.00016   1.89084
   A19        1.86674   0.00007   0.00076  -0.00004   0.00072   1.86746
   A20        1.94897   0.00009  -0.00007   0.00080   0.00074   1.94971
   A21        1.88973   0.00003   0.00020   0.00041   0.00061   1.89034
   A22        1.94674   0.00003  -0.00011   0.00078   0.00066   1.94741
   A23        1.88996  -0.00005   0.00008  -0.00052  -0.00044   1.88952
   A24        1.89572  -0.00009  -0.00011  -0.00121  -0.00132   1.89440
   A25        1.89106  -0.00001   0.00002  -0.00031  -0.00029   1.89077
   A26        1.86411   0.00012   0.00036   0.00183   0.00218   1.86629
   A27        1.94626   0.00008  -0.00022   0.00101   0.00079   1.94706
   A28        1.94934   0.00004   0.00003   0.00032   0.00035   1.94969
   A29        1.88979   0.00001   0.00011   0.00040   0.00051   1.89030
   A30        1.89597  -0.00009  -0.00001  -0.00146  -0.00147   1.89450
   A31        1.89089  -0.00002  -0.00002   0.00005   0.00003   1.89092
   A32        1.88993  -0.00004   0.00012  -0.00035  -0.00023   1.88971
   A33        1.86347   0.00011   0.00076   0.00088   0.00164   1.86511
   A34        3.10640   0.00005  -0.00157   0.01131   0.00974   3.11614
   A35        3.09806   0.00003  -0.00030   0.00018  -0.00012   3.09794
   A36        3.10205  -0.00001  -0.00299  -0.00196  -0.00496   3.09710
   A37        3.04978   0.00002  -0.00122  -0.00174  -0.00295   3.04683
   A38        3.04274  -0.00016  -0.00568   0.00292  -0.00277   3.03998
   A39        3.03799   0.00007  -0.00240   0.00807   0.00567   3.04366
    D1       -3.11963  -0.00002  -0.00069  -0.00222  -0.00292  -3.12255
    D2       -1.03517   0.00001  -0.00029  -0.00040  -0.00068  -1.03585
    D3        1.07983  -0.00006  -0.00121  -0.00268  -0.00389   1.07593
    D4       -1.02509  -0.00002  -0.00068  -0.00221  -0.00289  -1.02797
    D5        1.05937   0.00001  -0.00027  -0.00038  -0.00065   1.05872
    D6       -3.10881  -0.00006  -0.00120  -0.00267  -0.00386  -3.11267
    D7        1.06902  -0.00002  -0.00070  -0.00219  -0.00289   1.06613
    D8       -3.12970   0.00001  -0.00030  -0.00036  -0.00066  -3.13036
    D9       -1.01470  -0.00005  -0.00122  -0.00265  -0.00387  -1.01857
   D10       -2.63160   0.00001   0.00457   0.00164   0.00621  -2.62540
   D11        1.47778  -0.00013   0.00310  -0.00303   0.00006   1.47784
   D12       -0.48370   0.00011   0.00582   0.00116   0.00700  -0.47670
   D13       -2.64132   0.00002   0.00238  -0.00084   0.00154  -2.63978
   D14       -0.49220   0.00006   0.00243   0.00185   0.00427  -0.48793
   D15        1.45404  -0.00010   0.00050  -0.00109  -0.00058   1.45346
   D16       -2.66190  -0.00003   0.00232  -0.00545  -0.00313  -2.66503
   D17        1.45416  -0.00008   0.00134  -0.00509  -0.00374   1.45042
   D18       -0.48968   0.00008   0.00341  -0.00291   0.00051  -0.48918
   D19       -1.13630   0.00002   0.00188   0.00215   0.00403  -1.13227
   D20        3.06777   0.00002   0.00174   0.00206   0.00379   3.07156
   D21        0.98863  -0.00001   0.00173   0.00144   0.00317   0.99180
   D22       -1.13251   0.00003   0.00212   0.00489   0.00700  -1.12551
   D23        3.07151   0.00003   0.00193   0.00478   0.00671   3.07822
   D24        0.99232   0.00000   0.00185   0.00444   0.00629   0.99861
   D25        0.98493   0.00002   0.00098   0.00304   0.00402   0.98895
   D26       -1.14014   0.00004   0.00113   0.00397   0.00510  -1.13503
   D27        3.06366   0.00005   0.00089   0.00395   0.00485   3.06851
         Item               Value     Threshold  Converged?
 Maximum Force            0.000687     0.000450     NO 
 RMS     Force            0.000111     0.000300     YES
 Maximum Displacement     0.029864     0.001800     NO 
 RMS     Displacement     0.008526     0.001200     NO 
 Predicted change in Energy=-5.183028D-06
 Optimization stopped.
    -- Number of steps exceeded,  NStep=  10
    -- Flag reset to prevent archiving.
                           ----------------------------
                           ! Non-Optimized Parameters !
                           ! (Angstroms and Degrees)  !
 --------------------------                            --------------------------
 ! Name  Definition              Value          Derivative Info.                !
 --------------------------------------------------------------------------------
 ! R1    R(1,2)                  1.4002         -DE/DX =   -0.0007              !
 ! R2    R(1,3)                  1.1044         -DE/DX =    0.0002              !
 ! R3    R(1,4)                  1.1044         -DE/DX =    0.0001              !
 ! R4    R(1,5)                  1.1044         -DE/DX =    0.0001              !
 ! R5    R(2,11)                 1.5946         -DE/DX =   -0.0001              !
 ! R6    R(2,17)                 1.5933         -DE/DX =   -0.0001              !
 ! R7    R(2,23)                 1.5953         -DE/DX =    0.0                 !
 ! R8    R(6,7)                  1.4168         -DE/DX =   -0.0001              !
 ! R9    R(6,8)                  1.0995         -DE/DX =    0.0001              !
 ! R10   R(6,9)                  1.095          -DE/DX =    0.0                 !
 ! R11   R(6,10)                 1.0994         -DE/DX =    0.0001              !
 ! R12   R(7,11)                 1.0107         -DE/DX =    0.0                 !
 ! R13   R(12,13)                1.4171         -DE/DX =   -0.0002              !
 ! R14   R(12,14)                1.0995         -DE/DX =    0.0                 !
 ! R15   R(12,15)                1.095          -DE/DX =    0.0                 !
 ! R16   R(12,16)                1.0993         -DE/DX =    0.0001              !
 ! R17   R(13,17)                1.0109         -DE/DX =    0.0                 !
 ! R18   R(18,19)                1.417          -DE/DX =   -0.0002              !
 ! R19   R(18,20)                1.0993         -DE/DX =    0.0001              !
 ! R20   R(18,21)                1.0994         -DE/DX =    0.0001              !
 ! R21   R(18,22)                1.095          -DE/DX =    0.0                 !
 ! R22   R(19,23)                1.0106         -DE/DX =    0.0                 !
 ! A1    A(2,1,3)              111.836          -DE/DX =    0.0002              !
 ! A2    A(2,1,4)              111.8257         -DE/DX =    0.0002              !
 ! A3    A(2,1,5)              111.8167         -DE/DX =    0.0001              !
 ! A4    A(3,1,4)              107.0201         -DE/DX =   -0.0002              !
 ! A5    A(3,1,5)              107.0217         -DE/DX =   -0.0002              !
 ! A6    A(4,1,5)              107.0095         -DE/DX =   -0.0002              !
 ! A7    A(1,2,11)             112.4285         -DE/DX =    0.0                 !
 ! A8    A(1,2,17)             113.1443         -DE/DX =    0.0001              !
 ! A9    A(1,2,23)             112.6507         -DE/DX =    0.0001              !
 ! A10   A(11,2,17)            105.6252         -DE/DX =   -0.0001              !
 ! A11   A(11,2,23)            105.8081         -DE/DX =    0.0                 !
 ! A12   A(17,2,23)            106.5975         -DE/DX =   -0.0002              !
 ! A13   A(7,6,8)              111.7171         -DE/DX =    0.0001              !
 ! A14   A(7,6,9)              108.3119         -DE/DX =    0.0                 !
 ! A15   A(7,6,10)             111.5811         -DE/DX =    0.0001              !
 ! A16   A(8,6,9)              108.2517         -DE/DX =   -0.0001              !
 ! A17   A(8,6,10)             108.5332         -DE/DX =   -0.0001              !
 ! A18   A(9,6,10)             108.337          -DE/DX =    0.0                 !
 ! A19   A(6,7,11)             106.9975         -DE/DX =    0.0001              !
 ! A20   A(13,12,14)           111.7101         -DE/DX =    0.0001              !
 ! A21   A(13,12,15)           108.3085         -DE/DX =    0.0                 !
 ! A22   A(13,12,16)           111.5781         -DE/DX =    0.0                 !
 ! A23   A(14,12,15)           108.2617         -DE/DX =   -0.0001              !
 ! A24   A(14,12,16)           108.5411         -DE/DX =   -0.0001              !
 ! A25   A(15,12,16)           108.3329         -DE/DX =    0.0                 !
 ! A26   A(12,13,17)           106.9304         -DE/DX =    0.0001              !
 ! A27   A(19,18,20)           111.558          -DE/DX =    0.0001              !
 ! A28   A(19,18,21)           111.7089         -DE/DX =    0.0                 !
 ! A29   A(19,18,22)           108.3062         -DE/DX =    0.0                 !
 ! A30   A(20,18,21)           108.5466         -DE/DX =   -0.0001              !
 ! A31   A(20,18,22)           108.3417         -DE/DX =    0.0                 !
 ! A32   A(21,18,22)           108.2722         -DE/DX =    0.0                 !
 ! A33   A(18,19,23)           106.8627         -DE/DX =    0.0001              !
 ! A34   L(2,11,7,12,-1)       178.5417         -DE/DX =    0.0                 !
 ! A35   L(2,17,13,18,-1)      177.4988         -DE/DX =    0.0                 !
 ! A36   L(2,23,19,6,-1)       177.4505         -DE/DX =    0.0                 !
 ! A37   L(2,11,7,12,-2)       174.5704         -DE/DX =    0.0                 !
 ! A38   L(2,17,13,18,-2)      174.1778         -DE/DX =   -0.0002              !
 ! A39   L(2,23,19,6,-2)       174.3887         -DE/DX =    0.0001              !
 ! D1    D(3,1,2,11)          -178.909          -DE/DX =    0.0                 !
 ! D2    D(3,1,2,17)           -59.35           -DE/DX =    0.0                 !
 ! D3    D(3,1,2,23)            61.6465         -DE/DX =   -0.0001              !
 ! D4    D(4,1,2,11)           -58.8986         -DE/DX =    0.0                 !
 ! D5    D(4,1,2,17)            60.6604         -DE/DX =    0.0                 !
 ! D6    D(4,1,2,23)          -178.3431         -DE/DX =   -0.0001              !
 ! D7    D(5,1,2,11)            61.0849         -DE/DX =    0.0                 !
 ! D8    D(5,1,2,17)          -179.3562         -DE/DX =    0.0                 !
 ! D9    D(5,1,2,23)           -58.3596         -DE/DX =   -0.0001              !
 ! D10   D(1,2,7,6)           -150.4241         -DE/DX =    0.0                 !
 ! D11   D(17,2,7,6)            84.674          -DE/DX =   -0.0001              !
 ! D12   D(23,2,7,6)           -27.3128         -DE/DX =    0.0001              !
 ! D13   D(1,2,13,12)         -151.2481         -DE/DX =    0.0                 !
 ! D14   D(11,2,13,12)         -27.9566         -DE/DX =    0.0001              !
 ! D15   D(23,2,13,12)          83.2773         -DE/DX =   -0.0001              !
 ! D16   D(1,2,19,18)         -152.6952         -DE/DX =    0.0                 !
 ! D17   D(11,2,19,18)          83.1032         -DE/DX =   -0.0001              !
 ! D18   D(17,2,19,18)         -28.0277         -DE/DX =    0.0001              !
 ! D19   D(8,6,7,11)           -64.8744         -DE/DX =    0.0                 !
 ! D20   D(9,6,7,11)           175.9874         -DE/DX =    0.0                 !
 ! D21   D(10,6,7,11)           56.8258         -DE/DX =    0.0                 !
 ! D22   D(14,12,13,17)        -64.487          -DE/DX =    0.0                 !
 ! D23   D(15,12,13,17)        176.3688         -DE/DX =    0.0                 !
 ! D24   D(16,12,13,17)         57.2162         -DE/DX =    0.0                 !
 ! D25   D(20,18,19,23)         56.6627         -DE/DX =    0.0                 !
 ! D26   D(21,18,19,23)        -65.0325         -DE/DX =    0.0                 !
 ! D27   D(22,18,19,23)        175.8127         -DE/DX =    0.0001              !
 --------------------------------------------------------------------------------
 GradGradGradGradGradGradGradGradGradGradGradGradGradGradGradGradGradGrad

                          Input orientation:                          
 ---------------------------------------------------------------------
 Center     Atomic      Atomic             Coordinates (Angstroms)
 Number     Number       Type             X           Y           Z
 ---------------------------------------------------------------------
      1          6           0       -0.033236   -0.014758    2.550524
      2          8           0       -0.017399   -0.019991    1.149794
      3          1           0       -0.446294   -0.953872    2.958628
      4          1           0        0.981013    0.103560    2.970671
      5          1           0       -0.648175    0.810983    2.949542
      6          6           0        0.273663    2.243268   -1.157180
      7          8           0        0.950605    2.149344    0.084036
      8          1           0        0.532766    1.409320   -1.824981
      9          1           0        0.573997    3.177855   -1.642318
     10          1           0       -0.817112    2.258687   -1.021792
     11          1           0        0.606934    1.318449    0.544995
     12          6           0        1.820387   -1.343133   -1.160073
     13          8           0        1.408277   -1.910852    0.071282
     14          1           0        0.965689   -1.148538   -1.823572
     15          1           0        2.488070   -2.053162   -1.659125
     16          1           0        2.367585   -0.402117   -1.007550
     17          1           0        0.849500   -1.212895    0.542337
     18          6           0       -2.063810   -0.877607   -1.201697
     19          8           0       -2.359849   -0.260935    0.039532
     20          1           0       -1.523811   -1.824874   -1.062532
     21          1           0       -1.462555   -0.222257   -1.847747
     22          1           0       -3.008291   -1.091296   -1.712896
     23          1           0       -1.480617   -0.142126    0.523067
 ---------------------------------------------------------------------
                    Distance matrix (angstroms):
                    1          2          3          4          5
     1  C    0.000000
     2  O    1.400829   0.000000
     3  H    1.104129   2.080376   0.000000
     4  H    1.104184   2.080308   1.776376   0.000000
     5  H    1.104180   2.080261   1.776387   1.776273   0.000000
     6  C    4.352004   3.244872   5.261171   4.702962   4.445941
     7  O    3.425615   2.603630   4.454723   3.538194   3.543788
     8  H    4.636097   3.345878   5.424588   4.990412   4.954664
     9  H    5.304850   4.286241   6.267445   5.558473   5.308575
    10  H    4.306327   3.247723   5.128527   4.880326   4.230352
    11  H    2.491867   1.595931   3.478269   2.738575   2.759468
    12  C    4.355344   3.234757   4.717315   4.456514   5.255754
    13  O    3.437989   2.602133   3.562585   3.556243   4.463380
    14  H    4.627744   3.328812   4.990093   4.955073   5.406190
    15  H    5.313493   4.277988   5.580553   5.325192   6.267309
    16  H    4.309742   3.238565   4.894172   4.243175   5.121035
    17  H    2.499513   1.594847   2.754022   2.765348   3.483353
    18  C    4.352803   3.233081   4.464356   5.257593   4.699802
    19  O    3.432028   2.603422   3.558508   4.459349   3.542174
    20  H    4.307262   3.228199   4.253165   5.124424   4.879674
    21  H    4.629341   3.333863   4.966819   5.412424   4.974413
    22  H    5.309109   4.276462   5.329714   6.267218   5.561218
    23  H    2.494337   1.596468   2.767799   3.480049   2.736632
                    6          7          8          9         10
     6  C    0.000000
     7  O    1.416930   0.000000
     8  H    1.099346   2.089635   0.000000
     9  H    1.094994   2.044497   1.778421   0.000000
    10  H    1.099253   2.087974   1.785695   1.779075   0.000000
    11  H    1.965645   1.010435   2.372877   2.871030   2.316630
    12  C    3.905718   3.808113   3.110638   4.714380   4.466389
    13  O    4.478077   4.085929   3.922483   5.433910   4.851002
    14  H    3.525241   3.809884   2.594236   4.347867   3.928156
    15  H    4.859511   4.802443   3.979887   5.570232   5.470143
    16  H    3.377123   3.115982   2.704821   4.054144   4.149985
    17  H    3.894227   3.394836   3.546904   4.911955   4.156438
    18  C    3.899438   4.461192   3.515782   4.857874   3.379787
    19  O    3.826034   4.095184   3.825360   4.823002   3.139258
    20  H    4.448556   4.819934   3.907793   5.455662   4.144461
    21  H    3.093566   3.896103   2.577570   3.968691   2.693304
    22  H    4.711619   5.422506   4.336442   5.573457   4.062177
    23  H    3.404531   3.369633   3.460350   4.464595   2.930995
                   11         12         13         14         15
    11  H    0.000000
    12  C    3.385815   0.000000
    13  O    3.360794   1.417171   0.000000
    14  H    3.438726   1.099366   2.089851   0.000000
    15  H    4.445737   1.094986   2.044630   1.778491   0.000000
    16  H    2.910436   1.099182   2.088164   1.785594   1.779049
    17  H    2.542940   1.964124   1.010578   2.369634   2.870086
    18  C    3.873818   3.912215   3.839721   3.104512   4.723428
    19  O    3.398786   4.481582   4.113637   3.913847   5.440573
    20  H    4.123675   3.380125   3.144847   2.689652   4.062416
    21  H    3.518775   3.536519   3.843918   2.599029   4.358351
    22  H    4.896406   4.866740   4.833325   3.975933   5.580149
    23  H    2.547867   3.895125   3.417339   3.536098   4.915739
                   16         17         18         19         20
    16  H    0.000000
    17  H    2.316051   0.000000
    18  C    4.461058   3.411957   0.000000
    19  O    4.844063   3.385110   1.417241   0.000000
    20  H    4.143697   2.929630   1.099218   2.087920   0.000000
    21  H    3.925335   3.469794   1.099259   2.090085   1.785692
    22  H    5.465576   4.470282   1.095004   2.044745   1.778986
    23  H    4.149583   2.564442   1.963633   1.010432   2.312494
                   21         22         23
    21  H    0.000000
    22  H    1.778402   0.000000
    23  H    2.372237   2.869537   0.000000
 Symmetry turned off by external request.
 Stoichiometry    C4H15O4(1-)
 Framework group  C1[X(C4H15O4)]
 Deg. of freedom    63
 Full point group                 C1      NOp   1
 Rotational constants (GHZ):           1.1114106           1.1041622           0.9777751

 **********************************************************************

            Population analysis using the SCF Density.

 **********************************************************************

 Alpha  occ. eigenvalues --  -19.24896 -19.24887 -19.24885 -19.20328 -10.31922
 Alpha  occ. eigenvalues --  -10.31920 -10.31918 -10.30743  -1.09748  -1.09196
 Alpha  occ. eigenvalues --   -1.09189  -1.02692  -0.75833  -0.75509  -0.75503
 Alpha  occ. eigenvalues --   -0.72323  -0.57980  -0.57790  -0.57767  -0.51112
 Alpha  occ. eigenvalues --   -0.51102  -0.50889  -0.49865  -0.49858  -0.49589
 Alpha  occ. eigenvalues --   -0.48687  -0.48683  -0.46235  -0.40964  -0.40939
 Alpha  occ. eigenvalues --   -0.39638  -0.34777  -0.34199  -0.34178  -0.30559
 Alpha  occ. eigenvalues --   -0.30554
 Alpha virt. eigenvalues --    0.08520   0.09005   0.09766   0.09770   0.11215
 Alpha virt. eigenvalues --    0.11987   0.11996   0.13221   0.13230   0.14857
 Alpha virt. eigenvalues --    0.16230   0.16247   0.16474   0.17804   0.20254
 Alpha virt. eigenvalues --    0.20290   0.22327   0.24078   0.24100   0.24199
 Alpha virt. eigenvalues --    0.27499   0.27526   0.28932   0.28961   0.29122
 Alpha virt. eigenvalues --    0.30732   0.31325   0.31364   0.32761   0.33228
 Alpha virt. eigenvalues --    0.33256   0.34115   0.34199   0.34225   0.36783
 Alpha virt. eigenvalues --    0.38076   0.38580   0.38604   0.40433   0.40517
 Alpha virt. eigenvalues --    0.40850   0.40946   0.40995   0.41510   0.45140
 Alpha virt. eigenvalues --    0.45206   0.45327   0.47744   0.48057   0.48173
 Alpha virt. eigenvalues --    0.69366   0.76190   0.76213   0.77436   0.77496
 Alpha virt. eigenvalues --    0.77657   0.78950   0.80574   0.80646   0.81162
 Alpha virt. eigenvalues --    0.85902   0.85963   0.93767   1.03142   1.04719
 Alpha virt. eigenvalues --    1.04779   1.08214   1.08248   1.08973   1.10187
 Alpha virt. eigenvalues --    1.10214   1.17736   1.20208   1.20314   1.22981
 Alpha virt. eigenvalues --    1.28181   1.28226   1.28459   1.29774   1.32122
 Alpha virt. eigenvalues --    1.32250   1.34792   1.35408   1.35464   1.38080
 Alpha virt. eigenvalues --    1.40128   1.40188   1.45242   1.45313   1.47139
 Alpha virt. eigenvalues --    1.51357   1.51494   1.51599   1.58835   1.60882
 Alpha virt. eigenvalues --    1.60905   1.61367   1.65419   1.65453   1.66560
 Alpha virt. eigenvalues --    1.68449   1.68603   1.79434   1.81419   1.81537
 Alpha virt. eigenvalues --    1.86581   1.86596   1.91196   1.95195   2.03642
 Alpha virt. eigenvalues --    2.03703   2.20892   2.21068   2.21114   2.25651
 Alpha virt. eigenvalues --    2.26180   2.26238   2.26263   2.28152   2.28200
 Alpha virt. eigenvalues --    2.28888   2.31819   2.31859   2.48502   2.48560
 Alpha virt. eigenvalues --    2.48566   2.50999   2.51008   2.51491   2.54520
 Alpha virt. eigenvalues --    2.54562   2.75860   2.79627   2.79681   2.97398
 Alpha virt. eigenvalues --    3.00588   3.00638   3.01715   4.33751   4.33847
 Alpha virt. eigenvalues --    4.41097   4.41653   4.42456   4.42518   4.48740
 Alpha virt. eigenvalues --    4.61850
          Condensed to atoms (all electrons):
               1          2          3          4          5          6
     1  C    5.170074   0.022579   0.406997   0.407603   0.407578  -0.007305
     2  O    0.022579   9.145712  -0.076003  -0.077067  -0.076920   0.013786
     3  H    0.406997  -0.076003   0.567215  -0.039060  -0.039132   0.001106
     4  H    0.407603  -0.077067  -0.039060   0.567454  -0.039078  -0.000625
     5  H    0.407578  -0.076920  -0.039132  -0.039078   0.567319  -0.001614
     6  C   -0.007305   0.013786   0.001106  -0.000625  -0.001614   5.157817
     7  O    0.004426  -0.048353  -0.001639   0.001325   0.001874   0.075572
     8  H   -0.000375  -0.002644   0.000001  -0.000004  -0.000001   0.399290
     9  H    0.000309  -0.000116  -0.000000   0.000001   0.000000   0.398720
    10  H   -0.000728  -0.000844   0.000001   0.000000  -0.000016   0.394386
    11  H   -0.007862   0.095744   0.001148  -0.000715  -0.001025  -0.014131
    12  C   -0.007029   0.013324  -0.000604  -0.001603   0.001120  -0.004500
    13  O    0.003816  -0.048449   0.001249   0.001868  -0.001633   0.001788
    14  H   -0.000363  -0.002748  -0.000004  -0.000001   0.000001   0.000311
    15  H    0.000307  -0.000089   0.000001   0.000000  -0.000000  -0.000091
    16  H   -0.000741  -0.000958   0.000000  -0.000016   0.000001  -0.000940
    17  H   -0.007482   0.095833  -0.000723  -0.000960   0.001124  -0.000304
    18  C   -0.007056   0.013321  -0.001568   0.001123  -0.000634  -0.004508
    19  O    0.003982  -0.048777   0.001790  -0.001638   0.001339   0.006346
    20  H   -0.000737  -0.000846  -0.000016   0.000001  -0.000000   0.000541
    21  H   -0.000353  -0.002757  -0.000001   0.000001  -0.000004  -0.002148
    22  H    0.000305  -0.000101   0.000000  -0.000000   0.000001   0.000395
    23  H   -0.007647   0.095796  -0.001032   0.001142  -0.000710   0.001384
               7          8          9         10         11         12
     1  C    0.004426  -0.000375   0.000309  -0.000728  -0.007862  -0.007029
     2  O   -0.048353  -0.002644  -0.000116  -0.000844   0.095744   0.013324
     3  H   -0.001639   0.000001  -0.000000   0.000001   0.001148  -0.000604
     4  H    0.001325  -0.000004   0.000001   0.000000  -0.000715  -0.001603
     5  H    0.001874  -0.000001   0.000000  -0.000016  -0.001025   0.001120
     6  C    0.075572   0.399290   0.398720   0.394386  -0.014131  -0.004500
     7  O    8.898217  -0.055181  -0.053021  -0.049877   0.067195   0.006427
     8  H   -0.055181   0.540531  -0.031503  -0.041733  -0.002323  -0.002109
     9  H   -0.053021  -0.031503   0.502622  -0.029163   0.003710   0.000373
    10  H   -0.049877  -0.041733  -0.029163   0.526846  -0.003713   0.000515
    11  H    0.067195  -0.002323   0.003710  -0.003713   0.236185   0.001505
    12  C    0.006427  -0.002109   0.000373   0.000515   0.001505   5.157112
    13  O   -0.006204  -0.000104  -0.000016   0.000069  -0.001739   0.076434
    14  H    0.000203   0.000374   0.000022  -0.000044  -0.000019   0.399292
    15  H   -0.000053   0.000018  -0.000001   0.000000  -0.000003   0.398678
    16  H    0.001666  -0.000081   0.000014   0.000001   0.000320   0.394280
    17  H   -0.001870   0.000213  -0.000004  -0.000027   0.000413  -0.014394
    18  C    0.001711   0.000314  -0.000067  -0.001027  -0.000192  -0.004306
    19  O   -0.006079   0.000168  -0.000054   0.001597  -0.002017   0.001845
    20  H    0.000071  -0.000045   0.000000   0.000001  -0.000028  -0.001088
    21  H   -0.000144   0.000395   0.000020  -0.000071   0.000238   0.000366
    22  H   -0.000017   0.000023  -0.000001   0.000015  -0.000005  -0.000071
    23  H   -0.001581  -0.000022  -0.000003   0.000316   0.000402  -0.000266
              13         14         15         16         17         18
     1  C    0.003816  -0.000363   0.000307  -0.000741  -0.007482  -0.007056
     2  O   -0.048449  -0.002748  -0.000089  -0.000958   0.095833   0.013321
     3  H    0.001249  -0.000004   0.000001   0.000000  -0.000723  -0.001568
     4  H    0.001868  -0.000001   0.000000  -0.000016  -0.000960   0.001123
     5  H   -0.001633   0.000001  -0.000000   0.000001   0.001124  -0.000634
     6  C    0.001788   0.000311  -0.000091  -0.000940  -0.000304  -0.004508
     7  O   -0.006204   0.000203  -0.000053   0.001666  -0.001870   0.001711
     8  H   -0.000104   0.000374   0.000018  -0.000081   0.000213   0.000314
     9  H   -0.000016   0.000022  -0.000001   0.000014  -0.000004  -0.000067
    10  H    0.000069  -0.000044   0.000000   0.000001  -0.000027  -0.001027
    11  H   -0.001739  -0.000019  -0.000003   0.000320   0.000413  -0.000192
    12  C    0.076434   0.399292   0.398678   0.394280  -0.014394  -0.004306
    13  O    8.896299  -0.055051  -0.052935  -0.049764   0.068716   0.005984
    14  H   -0.055051   0.540619  -0.031406  -0.041831  -0.002309  -0.001961
    15  H   -0.052935  -0.031406   0.502330  -0.029125   0.003709   0.000366
    16  H   -0.049764  -0.041831  -0.029125   0.526676  -0.003701   0.000530
    17  H    0.068716  -0.002309   0.003709  -0.003701   0.235485   0.001472
    18  C    0.005984  -0.001961   0.000366   0.000530   0.001472   5.157716
    19  O   -0.006006  -0.000131  -0.000017   0.000071  -0.001635   0.075449
    20  H    0.001702  -0.000077   0.000015   0.000001   0.000322   0.394593
    21  H    0.000190   0.000328   0.000022  -0.000043  -0.000016   0.399242
    22  H   -0.000059   0.000020  -0.000001   0.000000  -0.000003   0.398671
    23  H   -0.001867   0.000226  -0.000004  -0.000027   0.000412  -0.014363
              19         20         21         22         23
     1  C    0.003982  -0.000737  -0.000353   0.000305  -0.007647
     2  O   -0.048777  -0.000846  -0.002757  -0.000101   0.095796
     3  H    0.001790  -0.000016  -0.000001   0.000000  -0.001032
     4  H   -0.001638   0.000001   0.000001  -0.000000   0.001142
     5  H    0.001339  -0.000000  -0.000004   0.000001  -0.000710
     6  C    0.006346   0.000541  -0.002148   0.000395   0.001384
     7  O   -0.006079   0.000071  -0.000144  -0.000017  -0.001581
     8  H    0.000168  -0.000045   0.000395   0.000023  -0.000022
     9  H   -0.000054   0.000000   0.000020  -0.000001  -0.000003
    10  H    0.001597   0.000001  -0.000071   0.000015   0.000316
    11  H   -0.002017  -0.000028   0.000238  -0.000005   0.000402
    12  C    0.001845  -0.001088   0.000366  -0.000071  -0.000266
    13  O   -0.006006   0.001702   0.000190  -0.000059  -0.001867
    14  H   -0.000131  -0.000077   0.000328   0.000020   0.000226
    15  H   -0.000017   0.000015   0.000022  -0.000001  -0.000004
    16  H    0.000071   0.000001  -0.000043   0.000000  -0.000027
    17  H   -0.001635   0.000322  -0.000016  -0.000003   0.000412
    18  C    0.075449   0.394593   0.399242   0.398671  -0.014363
    19  O    8.897573  -0.049747  -0.055037  -0.052922   0.068518
    20  H   -0.049747   0.526476  -0.041801  -0.029044  -0.003775
    21  H   -0.055037  -0.041801   0.540748  -0.031474  -0.002289
    22  H   -0.052922  -0.029044  -0.031474   0.502214   0.003726
    23  H    0.068518  -0.003775  -0.002289   0.003726   0.235911
 Mulliken charges:
               1
     1  C   -0.380297
     2  O   -1.109423
     3  H    0.180275
     4  H    0.180251
     5  H    0.180412
     6  C   -0.415275
     7  O   -0.834667
     8  H    0.194799
     9  H    0.208159
    10  H    0.203496
    11  H    0.626912
    12  C   -0.415302
    13  O   -0.834288
    14  H    0.194548
    15  H    0.208279
    16  H    0.203669
    17  H    0.625729
    18  C   -0.414811
    19  O   -0.834617
    20  H    0.203481
    21  H    0.194591
    22  H    0.208327
    23  H    0.625752
 Sum of Mulliken charges =  -1.00000
 Mulliken charges with hydrogens summed into heavy atoms:
               1
     1  C    0.160640
     2  O   -1.109423
     6  C    0.191179
     7  O   -0.207755
    12  C    0.191194
    13  O   -0.208559
    18  C    0.191588
    19  O   -0.208865
 Electronic spatial extent (au):  <R**2>=           1626.1214
 Charge=             -1.0000 electrons
 Dipole moment (field-independent basis, Debye):
    X=              0.0336    Y=              0.1126    Z=             -4.6042  Tot=              4.6057
 Quadrupole moment (field-independent basis, Debye-Ang):
   XX=            -73.7036   YY=            -73.4145   ZZ=            -52.4055
   XY=              0.0684   XZ=             -0.2109   YZ=             -0.0647
 Traceless Quadrupole moment (field-independent basis, Debye-Ang):
   XX=             -7.1957   YY=             -6.9066   ZZ=             14.1023
   XY=              0.0684   XZ=             -0.2109   YZ=             -0.0647
 Octapole moment (field-independent basis, Debye-Ang**2):
  XXX=             26.9087  YYY=              3.5073  ZZZ=             -7.2866  XYY=            -25.4990
  XXY=             -1.2451  XXZ=            -15.6660  XZZ=             -0.1688  YZZ=              0.0253
  YYZ=            -16.0708  XYZ=             -0.1307
 Hexadecapole moment (field-independent basis, Debye-Ang**3):
 XXXX=           -849.4270 YYYY=           -838.8329 ZZZZ=           -667.1078 XXXY=              0.6537
 XXXZ=             14.0330 YYYX=              2.6911 YYYZ=            -18.7308 ZZZX=              0.1608
 ZZZY=              0.5549 XXYY=           -281.4445 XXZZ=           -223.2149 YYZZ=           -223.4530
 XXYZ=             18.7113 YYXZ=            -16.1630 ZZXY=              0.5400
 N-N= 4.296335336214D+02 E-N=-1.955217981394D+03  KE= 4.581066304300D+02


 KNOWLEDGE IS EXPERIMENT'S DAUGHTER.
 -- LEONARDO DA VINCI, IN "PENSIERI" CA. 1492
 Error termination request processed by link 9999.
 Error termination via Lnk1e in /opt/scp/software/gaussian/16.C.01-avx2/g16/l9999.exe at Tue Dec 24 17:55:53 2019.
 Job cpu time:       0 days  1 hours  9 minutes 42.6 seconds.
 Elapsed time:       0 days  0 hours  2 minutes 16.9 seconds.
 File lengths (MBytes):  RWF=    168 Int=      0 D2E=      0 Chk=     12 Scr=      8
