# Supplementary material for: Machine learning meets mechanistic modelling for accurate prediction of experimental activation energies
Source: Chem Sci. 2020 Nov 5;12(3):1163–75. doi: 10.1039/d0sc04896h (PMC9528810; doi:10.1039/d0sc04896h)
Supplement: SC-012-D0SC04896H-s002 [file SC-012-D0SC04896H-s002.zip › SC-012-D0SC04896H-s1048.out]

 
       ==============================================
       |                                            |
       |                 C R E S T                  |
       |                                            |
       |  Conformer-Rotamer Ensemble Sampling Tool  |
       |        based on the GFN-xTB method         |
       |             P.Pracht, S.Grimme             |
       |          Universitaet Bonn, MCTC           |
       ==============================================
       Version 2.8, Mon 28. Oct 10:22:52 CEST 2019
       Using the GFN-xTB code.
       Compatible with XTB version 6.1 and later.
 
       Cite work conducted with this code as

       P. Pracht, F. Bohle, S. Grimme, in preparation.

       and

       S. Grimme, JCTC, 2019, 15, 2847-2862.
 

 Command line input:
 > /projects/cp/programs/crest/default/crest -gfn2 -xnam xtb -chrg -1 -g methanol -nozs -nci -ewin 3.0 -T 32 -cinp xcontrol

  -gfn2 : Use of GFN2-xTB requested.
  -xnam :
     xtb executable was set to: "xtb"
  -chrg -1
  -g methanol
  -nci  : Special NCI mode for non-covalently bound complexes or clusters.
  -ewin 3.0
  -T 32 (CPUs/Threads selected)
  -cinp : xcontrol
  Automatically generated ellipsoide potential for NCI mode:
> $wall
>   potential=polynomial
>   ellipsoid: 13.78464478166363, 13.16992555588218, 12.52835630088309, all
 
 
 ------------------------------
 GFNn-xTB Geometry Optimization
 ------------------------------
 Geometry successfully optimized.
 
------------------------------------------------
Generating MTD length from a flexibility measure
------------------------------------------------
 flexibility measure :   1.000
 t(MTD) / ps    :     8.0
 Σ(t(MTD)) / ps :    32.0 (+    16.0)
 
-------------------------------------
Starting a trial MTD to test settings
-------------------------------------
 Success!
 Estimated runtime for one MTD (8.0 ps) on a single thread: 1 min 43 sec
 Estimated runtime for a batch of 6 MTDs on 32 threads: 21 sec
 
 list of Vbias parameters applied:
$metadyn    0.00100   1.000
$metadyn    0.00050   1.000
$metadyn    0.00100   0.500
$metadyn    0.00050   0.500
$metadyn    0.00100   0.250
$metadyn    0.00050   0.250
 
*******************************************************************************************
**                        N E W    I T E R A T I O N    C Y C L E                        **
*******************************************************************************************
 
========================================
            MTD Iteration  1
========================================
 
     ========================================
     |         Meta-MD (MTD) Sampling       |
     ========================================
 
Starting Meta-MD   1 with the settings:
     MD time /ps        :     8.0
     dt /fs             :     5.0
     dumpstep(trj) /fs  :     100
     dumpstep(Vbias)/ps :     1.0
     Vbias prefactor(k) :  0.0230
     Vbias exponent(α)  :    1.00
Starting Meta-MD   2 with the settings:
     MD time /ps        :     8.0
     dt /fs             :     5.0
     dumpstep(trj) /fs  :     100
     dumpstep(Vbias)/ps :     1.0
     Vbias prefactor(k) :  0.0115
     Vbias exponent(α)  :    1.00
Starting Meta-MD   3 with the settings:
     MD time /ps        :     8.0
     dt /fs             :     5.0
     dumpstep(trj) /fs  :     100
     dumpstep(Vbias)/ps :     1.0
     Vbias prefactor(k) :  0.0230
     Vbias exponent(α)  :    0.50
Starting Meta-MD   4 with the settings:
     MD time /ps        :     8.0
     dt /fs             :     5.0
     dumpstep(trj) /fs  :     100
     dumpstep(Vbias)/ps :     1.0
     Vbias prefactor(k) :  0.0115
     Vbias exponent(α)  :    0.50
Starting Meta-MD   6 with the settings:
     MD time /ps        :     8.0
     dt /fs             :     5.0
     dumpstep(trj) /fs  :     100
     dumpstep(Vbias)/ps :     1.0
     Vbias prefactor(k) :  0.0115
     Vbias exponent(α)  :    0.25
Starting Meta-MD   5 with the settings:
     MD time /ps        :     8.0
     dt /fs             :     5.0
     dumpstep(trj) /fs  :     100
     dumpstep(Vbias)/ps :     1.0
     Vbias prefactor(k) :  0.0230
     Vbias exponent(α)  :    0.25
*Meta-MD 3 finished*
*Meta-MD 6 finished*
*Meta-MD 1 finished*
*Meta-MD 4 finished*
*Meta-MD 5 finished*
*Meta-MD 2 finished*
 
-----------------------
Multilevel Optimization
-----------------------
 
 -------------------------
 1. crude pre-optimization
 -------------------------
 writing TMPCONF* Dirs from file "crest_rotamers_0.xyz" ... done.
 Starting optimization of generated structures
 474 jobs to do.
 1 2 3 4 5 6 7 8 9 10 11 12 13 14 15 16 17 18 19 20 21 22 23 24 25 26 27 28 29 30 31 32 33 34 35 36 37 38 39 40 41 42 43 44 45 46 47 48 49 50 51 52 53 54 55 56 57 58 59 60 61 62 63 64 65 66 67 68 69 70 71 72 73 74 75 76 77 78 79 80 81 82 83 84 85 86 87 88 89 90 91 92 93 94 95 96 97 98 99 100 101 102 103 104 105 106 107 108 109 110 111 112 113 114 115 116 117 118 119 120 121 122 123 124 125 126 127 128 129 130 131 132 133 134 135 136 137 138 139 140 141 142 143 144 145 146 147 148 149 150 151 152 153 154 155 156 157 158 159 160 161 162 163 164 165 166 167 168 169 170 171 172 173 174 175 176 177 178 179 180 181 182 183 184 185 186 187 188 189 190 191 192 193 194 195 196 197 198 199 200 201 202 203 204 205 206 207 208 209 210 211 212 213 214 215 216 217 218 219 220 221 222 223 224 225 226 227 228 229 230 231 232 233 234 235 236 237 238 239 240 241 242 243 244 245 246 247 248 249 250 251 252 253 254 255 256 257 258 259 260 261 262 263 264 265 266 267 268 269 270 271 272 273 274 275 276 277 278 279 280 281 282 283 284 285 286 287 288 289 290 291 292 293 294 295 296 297 298 299 300 301 302 303 304 305 306 307 308 309 310 311 312 313 314 315 316 317 318 319 320 321 322 323 324 325 326 327 328 329 330 331 332 333 334 335 336 337 338 339 340 341 342 343 344 345 346 347 348 349 350 351 352 353 354 355 356 357 358 359 360 361 362 363 364 365 366 367 368 369 370 371 372 373 374 375 376 377 378 379 380 381 382 383 384 385 386 387 388 389 390 391 392 393 394 395 396 397 398 399 400 401 402 403 404 405 406 407 408 409 410 411 412 413 414 415 416 417 418 419 420 421 422 423 424 425 426 427 428 429 430 431 432 433 434 435 436 437 438 439 440 441 442 443 444 445 446 447 448 449 450 451 452 453 454 455 456 457 458 459 460 461 462 463 464 465 466 467 468 469 470 471 472 473 474 
 done.
 Now appending opt.xyz file with new structures
 running RMSDs... done.
 E lowest :   -32.73816
 291 structures remain within     6.00 kcal/mol window
 
 -------------------------------------
 2. optimization with tight thresholds
 -------------------------------------
 writing TMPCONF* Dirs from file "crest_rotamers_1.xyz" ... done.
 Starting optimization of generated structures
 292 jobs to do.
 1 2 3 4 5 6 7 8 9 10 11 12 13 14 15 16 17 18 19 20 21 22 23 24 25 26 27 28 29 30 31 32 33 34 35 36 37 38 39 40 41 42 43 44 45 46 47 48 49 50 51 52 53 54 55 56 57 58 59 60 61 62 63 64 65 66 67 68 69 70 71 72 73 74 75 76 77 78 79 80 81 82 83 84 85 86 87 88 89 90 91 92 93 94 95 96 97 98 99 100 101 102 103 104 105 106 107 108 109 110 111 112 113 114 115 116 117 118 119 120 121 122 123 124 125 126 127 128 129 130 131 132 133 134 135 136 137 138 139 140 141 142 143 144 145 146 147 148 149 150 151 152 153 154 155 156 157 158 159 160 161 162 163 164 165 166 167 168 169 170 171 172 173 174 175 176 177 178 179 180 181 182 183 184 185 186 187 188 189 190 191 192 193 194 195 196 197 198 199 200 201 202 203 204 205 206 207 208 209 210 211 212 213 214 215 216 217 218 219 220 221 222 223 224 225 226 227 228 229 230 231 232 233 234 235 236 237 238 239 240 241 242 243 244 245 246 247 248 249 250 251 252 253 254 255 256 257 258 259 260 261 262 263 264 265 266 267 268 269 270 271 272 273 274 275 276 277 278 279 280 281 282 283 284 285 286 287 288 289 290 291 292 
 done.
 Now appending opt.xyz file with new structures
 running RMSDs... done.
 E lowest :   -32.73926
 244 structures remain within     3.00 kcal/mol window
 
 
========================================
            MTD Iteration  2
========================================
 
     ========================================
     |         Meta-MD (MTD) Sampling       |
     ========================================
 
Starting Meta-MD   1 with the settings:
     MD time /ps        :     8.0
     dt /fs             :     5.0
     dumpstep(trj) /fs  :     100
     dumpstep(Vbias)/ps :     1.0
     Vbias prefactor(k) :  0.0230
     Vbias exponent(α)  :    1.00
Starting Meta-MD   2 with the settings:
     MD time /ps        :     8.0
     dt /fs             :     5.0
     dumpstep(trj) /fs  :     100
     dumpstep(Vbias)/ps :     1.0
     Vbias prefactor(k) :  0.0115
     Vbias exponent(α)  :    1.00
Starting Meta-MD   3 with the settings:
     MD time /ps        :     8.0
     dt /fs             :     5.0
     dumpstep(trj) /fs  :     100
     dumpstep(Vbias)/ps :     1.0
     Vbias prefactor(k) :  0.0230
     Vbias exponent(α)  :    0.50
Starting Meta-MD   4 with the settings:
     MD time /ps        :     8.0
     dt /fs             :     5.0
     dumpstep(trj) /fs  :     100
     dumpstep(Vbias)/ps :     1.0
     Vbias prefactor(k) :  0.0115
     Vbias exponent(α)  :    0.50
*Meta-MD 4 finished*
*Meta-MD 3 finished*
*Meta-MD 1 finished*
*Meta-MD 2 finished*
 
-----------------------
Multilevel Optimization
-----------------------
 
 -------------------------
 1. crude pre-optimization
 -------------------------
 writing TMPCONF* Dirs from file "crest_rotamers_0.xyz" ... done.
 Starting optimization of generated structures
 316 jobs to do.
 1 2 3 4 5 6 7 8 9 10 11 12 13 14 15 16 17 18 19 20 21 22 23 24 25 26 27 28 29 30 31 32 33 34 35 36 37 38 39 40 41 42 43 44 45 46 47 48 49 50 51 52 53 54 55 56 57 58 59 60 61 62 63 64 65 66 67 68 69 70 71 72 73 74 75 76 77 78 79 80 81 82 83 84 85 86 87 88 89 90 91 92 93 94 95 96 97 98 99 100 101 102 103 104 105 106 107 108 109 110 111 112 113 114 115 116 117 118 119 120 121 122 123 124 125 126 127 128 129 130 131 132 133 134 135 136 137 138 139 140 141 142 143 144 145 146 147 148 149 150 151 152 153 154 155 156 157 158 159 160 161 162 163 164 165 166 167 168 169 170 171 172 173 174 175 176 177 178 179 180 181 182 183 184 185 186 187 188 189 190 191 192 193 194 195 196 197 198 199 200 201 202 203 204 205 206 207 208 209 210 211 212 213 214 215 216 217 218 219 220 221 222 223 224 225 226 227 228 229 230 231 232 233 234 235 236 237 238 239 240 241 242 243 244 245 246 247 248 249 250 251 252 253 254 255 256 257 258 259 260 261 262 263 264 265 266 267 268 269 270 271 272 273 274 275 276 277 278 279 280 281 282 283 284 285 286 287 288 289 290 291 292 293 294 295 296 297 298 299 300 301 302 303 304 305 306 307 308 309 310 311 312 313 314 315 316 
 done.
 Now appending opt.xyz file with new structures
 running RMSDs... done.
 E lowest :   -32.73853
 205 structures remain within     6.00 kcal/mol window
 
 -------------------------------------
 2. optimization with tight thresholds
 -------------------------------------
 writing TMPCONF* Dirs from file "crest_rotamers_1.xyz" ... done.
 Starting optimization of generated structures
 206 jobs to do.
 1 2 3 4 5 6 7 8 9 10 11 12 13 14 15 16 17 18 19 20 21 22 23 24 25 26 27 28 29 30 31 32 33 34 35 36 37 38 39 40 41 42 43 44 45 46 47 48 49 50 51 52 53 54 55 56 57 58 59 60 61 62 63 64 65 66 67 68 69 70 71 72 73 74 75 76 77 78 79 80 81 82 83 84 85 86 87 88 89 90 91 92 93 94 95 96 97 98 99 100 101 102 103 104 105 106 107 108 109 110 111 112 113 114 115 116 117 118 119 120 121 122 123 124 125 126 127 128 129 130 131 132 133 134 135 136 137 138 139 140 141 142 143 144 145 146 147 148 149 150 151 152 153 154 155 156 157 158 159 160 161 162 163 164 165 166 167 168 169 170 171 172 173 174 175 176 177 178 179 180 181 182 183 184 185 186 187 188 189 190 191 192 193 194 195 196 197 198 199 200 201 202 203 204 205 206 
 done.
 Now appending opt.xyz file with new structures
 running RMSDs... done.
 E lowest :   -32.73925
 171 structures remain within     3.00 kcal/mol window
 
========================================
            MTD Iterations done         
========================================
 Collecting ensmbles.
 running RMSDs... done.
 E lowest :   -32.73926
 410 structures remain within     3.00 kcal/mol window
 
 
 
   ================================================
   |           Final Geometry Optimization        |
   ================================================
 ---------------------
 Ensemble optimization
 ---------------------
 writing TMPCONF* Dirs from file "crest_rotamers_1.xyz" ... done.
 Starting optimization of generated structures
 410 jobs to do.
 1 2 3 4 5 6 7 8 9 10 11 12 13 14 15 16 17 18 19 20 21 22 23 24 25 26 27 28 29 30 31 32 33 34 35 36 37 38 39 40 41 42 43 44 45 46 47 48 49 50 51 52 53 54 55 56 57 58 59 60 61 62 63 64 65 66 67 68 69 70 71 72 73 74 75 76 77 78 79 80 81 82 83 84 85 86 87 88 89 90 91 92 93 94 95 96 97 98 99 100 101 102 103 104 105 106 107 108 109 110 111 112 113 114 115 116 117 118 119 120 121 122 123 124 125 126 127 128 129 130 131 132 133 134 135 136 137 138 139 140 141 142 143 144 145 146 147 148 149 150 151 152 153 154 155 156 157 158 159 160 161 162 163 164 165 166 167 168 169 170 171 172 173 174 175 176 177 178 179 180 181 182 183 184 185 186 187 188 189 190 191 192 193 194 195 196 197 198 199 200 201 202 203 204 205 206 207 208 209 210 211 212 213 214 215 216 217 218 219 220 221 222 223 224 225 226 227 228 229 230 231 232 233 234 235 236 237 238 239 240 241 242 243 244 245 246 247 248 249 250 251 252 253 254 255 256 257 258 259 260 261 262 263 264 265 266 267 268 269 270 271 272 273 274 275 276 277 278 279 280 281 282 283 284 285 286 287 288 289 290 291 292 293 294 295 296 297 298 299 300 301 302 303 304 305 306 307 308 309 310 311 312 313 314 315 316 317 318 319 320 321 322 323 324 325 326 327 328 329 330 331 332 333 334 335 336 337 338 339 340 341 342 343 344 345 346 347 348 349 350 351 352 353 354 355 356 357 358 359 360 361 362 363 364 365 366 367 368 369 370 371 372 373 374 375 376 377 378 379 380 381 382 383 384 385 386 387 388 389 390 391 392 393 394 395 396 397 398 399 400 401 402 403 404 405 406 407 408 409 410 
 done.
 Now appending opt.xyz file with new structures
 running RMSDs... done.
 E lowest :   -32.73926
 353 structures remain within     3.00 kcal/mol window
 
-------------------------------------
CREGEN - CONFORMER SYMMETRY ANALYSIS
-------------------------------------
 =============================
  # threads =          32
 =============================
 input  file name : crest_rotamers_2.xyz
 output file name : crest_rotamers_3.xyz
 number of atoms                :    23
 number of points on xyz files  :   410
 RMSD threshold                 :   0.1250
 Bconst threshold               :   0.0200
 population threshold           :   0.0500
 conformer energy window  /kcal :   3.0000
 # fragment in coord            :     4
 number of reliable points      :   410
 reference state Etot :  -32.7392590865000
 number of doubles removed by rot/RMSD         :          57
 total number unique points considered further :         353
   Erel/kcal     Etot      weight/tot conformer  set degen    origin
    1   0.000   -32.73926    0.00367    0.07239    1   20     mtd1
    2   0.003   -32.73926    0.00365                          input
    3   0.003   -32.73926    0.00365                          mtd1
    4   0.003   -32.73925    0.00365                          mtd4
    5   0.003   -32.73925    0.00365                          mtd2
    6   0.004   -32.73925    0.00365                          mtd4
    7   0.004   -32.73925    0.00364                          mtd2
    8   0.005   -32.73925    0.00364                          mtd2
    9   0.006   -32.73925    0.00363                          mtd1
   10   0.006   -32.73925    0.00363                          mtd1
   11   0.007   -32.73925    0.00363                          mtd2
   12   0.007   -32.73925    0.00362                          mtd1
   13   0.008   -32.73925    0.00362                          mtd1
   14   0.008   -32.73925    0.00362                          mtd2
   15   0.009   -32.73924    0.00361                          mtd4
   16   0.011   -32.73924    0.00360                          mtd1
   17   0.014   -32.73924    0.00358                          mtd1
   18   0.018   -32.73923    0.00356                          mtd1
   19   0.023   -32.73922    0.00353                          mtd1
   20   0.024   -32.73922    0.00352                          mtd3
   21   0.028   -32.73921    0.00350    0.00350    2    1     mtd2
   22   0.030   -32.73921    0.00349    0.03130    3    9     mtd1
   23   0.031   -32.73921    0.00348                          mtd1
   24   0.031   -32.73921    0.00348                          mtd1
   25   0.032   -32.73921    0.00348                          mtd4
   26   0.032   -32.73921    0.00348                          mtd2
   27   0.032   -32.73921    0.00348                          mtd1
   28   0.033   -32.73921    0.00347                          mtd4
   29   0.033   -32.73921    0.00347                          mtd6
   30   0.034   -32.73920    0.00346                          mtd3
   31   0.035   -32.73920    0.00346    0.17207    4   50     mtd1
   32   0.035   -32.73920    0.00346                          mtd2
   33   0.035   -32.73920    0.00346                          mtd5
   34   0.035   -32.73920    0.00346                          mtd2
   35   0.035   -32.73920    0.00346                          mtd1
   36   0.035   -32.73920    0.00346                          mtd4
   37   0.035   -32.73920    0.00346                          mtd2
   38   0.035   -32.73920    0.00346                          mtd3
   39   0.036   -32.73920    0.00346                          mtd3
   40   0.036   -32.73920    0.00345                          mtd1
   41   0.036   -32.73920    0.00345                          mtd2
   42   0.036   -32.73920    0.00345                          mtd1
   43   0.036   -32.73920    0.00345                          mtd3
   44   0.036   -32.73920    0.00345                          mtd4
   45   0.037   -32.73920    0.00345                          mtd3
   46   0.037   -32.73920    0.00345                          mtd3
   47   0.037   -32.73920    0.00345                          mtd1
   48   0.037   -32.73920    0.00345                          mtd6
   49   0.037   -32.73920    0.00345                          mtd4
   50   0.037   -32.73920    0.00345                          mtd3
   51   0.037   -32.73920    0.00345                          mtd4
   52   0.038   -32.73920    0.00344                          mtd2
   53   0.038   -32.73920    0.00344                          mtd6
   54   0.038   -32.73920    0.00344                          mtd1
   55   0.038   -32.73920    0.00344                          mtd4
   56   0.038   -32.73920    0.00344                          mtd2
   57   0.038   -32.73920    0.00344                          mtd6
   58   0.038   -32.73920    0.00344                          mtd3
   59   0.038   -32.73920    0.00344                          mtd2
   60   0.038   -32.73920    0.00344                          mtd2
   61   0.038   -32.73920    0.00344                          mtd2
   62   0.039   -32.73920    0.00344                          mtd5
   63   0.039   -32.73920    0.00344                          mtd1
   64   0.039   -32.73920    0.00344                          mtd1
   65   0.039   -32.73920    0.00344                          mtd4
   66   0.039   -32.73920    0.00344                          mtd1
   67   0.039   -32.73920    0.00343                          mtd2
   68   0.040   -32.73920    0.00343                          mtd2
   69   0.040   -32.73920    0.00343                          mtd1
   70   0.040   -32.73919    0.00343                          mtd1
   71   0.041   -32.73919    0.00343                          mtd3
   72   0.041   -32.73919    0.00343                          mtd1
   73   0.041   -32.73919    0.00342                          mtd1
   74   0.041   -32.73919    0.00342                          mtd1
   75   0.042   -32.73919    0.00342                          mtd1
   76   0.042   -32.73919    0.00342                          mtd2
   77   0.042   -32.73919    0.00342                          mtd2
   78   0.042   -32.73919    0.00342                          mtd3
   79   0.043   -32.73919    0.00341                          mtd6
   80   0.044   -32.73919    0.00341                          mtd3
   81   0.044   -32.73919    0.00341    0.01362    5    4     mtd1
   82   0.044   -32.73919    0.00341                          mtd4
   83   0.044   -32.73919    0.00340                          mtd3
   84   0.045   -32.73919    0.00340                          mtd2
   85   0.045   -32.73919    0.00340    0.06777    6   20     mtd1
   86   0.045   -32.73919    0.00340                          mtd2
   87   0.046   -32.73919    0.00340                          mtd4
   88   0.046   -32.73919    0.00339                          mtd3
   89   0.047   -32.73918    0.00339                          mtd6
   90   0.047   -32.73918    0.00339                          mtd1
   91   0.047   -32.73918    0.00339                          mtd1
   92   0.047   -32.73918    0.00339                          mtd5
   93   0.047   -32.73918    0.00339                          mtd2
   94   0.047   -32.73918    0.00339                          mtd2
   95   0.047   -32.73918    0.00339                          mtd1
   96   0.048   -32.73918    0.00339                          mtd1
   97   0.048   -32.73918    0.00339                          mtd4
   98   0.048   -32.73918    0.00338                          mtd1
   99   0.048   -32.73918    0.00338                          mtd6
  100   0.049   -32.73918    0.00338                          mtd1
  101   0.049   -32.73918    0.00338                          mtd1
  102   0.049   -32.73918    0.00338                          mtd2
  103   0.049   -32.73918    0.00338                          mtd1
  104   0.049   -32.73918    0.00338                          mtd4
  105   0.049   -32.73918    0.00338    0.06748    7   20     mtd6
  106   0.049   -32.73918    0.00338                          mtd6
  107   0.049   -32.73918    0.00338                          mtd6
  108   0.049   -32.73918    0.00338                          mtd6
  109   0.049   -32.73918    0.00338                          mtd4
  110   0.050   -32.73918    0.00337                          mtd1
  111   0.050   -32.73918    0.00337                          mtd3
  112   0.050   -32.73918    0.00337                          mtd1
  113   0.050   -32.73918    0.00337                          mtd2
  114   0.050   -32.73918    0.00337                          mtd1
  115   0.050   -32.73918    0.00337                          mtd2
  116   0.050   -32.73918    0.00337                          mtd6
  117   0.050   -32.73918    0.00337                          mtd2
  118   0.050   -32.73918    0.00337                          mtd2
  119   0.050   -32.73918    0.00337                          mtd1
  120   0.050   -32.73918    0.00337                          mtd4
  121   0.050   -32.73918    0.00337                          mtd2
  122   0.050   -32.73918    0.00337                          mtd6
  123   0.051   -32.73918    0.00337                          mtd5
  124   0.051   -32.73918    0.00337                          mtd2
  125   0.051   -32.73918    0.00337    0.04370    8   13     mtd2
  126   0.051   -32.73918    0.00337                          mtd1
  127   0.051   -32.73918    0.00337                          mtd6
  128   0.051   -32.73918    0.00337                          mtd4
  129   0.052   -32.73918    0.00336                          mtd6
  130   0.052   -32.73918    0.00336                          mtd5
  131   0.052   -32.73918    0.00336                          mtd2
  132   0.052   -32.73918    0.00336                          mtd1
  133   0.052   -32.73918    0.00336                          mtd2
  134   0.053   -32.73918    0.00336                          mtd2
  135   0.053   -32.73918    0.00336                          mtd1
  136   0.053   -32.73917    0.00336                          mtd3
  137   0.053   -32.73917    0.00336                          mtd6
  138   0.053   -32.73917    0.00336    0.04692    9   14     mtd3
  139   0.053   -32.73917    0.00335                          mtd6
  140   0.053   -32.73917    0.00335                          mtd2
  141   0.053   -32.73917    0.00335                          mtd1
  142   0.054   -32.73917    0.00335                          mtd5
  143   0.054   -32.73917    0.00335                          mtd6
  144   0.054   -32.73917    0.00335                          mtd2
  145   0.054   -32.73917    0.00335                          mtd1
  146   0.054   -32.73917    0.00335                          mtd4
  147   0.054   -32.73917    0.00335                          mtd2
  148   0.054   -32.73917    0.00335                          mtd2
  149   0.054   -32.73917    0.00335                          mtd5
  150   0.054   -32.73917    0.00335                          mtd1
  151   0.054   -32.73917    0.00335                          mtd2
  152   0.055   -32.73917    0.00335    0.03343   10   10     mtd2
  153   0.055   -32.73917    0.00335                          mtd4
  154   0.055   -32.73917    0.00335                          mtd4
  155   0.055   -32.73917    0.00334                          mtd1
  156   0.055   -32.73917    0.00334                          mtd1
  157   0.055   -32.73917    0.00334                          mtd4
  158   0.056   -32.73917    0.00334                          mtd6
  159   0.056   -32.73917    0.00334                          mtd2
  160   0.056   -32.73917    0.00334                          mtd2
  161   0.056   -32.73917    0.00334                          mtd4
  162   0.056   -32.73917    0.00334    0.09634   11   29     mtd1
  163   0.056   -32.73917    0.00334                          mtd1
  164   0.057   -32.73917    0.00333                          mtd2
  165   0.057   -32.73917    0.00333                          mtd1
  166   0.057   -32.73917    0.00333                          mtd1
  167   0.057   -32.73917    0.00333                          mtd1
  168   0.058   -32.73917    0.00333                          mtd2
  169   0.058   -32.73917    0.00333                          mtd6
  170   0.058   -32.73917    0.00333                          mtd2
  171   0.058   -32.73917    0.00333                          mtd1
  172   0.058   -32.73917    0.00333                          mtd6
  173   0.059   -32.73917    0.00333                          mtd3
  174   0.059   -32.73917    0.00332                          mtd2
  175   0.059   -32.73917    0.00332                          mtd2
  176   0.059   -32.73917    0.00332                          mtd1
  177   0.059   -32.73916    0.00332                          mtd1
  178   0.059   -32.73916    0.00332                          mtd2
  179   0.060   -32.73916    0.00332                          mtd2
  180   0.060   -32.73916    0.00332                          mtd2
  181   0.060   -32.73916    0.00332                          mtd4
  182   0.060   -32.73916    0.00332                          mtd1
  183   0.061   -32.73916    0.00331                          mtd4
  184   0.061   -32.73916    0.00331                          mtd1
  185   0.061   -32.73916    0.00331                          mtd5
  186   0.061   -32.73916    0.00331                          mtd3
  187   0.061   -32.73916    0.00331                          mtd1
  188   0.061   -32.73916    0.00331                          mtd4
  189   0.061   -32.73916    0.00331                          mtd2
  190   0.061   -32.73916    0.00331                          mtd1
  191   0.061   -32.73916    0.00331    0.00993   12    3     mtd6
  192   0.062   -32.73916    0.00331                          mtd4
  193   0.062   -32.73916    0.00331                          mtd4
  194   0.062   -32.73916    0.00331    0.12775   13   39     mtd1
  195   0.062   -32.73916    0.00331                          mtd2
  196   0.062   -32.73916    0.00330                          mtd1
  197   0.062   -32.73916    0.00330                          mtd1
  198   0.063   -32.73916    0.00330                          mtd6
  199   0.063   -32.73916    0.00330                          mtd3
  200   0.063   -32.73916    0.00330                          mtd1
  201   0.063   -32.73916    0.00330                          mtd3
  202   0.063   -32.73916    0.00330                          mtd4
  203   0.064   -32.73916    0.00330                          mtd2
  204   0.064   -32.73916    0.00330                          mtd1
  205   0.064   -32.73916    0.00330                          mtd1
  206   0.064   -32.73916    0.00329                          mtd2
  207   0.064   -32.73916    0.00329                          mtd6
  208   0.064   -32.73916    0.00329                          mtd2
  209   0.065   -32.73916    0.00329                          mtd1
  210   0.067   -32.73915    0.00328                          mtd2
  211   0.067   -32.73915    0.00328                          mtd1
  212   0.067   -32.73915    0.00328                          mtd5
  213   0.068   -32.73915    0.00327                          mtd4
  214   0.068   -32.73915    0.00327                          mtd2
  215   0.068   -32.73915    0.00327                          mtd3
  216   0.069   -32.73915    0.00327                          mtd6
  217   0.069   -32.73915    0.00327                          mtd1
  218   0.070   -32.73915    0.00326                          mtd1
  219   0.070   -32.73915    0.00326                          mtd2
  220   0.070   -32.73915    0.00326                          mtd1
  221   0.070   -32.73915    0.00326                          mtd2
  222   0.070   -32.73915    0.00326                          mtd2
  223   0.070   -32.73915    0.00326                          mtd4
  224   0.070   -32.73915    0.00326                          mtd2
  225   0.072   -32.73914    0.00325                          mtd4
  226   0.072   -32.73914    0.00325                          mtd2
  227   0.072   -32.73914    0.00325                          mtd1
  228   0.073   -32.73914    0.00325                          mtd5
  229   0.073   -32.73914    0.00324                          mtd1
  230   0.073   -32.73914    0.00324                          mtd4
  231   0.074   -32.73914    0.00324                          mtd5
  232   0.074   -32.73914    0.00324                          mtd5
  233   0.075   -32.73914    0.00324    0.02584   14    8     mtd2
  234   0.075   -32.73914    0.00324                          mtd6
  235   0.075   -32.73914    0.00324                          mtd5
  236   0.075   -32.73914    0.00323                          mtd1
  237   0.076   -32.73914    0.00323                          mtd2
  238   0.077   -32.73914    0.00323                          mtd2
  239   0.077   -32.73914    0.00322                          mtd5
  240   0.077   -32.73914    0.00322                          mtd1
  241   0.079   -32.73913    0.00321    0.04132   15   13     mtd1
  242   0.079   -32.73913    0.00321                          mtd4
  243   0.079   -32.73913    0.00321                          mtd2
  244   0.080   -32.73913    0.00321                          mtd2
  245   0.080   -32.73913    0.00321                          mtd2
  246   0.082   -32.73913    0.00320                          mtd4
  247   0.083   -32.73913    0.00319                          mtd3
  248   0.085   -32.73912    0.00318                          mtd6
  249   0.090   -32.73912    0.00316                          mtd4
  250   0.091   -32.73911    0.00315                          mtd2
  251   0.093   -32.73911    0.00314                          mtd3
  252   0.094   -32.73911    0.00313                          mtd1
  253   0.094   -32.73911    0.00313                          mtd2
  254   0.095   -32.73911    0.00313    0.00313   16    1     mtd2
  255   0.095   -32.73911    0.00313    0.00625   17    2     mtd4
  256   0.096   -32.73911    0.00312                          mtd2
  257   0.099   -32.73910    0.00311    0.01234   18    4     mtd4
  258   0.102   -32.73910    0.00309                          mtd4
  259   0.104   -32.73909    0.00308                          mtd4
  260   0.106   -32.73909    0.00307                          mtd1
  261   0.106   -32.73909    0.00307    0.03121   19   11     mtd1
  262   0.106   -32.73909    0.00307                          mtd2
  263   0.108   -32.73909    0.00306                          mtd3
  264   0.119   -32.73907    0.00300                          mtd2
  265   0.134   -32.73904    0.00293                          mtd1
  266   0.147   -32.73902    0.00286                          mtd1
  267   0.149   -32.73902    0.00286                          mtd1
  268   0.163   -32.73900    0.00279                          mtd1
  269   0.188   -32.73896    0.00268                          mtd1
  270   0.233   -32.73889    0.00248                          mtd2
  271   0.247   -32.73887    0.00242                          mtd5
  272   0.250   -32.73886    0.00241    0.00481   20    2     mtd4
  273   0.250   -32.73886    0.00241                          mtd1
  274   0.252   -32.73886    0.00240    0.00240   21    1     mtd1
  275   0.252   -32.73886    0.00240    0.00240   22    1     mtd1
  276   0.253   -32.73886    0.00240    0.00705   23    3     mtd5
  277   0.259   -32.73885    0.00237                          mtd4
  278   0.283   -32.73881    0.00228                          mtd2
  279   0.514   -32.73844    0.00154    0.01921   24   13     mtd1
  280   0.530   -32.73841    0.00150                          mtd3
  281   0.533   -32.73841    0.00149                          mtd1
  282   0.535   -32.73841    0.00149                          mtd1
  283   0.537   -32.73840    0.00148                          mtd2
  284   0.538   -32.73840    0.00148                          mtd1
  285   0.541   -32.73840    0.00147                          mtd4
  286   0.541   -32.73840    0.00147                          mtd2
  287   0.543   -32.73839    0.00147                          mtd4
  288   0.543   -32.73839    0.00147                          mtd2
  289   0.547   -32.73839    0.00146                          mtd2
  290   0.552   -32.73838    0.00145                          mtd6
  291   0.559   -32.73837    0.00143                          mtd6
  292   0.564   -32.73836    0.00142    0.00423   25    3     mtd2
  293   0.568   -32.73835    0.00141                          mtd2
  294   0.569   -32.73835    0.00141                          mtd1
  295   0.569   -32.73835    0.00141    0.00562   26    4     mtd1
  296   0.569   -32.73835    0.00141                          mtd1
  297   0.570   -32.73835    0.00140                          mtd4
  298   0.571   -32.73835    0.00140                          mtd4
  299   0.574   -32.73834    0.00140    0.00418   27    3     mtd5
  300   0.574   -32.73834    0.00139                          mtd2
  301   0.575   -32.73834    0.00139                          mtd5
  302   0.580   -32.73834    0.00138    0.02196   28   16     mtd1
  303   0.580   -32.73833    0.00138                          mtd5
  304   0.581   -32.73833    0.00138                          mtd4
  305   0.581   -32.73833    0.00138                          mtd2
  306   0.582   -32.73833    0.00138                          mtd4
  307   0.582   -32.73833    0.00138                          mtd5
  308   0.583   -32.73833    0.00137                          mtd1
  309   0.583   -32.73833    0.00137                          mtd5
  310   0.583   -32.73833    0.00137                          mtd4
  311   0.583   -32.73833    0.00137                          mtd2
  312   0.584   -32.73833    0.00137                          mtd2
  313   0.584   -32.73833    0.00137                          mtd5
  314   0.586   -32.73833    0.00137                          mtd5
  315   0.587   -32.73832    0.00136                          mtd4
  316   0.588   -32.73832    0.00136                          mtd4
  317   0.588   -32.73832    0.00136                          mtd1
  318   0.590   -32.73832    0.00136    0.00800   29    6     mtd2
  319   0.592   -32.73831    0.00135                          mtd2
  320   0.598   -32.73831    0.00134                          mtd6
  321   0.602   -32.73830    0.00133                          mtd1
  322   0.603   -32.73830    0.00133                          mtd2
  323   0.617   -32.73828    0.00130                          mtd1
  324   0.623   -32.73827    0.00128    0.00256   30    2     mtd6
  325   0.626   -32.73826    0.00128                          mtd4
  326   0.681   -32.73817    0.00116    0.00925   31    8     mtd3
  327   0.682   -32.73817    0.00116                          mtd5
  328   0.682   -32.73817    0.00116                          mtd3
  329   0.683   -32.73817    0.00116                          mtd3
  330   0.685   -32.73817    0.00116                          mtd6
  331   0.687   -32.73816    0.00115                          mtd3
  332   0.690   -32.73816    0.00115                          mtd5
  333   0.690   -32.73816    0.00115                          mtd2
  334   1.043   -32.73760    0.00063    0.00063   32    1     mtd6
  335   1.045   -32.73759    0.00063    0.00063   33    1     mtd6
  336   2.501   -32.73527    0.00005    0.00011   34    2     mtd3
  337   2.502   -32.73527    0.00005                          mtd3
  338   2.579   -32.73515    0.00005    0.00005   35    1     mtd3
  339   2.579   -32.73515    0.00005    0.00042   36    9     mtd4
  340   2.580   -32.73515    0.00005                          mtd3
  341   2.580   -32.73515    0.00005                          mtd3
  342   2.582   -32.73515    0.00005                          mtd3
  343   2.584   -32.73514    0.00005                          mtd5
  344   2.584   -32.73514    0.00005                          mtd5
  345   2.584   -32.73514    0.00005                          mtd4
  346   2.586   -32.73514    0.00005                          mtd3
  347   2.593   -32.73513    0.00005                          mtd4
  348   2.791   -32.73481    0.00003    0.00003   37    1     mtd4
  349   2.794   -32.73481    0.00003    0.00003   38    1     mtd4
  350   2.812   -32.73478    0.00003    0.00003   39    1     mtd4
  351   2.819   -32.73477    0.00003    0.00003   40    1     mtd5
  352   2.921   -32.73460    0.00003    0.00005   41    2     mtd2
  353   2.922   -32.73460    0.00003                          mtd2
T /K                                  :   298.15
E lowest                              :   -32.73926
ensemble average energy (kcal)        :    0.101
ensemble entropy (J/mol K, cal/mol K) :   48.038   11.481
ensemble free energy (kcal/mol)       :   -3.423
population of lowest in %             :    7.239
 number of unique conformers for further calc           41
   1       0.000
   2       0.028
   3       0.030
   4       0.035
   5       0.044
   6       0.045
   7       0.049
   8       0.051
   9       0.053
  10       0.055
  11       0.056
  12       0.061
  13       0.062
  14       0.075
  15       0.079
  16       0.095
  17       0.095
  18       0.099
  19       0.106
  20       0.250
  21       0.252
  22       0.252
  23       0.253
  24       0.514
  25       0.564
  26       0.569
  27       0.574
  28       0.580
  29       0.590
  30       0.623
  31       0.681
  32       1.043
  33       1.045
  34       2.501
  35       2.579
  36       2.579
  37       2.791
  38       2.794
  39       2.812
  40       2.819
  41       2.921
 Normal termination.
 
 -----------------
 Wall Time Summary
 -----------------
             test MD wall time :         0h : 0m : 1s
                 MTD wall time :         0h : 0m :27s
      multilevel OPT wall time :         0h : 0m :37s
--------------------
Overall wall time  : 0h : 1m :32s
 
 CREST terminated normally.
