# Supplementary material for: Machine learning meets mechanistic modelling for accurate prediction of experimental activation energies
Source: Chem Sci. 2020 Nov 5;12(3):1163–75. doi: 10.1039/d0sc04896h (PMC9528810; doi:10.1039/d0sc04896h)
Supplement: SC-012-D0SC04896H-s002 [file SC-012-D0SC04896H-s002.zip › SC-012-D0SC04896H-s1049.xyz]

  23
        -32.73925909
 C         -0.1958008182        0.5960542944        2.2423498642
 O         -0.0767796615        0.3099897291        0.9103899651
 H         -0.6514852004        1.5912166707        2.4022333380
 H         -0.8302074878       -0.1451409563        2.7610542456
 H          0.7880262238        0.5995799702        2.7453318807
 C         -2.5584703701        0.9344293221       -1.1886169660
 O         -2.4198245598       -0.0458853270       -0.1949719276
 H         -2.4699013799        1.9447984959       -0.7724292097
 H         -3.5515310943        0.8111096031       -1.6239128121
 H         -1.8041491254        0.8182569987       -1.9755866630
 H         -1.5176235249        0.0775211222        0.2414273933
 C          2.3949221756        0.9745940122       -1.1346674083
 O          1.7102367603        1.8295337858       -0.2571525443
 H          1.7528501618        0.6619258774       -1.9677847029
 H          2.7560555746        0.0766413601       -0.6219516350
 H          3.2451180905        1.5328317457       -1.5303202293
 H          0.9952253896        1.2870241906        0.2004831387
 C          0.2610038068       -2.5516197189       -0.6423754747
 O          0.9370296328       -2.0638206824        0.4874128907
 H          0.5465545502       -3.5982045949       -0.7613931144
 H          0.5460017005       -1.9970055789       -1.5451275742
 H         -0.8250366372       -2.4806335725       -0.5220666539
 H          0.5766325585       -1.1415543588        0.6802898449
  23
        -32.73921447
 C          0.0736015340       -1.0402415116        1.9585566729
 O         -0.0559001735       -0.4389270035        0.7386793802
 H         -0.2542562267       -2.0968880621        1.9258569329
 H          1.1226087240       -1.0321128367        2.3082229738
 H         -0.5332814309       -0.5312468217        2.7295006813
 C         -2.7956403482       -0.8276222026       -1.0725375613
 O         -2.5615784942       -0.0583376179        0.0776712765
 H         -2.6254623963       -1.8943250763       -0.8833715073
 H         -2.1489842678       -0.5179386507       -1.9013286756
 H         -3.8392193672       -0.6746447801       -1.3525740225
 H         -1.5998695940       -0.1918267981        0.3488877739
 C          0.0753695600        2.6112480160       -0.4102396479
 O          0.8243908608        2.0204880666        0.6201092757
 H          0.3527741884        3.6661596003       -0.4452494750
 H         -1.0002764446        2.5223345377       -0.2241254654
 H          0.2976708153        2.1478322472       -1.3794878161
 H          0.5086787661        1.0669926708        0.7107753181
 C          2.7999352864       -0.7815850422       -0.7930341564
 O          1.5759992952       -1.4128949104       -1.0663428395
 H          2.6847198421        0.3043448165       -0.7137357553
 H          3.4755445808       -1.0166003989       -1.6171092267
 H          3.2370503992       -1.1494250735        0.1447207774
 H          0.9074457283       -1.0849243508       -0.3879851074
  23
        -32.73921089
 C         -0.0390100862       -0.0193450101        2.4580492775
 O         -0.0155655461       -0.0168860725        1.0910937718
 H         -0.4563999073       -0.9634987906        2.8530161562
 H          0.9759828469        0.0961340866        2.8797653064
 H         -0.6576732491        0.8069004908        2.8530435000
 C          0.2778678537        2.3723749969       -1.1180232357
 O          0.9867518524        2.1711634673        0.0757471827
 H          0.4860642331        1.5761321948       -1.8435475491
 H          0.6073125372        3.3271237141       -1.5314617106
 H         -0.8031864224        2.4066738378       -0.9425358048
 H          0.6288472183        1.3295134602        0.5031049778
 C          1.9438045309       -1.3898065054       -1.1291535910
 O          1.4324671825       -1.9333913253        0.0588124352
 H          1.1423364172       -1.1846546200       -1.8497696115
 H          2.6260233562       -2.1278241860       -1.5544160369
 H          2.4884682254       -0.4575524150       -0.9422665975
 H          0.8617416548       -1.2245623658        0.4941216239
 C         -2.1921915618       -0.9619849982       -1.1567006177
 O         -2.3880992159       -0.2204011387        0.0177063536
 H         -1.7171163839       -1.9272469789       -0.9479612057
 H         -1.5663085989       -0.4155126328       -1.8730878374
 H         -3.1755059238       -1.1315358600       -1.5985724496
 H         -1.4892754783       -0.1187607187        0.4659813428
  23
        -32.73920408
 C          0.1673297390       -0.9064772948        2.0098603801
 O         -0.0196011723       -0.3908111762        0.7583651947
 H          1.2230570952       -0.8285049528        2.3293071872
 H         -0.4431788261       -0.3762694707        2.7634319777
 H         -0.1119982639       -1.9763873949        2.0525609577
 C         -0.1044043944        2.6355429430       -0.4829934018
 O          0.7255316666        2.1030680417        0.5163599982
 H          0.0989487365        2.1734921513       -1.4570699724
 H          0.1089295793        3.7042202648       -0.5423896577
 H         -1.1632149006        2.4876140380       -0.2452262267
 H          0.4622381387        1.1374382514        0.6443582341
 C          2.8247268903       -0.7564594751       -0.7967289000
 O          1.6095747845       -1.4242299474       -1.0157072758
 H          2.6924640525        0.3306072465       -0.7938546168
 H          3.4984738069       -1.0385845281       -1.6073927857
 H          3.2738895691       -1.0499157979        0.1612052591
 H          0.9439500539       -1.0714955414       -0.3467074313
 C         -2.7223252869       -0.9827937434       -1.0521153339
 O         -2.5542408716       -0.2244062914        0.1168010196
 H         -2.4701695572       -2.0370347497       -0.8860759515
 H         -2.0978790621       -0.6051320100       -1.8694595486
 H         -3.7733063460       -0.9049871688       -1.3352646564
 H         -1.5837042725       -0.2783144554        0.3834525791
  23
        -32.73918867
 C         -0.0516583500       -0.7614194696        2.2458558769
 O         -0.0233573502       -0.4095731976        0.9244282530
 H         -1.0392895154       -0.5588306120        2.6978953878
 H          0.1584571225       -1.8387252512        2.3800061124
 H          0.7016782632       -0.2025880122        2.8299533314
 C          0.3240626581        2.5305467359       -0.4646532515
 O         -0.5371898436        2.1259115332        0.5667996856
 H          1.3660348274        2.2773982788       -0.2407885770
 H          0.2268529727        3.6133449397       -0.5598404620
 H          0.0501506831        2.0609523607       -1.4178154357
 H         -0.3693478510        1.1438648719        0.7335361834
 C          2.3144205956       -1.0473841048       -1.3324634252
 O          2.4110010197       -0.5390070451       -0.0286017261
 H          1.7429646027       -0.3745330580       -1.9828737470
 H          1.8346321903       -2.0329008929       -1.3458128989
 H          3.3316405044       -1.1374580649       -1.7173195608
 H          1.4790100432       -0.4865351835        0.3546597221
 C         -2.4600163380       -0.4813158682       -1.2686461072
 O         -2.0313886891       -1.4776239694       -0.3775700809
 H         -1.7267768137       -0.3225353098       -2.0695626365
 H         -2.6250649656        0.4727171484       -0.7567016825
 H         -3.3983781655       -0.8240041600       -1.7080043767
 H         -1.2405248813       -1.1131295087        0.1288285312
  23
        -32.73918793
 C         -0.0489412508       -0.5192116952        2.3665220117
 O         -0.0312309447       -0.2786532519        1.0206875858
 H          0.7039058337        0.0915845263        2.8969085226
 H         -1.0352800950       -0.2850401566        2.8062279056
 H          0.1687510414       -1.5800892623        2.5895743028
 C         -2.3339074539       -0.5971624482       -1.2738176525
 O         -1.9848486012       -1.4782817335       -0.2391455491
 H         -2.5417911617        0.4084939615       -0.8924184179
 H         -3.2315038104       -0.9967474414       -1.7488292648
 H         -1.5341339271       -0.5257009351       -2.0218356946
 H         -1.2205063857       -1.0605083654        0.2688105361
 C          0.3537211248        2.4650583224       -0.7026162269
 O         -0.4620758372        2.2268953680        0.4142537137
 H          1.3960498419        2.1931730003       -0.5038778261
 H          0.2933237366        3.5317795835       -0.9250069314
 H          0.0077617614        1.8964278784       -1.5749301468
 H         -0.3298989759        1.2633293697        0.6838001429
 C          2.1281783928       -1.2243819524       -1.2759187716
 O          2.3391113274       -0.6164745453       -0.0296463935
 H          3.1097967131       -1.3875307760       -1.7239771236
 H          1.5330201601       -0.5838087229       -1.9375881038
 H          1.6138854134       -2.1869785618       -1.1720314007
 H          1.4372799953       -0.4806453028        0.4031452919
  23
        -32.73918130
 C          0.0901416527       -1.0225206683        2.0955479852
 O         -0.1326354937       -0.3302985770        0.9389792109
 H          1.1708039842       -1.1402840043        2.2986149162
 H         -0.3530502173       -0.5053526168        2.9669651120
 H         -0.3517480321       -2.0352558982        2.0549852668
 C          0.7052917629        2.5374613844       -0.3941686070
 O          1.2913867431        1.8441347211        0.6757696840
 H          0.6614838430        1.9173029704       -1.2968555349
 H          1.3261130546        3.4138569678       -0.5880176703
 H         -0.3123930352        2.8638485047       -0.1485533949
 H          0.7464333541        1.0091512102        0.8303715098
 C          2.2601029772       -1.3113524055       -1.0635066948
 O          0.8712472713       -1.4764558119       -1.1816210887
 H          2.5263202401       -0.2674547298       -0.8662256095
 H          2.7045562245       -1.6265033261       -2.0090712256
 H          2.6669610489       -1.9295655872       -0.2523909128
 H          0.4444905471       -1.0640021337       -0.3636293577
 C         -2.6117450881       -0.0556996311       -1.1714115604
 O         -2.6570330241       -0.2117540643        0.2240121714
 H         -2.2386129498        0.9383954551       -1.4470733770
 H         -3.6321381971       -0.1705692619       -1.5407822841
 H         -1.9663573064       -0.8070805929       -1.6379302888
 H         -1.7078714117       -0.2419026077        0.5524994943
  23
        -32.73917767
 C          0.0297313179       -0.4725684785        2.2101994977
 O         -0.1007964424       -0.0408556241        0.9196152543
 H          1.0698608529       -0.7718286623        2.4361196697
 H         -0.2475086238        0.3197977410        2.9300541949
 H         -0.6185791465       -1.3442513127        2.4144177944
 C          1.2394421086        2.4434447657       -0.7974086788
 O          1.7690664252        1.6542449729        0.2345636399
 H          0.3601757840        3.0056652672       -0.4616482469
 H          0.9514884650        1.8330301991       -1.6615043890
 H          2.0203412379        3.1442773409       -1.0976399987
 H          1.0537798375        1.0044188285        0.5252631266
 C          1.8108814366       -2.0389244184       -0.8365601098
 O          0.4125036529       -1.9243572784       -0.8134770877
 H          2.0655720196       -2.7193717653       -1.6508397207
 H          2.1929205132       -2.4500405832        0.1070559414
 H          2.2915817135       -1.0697109744       -1.0079046901
 H          0.1758767595       -1.2080521600       -0.1404422555
 C         -2.7047212398        0.0206379448       -1.0774714712
 O         -2.6127727090        0.3827450208        0.2769543392
 H         -2.2074282165        0.7582691332       -1.7194998784
 H         -3.7661237477       -0.0141391550       -1.3290523195
 H         -2.2515652108       -0.9583003704       -1.2632681295
 H         -1.6552166258        0.2615591724        0.5576216685
  23
        -32.73917452
 C          0.1366888503       -0.8974410993        2.1445066089
 O         -0.0990452379       -0.3000067829        0.9385649186
 H          1.2191195330       -0.9675920894        2.3596793206
 H         -0.3261632192       -0.3305294895        2.9736046566
 H         -0.2749545306       -1.9231938615        2.1770777198
 C          0.5235248926        2.5890021623       -0.4762927355
 O          1.2047011806        1.9311870885        0.5588867797
 H         -0.5063065102        2.8301612679       -0.1876793741
 H          0.4939965516        1.9790124718       -1.3870157596
 H          1.0654021386        3.5140896434       -0.6805245981
 H          0.7113942609        1.0716178759        0.7499265905
 C          2.3262769669       -1.2589116034       -1.0267135098
 O          0.9601234128       -1.5771567923       -1.0782059608
 H          2.4856034370       -0.1778851784       -0.9538113023
 H          2.7798538962       -1.6316138263       -1.9466701929
 H          2.8143883001       -1.7367078508       -0.1669898038
 H          0.5119345496       -1.1179931043       -0.2978986702
 C         -2.5914200943       -0.2598091387       -1.1711643404
 O         -2.6266063189       -0.2685271009        0.2331369218
 H         -2.2192407053        0.6991148807       -1.5524040554
 H         -3.6146016060       -0.4111114884       -1.5192088222
 H         -1.9500158821       -1.0570555299       -1.5609406257
 H         -1.6746635295       -0.2618170491        0.5561800076
  23
        -32.73917206
 C         -0.0791167735        0.6561472858        2.1817109412
 O         -0.1752722964        0.0991838243        0.9370150312
 H         -0.7374961790        1.5382377530        2.2841689976
 H         -0.3697343525       -0.0643901225        2.9686548714
 H          0.9531827486        0.9847146891        2.4025081444
 C          1.8960662341        1.8619922253       -0.8770572460
 O          0.4995239576        1.7532246924       -0.9651654374
 H          2.1965189766        2.4164156145        0.0219096504
 H          2.2344595783        2.4057812901       -1.7606770260
 H          2.3759437252        0.8779865168       -0.8492546840
 H          0.1949420675        1.1315458455       -0.2280582869
 C          1.3307349491       -2.3387721707       -0.6920617450
 O          1.7326587004       -1.6191847701        0.4434954318
 H          2.1445167903       -3.0210994029       -0.9436017416
 H          1.1416138255       -1.6731471266       -1.5422795357
 H          0.4212174280       -2.9191265328       -0.4969614050
 H          0.9965617058       -0.9676144111        0.6713994596
 C         -2.7080610494       -0.1160486595       -1.1441956647
 O         -2.6729100728       -0.3350038690        0.2432797241
 H         -2.2221906380       -0.9361003234       -1.6873237188
 H         -2.2095142095        0.8196996058       -1.4160632308
 H         -3.7589091537       -0.0681439575       -1.4349763716
 H         -1.7227392625       -0.2106455711        0.5455624647
  23
        -32.73916920
 C         -0.2177945399       -0.1743620491        2.3710526066
 O         -0.0692006108       -0.0954241526        1.0143133724
 H         -0.7522852156        0.7058759955        2.7718512565
 H         -0.7932086054       -1.0725203439        2.6631475805
 H          0.7603743426       -0.2292326942        2.8823870454
 C         -2.4752058255       -0.8221530045       -1.1102396921
 O         -2.3345252115        0.2662132714       -0.2368196601
 H         -3.4127363785       -0.6812422128       -1.6506650256
 H         -2.5116047286       -1.7731931993       -0.5654915694
 H         -1.6489082244       -0.8697161993       -1.8289998889
 H         -1.4674251269        0.1472997457        0.2672359772
 C          0.6215947140        2.4089229540       -0.9760164286
 O          1.2093760831        2.0573674279        0.2497545167
 H         -0.4691938691        2.4634266136       -0.8973589209
 H          0.8764844083        1.6850110272       -1.7601608438
 H          1.0156085197        3.3882885824       -1.2527816581
 H          0.7491552897        1.2225870452        0.5773574614
 C          1.9864138751       -1.5128959052       -1.0870389216
 O          1.3248825165       -2.0692416465        0.0176228043
 H          2.6568828829       -2.2785814952       -1.4809165416
 H          2.5703467402       -0.6302157222       -0.8031727880
 H          1.2765249175       -1.2203293189       -1.8710257094
 H          0.7647688186       -1.3403313969        0.4329405406
  23
        -32.73916143
 C         -0.2552283488        1.1128633574        1.9492110484
 O         -0.0146812586        0.5069488436        0.7484439675
 H         -1.3084838960        0.9917792538        2.2631582375
 H          0.3769697170        0.6907320276        2.7514609132
 H         -0.0475462235        2.1986783836        1.9023036834
 C          0.2882678774       -2.5644020267       -0.2953391132
 O         -0.5827102342       -2.0409582192        0.6731921745
 H          0.1460198493       -3.6463850419       -0.3055025788
 H          1.3331233173       -2.3362829023       -0.0589135891
 H          0.0631966455       -2.1623864631       -1.2911196190
 H         -0.3906435670       -1.0526305912        0.7456938890
 C         -2.8462652089        0.4704099510       -0.8650764357
 O         -1.6995831135        1.2390665200       -1.1210397100
 H         -2.6031649366       -0.5910952075       -0.7512752580
 H         -3.5184001855        0.6005571966       -1.7148459961
 H         -3.3547660495        0.8057660665        0.0485716559
 H         -1.0163277764        1.0086122937       -0.4177130416
 C          2.6519075151        0.8588710150       -1.1671597227
 O          2.5346625525        0.4096152129        0.1572622784
 H          3.7110301898        0.8159753261       -1.4266418510
 H          2.2945835365        1.8898089126       -1.2744602684
 H          2.0841079816        0.2246300756       -1.8573513578
 H          1.5593975747        0.4455210493        0.4092353527
  23
        -32.73916025
 C         -0.2520074828        0.7285464501        2.1946971250
 O          0.0330628662        0.2564027685        0.9446400751
 H          0.2686785011        0.1440503345        2.9757473209
 H          0.0588043173        1.7831636594        2.3103359560
 H         -1.3348320025        0.6757835535        2.4127584868
 C         -2.4514606805        1.1079772408       -1.0010714723
 O         -1.1349523347        1.5937085179       -0.9710423563
 H         -2.4761665444        0.0142264288       -1.0510495909
 H         -2.9288134589        1.5229969351       -1.8903329450
 H         -3.0132575009        1.4239848733       -0.1122510822
 H         -0.6504816555        1.1127860093       -0.2267150183
 C          2.5216260174        0.6050119143       -1.1423450534
 O          2.5541768944        0.4867185426        0.2569539537
 H          3.5310725951        0.8631788162       -1.4667206754
 H          1.8231973267        1.3851032861       -1.4623555904
 H          2.2226607097       -0.3395854485       -1.6131558157
 H          1.6048360961        0.3776442414        0.5699804187
 C         -0.1461057569       -2.6341591250       -0.5743854125
 O         -0.9806939547       -2.0880205189        0.4119697779
 H         -0.5546034308       -3.6116291763       -0.8366355518
 H          0.8796399839       -2.7578245499       -0.2075658787
 H         -0.1192452251       -2.0020309830       -1.4699825104
 H         -0.6059215284       -1.1834800688        0.6597244322
  23
        -32.73914016
 C          0.2223023957        0.1369178737        2.2548125207
 O          0.1178290969        0.1114046423        0.8910867708
 H         -0.7687583418        0.2223754417        2.7353584425
 H          0.7002203430       -0.7817134838        2.6418803994
 H          0.8301603828        0.9951359069        2.5969184157
 C          2.7155511512        0.7528015282       -1.0571160240
 O          2.4623237386       -0.3192336265       -0.1886309045
 H          2.6870479260        1.7138461833       -0.5301432168
 H          1.9871550259        0.7870659635       -1.8759794957
 H          3.7133530544        0.6000363046       -1.4719729286
 H          1.5558272668       -0.1733306437        0.2305841240
 C         -0.7286651509       -2.5813790373       -0.8168434551
 O         -1.4607416762       -1.8193582098        0.1064032382
 H          0.2018924404       -2.9595350054       -0.3784269739
 H         -0.4747992886       -1.9953992390       -1.7081006642
 H         -1.3588003318       -3.4232646580       -1.1089171814
 H         -0.8676604696       -1.0653480500        0.4223041370
 C         -2.0947718964        1.6061412122       -1.0162613907
 O         -1.3009379358        2.1364850861        0.0137237714
 H         -2.8362425998        2.3642926959       -1.2741535966
 H         -2.6040634167        0.6899383501       -0.7002252229
 H         -1.4920822110        1.3780019318       -1.9045639880
 H         -0.7199456528        1.3922056754        0.3628419728
  23
        -32.73913388
 C          0.4876070516        0.0885726833        2.2393318695
 O          0.1158450068        0.0213294592        0.9258064276
 H          1.4063980320       -0.4965004934        2.4315272663
 H          0.6863547057        1.1300507692        2.5514458712
 H         -0.3005916711       -0.3104396486        2.9039442482
 C          2.7953950193        0.1568310705       -0.9724706823
 O          1.8542876847        1.1503909209       -0.6639882076
 H          3.3477287917       -0.1630401598       -0.0797658785
 H          3.4953228219        0.5883138727       -1.6899685620
 H          2.3194137924       -0.7250251816       -1.4156528069
 H          1.1684019879        0.7425775970       -0.0443454717
 C         -1.3140500519       -2.3191533368       -0.8670868266
 O         -0.2714154080       -2.4163434162        0.0664623351
 H         -1.0246216343       -1.7025561551       -1.7269052306
 H         -2.2150515795       -1.8849553071       -0.4190580371
 H         -1.5336323440       -3.3314858597       -1.2102694689
 H         -0.0951903304       -1.4894269523        0.4243740904
 C         -1.7823788028        1.9043075874       -0.9571977450
 O         -1.9827902309        1.4893865926        0.3696243913
 H         -2.5556197847        2.6402768497       -1.1838271000
 H         -1.8722057414        1.0616306474       -1.6537547332
 H         -0.7945376824        2.3573254468       -1.0909019600
 H         -1.2013354674        0.9078513502        0.6233807677
  23
        -32.73910817
 C         -0.4633236947        0.2723879277        2.1709491322
 O         -0.0571645104        0.0454761766        0.8854238436
 H         -1.5030036649       -0.0674701820        2.3345530552
 H          0.1750206689       -0.2639835602        2.8969393182
 H         -0.4212221105        1.3470808147        2.4262405591
 C          0.5497951577       -2.6865324486       -0.8589241356
 O         -0.3802321434       -2.4472841112        0.1637552744
 H          1.5781889715       -2.5386186077       -0.5090259398
 H          0.3783030160       -2.0279539291       -1.7186539912
 H          0.4226327718       -3.7245239981       -1.1713236900
 H         -0.2673392874       -1.4910453765        0.4662563785
 C         -2.6998479176        0.9178106132       -0.8712455591
 O         -1.4147216933        1.4781710004       -0.8268725301
 H         -3.2645528441        1.4674163057       -1.6262244719
 H         -3.2105466494        1.0093860606        0.0959763775
 H         -2.6675967589       -0.1431076706       -1.1444898302
 H         -0.8653389237        0.9411941432       -0.1699406438
 C          2.2913568946        1.4140317884       -0.9468490248
 O          2.3246225180        1.0395468917        0.4068043471
 H          2.2838914389        0.5337343949       -1.6014402740
 H          3.1935665396        1.9966306232       -1.1407613940
 H          1.4080253908        2.0194557641       -1.1742253806
 H          1.4324753417        0.6315639554        0.6287997445
  23
        -32.73910788
 C          0.2012043963       -0.0801173064        2.2724851094
 O          0.1145359234        0.0258124341        0.9119185079
 H         -0.7791221116        0.0829543389        2.7551882640
 H          0.5597160208       -1.0801146621        2.5792524515
 H          0.9033499454        0.6643651845        2.6916379873
 C          2.7438726396        0.5513352137       -1.0234631448
 O          2.4084090314       -0.5413500673       -0.2106401194
 H          3.7212712429        0.3380263478       -1.4596798789
 H          2.8016201535        1.4810984305       -0.4452868167
 H          2.0136015096        0.6917935039       -1.8293063899
 H          1.5201891606       -0.3438315624        0.2266247483
 C         -1.0221677521       -2.4928948836       -0.8903573247
 O         -1.6979818219       -1.5852921414       -0.0608526158
 H         -0.4985728086       -1.9794205895       -1.7047729823
 H         -1.7734831356       -3.1630273061       -1.3116365384
 H         -0.2875271282       -3.0812547181       -0.3278316819
 H         -1.0119222069       -0.9549445023        0.3304525777
 C         -1.7849143688        1.9082419198       -0.9806484923
 O         -1.0408987025        2.2607525629        0.1574706432
 H         -2.4204549945        2.7607071906       -1.2263626054
 H         -2.4087971978        1.0279445924       -0.7954269007
 H         -1.1278771419        1.6931330748       -1.8328274207
 H         -0.5626133577        1.4339740949        0.4725720173
  23
        -32.73910161
 C          0.5008891558        0.3780115164        2.1706713045
 O          0.1637847966        0.1767380215        0.8615006910
 H          0.6175101755        1.4538447266        2.3980885035
 H         -0.2701868429       -0.0218909717        2.8539059979
 H          1.4555888235       -0.1189192201        2.4252017504
 C         -2.1023305557        1.6776181990       -1.0002338212
 O         -2.2069266832        1.1266456311        0.2864308929
 H         -1.3309773778        2.4547754615       -1.0427881801
 H         -3.0724205305        2.1161876726       -1.2402496344
 H         -1.8587295066        0.9104966130       -1.7445362712
 H         -1.3029781822        0.7551616784        0.5342761896
 C          2.9161162600        0.1867756686       -0.9271886399
 O          1.9324403763        1.1776356791       -0.7889984039
 H          3.6352495727        0.5486973220       -1.6638845188
 H          2.4883648695       -0.7607966031       -1.2731849861
 H          3.4360577471        0.0028683174        0.0216528718
 H          1.2302319239        0.8279498525       -0.1548484909
 C         -1.1623969353       -2.3523312495       -0.7205643477
 O         -0.1314188542       -2.3423678929        0.2315192856
 H         -2.0666511273       -1.8665114607       -0.3378260955
 H         -1.3808563425       -3.3971396286       -0.9478250363
 H         -0.8584998033       -1.8399065963       -1.6419575197
 H          0.0178342465       -1.3824711425        0.5040506953
  23
        -32.73909048
 C          0.0308067888       -0.0615929059        2.3491454488
 O         -0.0075205182       -0.0896708507        0.9821095303
 H         -0.6839902685        0.6757028663        2.7586603474
 H         -0.2270933325       -1.0460343666        2.7802645479
 H          1.0354198696        0.2095325334        2.7204077613
 C         -0.2437738112        2.6093679622       -0.8898664711
 O          0.7882352006        2.1777702890       -0.0437686557
 H          0.0564083348        3.5771705757       -1.2951500142
 H         -1.1894780619        2.7219520606       -0.3470086026
 H         -0.4036561846        1.9076219543       -1.7171804933
 H          0.5034837816        1.2995396537        0.3668886611
 C          2.3114875307       -1.0436586335       -1.1319450161
 O          1.8124302239       -1.7006047421        0.0042082535
 H          2.5965082550       -0.0107332543       -0.9065869285
 H          1.5698781707       -1.0292804620       -1.9405394262
 H          3.1901831794       -1.5988761846       -1.4646839324
 H          1.0924311330       -1.1178032316        0.4011111787
 C         -2.2265782096       -1.3088218567       -1.1256130670
 O         -2.4048595797       -0.6585366681        0.1042014761
 H         -3.2168774166       -1.5940870040       -1.4847366044
 H         -1.6076379092       -2.2072519846       -1.0198494724
 H         -1.7544003035       -0.6478690270       -1.8627167525
 H         -1.4913851896       -0.4273527706        0.4657577563
  23
        -32.73886069
 C          0.1842030726        0.1322312303        2.1508851062
 O          0.0046296794        0.1289381797        0.7964780452
 H         -0.5067249098       -0.5693132069        2.6547066325
 H          1.2132841931       -0.1642875298        2.4263283102
 H          0.0042980012        1.1351604365        2.5812152980
 C         -2.4246257131        1.5693608939       -0.9080720481
 O         -2.4768482323        0.5911488803        0.0970070938
 H         -3.4521223654        1.7589188922       -1.2232030700
 H         -1.8382724582        1.2294364096       -1.7693160080
 H         -1.9812046092        2.5014159284       -0.5385207938
 H         -1.5313505087        0.3987357198        0.3877890493
 C          2.7860221959        0.8865615589       -0.7538989873
 O          1.6847332318        1.7067688159       -0.4591032011
 H          3.4403763782        1.4530447413       -1.4184939413
 H          2.4764778223       -0.0408308141       -1.2462707219
 H          3.3403799097        0.6226814111        0.1562268667
 H          1.0119913431        1.1440314909        0.0343480680
 C         -0.4868685471       -2.8038681425       -0.6364993515
 O          0.7019428209       -2.1306623773       -0.3169953867
 H         -1.0672894369       -3.0427056245        0.2631348223
 H         -0.2052408745       -3.7313004491       -1.1381382150
 H         -1.1194669489       -2.2081886255       -1.3039899428
 H          0.4531814023       -1.2544206988        0.1191997296
  23
        -32.73885828
 C         -0.0540591521       -0.1680213683        2.2056844318
 O          0.0273860407       -0.0797036724        0.8454504284
 H          0.3548446780       -1.1269287035        2.5761644171
 H          0.5123295726        0.6430979334        2.7006133643
 H         -1.1006411267       -0.0992440297        2.5567176751
 C         -2.5367135452       -1.3111158943       -0.7701814827
 O         -1.3170442410       -1.9243917915       -0.4408096459
 H         -3.1547477798       -1.1492169593        0.1224717530
 H         -3.0616240787       -1.9833890624       -1.4509141725
 H         -2.3817040395       -0.3432816992       -1.2576468421
 H         -0.7696031556       -1.2525237905        0.0721017768
 C         -0.0325368637        2.8077073124       -0.7240933833
 O         -1.0855516731        2.0526354943       -0.1844782552
 H          0.5567913353        2.2224144784       -1.4382149339
 H          0.6429191084        3.1705044656        0.0603724094
 H         -0.4795735483        3.6613820760       -1.2363193584
 H         -0.6854560096        1.2280033215        0.2357764343
 C          2.5536064432       -1.2743762523       -0.8763540435
 O          2.4732289678       -0.1163901752       -0.0871372993
 H          2.4406974643       -2.1811527180       -0.2695533986
 H          3.5394677454       -1.2755577389       -1.3444180826
 H          1.7813224138       -1.2859993020       -1.6531335061
 H          1.5431088397       -0.0745284979        0.2982763537
  23
        -32.73885746
 C          0.0779041288        0.0367692708        2.2348755952
 O          0.0172780120        0.0340176802        0.8709615395
 H         -0.0590022612        1.0546709915        2.6460462775
 H         -0.7066529766       -0.6045009638        2.6787794453
 H          1.0529442392       -0.3366410907        2.6002845019
 C          2.7673315792        0.6256542411       -0.8099377881
 O          1.8104658302        1.5281196905       -0.3184657010
 H          3.3284660866        0.1545993673        0.0071597258
 H          3.4563928377        1.1966473150       -1.4345370981
 H          2.3039151518       -0.1669659059       -1.4064508731
 H          1.1069319942        0.9921839255        0.1633917560
 C         -0.8265137844       -2.6795519683       -0.7677142056
 O          0.4249749026       -2.2880991010       -0.2663517755
 H         -1.2649186917       -1.9043673788       -1.4049610745
 H         -1.5328901989       -2.8943600239        0.0439123343
 H         -0.6680767871       -3.5859930754       -1.3544664895
 H          0.3033625293       -1.4016901647        0.1975097582
 C         -2.0016703996        1.9654727120       -0.8467973755
 O         -2.2803716694        0.7963523602       -0.1215286739
 H         -1.2133283929        1.7999572081       -1.5890437016
 H         -1.6816077311        2.7800223281       -0.1854667705
 H         -2.9233199918        2.2555672086       -1.3541823825
 H         -1.4161666867        0.4802656951        0.2900065434
  23
        -32.73885663
 C         -0.0097959693        0.0592085033        2.2311973056
 O         -0.0135666789        0.0117444610        0.8663568000
 H         -0.4222751002       -0.8680042163        2.6712904132
 H          1.0136010720        0.1856519823        2.6314104499
 H         -0.6175571278        0.9018109718        2.6108032761
 C          0.6231105223       -2.7324525203       -0.8204143629
 O          1.5023710663       -1.8613573100       -0.1581579984
 H         -0.0448236787       -3.2405931582       -0.1140320302
 H          1.2349233082       -3.4755015732       -1.3348470577
 H          0.0047612456       -2.2004785995       -1.5516047733
 H          0.9489323265       -1.1315163317        0.2619827628
 C         -2.6960546115        0.8231763767       -0.8431762889
 O         -2.3819758000       -0.3741800632       -0.1812922502
 H         -1.9209810041        1.0981550372       -1.5666131785
 H         -2.8118647941        1.6532524075       -0.1354316934
 H         -3.6404855870        0.6624491679       -1.3658387041
 H         -1.4764859473       -0.2578958480        0.2455614886
 C          2.1141933854        1.8686601028       -0.8045671783
 O          0.8492226164        2.1951372311       -0.2909822368
 H          2.8340691062        1.6720365822       -0.0001753182
 H          2.4544437172        2.7253848091       -1.3886887796
 H          2.0710546607        0.9828943904       -1.4472106028
 H          0.4891675392        1.3772262417        0.1753907550
  23
        -32.73843924
 C         -0.4967052087       -0.7158290052        1.9165301363
 O         -0.0312588863       -0.3806483277        0.6776214769
 H         -1.3199927314       -0.0496529938        2.2392633455
 H         -0.8841358211       -1.7521545412        1.9394096604
 H          0.2976329633       -0.6469947161        2.6824928381
 C         -3.0277327751       -0.8835143834       -0.6441409420
 O         -1.8579294691       -0.3521683990       -1.2046422731
 H         -3.3697655451       -0.2903170699        0.2132031853
 H         -2.8817608414       -1.9187132582       -0.3120826784
 H         -3.7942933242       -0.8622277486       -1.4204415488
 H         -1.1342126101       -0.3677227441       -0.5023610356
 C         -0.0003562003        2.7390031883       -0.3064932115
 O          0.9089535627        2.0559153358        0.5169011632
 H         -0.9662392693        2.8777095406        0.1961457107
 H         -0.1762544352        2.2010825826       -1.2435606989
 H          0.4328731283        3.7170499073       -0.5224054933
 H          0.5750100240        1.1098234344        0.6169723102
 C          2.7416831046       -0.8508977105       -0.9856669963
 O          2.1247860939       -1.6930821719       -0.0456458264
 H          2.1414514361       -0.7704798116       -1.9001028341
 H          3.7088195681       -1.2945971514       -1.2276827160
 H          2.8922154570        0.1557878912       -0.5816266634
 H          1.2773928644       -1.2396693186        0.2485741788
  23
        -32.73836067
 C          0.1459851493        0.3812905221        2.1219072146
 O         -0.0762747695       -0.1116164093        0.8681330497
 H          1.2032350539        0.6774610476        2.2644607419
 H         -0.4761107249        1.2726406262        2.3274771610
 H         -0.0907836149       -0.3683024466        2.8998549857
 C          2.2464291670       -1.6050180677       -0.8783940027
 O          1.4991259830       -2.1013657553        0.2016131404
 H          2.9479678120       -0.8258065703       -0.5533289567
 H          1.6004373098       -1.1822092914       -1.6545042836
 H          2.8115583997       -2.4426831015       -1.2905310225
 H          0.8740521861       -1.3716164889        0.5006168549
 C         -2.6508175587       -0.7310940191       -1.0496152975
 O         -2.6115474208       -0.5390827789        0.3413756426
 H         -3.7023288284       -0.7901868653       -1.3355601050
 H         -2.1456307924       -1.6614251636       -1.3358229967
 H         -2.1727232356        0.0989789791       -1.5808054302
 H         -1.6488582928       -0.3986350985        0.5952391660
 C          0.8656011676        2.7572255597       -0.5041106498
 O          0.3149420043        1.5996021395       -1.0708352134
 H          1.0329576203        3.4651440136       -1.3175972534
 H          1.8220510949        2.5488693678       -0.0085853947
 H          0.1871091718        3.2090381015        0.2302425969
 H          0.1572800365        0.9274670969       -0.3324537596
  23
        -32.73835223
 C         -0.0542925345       -0.2891851323        2.1623718512
 O          0.1593708306        0.1005565854        0.8707434024
 H         -1.1311291651       -0.4388108913        2.3716416276
 H          0.4616452163       -1.2400855023        2.3919110154
 H          0.3162620212        0.4659233426        2.8799532078
 C         -1.6048445936       -2.3393109652       -0.4848160455
 O         -0.3877999459       -1.7644489692       -0.8757390613
 H         -1.5277014996       -2.8148691462        0.5011949133
 H         -1.8561862639       -3.0977173055       -1.2280264113
 H         -2.4086354675       -1.5939884654       -0.4475010535
 H         -0.1533842974       -1.0392792797       -0.2109591014
 C         -1.9780802923        1.8192231879       -0.9064671197
 O         -1.1926614453        2.2354521884        0.1787410562
 H         -2.7312136706        1.0832937714       -0.5957813762
 H         -1.3676990688        1.3727386388       -1.6987618670
 H         -2.4857530374        2.7036777523       -1.2949819283
 H         -0.6450642831        1.4457256941        0.4819911536
 C          2.7345920688        0.2275651539       -1.1445124113
 O          2.7119529095        0.2594003735        0.2597992419
 H          2.1680851398       -0.6251024441       -1.5333740669
 H          3.7796663468        0.1401906438       -1.4462545742
 H          2.3124584373        1.1470761457       -1.5681855242
 H          1.7485644961        0.2283601744        0.5422174116
  23
        -32.73834500
 C         -0.0210773305       -1.8434651136        0.9779474758
 O         -0.0187544063       -0.8094183246        0.0860512784
 H          0.8827472699       -1.8378273019        1.6153850959
 H         -0.8945035065       -1.7992664010        1.6553540819
 H         -0.0539212039       -2.8219983583        0.4617719163
 C          3.1693652341       -0.2016407936       -0.0971196090
 O          2.2898536551       -0.5376338394       -1.1378789686
 H          2.7888964484        0.6347042155        0.4994131345
 H          4.1176737969        0.0836101808       -0.5554526026
 H          3.3387615899       -1.0541021677        0.5741528003
 H          1.3769450923       -0.6761605862       -0.7378655736
 C         -3.1941692484       -0.1268479365       -0.0900073390
 O         -2.3324919719       -0.5262007015       -1.1229760951
 H         -2.7932028772        0.7297248606        0.4629051958
 H         -3.3705862321       -0.9438552327        0.6221558142
 H         -4.1425644330        0.1533360907       -0.5513524037
 H         -1.4186806617       -0.6686702754       -0.7254989572
 C          0.0565241639        2.4323000574       -0.0455774658
 O          0.0486187082        1.5978456274        1.0842320677
 H          0.1051482207        3.4609979324        0.3155467872
 H         -0.8505471229        2.3005059291       -0.6465324493
 H          0.9218058525        2.2300366325       -0.6866643520
 H          0.0188930442        0.6443028376        0.7513163177
  23
        -32.73833523
 C          0.0546880090        0.3560061149        2.2364797389
 O          0.0701731506        0.3163336812        0.8695773384
 H         -0.8628749095       -0.1092228908        2.6453835207
 H          0.9173936978       -0.1822658266        2.6682644480
 H          0.0904369712        1.3946772104        2.6113586521
 C         -0.7736665940       -2.6398619767       -0.3619345870
 O          0.4686949189       -2.1292062608        0.0399691200
 H         -1.4969421339       -2.6345169869        0.4629820947
 H         -0.6088403771       -3.6693513275       -0.6843812097
 H         -1.1931948284       -2.0641684170       -1.1953593601
 H          0.3301456462       -1.1793701110        0.3583525465
 C         -2.4805028842        0.9742050441       -1.1318776721
 O         -1.9133766680        1.7319364110       -0.0974779590
 H         -2.8874091605        0.0261644140       -0.7586801923
 H         -1.7481187318        0.7526679482       -1.9169715077
 H         -3.2915900154        1.5679939931       -1.5567798343
 H         -1.1375043898        1.2118413859        0.2827522564
 C          2.5179150549        0.5108440370       -1.3068385166
 O          2.3554444274        1.1986168393       -0.0928594843
 H          2.3964632050       -0.5691882074       -1.1738147663
 H          3.5271909275        0.7230276323       -1.6634263166
 H          1.7931277512        0.8535404920       -2.0560002882
 H          1.4765372103        0.9108181655        0.3004895268
  23
        -32.73831927
 C         -0.2935958909        1.0499304971       -1.9290387736
 O         -0.0255460676        0.5510490052       -0.6848839346
 H          0.5513331817        0.8899159530       -2.6225499137
 H         -1.1822734259        0.5656063769       -2.3784591244
 H         -0.4928998489        2.1365371562       -1.8952564551
 C          2.6669286256        0.4129810029        1.1708852689
 O          2.2919404546        1.3884826730        0.2327467720
 H          2.6519432155       -0.5898773846        0.7305815265
 H          1.9989839673        0.4231202587        2.0410761246
 H          3.6812147597        0.6516769842        1.4949776912
 H          1.3933354392        1.1225884862       -0.1307698807
 C         -2.9327577236        0.2863765055        0.8246238966
 O         -1.9248035339        1.2480574331        0.9835381905
 H         -3.7613456054        0.5794551920        1.4713524992
 H         -2.5846767365       -0.7118569077        1.1158086943
 H         -3.2867318719        0.2407739958       -0.2129017611
 H         -1.1616799865        1.0058960181        0.3703337306
 C         -0.1449565882       -2.6396004553        0.1465561418
 O          0.6832687049       -1.9643723311       -0.7613611394
 H          0.1947812790       -3.6761681048        0.1825350510
 H         -1.1938369303       -2.6173677359       -0.1755186384
 H         -0.0799401547       -2.2042548028        1.1503380188
 H          0.4200466987       -0.9886909778       -0.7577484779
  23
        -32.73826627
 C          0.0914525121        1.7133746332       -1.1669183176
 O          0.1219779607        0.7381397214       -0.2108622973
 H          0.9616608034        1.6461924083       -1.8469076017
 H         -0.8157782129        1.6435942709       -1.7948577749
 H          0.1052477038        2.7234415367       -0.7157037403
 C         -0.3650119550       -2.4715722679        0.0821609973
 O         -0.3146023493       -1.6849207807       -1.0797900004
 H         -0.6475867149       -3.4800491913       -0.2246737500
 H         -1.1015803188       -2.0874925520        0.7959021979
 H          0.6097652237       -2.5068255545        0.5836380182
 H         -0.1238241412       -0.7357838286       -0.7934020043
 C          3.2520692784       -0.0770395047        0.2110634515
 O          2.4369570197        0.7236817601        1.0240179724
 H          3.3810697068        0.3620144810       -0.7865576984
 H          2.8367403951       -1.0841042236        0.0900073795
 H          4.2254917207       -0.1458079786        0.6993545543
 H          1.5207463613        0.7562622926        0.6068650217
 C         -3.0957024454        0.4710602622        0.2437337981
 O         -2.0897379803        0.6605626568        1.2039311036
 H         -4.0223192063        0.2686390801        0.7834151122
 H         -2.8695171613       -0.3732111202       -0.4170356430
 H         -3.2311802648        1.3676511206       -0.3755503867
 H         -1.2081457414        0.7240404701        0.7210792799
  23
        -32.73817455
 C          0.3501034771       -1.4788867389        1.2597542848
 O          0.2342133028       -0.5677572842        0.2484354352
 H          0.5807413304       -2.4892936822        0.8713918308
 H          1.1577816451       -1.2054045371        1.9654446111
 H         -0.5810291226       -1.5569757880        1.8505935730
 C         -0.8682533715        2.4891021495       -0.1719015224
 O         -0.7286714716        1.7402278183        1.0081089250
 H          0.1078666402        2.7317079715       -0.6087316744
 H         -1.3824722600        3.4140794513        0.0946158584
 H         -1.4548192339        1.9489926726       -0.9226595390
 H         -0.3289830879        0.8484003991        0.7557895843
 C          3.4283963213        0.0840386219       -0.1655956740
 O          2.4898566130       -0.3937384290       -1.0915583798
 H          3.1271799872        1.0511936736        0.2539416112
 H          4.3728656066        0.2034908527       -0.6988436625
 H          3.5718832913       -0.6214465322        0.6628851566
 H          1.5992048839       -0.4707953966       -0.6279254490
 C         -2.9724221418       -0.9149898121       -0.2389749340
 O         -1.9353208251       -0.9683186402       -1.1835110874
 H         -2.9074553733       -0.0141559915        0.3811589734
 H         -2.9558512597       -1.7917221744        0.4220885608
 H         -3.9125954659       -0.9050001755       -0.7928426305
 H         -1.0642059284       -0.8436017163       -0.6947838785
  23
        -32.73759727
 C          0.0336931854       -0.3362324236        1.9670084168
 O         -0.0090545338       -0.5046777401        0.6128498117
 H          0.0421600557       -1.3073943276        2.4960932508
 H          0.9391887344        0.2158713658        2.2844577423
 H         -0.8414840699        0.2305449720        2.3389611408
 C          0.0176833660        2.7754114677        0.1297797285
 O          0.0318874217        1.7089834514       -0.7795438447
 H          0.0248845755        3.6965882841       -0.4551643165
 H          0.8981912523        2.7602095940        0.7842643500
 H         -0.8805685251        2.7581750863        0.7593218842
 H          0.0152913662        0.8435067614       -0.2575492293
 C          2.9165638951       -0.5361873197       -0.8331128870
 O          2.1921717769       -1.6140343589       -0.2994986779
 H          3.2711297947        0.1365654509       -0.0407367391
 H          2.3117306681        0.0472347631       -1.5346553855
 H          3.7788915136       -0.9544580836       -1.3548601639
 H          1.3250406069       -1.2513667683        0.0577200238
 C         -2.9248198295       -0.5044822319       -0.8601006423
 O         -2.2766010073       -1.5592244053       -0.1977456416
 H         -3.8038014346       -0.9245706217       -1.3518065189
 H         -2.2749969682       -0.0385871413       -1.6075625496
 H         -3.2481007582        0.2711402745       -0.1531441105
 H         -1.3898204361       -1.2155128425        0.1278179863
  23
        -32.73759326
 C          0.0037027454        0.4013796641        1.9455085654
 O         -0.0083903118        0.5432713367        0.5877574596
 H         -0.8731817077       -0.1692960200        2.3075516668
 H          0.9079699022       -0.1328210742        2.2955089838
 H         -0.0131051573        1.3826936772        2.4555765781
 C          2.9409430611        0.4800742823       -0.8060437741
 O          2.2264860303        1.5896903069       -0.3258931344
 H          2.3274808923       -0.1371361448       -1.4698975268
 H          3.2985432018       -0.1498789822        0.0197778596
 H          3.8013290614        0.8640603915       -1.3566438599
 H          1.3489944306        1.2554827878        0.0316528966
 C          0.0217405276       -2.7453438501        0.1706968326
 O          0.0294116931       -1.6971153614       -0.7596181153
 H          0.8983538838       -2.7078287994        0.8293359450
 H          0.0418010864       -3.6777997358       -0.3958164242
 H         -0.8803018409       -2.7252465392        0.7949087213
 H          0.0131609070       -0.8210069578       -0.2548084680
 C         -2.9464382619        0.4481336739       -0.8273517408
 O         -2.2753739903        1.5528034697       -0.2786028702
 H         -3.8225361669        0.8313097212       -1.3531399639
 H         -3.2772176397       -0.2461860602       -0.0431437885
 H         -2.3103888089       -0.1016785711       -1.5281697357
 H         -1.3870667251        1.2298561246        0.0640971685
  23
        -32.73527396
 C          2.1955733061       -0.6136299009        1.4879484228
 O          1.0092883468       -0.1176104646        1.0408156640
 H          2.7162024553        0.1167808199        2.1377760691
 H          2.0529922809       -1.5367197703        2.0843024684
 H          2.8917270126       -0.8634693012        0.6614468110
 C          0.0074013602        2.4732610024       -0.6733361825
 O          1.2350494654        1.7925635452       -0.7027450274
 H         -0.1464472200        2.9736001298        0.2907671364
 H         -0.8342405162        1.7948209577       -0.8486396678
 H          0.0366386906        3.2238620505       -1.4654756548
 H          1.1894876678        1.0530620994       -0.0077000025
 C         -2.3942049903        0.0095952679        1.2199690395
 O         -2.5219894629       -0.2713770240       -0.1553196037
 H         -1.3645065582        0.2720917126        1.4777337148
 H         -2.6971127449       -0.8541513643        1.8239182525
 H         -3.0525359523        0.8505858709        1.4389472936
 H         -1.7736269057       -0.8561047525       -0.3997602159
 C          0.4909309327       -1.5807470751       -1.7784796686
 O         -0.1769809551       -1.6977065109       -0.5495277312
 H         -0.1152656875       -2.0859044931       -2.5330960530
 H          1.4780221126       -2.0580228201       -1.7341009058
 H          0.6277003960       -0.5324338810       -2.0621681464
 H          0.3154800451       -1.0816641674        0.1379175895
  23
        -32.73514913
 C          1.1542553004       -1.4434844517        1.8259304842
 O          0.6359433337       -0.4597000921        1.0408577397
 H          1.9108553971       -1.0413752860        2.5278411814
 H          0.3700866762       -1.9323133917        2.4372693902
 H          1.6523293176       -2.2407332885        1.2368066713
 C          1.9836012621        1.9981173970       -0.6288036460
 O          2.3494746501        0.6461850723       -0.5605674678
 H          0.9576032596        2.1196481154       -0.9950971267
 H          2.6726962579        2.4837296559       -1.3222807815
 H          2.0583593656        2.4829385119        0.3522771468
 H          1.7027965957        0.1839571928        0.0742002679
 C         -0.3431425239       -1.6262356825       -1.8066661441
 O         -1.0585699449       -1.3359054418       -0.6348623373
 H          0.2772400735       -2.5215916657       -1.6752003306
 H          0.3096386512       -0.7961955040       -2.0945710691
 H         -1.0707188670       -1.8092504832       -2.5998778068
 H         -0.3745724867       -1.0030140768        0.0797558052
 C         -2.3087989985        1.2625243966        0.9805331169
 O         -2.5696764683        0.9857093103       -0.3762840714
 H         -2.9554197748        0.6618958619        1.6321790117
 H         -2.5204352183        2.3199360106        1.1412323459
 H         -1.2668010047        1.0529827594        1.2378594726
 H         -2.1403707652        0.1297140984       -0.5838428084
  23
        -32.73514863
 C         -1.0847519019       -1.4442177628        1.8513318164
 O         -0.6125552063       -0.4557969381        1.0431511142
 H         -1.5906541747       -2.2526018460        1.2844526657
 H         -0.2703273248       -1.9168672779        2.4351433961
 H         -1.8214590197       -1.0511709231        2.5790481840
 C          2.3412847591        1.2581472919        0.9647960070
 O          2.5758992926        1.0017984824       -0.4008215520
 H          2.5600097223        2.3120946870        1.1380860771
 H          2.9976229463        0.6451350639        1.5948874747
 H          1.3034444757        1.0483435100        1.2382626924
 H          2.1395106525        0.1508499978       -0.6140235774
 C         -2.0455845982        1.9617282362       -0.6162221885
 O         -2.4053350891        0.6116288269       -0.4973259127
 H         -2.0644542680        2.4683727995        0.3564418305
 H         -2.7737518374        2.4319360966       -1.2799002749
 H         -1.0422343309        2.0752670812       -1.0432907980
 H         -1.7270926141        0.1649945172        0.1149900067
 C          0.3231855798       -1.5929448411       -1.8323927466
 O          1.0549874848       -1.3116461231       -0.6686821749
 H          1.0395780340       -1.7743460348       -2.6361752651
 H         -0.3300806399       -0.7589692837       -2.1076990951
 H         -0.2993032611       -2.4863208892       -1.6978188887
 H          0.3810307651       -0.9861698264        0.0594101838
  23
        -32.73481203
 C         -0.7830092481        0.6185571256       -2.2084331870
 O         -0.5701797242        0.1415912633       -0.9508056186
 H         -1.1023656598        1.6811096436       -2.2099532054
 H          0.1317296736        0.5531477076       -2.8289779915
 H         -1.5729994536        0.0428209699       -2.7290539443
 C          1.9578947120       -1.8719155106        0.0790979113
 O          2.9695083451       -0.8978171458       -0.0428856239
 H          1.7135693550       -2.0499739685        1.1340814291
 H          2.3405808236       -2.7946703052       -0.3578885044
 H          1.0446450754       -1.5703597615       -0.4413789674
 H          2.5436073150       -0.0209392321        0.0548823935
 C         -2.8631335074       -1.1538622697        0.9632802139
 O         -2.7228321564        0.1594167147        0.4942606413
 H         -2.9556378161       -1.8683793071        0.1359689573
 H         -3.7717148846       -1.1854555425        1.5675245547
 H         -2.0081815267       -1.4535366745        1.5812270488
 H         -1.8818619356        0.1940233663       -0.0767047179
 C          0.9111906677        1.8091286510        1.4208650486
 O          1.3545596688        1.3619148482        0.1676303839
 H          1.7506755660        2.3150336870        1.9023889310
 H          0.5824584770        0.9750797248        2.0510881671
 H          0.0767197638        2.5116833963        1.3182322624
 H          0.5584773868        0.8779444317       -0.3028519834
  23
        -32.73480591
 C          0.7498087890       -0.3487451409       -2.2671782091
 O          0.5573296512       -0.2802580541       -0.9208380810
 H          1.0783601006        0.6190581581       -2.6982964367
 H          1.5244161473       -1.0973225781       -2.5251929620
 H         -0.1773115076       -0.6423772537       -2.7967436524
 C         -2.0580991649       -1.6316419839        0.7641492490
 O         -3.0181509497       -0.7445920804        0.2368094490
 H         -1.8377841495       -1.3904910983        1.8118715541
 H         -1.1235534383       -1.5957725483        0.1970868682
 H         -2.4798205353       -2.6356564104        0.7111959702
 H         -2.5528117012        0.0878585370        0.0107409070
 C          2.9184085853       -0.7037731629        1.2753893049
 O          2.7104557077        0.3516667808        0.3769673343
 H          3.0644959495       -1.6556971446        0.7496245442
 H          2.0724214112       -0.8184791019        1.9636118729
 H          3.8179358196       -0.4687401302        1.8474206014
 H          1.8690370646        0.1407073915       -0.1543562225
 C         -0.8285273553        2.1543449234        0.7238709902
 O         -1.2897708160        1.3600599133       -0.3365303344
 H         -1.6275409369        2.8534791858        0.9794148584
 H          0.0671574094        2.7161882943        0.4374189638
 H         -0.5855891479        1.5463833346        1.6026830613
 H         -0.5258951525        0.6984786796       -0.5966794066
  23
        -32.73477794
 C          0.5868125431        1.9042173100        1.3736427755
 O          0.4873829224        0.9686693753        0.3881609915
 H         -0.4032678526        2.3213296813        1.6409775740
 H          1.0300208150        1.4947453249        2.3039752094
 H          1.2240677673        2.7527113177        1.0575079890
 C         -2.6199968069        0.9436903450       -1.1101408309
 O         -2.8594947591       -0.4293991469       -0.9096001854
 H         -1.5549624704        1.1804560497       -1.0320004274
 H         -3.1641378972        1.5469598262       -0.3725761067
 H         -2.9775369674        1.1927996281       -2.1096309515
 H         -2.3093083379       -0.7127267818       -0.1482534422
 C          2.7747711029       -0.3197192293       -1.5424128361
 O          2.7681038726       -0.1352489028       -0.1532318247
 H          1.9404161557       -0.9527020653       -1.8677308869
 H          3.7171098807       -0.8073070321       -1.7993400251
 H          2.7070076212        0.6374767183       -2.0744120674
 H          1.8840521856        0.3051420727        0.0922611957
 C         -0.2662465212       -2.1324734237        0.9270700983
 O         -1.0109013977       -0.9543430502        1.0873244513
 H         -0.8918629137       -2.9629539400        1.2606247729
 H          0.6511762400       -2.1058026227        1.5247080953
 H          0.0111034626       -2.2891112232       -0.1215271896
 H         -0.3984013188       -0.1511356554        0.8149787993
  23
        -32.73476727
 C          0.6129443931        1.6723716433       -1.6075301181
 O          0.4975254246        0.8760016151       -0.5079736001
 H          1.2853255233        2.5302259974       -1.4122077753
 H          1.0250475420        1.1299722131       -2.4825476789
 H         -0.3663595924        2.0879642165       -1.9141270006
 C          2.8277152851       -0.0804501517        1.5621156525
 O          2.7599808047       -0.1938558778        0.1668330800
 H          1.9887306262       -0.5925779413        2.0483254292
 H          2.8195544979        0.9696680091        1.8800263500
 H          3.7640874169       -0.5436605941        1.8788616119
 H          1.8799145801        0.2206165194       -0.1318958462
 C         -0.3448043260       -2.2474460292       -0.6899463578
 O         -1.0635194264       -1.0722111612       -0.9554982817
 H          0.5534208305       -2.3118894056       -1.3134267969
 H         -1.0019649824       -3.0901943889       -0.9138123565
 H         -0.0379188135       -2.2988877937        0.3607548980
 H         -0.4244495422       -0.2616323428       -0.7849390082
 C         -2.5766201408        1.1243259522        1.0163039151
 O         -2.8693020316       -0.2528555463        0.9823072284
 H         -2.9050762491        1.5022651400        1.9849152707
 H         -3.1134430190        1.6574639305        0.2213891781
 H         -1.5055726548        1.3098942748        0.8943931680
 H         -2.3388139072       -0.6456701728        0.2566121309
  23
        -32.73460418
 C         -1.4811217435        1.8812818765        1.2749568256
 O         -1.1341777970        1.2526172643        0.1162152110
 H         -2.5759516473        1.8466417502        1.4375267161
 H         -1.0043392486        1.4237347777        2.1643630715
 H         -1.1873685093        2.9491755271        1.2614825396
 C          1.6505707119       -2.0197564038        0.4644694478
 O          2.4149878065       -0.9882267509        1.0456001668
 H          1.8727493957       -2.1198056370       -0.6047463740
 H          0.5766721265       -1.8473787732        0.5847510711
 H          1.9272392551       -2.9431997498        0.9733809072
 H          2.0998631076       -0.1363645009        0.6762848634
 C         -2.4568341777       -1.5215527030       -0.9895606336
 O         -1.7496920483       -1.2545901111        0.1901691476
 H         -2.7229752957       -2.5802116893       -0.9743474284
 H         -1.8476204016       -1.3163125445       -1.8780162325
 H         -3.3723672579       -0.9204634463       -1.0529892949
 H         -1.4968130835       -0.2646452407        0.1860226877
 C          1.6146173504        1.3756842641       -1.5734426736
 O          1.3803810419        1.2838492028       -0.1943479271
 H          1.1840339955        2.2950819157       -1.9865411008
 H          1.1848750796        0.5218527477       -2.1101565722
 H          2.6963380123        1.3871607247       -1.7224979236
 H          0.3450139570        1.2720111742       -0.0455859040
