# Supplementary material for: Machine learning meets mechanistic modelling for accurate prediction of experimental activation energies
Source: Chem Sci. 2020 Nov 5;12(3):1163–75. doi: 10.1039/d0sc04896h (PMC9528810; doi:10.1039/d0sc04896h)
Supplement: SC-012-D0SC04896H-s002 [file SC-012-D0SC04896H-s002.zip › SC-012-D0SC04896H-s105.csv]

	index	reaction_smiles	reaction_smiles_orig	v_av_central_atom	v_av_nu_atom	reaction_energy	reaction_energy_qh_grimme	reaction_energy_qh_truhlar	activation_energy_none	activation_energy_qh_grimme_none	activation_energy_qh_truhlar_none	sasa_nu	sasa_central	sasa_ratio_nu	sasa_ratio_central	epn_central	epn_nu	epn_lg	epn_central_ts	epn_nu_ts	epn_lg_ts	nu_charge	nu_charge_ts	central_charge	central_charge_ts	lg_charge	lg_charge_ts	nu_formed	lg_broken	omega	n	local_electrophilicity_center	local_nucleophilicity_nu	is_av	es_av	concerted	rds	flat_pes	p_int_central	p_int_nu	p_int_area_central	p_int_area_nu	bo_diff_nu	bo_diff_lg	bo_sub_lg	bo_nu_ts	bo_lg_ts	bo_prod_nu	nu_symbol
0	0	O=[N+]([O-])c1ccc(Cl)c([N+](=O)[O-])c1.CCCCN>>CCCCNc1ccc([N+](=O)[O-])cc1[N+](=O)[O-].Cl	ClC1=CC=C(C=C1N(=O)=O)N(=O)=O.CCCCN>>CCCCNC1=C(C=C(C=C1)N(=O)=O)N(=O)=O	21.9	-13.3	-22.311393591007803	-21.284788091931457	-20.891967161339743	18.140662573774687	19.386268879145845	19.762147053917005	24.52973986703485	5.3401247711602755	0.2243050475493782	0.04421994037760848	-14.591266	-18.366506	-64.322623	-14.578466	-18.256159	-64.337184	-0.740744	-0.480154	0.14504	0.246443	-0.066588	-0.130646	0.17276464654134438	0.12041497742826711	0.23165056539625084	-6.454604834362292	0.037717625	-0.15000899999999995	7.08	-1.14	True	1	False	27.93928316554178	13.72208282504817	159.1297307803764	131.61401844778285	1.1439300000000001	0.1350229999999999	1.121314	0.238905	0.986291	1.382835	N
1	1	O=[N+]([O-])c1cccnc1Cl.CCCCN>>CCCCNc1ncccc1[N+](=O)[O-].Cl	ClC1=C(C=CC=N1)N(=O)=O.CCCCN>>CCCCNC1=NC=CC=C1N(=O)=O	7.8	-13.3	-22.573525005842818	-21.662381249935382	-21.391297157234515	20.16460026606796	21.25019165567315	21.575241563125317	24.43974082145666	6.630154912507989	0.22348207754206292	0.05490228552500828	-14.600648	-18.366506	-64.361001	-14.592666	-18.284882	-64.384029	-0.740875	-0.472447	0.281864	0.377601	-0.115045	-0.19719	0.1906147790897499	0.1513863844490808	0.2656794968542253	-6.45460102476832	0.026066625000000003	-0.15000899999999995	7.08	-1.12	True	1	False	26.572281223499758	13.827060927123329	167.27483208858146	131.23943790292049	1.080437	0.16035299999999986	1.05923	0.254449	0.898877	1.334886	N
2	2	N#Cc1cc([N+](=O)[O-])ccc1Cl.CCCCN>>CCCCNc1ccc([N+](=O)[O-])cc1C#N.Cl	N(=O)(=O)C1=CC=C(Cl)C(=C1)C#N.CCCCN>>CCCCNc1ccc(cc1C#N)N(=O)=O	23.5	-13.3	-19.184607366947823	-18.104663562378356	-17.714352669818094	20.347547510309916	21.935146479096478	22.47166707917714	24.52973986703485	5.590130612506737	0.2243050475493782	0.04629016230539914	-14.594003	-18.366506	-64.323258	-14.577268	-18.239303	-64.336214	-0.74078	-0.44788	0.156142	0.264525	-0.079835	-0.150359	0.20275540753678534	0.1419301042787535	0.23891193824229154	-6.454595772970673	0.037513124999999994	-0.15000899999999995	7.08	-1.09	True	1	False	27.56429439634981	13.72217479297413	151.48540147546422	131.61490054917067	1.087275	0.15880899999999998	1.118924	0.276516	0.960115	1.363791	N
3	3	O=[N+]([O-])c1cc(C(F)(F)F)ccc1Cl.CCCCN>>CCCCNc1ccc(C(F)(F)F)cc1[N+](=O)[O-].Cl	FC(F)(F)C1=CC=C(Cl)C(=C1)N(=O)=O.CCCCN>>CCCCNC1=C(C=C(C=C1)C(F)(F)F)N(=O)=O	14.6	-13.3	-19.76727314271772	-18.99543648992254	-18.869934595198536	21.422390919594697	22.513002384977433	22.700627717662584	24.459740609362917	5.300123836544844	0.22366495976591075	0.04388870486916197	-14.60859	-18.366506	-64.3357	-14.594213	-18.262868	-64.354364	-0.740776	-0.461025	0.134499	0.248434	-0.082881	-0.157723	0.1932956350596865	0.14886945792988762	0.2675069450103078	-6.4545973512321595	0.029583874999999996	-0.15000899999999995	7.08	-1.05	True	1	False	27.467591154887852	13.827093114472573	148.2093311447196	131.2397434088877	1.105043	0.16650900000000002	1.11849	0.264781	0.951981	1.369824	N
4	4	O=[N+]([O-])c1cccc([N+](=O)[O-])c1Cl.CCCCN>>CCCCNc1c([N+](=O)[O-])cccc1[N+](=O)[O-].Cl	ClC1=C(C=CC=C1N(=O)=O)N(=O)=O.CCCCN>>CCCCNC1=C(C=CC=C1N(=O)=O)N(=O)=O	13.2	-13.3	-18.289102418247253	-17.436944552725983	-17.14013257173653	17.18618804804958	18.374690991522495	18.815830151401748	24.46974050331605	4.780111686544225	0.2237564008778347	0.039582643259357404	-14.598385	-18.366506	-64.335391	-14.588237	-18.285129	-64.357177	-0.740685	-0.495227	0.07835	0.191788	-0.038485	-0.113576	0.16847066330229998	0.12287903715680731	0.2556989333048053	-6.454595745760348	0.020385374999999997	-0.15000899999999995	7.08	-1.31	True	1	False	28.32053512163633	13.6811428288006	149.98179184225356	128.48756841717383	1.146812	0.13876999999999995	1.129322	0.232348	0.990552	1.37916	N
5	5	O=[N+]([O-])c1ccc(F)c([N+](=O)[O-])c1.CCCCN>>CCCCNc1ccc([N+](=O)[O-])cc1[N+](=O)[O-].F	FC1=CC=C(C=C1N(=O)=O)N(=O)=O.CCCCN>>CCCCNC1=C(C=C(C=C1)N(=O)=O)N(=O)=O	27.6	-13.0	-25.99597605159574	-24.92544488925185	-24.575294602983295	14.844651499181142	16.167441469988766	16.644976179469246	24.52973986703485	7.610177810586088	0.2243050475493782	0.06301755548194767	-14.557546	-18.366506	-26.464706	-14.553729	-18.266348	-26.485513	-0.74076	-0.506864	0.325661	0.390229	-0.153765	-0.194383	0.1625397027428882	0.06123927787248787	0.2506793656850658	-6.4546007526550175	0.044258874999999996	-0.15000899999999995	7.08	-1.14	False	1	False	23.33330813479318	13.722182906452652	174.86334938786538	131.6149783688082	1.15802	0.07285000000000008	1.189596	0.224756	1.116746	1.382776	N
6	6	O=[N+]([O-])c1ccc(Cl)c([N+](=O)[O-])c1.C1CCNC1>>O=[N+]([O-])c1ccc(N2CCCC2)c([N+](=O)[O-])c1.Cl	ClC1=CC=C(C=C1N(=O)=O)N(=O)=O.C3CCCN3>>C3CCCN3C1=C(C=C(C=C1)N(=O)=O)N(=O)=O	21.8	-19.5	-19.016227131952068	-19.27978111084394	-19.46677893398556	15.631201384507671	15.9763315952127	15.924875818350177	17.339816114732336	5.280123369237136	0.158558888076079	0.04372308711493872	-14.591269	-18.368394	-64.322625	-14.58677	-18.267557	-64.340306	-0.502672	-0.255621	0.14476	0.213782	-0.066502	-0.126697	0.16193262809275688	0.11819559170919583	0.2316608960385761	-6.264859764774908	0.0377165	-0.10040799999999997	6.96	-1.14	True	1	False	27.259989087191606	15.95012504356788	147.0891541541703	135.45464352358576	1.105317	0.13254299999999997	1.121387	0.213571	0.988844	1.318888	N
7	7	O=[N+]([O-])c1ccc(Cl)nc1.C1CCNC1>>O=[N+]([O-])c1ccc(N2CCCC2)nc1.Cl	ClC1=NC=C(C=C1)N(=O)=O.C3CCCN3>>C3CCCN3C1=NC=C(C=C1)N(=O)=O	15.0	-19.5	-22.401953243760126	-22.592716123734906	-22.80795187333924	18.843657697001188	19.228948513926582	19.29797455586784	17.31981632682608	6.970162856739162	0.15837600585223116	0.05771778734680358	-14.595899	-18.368394	-64.347552	-14.589864	-18.262117	-64.365863	-0.502701	-0.225905	0.340057	0.397409	-0.14031	-0.211017	0.19422364334176223	0.1534171006517182	0.245565217063798	-6.264858077669028	0.036710625000000004	-0.10040799999999997	6.96	-0.99	True	1	False	25.465099489230383	15.993895310729748	152.67145364757397	137.42431474418075	1.02161	0.16052199999999994	1.046311	0.246248	0.885789	1.267858	N
8	8	O=[N+]([O-])c1cccnc1Cl.C1CCNC1>>O=[N+]([O-])c1cccnc1N1CCCC1.Cl	ClC1=C(C=CC=N1)N(=O)=O.C3CCCN3>>C3CCCN3C1=NC=CC=C1N(=O)=O	7.8	-19.4	-19.2785530729521	-19.605485508749506	-19.86276439291945	16.966234063945677	17.241710722880562	17.155114415575216	17.31981632682608	6.660155613469559	0.15837600585223116	0.05515071215634316	-14.600648	-18.368394	-64.361001	-14.600809	-18.289441	-64.388946	-0.502594	-0.240156	0.281861	0.345601	-0.115045	-0.203	0.19036597048025583	0.16054772172835963	0.2656806257913402	-6.264861479091886	0.026066500000000003	-0.100409	6.96	-1.12	True	1	False	26.269712823516844	15.994485923252196	160.12029193614225	137.42938946297815	1.0192919999999999	0.17005599999999998	1.059224	0.239662	0.889168	1.258954	N
9	9	O=[N+]([O-])c1cc(C(F)(F)F)ccc1F.CCCCN>>CCCCNc1ccc(C(F)(F)F)cc1[N+](=O)[O-].F	FC(F)(F)C1=CC=C(F)C(=C1)N(=O)=O.CCCCN>>CCCCNC1=C(C=C(C=C1)C(F)(F)F)N(=O)=O	19.9	-13.0	-24.049523236730582	-22.972089470477925	-22.591818729187395	9.398474798524273	10.51293162385035	10.817901228192333	24.459740609362917	7.5601766423167955	0.22366495976591075	0.06260351109638954	-14.57642	-18.366506	-26.480455	-14.590834	-18.170428	-26.664903	-0.74085	-0.260684	0.314013	0.384488	-0.163085	-0.633695	0.6096533274533612	0.6571559336317524	0.2658528143284857	-6.45459803151735	0.035952750000000006	-0.15000899999999995	7.08	-1.08	False	2	False	23.58367790482487	13.827110500570384	181.4527159677607	131.23990842889566	0.534627	0.7782310000000001	1.184241	0.834994	0.40601	1.369621	N
10	10	N#Cc1cc([N+](=O)[O-])ccc1F.CCCCN>>CCCCNc1ccc([N+](=O)[O-])cc1C#N.F	N(=O)(=O)C1=CC=C(F)C(=C1)C#N.CCCCN>>CCCCNc1ccc(cc1C#N)N(=O)=O	27.6	-13.0	-23.102564370062602	-22.05525105833254	-21.75153647307762	16.79377310009411	18.34936908565614	18.80933352984387	24.489740291222322	7.810182483663257	0.2239392831016825	0.0646737330241802	-14.563394	-18.366506	-26.464512	-14.556081	-18.251415	-26.48578	-0.740771	-0.479608	0.333608	0.406072	-0.16676	-0.213967	0.189863720106068	0.08001776191393972	0.25983179424829245	-6.454603854752701	0.04026287500000001	-0.15000899999999995	7.08	-1.08	False	1	False	23.317268283241372	13.630675713994082	172.41323571730427	125.2899087255075	1.105051	0.09424500000000013	1.177801	0.25898	1.083556	1.364031	N
11	11	O=[N+]([O-])c1ccc(F)c(C(F)(F)F)c1.CCCCN>>CCCCNc1ccc([N+](=O)[O-])cc1C(F)(F)F.F	N(=O)(=O)C1=CC=C(F)C(=C1)C(F)(F)(F).CCCCN>>CCCCNc1ccc(cc1C(F)(F)F)N(=O)=O	21.3	-13.0	-20.201856638914723	-19.35158130216673	-19.163955969481577	19.169024475979494	20.36380251403166	20.64429924888677	24.539739760987985	6.410149772123111	0.22439648866130213	0.0530804902285525	-14.577093	-18.366506	-26.475158	-14.565571	-18.252862	-26.495846	-0.74083	-0.470188	0.356444	0.431414	-0.173246	-0.22213	0.20534974836551678	0.08640689291488286	0.26729928363492117	-6.4545945756707495	0.041641874999999995	-0.15000899999999995	7.08	-0.91	False	1	False	23.6017741411932	13.722152700556595	174.51693735825754	131.6146886519036	1.062178	0.09962300000000002	1.152952	0.274483	1.053329	1.336661	N
12	12	O=[N+]([O-])c1cccc([N+](=O)[O-])c1Cl.C1CCNC1>>O=[N+]([O-])c1cccc([N+](=O)[O-])c1N1CCCC1.Cl	ClC1=C(C=CC=C1N(=O)=O)N(=O)=O.C3CCCN3>>C3CCCN3C1=C(C=CC=C1N(=O)=O)N(=O)=O	13.2	-19.4	-13.692033267134523	-14.09489434942401	-14.33648549671778	19.629681695284997	19.516729989862178	19.383697981614535	17.31981632682608	4.790111920198073	0.15837600585223116	0.03966545213646903	-14.598395	-18.368394	-64.335385	-14.587059	-18.253976	-64.364109	-0.502597	-0.202669	0.078466	0.182922	-0.038458	-0.126066	0.21359875201944367	0.1606526661218042	0.2557589777643072	-6.264862377067408	0.02038575	-0.10040699999999997	6.96	-1.31	False	1	False	28.699125801100745	15.803149325829207	160.5897818136109	131.0486695013341	1.047039	0.181431	1.129337	0.284392	0.947906	1.331431	N
13	13	N#Cc1cc([N+](=O)[O-])ccc1Cl.C1CCNC1>>N#Cc1cc([N+](=O)[O-])ccc1N1CCCC1.Cl	N(=O)(=O)C1=CC=C(Cl)C(=C1)C#N.C3CCCN3>>C3CCCN3c1ccc(cc1C#N)N(=O)=O	23.5	-19.4	-18.399961372600085	-18.352898161971577	-18.354153181058642	18.730641988001082	19.27657523023598	19.30544066595687	17.329816220779204	5.620131313468308	0.15846744696415507	0.046538588936734016	-14.59402	-18.368394	-64.323229	-14.585407	-18.248796	-64.341107	-0.502558	-0.229463	0.156064	0.232428	-0.079683	-0.148257	0.19324705631312156	0.14226862519287012	0.2388981676213372	-6.264868880589496	0.037506750000000005	-0.100409	6.96	-1.09	True	1	False	27.2236191446732	15.812165557172458	136.0119533443192	131.12343720092915	1.06617	0.1592380000000001	1.119277	0.255387	0.960039	1.321557	N
14	14	O=[N+]([O-])c1ccc(F)c([N+](=O)[O-])c1.C1CCNC1>>O=[N+]([O-])c1ccc(N2CCCC2)c([N+](=O)[O-])c1.F	FC1=CC=C(C=C1N(=O)=O)N(=O)=O.C3CCCN3>>C3CCCN3C1=C(C=C(C=C1)N(=O)=O)N(=O)=O	27.6	-19.4	-22.72269210263346	-22.930397738500137	-23.151281073282867	11.98399395166044	12.653546560202765	12.760850680090485	17.329816220779204	7.590177343278379	0.15846744696415507	0.0628519377277244	-14.557542	-18.368394	-26.464719	-14.561106	-18.277885	-26.488464	-0.502719	-0.285909	0.325413	0.361642	-0.153606	-0.190705	0.15282442169131594	0.055182449353249806	0.2506514358729345	-6.264860880442311	0.044267875	-0.100408	6.96	-1.15	False	1	False	23.42313079615694	15.983791990034007	170.85552085848587	138.93445172289236	1.117001	0.0656429999999999	1.189563	0.201499	1.12392	1.3185	N
15	15	O=[N+]([O-])c1cc(C(F)(F)F)ccc1Cl.C1CCNC1>>O=[N+]([O-])c1cc(C(F)(F)F)ccc1N1CCCC1.Cl	FC(F)(F)C1=CC=C(Cl)C(=C1)N(=O)=O.C3CCCN3>>C3CCCN3C1=C(C=C(C=C1)C(F)(F)F)N(=O)=O	14.5	-19.4	-16.015353831385323	-16.50418371129394	-16.944067852514166	19.08423604643966	19.255546132847787	19.046585478108067	17.23981717520101	5.310124070198706	0.1576444769568398	0.0439715137462736	-14.608482	-18.368394	-64.33566	-14.602355	-18.273978	-64.359013	-0.502516	-0.23875	0.135721	0.221135	-0.082964	-0.156878	0.18610092294047542	0.14982317438839432	0.26728765796660003	-6.26486183284003	0.029897999999999997	-0.100409	6.96	-1.05	True	1	False	27.086227158528445	15.815189806442666	140.7385502559628	131.14851598965217	1.057167	0.16763700000000004	1.118899	0.241725	0.951262	1.298892	N
16	16	O=[N+]([O-])c1cc(C(F)(F)F)ccc1F.C1CCNC1>>O=[N+]([O-])c1cc(C(F)(F)F)ccc1N1CCCC1.F	FC(F)(F)C1=CC=C(F)C(=C1)N(=O)=O.C3CCCN3>>C3CCCN3C1=C(C=C(C=C1)C(F)(F)F)N(=O)=O	19.9	-19.4	-20.449441765937056	-20.57682618886362	-20.73307604808179	14.399487504997385	15.253527898863895	15.529632067199632	17.309816432872946	7.5601766423167955	0.15828456474030725	0.06260351109638954	-14.576409	-18.368394	-26.480463	-14.579129	-18.284668	-26.509451	-0.502695	-0.272306	0.313837	0.360359	-0.163073	-0.208494	0.17538308025629534	0.07249534474240904	0.26580416820934516	-6.264861315824523	0.035951874999999994	-0.100408	6.96	-1.08	False	1	False	23.40147444688711	15.803176538233302	175.37419806732842	131.0488951620095	1.071024	0.08584499999999995	1.184145	0.22779	1.0983	1.298814	N
17	17	O=[N+]([O-])c1ccc(Cl)c([N+](=O)[O-])c1.C1CCNCC1>>O=[N+]([O-])c1ccc(N2CCCCC2)c([N+](=O)[O-])c1.Cl	ClC1=CC=C(C=C1N(=O)=O)N(=O)=O.C3CCNCC3>>C3CCN(CC3)C1=C(C=C(C=C1)N(=O)=O)N(=O)=O	22.0	-13.0	-14.22239548802105	-13.63190907318909	-13.578570767838647	15.408240357296267	16.09536323113134	16.08971564595294	11.619876773540355	5.3401247711602755	0.1062545720555962	0.04421994037760848	-14.591268	-18.366042	-64.322625	-14.586912	-18.260664	-64.340316	-0.479334	-0.247516	0.14496	0.215838	-0.06653	-0.125534	0.17202267986997122	0.11889966021279055	0.23166662562715776	-6.017909533754451	0.037715124999999995	-0.070638	6.72	-1.14	True	1	False	27.939099330334525	18.500642948656655	159.12868373679746	116.44966698269724	1.057539	0.1333209999999999	1.12129	0.219717	0.987969	1.277256	N
18	18	O=[N+]([O-])c1cccnc1Cl.C1CCNCC1>>O=[N+]([O-])c1cccnc1N1CCCCC1.Cl	ClC1=C(C=CC=N1)N(=O)=O.C3CCNCC3>>C3CCN(CC3)C1=NC=CC=C1N(=O)=O	7.8	-12.9	-15.189499909319558	-14.64419417662819	-14.652979309238896	16.767236370492704	17.49891241692484	17.45812430101826	11.669876243306017	6.660155613469559	0.1067117776152158	0.05515071215634316	-14.600648	-18.366041	-64.361001	-14.600437	-18.28704	-64.388472	-0.480255	-0.244071	0.281836	0.35123	-0.115032	-0.196223	0.1935286489991085	0.15696744604078824	0.26567894860426905	-6.017717530220431	0.026066875000000003	-0.07064100000000001	6.73	-1.12	True	1	False	26.26978037210857	18.840884313239393	160.1207036612456	128.00327327079492	0.995105	0.16626399999999997	1.059226	0.238795	0.892962	1.2339	N
19	19	O=[N+]([O-])c1ccc(F)c(C(F)(F)F)c1.C1CCNC1>>O=[N+]([O-])c1ccc(N2CCCC2)c(C(F)(F)F)c1.F	N(=O)(=O)C1=CC=C(F)C(=C1)C(F)(F)(F).C3CCCN3>>C3CCCN3c1ccc(cc1C(F)(F)F)N(=O)=O	21.3	-19.4	-16.0518346558114	-16.357431769696916	-16.671186506506928	17.218992374441672	17.716607386960995	17.693389536561185	17.23981717520101	6.4001495384692495	0.1576444769568398	0.052997681351440874	-14.577111	-18.368394	-26.475222	-14.573304	-18.264259	-26.49997	-0.502246	-0.25873	0.356201	0.40282	-0.173274	-0.218696	0.19696032118535944	0.08403579358557985	0.267359559556247	-6.264854186440988	0.04162925	-0.100406	6.96	-0.91	False	1	False	23.680422719152645	15.875033487063547	177.46467871895857	133.23085531229765	1.031698	0.09685100000000002	1.152497	0.253043	1.055646	1.284741	N
20	20	O=[N+]([O-])c1ccc(Cl)nc1.C1CCNCC1>>O=[N+]([O-])c1ccc(N2CCCCC2)nc1.Cl	ClC1=NC=C(C=C1)N(=O)=O.C3CCNCC3>>C3CCN(CC3)C1=NC=C(C=C1)N(=O)=O	15.1	-12.9	-18.519663189967364	-17.680683023576172	-17.474859916268755	21.865336698809486	22.47841345478308	22.603287839963553	11.639876561446625	7.010163791354593	0.10643745427944404	0.058049022855250085	-14.595899	-18.366041	-64.347559	-14.586597	-18.252116	-64.36538	-0.480244	-0.21072	0.339428	0.406214	-0.140253	-0.221125	0.21521359887009295	0.1860022208079382	0.24558704734726847	-6.01771423764274	0.036708875	-0.07064100000000001	6.72	-0.99	True	1	False	25.47465104867051	18.84022550139842	152.72871831543603	127.99879736240806	0.9734929999999999	0.19464499999999985	1.046466	0.266963	0.851821	1.240456	N
21	21	N#Cc1cc([N+](=O)[O-])ccc1Cl.C1CCNCC1>>N#Cc1cc([N+](=O)[O-])ccc1N1CCCCC1.Cl	N(=O)(=O)C1=CC=C(Cl)C(=C1)C#N.C3CCNCC3>>C3CCN(CC3)c1ccc(cc1C#N)N(=O)=O	23.5	-12.8	-13.323019410680347	-12.564360456872565	-12.427563391649082	18.22603274595714	19.199299939825725	19.334214476703966	11.629876667493491	5.590130612506737	0.10634601316752011	0.04629016230539914	-14.594009	-18.366041	-64.323248	-14.585503	-18.242608	-64.340044	-0.480446	-0.21913	0.15613	0.239331	-0.079811	-0.14755	0.20766556121495217	0.14607085954890003	0.2389204110152296	-6.017710319204375	0.037514000000000006	-0.07064000000000001	6.73	-1.09	True	1	False	27.564128264279272	18.76620455363316	151.48448846158325	125.62096591180871	0.9960460000000001	0.1634659999999999	1.119087	0.261057	0.955621	1.257103	N
22	22	O=[N+]([O-])c1ccc(F)c([N+](=O)[O-])c1.C1CCNCC1>>O=[N+]([O-])c1ccc(N2CCCCC2)c([N+](=O)[O-])c1.F	FC1=CC=C(C=C1N(=O)=O)N(=O)=O.C3CCNCC3>>C3CCN(CC3)C1=C(C=C(C=C1)N(=O)=O)N(=O)=O	27.6	-12.9	-17.921526755564486	-17.28334962063182	-17.270171921715765	11.575273178317241	12.547285353241437	12.652079435311725	11.579877197727829	7.520175707701364	0.10588880760790051	0.06227227558794303	-14.557542	-18.366041	-26.46472	-14.561384	-18.272847	-26.4882	-0.480276	-0.280218	0.325506	0.360541	-0.153672	-0.188735	0.15883305940361592	0.05701473037470344	0.2506502513554828	-6.017754973088379	0.044268125000000005	-0.07063900000000001	6.72	-1.15	False	1	False	23.27277384460605	18.502610312176525	172.0842336213746	116.462050272692	1.074759	0.06781599999999988	1.189447	0.202941	1.121631	1.2777	N
23	23	N#Cc1cc([N+](=O)[O-])ccc1F.C1CCNCC1>>N#Cc1cc([N+](=O)[O-])ccc1N1CCCCC1.F	N(=O)(=O)C1=CC=C(F)C(=C1)C#N.C3CCNCC3>>C3CCN(CC3)c1ccc(cc1C#N)N(=O)=O	27.6	-12.9	-17.22118664742368	-16.50206079050675	-16.45688010836616	14.393332258537685	15.484571233463953	15.615093203965502	11.639876561446625	7.760181315393965	0.10643745427944404	0.06425968863862205	-14.563385	-18.366041	-26.464503	-14.563587	-18.258141	-26.488505	-0.480257	-0.255702	0.333393	0.376648	-0.16673	-0.206795	0.18721257407146663	0.07785300997168539	0.25984577667071096	-6.0177147002375975	0.04025600000000001	-0.07064100000000001	6.72	-1.08	False	1	False	23.291105994498743	18.76694145312606	172.21978574704644	125.62589871672478	1.021725	0.09169800000000006	1.177835	0.235338	1.086137	1.257063	N
24	24	O=[N+]([O-])c1cccc([N+](=O)[O-])c1Cl.C1CCNCC1>>O=[N+]([O-])c1cccc([N+](=O)[O-])c1N1CCCCC1.Cl	ClC1=C(C=CC=C1N(=O)=O)N(=O)=O.C3CCNCC3>>C3CCN(CC3)C1=C(C=CC=C1N(=O)=O)N(=O)=O	13.2	-12.9	-12.569640943759495	-12.136659406804736	-12.193135259587484	16.726194739587395	17.508699053338518	17.631063400772895	11.659876349352883	4.780111686544225	0.10662033650329188	0.039582643259357404	-14.598382	-18.366041	-64.335386	-14.590235	-18.271941	-64.364161	-0.480318	-0.228751	0.078311	0.177422	-0.038407	-0.11369	0.20007722913591353	0.13264163089938732	0.25570867925541746	-6.017714264855385	0.020385625	-0.07064000000000001	6.72	-1.31	False	1	False	28.698407197320442	18.84039531502183	160.5857607704234	127.99995106089061	0.9819180000000001	0.149791	1.129291	0.245598	0.9795	1.227516	N
25	25	O=[N+]([O-])c1cc(C(F)(F)F)ccc1Cl.C1CCNCC1>>O=[N+]([O-])c1cc(C(F)(F)F)ccc1N1CCCCC1.Cl	FC(F)(F)C1=CC=C(Cl)C(=C1)N(=O)=O.C3CCNCC3>>C3CCN(CC3)C1=C(C=C(C=C1)C(F)(F)F)N(=O)=O	14.7	-12.8	-12.496426280284334	-11.57147731584597	-11.280312920034916	18.33062038016457	18.99327038451277	18.97570011929136	11.629876667493491	5.280123369237136	0.10634601316752011	0.04372308711493872	-14.608134	-18.366041	-64.335536	-14.602285	-18.265899	-64.358493	-0.480269	-0.231148	0.136381	0.226096	-0.082424	-0.154862	0.198685121603543	0.15458532238786749	0.26679661755946654	-6.01771902684785	0.030645124999999995	-0.07064100000000001	6.73	-1.05	True	1	False	27.50181632349278	18.630771952756078	140.14989166475266	119.13015415854537	1.0056669999999999	0.17279300000000009	1.117784	0.249354	0.944991	1.255021	N
26	26	O=[N+]([O-])c1cc(C(F)(F)F)ccc1F.C1CCNCC1>>O=[N+]([O-])c1cc(C(F)(F)F)ccc1N1CCCCC1.F	FC(F)(F)C1=CC=C(F)C(=C1)N(=O)=O.C3CCNCC3>>C3CCN(CC3)C1=C(C=C(C=C1)C(F)(F)F)N(=O)=O	19.8	-12.9	-16.559415779402066	-15.449351520452682	-15.042725381187358	14.34176415688374	15.27173319695697	15.450573397174097	11.64987645539976	7.460174305778211	0.10652889539136796	0.06177542232527327	-14.576111	-18.366041	-26.480198	-14.579449	-18.277971	-26.509541	-0.480082	-0.267681	0.316789	0.364217	-0.163279	-0.208409	0.18516713724028866	0.07762278888744305	0.2668827294268331	-6.017712441692467	0.036862000000000006	-0.07064000000000001	6.72	-1.09	False	1	False	23.416073522767277	18.84035959363696	180.16316857590854	127.99970837301498	1.02336	0.09186300000000003	1.183454	0.232554	1.091591	1.255914	N
27	27	O=[N+]([O-])c1ccc(F)c(C(F)(F)F)c1.C1CCNCC1>>O=[N+]([O-])c1ccc(N2CCCCC2)c(C(F)(F)F)c1.F	N(=O)(=O)C1=CC=C(F)C(=C1)C(F)(F)(F).C3CCNCC3>>C3CCN(CC3)c1ccc(cc1C(F)(F)F)N(=O)=O	21.2	-12.9	-11.622380193223817	-11.348786062776854	-11.579709549114678	20.061184844971162	20.496048910271163	20.357996826103296	11.589877091680963	6.43015023943082	0.10598024871982444	0.05324610798277575	-14.577095	-18.366042	-26.475122	-14.595125	-18.172996	-26.65388	-0.479676	-0.092865	0.35622	0.398727	-0.172881	-0.600355	0.6167753567280907	0.6359542883111184	0.2673495841639979	-6.017804144060323	0.041638625	-0.070638	6.72	-0.91	False	2	False	23.9070296403341	18.78380716036228	174.38522787264267	121.98540080644945	0.4718760000000001	0.7332890000000001	1.153053	0.759454	0.419764	1.23133	N
28	28	O=[N+]([O-])c1ccc(Cl)c([N+](=O)[O-])c1.Nc1ccc([S-])cc1>>Nc1ccc(Sc2ccc([N+](=O)[O-])cc2[N+](=O)[O-])cc1.[Cl-]	Clc1ccc(cc1N(=O)=O)N(=O)=O.Nc1ccc([S-])cc1>>Nc1ccc(Sc2ccc(cc2N(=O)=O)N(=O)=O)cc1	23.1	-131.1	-33.7444951624865	-32.434882890523596	-31.9604857282614	7.666804711385097	8.112336437926402	7.915925972630544	74.51978867721594	5.310124070198706	0.5791109729561703	0.0439715137462736	-14.588204	-59.470317	-64.321095	-14.745761	-59.366625	-64.475468	-0.956018	-0.536967	0.145665	0.1901	-0.063178	-0.123869	0.1903718766479091	0.08608302964351326	0.21159973811415622	-4.011232692030701	0.03530475	-0.09063100000000002	5.3	-1.19	False	1	False	27.434851372378045	16.854982046791065	145.29132836235138	701.7641704319916	0.896634	0.09658800000000012	1.122033	0.21083	1.025445	1.107464	S
29	29	O=[N+]([O-])c1ccc(Cl)c([N+](=O)[O-])c1.Fc1ccc([S-])cc1>>O=[N+]([O-])c1ccc(Sc2ccc(F)cc2)c([N+](=O)[O-])c1.[Cl-]	Clc1ccc(cc1N(=O)=O)N(=O)=O.Fc1ccc([S-])cc1>>Fc1ccc(Sc2ccc(cc2N(=O)=O)N(=O)=O)cc1	23.1	-123.5	-29.108226129547326	-27.749040609637852	-27.228207746290682	9.521914113393628	10.32700876800103	10.295633294391367	74.37978907422601	5.300123836544844	0.5780230027976375	0.04388870486916197	-14.588206	-59.453142	-64.321094	-14.732578	-59.351543	-64.467798	-0.917928	-0.51365	0.145705	0.199328	-0.063187	-0.119542	0.212260012585051	0.09815965135864961	0.21159958268750942	-4.369178244307747	0.035304625000000006	-0.0982360000000001	5.47	-1.19	False	1	False	27.25694162898351	16.758297877564637	147.0727107121456	692.7069155707397	0.8700469999999999	0.11014199999999996	1.12207	0.234438	1.011928	1.104485	S
30	30	O=[N+]([O-])c1ccc(Cl)c([N+](=O)[O-])c1.[S-]c1ccccc1>>O=[N+]([O-])c1ccc(Sc2ccccc2)c([N+](=O)[O-])c1.[Cl-]	Clc1ccc(cc1N(=O)=O)N(=O)=O.c1ccc([S-])cc1>>c1ccc(Sc2ccc(cc2N(=O)=O)N(=O)=O)cc1	23.3	-127.0	-29.478929239049705	-28.21449764922739	-27.824186756524448	10.00298608526226	10.681951335887483	10.57464721592842	74.26978938616247	5.310124070198706	0.5771681691016475	0.0439715137462736	-14.588206	-59.460096	-64.321094	-14.73746	-59.360442	-64.471474	-0.918135	-0.520901	0.145704	0.200851	-0.063186	-0.119659	0.20953420339996198	0.09733045530379725	0.21159853457611835	-4.358811414096768	0.035304625000000006	-0.096109	5.45	-1.19	False	1	False	27.9536230975585	16.787186363795257	162.00458719320378	695.5811735186652	0.872777	0.10921099999999995	1.122064	0.231353	1.012853	1.10413	S
31	31	O=[N+]([O-])c1ccc(Cl)c([N+](=O)[O-])c1.COc1ccc([S-])cc1>>COc1ccc(Sc2ccc([N+](=O)[O-])cc2[N+](=O)[O-])cc1.[Cl-]	Clc1ccc(cc1N(=O)=O)N(=O)=O.COc1ccc([S-])cc1>>COc1ccc(Sc2ccc(cc2N(=O)=O)N(=O)=O)cc1	23.2	-128.8	-31.913640891473964	-30.510529708082927	-29.974636617545798	8.00273061829729	8.80970780167797	8.851750936386255	74.53978862050022	5.310124070198706	0.5792663972645322	0.0439715137462736	-14.588205	-59.464967	-64.321094	-14.742408	-59.363894	-64.474028	-0.943131	-0.534243	0.145716	0.191858	-0.063204	-0.121211	0.19799804621188732	0.0892134302739063	0.21159904588459594	-4.158090006485595	0.03530475	-0.09587199999999996	5.36	-1.19	False	1	False	27.842025417350207	16.875139971387988	161.35782537450262	699.2255527647607	0.8858280000000001	0.10010299999999983	1.122062	0.218693	1.021959	1.104521	S
32	32	O=[N+]([O-])c1ccc(Cl)c([N+](=O)[O-])c1.Cc1ccc([S-])cc1>>Cc1ccc(Sc2ccc([N+](=O)[O-])cc2[N+](=O)[O-])cc1.[Cl-]	Clc1ccc(cc1N(=O)=O)N(=O)=O.Cc1ccc([S-])cc1>>Cc1ccc(Sc2ccc(cc2N(=O)=O)N(=O)=O)cc1	23.1	-128.7	-30.510317611267737	-29.356955198523	-28.994254722596562	10.015616600205787	10.052012149735674	9.758337715893168	74.50978870557381	5.320124303852567	0.5790332608019895	0.044054322623385225	-14.58821	-59.464115	-64.321095	-14.740304	-59.362024	-64.47318	-0.930194	-0.523619	0.145783	0.196874	-0.063203	-0.121657	0.20611602106054905	0.09546461961282664	0.2116293821402774	-4.2602690566775445	0.035306125	-0.10081399999999996	5.39	-1.19	False	1	False	27.07740775132702	16.89551279577948	135.28146644231964	701.7606953544472	0.87815	0.107124	1.122133	0.227994	1.015009	1.106144	S
33	33	O=[N+]([O-])c1ccc(Cl)c([N+](=O)[O-])c1.[S-]c1ccc(Cl)cc1>>O=[N+]([O-])c1ccc(Sc2ccc(Cl)cc2)c([N+](=O)[O-])c1.[Cl-]	Clc1ccc(cc1N(=O)=O)N(=O)=O.Clc1ccc([S-])cc1>>Clc1ccc(Sc2ccc(cc2N(=O)=O)N(=O)=O)cc1	23.2	-121.7	-27.631198094164713	-26.17161105799093	-25.522138752772808	10.66980088016177	11.14357053288043	11.0852121520378	74.34978915929959	5.310124070198706	0.5777898663350948	0.0439715137462736	-14.588204	-59.448246	-64.321095	-14.730975	-59.347145	-64.466982	-0.900966	-0.498534	0.145667	0.200559	-0.063168	-0.120622	0.22206173419381459	0.10358894554503548	0.21160089833267903	-4.430658668075499	0.0353045	-0.09998399999999996	5.52	-1.19	False	1	False	27.953488642227903	16.86003432192531	162.00380796039187	695.2247689648358	0.8595929999999999	0.1162240000000001	1.121973	0.24537	1.005749	1.104963	S
34	34	O=[N+]([O-])c1ccc(Cl)c([N+](=O)[O-])c1.COc1cccc([S-])c1>>COc1cccc(Sc2ccc([N+](=O)[O-])cc2[N+](=O)[O-])c1.[Cl-]	Clc1ccc(cc1N(=O)=O)N(=O)=O.c1c(OC)cc([S-])cc1>>c1c(OC)cc(Sc2ccc(cc2N(=O)=O)N(=O)=O)cc1	23.2	-125.7	-28.882515994141404	-27.541528248568838	-27.064621048417873	9.94751111177591	10.794021391976102	10.751978257267815	74.12978978317254	5.310124070198706	0.5760801989431147	0.0439715137462736	-14.588205	-59.457782	-64.321094	-14.740487	-59.362651	-64.474336	-0.910761	-0.509659	0.145726	0.201165	-0.063195	-0.121968	0.2156759375485715	0.10080620005810775	0.21159831033335416	-4.351759692508801	0.0353045	-0.185844	5.45	-1.19	False	1	False	27.95360841053191	17.11770997177927	162.00450207487506	709.2765000692168	0.8628999999999999	0.11311000000000004	1.122054	0.237283	1.008944	1.100183	S
35	35	O=[N+]([O-])c1ccc(Cl)c([N+](=O)[O-])c1.[S-]c1ccc(Br)cc1>>O=[N+]([O-])c1ccc(Sc2ccc(Br)cc2)c([N+](=O)[O-])c1.[Cl-]	Clc1ccc(cc1N(=O)=O)N(=O)=O.Brc1ccc([S-])cc1>>Brc1ccc(Sc2ccc(cc2N(=O)=O)N(=O)=O)cc1	23.1	-121.7	-26.94499770115078	-25.74833713475337	-25.32476823981017	10.801954257595003	11.384283048931753	11.334709800842505	74.2997893010889	5.300123836544844	0.5774013055641902	0.04388870486916197	-14.588204	-59.448055	-64.321096	-14.732606	-59.346297	-64.4692	-0.901933	-0.493365	0.145747	0.202636	-0.063154	-0.12546	0.22716886616302046	0.10909252970380864	0.21160314488563367	-4.435119430434485	0.03530475	-0.025256000000000056	5.54	-1.19	False	1	False	27.25676690723002	16.91812489288708	147.07176795039868	697.6201379780182	0.8547009999999999	0.12239199999999995	1.12191	0.251234	0.999518	1.105935	S
36	36	O=[N+]([O-])c1ccc(Cl)c([N+](=O)[O-])c1.Nc1ccccc1[S-]>>Nc1ccccc1Sc1ccc([N+](=O)[O-])cc1[N+](=O)[O-].[Cl-]	Clc1ccc(cc1N(=O)=O)N(=O)=O.c1cc(N)c([S-])cc1>>c1cc(N)c(Sc2ccc(cc2N(=O)=O)N(=O)=O)cc1	23.3	-124.6	-30.43192222986181	-29.25094940048325	-28.949117343430892	9.244728108763974	10.185992319194005	10.18348228144791	67.09980971874919	5.290123602890983	0.5214485545539322	0.04380589599205035	-14.588204	-59.454439	-64.321095	-14.734042	-59.354664	-64.468261	-0.878813	-0.486934	0.145712	0.196426	-0.063187	-0.12404	0.21127264535996648	0.09392340531724316	0.2116010265940166	-4.21553446484725	0.0353045	-0.14845699999999995	5.4	-1.19	False	1	False	27.14330066041401	17.37742609738165	143.74731452202516	667.8612417540957	0.8508420000000001	0.105383	1.12201	0.227911	1.016627	1.078753	S
37	37	O=[N+]([O-])c1ccc(Cl)c([N+](=O)[O-])c1.[S-]c1cccc(Cl)c1>>O=[N+]([O-])c1ccc(Sc2cccc(Cl)c2)c([N+](=O)[O-])c1.[Cl-]	Clc1ccc(cc1N(=O)=O)N(=O)=O.c1c(Cl)cc([S-])cc1>>c1c(Cl)cc(Sc2ccc(cc2N(=O)=O)N(=O)=O)cc1	23.1	-121.8	-27.052715937740917	-25.334594998452808	-24.551463175158148	10.44024536370714	11.395314782810779	11.419787652297654	74.25978941452034	5.300123836544844	0.5770904569474666	0.04388870486916197	-14.588204	-59.447211	-64.321095	-14.730908	-59.346841	-64.467746	-0.886037	-0.489108	0.145789	0.203568	-0.063195	-0.121423	0.22808139756438806	0.10736678862205272	0.2116000234717041	-4.504332676756575	0.035304625000000006	-0.10502900000000004	5.56	-1.19	False	1	False	27.25680975250398	16.970673147101706	147.0719991344643	701.4854812090483	0.850767	0.12046500000000004	1.121995	0.251379	1.00153	1.102146	S
38	38	O=[N+]([O-])c1ccc(Cl)c([N+](=O)[O-])c1.Cc1cccc([S-])c1>>Cc1cccc(Sc2ccc([N+](=O)[O-])cc2[N+](=O)[O-])c1.[Cl-]	Clc1ccc(cc1N(=O)=O)N(=O)=O.c1c(C)cc([S-])cc1>>c1c(C)cc(Sc2ccc(cc2N(=O)=O)N(=O)=O)cc1	23.3	-128.1	-29.430796749460665	-28.396033627174468	-28.15883504625739	10.355096713866239	10.602335446481087	10.290463237873638	74.2497894428782	5.290123602890983	0.5770127447932857	0.04380589599205035	-14.588211	-59.462546	-64.321095	-14.739078	-59.362044	-64.473103	-0.922832	-0.523862	0.145718	0.201842	-0.063174	-0.121359	0.20892241418319046	0.09774933941708287	0.2116294467095713	-4.318193061269337	0.035305625	-0.17630499999999993	5.42	-1.19	False	1	False	27.15933536457399	16.937560742668055	143.8322321851712	700.1167746906451	0.874117	0.10968599999999995	1.122115	0.230853	1.012429	1.10497	S
39	39	O=[N+]([O-])c1ccc(Cl)c([N+](=O)[O-])c1.[S-]c1cccc(Br)c1>>O=[N+]([O-])c1ccc(Sc2cccc(Br)c2)c([N+](=O)[O-])c1.[Cl-]	Clc1ccc(cc1N(=O)=O)N(=O)=O.c1c(Br)cc([S-])cc1>>c1c(Br)cc(Sc2ccc(cc2N(=O)=O)N(=O)=O)cc1	23.3	-121.9	-25.10823354192512	-24.260468242352506	-24.00005181103562	10.389360503707834	11.57409839063295	11.788706630265713	74.2497894428782	5.310124070198706	0.5770127447932857	0.0439715137462736	-14.588207	-59.44746	-64.321094	-14.732085	-59.348627	-64.468949	-0.888249	-0.492645	0.145707	0.201093	-0.063183	-0.121928	0.2263302441404209	0.10715988517947171	0.211597889898203	-4.502080934636029	0.035304125000000006	-0.02337699999999998	5.57	-1.19	False	1	False	27.842142256274563	17.03754657320857	161.35850251183263	702.5444998461867	0.851593	0.12024400000000002	1.122099	0.249126	1.001855	1.100719	S
40	40	O=[N+]([O-])c1ccc(Cl)c([N+](=O)[O-])c1.CC(=O)c1ccc([S-])cc1>>CC(=O)c1ccc(Sc2ccc([N+](=O)[O-])cc2[N+](=O)[O-])cc1.[Cl-]	Clc1ccc(cc1N(=O)=O)N(=O)=O.CC(=O)c1ccc([S-])cc1>>CC(=O)c1ccc(Sc2ccc(cc2N(=O)=O)N(=O)=O)cc1	23.3	-114.9	-24.79644412545423	-23.09903099881983	-22.28201366388406	11.681219393050661	12.46874378272201	12.536514805861557	74.07978992496184	5.290123602890983	0.5756916381722101	0.04380589599205035	-14.588213	-59.429819	-64.321092	-14.726099	-59.337448	-64.464838	-0.824872	-0.464582	0.145687	0.205727	-0.063167	-0.123104	0.24506563860848884	0.11665067003175272	0.21164201951878328	-5.001795734965452	0.035304875	-0.15107800000000005	5.71	-1.19	False	1	False	27.15929125602218	17.096077243238618	143.83199859214028	711.8022689633613	0.831262	0.1308950000000001	1.122111	0.269843	0.991216	1.101105	S
41	41	O=[N+]([O-])c1ccc(Cl)c([N+](=O)[O-])c1.Cc1ccccc1[S-]>>Cc1ccccc1Sc1ccc([N+](=O)[O-])cc1[N+](=O)[O-].[Cl-]	Clc1ccc(cc1N(=O)=O)N(=O)=O.c1cc(C)c([S-])cc1>>c1cc(C)c(Sc2ccc(cc2N(=O)=O)N(=O)=O)cc1	23.1	-125.5	-30.897446405263693	-29.672547912403573	-29.312357474508584	9.935139135706152	10.654892502095274	10.573316270567474	65.18981513510074	5.310124070198706	0.5066055331053777	0.0439715137462736	-14.588206	-59.45848	-64.321094	-14.737034	-59.358021	-64.471243	-0.889163	-0.493448	0.145736	0.196814	-0.063196	-0.12202	0.21596627202101693	0.09733390965683493	0.21159832222944797	-4.315017737536779	0.0353045	-0.13266699999999998	5.4	-1.19	False	1	False	27.07715282158445	17.522260810251826	135.28019278755434	673.4276294713852	0.8571190000000001	0.10921399999999992	1.122055	0.236098	1.012841	1.093217	S
42	42	O=[N+]([O-])c1ccc(Cl)c([N+](=O)[O-])c1.CC(=O)c1cccc([S-])c1>>CC(=O)c1cccc(Sc2ccc([N+](=O)[O-])cc2[N+](=O)[O-])c1.[Cl-]	Clc1ccc(cc1N(=O)=O)N(=O)=O.c1c(C(=O)C)cc([S-])cc1>>c1c(C(=O)C)cc(Sc2ccc(cc2N(=O)=O)N(=O)=O)cc1	23.2	-118.4	-27.05472898910193	-25.576944178448556	-24.985830254073065	9.876027748176766	10.669199723026514	10.642844325051719	74.28978932944676	5.290123602890983	0.5773235934100093	0.04380589599205035	-14.588214	-59.442085	-64.321091	-14.733858	-59.352752	-64.470218	-0.900506	-0.500073	0.145764	0.198494	-0.063211	-0.119874	0.2204767814131825	0.10219691008557547	0.21163351303225358	-4.476497280231432	0.035304875	-0.06937699999999991	5.53	-1.19	False	1	False	27.84236898904402	17.240124855778923	161.3598165364437	716.0742709041132	0.8612040000000001	0.11468199999999995	1.122167	0.243579	1.007485	1.104783	S
43	43	COc1ccc([N+](=O)[O-])s1.C1CCNCC1>>O=[N+]([O-])c1ccc(N2CCCCC2)s1.CO	COc1sc(cc1)N(=O)(=O).C1CCNCC1>>c1cc(sc1N2CCCCC2)N(=O)(=O)	15.3	-12.9	-10.940473857629854	-10.257743550028794	-10.120318975404459	19.944246534120673	20.677805109040722	20.82275979733138	11.639876561446625	6.350148370199958	0.10643745427944404	0.052583636965882745	-14.597684	-18.366116	-22.210079	-14.575843	-18.248276	-22.219595	-0.480795	-0.235922	0.242707	0.324755	-0.187844	-0.230412	0.1971590892172831	0.07616247955209433	0.18750954577460793	-5.997437347536622	0.037469125	-0.071441	6.72	-0.65	False	1	False	25.80235162284353	18.850999860794637	141.80227283870374	128.07199739098328	1.078514	0.10047400000000017	1.319206	0.264858	1.218732	1.343372	N
44	44	O=[N+]([O-])c1ccc(Cl)c([N+](=O)[O-])c1.O=[N+]([O-])c1ccc([S-])cc1>>O=[N+]([O-])c1ccc(Sc2ccc([N+](=O)[O-])cc2[N+](=O)[O-])cc1.[Cl-]	Clc1ccc(cc1N(=O)=O)N(=O)=O.N(=O)(=O)c1ccc([S-])cc1>>N(=O)(=O)c1ccc(Sc2ccc(cc2N(=O)=O)N(=O)=O)cc1	23.1	-101.7	-20.50071945341364	-18.807071383469726	-18.000094200517083	13.984181047782466	14.922935220894438	15.103030439627913	73.79979071898197	5.320124303852567	0.5735156978551446	0.044054322623385225	-14.58821	-59.396755	-64.321094	-14.713428	-59.315936	-64.456071	-0.730262	-0.421657	0.145668	0.208546	-0.063156	-0.121121	0.2719597499094537	0.129228567431175	0.2116292326467522	-5.220772308408053	0.035305875	-0.166072	6.01	-1.19	False	1	False	27.07731529709533	16.942497611187584	135.2810045316317	695.2337646118589	0.7960130000000001	0.1450149999999999	1.122159	0.297351	0.977144	1.093364	S
45	45	COc1sc([N+](=O)[O-])cc1C(N)=O.C1CCNCC1>>NC(=O)c1cc([N+](=O)[O-])sc1N1CCCCC1.CO	COc1sc(cc1C(=O)N)N(=O)(=O).C1CCNCC1>>NC(=O)c1cc(sc1N2CCCCC2)N(=O)(=O)	24.9	-12.9	-8.378572930097043	-7.687057490027955	-7.559673066816032	16.948242713644213	17.816088315756296	18.009361233762526	11.64987645539976	6.640155146161851	0.10652889539136796	0.054985094402119905	-14.577164	-18.366116	-22.176571	-14.562919	-18.250122	-22.195049	-0.48071	-0.24297	0.21616	0.292424	-0.155911	-0.206965	0.19469607291882451	0.07273823297336832	0.1962727368584378	-5.997442463278005	0.033155875	-0.071441	6.72	-1.06	False	1	False	28.322467750824018	18.85121875277636	172.6323327202172	128.0734845234176	1.088481	0.09568700000000008	1.315498	0.263159	1.219811	1.35164	N
46	46	COc1sc([N+](=O)[O-])cc1S(C)(=O)=O.C1CCNCC1>>CS(=O)(=O)c1cc([N+](=O)[O-])sc1N1CCCCC1.CO	COc1sc(cc1S(=O)(=O)C)N(=O)(=O).C1CCNCC1>>CS(=O)(=O)c1cc(sc1N2CCCCC2)N(=O)(=O)	28.1	-12.9	-8.60949013156163	-8.04975168093848	-7.945585108411724	13.378584812490582	14.166736711562784	14.299768719953105	11.639876561446625	4.890114256736657	0.10643745427944404	0.04049354090758529	-14.565487	-18.366116	-22.181463	-14.559315	-18.280521	-22.199556	-0.480711	-0.268971	0.239912	0.2993	-0.151582	-0.199726	0.17365936239315483	0.06324649065516709	0.199511439150827	-5.99743658561891	0.0327575	-0.071441	6.72	-1.14	False	1	False	30.41582376409515	18.851136989533	170.1957939697919	128.07292903129687	1.113889	0.08483099999999988	1.341276	0.234089	1.256445	1.347978	N
47	47	COC(=O)c1cc([N+](=O)[O-])sc1OC.C1CCNCC1>>COC(=O)c1cc([N+](=O)[O-])sc1N1CCCCC1.CO	COc1sc(cc1C(=O)OC)N(=O)(=O).C1CCNCC1>>COC(=O)c1cc(sc1N2CCCCC2)N(=O)(=O)	16.9	-13.0	-9.231561616223912	-8.778499776301647	-8.783519851936513	17.531801448780694	18.579114760368075	18.69520401308052	11.619876773540355	6.650155379815699	0.1062545720555962	0.055067903279231535	-14.586836	-18.366117	-22.207453	-14.585584	-18.287988	-22.243474	-0.479647	-0.250344	0.242904	0.297164	-0.146387	-0.235792	0.16576251065361647	0.11825812232160289	0.19623382672702003	-5.997600996806958	0.031231750000000003	-0.071438	6.72	-1.14	False	1	False	27.82671239266786	18.8728040189697	175.17158590600326	124.44895250148927	1.128579	0.159308	1.347121	0.224248	1.187813	1.352827	N
48	48	COc1sc([N+](=O)[O-])cc1S(C)(=O)=O.C1CCNCC1>>CS(=O)(=O)c1cc([N+](=O)[O-])sc1N1CCCCC1.CO	COc1sc(cc1S(=O)(=O)C)N(=O)(=O).C1CCNCC1>>CS(=O)(=O)c1cc(sc1N2CCCCC2)N(=O)(=O)	28.6	-12.8	-8.588995673297003	-7.955211104669692	-7.829081700544834	13.186260061972918	14.2078454854144	14.49461731484876	11.669876243306017	4.900114490390519	0.1067117776152158	0.040576349784696916	-14.564323	-18.366041	-22.180825	-14.558202	-18.281148	-22.197931	-0.480389	-0.269924	0.241666	0.297829	-0.151134	-0.197542	0.17142280991539482	0.06274192478807482	0.1948406939483849	-6.0177102647821785	0.032386625	-0.07064000000000001	6.73	-1.16	False	1	False	30.53114262971381	18.840628961371362	170.8410760455262	128.00153843317264	1.1176279999999998	0.084206	1.342101	0.231224	1.257895	1.348852	N
49	49	COc1ccc([N+](=O)[O-])s1.C1CCNCC1>>O=[N+]([O-])c1ccc(N2CCCCC2)s1.CO	COc1sc(cc1)N(=O)(=O).C1CCNCC1>>c1cc(sc1N2CCCCC2)N(=O)(=O)	15.7	-12.9	-11.203267923736778	-10.504222370001372	-10.35111005821551	20.98993898918504	21.847116930341176	22.12071106093082	11.679876137259154	6.350148370199958	0.10680321872713973	0.052583636965882745	-14.596272	-18.366041	-22.209033	-14.575414	-18.255263	-22.220475	-0.480477	-0.23815	0.24469	0.329527	-0.187591	-0.234683	0.19454989123745214	0.07792986410763453	0.18272599933755768	-6.017712169579938	0.03734625	-0.07064000000000001	6.72	-0.66	False	1	False	25.797175351170765	18.676354682964178	141.7738255444897	119.42162236450207	1.082326	0.10281699999999994	1.319353	0.261427	1.216536	1.343753	N
50	50	COc1sc([N+](=O)[O-])cc1C(N)=O.C1CCNCC1>>NC(=O)c1cc([N+](=O)[O-])sc1N1CCCCC1.CO	COc1sc(cc1C(=O)N)N(=O)(=O).C1CCNCC1>>NC(=O)c1cc(sc1N2CCCCC2)N(=O)(=O)	25.4	-12.8	-7.5654486655695665	-7.131212109670419	-7.1180344106830225	18.218685842858967	18.761481537661563	18.782189350315278	11.669876243306017	6.640155146161851	0.1067117776152158	0.054985094402119905	-14.575371	-18.366041	-22.174661	-14.561403	-18.250036	-22.19271	-0.480359	-0.24704	0.216744	0.295814	-0.153608	-0.207369	0.19198643981709118	0.07156627549737116	0.1913348182350316	-6.017712849863582	0.032852875000000004	-0.07064000000000001	6.73	-1.07	False	1	False	28.209855684492712	18.84054531753193	169.127148957781	128.0009701644514	1.094498	0.09417900000000001	1.315969	0.260056	1.22179	1.354554	N
51	51	COC(=O)c1cc([N+](=O)[O-])sc1OC.C1CCNCC1>>COC(=O)c1cc([N+](=O)[O-])sc1N1CCCCC1.CO	COc1sc(cc1C(=O)OC)N(=O)(=O).C1CCNCC1>>COC(=O)c1cc(sc1N2CCCCC2)N(=O)(=O)	17.0	-12.8	-8.958876747946904	-8.57170340253359	-8.62064914165002	15.92412780871478	16.653921326658995	16.716044764477463	11.659876349352883	6.660155613469559	0.10662033650329188	0.05515071215634316	-14.585902	-18.366041	-22.207293	-14.577679	-18.278601	-22.22483	-0.480292	-0.261508	0.244489	0.302495	-0.145931	-0.195494	0.17238204254885192	0.06299439848647852	0.1906506320997124	-6.01771287707468	0.030933999999999996	-0.07064000000000001	6.73	-1.15	False	1	False	27.830008340594674	18.840555183120482	175.19233418619018	128.00103719037259	1.11995	0.08490700000000007	1.34785	0.233271	1.262943	1.353221	N
52	52	COc1ccc([N+](=O)[O-])s1.C1CCNCC1>>O=[N+]([O-])c1ccc(N2CCCCC2)s1.CO	COc1sc(cc1)N(=O)(=O).C1CCNCC1>>c1cc(sc1N2CCCCC2)N(=O)(=O)	18.9	-19.3	-14.39695983082604	-13.733054807676133	-13.581825024520867	16.163449877639952	17.107851635644966	17.402153578745647	14.959841353886725	6.240145800007512	0.13679590343818582	0.051672739317654856	-14.58779	-18.368114	-22.203604	-14.565336	-18.253725	-22.204347	-0.494159	-0.260438	0.254042	0.322298	-0.190102	-0.218437	0.15868450916512467	0.04535163183970401	0.14446773304755234	-5.859651655783786	0.036175374999999996	-0.09474900000000003	6.79	-0.78	False	1	False	25.708795848551233	16.67146322269065	143.85699218235973	124.92399432667746	1.1476250000000001	0.05991200000000019	1.321055	0.216459	1.261143	1.364084	N
53	53	COc1sc([N+](=O)[O-])cc1S(C)(=O)=O.C1CCNCC1>>CS(=O)(=O)c1cc([N+](=O)[O-])sc1N1CCCCC1.CO	COc1sc(cc1S(=O)(=O)C)N(=O)(=O).C1CCNCC1>>CS(=O)(=O)c1cc(sc1N2CCCCC2)N(=O)(=O)	31.6	-19.4	-9.949412377173251	-9.45179736436857	-9.40912672025943	11.437101876100881	12.655725274239071	13.083686735273607	14.979841141792996	4.900114490390519	0.13697878566203364	0.040576349784696916	-14.556356	-18.368114	-22.176007	-14.55046	-18.281613	-22.188811	-0.494156	-0.277349	0.253572	0.2984	-0.150038	-0.19018	0.15461346450172198	0.048591289388387957	0.1581765959264178	-5.859666295508551	0.030140124999999997	-0.094749	6.79	-1.32	False	1	False	30.518056158324853	16.61793770638084	173.81727482557875	122.86260697792021	1.150484	0.06530299999999989	1.343924	0.210413	1.278621	1.360897	N
54	54	COc1sc([N+](=O)[O-])cc1C(N)=O.C1CCNCC1>>NC(=O)c1cc([N+](=O)[O-])sc1N1CCCCC1.CO	COc1sc(cc1C(=O)N)N(=O)(=O).C1CCNCC1>>NC(=O)c1cc(sc1N2CCCCC2)N(=O)(=O)	30.4	-19.3	-10.636525219951709	-10.058588994563616	-9.982660348071537	13.62709110212152	14.460423683334316	14.585925578200998	14.959841353886725	6.660155613469559	0.13679590343818582	0.05515071215634316	-14.562912	-18.368114	-22.160463	-14.551543	-18.246955	-22.174483	-0.494191	-0.267402	0.23439	0.291408	-0.144896	-0.184025	0.16519275381321386	0.050357823507025924	0.15185227529818202	-5.8596581865161985	0.0305085	-0.09475	6.79	-1.19	False	1	False	28.19196202717566	16.634371837368395	169.01987073274123	126.30800551530265	1.139668	0.06655999999999995	1.321741	0.225519	1.255181	1.365187	N
55	55	COC(=O)c1cc([N+](=O)[O-])sc1OC.C1CCNCC1>>COC(=O)c1cc([N+](=O)[O-])sc1N1CCCCC1.CO	COc1sc(cc1C(=O)OC)N(=O)(=O).C1CCNCC1>>COC(=O)c1cc(sc1N2CCCCC2)N(=O)(=O)	19.3	-19.4	-11.29577411982596	-10.755488462912139	-10.72034793232664	14.431704456059949	15.194755976101742	15.296412511025084	14.979841141792996	6.590153977892558	0.13697878566203364	0.054571050016561776	-14.580525	-18.368114	-22.207465	-14.564801	-18.265924	-22.209071	-0.494205	-0.267242	0.259619	0.300598	-0.15799	-0.20606	0.15885666939194965	0.04716993738687848	0.15172049693175774	-5.859646893791321	0.02897275	-0.094748	6.79	-1.29	False	1	False	27.832935557364642	16.63414864350779	166.86739168716804	126.30631076111224	1.149186	0.0635380000000001	1.347002	0.217033	1.283464	1.366219	N
56	56	O=[N+]([O-])c1cc([N+](=O)[O-])c(Cl)c([N+](=O)[O-])c1.COc1ccc(CN)cc1>>COc1ccc(CNc2c([N+](=O)[O-])cc([N+](=O)[O-])cc2[N+](=O)[O-])cc1.Cl	Clc1c(cc(cc1N(=O)=O)N(=O)=O)N(=O)=O.COc1ccc(CN)cc1>>COc1ccc(CNc2c(cc(cc2N(=O)=O)N(=O)=O)N(=O)=O)cc1	30.4	-13.4	-22.154413948985752	-21.026151915128743	-20.507829089813026	10.793978714221149	11.524399741851575	11.708260017560889	24.489740291222322	4.860113555775087	0.2239392831016825	0.04024511427625042	-14.559045	-18.364498	-64.304813	-14.560098	-18.263287	-64.327317	-0.725815	-0.50248	0.102048	0.190192	-0.004352	-0.071114	0.15071894690509013	0.10411441229075588	0.22794388603719132	-5.772710273728787	0.039273625	-0.014077000000000006	7.14	-1.73	False	1	False	29.1550881910547	14.426649036755975	160.22794475230063	135.48905075667895	1.1943380000000001	0.11863400000000013	1.139458	0.211955	1.020824	1.406293	N
57	57	O=[N+]([O-])c1cc([N+](=O)[O-])c(Cl)c([N+](=O)[O-])c1.NCc1ccccc1>>O=[N+]([O-])c1cc([N+](=O)[O-])c(NCc2ccccc2)c([N+](=O)[O-])c1.Cl	Clc1c(cc(cc1N(=O)=O)N(=O)=O)N(=O)=O.c1ccc(CN)cc1>>c1ccc(CNc2c(cc(cc2N(=O)=O)N(=O)=O)N(=O)=O)cc1	30.7	-11.6	-21.856304271011602	-20.83848390454596	-20.37600942246946	10.75931383749248	11.382430744878487	11.399373500699044	24.52973986703485	4.850113322121226	0.2243050475493782	0.04016230539913879	-14.559059	-18.359787	-64.304803	-14.55869	-18.264199	-64.32525	-0.721102	-0.508439	0.102082	0.186573	-0.004267	-0.067351	0.14916861487781297	0.10041905263388841	0.2279489786183115	-6.2860807810980495	0.0392645	-0.03769899999999998	7.18	-1.73	False	1	False	29.15579746131596	14.458352587290305	160.23184269682034	137.23133763271738	1.178792	0.114425	1.139475	0.206667	1.02505	1.385459	N
58	58	O=[N+]([O-])c1cc([N+](=O)[O-])c(Cl)c([N+](=O)[O-])c1.Cc1ccc(CN)cc1>>Cc1ccc(CNc2c([N+](=O)[O-])cc([N+](=O)[O-])cc2[N+](=O)[O-])cc1.Cl	Clc1c(cc(cc1N(=O)=O)N(=O)=O)N(=O)=O.Cc1ccc(CN)cc1>>Cc1ccc(CNc2c(cc(cc2N(=O)=O)N(=O)=O)N(=O)=O)cc1	30.6	-13.0	-22.63689029560434	-21.176048240628845	-20.35840339629222	10.098299755014526	10.770362401374284	10.90025686247498	24.519739973081712	4.860113555775087	0.22421360643745428	0.04024511427625042	-14.55906	-18.363206	-64.30481	-14.560452	-18.268074	-64.326455	-0.723768	-0.511394	0.102085	0.188092	-0.004389	-0.068488	0.14473565312054182	0.10164049508816726	0.22795091723996333	-6.100572959544333	0.039266125	-0.015315000000000023	7.16	-1.73	False	1	False	29.048635256930098	14.346905912895393	150.93511506962858	134.74013670680392	1.2020270000000002	0.11582899999999996	1.139595	0.203418	1.023766	1.405445	N
59	59	O=[N+]([O-])c1cc([N+](=O)[O-])c(Cl)c([N+](=O)[O-])c1.NCc1ccc(Cl)cc1>>O=[N+]([O-])c1cc([N+](=O)[O-])c(NCc2ccc(Cl)cc2)c([N+](=O)[O-])c1.Cl	Clc1c(cc(cc1N(=O)=O)N(=O)=O)N(=O)=O.Clc1ccc(CN)cc1>>Clc1ccc(CNc2c(cc(cc2N(=O)=O)N(=O)=O)N(=O)=O)cc1	30.7	-7.2	-21.463333990036123	-20.383390185609333	-19.82114169709741	11.22265303246177	11.887813074698741	11.999509760891815	24.369741563784725	4.850113322121226	0.22284198975859545	0.04016230539913879	-14.559046	-18.350467	-64.304803	-14.552376	-18.255718	-64.320707	-0.716928	-0.508896	0.102328	0.187585	-0.004458	-0.067415	0.15024814827653943	0.10200437186666061	0.22794342734042422	-6.304872773130873	0.039273	-0.013851999999999975	7.21	-1.73	False	1	False	28.665684854363935	14.501660524795161	146.08099259986687	137.64239457423434	1.176614	0.1162399999999999	1.139559	0.208042	1.023319	1.384656	N
60	60	N#Cc1cc([N+](=O)[O-])c(Cl)c([N+](=O)[O-])c1.COc1ccc(CN)cc1>>COc1ccc(CNc2c([N+](=O)[O-])cc(C#N)cc2[N+](=O)[O-])cc1.Cl	Clc1c(cc(cc1N(=O)=O)C#N)N(=O)=O.COc1ccc(CN)cc1>>COc1ccc(CNc2c(cc(cc2N(=O)=O)C#N)N(=O)=O)cc1	28.0	-13.1	-21.250558082944643	-20.041974836361543	-19.464666120374304	12.079987849612667	12.797231178255696	12.907672845789742	24.50974007912858	4.850113322121226	0.22412216532553036	0.04016230539913879	-14.564867	-18.364498	-64.309904	-14.565604	-18.27178	-64.333059	-0.725966	-0.50907	0.096464	0.189001	-0.012891	-0.081045	0.15210315070812175	0.11063700574295325	0.24815708859251479	-5.772731226494086	0.018595875	-0.014071	7.14	-1.61	False	1	False	28.65914171124436	14.679306568017417	151.77500735957648	145.19498459278725	1.1870310000000002	0.1257029999999999	1.136175	0.21294	1.010472	1.399971	N
61	61	N#Cc1cc([N+](=O)[O-])c(Cl)c([N+](=O)[O-])c1.NCc1ccccc1>>N#Cc1cc([N+](=O)[O-])c(NCc2ccccc2)c([N+](=O)[O-])c1.Cl	Clc1c(cc(cc1N(=O)=O)C#N)N(=O)=O.c1ccc(CN)cc1>>c1ccc(CNc2c(cc(cc2N(=O)=O)C#N)N(=O)=O)cc1	28.0	-11.6	-20.904182886206673	-19.83741678105264	-19.284580934552274	12.305642767337101	13.042338889404101	13.186038558893049	24.539739760987985	4.8401130884673655	0.22439648866130213	0.040079496522027164	-14.564874	-18.359787	-64.309904	-14.563117	-18.266233	-64.331218	-0.721541	-0.505104	0.097048	0.187038	-0.012842	-0.080444	0.1567592040364113	0.10996824088675457	0.24820260433047683	-6.286016671074618	0.0185965	-0.037607999999999975	7.18	-1.6	False	1	False	29.01103338210926	14.30886008011225	147.84089667968374	137.2420352333813	1.1622000000000001	0.12489499999999998	1.135737	0.216054	1.010842	1.378254	N
62	62	O=[N+]([O-])c1cc([N+](=O)[O-])c(Cl)c([N+](=O)[O-])c1.NCc1ccccc1>>O=[N+]([O-])c1cc([N+](=O)[O-])c(NCc2ccccc2)c([N+](=O)[O-])c1.Cl	Clc1c(cc(cc1N(=O)=O)N(=O)=O)N(=O)=O.c1ccc(CN)cc1>>c1ccc(CNc2c(cc(cc2N(=O)=O)N(=O)=O)N(=O)=O)cc1	32.7	-11.7	-22.890387802445535	-22.053917674085792	-21.615916061210807	9.216005116044546	9.581843139117932	9.514072115978385	24.50974007912858	4.850113322121226	0.22412216532553036	0.04016230539913879	-14.55409	-18.359821	-64.303549	-14.55436	-18.263061	-64.321676	-0.719957	-0.517189	0.110756	0.183262	-0.002358	-0.058277	0.13991749192661007	0.08824268296967769	0.2039103229459248	-6.296671397735274	0.03711175	-0.03763099999999997	7.19	-1.81	False	1	False	28.671025752808404	14.290143513577286	151.83794366499754	137.06251711177984	1.199828	0.10045899999999985	1.13844	0.195187	1.037981	1.395015	N
63	63	N#Cc1cc([N+](=O)[O-])c(Cl)c([N+](=O)[O-])c1.COc1ccc(CN)cc1>>COc1ccc(CNc2c([N+](=O)[O-])cc(C#N)cc2[N+](=O)[O-])cc1.Cl	Clc1c(cc(cc1N(=O)=O)C#N)N(=O)=O.COc1ccc(CN)cc1>>COc1ccc(CNc2c(cc(cc2N(=O)=O)C#N)N(=O)=O)cc1	29.7	-13.0	-22.028962871005298	-21.052558129704412	-20.47336688537193	9.950296625407903	10.806847057020507	11.126876888695127	24.57973933680051	4.860113555775087	0.2247622531089978	0.04024511427625042	-14.56139	-18.363669	-64.309613	-14.562941	-18.271732	-64.331467	-0.723122	-0.515	0.102439	0.184829	-0.011268	-0.073068	0.1443670612009238	0.0983291959365481	0.21882694682847903	-5.800152275265733	0.017347500000000002	-0.014075999999999977	7.16	-1.67	False	1	False	28.59570417503104	14.447173056450147	148.58171001770842	138.5686506496703	1.185565	0.11169999999999991	1.13598	0.200035	1.02428	1.3856	N
64	64	N#Cc1cc([N+](=O)[O-])c(Cl)c([N+](=O)[O-])c1.NCc1ccccc1>>N#Cc1cc([N+](=O)[O-])c(NCc2ccccc2)c([N+](=O)[O-])c1.Cl	Clc1c(cc(cc1N(=O)=O)C#N)N(=O)=O.c1ccc(CN)cc1>>c1ccc(CNc2c(cc(cc2N(=O)=O)C#N)N(=O)=O)cc1	29.7	-11.7	-21.64889544634132	-20.79297252412957	-20.34932332607619	10.872055328893982	11.416106042640962	11.487014613212816	24.50974007912858	4.880114023082797	0.22412216532553036	0.04041073203047367	-14.561403	-18.359821	-64.309617	-14.560634	-18.265653	-64.329863	-0.719783	-0.510972	0.100733	0.185812	-0.011424	-0.074707	0.14851100146955598	0.10265749608647966	0.21883520651488964	-6.296666418053249	0.01734625	-0.03765899999999997	7.19	-1.67	False	1	False	28.596379938615236	14.290045285226764	148.58522124821678	137.0615749641407	1.180277	0.11659900000000012	1.135806	0.205856	1.019207	1.386133	N
65	65	O=[N+]([O-])c1cc([N+](=O)[O-])c(Cl)c([N+](=O)[O-])c1.NCc1ccc(Cl)cc1>>O=[N+]([O-])c1cc([N+](=O)[O-])c(NCc2ccc(Cl)cc2)c([N+](=O)[O-])c1.Cl	Clc1c(cc(cc1N(=O)=O)N(=O)=O)N(=O)=O.Clc1ccc(CN)cc1>>Clc1ccc(CNc2c(cc(cc2N(=O)=O)N(=O)=O)N(=O)=O)cc1	32.7	-7.4	-22.244186074690575	-21.442228967372802	-20.998579769319416	8.887690914004944	9.386560945611333	9.428604080604977	24.549739654941117	4.850113322121226	0.22448792977322604	0.04016230539913879	-14.554103	-18.350531	-64.303556	-14.547803	-18.253881	-64.317237	-0.71579	-0.515906	0.110705	0.186394	-0.002329	-0.059278	0.14164458063862229	0.09062654281402253	0.2039182110311084	-6.314979870671212	0.037109625	-0.014055999999999985	7.22	-1.81	False	1	False	28.671453732963503	14.252105595261707	151.84021019104514	129.57800928980754	1.194102	0.10316400000000003	1.138342	0.197049	1.035178	1.391151	N
66	67	Clc1ccccc1.C[O-]>>COc1ccccc1.[Cl-]	c1c(Cl)cccc1.C[O-]>>c1c(OC)cccc1	-9.1	-167.7	-39.39611530804867	-39.184644615420176	-39.23986544904452	30.027717036280137	30.66965922790328	30.63451869738912	58.757752920135744	5.70013318269917	0.5483901073261782	0.04720105995362703	-14.674873	-22.706856	-64.376691	-14.839146	-22.587515	-64.569588	-1.055807	-0.664109	0.155491	0.368157	-0.16695	-0.30908	0.3103161677048878	0.24505095044667116	0.5640851116915472	-4.828005897734718	0.033419875	-0.10101899999999997	6.37	-0.29	True	1	False	25.564145569178024	10.279153408252915	140.4931611613091	238.77087616270498	0.8215100000000001	0.265201	1.082228	0.36963	0.817027	1.19114	O
67	68	FC(F)(F)c1ccc(Cl)cc1.C[O-]>>COc1ccc(C(F)(F)F)cc1.[Cl-]	c1c(Cl)ccc(C(F)(F)(F))c1.C[O-]>>c1c(OC)ccc(C(F)(F)(F))c1	2.6	-167.7	-40.73363292804419	-40.77191100606199	-40.9382010165499	25.81678772777135	25.732073948811244	25.449694685610897	58.757752920135744	5.680132715391461	0.5483901073261782	0.047035442199403775	-14.647653	-22.706859	-64.356659	-14.813471	-22.581348	-64.540113	-1.056021	-0.696919	0.170384	0.347323	-0.147961	-0.250583	0.2668624272101642	0.18706298842470176	0.5516133916387248	-4.827803717143611	0.034085	-0.10020200000000001	6.37	-0.57	True	1	False	26.185078169102376	10.238460866941463	141.28916145325186	236.80053275497767	0.886334	0.20375199999999993	1.089216	0.322626	0.885464	1.20896	O
68	69	O=[N+]([O-])c1ccc(Cl)cc1.C[O-]>>COc1ccc([N+](=O)[O-])cc1.[Cl-]	c1c(Cl)ccc([N+]([O-])(=O))c1.C[O-]>>c1c(OC)ccc([N+]([O-])(=O))c1	12.0	-167.7	-42.172488938739015	-42.29422577677254	-42.45549571141156	18.094184238951268	18.460022262167335	18.31632259267839	58.747753302552326	5.570130145199015	0.5482967802146523	0.046124544551175886	-14.625106	-22.706853	-64.339866	-14.780591	-22.569872	-64.501311	-1.055718	-0.725932	0.184466	0.321985	-0.127203	-0.177912	0.1950580395493764	0.1106463083037021	0.19956763645626874	-4.828008999832789	0.032798875	-0.10179099999999996	6.37	-0.67	True	1	False	25.92923816446138	10.238710139558062	142.49960462679255	236.8062980637657	0.9876010000000001	0.12114099999999994	1.094849	0.239321	0.973708	1.226922	O
69	70	O=[N+]([O-])c1cc(C(F)(F)F)cc([N+](=O)[O-])c1Cl.NCc1ccccc1>>O=[N+]([O-])c1cc(C(F)(F)F)cc([N+](=O)[O-])c1NCc1ccccc1.Cl	Clc1c(cc(cc1N(=O)=O)C(F)(F)F)N(=O)=O.c1ccc(CN)cc1>>c1ccc(CNc2c(cc(cc2N(=O)=O)C(F)(F)F)N(=O)=O)cc1	23.5	-11.6	-19.395292432586867	-18.550037171331063	-18.18357163871414	13.97439753632721	14.202183475232728	13.987575235171928	24.52973986703485	4.820112621159656	0.2243050475493782	0.03991387876780391	-14.574683	-18.359788	-64.316962	-14.572181	-18.271215	-64.339948	-0.721583	-0.49868	0.094512	0.193367	-0.02005	-0.09196	0.16178009441814434	0.1223099093489253	0.2651836078248859	-6.286077706209917	0.020407500000000002	-0.037916000000000005	7.18	-1.58	False	1	False	28.72167842507921	14.458195394540063	152.1061934885318	137.22984563898908	1.1510880000000001	0.13906600000000002	1.136997	0.222165	0.997931	1.373253	N
70	71	O=[N+]([O-])c1cc(C(F)(F)F)cc([N+](=O)[O-])c1Cl.NCc1ccc(Cl)cc1>>O=[N+]([O-])c1cc(C(F)(F)F)cc([N+](=O)[O-])c1NCc1ccc(Cl)cc1.Cl	Clc1c(cc(cc1N(=O)=O)C(F)(F)F)N(=O)=O.Clc1ccc(CN)cc1>>Clc1ccc(CNc2c(cc(cc2N(=O)=O)C(F)(F)F)N(=O)=O)cc1	23.7	-7.2	-18.813395993844175	-17.978808393686993	-17.616107917760555	13.427272659069724	14.02905424468652	14.104982891035919	24.39974124564412	4.8401130884673655	0.22311631309436722	0.040079496522027164	-14.57468	-18.350467	-64.316971	-14.565672	-18.260878	-64.335926	-0.716958	-0.492923	0.094438	0.191367	-0.019985	-0.092882	0.1657571260314833	0.12589856238813318	0.26517039136068915	-6.304875167738455	0.020408499999999996	-0.013853000000000004	7.21	-1.58	False	1	False	28.671790261579552	14.45542216243791	146.11210589615877	135.75927591263968	1.143918	0.14314099999999996	1.136955	0.227287	0.993814	1.371205	N
71	72	O=[N+]([O-])c1cc([N+](=O)[O-])c(Cl)c([N+](=O)[O-])c1.COc1ccc(CN)cc1>>COc1ccc(CNc2c([N+](=O)[O-])cc([N+](=O)[O-])cc2[N+](=O)[O-])cc1.Cl	Clc1c(cc(cc1N(=O)=O)N(=O)=O)N(=O)=O.COc1ccc(CN)cc1>>COc1ccc(CNc2c(cc(cc2N(=O)=O)N(=O)=O)N(=O)=O)cc1	32.7	-13.0	-23.013031392637664	-22.172168697758554	-21.66702357143023	8.522867565160164	8.942043893583994	8.895608192499017	24.72973774609751	4.850113322121226	0.22613386978785663	0.04016230539913879	-14.554103	-18.36367	-64.303556	-14.555431	-18.263795	-64.322847	-0.723194	-0.515669	0.110684	0.186369	-0.002329	-0.06182	0.14154909704525298	0.09187262699788992	0.20391830200702588	-5.800187758912178	0.037109249999999996	-0.014066999999999996	7.16	-1.81	False	1	False	28.64390320765013	14.626936179588494	148.83214954680372	143.21559841906242	1.198564	0.10458100000000004	1.138326	0.19763	1.033745	1.396194	N
72	73	N#Cc1cc([N+](=O)[O-])c(Cl)c([N+](=O)[O-])c1.Cc1ccc(CN)cc1>>Cc1ccc(CNc2c([N+](=O)[O-])cc(C#N)cc2[N+](=O)[O-])cc1.Cl	Clc1c(cc(cc1N(=O)=O)C#N)N(=O)=O.Cc1ccc(CN)cc1>>Cc1ccc(CNc2c(cc(cc2N(=O)=O)C#N)N(=O)=O)cc1	28.4	-12.9	-20.7679003790172	-19.73125472838576	-19.12445306727678	12.643180109668998	13.326537926528234	13.551186318144126	24.489740291222322	4.8401130884673655	0.2239392831016825	0.040079496522027164	-14.564868	-18.363206	-64.309903	-14.564568	-18.268428	-64.332685	-0.723993	-0.501206	0.096273	0.190771	-0.01277	-0.082403	0.15711059832835406	0.11446021199497604	0.24816236311926348	-6.100589476854213	0.01859575	-0.015300000000000008	7.16	-1.61	False	1	False	29.092129258984734	14.347667810981415	151.16110751804797	134.74729213480285	1.160126	0.13004499999999997	1.136159	0.216242	1.006114	1.376368	N
73	74	CC(=O)Oc1ccc(Cl)cc1.C[O-]>>COc1ccc(OC(C)=O)cc1.[Cl-]	c1c(Cl)ccc(OC(=O)C)c1.C[O-]>>c1c(OC)ccc(OC(=O)C)c1	-7.7	-167.7	-39.30178306650297	-39.30554812333613	-39.46179798226894	30.571556896731934	30.624895201939697	30.357576166214667	58.80775100805281	5.650132014429878	0.5488567428838077	0.0467870155680689	-14.668361	-22.706857	-64.371194	-14.832794	-22.589161	-64.562225	-1.0561	-0.666462	0.145826	0.347928	-0.158018	-0.293321	0.3082250858576726	0.23141849031209433	0.5252045653633075	-4.827859636540234	0.033356	-0.10014200000000006	6.37	-0.37	True	1	False	26.07668031773627	10.243770474265713	143.30990412011863	236.92333615867693	0.830096	0.251725	1.087748	0.369855	0.836023	1.199951	O
74	75	O=[N+]([O-])c1cc(C(F)(F)F)cc([N+](=O)[O-])c1Cl.Cc1ccc(CN)cc1>>Cc1ccc(CNc2c([N+](=O)[O-])cc(C(F)(F)F)cc2[N+](=O)[O-])cc1.Cl	Clc1c(cc(cc1N(=O)=O)C(F)(F)F)N(=O)=O.Cc1ccc(CN)cc1>>Cc1ccc(CNc2c(cc(cc2N(=O)=O)C(F)(F)F)N(=O)=O)cc1	23.8	-12.9	-19.3923261915744	-18.577818894527404	-18.18688049256629	13.629208969855789	13.877075212014171	13.691332407674258	24.52973986703485	4.820112621159656	0.2243050475493782	0.03991387876780391	-14.574648	-18.363203	-64.31698	-14.573808	-18.274121	-64.34114	-0.724687	-0.498671	0.094903	0.189618	-0.019481	-0.092244	0.16259137481732344	0.12318482124153039	0.26513085366721234	-6.100702023144521	0.020255125	-0.016647000000000023	7.16	-1.58	False	1	False	28.902749895013883	14.188593077045006	153.06512393937504	130.41815159179924	1.144308	0.13995200000000008	1.136114	0.222179	0.996162	1.366487	N
75	76	Fc1nc(F)c(F)c(F)n1.C[O-]>>COc1nc(F)nc(F)c1F.[F-]	Fc1nc(F)nc(F)c1F.C[O-].[Na+]>>COc1nc(F)nc(F)c1F	30.1	-167.7	-33.261698658726644	-33.104193780778104	-33.13870680189141	7.112919044147995	7.954409248427963	7.926171322107927	58.79775139046939	9.490221737511435	0.5487634157722818	0.07858562437893342	-14.529866	-22.706858	-26.458713	-14.719521	-22.624921	-26.64557	-1.055938	-0.862923	0.47145	0.520277	-0.151906	-0.174654	0.13477763983849178	0.04621600727797687	0.47665687420003927	-4.827859092312468	0.072234875	-0.10103799999999996	6.37	-1.68	False	1	False	20.70894717030756	10.26760694045274	169.68094946692347	238.50266728170718	1.087928	0.05410300000000001	1.170655	0.169469	1.116552	1.257397	O
76	77	O=Cc1ccc(Cl)c([N+](=O)[O-])c1.C[O-]>>COc1ccc(C=O)cc1[N+](=O)[O-].[Cl-]	Clc1ccc(cc1N(=O)=O)C(=O).C[O-]>>COc1ccc(cc1N(=O)=O)C(=O)	15.7	-167.7	-45.98515744190822	-45.96005706302049	-46.012140349426545	11.825100405865909	12.131952538695812	12.149522803917222	58.787751772885976	5.330124537506414	0.548670088660756	0.044137131500496855	-14.605152	-22.706857	-64.334676	-14.766843	-22.596677	-64.499838	-1.05586	-0.783593	0.143519	0.253285	-0.07753	-0.115324	0.14521126526358974	0.07826253485633297	0.21314820023740824	-4.827853541190033	0.025921749999999997	-0.10080100000000003	6.37	-1.02	False	1	False	27.555190955357403	10.24303229159292	148.68200120023312	236.90626307977772	1.079505	0.08745400000000014	1.117444	0.183386	1.02999	1.262891	O
77	78	Fc1cc(F)c2c(F)c(F)cc(F)c2c1F.C[O-]>>COc1cc(F)c2c(F)c(F)cc(F)c2c1F.[F-]	C1=C(F)C2=C(C(F)=C1F)C(F)=CC(F)=C2F.[Na+].C[O-]>>C1=C(F)C2=C(C(F)=C1(OC))C(F)=CC(F)=C2F	13.2	-167.7	-27.92112052017975	-27.57787283796264	-27.483746416848298	16.701714365606033	17.394484824619507	17.466020904592213	58.787751772885976	7.9401855211634125	0.548670088660756	0.06575024842663134	-14.602536	-22.706855	-26.492138	-14.776464	-22.587734	-26.697186	-1.055925	-0.736881	0.232153	0.356911	-0.16601	-0.225163	0.25650313363434196	0.10795420553581508	0.2771338676511932	-4.82802565320048	0.026433	-0.10048100000000004	6.37	-0.67	True	1	False	22.396821754567643	10.276230700859784	163.36930702189306	238.7029856101168	0.9267509999999999	0.12811800000000018	1.186781	0.319725	1.058663	1.246476	O
78	79	Fc1cc(F)c2c(F)c(F)c(F)c(F)c2c1F.C[O-]>>COc1cc(F)c2c(F)c(F)c(F)c(F)c2c1F.[F-]	C1=C(F)C2=C(C(F)=C1F)C(F)=C(F)C(F)=C2F.[Na+].C[O-]>>C1=C(F)C2=C(C(F)=C1(OC))C(F)=C(F)C(F)=C2(F)	17.0	-167.7	-28.069565416492466	-27.834876873036123	-27.831739325889174	15.702275633663547	16.297782124415733	16.277074311619337	58.757752920135744	7.900184586547981	0.5483901073261782	0.06541901291818483	-14.593903	-22.706857	-26.485627	-14.768493	-22.585451	-26.689121	-1.056039	-0.746235	0.240141	0.358623	-0.163709	-0.218824	0.2462336728579988	0.09984401346941994	0.2881113096546361	-4.827854629644791	0.028654	-0.10284500000000008	6.37	-0.66	True	1	False	22.55702516515661	10.245859474302307	164.53787997645193	236.97165165531453	0.9435269999999999	0.11854299999999984	1.187282	0.308223	1.068739	1.25175	O
79	80	Fc1ccc2c(F)c(F)c(F)c(F)c2c1F.C[O-]>>COc1c(F)c(F)c2ccc(F)c(F)c2c1F.[F-]	FC1=C(F)C2=C(C=C1)C(F)=C(F)C(F)=C2F.[Na+].C[O-]>>COC1=C(F)C2=C(C=CC(F)=C2F)C(F)=C1F	14.4	-167.7	-26.763477235421984	-26.681901003894186	-26.678135947061026	14.467672078474521	15.06192355013964	15.02301796286366	58.777752155302565	8.000186923086567	0.5485767615492301	0.06624710168930109	-14.597162	-22.706853	-26.487309	-14.773956	-22.591567	-26.693938	-1.055747	-0.736046	0.11527	0.235612	-0.131979	-0.196263	0.2523869910173967	0.09618368740342441	0.29470412333891194	-4.82800119016561	0.0329375	-0.10164499999999999	6.37	-1.0	True	1	False	23.00797585381023	10.272621757182213	174.72426340719377	238.61915471376847	0.946813	0.11777000000000015	1.224428	0.319635	1.106658	1.266448	O
80	81	N#Cc1cc([N+](=O)[O-])c(Cl)c([N+](=O)[O-])c1.NCc1ccc(Cl)cc1>>N#Cc1cc([N+](=O)[O-])c(NCc2ccc(Cl)cc2)c([N+](=O)[O-])c1.Cl	Clc1c(cc(cc1N(=O)=O)C#N)N(=O)=O.Clc1ccc(CN)cc1>>Clc1ccc(CNc2c(cc(cc2N(=O)=O)C#N)N(=O)=O)cc1	29.5	-7.3	-21.496160262904787	-20.441944346909263	-19.84079027097868	10.979559628108085	11.634052009389112	11.897605988280985	24.44974071540978	4.850113322121226	0.22357351865398684	0.04016230539913879	-14.561398	-18.350532	-64.309613	-14.554135	-18.255516	-64.325639	-0.71587	-0.505923	0.101136	0.189186	-0.011497	-0.075864	0.1525978876886278	0.10782904333603009	0.21879960858860303	-6.314982374120094	0.017346625	-0.014045000000000002	7.22	-1.67	False	1	False	28.634843905509936	14.48992929475343	151.64632940818072	138.97874293730277	1.1683759999999999	0.12248700000000001	1.135937	0.210398	1.01345	1.378774	N
81	82	Fc1cc(F)c2c(F)c(F)cc(F)c2c1F.C[O-]>>COc1cc(F)c(F)c2c(F)cc(F)c(F)c12.[F-]	C1=C(F)C2=C(C(F)=C1F)C(F)=CC(F)=C2F.[Na+].C[O-]>>C1=C(OC)C2=C(C(F)=C1(F))C(F)=CC(F)=C2(F)	13.9	-167.7	-27.174753218083495	-26.874176180118205	-26.81644530867643	19.45441142890919	19.800169148872392	19.82087696138343	58.80775100805281	7.820182717317105	0.5488567428838077	0.06475654190129182	-14.597928	-22.706854	-26.497252	-14.770915	-22.58339	-26.682929	-1.055583	-0.724015	0.316455	0.452371	-0.182321	-0.222272	0.2749524224899321	0.10301209053540088	0.27713306508380875	-4.827980074130242	0.040653999999999996	-0.10217299999999996	6.37	-0.7	True	1	False	23.79959765779708	10.26769035820022	168.84537811235634	238.50460496352417	0.882736	0.1187100000000001	1.152389	0.334751	1.033679	1.217487	O
82	83	N#Cc1cc([N+](=O)[O-])c(Cl)c([N+](=O)[O-])c1.Cc1ccc(CN)cc1>>Cc1ccc(CNc2c([N+](=O)[O-])cc(C#N)cc2[N+](=O)[O-])cc1.Cl	Clc1c(cc(cc1N(=O)=O)C#N)N(=O)=O.Cc1ccc(CN)cc1>>Cc1ccc(CNc2c(cc(cc2N(=O)=O)C#N)N(=O)=O)cc1	29.4	-12.9	-21.855694330834126	-20.87803457087421	-20.25617268228991	9.929909468987073	10.904431681514684	11.369416201765317	24.59973912470678	4.870113789428949	0.22494513533284566	0.04032792315336204	-14.561388	-18.363235	-64.309611	-14.562168	-18.26923	-64.331073	-0.722957	-0.515548	0.102907	0.187258	-0.010909	-0.074593	0.1469719371422048	0.10324977948050706	0.2187771233449247	-6.109828422365088	0.017345874999999997	-0.018132999999999982	7.17	-1.67	False	1	False	28.595502828814592	14.444692002107807	148.5806638338144	138.5448538590412	1.180439	0.11728699999999992	1.135954	0.203383	1.018667	1.383822	N
83	84	O=[N+]([O-])c1ccccc1Cl.C[O-]>>COc1ccccc1[N+](=O)[O-].[Cl-]	Clc1ccc(cc1N(=O)=O).C[O-]>>COc1ccc(cc1N(=O)=O)	4.4	-167.7	-44.0300123653517	-43.91392311271059	-43.94404356744721	16.61765193173779	16.84794790860342	16.815944925378886	58.80775100805281	5.330124537506414	0.5488567428838077	0.044137131500496855	-14.631723	-22.706853	-64.35473	-14.794146	-22.600988	-64.527923	-1.055568	-0.748797	0.123549	0.26974	-0.099066	-0.156177	0.18602779081052245	0.11660787575861911	0.20438749290448094	-4.827991856660302	0.026216375	-0.10212599999999994	6.37	-0.82	True	1	False	27.10027467423675	10.239025850029456	159.7669400429982	236.81359998236402	1.013174	0.1293860000000001	1.109582	0.231554	0.980196	1.244728	O
84	85	Fc1cc(F)c2c(F)c(F)cc(F)c2c1F.C[O-]>>COc1c(F)cc(F)c2c(F)c(F)cc(F)c12.[F-]	C1=C(F)C2=C(C(F)=C1F)C(F)=CC(F)=C2F.[Na+].C[O-]>>C1=C(F)C2=C(C(OC)=C1(F))C(F)=CC(F)=C2(F)	12.4	-167.7	-26.47474004683978	-26.128354817190363	-26.128354817333044	17.300227251417088	17.808509925320394	17.82545268085559	58.757752920135744	7.92018505385569	0.5483901073261782	0.06558463067240808	-14.604779	-22.706854	-26.500178	-14.776371	-22.590704	-26.702996	-1.055628	-0.731746	0.160148	0.299102	-0.157984	-0.22083	0.2649942561199822	0.10279733084287807	0.27713348945429017	-4.827943692508273	0.037962	-0.09896000000000005	6.37	-0.56	True	1	False	24.323522399305183	10.281846409705636	179.8537097040924	238.83343095596814	0.8887050000000001	0.12294899999999997	1.196033	0.320408	1.073084	1.209113	O
85	86	O=Nc1ccc(Cl)c([N+](=O)[O-])c1.C[O-]>>COc1ccc(N=O)cc1[N+](=O)[O-].[Cl-]	Clc1ccc(cc1N(=O)=O)N(=O).C[O-]>>COc1ccc(cc1N(=O)=O)N(=O)	21.5	-167.7	-47.29099837915601	-47.25083777279296	-47.233267507571554	9.857856953322935	10.093173006037452	10.105723195481318	58.82775024321963	5.250122668275552	0.5490433971068596	0.04347466048360384	-14.590456	-22.706857	-64.322898	-14.753876	-22.595099	-64.484202	-1.056078	-0.796854	0.157376	0.239352	-0.06077	-0.094534	0.12281357452534014	0.05843739793578181	0.10032417946990656	-4.827933651507837	0.030783625	-0.10063300000000008	6.37	-1.23	False	1	True	27.067227986782218	10.26873196634308	143.34444374813182	238.52880011647218	1.114825	0.06548599999999993	1.120618	0.156085	1.055132	1.27091	O
86	87	O=[N+]([O-])c1ccc(Cl)c([N+](=O)[O-])c1.C[O-]>>COc1ccc([N+](=O)[O-])cc1[N+](=O)[O-].[Cl-]	Clc1ccc(cc1N(=O)=O)N(=O)=O.C[O-]>>COc1ccc(cc1N(=O)=O)N(=O)=O	23.5	-167.7	-46.94485097764778	-46.960538714666626	-47.032074794639335	10.418660909614198	10.561733069559613	10.46948917693319	58.76775253771915	5.330124537506414	0.5484834344377042	0.044137131500496855	-14.587143	-22.706856	-64.32089	-14.751145	-22.591088	-64.483846	-1.055736	-0.79421	0.146325	0.241016	-0.062792	-0.098119	0.12972051478684143	0.06450937224247509	0.20284154993511833	-4.827947665370768	0.03481	-0.10239399999999999	6.37	-1.2	False	1	True	27.245520191347353	10.239051529448382	147.01108304253233	236.8141939095335	1.1042079999999999	0.07237500000000008	1.12193	0.164589	1.049555	1.268797	O
87	88	Fc1c(F)c(F)c2c(F)c(F)c(F)c(F)c2c1F.C[O-]>>COc1c(F)c(F)c2c(F)c(F)c(F)c(F)c2c1F.[F-]	FC1=C(F)C2=C(C(F)=C1F)C(F)=C(F)C(F)=C2F.[Na+].C[O-]>>COC1=C(F)C2=C(C(F)=C(F)C(F)=C2F)C(F)=C1F	22.2	-167.7	-28.190179633543888	-27.83375425248206	-27.806771345106412	13.01962807984537	13.472689919910314	13.355973157797017	58.79775139046939	8.030187624048136	0.5487634157722818	0.06649552832063597	-14.581316	-22.706859	-26.473954	-14.759696	-22.588234	-26.67933	-1.055554	-0.752659	0.12026	0.226269	-0.12642	-0.182996	0.23419399413200026	0.08839518036304725	0.2931110402065967	-4.827874902126833	0.03220175	-0.10162499999999997	6.37	-1.1	True	1	False	22.903652750560607	10.267501014541924	173.9320260766498	238.50020676559953	0.979835	0.10891399999999996	1.232126	0.299647	1.123212	1.279482	O
88	89	Fc1cc(F)c2c(F)c(F)c(F)c(F)c2c1F.C[O-]>>COc1c(F)c(F)c2c(F)cc(F)c(F)c2c1F.[F-]	FC1=C(F)C2=C(C(F)=C1)C(F)=C(F)C(F)=C2F.[Na+].C[O-]>>COC1=C(F)C2=C(C(F)=CC(F)=C2F)C(F)=C1F	18.6	-167.7	-28.29349467872748	-27.674142828031954	-27.502832741623823	12.732126459617096	13.414856767218156	13.389756388187749	58.76775253771915	7.980186455778844	0.5484834344377042	0.06608148393507784	-14.588246	-22.706855	-26.479687	-14.766158	-22.592323	-26.68432	-1.055488	-0.752405	0.125136	0.230572	-0.129116	-0.184963	0.23566712360512654	0.08942202303321628	0.28811225663090173	-4.827939610800999	0.035028000000000004	-0.09916400000000003	6.37	-1.08	True	1	False	22.763760682623953	10.26872241464127	170.59507441603964	238.52857824331596	0.972969	0.10997799999999991	1.229876	0.299996	1.119898	1.272965	O
89	90	O=[N+]([O-])c1cc([N+](=O)[O-])c(Cl)c([N+](=O)[O-])c1.Cc1ccc(CN)cc1>>Cc1ccc(CNc2c([N+](=O)[O-])cc([N+](=O)[O-])cc2[N+](=O)[O-])cc1.Cl	Clc1c(cc(cc1N(=O)=O)N(=O)=O)N(=O)=O.Cc1ccc(CN)cc1>>Cc1ccc(CNc2c(cc(cc2N(=O)=O)N(=O)=O)N(=O)=O)cc1	32.7	-13.1	-23.161849656848418	-22.327262056691236	-21.84407976196102	9.164955964730453	9.1235403395657	8.878811644696945	24.609739018659916	4.8401130884673655	0.22503657644476957	0.040079496522027164	-14.554103	-18.363234	-64.303556	-14.556151	-18.264208	-64.323525	-0.722304	-0.515387	0.110714	0.184272	-0.002324	-0.061153	0.14263749167185902	0.09233285720058554	0.20391852411118178	-6.109972969242595	0.037109249999999996	-0.014975000000000016	7.17	-1.81	False	1	False	29.003837227451875	14.358123514509014	147.80422490921694	134.84548772702516	1.191619	0.10510600000000014	1.138338	0.198247	1.033232	1.389866	N
90	91	N#Cc1ccc(Cl)c([N+](=O)[O-])c1.C[O-]>>COc1ccc(C#N)cc1[N+](=O)[O-].[Cl-]	Clc1ccc(cc1N(=O)=O)C#N.C[O-]>>COc1ccc(cc1N(=O)=O)C#N	20.2	-167.6	-46.226143667049705	-46.149587511156774	-46.142684907176665	11.602470089200704	11.967053093472384	12.00533117134751	58.80775100805281	5.350125004814137	0.5488567428838077	0.04430274925472011	-14.595677	-22.706858	-64.327776	-14.761856	-22.594406	-64.49697	-1.056082	-0.786538	0.136311	0.252612	-0.072108	-0.116925	0.15037594581744895	0.0847338616525475	0.20802177279178088	-4.827835717732743	0.026171250000000004	-0.100746	6.37	-1.16	True	1	False	27.380333950210677	10.267797304274747	145.0026113367668	238.50708917665952	1.070432	0.09485100000000002	1.119399	0.189457	1.024548	1.259889	O
91	92	CC(=O)c1ccc(Cl)c([N+](=O)[O-])c1.C[O-]>>COc1ccc(C(C)=O)cc1[N+](=O)[O-].[Cl-]	Clc1ccc(cc1N(=O)=O)C(=O)C.C[O-]>>COc1ccc(cc1N(=O)=O)C(=O)C	12.7	-167.7	-45.046804244536276	-45.20305410332641	-45.36683407621089	13.14130466690555	13.249236296550821	13.135029572326296	58.76775253771915	5.310124070198706	0.5484834344377042	0.0439715137462736	-14.612494	-22.706858	-64.339506	-14.77464	-22.60044	-64.506526	-1.055589	-0.783175	0.138603	0.257661	-0.081066	-0.123536	0.1517973050547493	0.08480647345660658	0.2067457676808965	-4.827837268781198	0.018178875	-0.101634	6.37	-0.95	True	1	False	27.313437158045517	10.24694286391965	141.91912094779585	236.99670886282863	1.068285	0.09468100000000002	1.116436	0.191184	1.021755	1.259469	O
92	93	O=[N+]([O-])c1cc(C(F)(F)F)cc([N+](=O)[O-])c1Cl.NCc1ccc(CO)cc1>>O=[N+]([O-])c1cc(C(F)(F)F)cc([N+](=O)[O-])c1NCc1ccc(CO)cc1.Cl	Clc1c(cc(cc1N(=O)=O)C(F)(F)F)N(=O)=O.OCc1ccc(CN)cc1>>OCc1ccc(CNc2c(cc(cc2N(=O)=O)C(F)(F)F)N(=O)=O)cc1	23.7	-9.9	-19.034608143395438	-18.22825846970097	-17.94336916846917	13.514732413133208	14.103336299334568	14.169852303672409	24.459740609362917	4.850113322121226	0.22366495976591075	0.04016230539913879	-14.574686	-18.356781	-64.316963	-14.569307	-18.267435	-64.338451	-0.719661	-0.496861	0.094797	0.194436	-0.020059	-0.092765	0.16431184918266395	0.1251961370672671	0.265193567169076	-6.252933177976664	0.020409749999999997	-0.030227000000000004	7.18	-1.58	False	1	False	28.672003148623737	14.413824739318116	146.11319077345664	138.24879351994903	1.144739	0.142343	1.13696	0.225077	0.994617	1.369816	N
93	94	O=[N+]([O-])c1cc(C(F)(F)F)cc([N+](=O)[O-])c1Cl.NCc1ccccc1>>O=[N+]([O-])c1cc(C(F)(F)F)cc([N+](=O)[O-])c1NCc1ccccc1.Cl	Clc1c(cc(cc1N(=O)=O)C(F)(F)F)N(=O)=O.c1ccc(CN)cc1>>c1ccc(CNc2c(cc(cc2N(=O)=O)C(F)(F)F)N(=O)=O)cc1	25.0	-11.8	-20.8252785934362	-19.936725178242362	-19.50499866023199	11.794580226756624	12.296587806080678	12.2501521049957	24.629738806566174	4.8401130884673655	0.22521945866861742	0.040079496522027164	-14.571028	-18.359821	-64.316656	-14.569422	-18.271604	-64.33803	-0.719814	-0.509932	0.098848	0.189816	-0.017692	-0.083798	0.15182669867744192	0.11016539683182286	0.23357954138714	-6.296672785515206	0.019034375000000003	-0.037632	7.19	-1.65	False	1	False	28.70487955062943	14.292621597995097	152.017228881045	138.51426755642458	1.163726	0.1251739999999999	1.136237	0.208312	1.011063	1.372038	N
94	95	O=[N+]([O-])c1cc(C(F)(F)F)cc([N+](=O)[O-])c1Cl.NCc1ccc(Cl)cc1>>O=[N+]([O-])c1cc(C(F)(F)F)cc([N+](=O)[O-])c1NCc1ccc(Cl)cc1.Cl	Clc1c(cc(cc1N(=O)=O)C(F)(F)F)N(=O)=O.Clc1ccc(CN)cc1>>Clc1ccc(CNc2c(cc(cc2N(=O)=O)C(F)(F)F)N(=O)=O)cc1	25.4	-7.3	-20.16745476377782	-19.332239654219787	-18.923103477493726	11.563367465177638	12.215977317685388	12.349636835476563	24.46974050331605	4.860113555775087	0.2237564008778347	0.04024511427625042	-14.571013	-18.35053	-64.316644	-14.563096	-18.261398	-64.333893	-0.715701	-0.507687	0.099497	0.18998	-0.017372	-0.084543	0.15546794302922728	0.11445503137346022	0.23355572598067248	-6.3150560897617485	0.01903125	-0.01398499999999997	7.22	-1.65	False	1	False	29.07461856312009	14.488664625808326	156.88051224546746	138.96661298851924	1.1610120000000002	0.1300199999999998	1.135992	0.213728	1.005972	1.37474	N
95	96	O=[N+]([O-])c1cc(C(F)(F)F)cc([N+](=O)[O-])c1Cl.Cc1ccc(CN)cc1>>Cc1ccc(CNc2c([N+](=O)[O-])cc(C(F)(F)F)cc2[N+](=O)[O-])cc1.Cl	Clc1c(cc(cc1N(=O)=O)C(F)(F)F)N(=O)=O.Cc1ccc(CN)cc1>>Cc1ccc(CNc2c(cc(cc2N(=O)=O)C(F)(F)F)N(=O)=O)cc1	25.4	-12.7	-20.62534905527311	-19.83154957087983	-19.391037920401427	11.438574023582845	11.812569670008763	11.783076724744342	24.61973891261305	4.8401130884673655	0.22512801755669348	0.040079496522027164	-14.571023	-18.363242	-64.316653	-14.571102	-18.274074	-64.339416	-0.723317	-0.508416	0.09951	0.190065	-0.017401	-0.085097	0.15170095527367156	0.11144468824620277	0.23354890526232527	-6.109666759525806	0.019029249999999998	-0.01648399999999997	7.17	-1.65	False	1	False	28.962336001535537	14.441418504920097	147.59273370268303	138.51345643018547	1.164634	0.12661999999999995	1.136169	0.208271	1.009549	1.372905	N
96	97	Fc1ncc(F)c(F)n1.C[O-]>>COc1nc(F)ncc1F.[F-]	c1nc(F)nc(F)c1F.C[O-].[Na+]>>c1nc(F)nc(OC)c1F	24.4	-167.7	-32.237505931817	-32.168479889733064	-32.237505931817	8.811735282179944	9.245344328535559	9.063366581171485	58.757752920135744	9.590224074050006	0.5483901073261782	0.07941371315004969	-14.545745	-22.706857	-26.471257	-14.735778	-22.627176	-26.658881	-1.055898	-0.854397	0.453192	0.504459	-0.162816	-0.183239	0.14409073876482992	0.05067306595883503	0.43322140609288035	-4.8278105744130695	0.06530237500000001	-0.10025099999999998	6.37	-1.42	False	1	False	20.647041385213242	10.23849733624132	162.98443550664618	236.8013762362145	1.078117	0.059104000000000045	1.166379	0.181499	1.107275	1.259616	O
97	98	Fc1cc(F)nc(F)n1.C[O-]>>COc1nc(F)cc(F)n1.[F-]	Fc1nc(F)nc(F)c1.C[O-].[Na+]>>Fc1nc(OC)nc(F)c1	18.1	-167.7	-29.92851705697041	-29.84694082537127	-29.92851705697041	9.624161753849814	9.882695657035478	9.777901574965192	58.787751772885976	10.890254449051582	0.548670088660756	0.09017886717456111	-14.537785	-22.706852	-26.495419	-14.726991	-22.641418	-26.693647	-1.055705	-0.863889	0.719371	0.754147	-0.210409	-0.226811	0.14858347132319738	0.040161974087126205	0.5356486053585107	-4.828017244882566	0.039313625	-0.10187200000000007	6.37	-1.26	False	1	False	20.396334438444477	10.219079435567782	179.34778182864017	235.3290987746839	0.989793	0.04312399999999994	1.073752	0.172732	1.030628	1.162525	O
98	99	Fc1cnc(F)c(F)c1F.C[O-]>>COc1c(F)cnc(F)c1F.[F-]	c1nc(F)c(F)c(F)c1F.C[O-].[Na+]>>c1nc(F)c(F)c(OC)c1F	23.7	-167.7	-29.217513679323428	-28.764451839187146	-28.643970020240687	10.207201522309678	10.715484196070305	10.630142907638009	58.747753302552326	7.970186222124982	0.5482967802146523	0.06599867505796621	-14.572207	-22.706852	-26.463977	-14.762439	-22.608073	-26.673627	-1.056039	-0.800239	0.165045	0.247527	-0.117324	-0.165196	0.19193345469702638	0.07146365877994419	0.4852171934542297	-4.827987530049662	0.05748475	-0.10096399999999994	6.37	-1.31	False	1	False	21.783911840169857	10.239948785624875	178.48878621137945	236.83494612447797	1.060433	0.08859799999999995	1.239763	0.251876	1.151165	1.312309	O
99	100	Fc1cc(F)nc(F)n1.C[O-]>>COc1cc(F)nc(F)n1.[F-]	Fc1nc(F)nc(F)c1.C[O-].[Na+]>>Fc1nc(F)nc(OC)c1	24.2	-167.7	-30.989188159361454	-30.88313905827544	-30.958440195152644	8.872623783070999	9.245991919953385	9.091624589437153	58.737753684968915	9.430220335588283	0.5482034531031265	0.07808877111626367	-14.54364	-22.706858	-26.471072	-14.732818	-22.627353	-26.669275	-1.055737	-0.862284	0.590101	0.642525	-0.18513	-0.206267	0.14439971322091238	0.04630520534132425	0.5355716516144688	-4.827830357089929	0.072496375	-0.10273100000000002	6.37	-1.34	False	1	False	20.86680436815576	10.238412772780734	170.97436911741516	236.79942040781623	1.035865	0.05216799999999999	1.126612	0.174823	1.074444	1.210688	O
100	101	Fc1cc(F)c(F)c(F)n1.C[O-]>>COc1cc(F)nc(F)c1F.[F-]	Fc1nc(F)cc(F)c1F.C[O-].[Na+]>>COc1cc(F)nc(F)c1F	24.4	-167.7	-31.07571418256799	-30.946447230939484	-30.992882932024465	10.888771569816017	11.2659047636029	11.131617736196853	58.76775253771915	7.970186222124982	0.5484834344377042	0.06599867505796621	-14.568188	-22.706853	-26.463029	-14.757261	-22.606552	-26.670375	-1.055549	-0.812168	0.317916	0.394306	-0.147461	-0.185528	0.1888051110356418	0.07045775152822842	0.5050599932807381	-4.82801585710186	0.06402025	-0.10202899999999993	6.37	-1.18	False	1	True	21.308474400500106	10.21494542718705	159.68893834050687	235.23389915590235	1.029485	0.08450899999999995	1.199428	0.239612	1.114919	1.269097	O
101	102	Fc1nc(F)c(F)c(F)c1F.C[O-]>>COc1c(F)c(F)nc(F)c1F.[F-]	Fc1nc(F)c(F)c(F)c1F.C[O-].[Na+]>>COc1c(F)c(F)nc(F)c1F	29.9	-167.7	-30.775902708551502	-30.066817003189666	-29.712274150473075	8.3201487606898	8.854786832353884	8.755640335533334	58.727754067385504	8.070188558663567	0.5481101259916006	0.06682676382908248	-14.554766	-22.706852	-26.450775	-14.745419	-22.612087	-26.656742	-1.055557	-0.832937	0.195903	0.263554	-0.109922	-0.147274	0.16628784110438344	0.05659483569098058	0.48429798541775715	-4.828038061591987	0.06405875	-0.10204899999999995	6.37	-1.55	False	1	False	21.12708737687183	10.219660057028108	149.8853513345864	235.34246956075611	1.097823	0.0701299999999998	1.239159	0.218966	1.169029	1.316789	O
102	103	Fc1cc(F)c(F)c(F)n1.C[O-]>>COc1cc(F)c(F)c(F)n1.[F-]	Fc1nc(F)cc(F)c1F.C[O-].[Na+]>>Fc1cc(OC)nc(F)c1F	16.3	-167.7	-28.505017459370624	-28.361317789881678	-28.41089103832762	14.957276925600366	15.38712091519416	15.239656188800714	58.71775444980208	9.38021916731899	0.5480167988800747	0.07767472673070554	-14.565067	-22.706853	-26.492904	-14.753909	-22.607726	-26.689383	-1.055596	-0.783842	0.52801	0.621308	-0.202904	-0.242606	0.22383902879586648	0.09350267908169793	0.5050606529427973	-4.827993434920241	0.046035625	-0.10209299999999999	6.37	-0.83	False	1	True	20.93197344451255	10.28240443320492	163.14207840770337	238.84639308957503	0.923845	0.10454600000000003	1.118107	0.26643	1.013561	1.190275	O
103	104	O=[N+]([O-])c1ccc(F)c([N+](=O)[O-])c1.C1CNCCN1>>O=[N+]([O-])c1ccc(N2CCNCC2)c([N+](=O)[O-])c1.F	Fc1ccc(cc1N(=O)=O)N(=O)=O.N1CCNCC1>>O=N(=O)c1ccc(N2CCNCC2)c(c1)N(=O)=O	27.6	-11.1	-17.887201988013366	-17.156153451053424	-17.091519975346184	12.1795899010089	13.056220635874366	13.107048903122017	11.73987550097795	7.4701745394320715	0.10735186539868324	0.06185823120238489	-14.557545	-18.36379	-26.464707	-14.560733	-18.268725	-26.48792	-0.473053	-0.269315	0.325546	0.365868	-0.153705	-0.189619	0.16606154292821296	0.0634410816581277	0.2506781763767676	-5.973843933820328	0.044259375	-0.039937	6.8	-1.14	False	1	False	23.626883217294022	18.651688028279963	177.06344557338517	128.58138912222077	1.062767	0.0754729999999999	1.189655	0.211628	1.114182	1.274395	N
104	106	O=[N+]([O-])c1ccc(F)c([N+](=O)[O-])c1.C[O-]>>COc1ccc([N+](=O)[O-])cc1[N+](=O)[O-].[F-]	Fc1ccc(cc1N(=O)=O)N(=O)=O.C[O-].[Na+]>>COc1ccc(cc1N(=O)=O)N(=O)=O	29.5	-167.7	-30.350214087335612	-30.23035977786135	-30.269265365208668	7.663399841608765	8.004764995337956	7.938876500614987	58.80775100805281	7.500175240393656	0.5488567428838077	0.062106657833719776	-14.552964	-22.706857	-26.46253	-14.724732	-22.612874	-26.642398	-1.055883	-0.856097	0.332202	0.38499	-0.153456	-0.163113	0.11028007036436893	0.027315584902677503	0.22065493944865858	-4.828027313094874	0.041556499999999996	-0.09835700000000003	6.37	-1.22	False	1	False	23.359714202158205	10.250763193062816	170.39294071524972	237.08506745384716	1.128898	0.03248200000000012	1.189138	0.139926	1.156656	1.268824	O
105	107	O=[N+]([O-])c1ccc(F)c([N+](=O)[O-])c1.C1COCCN1>>O=[N+]([O-])c1ccc(N2CCOCC2)c([N+](=O)[O-])c1.F	Fc1ccc(cc1N(=O)=O)N(=O)=O.N1CCOCC1>>O=N(=O)c1ccc(N2CCOCC2)c(c1)N(=O)=O	27.6	-6.5	-17.130946392902306	-16.475826502077744	-16.451981142134404	12.906528251222033	13.676482375529293	13.693425131207169	12.049872213525072	7.600177576932227	0.1101865398683248	0.06293474660483604	-14.557546	-18.352102	-26.464706	-14.553824	-18.255001	-26.482578	-0.468706	-0.261919	0.32566	0.367896	-0.153763	-0.1908	0.17285083759260123	0.0667176637721607	0.2506793786234776	-6.154500346380267	0.04425875	-0.07461800000000002	6.89	-1.14	False	1	False	23.423382794477977	18.358098223112464	170.85735901175286	124.72326800148649	1.050783	0.0793680000000001	1.18961	0.219584	1.110242	1.270367	N
106	108	O=[N+]([O-])c1ccc(F)c([N+](=O)[O-])c1.C1CCNCC1>>O=[N+]([O-])c1ccc(N2CCCCC2)c([N+](=O)[O-])c1.F	Fc1ccc(cc1N(=O)=O)N(=O)=O.C1CCNCC1>>O=N(=O)c1ccc(N2CCCCC2)c(c1)N(=O)=O	29.9	-21.2	-16.185445868725203	-15.687203346519667	-15.751209312897394	11.721571995520955	12.701741793512323	12.774532892500757	15.509835521309036	7.650178745201519	0.14182516459400146	0.06334879099039417	-14.552041	-18.368482	-26.462359	-14.555019	-18.271246	-26.482491	-0.497095	-0.284606	0.33417	0.368472	-0.153781	-0.182605	0.1472062497118698	0.04703529265376755	0.2115267446595546	-5.8715958211378885	0.041495	-0.100583	6.84	-1.21	False	1	False	23.49179492021638	16.601320643085366	176.05107339051085	127.71568668048216	1.091408	0.055945000000000134	1.189426	0.188395	1.133481	1.279803	N
107	109	O=[N+]([O-])c1ccc(F)cc1.C[S-]>>CSc1ccc([N+](=O)[O-])cc1.[F-]	Fc1ccc(cc1)N(=O)=O.C[S-]>>CSc1ccc(cc1)N(=O)=O	15.3	-136.0	-20.91368832244754	-20.608091208704703	-20.594913509788643	15.15864032308541	15.319910257938446	15.216371194741205	84.44976051785945	7.86018365193255	0.6562791420578178	0.06508777740973833	-14.598429	-59.486702	-26.488263	-14.741465	-59.390155	-26.647227	-1.053494	-0.617347	0.351767	0.396875	-0.197248	-0.223478	0.22235413094138856	0.06349371442043021	0.21416186325080336	-4.3359916744822184	0.038258625000000004	-0.368127	4.9	-0.62	False	1	False	21.84807244932703	14.448114404225818	161.54966436964287	634.8121905934897	0.8843000000000001	0.07325600000000021	1.153752	0.25285	1.080496	1.13715	S
108	110	O=[N+]([O-])c1ccc(I)c([N+](=O)[O-])c1.C[O-]>>COc1ccc([N+](=O)[O-])cc1[N+](=O)[O-].[I-]	Ic1ccc(cc1N(=O)=O)N(=O)=O.C[O-].[Na+]>>COc1ccc(cc1N(=O)=O)N(=O)=O	21.6	-167.7	-49.7785466377111	-49.90906860821265	-50.00821510510454	12.01312296910646	12.222083623703504	12.067716293258611	58.727754067385504	4.620107948082487	0.5481101259916006	0.03825770122557138	-14.606868	-22.706855	-27.234967	-14.771518	-22.586574	-27.395287	-1.055899	-0.774089	0.044906	0.151283	0.045065	-0.02927	0.13794560204798223	0.0959226398165687	0.13536685532743245	-4.827909406163299	0.026026124999999997	-0.09843800000000003	6.37	-1.22	True	1	False	31.084921439476016	10.282010017452013	149.0912735586998	238.83723134335392	1.093741	0.09140900000000007	0.952945	0.17502	0.861536	1.268761	O
109	111	O=[N+]([O-])c1ccc(Cl)c([N+](=O)[O-])c1.C[O-]>>COc1ccc([N+](=O)[O-])cc1[N+](=O)[O-].[Cl-]	Clc1ccc(cc1N(=O)=O)N(=O)=O.C[O-].[Na+]>>COc1ccc(cc1N(=O)=O)N(=O)=O	23.7	-167.6	-46.65206635224583	-46.66210650380092	-46.74744779230456	11.033356012527493	11.22349138310142	11.094224431544255	58.757752920135744	5.350125004814137	0.5483901073261782	0.04430274925472011	-14.587142	-22.706858	-64.32089	-14.751151	-22.591105	-64.483843	-1.056263	-0.794359	0.146301	0.240832	-0.062785	-0.098231	0.12972962322221648	0.06462153617424463	0.20284334530023157	-4.827816016690337	0.034810125	-0.10043099999999994	6.37	-1.2	False	1	True	27.939149462402277	10.238526523276967	161.92070556968451	236.80205128939687	1.1041860000000001	0.07250000000000001	1.121917	0.164599	1.049417	1.268785	O
110	112	O=[N+]([O-])c1cnccc1Cl.C[O-]>>COc1ccncc1[N+](=O)[O-].[Cl-]	Clc1ccncc1N(=O)=O.C[O-].[Na+]>>COc1ccncc1N(=O)=O	16.6	-167.7	-46.94190920953134	-46.841507693695064	-46.86284301574963	11.870257248320478	12.100553225257448	12.032782201975222	58.79775139046939	5.330124537506414	0.5487634157722818	0.044137131500496855	-14.600808	-22.706856	-64.330878	-14.774127	-22.608149	-64.504336	-1.055969	-0.802426	0.169462	0.268467	-0.066548	-0.116081	0.14571712621285737	0.081867183208122	0.23434074784577716	-4.82790298427644	0.021074375	-0.10281299999999993	6.37	-1.28	True	1	False	26.46073100334417	10.269160388329686	134.84449680950618	238.53875178165768	1.083563	0.09179800000000005	1.121304	0.184826	1.029506	1.268389	O
111	113	O=[N+]([O-])c1ccc(I)cc1.C[S-]>>CSc1ccc([N+](=O)[O-])cc1.[I-]	Ic1ccc(cc1)N(=O)=O.C[S-]>>CSc1ccc(cc1)N(=O)=O	10.9	-136.0	-41.701320529192245	-41.53063795247033	-41.55385580301282	18.216189704058174	18.294000878610134	18.118298225967994	84.3897606880066	4.870113789428949	0.6558128691327324	0.04032792315336204	-14.640611	-59.486702	-27.252126	-14.774763	-59.379785	-27.389105	-1.053429	-0.570411	0.091718	0.179387	-0.043716	-0.122866	0.21324673954146922	0.13180504010849792	0.14023580049366594	-4.33600201480783	0.02398175	-0.36815299999999995	4.9	-0.66	True	1	False	29.746385020323103	14.41007206384151	145.64362775737806	630.2562421696612	0.894625	0.12536899999999995	0.95117	0.242485	0.825801	1.13711	S
112	114	O=[N+]([O-])c1ccc(F)c([N+](=O)[O-])c1.C1COCCN1>>O=[N+]([O-])c1ccc(N2CCOCC2)c([N+](=O)[O-])c1.F	Fc1ccc(cc1N(=O)=O)N(=O)=O.N1CCOCC1>>O=N(=O)c1ccc(N2CCOCC2)c(c1)N(=O)=O	29.8	-14.5	-14.590291057799904	-14.040592758731844	-14.065693137619574	13.237144796985302	14.074869944574788	14.10248036135129	15.879831597574944	7.650178745201519	0.14520848573518655	0.06334879099039417	-14.552047	-18.353402	-26.462358	-14.546714	-18.252801	-26.475851	-0.471637	-0.268138	0.333184	0.367464	-0.153464	-0.18418	0.16264736581752082	0.05440828355129858	0.21153719858599238	-5.859400304221894	0.04149075	-0.12075500000000003	7.05	-1.21	False	1	False	23.41288476838036	16.377316849310347	170.78078318025945	129.26493211977794	1.061352	0.06474699999999989	1.190021	0.206157	1.125274	1.267509	N
113	115	O=[N+]([O-])c1ccc(F)c([N+](=O)[O-])c1.C1CNCCN1>>O=[N+]([O-])c1ccc(N2CCNCC2)c([N+](=O)[O-])c1.F	Fc1ccc(cc1N(=O)=O)N(=O)=O.N1CCNCC1>>O=N(=O)c1ccc(N2CCNCC2)c(c1)N(=O)=O	29.8	-17.0	-16.128530132101574	-15.547456359423853	-15.570674209895001	12.013215181133557	12.938791654972775	13.005307659167936	15.849831915715551	7.650178745201519	0.14493416239941478	0.06334879099039417	-14.552049	-18.358361	-26.462357	-14.550035	-18.259684	-26.478217	-0.484541	-0.276371	0.333199	0.3636	-0.153452	-0.182236	0.1509035173141534	0.047949338070564264	0.2115396697598408	-5.333185669358007	0.04149012499999999	-0.06045699999999998	6.92	-1.21	False	1	False	23.412995523698473	16.392447537094768	170.78159106361753	126.10880414780937	1.08468	0.05705999999999989	1.190006	0.192772	1.132946	1.277452	N
114	116	O=[N+]([O-])c1ccc(I)c([N+](=O)[O-])c1.C[S-]>>CSc1ccc([N+](=O)[O-])cc1[N+](=O)[O-].[I-]	Ic1ccc(cc1N(=O)=O)N(=O)=O.C[S-]>>CSc1ccc(cc1N(=O)=O)N(=O)=O	21.6	-136.0	-43.978587635611724	-43.63157489656145	-43.317820159608765	10.890795951113152	11.29177450477204	11.263536578594683	84.43976054621731	4.630108181736348	0.656201429903637	0.03834051010268301	-14.606868	-59.486699	-27.234969	-14.751739	-59.388921	-27.379769	-1.053661	-0.618534	0.044962	0.104802	0.045051	-0.030538	0.151492278789074	0.08496513917047595	0.13536041442112728	-4.335968952976972	0.026026874999999998	-0.36822699999999997	4.9	-1.22	True	1	False	31.0845612374062	14.38196425457248	149.08954593698354	626.1480436394435	0.972389	0.08096599999999998	0.952932	0.17361	0.871966	1.145999	S
115	117	O=[N+]([O-])c1ccc(F)c([N+](=O)[O-])c1.O=CN1CCNCC1>>O=CN1CCN(c2ccc([N+](=O)[O-])cc2[N+](=O)[O-])CC1.F	Fc1ccc(cc1N(=O)=O)N(=O)=O.N1CCN(C=O)CC1>>O=N(=O)c1ccc(N2CCN(C=O)CC2)c(c1)N(=O)=O	27.6	-6.5	-16.28497137547618	-15.333039503804848	-15.092075865911932	13.414565568804928	14.602441002734311	14.936903552340716	14.739843686917807	7.520175707701364	0.13478419897585955	0.06227227558794303	-14.557542	-18.338376	-26.46472	-14.545184	-18.237903	-26.476887	-0.472268	-0.258695	0.325497	0.368847	-0.153671	-0.193187	0.18334577451507128	0.07391754674755395	0.250649646430801	-5.845213294875369	0.044268	-0.009861000000000009	7.02	-1.15	False	1	False	23.27275886160284	16.747039667652025	172.08412283360852	120.47069762656643	1.030567	0.08792299999999997	1.189474	0.231371	1.101551	1.261938	N
116	118	O=[N+]([O-])c1ccc(F)c([N+](=O)[O-])c1.C[S-]>>CSc1ccc([N+](=O)[O-])cc1[N+](=O)[O-].[F-]	Fc1ccc(cc1N(=O)=O)N(=O)=O.C[S-]>>CSc1ccc(cc1N(=O)=O)N(=O)=O	29.5	-136.0	-24.260459915170124	-23.816183207858565	-23.548864171990854	7.262383637066225	7.740545856018898	7.760626159129082	84.43976054621731	7.530175941355226	0.656201429903637	0.06235508446505465	-14.55296	-59.486702	-26.462516	-14.706078	-59.398712	-26.625957	-1.053441	-0.672508	0.332177	0.356159	-0.153394	-0.170851	0.15115456324469478	0.02975321679121291	0.22064279007082835	-4.336007865257373	0.041555125	-0.3681430000000001	4.9	-1.22	False	1	False	23.54803151710146	14.393993506585833	181.17845281453432	628.1123863132741	0.972939	0.035387999999999975	1.189384	0.173252	1.153996	1.146191	S
117	120	O=[N+]([O-])c1cnccc1Br.C[O-]>>COc1ccncc1[N+](=O)[O-].[Br-]	Brc1ccncc1N(=O)=O.C[O-].[Na+]>>COc1ccncc1N(=O)=O	15.0	-167.7	-43.26301278693353	-43.29940833646342	-43.41424257023148	14.566642155326356	14.744227336313738	14.571034721703048	58.787751772885976	4.890114256736657	0.548670088660756	0.04049354090758529	-14.612246	-22.706853	-175.205518	-14.77733	-22.595593	-175.365833	-1.055624	-0.769228	0.120868	0.235561	-0.041721	-0.096186	0.14298281570234894	0.09880886528053136	0.2391724450772097	-4.828009680117592	0.017845625	-0.10193299999999994	6.37	-1.21	False	1	True	28.289353789827135	10.27723866047323	138.50974194166474	238.72639915308872	1.087212	0.10521000000000003	1.064783	0.181388	0.959573	1.2686	O
118	121	O=[N+]([O-])c1ccc(Cl)c([N+](=O)[O-])c1.CN>>CNc1ccc([N+](=O)[O-])cc1[N+](=O)[O-].Cl	Clc1ccc(cc1N(=O)=O)N(=O)=O.CN>>CNc1ccc(cc1N(=O)=O)N(=O)=O	23.3	-9.9	-23.33608124522859	-23.372476794758477	-23.416402457812005	16.97983926058419	17.20762519963239	17.129186515536894	25.089733928410293	5.310124070198706	0.22942574981711777	0.0439715137462736	-14.588206	-18.362519	-64.321094	-14.573231	-18.250633	-64.332467	-0.693537	-0.440335	0.14574	0.240839	-0.063193	-0.121912	0.16406420229813412	0.10929512544649542	0.21159777523573295	-6.623274506634384	0.0353045	-0.141781	7.13	-1.19	False	1	False	27.95358456984391	12.778117857798007	162.0043639067097	123.83673797610653	1.158602	0.122637	1.122072	0.227392	0.999435	1.385994	N
119	122	O=[N+]([O-])c1ccc(F)c([N+](=O)[O-])c1.O=CN1CCNCC1>>O=CN1CCN(c2ccc([N+](=O)[O-])cc2[N+](=O)[O-])CC1.F	Fc1ccc(cc1N(=O)=O)N(=O)=O.N1CCN(C=O)CC1>>O=N(=O)c1ccc(N2CCN(C=O)CC2)c(c1)N(=O)=O	29.9	-6.3	-13.563031690493867	-12.893479081880203	-12.863986136615782	13.866672339420806	14.9961893922222	15.319356771329128	15.53983520316843	7.650178745201519	0.14209948792977323	0.06334879099039417	-14.552048	-18.334643	-26.46236	-14.537542	-18.233197	-26.469878	-0.473192	-0.262308	0.333704	0.367921	-0.153725	-0.185694	0.17153007355778593	0.05775796709439127	0.2115382266565495	-5.944816134397442	0.041493375	-0.010561999999999988	7.12	-1.21	False	1	False	23.492163096401818	16.642743885240755	176.05383255867417	124.70879219950162	1.04125	0.06871499999999986	1.189706	0.215585	1.120991	1.256835	N
120	123	O=[N+]([O-])c1ccc(F)c([N+](=O)[O-])c1.C[O-]>>COc1ccc([N+](=O)[O-])cc1[N+](=O)[O-].[F-]	Fc1ccc(cc1N(=O)=O)N(=O)=O.C[O-]>>COc1ccc(cc1N(=O)=O)N(=O)=O	29.5	-167.7	-30.616628254551983	-30.51873677660448	-30.54383715563489	6.938688522722398	7.325861867993034	7.3672774932291265	58.76775253771915	7.530175941355226	0.5484834344377042	0.06235508446505465	-14.552959	-22.706857	-26.462529	-14.724713	-22.611353	-26.642698	-1.055924	-0.851557	0.331925	0.388623	-0.153312	-0.163937	0.11241926394728863	0.029292938635249434	0.22064899870029983	-4.827880698152632	0.041557374999999994	-0.09950900000000007	6.37	-1.22	False	1	False	23.64026736160763	10.279420453573778	184.25029831563862	238.77707926550002	1.1261579999999998	0.03483899999999984	1.189331	0.142637	1.154492	1.268795	O
121	124	O=[N+]([O-])c1ccc(I)c([N+](=O)[O-])c1.C[O-]>>COc1ccc([N+](=O)[O-])cc1[N+](=O)[O-].[I-]	Ic1ccc(cc1N(=O)=O)N(=O)=O.C[O-]>>COc1ccc(cc1N(=O)=O)N(=O)=O	21.6	-167.8	-50.062232375659235	-50.18334170414923	-50.278095634664425	11.379007703344787	11.567260545430793	11.454936349551508	58.80775100805281	4.610107714428626	0.5488567428838077	0.038174892348459756	-14.606867	-22.706857	-27.234967	-14.771514	-22.586526	-27.395347	-1.055225	-0.773777	0.044912	0.150345	0.045062	-0.029257	0.13808257527155454	0.09573582850553057	0.1353702587570543	-4.827906875504866	0.02602575	-0.09804999999999997	6.37	-1.22	True	1	False	30.80272771148189	10.267714648561293	141.58205823916975	238.50516919586562	1.093606	0.09123500000000007	0.952987	0.1752	0.861752	1.268806	O
122	125	O=[N+]([O-])c1ccc(Cl)c([N+](=O)[O-])c1.CCN>>CCNc1ccc([N+](=O)[O-])cc1[N+](=O)[O-].Cl	Clc1ccc(cc1N(=O)=O)N(=O)=O.CCN>>CCNc1ccc(cc1N(=O)=O)N(=O)=O	23.1	-12.4	-23.00523082624709	-22.7190865060709	-22.731636695514766	17.44157058268911	17.95424582282643	17.854471816533685	24.539739760987985	5.290123602890983	0.22439648866130213	0.04380589599205035	-14.588205	-18.365568	-64.321094	-14.574079	-18.254998	-64.33331	-0.740913	-0.4898	0.145687	0.24469	-0.063182	-0.12109	0.16468243881377376	0.11214600119600066	0.21159790179289817	-6.596980488123606	0.035304625000000006	-0.150461	7.12	-1.19	True	1	False	27.25241536636184	13.197368662522598	144.3251715096883	121.30705401836745	1.1666020000000001	0.12583600000000006	1.122073	0.229995	0.996237	1.396597	N
123	126	O=[N+]([O-])c1ccc(Cl)c([N+](=O)[O-])c1.N>>Nc1ccc([N+](=O)[O-])cc1[N+](=O)[O-].Cl	Clc1ccc(cc1N(=O)=O)N(=O)=O.N>>Nc1ccc(cc1N(=O)=O)N(=O)=O	23.2	-6.1	-20.1530754583511	-20.40094170050948	-20.4900480457036	22.45541637494846	22.325521913705085	22.18997986742599	40.89956626831331	5.300123836544844	0.3739941477688369	0.04388870486916197	-14.588206	-18.36184	-64.321094	-14.561872	-18.238404	-64.331301	-1.006947	-0.722017	0.145726	0.288356	-0.063192	-0.124957	0.192469677589178	0.13631891430394572	0.2115975331671803	-7.474808112479469	0.035304625000000006	-0.246058	7.62	-1.19	False	1	False	27.434911791591453	10.33478723034228	145.29164833447936	125.97148541264372	1.1780430000000002	0.152961	1.122082	0.280779	0.969121	1.458822	N
124	127	O=[N+]([O-])c1ccc(Cl)c([N+](=O)[O-])c1.CNC>>CN(C)c1ccc([N+](=O)[O-])cc1[N+](=O)[O-].Cl	Clc1ccc(cc1N(=O)=O)N(=O)=O.CN(C)>>CN(C)c1ccc(cc1N(=O)=O)N(=O)=O	23.3	-14.6	-15.094114709950968	-15.245344493106234	-15.412889522538524	15.566843374841469	15.729995838039745	15.580021073828865	15.009840823652388	5.310124070198706	0.1372531089978054	0.0439715137462736	-14.588204	-18.359189	-64.321095	-14.578802	-18.246857	-64.334424	-0.400289	-0.160289	0.145667	0.213695	-0.063177	-0.117894	0.16526904727098746	0.11204780620839022	0.21159968545227958	-6.13632262414885	0.035304625000000006	-0.09983599999999998	6.84	-1.19	False	1	False	27.84193024109979	15.55066387390641	161.35727378270695	121.18654855877014	1.067787	0.12572100000000008	1.12203	0.211412	0.996309	1.279199	N
125	129	O=[N+]([O-])c1ccc(F)c([N+](=O)[O-])c1.OCCN1CCNCC1>>O=[N+]([O-])c1ccc(N2CCN(CCO)CC2)c([N+](=O)[O-])c1.F	Fc1ccc(cc1N(=O)=O)N(=O)=O.N1CCN(CCO)CC1>>O=N(=O)c1ccc(N2CCN(CCO)CC2)c(c1)N(=O)=O	27.6	-6.7	-16.7652006137448	-15.902375087267584	-15.678354205195225	14.190535000375236	15.597411240599433	16.10381138587214	11.919873592134342	7.490175006739794	0.10899780541331383	0.062023848956608146	-14.557545	-18.353018	-26.464706	-14.553126	-18.255755	-26.481054	-0.469964	-0.268692	0.325778	0.363463	-0.153734	-0.190849	0.16405510312569782	0.06100011434105932	0.25068021406568236	-5.975399254956039	0.04425875	-0.070549	6.85	-1.14	False	1	False	23.556939838015893	19.29397152989115	181.24699339718472	129.15383784360526	1.063031	0.07255500000000015	1.189424	0.208621	1.116869	1.271652	N
126	130	O=[N+]([O-])c1ccc(Br)c([N+](=O)[O-])c1.C[O-]>>COc1ccc([N+](=O)[O-])cc1[N+](=O)[O-].[Br-]	Brc1ccc(cc1N(=O)=O)N(=O)=O.C[O-].[Na+]>>COc1ccc(cc1N(=O)=O)N(=O)=O	21.8	-167.7	-43.55904600594013	-43.56783113840816	-43.62367948193273	13.757458629735606	13.847819994016788	13.665214736966503	58.777752155302565	4.960115892313672	0.5485767615492301	0.041073203047366676	-14.599615	-22.706853	-175.195518	-14.761015	-22.580937	-175.337021	-1.055418	-0.759707	0.094279	0.206629	-0.038334	-0.062469	0.15232992706712756	0.09392235126771714	0.2013115039392529	-4.828026687233041	0.029885875	-0.10230400000000006	6.37	-1.13	False	1	True	28.92898402259882	10.267139632139349	138.7508435267012	238.4918123395738	1.075556	0.10009999999999997	1.065774	0.193282	0.965674	1.268838	O
127	131	O=[N+]([O-])c1ccc(F)c([N+](=O)[O-])c1.OCCN1CCNCC1>>O=[N+]([O-])c1ccc(N2CCN(CCO)CC2)c([N+](=O)[O-])c1.F	Fc1ccc(cc1N(=O)=O)N(=O)=O.N1CCN(CCO)CC1>>O=N(=O)c1ccc(N2CCN(CCO)CC2)c(c1)N(=O)=O	29.9	-16.3	-14.990679751942837	-14.236413364369067	-14.056318145350234	15.262860843734703	16.1809072039076	16.30327155134198	15.949830855246876	7.570176875970657	0.145848573518654	0.06268631997350116	-14.552043	-18.356277	-26.462358	-14.555285	-18.270369	-26.483656	-0.480784	-0.275985	0.333423	0.368153	-0.153544	-0.182358	0.1543706471005828	0.05102618000825363	0.211534266904741	-5.830368341453025	0.041492499999999995	-0.0046690000000000065	6.96	-1.21	False	1	False	23.543376866968963	16.639754226004225	181.1426399565132	128.01136023197867	1.075638	0.06071100000000018	1.189801	0.196359	1.12909	1.271997	N
128	132	O=[N+]([O-])c1ccc(Cl)c([N+](=O)[O-])c1.C1CCNCC1>>O=[N+]([O-])c1ccc(N2CCCCC2)c([N+](=O)[O-])c1.Cl	Clc1ccc(cc1N(=O)=O)N(=O)=O.C1CCNCC1>>C2CCN(CC2)c1ccc(cc1N(=O)=O)N(=O)=O	23.2	-19.3	-14.475796364989739	-14.005164259703385	-14.040932299689738	14.399990139336046	15.082092937250895	15.059502596394617	14.949841459933591	5.310124070198706	0.13670446232626188	0.0439715137462736	-14.588204	-18.368034	-64.321095	-14.583235	-18.260371	-64.336445	-0.493261	-0.252977	0.145704	0.213459	-0.063176	-0.115836	0.16308485567122033	0.10726636505271117	0.21160171541927256	-5.878906649535049	0.035304375	-0.092035	6.78	-1.19	False	1	False	27.95350781757549	16.70620134614309	162.0039190906829	123.51517296259026	1.073537	0.12034900000000004	1.121964	0.209194	1.001615	1.282731	N
129	133	O=[N+]([O-])c1ccc(Cl)c([N+](=O)[O-])c1.CCNCC>>CCN(CC)c1ccc([N+](=O)[O-])cc1[N+](=O)[O-].Cl	Clc1ccc(cc1N(=O)=O)N(=O)=O.CCN(CC)>>CCN(CC)c1ccc(cc1N(=O)=O)N(=O)=O	23.1	-15.7	-11.82449854603591	-11.700251670113612	-11.774925297518626	17.787180233669865	18.493755901214268	18.62051281488266	8.229912723428324	5.300123836544844	0.07525603511338698	0.04388870486916197	-14.588209	-18.365743	-64.321095	-14.581758	-18.257619	-64.335364	-0.479451	-0.255834	0.14575	0.211416	-0.063202	-0.112091	0.1661387493900336	0.11508549773711288	0.2115989812901939	-6.090087923080471	0.035303625000000005	-0.053357000000000016	6.77	-1.19	False	1	False	27.25696197459268	19.260583749137513	147.0728204927634	121.23300631788429	1.061181	0.1291279999999999	1.122018	0.21143	0.99289	1.272611	N
130	134	O=[N+]([O-])c1ccc(Cl)c([N+](=O)[O-])c1.CCCCN>>CCCCNc1ccc([N+](=O)[O-])cc1[N+](=O)[O-].Cl	Clc1ccc(cc1N(=O)=O)N(=O)=O.CCCCN>>CCCCNc1ccc(cc1N(=O)=O)N(=O)=O	23.1	-13.2	-23.07281924334999	-22.169205601108875	-21.876786186210754	17.675669268484327	18.63952382019867	18.835306776093674	24.569739442847375	5.310124070198706	0.2246708119970739	0.0439715137462736	-14.588204	-18.366462	-64.321095	-14.574807	-18.255683	-64.333642	-0.738749	-0.48563	0.145704	0.242334	-0.063183	-0.120826	0.16509856727196592	0.11081412769613458	0.21159925567565588	-6.495797320205893	0.035304625000000006	-0.148462	7.08	-1.19	True	1	False	27.07716496627112	13.620284823390426	135.28025346363668	125.19439814608904	1.164422	0.124336	1.122023	0.23026	0.997687	1.394682	N
131	135	O=[N+]([O-])c1ccc(Cl)c([N+](=O)[O-])c1.CN(C)C>>C[N+](C)(C)c1ccc([N+](=O)[O-])cc1[N+](=O)[O-].[Cl-]	Clc1ccc(cc1N(=O)=O)N(=O)=O.CN(C)(C)>>C[N+](C)(C)c1ccc(cc1N(=O)=O)N(=O)=O	23.3	-25.6	-0.06440317817082217	-0.06440317845618043	-0.1848849972599594	21.84431199493991	21.971696418009156	21.861254750760466	8.739907315038096	5.310124070198706	0.07991953182150695	0.0439715137462736	-14.588207	-18.353192	-64.321094	-14.564951	-18.129458	-64.426372	-0.144835	0.201186	0.145711	0.260387	-0.063186	-0.481145	0.8366258383683841	0.6265361323642781	0.21159862459365078	-5.842138027405998	0.035304	-0.04044099999999998	6.75	-1.19	False	2	False	27.84209839419801	18.45480862581147	161.3582483101651	116.16116935337097	0.13219599999999998	0.7030080000000001	1.122055	0.676965	0.419047	0.809161	N
132	137	O=[N+]([O-])c1ccc(Oc2ccccc2)c([N+](=O)[O-])c1.C[O-]>>COc1ccc([N+](=O)[O-])cc1[N+](=O)[O-].[O-]c1ccccc1	c2ccc(cc2)Oc1ccc(cc1N(=O)=O)N(=O)=O.C[O-].[Na+]>>COc1ccc(cc1N(=O)=O)N(=O)=O	25.7	-167.7	-20.60080845072152	-21.849552303382303	-22.29131897309045	10.364869538083534	10.564417550811697	10.4050301443039	58.777752155302565	3.3700787413502176	0.5485767615492301	0.027906591586618085	-14.582852	-22.706857	-22.212268	-14.747036	-22.588121	-22.385004	-1.055344	-0.767135	0.310026	0.386662	-0.238797	-0.258456	0.14311351901783054	0.04474742981334437	0.15944968302518753	-4.827953787932067	0.025498375	-0.10237999999999992	6.37	-0.98	False	1	False	29.61515328591856	10.245093607264847	186.42997759629947	236.95393827780134	1.087203	0.0545199999999999	1.218394	0.18158	1.163874	1.268783	O
133	138	O=[N+]([O-])c1ccc(Cl)c([N+](=O)[O-])c1.CCCN>>CCCNc1ccc([N+](=O)[O-])cc1[N+](=O)[O-].Cl	Clc1ccc(cc1N(=O)=O)N(=O)=O.CCCN>>CCCNc1ccc(cc1N(=O)=O)N(=O)=O	23.1	-12.9	-22.782159994171813	-22.24375686574591	-22.270112263435347	17.682728752026172	18.50288363425157	18.55371190171324	24.539739760987985	5.310124070198706	0.22439648866130213	0.0439715137462736	-14.588204	-18.366085	-64.321096	-14.574547	-18.256167	-64.333339	-0.736744	-0.48311	0.145768	0.242391	-0.063179	-0.120598	0.1642436941045543	0.11255861545852644	0.21160155573019934	-6.519960866862058	0.0353045	-0.14456100000000002	7.1	-1.19	False	1	False	27.077096092516037	13.62508434119449	135.27990936339367	127.9610905598935	1.165519	0.12628300000000003	1.121931	0.229049	0.995648	1.394568	N
134	139	O=[N+]([O-])c1ccc(Br)c([N+](=O)[O-])c1.C[O-]>>COc1ccc([N+](=O)[O-])cc1[N+](=O)[O-].[Br-]	Brc1ccc(cc1N(=O)=O)N(=O)=O.C[O-]>>COc1ccc(cc1N(=O)=O)N(=O)=O	21.8	-167.7	-43.830553668050165	-43.84247634780782	-43.89016706797986	12.509021019576087	12.605657478436523	12.460075280602336	58.757752920135744	4.770111452890364	0.5483901073261782	0.039499834382245774	-14.599614	-22.706854	-175.195518	-14.754771	-22.581593	-175.345348	-1.055669	-0.767698	0.094265	0.201037	-0.038329	-0.07345	0.12359288440668059	0.08044845691638483	0.20131001523690914	-4.827867446207799	0.029886125	-0.10260999999999998	6.37	-1.13	False	1	True	29.004999469791592	10.281853718020397	142.01367134174845	238.83360071826755	1.112002	0.08574099999999996	1.065788	0.156817	0.980047	1.268819	O
135	140	O=[N+]([O-])c1ccc(F)c([N+](=O)[O-])c1.Nc1ccccc1>>O=[N+]([O-])c1ccc(Nc2ccccc2)c([N+](=O)[O-])c1.F	Fc1ccc(cc1N(=O)=O)N(=O)=O.Nc1ccccc1>>O=N(=O)c1ccc(Nc2ccccc2)c(c1)N(=O)=O	29.2	3.5	-18.49101987098931	-17.246668584562535	-17.07975106438842	21.542981904059822	22.389492184117337	22.30477840515723	21.459772423423072	7.520175707701364	0.19623262618873447	0.06227227558794303	-14.553932	-18.328151	-26.4629	-14.578945	-18.156366	-26.674236	-0.701183	-0.280554	0.330657	0.364168	-0.152831	-0.687199	0.613787866440462	0.7285544925142267	0.2294717138986732	-5.538495814462768	0.041950125000000005	-0.029504000000000002	7.73	-1.21	False	2	False	23.61740856271955	16.905830605427127	176.99244107528253	145.25993455599394	0.5213129999999999	0.867119	1.190191	0.828497	0.323072	1.34981	N
136	141	O=[N+]([O-])c1ccc(Cl)c([N+](=O)[O-])c1.Nc1ccccc1>>O=[N+]([O-])c1ccc(Nc2ccccc2)c([N+](=O)[O-])c1.Cl	Clc1ccc(cc1N(=O)=O)N(=O)=O.Nc1ccccc1>>O=N(=O)c1ccc(Nc2ccccc2)c(c1)N(=O)=O	23.1	3.4	-14.884015779474408	-13.741321027685617	-13.559343280321544	21.81633694693687	22.70300783335743	22.684810058592486	21.329773802032342	5.310124070198706	0.1950438917337235	0.0439715137462736	-14.588206	-18.328153	-64.321094	-14.569589	-18.209484	-64.331495	-0.701224	-0.437573	0.145758	0.253864	-0.063202	-0.138294	0.2331052998884281	0.16291416343820372	0.21159891169138018	-5.538559516318178	0.0353045	-0.029504000000000002	7.73	-1.19	False	1	False	27.0771685084842	16.717367486412986	135.28027116089132	146.98108242070867	1.035156	0.1827979999999999	1.122051	0.314646	0.939253	1.349802	N
137	142	O=[N+]([O-])c1ccc(Cl)c([N+](=O)[O-])c1.CC1CCCCN1>>CC1CCCCN1c1ccc([N+](=O)[O-])cc1[N+](=O)[O-].Cl	Clc1ccc(cc1N(=O)=O)N(=O)=O.C1CCNC(C)C1>>C2CC(C)N(CC2)c1ccc(cc1N(=O)=O)N(=O)=O	23.1	-14.0	-12.216943600715744	-11.76576428899604	-11.797139762748381	18.668510393787155	19.4472496508478	19.492430332845714	8.649908269459905	5.310124070198706	0.07909656181419165	0.0439715137462736	-14.588205	-18.367857	-64.321095	-14.580684	-18.261089	-64.338054	-0.496083	-0.266223	0.145724	0.215018	-0.063207	-0.10889	0.17391126555770242	0.11228200265233067	0.21159980267034273	-6.058236371017468	0.0353045	-0.04980100000000001	6.72	-1.19	False	1	False	27.07712631358161	20.72767833572082	135.2800603508924	124.25469012426014	1.050485	0.12598399999999987	1.122032	0.221152	0.996048	1.271637	N
138	143	O=[N+]([O-])c1cccc(Oc2ccc([N+](=O)[O-])cc2[N+](=O)[O-])c1.C[O-]>>COc1ccc([N+](=O)[O-])cc1[N+](=O)[O-].O=[N+]([O-])c1cccc([O-])c1	c2c(N(=O)(=O))cc(cc2)Oc1ccc(cc1N(=O)=O)N(=O)=O.C[O-].[Na+]>>COc1ccc(cc1N(=O)=O)N(=O)=O	36.4	-167.7	-27.136212955026615	-28.491005908987432	-29.021251414203483	9.567143098984802	9.801204132754933	9.617971366446472	58.79775139046939	3.3800789750040656	0.5487634157722818	0.027989400463729712	-14.562731	-22.706854	-22.184337	-14.72758	-22.579817	-22.357653	-1.055588	-0.764914	0.305508	0.379532	-0.230339	-0.250379	0.13696075711529487	0.040256636159509106	0.18305822029474508	-4.827983475553486	0.024026000000000002	-0.101518	6.37	-1.01	False	1	False	30.240037087604104	10.275353615376002	196.40696702087172	238.68261209674318	1.095038	0.048389000000000015	1.202013	0.173778	1.153624	1.268816	O
139	144	O=[N+]([O-])c1ccc(Oc2cccc(Cl)c2)c([N+](=O)[O-])c1.C[O-]>>COc1ccc([N+](=O)[O-])cc1[N+](=O)[O-].[O-]c1cccc(Cl)c1	c2c(Cl)cc(cc2)Oc1ccc(cc1N(=O)=O)N(=O)=O.C[O-].[Na+]>>COc1ccc(cc1N(=O)=O)N(=O)=O	30.0	-167.7	-24.304319796864338	-25.737551435063327	-26.321762755173353	10.096662577282531	10.168198657255239	9.92284245312831	58.787751772885976	3.3600785076963566	0.548670088660756	0.02782378270950646	-14.574553	-22.706859	-22.20038	-14.739395	-22.585531	-22.373374	-1.055699	-0.766663	0.308958	0.381969	-0.234351	-0.25082	0.13884017971910412	0.04266404412226914	0.16015281332171005	-4.827870793207686	0.025654749999999997	-0.10149399999999997	6.37	-0.99	False	1	False	30.098258202930335	10.242696770259975	189.4711652607912	236.89850296510576	1.092699	0.05158099999999988	1.209004	0.17617	1.157423	1.268869	O
140	145	O=[N+]([O-])c1ccc(Oc2cccc(Br)c2)c([N+](=O)[O-])c1.C[O-]>>COc1ccc([N+](=O)[O-])cc1[N+](=O)[O-].[O-]c1cccc(Br)c1	c2c(Br)cc(cc2)Oc1ccc(cc1N(=O)=O)N(=O)=O.C[O-].[Na+]>>COc1ccc(cc1N(=O)=O)N(=O)=O	30.1	-167.7	-24.176939716519936	-25.595738636787143	-26.17743991872304	11.510511702375362	11.659231447784535	11.489176380463473	58.727754067385504	3.430080143273358	0.5481101259916006	0.028403444849287845	-14.574578	-22.706854	-22.200463	-14.739723	-22.572238	-22.372236	-1.056039	-0.720466	0.308479	0.389684	-0.232022	-0.264026	0.15620652884100805	0.05050720257383418	0.1593881970435035	-4.827846629498378	0.025929	-0.10282199999999997	6.37	-1.01	False	1	False	30.121150382367183	10.240065138652486	192.62503977709642	236.83763719877945	1.0706060000000002	0.06116199999999994	1.210956	0.198195	1.149794	1.268801	O
141	146	O=[N+]([O-])c1ccc(Cl)c([N+](=O)[O-])c1.CC(C)CNCC(C)C>>CC(C)CN(CC(C)C)c1ccc([N+](=O)[O-])cc1[N+](=O)[O-].Cl	Clc1ccc(cc1N(=O)=O)N(=O)=O.CC(C)CN(CC(C)C)>>CC(C)CN(CC(C)C)c1ccc(cc1N(=O)=O)N(=O)=O	23.2	-22.0	-15.334351681580356	-14.433875586914226	-14.207344666667735	15.054326284538233	16.252241870022708	16.532738605020494	9.309901270366677	5.300123836544844	0.08513167520117045	0.04388870486916197	-14.588204	-18.366631	-64.321095	-14.582139	-18.257987	-64.33598	-0.478319	-0.245431	0.145715	0.212966	-0.06318	-0.107181	0.1710644549300384	0.11836918401269139	0.2115995257645446	-5.896946954270947	0.035304625000000006	-0.026666999999999996	6.72	-1.19	False	1	False	27.256857697597173	20.352900498942763	147.07225783607936	124.04150424984817	1.035968	0.13281199999999993	1.122015	0.213789	0.989203	1.249757	N
142	147	Fc1cc(Cl)c(F)c(F)n1.N>>Nc1cc(Cl)c(F)c(F)n1.F	Fc1nc(F)cc(Cl)c1F.N>>Nc1cc(Cl)c(F)c(F)n1	15.7	-6.2	-15.09276199589165	-15.085859391626185	-15.09276199589165	26.21583887236419	26.390286506061948	26.330673106132252	40.99956520784463	9.400219634626712	0.37490855888807606	0.07784034448492878	-14.567484	-18.362163	-26.493587	-14.556962	-18.251402	-26.523916	-1.011043	-0.702818	0.519335	0.628633	-0.20221	-0.265457	0.2595350289886714	0.1285113695535868	0.42452431315827	-7.395008314891799	0.04603125	-0.24635800000000002	7.64	-0.87	True	1	False	21.644354543262484	10.28601168639371	177.3453087352172	121.26623681048879	0.976774	0.14388299999999998	1.119613	0.342362	0.97573	1.319136	N
143	148	Fc1nc(F)c(F)nc1F.N>>Nc1nc(F)c(F)nc1F.F	Fc1nc(F)c(F)nc1F.N>>Nc1nc(F)c(F)nc1F	28.0	-6.0	-19.44355532405709	-19.439162757680396	-19.44355532405709	21.807662937759268	21.992150723083455	22.024781215708842	40.9595656320321	9.630225008665452	0.3745427944403804	0.07974494865849618	-14.541942	-18.362159	-26.469639	-14.538708	-18.243083	-26.504001	-1.011988	-0.711981	0.353209	0.460305	-0.159611	-0.226715	0.24659109009439517	0.11765174526553425	0.3354959384984918	-7.393778335797217	0.05594437499999999	-0.24627200000000005	7.64	-1.29	False	1	False	20.65141757163192	10.418203862927836	179.52723160270318	132.19269367141374	1.0453299999999999	0.14029099999999994	1.192426	0.342137	1.052135	1.387467	N
144	149	Fc1nc(F)c(F)c(Cl)c1F.N>>Nc1nc(F)c(F)c(Cl)c1F.F	Fc1nc(F)c(F)c(Cl)c1F.N>>Nc1nc(F)c(F)c(Cl)c1F	21.1	-6.2	-18.04623749255637	-18.05000254953221	-18.04623749255637	23.77085939857006	23.961622278544837	23.918324125034847	40.96956552598524	9.540222905780729	0.3746342355523043	0.07899966876449155	-14.555706	-18.36217	-26.483085	-14.547681	-18.247546	-26.517591	-1.011055	-0.702583	0.401192	0.510705	-0.170089	-0.242427	0.259138296795417	0.12779095265376172	0.40911657660249906	-7.3959716469030905	0.053342749999999994	-0.24634700000000004	7.64	-1.14	True	1	False	21.644776314214194	10.395622624223716	179.51155437183863	130.8675375259371	1.00264	0.14878100000000005	1.164253	0.350703	1.015472	1.353343	N
145	150	Fc1nnc(F)c(F)c1F.N>>Nc1c(F)nnc(F)c1F.F	Fc1nnc(F)c(F)c1F.N>>Nc1c(F)nnc(F)c1F	36.4	-6.1	-26.18081837573782	-26.18897599880499	-26.18081837573782	19.235507824630215	19.344694473077194	19.249313033018463	40.99956520784463	8.100189259625138	0.37490855888807606	0.06707519046041735	-14.54266	-18.362161	-26.437898	-14.545711	-18.236266	-26.478412	-1.010858	-0.719576	0.139983	0.241966	-0.095831	-0.175531	0.22192072291212672	0.10300550123660414	0.4348657330780508	-7.394874598145859	0.057258250000000004	-0.246357	7.64	-1.77	False	1	False	21.20265131665537	10.271177339301056	169.48894304355244	122.11754614883438	1.148985	0.12940200000000002	1.256263	0.327709	1.126861	1.476694	N
146	151	Fc1nc(F)c(F)c(F)c1F.N>>Nc1c(F)c(F)nc(F)c1F.F	Fc1nc(F)c(F)c(F)c1F.N>>Nc1c(F)c(F)nc(F)c1F	30.2	-6.1	-24.855205804496514	-24.84453814346923	-24.855205804496514	21.261451089400914	21.351184944209905	21.261451089400914	40.91956605621957	8.09018902597129	0.3741770299926847	0.06699238158330573	-14.554174	-18.362163	-26.450401	-14.55406	-18.240802	-26.491256	-1.011813	-0.714867	0.197667	0.305835	-0.110338	-0.193278	0.23258092847312994	0.11867651234528065	0.4702331575367464	-7.396228778165011	0.064212	-0.24639800000000006	7.64	-1.53	False	1	False	21.12601252465176	10.342183318712088	149.87772583468836	126.06163688044099	1.109711	0.147119	1.239664	0.336319	1.092545	1.44603	N
147	152	Fc1nc(F)c(Cl)c(F)c1F.N>>Nc1c(F)c(F)nc(F)c1Cl.F	Fc1nc(F)c(F)c(F)c1Cl.N>>Nc1c(F)c(F)nc(F)c1Cl	28.3	-6.1	-24.654446316569928	-24.64126861758253	-24.654446316569928	20.58876444946822	20.73058159046925	20.654652944262526	40.84956679854764	7.880184119240258	0.37353694220921724	0.06525339516396157	-14.555862	-18.362166	-26.453925	-14.552766	-18.244123	-26.491691	-1.010546	-0.720967	0.247554	0.347978	-0.118711	-0.194109	0.2244689125601972	0.10959215176404143	0.44817784606790156	-7.395215815308299	0.0621585	-0.24634199999999995	7.64	-1.51	False	1	False	23.390786134686888	10.319005740350892	179.96860752120642	124.74814724122028	1.1247	0.13368500000000005	1.219841	0.325532	1.086156	1.450232	N
148	153	Fc1nc(F)c(F)c(F)n1.N>>Nc1nc(F)nc(F)c1F.F	Fc1nc(F)c(F)c(n1)F.N>>Nc1nc(F)nc(F)c1F	30.4	-6.0	-23.554075203673413	-23.553447694201218	-23.554075203673413	16.70558647866086	16.851168676566385	16.739471990230633	41.0195649957509	9.550223139434575	0.37509144111192394	0.07908247764160319	-14.529502	-18.362164	-26.458491	-14.535797	-18.26225	-26.493485	-1.011493	-0.76008	0.471607	0.545595	-0.15167	-0.206793	0.18825681484058487	0.08183406344597804	0.4635961858484431	-7.396561489048927	0.07244975000000001	-0.24640100000000004	7.64	-1.66	False	1	False	20.651599537516585	10.350683597316854	171.27461515089973	126.16524740462476	1.1573120000000001	0.09588799999999997	1.171737	0.2684	1.075849	1.425712	N
149	154	Fc1nc(F)c(C(F)(F)F)c(F)c1F.N>>Nc1nc(F)c(C(F)(F)F)c(F)c1F.F	Fc1nc(F)c(F)c(F)c1C(F)(F)F.N>>Nc1nc(F)c(c(F)c1F)C(F)(F)F	27.9	-6.1	-20.41300261195123	-21.003489026783193	-21.27018055325005	18.886095805937025	19.049248268992624	18.944454186779655	40.9595656320321	9.520222438473006	0.3745427944403804	0.0788340510102683	-14.537626	-18.36216	-26.468089	-14.536226	-18.256944	-26.498711	-1.010857	-0.746404	0.446264	0.525676	-0.163524	-0.217191	0.20583690803173127	0.08951740240687515	0.43492248629573244	-7.394163063964774	0.06759575000000001	-0.24631599999999998	7.64	-1.49	False	1	False	21.571853482251967	10.303040801853536	178.9067668367446	122.496381771098	1.111737	0.10397499999999993	1.161506	0.288148	1.057531	1.399885	N
150	155	Fc1nc(F)c(C(F)(F)F)c(F)c1F.N>>Nc1c(F)c(F)nc(F)c1C(F)(F)F.F	Fc1nc(F)c(F)c(F)c1C(F)(F)F.N>>Nc1c(F)c(F)nc(F)c1C(F)(F)F	31.7	-6.1	-25.049272074497285	-24.91373002807551	-24.803288360826823	17.928542896823306	18.092322869422436	17.87269455344141	40.91956605621957	6.220145332699802	0.3741770299926847	0.0515071215634316	-14.544826	-18.362164	-26.448283	-14.541066	-18.245163	-26.483432	-1.011052	-0.738267	0.321107	0.419002	-0.123696	-0.19171	0.20506357698601918	0.08946249396362077	0.4349016914906295	-7.396676408169972	0.060306500000000006	-0.24640099999999998	7.64	-1.67	False	1	False	23.545433460198034	10.360048689196232	167.04221947651382	127.3144762443698	1.154638	0.10670800000000003	1.192768	0.297853	1.08606	1.452491	N
151	156	Fc1cc(F)c(F)c(F)n1.N>>Nc1cc(F)nc(F)c1F.F	Fc1cc(F)c(F)c(F)n1.N>>Nc1cc(F)nc(F)c1F	24.6	-6.1	-21.597186717135237	-21.60220679291278	-21.597186717135237	23.616125109730593	23.69958386974631	23.616125109730593	40.9595656320321	7.980186455778844	0.3745427944403804	0.06608148393507784	-14.567716	-18.362169	-26.462684	-14.563774	-18.244367	-26.500607	-1.012445	-0.710935	0.317522	0.424776	-0.147133	-0.223271	0.23315317954076276	0.1244649994252232	0.49083484136777245	-7.397779326423123	0.064284625	-0.246382	7.64	-1.16	False	1	False	21.308811440844487	10.344908570548856	159.69146417195591	125.06129078981472	1.089128	0.149416	1.200466	0.33114	1.05105	1.420268	N
152	157	Fc1cc(F)c(F)c(F)n1.N>>Nc1cc(F)c(F)c(F)n1.F	Fc1cc(F)c(F)c(F)n1.N>>Nc1cc(F)c(F)c(F)n1	16.5	-6.1	-15.09120238424484	-15.084299779979375	-15.09120238424484	26.26693157091989	26.42945652464597	26.38051078567222	40.929565950172694	9.370218933665129	0.37426847110460865	0.0775919178535939	-14.564997	-18.362162	-26.492971	-14.556245	-18.251909	-26.52529	-1.010712	-0.702091	0.52915	0.636642	-0.203602	-0.266701	0.26018050014595695	0.13095193419432535	0.4908355048220628	-7.395183754854596	0.04642625	-0.24636999999999998	7.64	-0.82	True	1	False	20.936874925788853	10.317004019896256	163.1802801493983	125.75472454612927	0.9732	0.14655799999999986	1.119174	0.342256	0.972616	1.315456	N
153	159	Fc1cc(F)nc(F)c1.N>>Nc1cc(F)nc(F)c1.F	Fc1cc(F)nc(F)c1.N>>Nc1cc(F)nc(F)c1	19.0	-6.2	-18.39711248374972	-18.3989950121663	-18.39711248374972	25.878447933378517	25.95625910807316	25.878447933378517	40.96956552598524	7.830182950970967	0.3746342355523043	0.06483935077840344	-14.581383	-18.362164	-26.47495	-14.574026	-18.248764	-26.50969	-1.010717	-0.709158	0.434196	0.546551	-0.181285	-0.253233	0.23303059860554176	0.13173467688135992	0.5319764545164857	-7.396701287539324	0.06756437500000001	-0.246404	7.64	-0.86	False	1	False	21.346745266698388	10.374587413635465	159.97574601513006	127.49314240152528	1.061524	0.152644	1.158723	0.322526	1.006079	1.38405	N
154	161	Fc1nc(F)c(C(F)(F)F)c(F)c1C(F)(F)F.N>>Nc1c(C(F)(F)F)c(F)nc(F)c1C(F)(F)F.F	Fc1nc(F)c(C(F)(F)F)c(F)c1C(F)(F)F.N>>Nc1c(c(F)nc(F)c1C(F)(F)F)C(F)(F)F	32.8	-6.1	-22.131435413015684	-22.258819836227605	-22.33537599197786	16.49481348493576	16.194236446970468	16.01163119020554	41.0795643594697	4.690109583659502	0.37564008778346747	0.03883736336535277	-14.53446	-18.362167	-26.445718	-14.543364	-18.122028	-26.669898	-1.012487	-0.462806	0.446002	0.513727	-0.13667	-0.6982	0.6081050141730006	0.7294409416974661	0.46411286654375256	-7.3944828820943735	0.06701475	-0.24624999999999997	7.64	-1.76	False	2	False	25.326417294288422	10.309776914275279	161.96267661740794	123.60652408676786	0.5528780000000001	0.8314889999999999	1.139899	0.857903	0.30841	1.410781	N
155	162	Fc1cc(F)nc(F)c1.N>>Nc1cc(F)cc(F)n1.F	Fc1cc(F)nc(F)c1.N>>Nc1cc(F)cc(F)n1	10.2	-6.2	-14.864100804742309	-14.864100804742309	-14.864100804742309	26.211842769713886	26.292791491840834	26.211842769713886	41.05956457156343	9.370218933665129	0.3754572055596196	0.0775919178535939	-14.578873	-18.362169	-26.503805	-14.56989	-18.262908	-26.53477	-1.01242	-0.70796	0.544141	0.648648	-0.208322	-0.271062	0.2515536513941272	0.12378464585733907	0.5319710142447082	-7.3974690023457805	0.053145250000000005	-0.246388	7.64	-0.76	False	1	False	21.086067169775735	10.333607955594275	176.9848470073374	125.95711114557803	0.9852659999999999	0.13761299999999999	1.111713	0.331149	0.9741	1.316415	N
156	163	Fc1nc(F)c(Cl)c(F)c1Cl.N>>Nc1c(Cl)c(F)nc(F)c1Cl.F	Fc1nc(F)c(Cl)c(F)c1Cl.N>>Nc1c(Cl)c(F)nc(F)c1Cl	26.5	-6.1	-23.694065966418837	-23.694693475962367	-23.7066161558627	19.731306326012223	20.008665513435027	19.96097479354834	40.9595656320321	7.790182016355535	0.3745427944403804	0.06450811526995694	-14.556976	-18.362171	-26.457067	-14.550642	-18.246276	-26.492255	-1.011592	-0.71839	0.302014	0.393539	-0.129199	-0.196429	0.22143105460505075	0.10381163045775847	0.435630900639051	-7.396680664030905	0.062152625	-0.24637200000000004	7.64	-1.51	False	1	False	24.607384308965038	10.396624831157407	172.11737147359392	129.84142264293376	1.128735	0.12474399999999997	1.201638	0.321021	1.076894	1.449756	N
157	164	Fc1cnc(F)c(F)c1F.N>>Nc1c(F)cnc(F)c1F.F	Fc1cnc(F)c(F)c1F.N>>Nc1c(F)cnc(F)c1F	23.9	-6.1	-23.099012234159318	-23.097129705742738	-23.099012234159318	23.53054705839953	23.61086827112562	23.53054705839953	41.029564889704034	7.960185988471121	0.3751828822238478	0.06591586618085458	-14.571781	-18.362168	-26.463722	-14.568158	-18.242499	-26.505056	-1.01072	-0.700607	0.166756	0.281779	-0.117798	-0.20711	0.24835328352449126	0.12834577682970197	0.4710871937421771	-7.394712663193274	0.057794125	-0.24626800000000004	7.64	-1.3	False	1	False	21.851403206035478	10.365270729195185	181.22522024610788	130.48544614909414	1.080992	0.15920100000000015	1.240407	0.357173	1.081206	1.438165	N
158	165	Fc1nc(Cl)c(F)c(F)c1F.N>>Nc1c(F)c(F)nc(Cl)c1F.F	Fc1nc(Cl)c(F)c(F)c1F.N>>Nc1c(F)c(F)nc(Cl)c1F	29.7	-6.2	-24.685705831707285	-24.6900983979413	-24.685705831707285	21.050237927261403	21.261708620032575	21.121146497833255	40.99956520784463	8.050188091355844	0.37490855888807606	0.06666114607485922	-14.556145	-18.362167	-26.451368	-14.554241	-18.239871	-26.491016	-1.011123	-0.712029	0.190325	0.294256	-0.110231	-0.191746	0.23369771533868133	0.11444221915210966	0.4336609546860097	-7.394855718886704	0.058818	-0.24628899999999992	7.64	-1.51	False	1	False	21.718667538386793	10.369040065834419	162.76298791686457	127.42497113119407	1.106188	0.14148399999999994	1.236292	0.337352	1.094808	1.44354	N
159	166	Fc1nc(F)c(C(F)(F)F)c(F)c1C(F)(F)F.N>>Nc1nc(F)c(C(F)(F)F)c(F)c1C(F)(F)F.F	Fc1nc(F)c(C(F)(F)F)c(F)c1C(F)(F)F.N>>Nc1nc(F)c(c(F)c1C(F)(F)F)C(F)(F)F	31.7	-6.1	-20.732055849745095	-20.564510820312805	-20.39131820541676	16.685227004203828	16.7988062190275	16.78688353898449	41.089564253422836	9.400219634626712	0.37573152889539135	0.07784034448492878	-14.522489	-18.362167	-26.464098	-14.525497	-18.260041	-26.492679	-1.010718	-0.759899	0.579021	0.634415	-0.173466	-0.215757	0.18972810633856463	0.08065118495886524	0.46408779488362517	-7.395748478170864	0.046929125	-0.246371	7.64	-1.53	False	1	False	23.37176322747246	10.276631269286938	198.50507604149612	121.15564701952485	1.114798	0.0907	1.124596	0.261034	1.033896	1.375832	N
160	167	Fc1nc(F)c(Cl)c(Cl)c1F.N>>Nc1nc(F)c(Cl)c(Cl)c1F.F	Fc1nc(F)c(Cl)c(Cl)c1F.N>>Nc1nc(F)c(Cl)c(Cl)c1F	21.1	-6.1	-19.10410338239193	-19.08088553184944	-19.073355418040443	22.12129600301037	22.300763712485672	22.283193447264264	41.029564889704034	9.530222672126866	0.3751828822238478	0.07891685988737993	-14.555124	-18.362169	-26.481434	-14.548291	-18.254328	-26.512954	-1.011827	-0.722441	0.415497	0.519436	-0.169343	-0.233697	0.23683719247889579	0.11132833825533361	0.3863746069902754	-7.3966928928271525	0.0558705	-0.24638100000000002	7.64	-1.2	False	1	False	22.239873725082667	10.272117410731529	193.33602389321499	122.12872298012661	1.046516	0.12949100000000002	1.163145	0.324772	1.033654	1.371288	N
161	169	Fc1nc(F)c(Cl)c(Cl)c1F.N>>Nc1nc(F)c(F)c(Cl)c1Cl.F	Fc1nc(F)c(Cl)c(Cl)c1F.N>>Nc1nc(F)c(F)c(Cl)c1Cl	19.0	-6.0	-17.46392313178738	-17.4582755464663	-17.452000451744368	22.842902782355	23.12528204555535	23.12904710238851	40.88956637436017	9.400219634626712	0.37390270665691294	0.07784034448492878	-14.555562	-18.36216	-26.486094	-14.545832	-18.250204	-26.517761	-1.010424	-0.708464	0.458187	0.557871	-0.178246	-0.24343	0.25576285052207515	0.11421979493124651	0.38637374726326285	-7.394372637888964	0.043532625000000005	-0.24632500000000002	7.64	-1.12	False	1	False	23.173586339692328	10.289877107833744	182.92857643730986	122.33987410319901	0.9998	0.12985500000000005	1.136887	0.343589	1.007032	1.343389	N
162	171	Fc1c(Cl)nc(Cl)c(F)c1F.N>>Nc1c(F)c(Cl)nc(Cl)c1F.F	Fc1c(F)c(Cl)nc(Cl)c1F.N>>Nc1c(F)c(Cl)nc(Cl)c1F	29.2	-6.1	-24.757544935482645	-24.728679499619076	-24.734327084940155	21.17052339945707	21.33179333431011	21.20503642064172	40.91956605621957	8.000186923086567	0.3741770299926847	0.06624710168930109	-14.557778	-18.362164	-26.452166	-14.554114	-18.23876	-26.49064	-1.011876	-0.707412	0.181399	0.285122	-0.111493	-0.191032	0.2347650230457834	0.11464447084501347	0.4136491068313234	-7.396498723268174	0.058328000000000005	-0.24640000000000006	7.64	-1.48	False	1	False	22.233002468247136	10.41854398302612	162.1743587575241	131.15608799488444	1.1048959999999999	0.14224100000000006	1.240714	0.338969	1.098473	1.443865	N
163	172	Fc1nc(F)c(Cl)c(Cl)c1Cl.N>>Nc1nc(F)c(Cl)c(Cl)c1Cl.F	Fc1nc(F)c(Cl)c(Cl)c1Cl.N>>Nc1nc(F)c(Cl)c(Cl)c1Cl	19.1	-6.2	-18.562238217368538	-18.539647876226905	-18.524587649036945	21.52003343372253	21.690716010587124	21.723974012684707	40.9595656320321	9.340218232703558	0.3745427944403804	0.07734349122225903	-14.555571	-18.36216	-26.484748	-14.54691	-18.257097	-26.513701	-1.011709	-0.726815	0.470154	0.561332	-0.177055	-0.234416	0.2334345324248951	0.10217403693977668	0.3708585503308197	-7.393783554941005	0.046108	-0.246276	7.64	-1.21	False	1	False	23.653994739123213	10.381253010579057	203.26572819872567	129.64944696958605	1.042296	0.11653000000000002	1.140505	0.3174	1.023975	1.359696	N
164	173	O=[N+]([O-])c1cnc(Cl)c([N+](=O)[O-])c1.Nc1ccccc1>>O=[N+]([O-])c1cnc(Nc2ccccc2)c([N+](=O)[O-])c1.Cl	Clc1n(cc(cc1N(=O)(=O))N(=O)=O).c1ccc(N)cc1>>O=N(=O)c1cnc(Nc2ccccc2)c(c1)N(=O)=O	28.1	3.5	-18.49526252040339	-17.557135857120308	-17.36449044880029	13.991611329999158	14.993116450187774	15.193919481717645	21.489772105282466	6.630154912507989	0.19650694952450623	0.05490228552500828	-14.554367	-18.328181	-64.326322	-14.551133	-18.223886	-64.340772	-0.701537	-0.46619	0.302643	0.360188	-0.07135	-0.14033	0.20217702918599056	0.12914088787080263	0.21080565434704868	-5.519232439605076	0.034137	-0.029362	7.73	-1.66	False	1	False	26.79697521652778	16.665722578945026	152.6236527497464	138.20161571715644	1.059181	0.13947500000000002	1.080022	0.268408	0.940547	1.327589	N
165	174	O=[N+]([O-])c1ccc(Cl)c([N+](=O)[O-])c1.C1COCCN1>>O=[N+]([O-])c1ccc(N2CCOCC2)c([N+](=O)[O-])c1.Cl	Clc1ccc(cc1N(=O)=O)N(=O)=O.C1OCCNC1>>O2CCN(CC2)c1ccc(cc1N(=O)=O)N(=O)=O	23.1	-6.1	-13.52983900947271	-12.909232139832797	-12.835813531229492	15.667237991142791	16.346830751311547	16.341810675534003	12.19987062282206	5.310124070198706	0.11155815654718361	0.0439715137462736	-14.588212	-18.351466	-64.321093	-14.574959	-18.242876	-64.330521	-0.466245	-0.235054	0.145611	0.220521	-0.063116	-0.117609	0.17842918241050276	0.11979404300216726	0.21164688024700454	-6.232554027485974	0.035305249999999996	-0.07447600000000001	6.93	-1.19	False	1	False	27.25688621249466	18.33934882958459	147.07241169645468	126.42817875409324	1.045195	0.13443000000000005	1.122176	0.226996	0.987746	1.272191	N
166	175	O=[N+]([O-])c1cnc(Cl)c([N+](=O)[O-])c1.Nc1ccc(Cl)cc1>>O=[N+]([O-])c1cnc(Nc2ccc(Cl)cc2)c([N+](=O)[O-])c1.Cl	Clc1n(cc(cc1N(=O)(=O))N(=O)=O).c(Cl)1ccc(N)cc1>>O=N(=O)c1cnc(Nc2ccc(Cl)cc2)c(c1)N(=O)=O	27.9	9.7	-19.196571497562545	-18.03254142371918	-17.746397103685673	14.905991783923689	16.002878344028357	16.254509643162574	21.359773483891736	6.620154678854128	0.19531821506949523	0.05481947664789665	-14.554368	-18.314186	-64.326325	-14.542859	-18.208346	-64.335584	-0.696364	-0.460892	0.302623	0.362786	-0.071364	-0.141387	0.21506891861824073	0.13386199342014493	0.21081088503491474	-5.5732326441055955	0.034136625000000004	-0.030421000000000004	7.82	-1.66	False	1	False	26.763599272827108	16.908229252479476	155.10783116974127	140.21261847721652	1.033631	0.14456599999999997	1.079963	0.283212	0.935397	1.316843	N
167	176	O=[N+]([O-])c1ccc(Cl)c([N+](=O)[O-])c1.C1CNCCN1>>O=[N+]([O-])c1ccc(N2CCNCC2)c([N+](=O)[O-])c1.Cl	Clc1ccc(cc1N(=O)=O)N(=O)=O.C1NCCNC1>>N2CCN(CC2)c1ccc(cc1N(=O)=O)N(=O)=O	23.3	-11.3	-14.555931208802344	-13.964817284426852	-13.91210648876262	14.709665435397481	15.349097589203192	15.313329549074158	11.909873698181208	5.290123602890983	0.1089063643013899	0.04380589599205035	-14.588209	-18.36361	-64.321094	-14.579414	-18.250206	-64.333152	-0.472781	-0.242264	0.145722	0.21405	-0.063175	-0.11768	0.16574186199212837	0.10995291156928168	0.2116297550499871	-6.01922498653161	0.035306625	-0.03962199999999999	6.81	-1.19	False	1	False	27.841999562586217	18.335613947275235	161.35767553380566	117.24283468604975	1.068527	0.12338300000000002	1.122144	0.212284	0.998761	1.280811	N
168	177	O=[N+]([O-])c1ccc(F)cc1.[N-]=[N+]=[N-]>>[N-]=[N+]=Nc1ccc([N+](=O)[O-])cc1.[F-]	C1=CC(=CC=C1[N+](=O)[O-])F.[N-]=[N+]=[N-]>>[N-]=[N+]=Nc1ccc([N+](=O)[O-])cc1	13.5	-129.9	-5.597333412476416	-5.31746418716484	-5.292363808277111	24.137359622548665	25.024658018441418	25.359748077448675	65.66930359022334	7.870183885586397	0.6004937820043892	0.06517058628684995	-14.602896	-18.594448	-26.492032	-14.73881	-18.489012	-26.663486	-0.755516	-0.526421	0.346604	0.462224	-0.199078	-0.257432	0.35155015248082555	0.13760511495809288	0.26570056650957175	-5.380737728002851	0.04346975	-0.39871	7.57	-0.57	False	1	False	21.858553054942046	10.997704309881547	163.81131118994682	296.67208431945824	0.7803640000000001	0.15853099999999998	1.152072	0.423066	0.993541	1.20343	N
169	178	O=[N+]([O-])c1cnc(Cl)c([N+](=O)[O-])c1.Nc1cccc(Br)c1>>O=[N+]([O-])c1cnc(Nc2cccc(Br)c2)c([N+](=O)[O-])c1.Cl	Clc1n(cc(cc1N(=O)(=O))N(=O)=O).c1c(Br)cc(N)cc1>>O=N(=O)c1cnc(Nc2cc(Br)ccc2)c(c1)N(=O)=O	27.9	9.7	-17.713729002481	-16.280497364567367	-15.732054084586371	15.57491051764955	16.654226812390128	16.76529598918235	21.31977390807921	6.630154912507989	0.19495245062179956	0.05490228552500828	-14.554368	-18.313395	-64.326329	-14.542806	-18.206341	-64.336756	-0.690153	-0.454349	0.302527	0.367586	-0.0713	-0.14309	0.22157240434466985	0.14080822951533079	0.21081820719899685	-5.700732105765797	0.0341365	-0.031086000000000003	7.89	-1.66	False	1	False	27.204697662932126	17.244337005931353	165.81925204464488	148.16848242516778	1.02728	0.15207499999999996	1.080015	0.292406	0.92794	1.319686	N
170	179	O=[N+]([O-])c1ccc(F)cc1.[N-]=[N+]=[N-]>>[N-]=[N+]=Nc1ccc([N+](=O)[O-])cc1.[F-]	C1=CC(=CC=C1[N+](=O)[O-])F.[N-]=[N+]=[N-]>>[N-]=[N+]=Nc1ccc([N+](=O)[O-])cc1	13.5	-129.9	-5.000425756042049	-4.728714153868985	-4.709888869703189	24.644908110213272	25.52593141145543	25.851608828308454	65.66930359022334	7.910184820201842	0.6004937820043892	0.06550182179529646	-14.60294	-18.5944	-26.492033	-14.738827	-18.489137	-26.663562	-0.755481	-0.524084	0.346444	0.463036	-0.199151	-0.257991	0.350994890920997	0.1366677169619212	0.26878608618973626	-5.365962979951817	0.043487	-0.398783	7.54	-0.57	False	1	False	21.860654027691773	10.99754503088326	163.82705619832143	296.6677876379801	0.7809790000000001	0.15744900000000006	1.152057	0.422369	0.994608	1.203348	N
171	180	O=[N+]([O-])c1ccc(F)cc1.[N-]=[N+]=[N-]>>[N-]=[N+]=Nc1ccc([N+](=O)[O-])cc1.[F-]	C1=CC(=CC=C1[N+](=O)[O-])F.[N-]=[N+]=[N-]>>[N-]=[N+]=Nc1ccc([N+](=O)[O-])cc1	13.6	-129.9	-5.022613863513061	-4.875149137190954	-4.93664506553723	24.223285749332785	25.098661465253866	25.429986467427963	65.66930359022334	7.870183885586397	0.6004937820043892	0.06517058628684995	-14.602458	-18.594384	-26.491693	-14.737437	-18.489061	-26.661424	-0.754865	-0.529767	0.346294	0.46254	-0.19854	-0.25512	0.3459585846113963	0.1339038483732772	0.26096593009229785	-5.362896365702951	0.042553999999999995	-0.39879700000000007	7.53	-0.58	False	1	False	21.856921685195534	10.997393380401771	163.79908545768814	296.66369674199274	0.787148	0.154312	1.152409	0.416366	0.998097	1.203514	N
172	181	O=[N+]([O-])c1cnc(Cl)c([N+](=O)[O-])c1.Nc1ccc(Br)cc1>>O=[N+]([O-])c1cnc(Nc2ccc(Br)cc2)c([N+](=O)[O-])c1.Cl	Clc1n(cc(cc1N(=O)(=O))N(=O)=O).c(Br)1ccc(N)cc1>>O=N(=O)c1cnc(Nc2ccc(Br)cc2)c(c1)N(=O)=O	28.1	10.0	-17.588496937401466	-16.48972784895156	-16.251274248947418	16.30095151183854	17.187622398259098	17.293671498988413	21.25977454436041	6.690156314431129	0.19440380395025603	0.05539913878767804	-14.554368	-18.313803	-64.326326	-14.541314	-18.196413	-64.336636	-0.693985	-0.437402	0.302609	0.366865	-0.071367	-0.14576	0.2381470763443494	0.14388323336105024	0.21081182680619867	-5.573517520097069	0.0341365	-0.008150000000000018	7.86	-1.66	False	1	False	26.90140097251846	17.020759371519546	166.65862729025878	144.54688517314506	1.007776	0.155389	1.079966	0.31502	0.924577	1.322796	N
173	182	O=[N+]([O-])c1ccc(F)c([N+](=O)[O-])c1.Nc1ccc(Cl)cc1>>O=[N+]([O-])c1ccc(Nc2ccc(Cl)cc2)c([N+](=O)[O-])c1.F	Fc1ccc(cc1N(=O)=O)N(=O)=O.Nc1ccc(Cl)cc1>>O=N(=O)c1ccc(Nc2ccc(Cl)cc2)c(c1)N(=O)=O	29.2	9.7	-17.44279666373661	-16.03780295200033	-15.773621463564925	22.949934707049522	24.14408523555816	24.268332111480454	21.33977369598548	7.490175006739794	0.1951353328456474	0.062023848956608146	-14.553936	-18.314234	-26.462902	-14.570501	-18.146301	-26.665578	-0.695502	-0.281285	0.330746	0.364061	-0.1529	-0.680817	0.6134090751686578	0.7251656269036066	0.22947575642963422	-5.594067068279295	0.041949625000000004	-0.03053900000000001	7.82	-1.21	False	2	False	23.361790917324722	16.911911116089474	170.40808891446093	140.24315057670046	0.519117	0.863074	1.190175	0.82369	0.327101	1.342807	N
174	183	Fc1nc(F)c(F)c(F)c1F.CCNCC>>CCN(CC)c1c(F)c(F)nc(F)c1F.F	Fc1nc(F)c(F)c(F)c1F.CCNCC>>CCN(CC)c1c(F)c(F)nc(F)c1F	29.9	-15.0	-19.764479392932632	-19.00393791085095	-18.877808506512075	18.28231094083919	18.976963928269242	18.948726002020546	7.979915374599999	8.070188558663567	0.07297000731528895	0.06682676382908248	-14.554735	-18.365932	-26.450826	-14.568395	-18.25071	-26.50068	-0.480214	-0.232415	0.197265	0.239759	-0.110632	-0.182322	0.2324960821667672	0.1060637999727013	0.4836857986635659	-6.036021785392057	0.064078125	-0.05394400000000002	6.75	-1.54	False	1	False	21.12782635601176	19.202773869528155	149.8905939951596	117.03201500295648	0.990275	0.13132300000000008	1.238151	0.299979	1.106828	1.290254	N
175	184	O=[N+]([O-])c1cnc(Cl)c([N+](=O)[O-])c1.Nc1cccc(Cl)c1>>O=[N+]([O-])c1cnc(Nc2cccc(Cl)c2)c([N+](=O)[O-])c1.Cl	Clc1n(cc(cc1N(=O)(=O))N(=O)=O).c1c(Cl)cc(N)cc1>>O=N(=O)c1cnc(Nc2cc(Cl)ccc2)c(c1)N(=O)=O	27.9	9.8	-18.251972077162435	-17.116179929781786	-16.855135988636007	15.852235279450557	16.929669045845895	17.112901812154355	21.25977454436041	6.630154912507989	0.19440380395025603	0.05490228552500828	-14.554384	-18.312987	-64.326387	-14.542713	-18.207514	-64.336198	-0.692525	-0.458622	0.302027	0.364951	-0.071551	-0.141908	0.22004162836516883	0.13811832255183767	0.21089347649290396	-5.692332713126233	0.03411574999999999	-0.030499	7.88	-1.65	False	1	False	27.20283617359825	16.896407476395733	165.8079058141939	143.49084068575274	1.0241220000000002	0.14909499999999987	1.079473	0.288925	0.930378	1.313047	N
176	186	O=[N+]([O-])c1ccc(F)c([N+](=O)[O-])c1.Nc1cccc(Cl)c1>>O=[N+]([O-])c1ccc(Nc2cccc(Cl)c2)c([N+](=O)[O-])c1.F	Fc1ccc(cc1N(=O)=O)N(=O)=O.Nc1cc(Cl)ccc1>>O=N(=O)c1ccc(Nc2cc(Cl)ccc2)c(c1)N(=O)=O	29.2	9.9	-17.198581272324223	-15.632945135278442	-15.242634242718179	23.852407535006623	25.069775914200427	25.26681388875446	21.219774968547885	7.490175006739794	0.19403803950256035	0.062023848956608146	-14.553933	-18.312888	-26.4629	-14.571484	-18.14659	-26.667113	-0.691802	-0.279731	0.330719	0.365559	-0.152864	-0.6825	0.6146694361583095	0.7264193112024131	0.2294723440892241	-5.711066309529678	0.041949625000000004	-0.03060500000000002	7.89	-1.21	False	2	False	23.361887515823057	17.07029669300666	170.40879353362095	143.26207442001723	0.515538	0.8645770000000002	1.19019	0.822373	0.325613	1.337911	N
177	187	O=[N+]([O-])c1ccc(Br)c([N+](=O)[O-])c1.Nc1ccccc1>>O=[N+]([O-])c1ccc(Nc2ccccc2)c([N+](=O)[O-])c1.Br	Brc1ccc(cc1N(=O)=O)N(=O)=O.Nc1ccccc1>>O=N(=O)c1ccc(Nc2ccccc2)c(c1)N(=O)=O	21.0	3.5	-14.022622485848341	-13.122773900583065	-13.11147872965555	22.272139619949154	23.050878877152474	22.900276603540743	21.44977252946994	4.880114023082797	0.19614118507681053	0.04041073203047367	-14.600846	-18.328153	-175.195625	-14.579322	-18.21064	-175.202468	-0.701142	-0.428164	0.094481	0.218251	-0.03902	-0.125414	0.2388755763782151	0.195462668188371	0.21040222433887742	-5.538560523138094	0.030315999999999996	-0.029504000000000002	7.73	-1.17	False	1	False	29.151737478273873	16.905668966713456	142.73212690771555	145.2585457079972	1.0275370000000001	0.20826	1.065472	0.322488	0.857212	1.350025	N
178	188	Fc1nc(F)c(F)c(F)c1F.CCNCC>>CCN(CC)c1c(F)c(F)nc(F)c1F.F	Fc1nc(F)c(F)c(F)c1F.CCNCC>>CCN(CC)c1c(F)c(F)nc(F)c1F	26.4	-14.4	-17.535160366672613	-16.679237444460863	-16.500397244386416	21.455751223916494	22.04184507237176	22.036824996665555	7.55991982856843	8.020187390394275	0.06912948061448428	0.06641271944352435	-14.565447	-18.363356	-26.454461	-14.603931	-18.1808	-26.663931	-0.44718	-0.055382	0.179887	0.213677	-0.103407	-0.605911	0.6285497178105202	0.6811605835666401	0.8170967138213425	-7.131202399572079	0.061201624999999996	-0.03114799999999998	6.7	-1.89	False	2	False	21.30684057266716	19.416372819950766	155.41864900865644	114.45400492299056	0.473676	0.848628	1.245856	0.801531	0.397228	1.275207	N
179	189	O=[N+]([O-])c1ccc(F)cc1.[N-]=[N+]=[N-]>>[N-]=[N+]=Nc1ccc([N+](=O)[O-])cc1.[F-]	C1=CC(=CC=C1[N+](=O)[O-])F.[N-]=[N+]=[N-]>>[N-]=[N+]=Nc1ccc([N+](=O)[O-])cc1	15.3	-129.9	-5.667172643805807	-5.50213765219095	-5.5535934289821345	21.689490344307874	22.214715773889058	22.278721740195447	65.66930359022334	7.8501834182786885	0.6004937820043892	0.0650049685326267	-14.598335	-18.594453	-26.488348	-14.727867	-18.490505	-26.644517	-0.755517	-0.54404	0.351628	0.462845	-0.197574	-0.235436	0.3011965715396585	0.10684222298125547	0.20830635001561948	-5.385551802976939	0.038107625	-0.39868800000000004	7.58	-0.61	False	1	False	21.864354791226873	10.997631899370196	163.85479028143138	296.67013098658765	0.8411420000000001	0.12324399999999991	1.153514	0.362547	1.03027	1.203689	N
180	190	O=[N+]([O-])c1ccc(F)cc1.[N-]=[N+]=[N-]>>[N-]=[N+]=Nc1ccc([N+](=O)[O-])cc1.[F-]	C1=CC(=CC=C1[N+](=O)[O-])F.[N-]=[N+]=[N-]>>[N-]=[N+]=Nc1ccc([N+](=O)[O-])cc1	13.6	-129.9	-5.138751371878578	-4.964931247653016	-5.012621967682381	24.158331616108544	25.02680472776416	25.351854635144985	65.66930359022334	7.8501834182786885	0.6004937820043892	0.0650049685326267	-14.602686	-18.594397	-26.492017	-14.737681	-18.489097	-26.661769	-0.755494	-0.529841	0.346354	0.461481	-0.199776	-0.255362	0.3469221869826261	0.133099940550895	0.26270495919418296	-5.364669677242975	0.042644749999999995	-0.398787	7.54	-0.59	False	1	False	21.846210098999254	10.997516897281017	161.53589372369282	296.6670287110094	0.7857780000000001	0.15313999999999994	1.150564	0.417414	0.997424	1.203192	N
181	191	O=[N+]([O-])c1ccc(Cl)c([N+](=O)[O-])c1.Nc1cccc(Cl)c1>>O=[N+]([O-])c1ccc(Nc2cccc(Cl)c2)c([N+](=O)[O-])c1.Cl	Clc1ccc(cc1N(=O)=O)N(=O)=O.Nc1cc(Cl)ccc1>>O=N(=O)c1ccc(Nc2cc(Cl)ccc2)c(c1)N(=O)=O	23.2	10.0	-13.579275485342734	-12.120943468541373	-11.715572348363114	22.809754731510086	24.15325251454339	24.364723207457242	21.239774756454143	5.270123135583274	0.1942209217264082	0.043640278237827096	-14.588205	-18.312893	-64.321094	-14.560683	-18.194135	-64.326732	-0.692028	-0.428309	0.145687	0.258745	-0.063186	-0.140094	0.24862811407452934	0.17209099213510676	0.21159881826562316	-5.711193087379051	0.035304625000000006	-0.030604999999999993	7.89	-1.19	False	1	False	27.15903452798828	16.934340994809304	143.83063899457707	142.12106933362324	1.005153	0.1930989999999999	1.122075	0.332604	0.928976	1.337757	N
182	192	O=[N+]([O-])c1ccc(F)cc1.[N-]=[N+]=[N-]>>[N-]=[N+]=Nc1ccc([N+](=O)[O-])cc1.[F-]	C1=CC(=CC=C1[N+](=O)[O-])F.[N-]=[N+]=[N-]>>[N-]=[N+]=Nc1ccc([N+](=O)[O-])cc1	15.3	-129.9	-5.032849233155638	-4.937467793096909	-5.047909460559615	22.304632233450587	22.73071116613988	22.72067101451345	65.66930359022334	7.89018435289412	0.6004937820043892	0.06533620404107321	-14.598457	-18.594358	-26.488305	-14.727428	-18.488429	-26.645316	-0.753398	-0.542221	0.351617	0.462243	-0.19724	-0.236761	0.30702832831794125	0.10841526056935026	0.21435377402577233	-5.355823446445161	0.0382505	-0.39883199999999996	7.52	-0.61	False	1	False	21.863912270384628	10.997265608552194	163.85147396313644	296.6602499916653	0.834771	0.12507500000000005	1.153666	0.369854	1.028591	1.204625	N
183	193	O=[N+]([O-])c1ccc(F)cc1.[N-]=[N+]=[N-]>>[N-]=[N+]=Nc1ccc([N+](=O)[O-])cc1.[F-]	C1=CC(=CC=C1[N+](=O)[O-])F.[N-]=[N+]=[N-]>>[N-]=[N+]=Nc1ccc([N+](=O)[O-])cc1	13.5	-129.9	-5.588728375106274	-5.311369187683471	-5.290033865628901	24.106711432432473	25.01095258414578	25.362985398902257	65.66930359022334	7.92018505385569	0.6004937820043892	0.06558463067240808	-14.602921	-18.594448	-26.492082	-14.738811	-18.489026	-26.663488	-0.755516	-0.526175	0.346345	0.46237	-0.199236	-0.257457	0.3515674606472632	0.13741900812024174	0.26580584117737566	-5.380737728002851	0.04346662500000001	-0.39871	7.57	-0.58	False	1	False	21.861439444667745	10.997704309881547	163.83294223223876	296.67208431945824	0.780207	0.158281	1.151813	0.423013	0.993532	1.20322	N
184	194	O=[N+]([O-])c1cnc(Cl)c([N+](=O)[O-])c1.COc1ccc(N)cc1>>COc1ccc(Nc2ncc([N+](=O)[O-])cc2[N+](=O)[O-])cc1.Cl	Clc1n(cc(cc1N(=O)(=O))N(=O)=O).c(OC)1ccc(N)cc1>>O=N(=O)c1cnc(Nc2ccc(OC)cc2)c(c1)N(=O)=O	28.1	0.2	-21.51435806435073	-20.382330973803242	-20.05790857575193	12.632294036205934	13.42672102985739	13.549712886835302	21.819768605735845	6.720157015392713	0.1995245062179956	0.05564756541901292	-14.554368	-18.335514	-64.326326	-14.55598	-18.222641	-64.344255	-0.70648	-0.458415	0.30262	0.360162	-0.071344	-0.143706	0.2045402406488509	0.12431329301751073	0.21081199920193464	-5.155108760044862	0.034136625000000004	-0.028961999999999988	7.59	-1.66	False	1	False	26.95889478426253	16.460597872479635	167.01481096086908	141.4343622336629	1.0575549999999998	0.13425500000000012	1.079973	0.271934	0.945718	1.329489	N
185	195	Fc1nc(F)c(F)c(Cl)c1F.CCNCC>>CCN(CC)c1nc(F)c(F)c(Cl)c1F.F	Fc1nc(F)c(F)c(Cl)c1F.CCNCC>>CCN(CC)c1nc(F)c(F)c(Cl)c1F	19.2	-14.5	-16.50689511295994	-15.779611632904498	-15.669797475199342	22.901352312764544	23.398339815883016	23.380142041118074	7.599919404380957	9.600224307703868	0.06949524506217995	0.07949652202716131	-14.560303	-18.363356	-26.480603	-14.563578	-18.242577	-26.539992	-0.447175	-0.18774	0.392268	0.45584	-0.159365	-0.276959	0.3379670351456262	0.2106751698086197	0.721281096981599	-7.131227080298828	0.04911275	-0.03114699999999998	6.7	-1.32	False	1	False	21.747279146357364	19.27521136750221	189.0537928689132	111.69610335505389	0.818141	0.24723300000000004	1.173527	0.41766	0.926294	1.235801	N
186	196	O=[N+]([O-])c1ccc(F)cc1.[N-]=[N+]=[N-]>>[N-]=[N+]=Nc1ccc([N+](=O)[O-])cc1.[F-]	C1=CC(=CC=C1[N+](=O)[O-])F.[N-]=[N+]=[N-]>>[N-]=[N+]=Nc1ccc([N+](=O)[O-])cc1	15.4	-129.9	-4.350987649657237	-4.214190584362416	-4.293256778072781	22.994716952425303	23.45405388721218	23.459073962989724	65.68930337812961	7.900184586547981	0.6006766642282371	0.06541901291818483	-14.597996	-18.594402	-26.487994	-14.72836	-18.493239	-26.643846	-0.753418	-0.548475	0.35195	0.458539	-0.197428	-0.232992	0.29367264953073324	0.10397648593200216	0.2033701546204302	-5.4041142397680435	0.03801275	-0.3986179999999999	7.62	-0.6	False	1	False	21.866655568708612	10.937893748265497	163.87203265676575	291.7802160227893	0.849745	0.12006300000000003	1.154713	0.353302	1.03465	1.203047	N
187	197	Fc1nc(F)c(Cl)c(F)c1Cl.CCNCC>>CCN(CC)c1nc(F)c(Cl)c(F)c1Cl.F	Fc1nc(F)c(Cl)c(F)c1Cl.CCNCC>>CCN(CC)c1nc(F)c(Cl)c(F)c1Cl	18.6	-14.5	-14.062632759767135	-13.355429582679198	-13.07116779113361	21.672462881026046	22.222161179951428	22.330720319140234	7.55991982856843	9.41021986828056	0.06912948061448428	0.0779231533620404	-14.55678	-18.363356	-26.479904	-14.591325	-18.198304	-26.683532	-0.447105	-0.097472	0.46107	0.454797	-0.163763	-0.64148	0.6161723221552854	0.7128344086170255	0.7480816343792793	-7.1312447676998545	0.044139874999999995	-0.031149999999999983	6.7	-1.39	False	2	False	23.05168975457965	19.797980850527292	198.08994446193148	122.63755096053707	0.469693	0.82446	1.156594	0.754015	0.332134	1.223708	N
188	198	Fc1nc(F)c(Cl)c(F)c1F.CCNCC>>CCN(CC)c1nc(F)c(Cl)c(F)c1F.F	Fc1nc(F)c(F)c(F)c1Cl.CCNCC>>CCN(CC)c1nc(F)c(Cl)c(F)c1F	20.3	-14.6	-18.35759060992832	-17.442054287786874	-17.264469106514134	21.8389091323012	22.941443277726947	23.309791338831786	7.55991982856843	9.550223139434575	0.06912948061448428	0.07908247764160319	-14.556813	-18.363356	-26.4775	-14.591083	-18.195657	-26.677517	-0.447046	-0.083181	0.409001	0.408836	-0.157924	-0.627982	0.6038012600675604	0.6900633918066877	0.7727172857680835	-7.1312557338869125	0.05726125	-0.03114699999999998	6.7	-1.4	False	2	False	21.446897576921295	19.846447467805895	171.44138945586943	126.90350954510141	0.492958	0.810004	1.173811	0.751261	0.363807	1.244219	N
189	199	O=[N+]([O-])c1cnc(Cl)c([N+](=O)[O-])c1.Cc1cccc(N)c1>>Cc1cccc(Nc2ncc([N+](=O)[O-])cc2[N+](=O)[O-])c1.Cl	Clc1n(cc(cc1N(=O)(=O))N(=O)=O).c1c(C)cc(N)cc1>>O=N(=O)c1cnc(Nc2cc(C)ccc2)c(c1)N(=O)=O	27.9	1.8	-20.25594805881735	-18.95825846704013	-18.47193862473493	13.667806400875259	14.617228234800498	14.698804466328296	21.469772317376197	6.680156080777282	0.19632406730065838	0.05531632991056641	-14.554367	-18.331858	-64.326329	-14.55277	-18.223396	-64.342401	-0.702472	-0.463865	0.302456	0.363752	-0.071292	-0.14182	0.2065498580466525	0.12922549327318977	0.2108162956089683	-5.452272840185049	0.034136625000000004	-0.029393999999999976	7.71	-1.66	False	1	False	26.938540835765792	17.106975409397077	158.81345448668836	146.98823065352926	1.0511080000000002	0.1395740000000001	1.080081	0.273623	0.940507	1.324731	N
190	200	O=[N+]([O-])c1ccc(F)c([N+](=O)[O-])c1.Nc1cccc(Br)c1>>O=[N+]([O-])c1ccc(Nc2cccc(Br)c2)c([N+](=O)[O-])c1.F	Fc1ccc(cc1N(=O)=O)N(=O)=O.Nc1cc(Br)ccc1>>O=N(=O)c1ccc(Nc2cc(Br)ccc2)c(c1)N(=O)=O	29.1	9.7	-17.215974611280007	-15.572527299539587	-15.197276633883924	23.60216425474235	24.895461280285552	25.121364691131188	21.269774438313547	7.540176175009086	0.19449524506217997	0.06243789334216628	-14.553933	-18.313435	-26.462902	-14.571303	-18.147353	-26.66658	-0.689229	-0.282338	0.330779	0.364633	-0.152894	-0.681484	0.6165317180491214	0.7251476483394236	0.22947286506316378	-5.722835097514862	0.041950125000000005	-0.02154700000000001	7.89	-1.21	False	2	False	23.550071982125587	17.355911075841014	181.19415214361942	145.65908659296943	0.5113909999999999	0.863041	1.190159	0.822203	0.327118	1.333594	N
191	202	O=[N+]([O-])c1ccc(Cl)c([N+](=O)[O-])c1.Nc1ccc(Cl)cc1>>O=[N+]([O-])c1ccc(Nc2ccc(Cl)cc2)c([N+](=O)[O-])c1.Cl	Clc1ccc(cc1N(=O)=O)N(=O)=O.Nc1ccc(Cl)cc1>>O=N(=O)c1ccc(Nc2ccc(Cl)cc2)c(c1)N(=O)=O	23.2	9.7	-14.050328646602598	-12.738833846722489	-12.447669450483398	22.195667685980393	23.44252901015326	23.672197477832057	21.269774438313547	5.300123836544844	0.19449524506217997	0.04388870486916197	-14.588205	-18.314233	-64.321091	-14.560839	-18.194425	-64.326154	-0.695539	-0.428373	0.145776	0.257235	-0.063159	-0.139481	0.24471055476630843	0.16876228160466258	0.21160279670251889	-5.5940465508977555	0.035304875000000006	-0.03053900000000001	7.82	-1.19	False	1	False	27.953800803652218	16.9292952404399	162.00561708483013	143.77013632404535	1.0143929999999999	0.1893689999999999	1.122105	0.328659	0.932736	1.343052	N
192	203	Fc1c(Cl)nc(Cl)c(F)c1F.CCNCC>>CCN(CC)c1c(F)c(Cl)nc(Cl)c1F.F	Fc1c(F)c(Cl)nc(Cl)c1F.CCNCC>>CCN(CC)c1c(F)c(Cl)nc(Cl)c1F	25.1	-14.5	-17.508415286082702	-16.413411254323275	-16.099656517655944	22.01133430580504	22.634451213333726	22.67210178152264	7.55991982856843	8.070188558663567	0.06912948061448428	0.06682676382908248	-14.569703	-18.363369	-26.457103	-14.604197	-18.180725	-26.661447	-0.447129	-0.055748	0.163141	0.199044	-0.104784	-0.594949	0.630137018692679	0.6763409970904029	0.7133833227373375	-7.130271008285155	0.054918	-0.03114	6.7	-1.75	False	2	False	22.04611427942312	19.41919303807588	156.40535419715005	114.4706293080994	0.4692569999999999	0.843335	1.246908	0.799475	0.403573	1.268732	N
193	204	O=[N+]([O-])c1ccc(Cl)c([N+](=O)[O-])c1.Nc1ccc(Br)cc1>>O=[N+]([O-])c1ccc(Nc2ccc(Br)cc2)c([N+](=O)[O-])c1.Cl	Clc1ccc(cc1N(=O)=O)N(=O)=O.Nc1ccc(Br)cc1>>O=N(=O)c1ccc(Nc2ccc(Br)cc2)c(c1)N(=O)=O	23.3	10.0	-13.739370759139211	-12.43101350626337	-12.163066960994806	23.734748787691693	24.721821189948525	24.830380328851973	21.20977507459475	5.310124070198706	0.19394659839063644	0.0439715137462736	-14.588205	-18.313833	-64.321095	-14.558294	-18.184049	-64.32612	-0.693418	-0.407739	0.145725	0.262721	-0.063204	-0.141594	0.2687082697718629	0.17647216099946444	0.2115998408785418	-5.594215860129893	0.0353045	-0.008412000000000003	7.86	-1.19	False	1	False	27.841996884275222	16.96376982425319	161.35766001171518	144.06290785080756	0.9832210000000001	0.1980090000000001	1.122041	0.361278	0.924032	1.344499	N
194	205	O=[N+]([O-])c1cnc(Cl)c([N+](=O)[O-])c1.COc1cccc(N)c1>>COc1cccc(Nc2ncc([N+](=O)[O-])cc2[N+](=O)[O-])c1.Cl	Clc1n(cc(cc1N(=O)(=O))N(=O)=O).c1c(OC)cc(N)cc1>>O=N(=O)c1cnc(Nc2cc(OC)ccc2)c(c1)N(=O)=O	27.9	4.5	-19.035669289359888	-17.978315826074734	-17.73986222592791	14.460368435690212	15.416065364052024	15.53027208841923	21.369773377844872	6.690156314431129	0.19540965618141917	0.05539913878767804	-14.554368	-18.326185	-64.326329	-14.549854	-18.21977	-64.340201	-0.694985	-0.460007	0.302502	0.366039	-0.071308	-0.142481	0.2081605647231446	0.13182533656784134	0.21081696093225247	-5.393486397954751	0.03413625	-0.03883500000000001	7.76	-1.65	False	1	False	27.19052658780115	16.98720780759281	163.01594350174167	140.86755341159846	1.044787	0.142374	1.08002	0.274656	0.937646	1.319443	N
195	206	Fc1nc(F)c(Cl)c(F)c1F.CCNCC>>CCN(CC)c1c(F)c(F)nc(F)c1Cl.F	Fc1nc(F)c(F)c(F)c1Cl.CCNCC>>CCN(CC)c1c(F)c(F)nc(F)c1Cl	24.6	-14.4	-14.938747051807214	-14.043918542034126	-13.809229998863142	24.09379792847647	24.657928945333634	24.696834532752295	7.5499199346152945	7.9401855211634125	0.06903803950256035	0.06575024842663134	-14.566624	-18.363369	-26.45772	-14.603917	-18.18263	-26.681764	-0.447211	-0.055794	0.231208	0.243044	-0.112307	-0.647719	0.6638097122650608	0.7309222960048876	0.77271877188707	-7.130252776657524	0.05799575	-0.031139	6.7	-1.8	False	2	False	23.221029825511764	19.84837416874235	174.02191871240623	126.91582938778744	0.40605500000000005	0.896091	1.225973	0.801758	0.329882	1.207813	N
196	207	O=[N+]([O-])c1cnc(Cl)c([N+](=O)[O-])c1.CC(=O)c1ccc(N)cc1>>CC(=O)c1ccc(Nc2ncc([N+](=O)[O-])cc2[N+](=O)[O-])cc1.Cl	Clc1n(cc(cc1N(=O)(=O))N(=O)=O).c(C(=O)C)1ccc(N)cc1>>O=N(=O)c1cnc(Nc2ccc(C(=O)C)cc2)c(c1)N(=O)=O	27.9	18.7	-16.156707272615524	-15.08617611048565	-14.782461525230731	17.29823485457308	18.494267911426956	18.90277657889484	20.68978058903184	6.680156080777282	0.18919166057059253	0.05531632991056641	-14.554368	-18.29342	-64.326329	-14.5376	-18.200729	-64.333257	-0.670129	-0.450455	0.302498	0.366285	-0.071308	-0.14258	0.22816708890951265	0.14494001572174184	0.2108169624079232	-5.724057977153553	0.034136625000000004	-0.048128000000000004	8.15	-1.65	False	1	False	26.938533957641752	17.45552509488892	158.81341393740078	141.26312729116506	1.00963	0.15654	1.080033	0.298464	0.923493	1.308094	N
197	208	Fc1nc(F)c(Cl)c(Cl)c1F.CCNCC>>CCN(CC)c1nc(F)c(Cl)c(Cl)c1F.F	Fc1nc(F)c(Cl)c(Cl)c1F.CCNCC>>CCN(CC)c1nc(F)c(Cl)c(Cl)c1F	19.2	-14.5	-17.638896479600742	-16.80556389838795	-16.61668354675841	20.528369396305674	21.23369004504837	21.273850651126057	7.589919510427823	9.550223139434575	0.06940380395025604	0.07908247764160319	-14.5603	-18.363356	-26.479652	-14.591908	-18.196348	-26.664572	-0.446932	-0.092327	0.404203	0.417696	-0.158928	-0.594404	0.599210356289109	0.6575409297743585	0.6774522434771952	-7.1313619399224955	0.05153225	-0.03114699999999998	6.7	-1.37	False	2	False	22.220245410022333	19.27607217619994	193.1653907126314	111.701091574142	0.49811700000000003	0.7709239999999999	1.172435	0.744722	0.401511	1.242839	N
198	209	O=[N+]([O-])c1ccc(Cl)cc1.C1CCNCC1>>O=[N+]([O-])c1ccc(N2CCCCC2)cc1.Cl	[O-][N+](=O)c1ccc(Cl)cc1.C1CCNCC1>>[O-][N+](=O)c1ccc(cc1)N2CCCCC2	10.5	-12.9	-11.613967229435696	-10.582341654439125	-10.36522337663223	25.555906276188235	26.377943686901553	26.420614330868013	11.629876667493491	5.660132248083738	0.10634601316752011	0.04686982444518052	-14.628936	-18.366117	-64.34275	-14.608706	-18.241955	-64.356298	-0.480604	-0.197859	0.180789	0.288288	-0.13079	-0.205373	0.23896724008878267	0.18633751010065924	0.24562510143618158	-5.99748981108703	0.037742250000000005	-0.07144000000000003	6.72	-0.62	True	1	False	26.03937066550637	18.853048411735315	143.10486104643473	128.08591506180537	0.938447	0.203851	1.093988	0.294676	0.890137	1.233123	N
199	210	O=[N+]([O-])c1ccc(I)cc1.C1CCNCC1>>O=[N+]([O-])c1ccc(N2CCCCC2)cc1.I	[O-][N+](=O)c1ccc(I)cc1.C1CCNCC1>>[O-][N+](=O)c1ccc(cc1)N2CCCCC2	9.3	-12.9	-9.42927121371389	-8.473574285209397	-8.2733987629377	27.28344804948181	28.520269222242263	28.805158523402724	11.569877303774692	4.8401130884673655	0.1057973664959766	0.040079496522027164	-14.644494	-18.366116	-27.254939	-14.617823	-18.236862	-27.266173	-0.480163	-0.176407	0.089488	0.210358	-0.049662	-0.122	0.25458165876527394	0.2021999124998949	0.17880806300112054	-5.997465103149956	0.028492999999999997	-0.071441	6.72	-0.61	True	1	False	29.671203295391653	18.850491065929543	145.27552456929004	128.06854068443636	0.9190299999999999	0.19226300000000007	0.950856	0.313875	0.758593	1.232905	N
200	211	O=[N+]([O-])c1cnc(Cl)c([N+](=O)[O-])c1.Cc1ccc(N)cc1>>Cc1ccc(Nc2ncc([N+](=O)[O-])cc2[N+](=O)[O-])cc1.Cl	Clc1n(cc(cc1N(=O)(=O))N(=O)=O).c(C)1ccc(N)cc1>>O=N(=O)c1cnc(Nc2ccc(C)cc2)c(c1)N(=O)=O	27.9	0.7	-18.93237809199503	-18.783030837185006	-19.369124685640273	14.814304490451924	14.87580041886954	14.16859724206696	21.729769560157656	6.610154445200267	0.19870153621068032	0.05473666777078503	-14.554384	-18.334039	-64.326386	-14.554421	-18.225311	-64.343112	-0.70073	-0.466152	0.302071	0.358538	-0.071558	-0.141267	0.20303720359215438	0.12484355647206073	0.21089275466597485	-5.3585297819557915	0.03411549999999999	-0.02879599999999999	7.66	-1.65	False	1	False	26.76368015009008	16.740631824551386	155.10829989208028	148.85818917071884	1.0555309999999998	0.1347640000000001	1.079463	0.268911	0.944699	1.324442	N
201	212	O=[N+]([O-])c1ccc(Cl)c([N+](=O)[O-])c1.FC(F)(F)C1CCNCC1>>O=[N+]([O-])c1ccc(N2CCC(C(F)(F)F)CC2)c([N+](=O)[O-])c1.Cl	Clc1ccc(cc1N(=O)=O)N(=O)=O.C1(C(F)(F)F)CCNCC1>>C2(C(F)(F)F)CCN(CC2)c1ccc(cc1N(=O)=O)N(=O)=O	23.1	-10.5	-13.099797352276033	-12.291565149950967	-12.083859514012953	16.07876623536683	17.05140591983456	17.229618610508155	14.8598424143554	5.320124303852567	0.1358814923189466	0.044054322623385225	-14.588209	-18.347896	-64.321095	-14.57006	-18.237641	-64.328058	-0.482486	-0.243152	0.145683	0.219036	-0.063183	-0.118104	0.1792793303925324	0.1204175043846516	0.21159944419830712	-6.128822295664231	0.035304	-0.09454299999999999	6.92	-1.19	False	1	False	27.077330430575927	16.903346670406172	135.28108014003064	124.97274182103948	1.041529	0.13512000000000002	1.122096	0.227513	0.986976	1.269042	N
202	213	O=[N+]([O-])c1ccc(Cl)c([N+](=O)[O-])c1.FC(F)(F)C1CCCNC1>>O=[N+]([O-])c1ccc(N2CCCC(C(F)(F)F)C2)c([N+](=O)[O-])c1.Cl	Clc1ccc(cc1N(=O)=O)N(=O)=O.C1C(C(F)(F)F)CNCC1>>C2C(C(F)(F)F)CN(CC2)c1ccc(cc1N(=O)=O)N(=O)=O	23.3	-10.3	-12.60690748377877	-11.890291664679275	-11.814363018472553	16.350949098948202	17.39010478761109	17.544472117913305	14.519846019948874	5.300123836544844	0.1327724945135333	0.04388870486916197	-14.58821	-18.344456	-64.321094	-14.570351	-18.232242	-64.329498	-0.464376	-0.229662	0.145703	0.224399	-0.063179	-0.117935	0.1871499131697114	0.13053459332480186	0.21162987567693878	-6.146705753973963	0.035306125	-0.06325699999999998	6.99	-1.19	False	1	False	27.143788403249467	16.96962323469552	143.74989754328894	118.68097893716237	1.021325	0.14647599999999994	1.122124	0.235149	0.975648	1.256474	N
203	214	O=[N+]([O-])c1ccc(F)cc1.C1CCNCC1>>O=[N+]([O-])c1ccc(N2CCCCC2)cc1.F	[O-][N+](=O)c1ccc(F)cc1.C1CCNCC1>>[O-][N+](=O)c1ccc(cc1)N2CCCCC2	13.5	-12.9	-16.107626524865324	-14.964931773076533	-14.754088589991571	21.44058869592911	22.34671237613034	22.36804769818491	11.599876985634086	7.86018365193255	0.10607168983174835	0.06508777740973833	-14.602901	-18.366116	-26.49205	-14.592091	-18.255396	-26.512715	-0.480645	-0.226535	0.345948	0.414263	-0.198937	-0.248236	0.22250845378986917	0.10541888424831358	0.2656751003206624	-5.997438599261063	0.043466124999999994	-0.071441	6.72	-0.58	False	1	False	21.845997667712158	18.642152690233857	161.53432295797828	119.20292564722033	0.958553	0.12145899999999998	1.152156	0.274326	1.030697	1.232879	N
204	215	O=[N+]([O-])c1ccc(Cl)c([N+](=O)[O-])c1.Nc1cccc(Br)c1>>O=[N+]([O-])c1ccc(Nc2cccc(Br)c2)c([N+](=O)[O-])c1.Cl	Clc1ccc(cc1N(=O)=O)N(=O)=O.Nc1cc(Br)ccc1>>O=N(=O)c1ccc(Nc2cc(Br)ccc2)c(c1)N(=O)=O	23.2	9.7	-13.618732056493318	-12.072548713299547	-11.676590235418205	23.336405773915892	24.43391984356409	24.51424105629018	21.289774226219816	5.310124070198706	0.1946781272860278	0.0439715137462736	-14.588204	-18.313435	-64.321096	-14.559949	-18.18997	-64.327365	-0.689272	-0.419379	0.145752	0.262338	-0.063179	-0.14202	0.25834639401416937	0.17415567596282494	0.2116026684072713	-5.722816593770061	0.0353045	-0.02154700000000001	7.89	-1.19	False	1	False	27.953443981008945	17.22018444049986	162.00354912731268	147.96095638543497	0.988536	0.1953910000000001	1.121933	0.344345	0.926542	1.332881	N
205	216	O=[N+]([O-])c1ccc(Br)cc1.C1CCNCC1>>O=[N+]([O-])c1ccc(N2CCCCC2)cc1.Br	[O-][N+](=O)c1ccc(Br)cc1.C1CCNCC1>>[O-][N+](=O)c1ccc(cc1)N2CCCCC2	9.8	-12.9	-10.933574065855508	-9.811587126720433	-9.534855448698483	26.04925719033905	27.055154876619	27.190696923183452	11.60987687958722	5.090118929813827	0.10616313094367227	0.04214971844981782	-14.637033	-18.366116	-175.215391	-14.615112	-18.241895	-175.223645	-0.480185	-0.189272	0.140287	0.254081	-0.109942	-0.1946	0.2421149646110461	0.22215604071689857	0.24262120404275417	-5.997444368074991	0.032886874999999996	-0.071442	6.72	-0.63	True	1	False	27.756783783306606	18.850970873400552	146.99623964442225	128.0718004532353	0.93416	0.23273600000000016	1.047624	0.298428	0.814888	1.232588	N
206	217	O=[N+]([O-])c1ccc(I)cc1.C1CCNCC1>>O=[N+]([O-])c1ccc(N2CCCCC2)cc1.I	[O-][N+](=O)c1ccc(I)cc1.C1CCNCC1>>[O-][N+](=O)c1ccc(cc1)N2CCCCC2	9.3	-12.9	-9.21303082150828	-8.299377027569394	-8.133714526625024	27.575329688312888	28.857331543285273	29.18363646953915	11.60987687958722	4.860113555775087	0.10616313094367227	0.04024511427625042	-14.644527	-18.366051	-27.255041	-14.617807	-18.236658	-27.266432	-0.479948	-0.173621	0.088834	0.209465	-0.049652	-0.122891	0.2563669313180549	0.2034989784388526	0.18143873912364392	-6.010834219892946	0.028517624999999998	-0.07079099999999999	6.72	-0.61	True	1	False	29.627607976781455	18.855552239662845	142.1016235912578	128.1029258435236	0.9162949999999999	0.19342700000000002	0.950506	0.315892	0.757079	1.232187	N
207	218	O=[N+]([O-])c1ccc(Br)cc1.C1CCNCC1>>O=[N+]([O-])c1ccc(N2CCCCC2)cc1.Br	[O-][N+](=O)c1ccc(Br)cc1.C1CCNCC1>>[O-][N+](=O)c1ccc(cc1)N2CCCCC2	9.7	-12.9	-10.687889047816123	-9.624887999209891	-9.392081984384147	26.525864439425224	27.49850412403563	27.61333835780369	11.569877303774692	5.17012079904469	0.1057973664959766	0.04281218946671083	-14.637175	-18.366051	-175.215434	-14.615122	-18.241832	-175.223884	-0.479708	-0.189029	0.139209	0.255117	-0.109537	-0.195146	0.2431141359658876	0.22536459784504634	0.246107338225968	-6.010835009023302	0.0328625	-0.07079100000000002	6.72	-0.63	True	1	False	27.904458047999007	18.774290735252197	150.5665727995181	123.79934712468346	0.932606	0.23618299999999992	1.048004	0.299556	0.811821	1.232162	N
208	219	O=[N+]([O-])c1ccc(I)cc1.C1CCNCC1>>O=[N+]([O-])c1ccc(N2CCCCC2)cc1.I	[O-][N+](=O)c1ccc(I)cc1.C1CCNCC1>>[O-][N+](=O)c1ccc(cc1)N2CCCCC2	9.5	-12.8	-8.93789929320044	-8.086996446837574	-7.959612023696991	27.991032751719313	29.204008564536423	29.475720166638148	11.60987687958722	4.820112621159656	0.10616313094367227	0.03991387876780391	-14.644094	-18.366042	-27.254797	-14.616994	-18.236677	-27.265221	-0.479649	-0.173456	0.089209	0.209208	-0.049308	-0.119534	0.252755852511915	0.20029784457354552	0.17600560395907333	-6.017895220565958	0.0277475	-0.07063699999999998	6.73	-0.62	True	1	False	29.66663849477747	19.197554517068316	145.25317448806223	128.5084223976359	0.921429	0.190315	0.95016	0.311674	0.759845	1.233103	N
209	220	O=[N+]([O-])c1ccc(Br)cc1.C1CCNCC1>>O=[N+]([O-])c1ccc(N2CCCCC2)cc1.Br	[O-][N+](=O)c1ccc(Br)cc1.C1CCNCC1>>[O-][N+](=O)c1ccc(cc1)N2CCCCC2	10.0	-12.7	-10.456048770130364	-9.432580818343645	-9.219855106628085	26.793046677962185	27.78074658990523	27.904365956141316	11.669876243306017	5.110119397121536	0.1067117776152158	0.04231533620404107	-14.63666	-18.366041	-175.215174	-14.614227	-18.241628	-175.222676	-0.480238	-0.189962	0.139989	0.254642	-0.109376	-0.192524	0.2408951461583041	0.2212884512195355	0.23873274806653483	-6.017714727450243	0.032125625	-0.07064000000000001	6.73	-0.64	True	1	False	27.75350343164336	18.676721110986584	146.9788673377828	119.42396540358322	0.936557	0.23177000000000003	1.047366	0.297208	0.815596	1.233765	N
210	221	O=[N+]([O-])c1ccc(Cl)cc1.C1CCNCC1>>O=[N+]([O-])c1ccc(N2CCCCC2)cc1.Cl	[O-][N+](=O)c1ccc(Cl)cc1.C1CCNCC1>>[O-][N+](=O)c1ccc(cc1)N2CCCCC2	10.6	-12.9	-11.114240020392378	-10.18427098017647	-10.039316291885815	26.32718381753454	27.092745375607787	27.100275489131427	11.669876243306017	5.580130378852877	0.1067117776152158	0.04620735342828751	-14.628552	-18.366041	-64.342492	-14.607775	-18.24172	-64.355285	-0.48027	-0.1975	0.181584	0.287501	-0.130463	-0.203145	0.23768858156177886	0.18419887926493833	0.24166466243745352	-6.017717013204151	0.036891375000000004	-0.07064100000000001	6.73	-0.63	True	1	False	25.942408767195893	18.84089608801159	145.1642043913305	128.0033532675381	0.9401480000000001	0.2014340000000001	1.093568	0.293138	0.892134	1.233286	N
211	222	O=[N+]([O-])c1ccc(Cl)cc1.C1CCNCC1>>O=[N+]([O-])c1ccc(N2CCCCC2)cc1.Cl	[O-][N+](=O)c1ccc(Cl)cc1.C1CCNCC1>>[O-][N+](=O)c1ccc(cc1)N2CCCCC2	10.4	-12.7	-11.397117525411524	-10.394984895679375	-10.201711977815823	25.954869896976355	26.779417345578445	26.824598027719038	11.619876773540355	5.650132014429878	0.1062545720555962	0.0467870155680689	-14.628964	-18.366051	-64.342743	-14.608701	-18.241833	-64.35655	-0.479947	-0.197279	0.180884	0.289516	-0.130718	-0.206166	0.24000415234903727	0.1880841142857143	0.24840540133842812	-6.0108403696661155	0.03774425000000001	-0.07079099999999999	6.72	-0.62	True	1	False	26.03795303285155	18.691299229277533	143.097070146774	119.51718180297591	0.937103	0.20571700000000004	1.09375	0.295934	0.888033	1.233037	N
212	223	O=[N+]([O-])c1ccc(F)cc1.C1CCNCC1>>O=[N+]([O-])c1ccc(N2CCCCC2)cc1.F	[O-][N+](=O)c1ccc(F)cc1.C1CCNCC1>>[O-][N+](=O)c1ccc(cc1)N2CCCCC2	13.4	-12.7	-15.829080089517992	-14.723408396731282	-14.543313177783787	21.841018806115404	22.72957222102388	22.742749919939936	11.589877091680963	7.910184820201842	0.10598024871982444	0.06550182179529646	-14.602943	-18.366052	-26.492042	-14.59214	-18.255219	-26.512993	-0.479571	-0.225895	0.346519	0.412622	-0.199445	-0.248023	0.22414475658924793	0.10600754871595428	0.2688168945521624	-6.010865676255086	0.043489375	-0.07079000000000002	6.72	-0.58	False	1	False	21.860505010155695	18.64413863170691	163.8259394383093	119.2156242897905	0.956389	0.12211899999999987	1.151984	0.276301	1.029865	1.23269	N
213	224	O=[N+]([O-])c1ccc(F)cc1.C1CCNCC1>>O=[N+]([O-])c1ccc(N2CCCCC2)cc1.F	[O-][N+](=O)c1ccc(F)cc1.C1CCNCC1>>[O-][N+](=O)c1ccc(cc1)N2CCCCC2	13.6	-12.9	-15.478889015493651	-14.457303592194853	-14.331174187927315	25.308016187067196	26.126288540804673	26.2128848482527	11.589877091680963	7.89018435289412	0.10598024871982444	0.06533620404107321	-14.602462	-18.366042	-26.491697	-14.587173	-18.24569	-26.511351	-0.480273	-0.209445	0.346081	0.413437	-0.198501	-0.259146	0.24238870088552955	0.12839489673091897	0.26101917763594523	-6.017853260610844	0.0425525	-0.07063899999999998	6.72	-0.58	False	1	False	21.859972307308986	18.782698872525653	163.82194728239784	121.97820338716136	0.934684	0.14794700000000005	1.152281	0.299041	1.004334	1.233725	N
214	225	Fc1nc(F)c(Cl)c(Cl)c1Cl.CCNCC>>CCN(CC)c1nc(F)c(Cl)c(Cl)c1Cl.F	Fc1nc(F)c(Cl)c(Cl)c1Cl.CCNCC>>CCN(CC)c1nc(F)c(Cl)c(Cl)c1Cl	17.4	-14.5	-12.915123755271722	-12.209175597128173	-11.966329431032694	21.873737799968932	22.434103759992936	22.455439082190185	7.609919298334092	9.390219400972851	0.06958668617410388	0.07775753560781716	-14.560247	-18.36337	-26.482436	-14.593462	-18.19921	-26.685283	-0.447228	-0.093428	0.457778	0.447173	-0.166014	-0.641853	0.6224979051075707	0.7126850416577505	0.6480610226942862	-7.130225946231584	0.04115775000000001	-0.031135999999999997	6.7	-1.36	False	2	False	23.897985392566795	19.27618000659132	205.36241158742465	111.70171643030108	0.45681000000000005	0.8193069999999999	1.149606	0.753276	0.330299	1.210086	N
215	226	O=[N+]([O-])c1ccc([N+](=O)[O-])cc1.C1CCNCC1>>O=[N+]([O-])c1ccc(N2CCCCC2)cc1.O=[N]O	[O-][N+](=O)c1ccc([N+]([O-])(=O))cc1.C1CCNCC1>>[O-][N+](=O)c1ccc(cc1)N2CCCCC2	23.7	-12.9	-10.738017977419169	-10.341431989922954	-10.31319406360292	24.063590231369727	24.502846863117757	24.29451371777889	11.599876985634086	6.9901633240468835	0.10607168983174835	0.05788340510102683	-14.623992	-18.366116	-18.072421	-14.605102	-18.225802	-18.08154	-0.480455	-0.184248	0.083613	0.195787	0.552506	0.528511	0.27241972793308955	0.16451473018871354	0.19860159255234572	-5.997441946260951	0.02530375	-0.071442	6.72	-1.46	False	1	False	25.43726680238702	18.850877682847788	170.29678965082465	128.0711673250024	0.897057	0.14492300000000002	0.880912	0.335875	0.735989	1.232932	N
216	227	O=[N+]([O-])c1ccc(F)cc1.C1CCNCC1>>O=[N+]([O-])c1ccc(N2CCCCC2)cc1.F	[O-][N+](=O)c1ccc(F)cc1.C1CCNCC1>>[O-][N+](=O)c1ccc(cc1)N2CCCCC2	13.4	-12.8	-15.656422740106915	-14.506197874651807	-14.29033461564662	22.332581489703013	23.21172226245725	23.216742338306137	11.529877727962166	7.870183885586397	0.1054316020482809	0.06517058628684995	-14.603083	-18.365929	-26.492068	-14.592283	-18.255052	-26.513526	-0.478218	-0.224797	0.346672	0.411928	-0.199278	-0.247601	0.22565630130989178	0.10734786104940658	0.27587097684224693	-6.040050022777418	0.043537	-0.069382	6.72	-0.59	False	1	False	21.844354399170854	18.6620677718604	161.5221722530622	119.33026802198967	0.956896	0.12361599999999995	1.151546	0.278855	1.02793	1.235751	N
217	228	O=[N+]([O-])c1ccc([N+](=O)[O-])cc1.C1CCNCC1>>O=[N+]([O-])c1ccc(N2CCCCC2)cc1.O=[N]O	[O-][N+](=O)c1ccc([N+]([O-])(=O))cc1.C1CCNCC1>>[O-][N+](=O)c1ccc(cc1)N2CCCCC2	23.5	-12.9	-9.167550659429404	-8.839990714159804	-8.87262120678519	24.502214333694205	24.92641073789558	24.700507327335302	11.579877197727829	6.980163090393023	0.10588880760790051	0.0578005962239152	-14.624082	-18.366052	-18.072436	-14.605141	-18.225918	-18.081707	-0.47947	-0.182462	0.082584	0.196788	0.552124	0.526985	0.2734081576697379	0.16614126586415384	0.20107298081494882	-6.010845512617823	0.025263	-0.07079099999999999	6.72	-1.46	False	1	False	25.434256447484312	18.647230254364317	170.27663600068516	119.23539295448732	0.8957089999999999	0.146409	0.881232	0.337045	0.734823	1.232754	N
218	229	O=[N+]([O-])c1ccc(Cl)cc1.C1CCNCC1>>O=[N+]([O-])c1ccc(N2CCCCC2)cc1.Cl	[O-][N+](=O)c1ccc(Cl)cc1.C1CCNCC1>>[O-][N+](=O)c1ccc(cc1)N2CCCCC2	10.5	-12.7	-11.33382127237647	-10.296548112058822	-10.075664777418767	26.5103538331312	27.32548863972173	27.365021736541244	11.539877621915288	5.570130145199015	0.10552304316020483	0.046124544551175886	-14.629068	-18.365929	-64.342753	-14.608786	-18.24177	-64.357056	-0.478522	-0.195956	0.181023	0.28971	-0.130379	-0.207027	0.24176379874201626	0.19036944152528965	0.25485554925733306	-6.040046947891606	0.037746749999999996	-0.069383	6.72	-0.63	True	1	False	25.942367767640178	18.78963980596858	145.1639749728544	123.90056026559273	0.9371389999999999	0.20814100000000002	1.093353	0.298807	0.885212	1.235946	N
219	230	O=[N+]([O-])c1ccc(I)cc1.C1CCNCC1>>O=[N+]([O-])c1ccc(N2CCCCC2)cc1.I	[O-][N+](=O)c1ccc(I)cc1.C1CCNCC1>>[O-][N+](=O)c1ccc(cc1)N2CCCCC2	9.2	-12.8	-9.229465294180525	-8.252433043550123	-8.034059746656164	28.064315817640846	29.331257445209253	29.637482068424283	11.509877940055896	4.830112854813504	0.10524871982443307	0.039996687644915534	-14.644641	-18.365929	-27.255241	-14.617934	-18.236565	-27.266985	-0.478401	-0.171633	0.088891	0.209947	-0.049983	-0.124799	0.2579981631554884	0.2050294228819368	0.1875404307910527	-6.040045777801233	0.028539125000000002	-0.069383	6.72	-0.62	True	1	False	29.66668499105671	18.661810264239634	145.25340214217147	119.32862144917794	0.9169770000000002	0.194731	0.949771	0.318838	0.75504	1.235815	N
220	231	O=[N+]([O-])c1ccc(Br)cc1.C1CCNCC1>>O=[N+]([O-])c1ccc(N2CCCCC2)cc1.Br	[O-][N+](=O)c1ccc(Br)cc1.C1CCNCC1>>[O-][N+](=O)c1ccc(cc1)N2CCCCC2	9.7	-12.6	-10.831994715493343	-9.664827094360355	-9.35169986680852	26.972371315649077	27.97324892615148	28.102515878136682	11.619876773540355	5.100119163467675	0.1062545720555962	0.04223252732692945	-14.637132	-18.365929	-175.215388	-14.615219	-18.241833	-175.224356	-0.478101	-0.18944	0.139609	0.256298	-0.109147	-0.196126	0.24452457578359355	0.2275841795269969	0.25149626847573703	-6.040052254111449	0.032882499999999995	-0.069382	6.72	-0.64	True	1	False	27.754002938851883	18.8722075011033	146.98151266160352	128.2160801915953	0.933578	0.23844699999999996	1.047731	0.302171	0.809284	1.235749	N
221	232	O=[N+]([O-])c1ccc([N+](=O)[O-])cc1.C1CCNCC1>>O=[N+]([O-])c1ccc(N2CCCCC2)cc1.O=[N]O	[O-][N+](=O)c1ccc([N+]([O-])(=O))cc1.C1CCNCC1>>[O-][N+](=O)c1ccc(cc1)N2CCCCC2	23.9	-12.9	-8.926379943673906	-8.85296133528462	-9.08890489739999	25.199861795555382	25.42953026294882	25.015374010302533	11.64987645539976	6.980163090393023	0.10652889539136796	0.0578005962239152	-14.623073	-18.366042	-18.071615	-14.603938	-18.225605	-18.080187	-0.479652	-0.185722	0.085215	0.195892	0.554798	0.532461	0.2702630564851435	0.16275966113496582	0.19644322911519946	-6.017814457174063	0.025003749999999998	-0.07063900000000001	6.72	-1.46	False	1	False	25.438969974033025	18.84398753098774	170.3081920025707	128.02435625304017	0.8994920000000001	0.14305500000000004	0.878934	0.333133	0.735879	1.232625	N
222	233	O=[N+]([O-])c1ccc([N+](=O)[O-])cc1.C1CCNCC1>>O=[N+]([O-])c1ccc(N2CCCCC2)cc1.O=[N]O	[O-][N+](=O)c1ccc([N+]([O-])(=O))cc1.C1CCNCC1>>[O-][N+](=O)c1ccc(cc1)N2CCCCC2	23.4	-12.6	-8.989641055979337	-8.648903411722339	-8.677768847514567	25.111716168049263	25.476299172320942	25.19078236175963	11.549877515868424	6.9901633240468835	0.10561448427212874	0.05788340510102683	-14.624326	-18.36593	-18.072466	-14.6053	-18.226207	-18.082045	-0.478333	-0.182616	0.08279	0.197218	0.552579	0.529503	0.2756611149277125	0.1678296639905793	0.2067070749642631	-6.040119302963654	0.025184	-0.06938	6.72	-1.47	False	1	False	25.433204141513016	18.531811602091523	170.26959104848828	116.64585364079676	0.895159	0.14765099999999998	0.879767	0.34067	0.732116	1.235829	N
223	234	O=[N+]([O-])c1ccc(Oc2ccc([N+](=O)[O-])cc2)cc1.C1CCNCC1>>O=[N+]([O-])c1ccc(N2CCCCC2)cc1.O=[N+]([O-])c1ccc(O)cc1	[O-][N+](=O)c1ccc(Oc2ccc(cc2)[N+](=O)[O-])cc1.C1CCNCC1>>[O-][N+](=O)c1ccc(cc1)N2CCCCC2	22.7	-12.9	-12.305968984061254	-13.865330026527783	-15.093366066820211	27.70199620426207	27.60284970737018	26.807707337227146	11.659876349352883	3.1900745355807705	0.10662033650329188	0.02641603179860881	-14.605282	-18.366041	-22.199676	-14.573127	-18.144317	-22.270128	-0.480398	-0.075097	0.30337	0.364008	-0.25227	-0.456836	0.5991394230340525	0.6243976680914478	0.18364170778099537	-6.0177130403435894	0.017860624999999998	-0.07064100000000004	6.72	-0.71	False	2	False	28.138616158780255	18.84042846461749	132.1483686703703	128.00017627626167	0.4944980000000001	0.7089279999999999	1.135379	0.739093	0.426451	1.233591	N
224	235	O=[N+]([O-])c1ccc(Oc2ccc([N+](=O)[O-])cc2)cc1.C1CCNCC1>>O=[N+]([O-])c1ccc(N2CCCCC2)cc1.O=[N+]([O-])c1ccc(O)cc1	[O-][N+](=O)c1ccc(Oc2ccc(cc2)[N+](=O)[O-])cc1.C1CCNCC1>>[O-][N+](=O)c1ccc(cc1)N2CCCCC2	22.5	-12.9	-12.343030319666335	-13.778144486210566	-14.87252100842646	27.797563385160732	27.497613856738973	26.610942970318415	11.599876985634086	3.180074301926909	0.10607168983174835	0.026333222921497184	-14.606343	-18.366116	-22.200607	-14.575012	-18.14544	-22.272107	-0.480807	-0.072305	0.304864	0.364313	-0.252901	-0.457861	0.5968119315347902	0.6219645791491694	0.18687285308158008	-5.997441293187632	0.018030749999999998	-0.071441	6.72	-0.69	False	2	False	27.81748564308987	18.77731527446347	130.64023218137962	125.69534107268319	0.49714500000000006	0.7085520000000001	1.139216	0.73589	0.430664	1.233035	N
225	236	O=[N+]([O-])c1ccc(Oc2ccc([N+](=O)[O-])cc2)cc1.C1CCNCC1>>O=[N+]([O-])c1ccc(N2CCCCC2)cc1.O=[N+]([O-])c1ccc(O)cc1	[O-][N+](=O)c1ccc(Oc2ccc(cc2)[N+](=O)[O-])cc1.C1CCNCC1>>[O-][N+](=O)c1ccc(cc1)N2CCCCC2	22.3	-12.7	-12.362746667421044	-13.719422149727103	-14.734104968903118	26.899996425752583	27.194298368853264	26.79249148776399	11.619876773540355	3.170074068273048	0.1062545720555962	0.026250414044385557	-14.606523	-18.366051	-22.200769	-14.574954	-18.14585	-22.271616	-0.479437	-0.076706	0.302055	0.366733	-0.252546	-0.458118	0.5976575145411456	0.6218940469765628	0.18900340854745556	-6.0108483698140756	0.017922	-0.07078999999999999	6.72	-0.71	False	2	False	28.083021501562648	18.691904036930012	137.4995021103108	119.5210491053646	0.49590199999999995	0.706374	1.135843	0.736635	0.429469	1.232537	N
226	237	O=[N+]([O-])c1ccc(Cl)cc1.C[O-]>>COc1ccc([N+](=O)[O-])cc1.[Cl-]	c1c(Cl)ccc([N+]([O-])(=O))c1.C[O-]>>c1c(OC)ccc([N+]([O-])(=O))c1	12.0	-167.7	-41.88827985778848	-42.00562412937398	-42.17567919683772	18.402563730024685	18.99054010696787	18.962302180505155	58.79775139046939	5.570130145199015	0.5487634157722818	0.046124544551175886	-14.625101	-22.706855	-64.339852	-14.780588	-22.569894	-64.501305	-1.055907	-0.725557	0.184482	0.321557	-0.127207	-0.178268	0.19501885291466226	0.11061069929380123	0.19951110369546396	-4.827916644391614	0.032802500000000005	-0.10102099999999992	6.37	-0.67	True	1	False	25.92937868876808	10.2691333764055	142.50037690779897	238.53812433107413	0.987604	0.12110499999999991	1.094876	0.239262	0.973771	1.226866	O
227	238	FC(F)(F)c1ccc(Cl)cc1.C[O-]>>COc1ccc(C(F)(F)F)cc1.[Cl-]	c1c(Cl)ccc(C(F)(F)F)c1.C[O-]>>c1c(OC)ccc(C(F)(F)F)c1	2.6	-167.7	-38.16390068576836	-38.74622947724779	-39.59838734276906	30.834542358766324	30.18444254400467	29.113283872188585	58.79775139046939	5.6301315471221685	0.5487634157722818	0.046621397813845646	-14.647606	-22.706856	-64.356612	-14.813457	-22.581261	-64.540122	-1.055849	-0.697406	0.169473	0.346636	-0.148095	-0.25045	0.26718005607079254	0.1874035935462618	0.549847099706208	-4.827907474154829	0.03379025	-0.10094899999999996	6.37	-0.57	True	1	False	25.80166404780886	10.26973566645962	141.79849412488383	238.55211471707332	0.8858539999999999	0.20423000000000002	1.089787	0.322975	0.885557	1.208829	O
228	239	CC(=O)Oc1ccc(Cl)cc1.C[O-]>>COc1ccc(OC(C)=O)cc1.[Cl-]	c1c(Cl)ccc(OC(=O)C)c1.C[O-]>>c1c(OC)ccc(OC(=O)C)c1	-7.7	-167.7	-38.3979090088721	-38.018265777410456	-38.02140332484276	34.13682037025956	34.28930517221653	33.801730311109615	58.757752920135744	5.660132248083738	0.5483901073261782	0.04686982444518052	-14.668352	-22.706857	-64.371187	-14.832793	-22.589147	-64.562236	-1.055616	-0.666257	0.146454	0.347764	-0.15821	-0.293392	0.3082349823630731	0.23128429267001072	0.5251825418601662	-4.827854602434466	0.033357	-0.10266800000000009	6.37	-0.36	True	1	False	25.710197091890052	10.241366116829028	131.01975864880646	236.8677269094607	0.8301450000000001	0.251567	1.087696	0.369894	0.836129	1.200039	O
229	240	O=[N+]([O-])c1ccc(I)cc1.C1CCNCC1>>O=[N+]([O-])c1ccc(N2CCCCC2)cc1.I	[O-][N+](=O)c1ccc(I)cc1.C1CCNCC1>>[O-][N+](=O)c1ccc(cc1)N2CCCCC2	10.6	-19.3	-9.183896185500585	-8.40515692865396	-8.345543528581585	27.167508147795182	27.914871931032145	27.867181211074122	14.879842202261658	4.8401130884673655	0.13606437454279444	0.040079496522027164	-14.641328	-18.368034	-27.252765	-14.613996	-18.236255	-27.257213	-0.493274	-0.189758	0.091229	0.199737	-0.045002	-0.11916	0.22350632641317913	0.20129201031253027	0.15032898666211814	-5.878917479667389	0.024572124999999997	-0.09203499999999998	6.78	-0.65	True	1	False	29.673735245163694	16.630374239564585	145.2879214487713	122.95455490285048	0.960796	0.19144400000000006	0.951076	0.276556	0.759632	1.237352	N
230	241	O=[N+]([O-])c1ccc(Cl)cc1.C1CCNCC1>>O=[N+]([O-])c1ccc(N2CCCCC2)cc1.Cl	[O-][N+](=O)c1ccc(Cl)cc1.C1CCNCC1>>[O-][N+](=O)c1ccc(cc1)N2CCCCC2	9.3	-11.7	-9.370758911476033	-8.544956444072236	-8.468400288179305	30.843185636213608	31.372176122627952	31.310052684809484	11.11988207588372	5.650132014429878	0.10168251645940014	0.0467870155680689	-14.631946	-18.363084	-64.342465	-14.610322	-18.236455	-64.367702	-0.446959	-0.16319	0.181778	0.305809	-0.118728	-0.227754	0.31724218710690144	0.26228804014252716	0.4783753726848725	-7.050902717957164	0.037775375	-0.04134399999999999	6.67	-0.74	True	1	False	26.04143068175681	18.706806773209028	143.11618230081754	117.74733586802353	0.827723	0.287597	1.096493	0.3846	0.808896	1.212323	N
231	242	O=[N+]([O-])c1ccc(Cl)cc1.C1CCNCC1>>O=[N+]([O-])c1ccc(N2CCCCC2)cc1.Cl	[O-][N+](=O)c1ccc(Cl)cc1.C1CCNCC1>>[O-][N+](=O)c1ccc(cc1)N2CCCCC2	11.8	-19.3	-11.29974437165649	-10.458881676634698	-10.391738163038683	25.124936533163265	25.919363527100078	25.938188811265874	14.889842096214792	5.570130145199015	0.13615581565471835	0.046124544551175886	-14.625829	-18.368034	-64.340301	-14.602579	-18.241234	-64.347638	-0.493241	-0.203595	0.183748	0.285801	-0.127274	-0.187183	0.2233866359078237	0.16585330216247807	0.21088725145902	-5.878915656505245	0.033410125	-0.09203599999999998	6.78	-0.66	True	1	False	25.94971382143593	16.77392831650699	145.2050807955344	125.69179428686168	0.9607879999999999	0.181616	1.09504	0.276363	0.913424	1.237151	N
232	243	O=[N+]([O-])c1ccc(I)cc1.C1CCNCC1>>O=[N+]([O-])c1ccc(N2CCCCC2)cc1.I	[O-][N+](=O)c1ccc(I)cc1.C1CCNCC1>>[O-][N+](=O)c1ccc(cc1)N2CCCCC2	8.0	-11.7	-7.981127436426392	-7.249451389922919	-7.203015688837941	37.86632816092414	38.95380207901725	39.10565937164471	11.129881969836841	4.8401130884673655	0.10177395757132407	0.040079496522027164	-14.648008	-18.363084	-27.259781	-14.621276	-18.235667	-27.280059	-0.446973	-0.150282	0.088269	0.224579	-0.055775	-0.165573	0.3270707697180031	0.2789421057788857	0.40469679856597573	-7.050901602290534	0.02916625	-0.04134299999999999	6.67	-0.75	True	1	False	29.74445330700182	18.98802238928515	145.6341697430443	121.41450929341781	0.8159240000000001	0.2647419999999999	0.949093	0.396572	0.684351	1.212496	N
233	244	O=[N+]([O-])c1ccc(I)cc1.C1CCNCC1>>O=[N+]([O-])c1ccc(N2CCCCC2)cc1.I	[O-][N+](=O)c1ccc(I)cc1.C1CCNCC1>>[O-][N+](=O)c1ccc(cc1)N2CCCCC2	9.2	-12.7	-9.109637967542296	-8.171511304116535	-7.992043594641235	28.161788118342354	29.485205598622173	29.844768527044966	11.579877197727829	4.8401130884673655	0.10588880760790051	0.040079496522027164	-14.644776	-18.365756	-27.255461	-14.618075	-18.236543	-27.267453	-0.476668	-0.171693	0.088726	0.211711	-0.05029	-0.126068	0.26209001394143294	0.20872665960091485	0.19511188054481737	-6.081601399577775	0.028554999999999997	-0.06761500000000001	6.71	-0.62	True	1	False	29.666272708985485	18.708490492071856	145.25138353532324	119.62710734938167	0.9093249999999999	0.19831600000000005	0.950123	0.322973	0.751807	1.232298	N
234	245	O=[N+]([O-])c1ccc(Br)cc1.C1CCNCC1>>O=[N+]([O-])c1ccc(N2CCCCC2)cc1.Br	[O-][N+](=O)c1ccc(Br)cc1.C1CCNCC1>>[O-][N+](=O)c1ccc(cc1)N2CCCCC2	9.7	-12.7	-10.601952880915263	-9.496908697600745	-9.238374794201059	27.187219890866153	28.154839499699015	28.262143619800757	11.529877727962166	5.180121032698551	0.1054316020482809	0.04289499834382246	-14.637215	-18.365758	-175.215354	-14.615293	-18.241762	-175.224766	-0.477044	-0.188363	0.139596	0.257965	-0.108611	-0.197206	0.24814856901673676	0.23060918298395439	0.25910729137483296	-6.081857241019603	0.032867375	-0.067611	6.71	-0.64	True	1	False	27.900687200661935	18.798282563959567	150.5462261022586	123.95755138241995	0.9262959999999999	0.24162399999999995	1.047764	0.305724	0.80614	1.23202	N
235	246	O=[N+]([O-])c1ccc(Cl)cc1.C1CCNCC1>>O=[N+]([O-])c1ccc(N2CCCCC2)cc1.Cl	[O-][N+](=O)c1ccc(Cl)cc1.C1CCNCC1>>[O-][N+](=O)c1ccc(cc1)N2CCCCC2	10.4	-12.5	-11.103465054453693	-10.117020161740394	-9.943200037586172	26.74638587386007	27.537675320364578	27.562148189708775	11.539877621915288	5.580130378852877	0.10552304316020483	0.04620735342828751	-14.62918	-18.365757	-64.342716	-14.608817	-18.241548	-64.35749	-0.476725	-0.195809	0.181809	0.29061	-0.130156	-0.207243	0.2455835192726169	0.19305329701787668	0.26268878455949823	-6.081638651963395	0.037724999999999995	-0.067613	6.71	-0.63	True	1	False	25.94188488739069	18.661775145860638	145.16127295208744	119.32839689284103	0.9294659999999999	0.21108100000000007	1.093382	0.302567	0.882301	1.232033	N
236	247	O=[N+]([O-])c1ccc(Cl)cc1.C1CCNCC1>>O=[N+]([O-])c1ccc(N2CCCCC2)cc1.Cl	[O-][N+](=O)c1ccc(Cl)cc1.C1CCNCC1>>[O-][N+](=O)c1ccc(cc1)N2CCCCC2	10.0	-12.2	-10.355854659248589	-9.497421699148065	-9.425258109489146	27.91795547277088	28.608843403296436	28.57244785405191	11.399879106571436	5.660132248083738	0.10424286759326994	0.04686982444518052	-14.630085	-18.364776	-64.342589	-14.609323	-18.240476	-64.36062	-0.465813	-0.182326	0.182368	0.296583	-0.126067	-0.212442	0.2684754129423449	0.214138606551685	0.32138114065511547	-6.365156902785215	0.037692125	-0.05693899999999999	6.69	-0.67	True	1	False	26.038775416645045	18.760586708522535	143.10158973059984	119.96022453382169	0.895667	0.23436099999999993	1.094436	0.328717	0.860075	1.224384	N
237	248	O=[N+]([O-])c1ccc(Br)cc1.C1CCNCC1>>O=[N+]([O-])c1ccc(N2CCCCC2)cc1.Br	[O-][N+](=O)c1ccc(Br)cc1.C1CCNCC1>>[O-][N+](=O)c1ccc(cc1)N2CCCCC2	11.1	-19.3	-10.721660353370075	-9.776631085536168	-9.631048887701981	25.577090197274508	26.60055814906123	26.76308310271597	14.949841459933591	5.180121032698551	0.13670446232626188	0.04289499834382246	-14.634078	-18.368035	-175.21319	-14.609583	-18.241404	-175.215722	-0.493228	-0.198017	0.141916	0.249705	-0.105932	-0.17473	0.22751271881738633	0.19969698935646496	0.20809493900789106	-5.878926160099765	0.028978375	-0.092036	6.78	-0.67	True	1	False	27.908125058565638	16.7064134418397	150.58635921545522	123.51674106512348	0.9561329999999999	0.20931200000000005	1.048148	0.2816	0.838836	1.237733	N
238	249	O=[N+]([O-])c1ccc(I)cc1.C1CCNCC1>>O=[N+]([O-])c1ccc(N2CCCCC2)cc1.I	[O-][N+](=O)c1ccc(I)cc1.C1CCNCC1>>[O-][N+](=O)c1ccc(cc1)N2CCCCC2	8.8	-12.3	-8.455407257084742	-7.703650907399747	-7.67290294304826	30.792471607084586	31.35472009573919	31.404920853657327	11.419878894477707	4.870113789428949	0.10442574981711777	0.04032792315336204	-14.64591	-18.364777	-27.256936	-14.618986	-18.235788	-27.270982	-0.465851	-0.160914	0.089153	0.21881	-0.052385	-0.134731	0.28585373504230915	0.22967973876168749	0.25253677263723784	-6.365356579928601	0.028715875	-0.05693699999999999	6.69	-0.66	True	1	False	29.627845720220034	18.850797417221646	142.10276386990083	124.303839007336	0.8742599999999999	0.21811100000000005	0.949631	0.349943	0.73152	1.224203	N
239	250	O=[N+]([O-])c1ccc(Br)cc1.C1CCNCC1>>O=[N+]([O-])c1ccc(N2CCCCC2)cc1.Br	[O-][N+](=O)c1ccc(Br)cc1.C1CCNCC1>>[O-][N+](=O)c1ccc(cc1)N2CCCCC2	8.7	-11.7	-9.785989134943534	-8.857275113529333	-8.71859551996061	30.538905491839685	31.456951852012587	31.552333292071314	11.129881969836841	5.110119397121536	0.10177395757132407	0.04231533620404107	-14.639557	-18.363084	-175.215186	-14.617672	-18.239096	-175.234578	-0.44696	-0.158914	0.139417	0.270093	-0.098487	-0.221006	0.31138847123582336	0.2948875232231491	0.46631008908460986	-7.050899425380246	0.033282	-0.04134299999999999	6.67	-0.77	True	1	False	27.76091135441082	18.988014227397564	147.01809871267457	121.41445710411891	0.834916	0.30935500000000005	1.049061	0.377547	0.739706	1.212463	N
240	251	O=[N+]([O-])c1ccc(Br)cc1.C1CCNCC1>>O=[N+]([O-])c1ccc(N2CCCCC2)cc1.Br	[O-][N+](=O)c1ccc(Br)cc1.C1CCNCC1>>[O-][N+](=O)c1ccc(cc1)N2CCCCC2	9.4	-12.2	-10.196797623282613	-9.2116077495137	-9.046572757970184	28.170984062493304	29.078990271111113	29.158683974150993	11.349879636805774	5.17012079904469	0.10378566203365033	0.04281218946671083	-14.637984	-18.364776	-175.21524	-14.616169	-18.241442	-175.227825	-0.465851	-0.178868	0.139135	0.260356	-0.104964	-0.203796	0.2690721893626421	0.24979506087168707	0.31586391169273353	-6.365186372713981	0.032888749999999994	-0.05693799999999999	6.69	-0.68	True	1	False	27.904017109070857	18.593804024844715	150.5641935860207	117.03605613295306	0.895073	0.2620579999999999	1.049092	0.329498	0.787034	1.224571	N
241	252	O=[N+]([O-])c1ccc(F)cc1.C1CCNCC1>>O=[N+]([O-])c1ccc(N2CCCCC2)cc1.F	[O-][N+](=O)c1ccc(F)cc1.C1CCNCC1>>[O-][N+](=O)c1ccc(cc1)N2CCCCC2	12.2	-11.6	-11.986108527858393	-11.061787072892223	-11.00844876768446	27.690220986101785	28.281334910477277	28.13763524091699	11.109882181930585	7.9401855211634125	0.10159107534747623	0.06575024842663134	-14.606294	-18.363084	-26.491345	-14.621143	-18.189287	-26.649705	-0.447202	-0.068204	0.344661	0.389462	-0.189505	-0.567746	0.6040534912394282	0.6193661422043635	0.5223832654904135	-7.050893275607076	0.044495875	-0.04134399999999999	6.67	-0.69	False	2	False	21.852953245502125	18.707129402073782	163.76934536885784	117.74936660954769	0.48009899999999994	0.717981	1.159219	0.732436	0.441238	1.212535	N
242	253	O=[N+]([O-])c1ccc(F)cc1.C1CCNCC1>>O=[N+]([O-])c1ccc(N2CCCCC2)cc1.F	[O-][N+](=O)c1ccc(F)cc1.C1CCNCC1>>[O-][N+](=O)c1ccc(cc1)N2CCCCC2	14.9	-19.3	-15.609507623001665	-14.669498431302003	-14.617415144895947	21.35501962089916	22.182077107390022	22.144426538987087	14.879842202261658	7.910184820201842	0.13606437454279444	0.06550182179529646	-14.599254	-18.368034	-26.488864	-14.584682	-18.254366	-26.502737	-0.493255	-0.232639	0.349791	0.416019	-0.196595	-0.236723	0.2087975496811838	0.0919556859273019	0.22656653060426657	-5.878914894585213	0.038925375	-0.09203499999999998	6.78	-0.61	False	1	False	21.862521510108127	16.630446223706276	163.84105139473166	122.95508710843853	0.979026	0.10614500000000016	1.154306	0.258364	1.048161	1.23739	N
243	254	O=[N+]([O-])c1ccc(F)cc1.C1CCNCC1>>O=[N+]([O-])c1ccc(N2CCCCC2)cc1.F	[O-][N+](=O)c1ccc(F)cc1.C1CCNCC1>>[O-][N+](=O)c1ccc(cc1)N2CCCCC2	13.4	-12.5	-15.42965022862838	-14.319585969464976	-14.141373279005402	22.519181471693873	23.375104393905623	23.36882929911235	11.509877940055896	7.870183885586397	0.10524871982443307	0.06517058628684995	-14.603195	-18.365756	-26.491991	-14.592395	-18.254736	-26.513998	-0.476632	-0.224574	0.346948	0.413543	-0.199004	-0.248305	0.229412638511997	0.10892386059120866	0.2844350525069626	-6.081601916594829	0.04358637500000001	-0.06761500000000001	6.71	-0.59	False	1	False	21.8557520907654	18.663248190138777	163.7903203396733	119.33781593314608	0.9493119999999999	0.12547799999999998	1.151979	0.282621	1.026501	1.231933	N
244	255	O=[N+]([O-])c1ccc(F)cc1.C1CCNCC1>>O=[N+]([O-])c1ccc(N2CCCCC2)cc1.F	[O-][N+](=O)c1ccc(F)cc1.C1CCNCC1>>[O-][N+](=O)c1ccc(cc1)N2CCCCC2	13.0	-12.2	-14.084408594663554	-13.119299024004823	-13.058430605059401	27.747983223696657	28.29077891857059	28.110056190079565	11.3898792126183	7.930185287509551	0.10415142648134601	0.0656674395495197	-14.604229	-18.364776	-26.491769	-14.612332	-18.178214	-26.641844	-0.465966	-0.074894	0.347354	0.405876	-0.196031	-0.558178	0.6041758056834677	0.5832149306184652	0.3491843911226306	-6.365146154287717	0.04391200000000001	-0.05693899999999999	6.69	-0.63	False	2	False	21.857158847041784	18.597212975123615	163.8008627845268	117.05751328586608	0.48454700000000006	0.6727669999999999	1.153549	0.7396	0.480782	1.224147	N
245	256	O=[N+]([O-])c1ccc([N+](=O)[O-])cc1.C1CCNCC1>>O=[N+]([O-])c1ccc(N2CCCCC2)cc1.O=[N]O	[O-][N+](=O)c1ccc([N+]([O-])(=O))cc1.C1CCNCC1>>[O-][N+](=O)c1ccc(cc1)N2CCCCC2	23.3	-12.7	-8.562497239845639	-8.485941084024047	-8.76957536631146	25.68628768755229	25.810534563403248	25.296604304250202	11.51987783400903	6.920161688469869	0.10534016093635698	0.05730374296124544	-14.624669	-18.365756	-18.072519	-14.605413	-18.226387	-18.082359	-0.476852	-0.181961	0.082995	0.197681	0.552363	0.529179	0.2799134547650196	0.17005921560644544	0.2137893280910891	-6.081611114043486	0.025057875	-0.06761500000000001	6.71	-1.47	False	1	False	25.2813358494729	18.664804518152746	166.726704740199	119.34776751200151	0.8872820000000001	0.14953800000000006	0.879329	0.344906	0.729791	1.232188	N
246	257	O=[N+]([O-])c1ccc([N+](=O)[O-])cc1.C1CCNCC1>>O=[N+]([O-])c1ccc(N2CCCCC2)cc1.O=[N]O	[O-][N+](=O)c1ccc([N+]([O-])(=O))cc1.C1CCNCC1>>[O-][N+](=O)c1ccc(cc1)N2CCCCC2	22.8	-12.2	-9.031244307417458	-8.623363149493105	-8.600145298950617	25.863734814847795	26.3964903580953	26.27789106756542	11.399879106571436	6.90016122116216	0.10424286759326994	0.057138125207022196	-14.626568	-18.364776	-18.07282	-14.606208	-18.226921	-18.084588	-0.465901	-0.175573	0.082063	0.197843	0.543976	0.556183	0.30460633662363223	0.2030827419091355	0.2648962846152735	-6.365158236142951	0.024335375	-0.05693899999999999	6.69	-1.52	False	1	False	25.2826882783102	18.77043331677464	166.7356238101715	120.02318638864911	0.8510929999999999	0.17901500000000004	0.881488	0.372808	0.702473	1.223901	N
247	259	O=[N+]([O-])c1ccc(Oc2ccc([N+](=O)[O-])cc2)cc1.C1CCNCC1>>O=[N+]([O-])c1ccc(N2CCCCC2)cc1.O=[N+]([O-])c1ccc(O)cc1	[O-][N+](=O)c1ccc(Oc2ccc(cc2)[N+](=O)[O-])cc1.C1CCNCC1>>[O-][N+](=O)c1ccc(cc1)N2CCCCC2	21.0	-12.2	-12.327702145197737	-13.289046659023308	-13.957344248549907	27.76868037807628	28.714337155025678	28.85929184345901	11.3898792126183	3.170074068273048	0.10415142648134601	0.026250414044385557	-14.610051	-18.364776	-22.203993	-14.588797	-18.158817	-22.282063	-0.465269	-0.072439	0.301661	0.359409	-0.250178	-0.469892	0.5947343400036267	0.5727749821977502	0.24185645976782807	-6.3651785630483495	0.01767275	-0.05693799999999999	6.69	-0.77	False	2	False	28.13709510276246	18.988453161917626	140.57577157629385	125.2115532619856	0.49614	0.652334	1.138901	0.728094	0.486567	1.224234	N
248	260	O=[N+]([O-])c1ccc(Oc2ccc([N+](=O)[O-])cc2)cc1.C1CCNCC1>>O=[N+]([O-])c1ccc(N2CCCCC2)cc1.O=[N+]([O-])c1ccc(O)cc1	[O-][N+](=O)c1ccc(Oc2ccc(cc2)[N+](=O)[O-])cc1.C1CCNCC1>>[O-][N+](=O)c1ccc(cc1)N2CCCCC2	22.2	-12.8	-14.937423058201784	-14.925500378301452	-15.024019365649806	26.159634393727558	27.307976730694747	27.37700277292136	11.509877940055896	3.160073834619187	0.10524871982443307	0.02616760516727393	-14.60725	-18.365756	-22.201497	-14.576472	-18.148361	-22.272723	-0.476704	-0.07604	0.302918	0.362799	-0.251958	-0.456664	0.5955419336410436	0.6242684672546998	0.1994850673037528	-6.081603766969619	0.017924	-0.06761500000000001	6.71	-0.71	False	2	False	28.065268012716444	18.79263534029403	137.41257784979496	123.92031308603265	0.4984250000000001	0.711711	1.140072	0.733903	0.428361	1.232328	N
249	261	COc1nc(OC)nc(Oc2ccc([N+](=O)[O-])cc2)n1.[O-]c1ccccc1>>COc1nc(OC)nc(Oc2ccccc2)n1.O=[N+]([O-])c1ccc([O-])cc1	[O-][N+](=O)c1ccc(Oc2nc(OC)nc(OC)n2)cc1.c1ccc([O-])cc1>>c1cccc(Oc2nc(OC)nc(OC)n2)c1	19.1	-150.9	-10.959567186952178	-11.696263309161857	-12.358285803823843	16.99465019022798	17.679263026031602	17.519248110265632	49.868092888481435	5.750134350968462	0.4654223051796547	0.04761510433918516	-14.569347	-22.640054	-22.226722	-14.726963	-22.528206	-22.391575	-0.904374	-0.65474	0.694132	0.744854	-0.298485	-0.326067	0.27620173043010265	0.11649386830621901	0.19936037664579337	-4.650635885783257	0.0043923750000000004	-0.05247199999999996	7.6	-0.81	False	1	False	27.423224383724914	13.678628457628022	208.25398597169666	299.9319207239085	0.7974859999999999	0.12611300000000014	1.082572	0.304321	0.956459	1.101807	O
250	262	COc1nc(OC)nc(Oc2ccc([N+](=O)[O-])cc2)n1.[O-]c1ccc(Cl)cc1>>COc1nc(OC)nc(Oc2ccc(Cl)cc2)n1.O=[N+]([O-])c1ccc([O-])cc1	[O-][N+](=O)c1ccc(Oc2nc(OC)nc(OC)n2)cc1.Clc1ccc([O-])cc1>>Clc1ccc(Oc2nc(OC)nc(OC)n2)cc1	19.1	-144.6	-9.307401879269474	-9.732225793157061	-10.088023664675358	17.775037918930263	18.538089438972058	18.496673813807305	49.808095182980956	5.750134350968462	0.4648623425104993	0.04761510433918516	-14.569347	-22.624581	-22.226722	-14.718368	-22.511989	-22.38542	-0.892804	-0.638691	0.694132	0.746405	-0.298485	-0.325861	0.2888276236184595	0.11976201121033987	0.19936037664579337	-4.7232504191891325	0.0043923750000000004	-0.05537900000000007	7.7	-0.81	False	1	False	27.423224383724914	13.859995964691453	208.25398597169666	305.29648576361285	0.7813530000000001	0.12965100000000007	1.082572	0.31733	0.952921	1.098683	O
251	263	COc1nc(OC)nc(Oc2ccc([N+](=O)[O-])cc2)n1.[O-]c1c(F)cccc1F>>COc1nc(OC)nc(Oc2c(F)cccc2F)n1.O=[N+]([O-])c1ccc([O-])cc1	[O-][N+](=O)c1ccc(Oc2nc(OC)nc(OC)n2)cc1.[O-]c1c(F)cccc1F>>Fc1cccc(F)c1Oc2nc(OC)nc(OC)n2	19.1	-151.3	-3.770326686027658	-4.179462863039076	-4.587344020963428	20.774385100635804	22.0130888017415	22.196949077593494	43.62833151643162	5.750134350968462	0.40718618758749414	0.04761510433918516	-14.569347	-22.620619	-22.226722	-14.737363	-22.42758	-22.500586	-0.828278	-0.329931	0.694132	0.75722	-0.298485	-0.561831	0.838636496278906	0.6051311136811224	0.19936037664579337	-4.923820150537717	0.0043923750000000004	-0.18651800000000007	8.13	-0.81	False	2	False	27.423224383724914	13.924514583601436	208.25398597169666	298.3526215702942	0.17142000000000002	0.6550980000000001	1.082572	0.890902	0.427474	1.062322	O
252	264	COc1nc(OC)nc(Oc2ccc([N+](=O)[O-])cc2)n1.[O-]c1ccccc1Cl>>COc1nc(OC)nc(Oc2ccccc2Cl)n1.O=[N+]([O-])c1ccc([O-])cc1	[O-][N+](=O)c1ccc(Oc2nc(OC)nc(OC)n2)cc1.[O-]c1ccccc1Cl>>Clc1ccccc1Oc2nc(OC)nc(OC)n2	19.1	-148.1	-6.676846399037268	-7.304983382486179	-7.859074247502893	20.533157924106856	21.115486715728963	20.917193722230543	43.798325015349654	5.750134350968462	0.4087727484834344	0.04761510433918516	-14.569347	-22.621088	-22.226722	-14.720258	-22.504778	-22.390998	-0.854848	-0.596429	0.694132	0.750507	-0.298485	-0.32932	0.31526012778206836	0.12984540520168644	0.19936037664579337	-4.813454582369133	0.0043923750000000004	-0.052025999999999906	7.84	-0.81	False	1	False	27.423224383724914	14.96487255870829	208.25398597169666	308.65709446513563	0.741209	0.1405670000000001	1.082572	0.341259	0.942005	1.082468	O
253	265	COc1nc(OC)nc(Oc2ccc([N+](=O)[O-])cc2)n1.O=Cc1ccc([O-])cc1>>COc1nc(OC)nc(Oc2ccc(C=O)cc2)n1.O=[N+]([O-])c1ccc([O-])cc1	[O-][N+](=O)c1ccc(Oc2nc(OC)nc(OC)n2)cc1.[O-]c1ccc(C=O)cc1>>C(=O)c1ccc(Oc2nc(OC)nc(OC)n2)cc1	19.1	-130.3	-3.14900696103649	-3.5236301170059408	-3.892605687511634	21.461571359106077	22.40346307907964	22.410365683345105	49.418110097227846	5.750134350968462	0.46122258516098924	0.04761510433918516	-14.569347	-22.579485	-22.226722	-14.706041	-22.480956	-22.379851	-0.808139	-0.585342	0.694132	0.752913	-0.298485	-0.331659	0.33556258050695	0.13679552029795716	0.19936037664579337	-5.1361072403451296	0.0043923750000000004	-0.09979899999999997	8.1	-0.81	False	1	False	27.423224383724914	13.77924697410231	208.25398597169666	296.619681892571	0.725763	0.14809100000000008	1.082572	0.366534	0.934481	1.092297	O
254	266	COc1nc(OC)nc(Oc2ccc([N+](=O)[O-])cc2)n1.N#Cc1ccc([O-])cc1>>COc1nc(OC)nc(Oc2ccc(C#N)cc2)n1.O=[N+]([O-])c1ccc([O-])cc1	[O-][N+](=O)c1ccc(Oc2nc(OC)nc(OC)n2)cc1.[O-]c1ccc(cc1)C#N>>N#Cc1ccc(Oc2nc(OC)nc(OC)n2)cc1	19.0	-131.9	-3.9719448508775455	-4.297622267587887	-4.553018623412587	20.932414582584936	21.730606633212233	21.678523346806177	49.48810742031174	5.70013318269917	0.46187587494167054	0.04720105995362703	-14.569353	-22.587602	-22.226741	-14.704222	-22.480764	-22.377856	-0.831595	-0.594875	0.694232	0.750947	-0.29805	-0.330393	0.3303018147805805	0.13467791821698624	0.19932690128151698	-5.055262052094124	0.004389125000000001	-0.11456599999999995	7.99	-0.81	False	1	False	27.335470891555307	13.794062465924391	202.1247484490526	298.3197181597684	0.729598	0.14587099999999997	1.08311	0.359845	0.937239	1.089443	O
255	267	COc1nc(OC)nc(Oc2ccc([N+](=O)[O-])cc2)n1.[O-]c1cccc(Cl)c1>>COc1nc(OC)nc(Oc2cccc(Cl)c2)n1.O=[N+]([O-])c1ccc([O-])cc1	[O-][N+](=O)c1ccc(Oc2nc(OC)nc(OC)n2)cc1.[O-]c1cccc(Cl)c1>>Clc1cccc(Oc2nc(OC)nc(OC)n2)c1	19.1	-144.3	-8.067157018924195	-8.45433036448019	-8.807618197967033	17.38514620069107	18.54603872695945	18.627614958629923	49.72809824231365	5.750134350968462	0.4641157256182921	0.04761510433918516	-14.569347	-22.621308	-22.226722	-14.71835	-22.507722	-22.386635	-0.878231	-0.625685	0.694132	0.748149	-0.298485	-0.329393	0.2992296101787276	0.1255223671035276	0.19936037664579337	-4.8359585338582205	0.0043923750000000004	-0.05464599999999997	7.77	-0.81	False	1	False	27.423224383724914	13.800488414731642	208.25398597169666	298.45869007190987	0.7664549999999999	0.1358870000000001	1.082572	0.327277	0.946685	1.093732	O
256	268	COc1nc(OC)nc(Oc2ccc([N+](=O)[O-])cc2)n1.[O-]c1c(Cl)cccc1Cl>>COc1nc(OC)nc(Oc2c(Cl)cccc2Cl)n1.O=[N+]([O-])c1ccc([O-])cc1	[O-][N+](=O)c1ccc(Oc2nc(OC)nc(OC)n2)cc1.[O-]c1c(Cl)cccc1Cl>>Clc1cccc(Cl)c1Oc2nc(OC)nc(OC)n2	19.1	-146.3	-2.8694383147205804	-3.1737804095190314	-3.540873451536805	23.596445811966355	24.67387957850437	24.667604483925118	37.47856670263253	5.750134350968462	0.34979001399906673	0.04761510433918516	-14.569347	-22.603652	-22.226722	-14.723563	-22.411855	-22.494072	-0.804294	-0.34547	0.694132	0.76129	-0.298485	-0.5718	0.8379262273961561	0.6275832000088678	0.19936037664579337	-4.963667931365726	0.0043923750000000004	-0.07093700000000003	8.26	-0.81	False	2	False	27.423224383724914	16.324586880043526	208.25398597169666	313.81915510770676	0.171717	0.6794040000000001	1.082572	0.887782	0.403168	1.059499	O
257	269	COc1nc(OC)nc(Oc2ccc(C=O)cc2)n1.[O-]c1ccccc1>>COc1nc(OC)nc(Oc2ccccc2)n1.O=Cc1ccc([O-])cc1	O=Cc1ccc(Oc2nc(OC)nc(OC)n2)cc1.[O-]c1ccccc1>>O(c1ccccc1)c2nc(OC)nc(OC)n2	14.2	-150.9	-8.250165127089064	-8.416455137719646	-8.549487146109968	17.172360245992195	18.15943264824903	18.23912635128891	49.858093270898024	5.770134818276184	0.4653289780681288	0.04778072209340841	-14.579023	-22.640053	-22.238936	-14.737857	-22.537079	-22.407648	-0.904342	-0.651744	0.690285	0.747996	-0.299715	-0.336302	0.28164423847495557	0.11956725172893899	0.28550296307819917	-4.650630416295277	0.004591000000000001	-0.052472000000000074	7.6	-0.77	False	1	False	27.52742192412635	13.678627204325142	206.29467411387088	299.9318932426781	0.7924009999999999	0.1309650000000001	1.095325	0.310675	0.96436	1.103076	O
258	270	COc1nc(OC)nc(Oc2ccc([N+](=O)[O-])cc2)n1.Cc1cccc(C)c1[O-]>>COc1nc(OC)nc(Oc2c(C)cccc2C)n1.O=[N+]([O-])c1ccc([O-])cc1	[O-][N+](=O)c1ccc(Oc2nc(OC)nc(OC)n2)cc1.Cc1cccc(C)c1[O-]>>c1ccc(C)c(Oc2nc(OC)nc(OC)n2)c(C)1	19.1	-147.9	-15.049938747601063	-15.423934394169661	-15.904606651011107	18.360730164142666	19.614494092580998	19.57747103365026	33.84870551985355	5.750134350968462	0.3159122725151657	0.04761510433918516	-14.569347	-22.636243	-22.226722	-14.728611	-22.530785	-22.389054	-0.874958	-0.617339	0.694132	0.749676	-0.298485	-0.315582	0.2690889294262052	0.1274732766042352	0.19936037664579337	-4.452192016679822	0.0043923750000000004	-0.040530000000000066	7.79	-0.81	False	1	False	27.423224383724914	15.87689254394334	208.25398597169666	295.67490791486097	0.7961499999999999	0.1379990000000001	1.082572	0.293107	0.944573	1.089257	O
259	272	COc1nc(OC)nc(Oc2ccc(Cl)c([N+](=O)[O-])c2)n1.[O-]c1ccccc1>>COc1nc(OC)nc(Oc2ccccc2)n1.O=[N+]([O-])c1cc([O-])ccc1Cl	[O-][N+](=O)c1cc(Oc2nc(OC)nc(OC)n2)ccc1Cl.[O-]c1ccccc1>>O(c1ccccc1)c2nc(OC)nc(OC)n2	19.2	-150.9	-7.2960049737223605	-7.655567902359174	-7.990657961366432	17.528529602757338	18.164196699587208	17.94770593118117	49.81809480056437	5.860136921160908	0.4649556696220252	0.04852600198741305	-14.568942	-22.640053	-22.224135	-14.739672	-22.53538	-22.406309	-0.904328	-0.636729	0.694855	0.746731	-0.294862	-0.332396	0.28764078164764173	0.12275728846488963	0.18319456101728748	-4.650628838034564	0.0030074999999999963	-0.05247199999999996	7.6	-0.83	False	1	False	27.457573290964714	13.702339278681562	197.54036915061317	301.82375515686704	0.7854430000000001	0.13243399999999994	1.078828	0.317151	0.946394	1.102594	O
260	273	COc1nc(OC)nc(Oc2ccc([N+](=O)[O-])cc2)n1.[O-]c1cccc(Cl)c1Cl>>COc1nc(OC)nc(Oc2cccc(Cl)c2Cl)n1.O=[N+]([O-])c1ccc([O-])cc1	[O-][N+](=O)c1ccc(Oc2nc(OC)nc(OC)n2)cc1.[O-]c1cccc(Cl)c1Cl>>Clc1cccc(Oc2nc(OC)nc(OC)n2)c1Cl	19.1	-142.4	-4.960178766308608	-5.211182556041974	-5.457793779398648	21.212267504522426	21.945198569756265	21.841659506345007	43.24834604826193	5.750134350968462	0.40363975734951	0.04761510433918516	-14.569347	-22.605834	-22.226722	-14.712746	-22.487684	-22.387024	-0.83146	-0.573232	0.694132	0.753164	-0.298485	-0.329739	0.3386131867208685	0.13966553725756814	0.19936037664579337	-4.944879558446093	0.0043923750000000004	-0.02997700000000003	7.97	-0.81	False	1	False	27.423224383724914	15.17863637634786	208.25398597169666	308.5068528768763	0.7085469999999999	0.15119800000000005	1.082572	0.362758	0.931374	1.071305	O
261	274	COc1nc(OC)nc(Oc2ccc([N+](=O)[O-])cc2)n1.[O-]c1cc(Cl)cc(Cl)c1Cl>>COc1nc(OC)nc(Oc2cc(Cl)cc(Cl)c2Cl)n1.O=[N+]([O-])c1ccc([O-])cc1	[O-][N+](=O)c1ccc(Oc2nc(OC)nc(OC)n2)cc1.[O-]c1cc(Cl)cc(Cl)c1Cl>>Clc1cc(Cl)c(Cl)c(Oc2nc(OC)nc(OC)n2)c1	19.1	-136.4	-1.043043124529447	-1.3536603141925092	-1.6554923711021874	23.652576541755394	25.0494126304245	25.380110122912388	43.09835178451073	5.750134350968462	0.40223985067662155	0.04761510433918516	-14.569347	-22.588536	-22.226722	-14.705924	-22.394538	-22.467312	-0.804711	-0.33239	0.694132	0.767001	-0.298485	-0.541795	0.8454435501315762	0.6446379547965401	0.19936037664579337	-5.131329519778817	0.0043923750000000004	-0.05989	8.17	-0.81	False	2	False	27.423224383724914	15.515651465726704	208.25398597169666	316.91018961493086	0.16433399999999998	0.697867	1.082572	0.898928	0.384705	1.063262	O
262	275	COc1nc(OC)nc(Oc2ccc([N+](=O)[O-])cc2)n1.CC(=O)c1ccc([O-])cc1>>COc1nc(OC)nc(Oc2ccc(C(C)=O)cc2)n1.O=[N+]([O-])c1ccc([O-])cc1	[O-][N+](=O)c1ccc(Oc2nc(OC)nc(OC)n2)cc1.CC(=O)c1ccc([O-])cc1>>CC(=O)c1ccc(Oc2nc(OC)nc(OC)n2)cc1	19.1	-134.4	-5.47233003815222	-5.361888370903533	-5.256466779147034	20.37553380970422	21.66820332541853	21.984468100402673	49.47810780272832	5.750134350968462	0.46178254783014466	0.04761510433918516	-14.569347	-22.591617	-22.226722	-14.718608	-22.494684	-22.391727	-0.825987	-0.592504	0.694132	0.756154	-0.298485	-0.329259	0.33081483966481673	0.14322003524938767	0.19936037664579337	-5.033645137330037	0.0043923750000000004	-0.09313800000000005	7.99	-0.81	False	1	False	27.423224383724914	13.99317342788861	208.25398597169666	306.82896287813793	0.7340639999999999	0.15504600000000013	1.082572	0.362888	0.927526	1.096952	O
263	276	Clc1nc(Cl)nc(Nc2ccccc2)n1.[OH-]>>Oc1nc(Cl)nc(Nc2ccccc2)n1.[Cl-]	Clc1nc(Cl)nc(Nc2ccccc2)n1.[OH-]>>Clc1nc(O)nc(Nc2ccccc2)n1	8.8	-163.5	-45.496642698832815	-45.799729774686874	-46.01433801474768	14.879889183414255	14.952680282331348	14.764427440245342	84.00678731825397	8.100189259625138	0.7840410639290714	0.06707519046041735	-14.583134	-22.71438	-64.362822	-14.759932	-22.630484	-64.526168	-1.392262	-1.128713	0.557499	0.657517	-0.132053	-0.186747	0.1868691580682954	0.1048356577195318	0.28773074157941536	-5.605362867963159	0.05122375	-0.5042520000000001	6.74	-1.44	True	1	False	26.651806373513818	7.808908392709276	173.10165461388064	207.97349263981496	0.984847	0.10471299999999995	0.99883	0.226332	0.894117	1.211179	O
264	277	COc1nc(OC)nc(Oc2ccc([N+](=O)[O-])cc2)n1.[O-]c1cc(Cl)c(Cl)cc1Cl>>COc1nc(OC)nc(Oc2cc(Cl)c(Cl)cc2Cl)n1.O=[N+]([O-])c1ccc([O-])cc1	[O-][N+](=O)c1ccc(Oc2nc(OC)nc(OC)n2)cc1.[O-]c1cc(Cl)c(Cl)cc1Cl>>Clc1cc(Cl)c(Oc2nc(OC)nc(OC)n2)cc1Cl	19.1	-136.7	-2.155953759606945	-2.3950348690119423	-2.6466661684315205	21.871817611751254	23.449376428697366	23.892398117064538	43.73832730984916	5.750134350968462	0.40821278581427906	0.04761510433918516	-14.569347	-22.590999	-22.226722	-14.698351	-22.384804	-22.461852	-0.816181	-0.333723	0.694132	0.760587	-0.298485	-0.549228	0.8598160604238688	0.6457769090647089	0.19936037664579337	-5.047435186992732	0.0043923750000000004	-0.057369	8.14	-0.81	False	2	False	27.423224383724914	15.314558207464483	208.25398597169666	314.3361679845859	0.1492230000000001	0.6991	1.082572	0.915257	0.383472	1.06448	O
265	278	COc1nc(OC)nc(Oc2ccc([N+](=O)[O-])cc2)n1.Cc1ccc([O-])cc1>>COc1nc(OC)nc(Oc2ccc(C)cc2)n1.O=[N+]([O-])c1ccc([O-])cc1	[O-][N+](=O)c1ccc(Oc2nc(OC)nc(OC)n2)cc1.Cc1ccc([O-])cc1>>Cc1ccc(Oc2nc(OC)nc(OC)n2)cc1	19.1	-153.1	-12.223380049131745	-13.032239760857664	-13.72940278624783	17.79630421182036	17.87662542454645	17.46937177602295	50.01808715223263	5.750134350968462	0.4668222118525432	0.04761510433918516	-14.569347	-22.646966	-22.226722	-14.729888	-22.535057	-22.392818	-0.918963	-0.665564	0.694132	0.737271	-0.298485	-0.321753	0.26766864941755	0.11250429532631553	0.19936037664579337	-4.500261880770392	0.0043923750000000004	-0.05177299999999996	7.52	-0.81	False	1	False	27.423224383724914	13.817600563962973	208.25398597169666	305.7461015923318	0.807771	0.12179400000000007	1.082572	0.295242	0.960778	1.103013	O
266	279	Clc1ccc(Nc2nc(Cl)nc(Cl)n2)cc1.[OH-]>>Oc1nc(Cl)nc(Nc2ccc(Cl)cc2)n1.[Cl-]	Clc1ccc(Nc2nc(Cl)nc(Cl)n2)cc1.[OH-]>>Clc1ccc(Nc2nc(Cl)nc(O)n2)cc1	12.6	-163.5	-45.73958926523963	-45.81991047796572	-45.85756104643999	14.447748508394607	14.596468253661099	14.519284588367313	84.00678731825397	8.09018902597129	0.7840410639290714	0.06699238158330573	-14.57572	-22.71438	-64.357107	-14.75263	-22.625036	-64.519767	-1.392262	-1.127033	0.55957	0.653508	-0.130301	-0.182267	0.1854934601664685	0.10115794997376248	0.2776005195186044	-5.605362867963159	0.05086012499999999	-0.5042520000000001	6.74	-1.47	True	1	False	26.818060762688607	7.808908392709276	179.5408951766016	207.97349263981496	0.99325	0.10120600000000002	1.000475	0.2262	0.899269	1.21945	O
267	280	COc1nc(OC)nc(Oc2cccc(C=O)c2)n1.[O-]c1ccccc1>>COc1nc(OC)nc(Oc2ccccc2)n1.O=Cc1cccc([O-])c1	O=Cc1cccc(Oc2nc(OC)nc(OC)n2)c1.[O-]c1ccccc1>>O(c1ccccc1)c2nc(OC)nc(OC)n2	9.0	-150.9	-2.8362537190406694	-2.90653478006899	-2.9711682557762322	18.043428736493215	19.134667711419482	19.240716812576835	49.868092888481435	5.8101357528916155	0.4654223051796547	0.04811195760185492	-14.586346	-22.640053	-22.248147	-14.753619	-22.543304	-22.433688	-0.904328	-0.639014	0.696959	0.754883	-0.301678	-0.364723	0.3050794415887599	0.12610905087919488	0.2709002641269654	-4.65063147753739	0.003723875000000005	-0.052472000000000074	7.6	-0.77	False	1	False	27.697676505188632	13.678620994089643	215.87341127194492	299.9317570705562	0.77276	0.13792900000000008	1.093728	0.339252	0.955799	1.112012	O
268	281	COc1ccc(Nc2nc(Cl)nc(Cl)n2)cc1.[OH-]>>COc1ccc(Nc2nc(O)nc(Cl)n2)cc1.[Cl-]	COc1ccc(Nc2nc(Cl)nc(Cl)n2)cc1.[OH-]>>COc1ccc(Nc2nc(Cl)nc(O)n2)cc1	7.6	-163.5	-45.918479667681275	-46.00005589935175	-46.052139185615125	14.648482514041623	14.93839189090829	14.883171057355286	84.00678731825397	8.100189259625138	0.7840410639290714	0.06707519046041735	-14.585523	-22.71438	-64.364023	-14.762638	-22.631307	-64.528167	-1.392262	-1.128646	0.557336	0.658619	-0.133911	-0.18988	0.18930090501666874	0.10467757563247926	0.2439209134893562	-5.605362867963159	0.050612375	-0.5042520000000001	6.74	-1.41	True	1	False	26.337339626633256	7.808908392709276	163.16417398246426	207.97349263981496	0.980256	0.10447000000000006	0.998017	0.228893	0.893547	1.209149	O
269	283	O=[N+]([O-])c1cccc(Nc2nc(Cl)nc(Cl)n2)c1.[OH-]>>O=[N+]([O-])c1cccc(Nc2nc(O)nc(Cl)n2)c1.[Cl-]	[O-][N+](=O)c1cccc(Nc2nc(Cl)nc(Cl)n2)c1.[OH-]>>[O-][N+](=O)c1cccc(Nc2nc(Cl)nc(O)n2)c1	14.7	-163.5	-46.6691441481609	-46.81786389357008	-46.9508959019604	13.958033839212055	14.178289664451256	14.060945392937104	84.00678731825397	8.110189493278998	0.7840410639290714	0.06715799933752899	-14.56896	-22.71438	-64.35564	-14.746519	-22.629675	-64.519086	-1.392262	-1.145304	0.556317	0.646778	-0.122941	-0.173861	0.17946499013806705	0.09517432916772395	0.13240204564249725	-5.605362867963159	0.003941124999999993	-0.5042520000000001	6.74	-1.52	True	1	False	26.431878207857665	7.808908392709276	163.74985612552157	207.97349263981496	0.9984270000000001	0.09602100000000002	1.008896	0.218373	0.912875	1.2168	O
270	285	COc1nc(OC)nc(Oc2cccc([N+](=O)[O-])c2)n1.[O-]c1ccccc1>>COc1nc(OC)nc(Oc2ccccc2)n1.O=[N+]([O-])c1cccc([O-])c1	[O-][N+](=O)c1cccc(Oc2nc(OC)nc(OC)n2)c1.[O-]c1ccccc1>>O(c1ccccc1)c2nc(OC)nc(OC)n2	16.1	-150.9	-5.39284968279551	-5.62879324505356	-5.859716731248705	17.62628805295685	18.25065997914456	17.992126076030235	49.82809441814778	5.780135051930032	0.4650489967335511	0.04786353097052004	-14.574665	-22.640055	-22.232469	-14.737387	-22.536311	-22.406509	-0.904418	-0.639568	0.696871	0.74983	-0.299681	-0.341322	0.28760542029400715	0.11434785297763941	0.182950236462262	-4.650637953849926	0.003382125000000003	-0.052472000000000074	7.6	-0.81	False	1	False	27.457632813942894	13.702320354965273	203.02804175358725	301.82333832095344	0.785747	0.12387199999999998	1.083291	0.317219	0.959419	1.102966	O
271	286	COc1nc(OC)nc(Oc2ccc([N+](=O)[O-])cc2Cl)n1.[O-]c1ccccc1>>COc1nc(OC)nc(Oc2ccccc2)n1.O=[N+]([O-])c1ccc([O-])c(Cl)c1	[O-][N+](=O)c1ccc(Oc2nc(OC)nc(OC)n2)c(Cl)c1.[O-]c1ccccc1>>O(c1ccccc1)c2nc(OC)nc(OC)n2	14.2	-150.9	-15.409578861940487	-15.825617642932011	-16.173257891525815	16.968197523891547	17.835415616602777	17.838553163892403	49.858093270898024	3.3400780403886343	0.4653289780681288	0.027658164955283206	-14.572246	-22.640054	-22.225242	-14.723219	-22.525266	-22.386463	-0.904376	-0.654551	0.679252	0.743738	-0.286866	-0.312885	0.27017785966350283	0.11464561727491457	0.1828001620126449	-4.6506350694425755	0.0026227500000000036	-0.05247199999999996	7.6	-0.87	False	1	False	29.324698492516475	13.678603047923852	181.67135612959808	299.9313635641464	0.804915	0.12217600000000006	1.065684	0.297977	0.943508	1.102892	O
272	287	COc1nc(OC)nc(Oc2cccc([N+](=O)[O-])c2)n1.[O-]c1cccc(Cl)c1>>COc1nc(OC)nc(Oc2cccc(Cl)c2)n1.O=[N+]([O-])c1cccc([O-])c1	[O-][N+](=O)c1cccc(Oc2nc(OC)nc(OC)n2)c1.[O-]c1cccc(Cl)c1>>Clc1cccc(Oc2nc(OC)nc(OC)n2)c1	16.6	-144.2	-2.627392839677673	-2.4780455848676475	-2.359446294409109	17.623835750180227	18.941605645210306	19.156841394671957	49.72809824231365	5.8101357528916155	0.4641157256182921	0.04811195760185492	-14.574705	-22.621303	-22.231778	-14.729141	-22.515256	-22.400935	-0.87795	-0.610794	0.692372	0.750756	-0.298594	-0.342323	0.3117375600640928	0.12357593815266148	0.1831191008348882	-4.835836273109935	0.0034566250000000014	-0.054645000000000055	7.77	-0.79	False	1	False	27.770251185493244	13.800693193694244	210.88933306640794	298.4631187601632	0.752127	0.134255	1.086417	0.340664	0.952162	1.092791	O
273	288	CN(c1ccccc1)c1nc(Cl)nc(Cl)n1.[OH-]>>CN(c1ccccc1)c1nc(O)nc(Cl)n1.[Cl-]	CN(c1ccccc1)c2nc(Cl)nc(Cl)n2.[OH-]>>CN(c1ccccc1)c2nc(Cl)nc(O)n2	5.0	-163.5	-45.82740921748891	-45.79979880056973	-45.775325931082854	16.155383761978964	16.294063355833046	16.23821501259383	84.00678731825397	8.120189726932859	0.7840410639290714	0.06724080821464061	-14.592362	-22.71438	-64.369775	-14.765958	-22.634337	-64.530059	-1.392262	-1.125811	0.557639	0.658013	-0.13832	-0.194921	0.19590535736177517	0.10461703798619441	0.3217045921871781	-5.605362867963159	0.04906675	-0.5042520000000001	6.74	-1.33	True	1	False	27.127116182704263	7.808908392709276	178.8993555236167	207.97349263981496	0.964173	0.10377100000000006	0.991913	0.234906	0.888142	1.199079	O
274	289	CN(c1ccccc1)c1nc(Cl)nc(Cl)n1.[O-]CC(F)(F)F>>CN(c1ccccc1)c1nc(Cl)nc(OCC(F)(F)F)n1.[Cl-]	CN(c1ccccc1)c2nc(Cl)nc(Cl)n2.[O-]CC(F)(F)F>>CN(c1ccccc1)c2nc(Cl)nc(OCC(F)(F)F)n2	4.8	-157.2	-36.66732447581707	-35.719785170379744	-35.60620595555607	13.554146307670273	14.256956918238838	14.021640865524322	48.378149868552875	8.110189493278998	0.45151656556229586	0.06715799933752899	-14.592558	-22.664759	-64.369923	-14.755199	-22.581345	-64.526178	-0.983576	-0.70792	0.556614	0.629945	-0.138717	-0.199361	0.20809675673499695	0.1047224203159562	0.3248243142084999	-5.590290019190783	0.049171999999999993	-0.02111200000000002	6.95	-1.32	True	1	False	26.67594881235892	11.983236073530719	165.26191387855968	265.1565803326283	0.885233	0.10396800000000006	0.992796	0.232622	0.888828	1.117855	O
275	290	CN(C)c1ccc(Nc2nc(Cl)nc(Cl)n2)cc1.[OH-]>>CN(C)c1ccc(Nc2nc(O)nc(Cl)n2)cc1.[Cl-]	CN(C)c1ccc(Nc2nc(Cl)nc(Cl)n2)cc1.[OH-]>>CN(C)c1ccc(Nc2nc(Cl)nc(O)n2)cc1	5.0	-163.5	-44.875759726232204	-45.24348027779351	-45.50452421893929	16.612216932335976	16.44404439336015	16.085736483810404	84.00678731825397	8.050188091355844	0.7840410639290714	0.06666114607485922	-14.590197	-22.71438	-64.367093	-14.767931	-22.636108	-64.532029	-1.392262	-1.126324	0.562209	0.661499	-0.136689	-0.193189	0.19423686978705068	0.112755151723231	0.18880926065833917	-5.605362867963159	0.0471605	-0.5042520000000001	6.74	-1.36	True	1	False	26.268565184369884	7.808908392709276	167.98772122888758	207.97349263981496	0.9728220000000001	0.11231800000000003	0.996123	0.234508	0.883805	1.20733	O
276	291	COc1nc(OC)nc(Oc2ccc([N+](=O)[O-])c(Cl)c2)n1.[O-]c1ccccc1>>COc1nc(OC)nc(Oc2ccccc2)n1.O=[N+]([O-])c1ccc([O-])cc1Cl	[O-][N+](=O)c1ccc(Oc2nc(OC)nc(OC)n2)cc1Cl.[O-]c1ccccc1>>O(c1ccccc1)c2nc(OC)nc(OC)n2	21.6	-150.9	-12.879625702732966	-13.31135222074334	-13.677817753645618	16.69383909313354	17.330133699506945	17.152548518234205	49.84809365331461	5.690132949045309	0.4652356509566029	0.047118251076515405	-14.564977	-22.640074	-22.220393	-14.723255	-22.52673	-22.384556	-0.904526	-0.654883	0.692417	0.742374	-0.29293	-0.319068	0.27518149398784086	0.11373986831010988	0.19940710700121433	-4.65059134074674	0.002907	-0.05247599999999997	7.6	-0.84	False	1	False	27.741395032590397	13.677891595547354	205.12624475477242	299.9157635148836	0.7959290000000001	0.12235099999999999	1.075709	0.302179	0.953358	1.098108	O
277	292	COc1nc(OC)nc(Oc2cccc(C=O)c2)n1.[O-]c1cccc(Cl)c1>>COc1nc(OC)nc(Oc2cccc(Cl)c2)n1.O=Cc1cccc([O-])c1	O=Cc1cccc(Oc2nc(OC)nc(OC)n2)c1.[O-]c1cccc(Cl)c1>>Clc1cccc(Oc2nc(OC)nc(OC)n2)c1	9.0	-144.3	0.3440490110454159	0.44821558357217095	0.5009263795217604	19.369208163920792	20.581556467194368	20.818755048254125	49.688099771980006	5.770134818276184	0.4637424171721885	0.04778072209340841	-14.586304	-22.621253	-22.248132	-14.752323	-22.438801	-22.529229	-0.877989	-0.365806	0.695779	0.76141	-0.301535	-0.603251	0.8637226940166187	0.6685328912942451	0.27091823585090097	-4.835886995129174	0.003723875000000005	-0.054644000000000026	7.78	-0.77	False	2	False	27.74693124797438	13.867686777555484	205.16718080252835	299.91196728505344	0.1490300000000001	0.730784	1.093116	0.944549	0.362332	1.093579	O
278	293	COc1nc(OC)nc(Oc2ccc([N+](=O)[O-])c([N+](=O)[O-])c2)n1.[O-]c1cccc(Cl)c1>>COc1nc(OC)nc(Oc2cccc(Cl)c2)n1.O=[N+]([O-])c1ccc([O-])cc1[N+](=O)[O-]	[O-][N+](=O)c1ccc(Oc2nc(OC)nc(OC)n2)cc1[N+](=O)[O-].[O-]c1cccc(Cl)c1>>Clc1cccc(Oc2nc(OC)nc(OC)n2)c1	27.1	-144.2	-13.753634697070607	-13.743594545658194	-13.662645823388571	17.3273086571912	18.39595729097583	18.466865861547685	49.71809862473024	6.010140425968772	0.46402239850676624	0.04976813514408745	-14.553944	-22.621253	-22.204013	-14.713217	-22.503213	-22.373872	-0.877847	-0.614549	0.692931	0.743762	-0.28875	-0.317652	0.299286737413632	0.12857811344769823	0.1700561088597824	-4.8358909679959226	0.004840625000000005	-0.054643999999999915	7.77	-0.87	False	1	False	27.683584944923886	13.801451511597561	207.46498347203965	298.47951865567995	0.76608	0.13738700000000004	1.06851	0.327206	0.931123	1.093286	O
279	294	CN(c1ccccc1)c1nc(Cl)nc(Cl)n1.[O-]CCCl>>CN(c1ccccc1)c1nc(Cl)nc(OCCCl)n1.[Cl-]	CN(c1ccccc1)c2nc(Cl)nc(Cl)n2.[O-]CCCl>>CN(c1ccccc1)c2nc(Cl)nc(OCCCl)n2	6.3	-155.7	-45.20116088517498	-44.11745202377235	-43.78926456917324	11.860094122189277	12.823321164645446	12.936272869925586	52.17800455024988	8.100189259625138	0.4869808679421372	0.06707519046041735	-14.588634	-22.672159	-64.365846	-14.756973	-22.592244	-64.528423	-1.035704	-0.764306	0.555732	0.628493	-0.139397	-0.195309	0.1915889159732146	0.09700372086950851	0.32171408757078795	-5.099095729390817	0.052041124999999994	-0.03010400000000002	6.7	-1.35	True	1	False	26.689874165214242	11.98342248581223	168.01508993150603	263.9608829367055	0.923296	0.09659000000000006	0.995735	0.218816	0.899145	1.142112	O
280	295	COc1nc(OC)nc(Oc2ccc([N+](=O)[O-])c(Cl)c2)n1.[O-]c1ccccc1Cl>>COc1nc(OC)nc(Oc2ccccc2Cl)n1.O=[N+]([O-])c1ccc([O-])cc1Cl	[O-][N+](=O)c1ccc(Oc2nc(OC)nc(OC)n2)cc1Cl.[O-]c1ccccc1Cl>>Clc1ccccc1Oc2nc(OC)nc(OC)n2	21.5	-148.0	-9.146734988340581	-9.334360321168413	-9.53077078617891	19.19904329601623	20.140935015989793	20.141562525390647	43.78832539776623	5.750134350968462	0.40867942137190855	0.04761510433918516	-14.565064	-22.621088	-22.220262	-14.716941	-22.50312	-22.384493	-0.8548	-0.59674	0.695777	0.748331	-0.293966	-0.322232	0.31495160704625125	0.1285447084112671	0.19993285622966786	-4.813449820374347	0.002862375000000004	-0.05202600000000002	7.84	-0.85	False	1	False	27.49824092934	14.997958175123028	197.83294782142315	310.8411479487051	0.739507	0.13813799999999998	1.07463	0.339989	0.936492	1.079496	O
281	296	O=[N+]([O-])c1ccc(Cl)nc1.CCCCN>>CCCCNc1ccc([N+](=O)[O-])cn1.Cl	O=N(=O)c1ccc(Cl)nc1.CCCCN>>CCCCNc1ccc(cn1)N(=O)=O	14.8	-13.3	-19.94861584180078	-18.996683970129446	-18.662221420523043	20.70455584264932	21.86858591649268	22.199283409265927	24.489740291222322	6.93016192212373	0.2239392831016825	0.05738655183835707	-14.596145	-18.366566	-64.347735	-14.583521	-18.257272	-64.361907	-0.741398	-0.451713	0.340185	0.430788	-0.140684	-0.209968	0.20177446920245634	0.15014187581805488	0.2486300428412561	-6.435361269392171	0.0376735	-0.15093800000000002	7.08	-0.99	True	1	False	25.53183182573527	13.632673747568541	155.62272770418198	125.30827417190409	1.0396679999999998	0.15715199999999985	1.04669	0.262806	0.889538	1.302474	N
282	297	CN(c1ccccc1)c1nc(Cl)nc(Cl)n1.[O-]CC(Cl)(Cl)Cl>>CN(c1ccccc1)c1nc(Cl)nc(OCC(Cl)(Cl)Cl)n1.[Cl-]	CN(c1ccccc1)c2nc(Cl)nc(Cl)n2.[O-]CC(Cl)(Cl)Cl>>CN(c1ccccc1)c2nc(Cl)nc(OCC(Cl)(Cl)Cl)n2	6.2	-153.7	-35.203361802859405	-34.22005445757841	-34.2206819666939	12.80907483046578	13.841955424121378	13.683823036843327	44.24830780660324	8.110189493278998	0.41297246850209984	0.06715799933752899	-14.588987	-22.649416	-64.366077	-14.751589	-22.571055	-64.524918	-0.95198	-0.693335	0.558665	0.631317	-0.14032	-0.197573	0.2101853795786387	0.10911843226812905	0.34720837679117134	-5.395449753804198	0.051868625	-0.03650299999999995	7.07	-1.35	True	1	False	26.469364513885093	14.38124546320202	161.3372175706962	298.05942892470784	0.88031	0.10855799999999993	0.994864	0.234268	0.886306	1.114578	O
283	298	COc1nc(OC)nc(Oc2cccc(C=O)c2)n1.[O-]c1ccccc1Cl>>COc1nc(OC)nc(Oc2ccccc2Cl)n1.O=Cc1cccc([O-])c1	O=Cc1cccc(Oc2nc(OC)nc(OC)n2)c1.[O-]c1ccccc1Cl>>Clc1ccccc1Oc2nc(OC)nc(OC)n2	9.7	-148.1	1.9862839763172737	1.7603805657569949	1.534477155054037	20.14412527009348	21.41357693555066	21.59053460699451	43.78832539776623	5.740134117314601	0.40867942137190855	0.047532295462073534	-14.586438	-22.621088	-22.247537	-14.737382	-22.510551	-22.420537	-0.854812	-0.573548	0.692467	0.759289	-0.301235	-0.370724	0.3449742378723133	0.13631529690081495	0.27169102176753857	-4.813450772775161	0.0037273750000000015	-0.052027000000000045	7.84	-0.76	False	1	False	27.413086178405848	14.964905562615101	194.48114071387084	308.6577751852649	0.7092560000000001	0.149586	1.097353	0.373535	0.947767	1.082791	O
284	299	COc1nc(OC)nc(Oc2cc([N+](=O)[O-])cc([N+](=O)[O-])c2)n1.[O-]c1ccccc1>>COc1nc(OC)nc(Oc2ccccc2)n1.O=[N+]([O-])c1cc([O-])cc([N+](=O)[O-])c1	[O-][N+](=O)c1cc(Oc2nc(OC)nc(OC)n2)cc(c1)[N+](=O)[O-].[O-]c1ccccc1>>O(c1ccccc1)c2nc(OC)nc(OC)n2	26.1	-150.9	-10.451892562157086	-10.95766519802894	-11.382489111773848	16.74207009995469	17.232154998950374	16.883259731554865	49.858093270898024	5.830136220199325	0.4653289780681288	0.04827757535607817	-14.555914	-22.640053	-22.206972	-14.717464	-22.518877	-22.377812	-0.904285	-0.645485	0.692991	0.742752	-0.28993	-0.321999	0.2797594142734099	0.11192755798678068	0.18304884598892887	-4.65063210340193	0.004803874999999999	-0.05247199999999996	7.6	-0.86	False	1	False	27.990585776340755	13.678615463325333	209.76569425579535	299.9316357972306	0.7935690000000001	0.119452	1.067226	0.308242	0.947774	1.101811	O
285	300	O=[N+]([O-])c1cccnc1Cl.CCCCN>>CCCCNc1ncccc1[N+](=O)[O-].Cl	Clc1ncccc1N(=O)=O.CCCCN>>CCCCNc1ncccc1N(=O)=O	7.7	-13.3	-22.531761739682974	-21.736707236345307	-21.512058844872094	19.429755920141424	20.566175577208284	20.851692387698257	24.489740291222322	6.660155613469559	0.2239392831016825	0.05515071215634316	-14.601002	-18.366566	-64.361229	-14.593531	-18.285764	-64.384413	-0.741408	-0.469405	0.281692	0.376874	-0.115402	-0.197444	0.19164369248020774	0.15305210318505366	0.2695082064225372	-6.435363555147626	0.026452125	-0.15093800000000002	7.08	-1.12	True	1	False	26.367975508340255	13.63260597134465	158.08448548588802	125.30765118907601	1.078433	0.162146	1.059417	0.255673	0.897271	1.334106	N
286	301	O=[N+]([O-])c1cccnc1Cl.C1CCNCC1>>O=[N+]([O-])c1cccnc1N1CCCCC1.Cl	Clc1ncccc1N(=O)=O.C2CCNCC2>>C2CCCCN2c1ncccc1N(=O)=O	7.7	-12.9	-15.490455334064155	-14.931344392984537	-14.94577711091632	16.62769897312565	17.195595046958655	17.08954594594398	11.60987687958722	6.660155613469559	0.10616313094367227	0.05515071215634316	-14.601001	-18.366116	-64.361229	-14.600761	-18.286743	-64.388873	-0.48062	-0.241615	0.281702	0.354007	-0.115403	-0.198263	0.1938955112193168	0.15863506318085677	0.26950051721965146	-5.997439660505496	0.026453374999999998	-0.071441	6.72	-1.12	True	1	False	26.367873353347495	18.776770307479158	158.08387303388292	125.69169306390425	0.994292	0.16806100000000013	1.059419	0.239161	0.891358	1.233453	N
287	302	O=[N+]([O-])c1ccc(Cl)nc1.C1CCNCC1>>O=[N+]([O-])c1ccc(N2CCCCC2)nc1.Cl	O=N(=O)c1ccc(Cl)nc1.C2CCNCC2>>C2CCCCN2c1ccc(cn1)N(=O)=O	15.0	-13.0	-19.19035849294801	-18.19889352431449	-17.883883768560093	23.14268995233622	24.1623928471471	24.416534184027412	11.619876773540355	7.000163557700745	0.1062545720555962	0.057966213978138455	-14.596138	-18.366117	-64.347764	-14.591023	-18.260578	-64.366829	-0.479737	-0.223856	0.34028	0.398619	-0.140903	-0.208299	0.1977464565899476	0.15233407248814804	0.2487388890889835	-5.997612207897768	0.03766525	-0.071438	6.72	-0.99	True	1	False	25.46648039611699	18.87595528227554	152.67973262805936	126.35563724623748	0.9938710000000001	0.15937800000000002	1.04624	0.244978	0.886862	1.238849	N
288	303	COc1nc(OC)nc(Oc2cccc([N+](=O)[O-])c2)n1.[O-]c1ccccc1Cl>>COc1nc(OC)nc(Oc2ccccc2Cl)n1.O=[N+]([O-])c1cccc([O-])c1	[O-][N+](=O)c1cccc(Oc2nc(OC)nc(OC)n2)c1.[O-]c1ccccc1Cl>>Clc1ccccc1Oc2nc(OC)nc(OC)n2	16.6	-148.0	-1.0320240457190166	-1.193921490115586	-1.3319735741407754	20.081432696760796	20.888409879998797	20.656231374859264	43.78832539776623	5.70013318269917	0.40867942137190855	0.04720105995362703	-14.574586	-22.621088	-22.231825	-14.730899	-22.511833	-22.405841	-0.854714	-0.584513	0.698393	0.760536	-0.302184	-0.350858	0.3559104144867655	0.13047799050018485	0.18382055901244787	-4.813454990541794	0.003422625000000002	-0.052025999999999906	7.84	-0.8	False	1	False	27.760264330984448	14.964883459799843	210.8134921576339	308.65731930495514	0.6974259999999999	0.14179799999999987	1.086758	0.385383	0.94496	1.082809	O
289	304	O=[N+]([O-])c1ccc(Cl)nc1.C1CCNC1>>O=[N+]([O-])c1ccc(N2CCCC2)nc1.Cl	O=N(=O)c1ccc(Cl)nc1.C2CCNC2>>C2CCCN2c1ccc(cn1)N(=O)=O	15.0	-19.4	-23.198386384957267	-23.198386384957267	-23.295650353361236	18.120053932679596	18.509737315981685	18.58503845278755	17.22981728124788	6.980163090393023	0.15755303584491587	0.0578005962239152	-14.596154	-18.368479	-64.347732	-14.590483	-18.262292	-64.366548	-0.503341	-0.224169	0.340373	0.398868	-0.140673	-0.21271	0.19421109284252613	0.15495591031115946	0.24859823048037888	-6.24407217139318	0.037675875	-0.101127	6.96	-0.99	True	1	False	25.46818553747184	15.884378370863493	152.6899554983619	133.30928203577358	1.021833	0.16219699999999992	1.04673	0.246282	0.884533	1.268115	N
290	306	O=[N+]([O-])c1cccnc1Cl.C1CCNC1>>O=[N+]([O-])c1cccnc1N1CCCC1.Cl	Clc1ncccc1N(=O)=O.C2CCNC2>>C2CCCN2c1ncccc1N(=O)=O	7.7	-19.4	-19.636095419908493	-19.968047931626128	-20.25168221391354	16.223441060245495	16.537823306599037	16.488877567625284	17.22981728124788	6.630154912507989	0.15755303584491587	0.05490228552500828	-14.601	-18.368479	-64.36123	-14.601209	-18.28882	-64.389448	-0.50327	-0.241056	0.281809	0.347646	-0.115453	-0.20562	0.19211441916624294	0.16357907276841308	0.2695139606510341	-6.244080715769292	0.026452125	-0.101127	6.96	-1.12	True	1	False	26.572645980580237	15.82458762110495	167.2771282662742	131.22644799436338	1.017031	0.17328700000000008	1.059347	0.241849	0.88606	1.25888	N
291	307	COc1nc(OC)nc(Oc2ccc(Cl)c([N+](=O)[O-])c2)n1.[O-]c1ccccc1Cl>>COc1nc(OC)nc(Oc2ccccc2Cl)n1.O=[N+]([O-])c1cc([O-])ccc1Cl	Clc1ccc(Oc2nc(OC)nc(OC)n2)cc1[N+](=O)[O-].[O-]c1ccccc1Cl>>Clc1ccccc1Oc2nc(OC)nc(OC)n2	19.3	-148.0	-2.712484378627641	-3.1084428565089826	-3.4623581996820385	19.617246992901574	20.481955048009386	20.321312622842562	43.888321573600365	5.9001378557763395	0.40961269248716753	0.04885723749585956	-14.569	-22.621088	-22.223936	-14.723487	-22.507509	-22.39705	-0.85472	-0.587068	0.692271	0.76241	-0.293157	-0.346571	0.3487143070851163	0.1317798453918437	0.18291201807767446	-4.813449031252499	0.0030364999999999975	-0.052027000000000045	7.84	-0.84	False	1	False	27.392075169017524	14.968872637933057	194.3320788735951	310.23833377471766	0.705289	0.14234199999999997	1.08015	0.377629	0.937808	1.082918	O
292	308	COc1nc(OC)nc(Oc2ccc(C=O)cc2)n1.N#Cc1ccc([O-])cc1>>COc1nc(OC)nc(Oc2ccc(C#N)cc2)n1.O=Cc1ccc([O-])cc1	O=Cc1ccc(Oc2nc(OC)nc(OC)n2)cc1.[O-]c1ccc(cc1)C#N>>N#Cc1ccc(Oc2nc(OC)nc(OC)n2)cc1	13.7	-131.9	-0.572613065739981	-0.5713580466529155	-0.48538924874842454	21.667629153473516	22.875101707620953	23.317495886587274	49.528105890645385	5.760134584622324	0.46224918338777415	0.04769791321629679	-14.57892	-22.587681	-22.23956	-14.713033	-22.392364	-22.484786	-0.831675	-0.339588	0.692385	0.754759	-0.299846	-0.582544	0.8639690190308259	0.6578004880885335	0.284822676046531	-5.055638004587366	0.004561000000000006	-0.11457600000000001	7.99	-0.78	False	2	False	27.576114010187602	13.806929777099665	212.17050212348187	298.59799532813446	0.14819799999999994	0.718328	1.092015	0.941245	0.373687	1.089443	O
293	312	COc1nc(OC)nc(Oc2ccc(Cl)c([N+](=O)[O-])c2)n1.[O-]c1cccc(Cl)c1>>COc1nc(OC)nc(Oc2cccc(Cl)c2)n1.O=[N+]([O-])c1cc([O-])ccc1Cl	Clc1ccc(Oc2nc(OC)nc(OC)n2)cc1[N+](=O)[O-].[O-]c1cccc(Cl)c1>>Clc1cccc(Oc2nc(OC)nc(OC)n2)c1	19.3	-144.3	-4.009751660281748	-4.211809710756005	-4.3962974960088514	17.79089885229678	18.934221113629103	19.033995120064525	49.70809900714683	6.000140192314924	0.4639290713952403	0.04968532626697582	-14.569002	-22.621307	-22.223936	-14.731151	-22.51407	-22.401969	-0.878322	-0.603611	0.691989	0.750576	-0.292733	-0.337312	0.31296035003966094	0.13148022381110763	0.182902899872497	-4.835955622242865	0.003036874999999998	-0.05464699999999989	7.77	-0.84	False	1	False	27.95834682641453	13.80059843457989	217.9050543034406	298.4610694355094	0.751811	0.1419069999999999	1.079303	0.342465	0.937396	1.094276	O
294	316	COc1nc(OC)nc(Oc2ccc([N+](=O)[O-])c([N+](=O)[O-])c2)n1.[O-]c1ccccc1Cl>>COc1nc(OC)nc(Oc2ccccc2Cl)n1.O=[N+]([O-])c1ccc([O-])cc1[N+](=O)[O-]	[O-][N+](=O)c1ccc(Oc2nc(OC)nc(OC)n2)cc1[N+](=O)[O-].[O-]c1ccccc1Cl>>Clc1ccccc1Oc2nc(OC)nc(OC)n2	27.2	-148.1	-12.25671900209164	-12.54537336001392	-12.722331031600449	17.61665454293025	18.40731647974855	18.337662928263757	43.77832578018282	6.000140192314924	0.4085860942603826	0.04968532626697582	-14.553942	-22.621149	-22.204015	-14.708191	-22.494073	-22.370245	-0.855223	-0.589485	0.692936	0.745714	-0.28874	-0.319702	0.3150711501037674	0.13139205343137067	0.17005093974811047	-4.813837473769769	0.004842750000000007	-0.05203500000000005	7.84	-0.87	False	1	False	27.39664063894721	14.99707569101459	197.10199615802156	310.82285796748835	0.7415799999999999	0.14038399999999995	1.068436	0.341131	0.928052	1.082711	O
295	317	COc1nc(OC)nc(Oc2cccc(C=O)c2)n1.N#Cc1ccc([O-])cc1>>COc1nc(OC)nc(Oc2ccc(C#N)cc2)n1.O=Cc1cccc([O-])c1	O=Cc1cccc(Oc2nc(OC)nc(OC)n2)c1.[O-]c1ccc(cc1)C#N>>N#Cc1ccc(Oc2nc(OC)nc(OC)n2)cc1	14.6	-132.0	4.419854821448794	4.589282379511682	4.776280202653302	22.38507015078952	23.677112157388336	23.965139005767085	49.528105890645385	5.730133883660754	0.46224918338777415	0.04744948658496191	-14.578897	-22.587602	-22.239828	-14.71825	-22.394072	-22.503301	-0.831599	-0.341568	0.697063	0.754369	-0.302512	-0.62137	0.8760687801013913	0.6996618286842394	0.2692547871263993	-5.055267576005847	0.003765125000000008	-0.11456500000000003	7.99	-0.77	False	2	False	27.49353843691507	13.808276413414848	208.78795607097376	298.6271185952649	0.1350159999999999	0.765514	1.09412	0.954427	0.328606	1.089443	O
296	319	O=[N+]([O-])c1cccnc1Cl.[O-]c1ccccc1>>O=[N+]([O-])c1cccnc1Oc1ccccc1.[Cl-]	Clc1ncccc1N(=O)=O.[O-]c1ccccc1>>O=N(=O)c2cccnc2Oc3ccccc3	8.9	-150.0	-27.905655070976014	-26.517604114917617	-26.10721291896181	20.204387507243872	21.564200536982238	21.81457681702939	49.748097477480485	6.660155613469559	0.4643023798413439	0.05515071215634316	-14.598349	-22.636874	-64.360591	-14.75863	-22.538197	-64.530643	-0.895128	-0.624722	0.286075	0.431475	-0.113287	-0.195349	0.28441894876835405	0.16082428497949666	0.21983126307341763	-4.588714991319984	0.024481250000000003	-0.053201000000000054	7.51	-1.17	True	1	False	26.361723143873952	13.663448801104057	158.04700055196076	298.23104338205127	0.83614	0.17040699999999998	1.059585	0.332337	0.889178	1.168477	O
297	321	COc1nc(OC)nc(Oc2ccc([N+](=O)[O-])c(Cl)c2)n1.[O-]c1cccc(Cl)c1>>COc1nc(OC)nc(Oc2cccc(Cl)c2)n1.O=[N+]([O-])c1ccc([O-])cc1Cl	[O-][N+](=O)c1ccc(Oc2nc(OC)nc(OC)n2)cc1Cl.[O-]c1cccc(Cl)c1>>Clc1cccc(Oc2nc(OC)nc(OC)n2)c1	21.5	-144.3	-10.027181613048182	-10.080519918398625	-10.15582105534717	16.94665199766052	18.209201058852237	18.431339412436678	49.688099771980006	5.710133416353031	0.4637424171721885	0.04728386883073866	-14.565003	-22.621341	-22.220354	-14.715145	-22.505248	-22.380641	-0.878167	-0.620859	0.692349	0.744742	-0.290171	-0.321742	0.298689041816228	0.1233393357900663	0.1993803850934866	-4.836083815078628	0.002906124999999999	-0.054647	7.77	-0.84	False	1	False	27.896566396708	13.866293098758748	203.48613613406835	299.88182664542137	0.766866	0.1327409999999999	1.076226	0.326609	0.943485	1.093475	O
298	323	COc1nc(OC)nc(Oc2cccc([N+](=O)[O-])c2)n1.N#Cc1ccc([O-])cc1>>COc1nc(OC)nc(Oc2ccc(C#N)cc2)n1.O=[N+]([O-])c1cccc([O-])c1	[O-][N+](=O)c1cccc(Oc2nc(OC)nc(OC)n2)c1.[O-]c1ccc(cc1)C#N>>N#Cc1ccc(Oc2nc(OC)nc(OC)n2)cc1	16.5	-132.0	1.4289564124273872	1.677450163843943	1.9228063682562306	21.128174324869967	22.558067607737335	23.01677703312336	49.508106655478564	5.840136453853186	0.46206252916472235	0.0483603842331898	-14.5747	-22.587749	-22.231775	-14.722321	-22.401459	-22.4947	-0.83205	-0.33801	0.692004	0.757547	-0.298847	-0.595361	0.8615797246849997	0.6690670386537796	0.18310344168712023	-5.055935996467409	0.003457375000000002	-0.11456500000000003	7.99	-0.79	False	2	False	27.56807669211856	13.791652634895376	203.84468914856188	298.26760152515374	0.15080099999999996	0.7271259999999999	1.086776	0.938642	0.35965	1.089443	O
299	324	O=[N+]([O-])c1ccc(Cl)nc1.[O-]c1ccccc1>>O=[N+]([O-])c1ccc(Oc2ccccc2)nc1.[Cl-]	Clc1ccc(cn1)N(=O)=O.[O-]c1ccccc1>>O=N(=O)c1ccc(Oc2ccccc2)nc1	16.0	-150.0	-26.780467200344155	-25.52795829070753	-25.170905400102168	18.129523042669902	18.915164903853334	18.88378943024367	49.788095947814135	6.970162856739162	0.4646756882874475	0.05771778734680358	-14.593287	-22.636896	-64.34547	-14.747979	-22.510092	-64.505825	-0.895179	-0.618068	0.34147	0.467456	-0.137413	-0.207416	0.27689962574433746	0.14183664802144663	0.20771400517267288	-4.5888466672134465	0.031881875	-0.053203	7.51	-1.02	True	1	False	25.472929833792012	13.665410077222244	152.71839907919463	298.2738520046474	0.8315769999999999	0.14861800000000003	1.047811	0.318439	0.899193	1.150016	O
300	325	O=[N+]([O-])c1cccnc1Cl.[O-]c1ccc(Cl)cc1>>O=[N+]([O-])c1cccnc1Oc1ccc(Cl)cc1.[Cl-]	Clc1ncccc1N(=O)=O.Clc1ccc([O-])cc1>>Clc1ccc(Oc2ncccc2N(=O)=O)cc1	8.9	-143.8	-25.812722088232867	-24.318622031017114	-23.7977891679553	21.372256058463297	22.551973869182827	22.81176279124154	49.788095947814135	6.670155847123421	0.4646756882874475	0.05523352103345479	-14.598349	-22.621521	-64.360591	-14.747916	-22.51557	-64.523342	-0.881799	-0.60237	0.286147	0.434618	-0.11329	-0.18332	0.30455265787025876	0.15024880880366998	0.21982678936293393	-4.667498753885544	0.024481250000000003	-0.056055999999999995	7.61	-1.17	True	1	False	26.559276825707027	13.820562954394791	167.19296826820053	301.66036189072804	0.8074699999999999	0.1592110000000001	1.059649	0.35361	0.900438	1.16108	O
301	327	O=[N+]([O-])c1cccnc1Cl.[O-]c1ccc(Br)cc1>>O=[N+]([O-])c1cccnc1Oc1ccc(Br)cc1.[Cl-]	Clc1ncccc1N(=O)=O.Brc1ccc([O-])cc1>>Brc1ccc(Oc2ncccc2N(=O)=O)cc1	8.9	-143.7	-25.513211233090864	-24.025386270739723	-23.52400620124456	18.515093061974856	19.75003170639007	20.01860576105949	49.758097095063896	6.680156080777282	0.4643957069528698	0.05531632991056641	-14.598348	-22.621221	-64.360591	-14.751055	-22.524996	-64.529507	-0.883309	-0.617863	0.285967	0.423033	-0.113253	-0.198034	0.28371599021837357	0.15700717431064523	0.21982906970067903	-4.673926273501366	0.024481875000000004	-0.014163999999999954	7.61	-1.17	True	1	False	26.36151845634445	13.8673004976859	158.0457733844531	302.6804986441731	0.836258	0.16636700000000004	1.059614	0.331237	0.893247	1.167495	O
302	328	O=[N+]([O-])c1cccnc1Cl.Cc1ccc([O-])cc1>>Cc1ccc(Oc2ncccc2[N+](=O)[O-])cc1.[Cl-]	Clc1ncccc1N(=O)=O.Cc1ccc([O-])cc1>>Cc1ccc(Oc2ncccc2N(=O)=O)cc1	8.9	-152.1	-29.568825629150023	-28.064057910978324	-27.558912784650005	17.401284489598417	18.290465414050427	18.276032695975964	49.978088681898974	6.670155847123421	0.4664489034064396	0.05523352103345479	-14.598348	-22.643597	-64.36059	-14.76374	-22.546984	-64.537078	-0.907618	-0.640983	0.286004	0.422959	-0.113273	-0.197163	0.262125358258427	0.1502548620083372	0.21983182243514734	-4.437250952643755	0.024481625000000003	-0.05248600000000003	7.42	-1.17	True	1	False	26.559250258934043	13.747255386798354	167.1928010280433	301.4367065833389	0.8652960000000001	0.15920900000000004	1.059593	0.307391	0.900384	1.172687	O
303	329	O=[N+]([O-])c1cccnc1Cl.COc1ccc([O-])cc1>>COc1ccc(Oc2ncccc2[N+](=O)[O-])cc1.[Cl-]	Clc1ncccc1N(=O)=O.COc1ccc([O-])cc1>>COc1ccc(Oc2ncccc2N(=O)=O)cc1	8.9	-152.1	-29.931516062890875	-28.73548300575164	-28.403530494176685	16.86734107377713	17.686868446601675	17.69753610755762	50.04808600498288	6.680156080777282	0.4671021931871209	0.05531632991056641	-14.598348	-22.645618	-64.36059	-14.765396	-22.548274	-64.537051	-0.917486	-0.648355	0.286084	0.415479	-0.113272	-0.196111	0.257353738910554	0.14493835502672658	0.21983463710155626	-4.288050384187428	0.024481625000000003	-0.05332400000000004	7.4	-1.17	True	1	False	26.261908109480718	13.62756173406716	160.07272030495093	294.7188607964104	0.869338	0.1535789999999999	1.059616	0.301257	0.906037	1.170595	O
304	331	O=[N+]([O-])c1cccnc1Cl.O=[N+]([O-])c1ccc([O-])cc1>>O=[N+]([O-])c1ccc(Oc2ncccc2[N+](=O)[O-])cc1.[Cl-]	Clc1ncccc1N(=O)=O.O=N(=O)c1ccc([O-])cc1>>O=N(=O)c1ccc(Oc2ncccc2N(=O)=O)cc1	8.9	-117.7	-16.335595839632767	-14.352038393107543	-13.396968974003904	26.890441347017447	28.513808355647683	29.085469486171167	49.078123099391796	6.680156080777282	0.45804946336910873	0.05531632991056641	-14.598348	-22.543157	-64.36059	-14.714509	-22.457317	-64.503919	-0.753035	-0.503	0.28599	0.453436	-0.113268	-0.20378	0.35068056875328135	0.19695279512719016	0.21983156007999216	-5.395389045209812	0.024481625000000003	-0.09918199999999999	8.32	-1.17	True	1	False	26.261827030936665	13.843529810928594	160.07222611149587	296.6174070973479	0.74824	0.20868999999999993	1.059594	0.404105	0.850904	1.152345	O
305	332	O=[N+]([O-])c1cccnc1Cl.Cc1cccc([O-])c1>>Cc1cccc(Oc2ncccc2[N+](=O)[O-])c1.[Cl-]	Clc1ncccc1N(=O)=O.Cc1cccc([O-])c1>>Cc1cccc(Oc2ncccc2N(=O)=O)c1	8.9	-151.2	-28.475773154329595	-27.049444120396068	-26.623365187706774	17.987210794082646	18.86384152894811	18.8519188489051	49.768096712647306	6.670155847123421	0.46448903406439573	0.05523352103345479	-14.598348	-22.640343	-64.360591	-14.762048	-22.544419	-64.536423	-0.897958	-0.63752	0.286014	0.424131	-0.113268	-0.19761	0.2687080058343496	0.15283229160670023	0.21982810181400217	-4.528631600057327	0.024482000000000004	-0.051337999999999995	7.45	-1.17	True	1	False	26.261451109469192	13.904094450314116	160.0699347786777	304.8757240046059	0.8563399999999999	0.1619440000000001	1.059619	0.314656	0.897675	1.170996	O
306	333	O=[N+]([O-])c1ccc(Cl)nc1.COc1ccc([O-])cc1>>COc1ccc(Oc2ccc([N+](=O)[O-])cn2)cc1.[Cl-]	Clc1ccc(cn1)N(=O)=O.COc1ccc([O-])cc1>>COc1ccc(Oc2ccc(cn2)N(=O)=O)cc1	16.1	-152.2	-28.667335472206098	-27.699715863658593	-27.522130682528534	16.21058903494546	17.08031716568814	17.213349174078463	49.9880882994824	6.940162155777592	0.46654223051796545	0.057469360715468695	-14.59328	-22.645617	-64.345475	-14.753007	-22.515256	-64.507257	-0.918163	-0.625528	0.341581	0.461427	-0.137539	-0.206999	0.2632229197564373	0.13491678661560727	0.20770009302177778	-4.288081105842181	0.03187812499999999	-0.05332300000000001	7.4	-1.02	True	1	False	25.42996959738107	13.70304636845928	155.00185263596504	299.0953364313131	0.8509930000000001	0.14134800000000003	1.047668	0.304028	0.90632	1.155021	O
307	334	COc1nc(OC)nc(Oc2ccc(Cl)c([N+](=O)[O-])c2)n1.N#Cc1ccc([O-])cc1>>COc1nc(OC)nc(Oc2ccc(C#N)cc2)n1.O=[N+]([O-])c1cc([O-])ccc1Cl	[O-][N+](=O)c1cc(Oc2nc(OC)nc(OC)n2)ccc1Cl.[O-]c1ccc(cc1)C#N>>N#Cc1ccc(Oc2nc(OC)nc(OC)n2)cc1	19.5	-132.0	0.09002438241626255	-0.0022195103528398537	-0.06308792908424343	20.76900170100064	21.988252608539685	22.210390962409484	49.49810703789515	5.790135285583894	0.46196920205319647	0.047946339847631664	-14.568455	-22.587686	-22.224245	-14.716836	-22.486397	-22.393447	-0.831838	-0.573024	0.694177	0.757904	-0.294645	-0.340439	0.3484000539725346	0.1442675389018494	0.1839777105122234	-5.055699393474676	0.002998500000000001	-0.11458200000000007	7.99	-0.83	False	1	False	27.54676219040137	13.792565870044593	200.9345566553415	298.2873517657374	0.709881	0.1559609999999999	1.081054	0.379562	0.925093	1.089443	O
308	335	O=[N+]([O-])c1ccc(Cl)nc1.[O-]c1ccc(Cl)cc1>>O=[N+]([O-])c1ccc(Oc2ccc(Cl)cc2)nc1.[Cl-]	Clc1ccc(cn1)N(=O)=O.Clc1ccc([O-])cc1>>Clc1ccc(Oc2ccc(cn2)N(=O)=O)cc1	16.0	-143.8	-24.532880117075212	-23.176204634769153	-22.74510562644499	18.2638050555464	19.40461727898995	19.719627034744345	49.788095947814135	6.980163090393023	0.4646756882874475	0.0578005962239152	-14.593294	-22.621542	-64.345474	-14.738983	-22.493536	-64.500115	-0.881837	-0.599969	0.341548	0.470716	-0.137424	-0.207892	0.2923361480255442	0.14738092852132337	0.20772840881514093	-4.66715281554922	0.0318825	-0.05605900000000008	7.61	-1.02	True	1	False	25.473176612419973	13.820465862023418	152.7198785963619	301.65824266302496	0.811493	0.15442500000000003	1.047795	0.335228	0.89337	1.146721	O
309	336	O=[N+]([O-])c1ccc(Cl)nc1.[O-]c1ccc(Br)cc1>>O=[N+]([O-])c1ccc(Oc2ccc(Br)cc2)nc1.[Cl-]	Clc1ccc(cn1)N(=O)=O.Brc1ccc([O-])cc1>>Brc1ccc(Oc2ccc(cn2)N(=O)=O)cc1	16.1	-143.7	-24.133386916993704	-22.913508499911128	-22.60038127264465	19.596166343829598	20.32595986177381	20.400005979635292	49.748097477480485	6.940162155777592	0.4643023798413439	0.057469360715468695	-14.593309	-22.621273	-64.345305	-14.738314	-22.485744	-64.500264	-0.883731	-0.581186	0.341043	0.472878	-0.136654	-0.210837	0.31042624515650297	0.15276335020209184	0.20766614781464152	-4.673348031575331	0.031937	-0.014145999999999992	7.61	-1.02	True	1	False	25.43474248950811	13.924467377521166	155.03094457487947	305.3224421245481	0.7917609999999999	0.16044199999999997	1.050265	0.356428	0.889823	1.148189	O
310	337	O=[N+]([O-])c1ccc(Cl)nc1.Cc1ccc([O-])cc1>>Cc1ccc(Oc2ccc([N+](=O)[O-])cn2)cc1.[Cl-]	Clc1ccc(cn1)N(=O)=O.Cc1ccc([O-])cc1>>Cc1ccc(Oc2ccc(cn2)N(=O)=O)cc1	16.1	-152.1	-28.440835302166874	-27.023918910387586	-26.555796842990006	17.025993042964227	17.928979175661812	18.01871303039946	49.9880882994824	6.940162155777592	0.46654223051796545	0.057469360715468695	-14.59328	-22.643578	-64.345456	-14.751329	-22.513514	-64.507173	-0.908024	-0.619478	0.341639	0.462661	-0.137364	-0.206837	0.2714180139450587	0.13504154265577187	0.20764967943405716	-4.437202189843698	0.031884	-0.05236099999999999	7.42	-1.02	True	1	False	25.53716804052125	13.752277946799836	155.6552532317774	301.54683648948134	0.8389759999999999	0.14151800000000003	1.047959	0.312543	0.906441	1.151519	O
311	338	O=[N+]([O-])c1ccc(Oc2ccccc2)nc1.C1CCNC1>>O=[N+]([O-])c1ccc(N2CCCC2)nc1.Oc1ccccc1	O=N(=O)c1ccc(Oc2ccccc2)nc1.C2CCNC2>>C2CCCN2c1ccc(cn1)N(=O)=O	15.5	-19.4	-18.316593586655948	-19.950628256384807	-20.737525136512623	23.92844289257954	23.555074755625814	23.011651551351026	17.22981728124788	4.510105377890055	0.15755303584491587	0.03734680357734349	-14.599178	-18.368479	-22.233519	-14.593502	-18.175425	-22.348806	-0.503491	-0.084807	0.480151	0.441895	-0.275239	-0.569121	0.615571497962428	0.744766442168179	0.20746519117440398	-6.244067627091821	0.024	-0.10112699999999997	6.96	-0.88	False	2	False	27.676382572582988	15.824599057463113	190.81812717743583	131.226542831126	0.48752299999999993	0.859777	1.154425	0.780653	0.294648	1.268176	N
312	340	O=[N+]([O-])c1ccc(Oc2ccccc2)nc1.CCCCN>>CCCCNc1ccc([N+](=O)[O-])cn1.Oc1ccccc1	O=N(=O)c1ccc(Oc2ccccc2)nc1.CCCCN>>CCCCNc1ccc(cn1)N(=O)=O	15.6	-13.3	-15.431265485352027	-15.933273064390722	-16.10834820756067	24.23667239285389	25.06686742663438	25.135893468860992	24.46974050331605	4.4801046769284705	0.2237564008778347	0.037098376946008614	-14.59918	-18.366566	-22.233525	-14.584641	-18.158358	-22.337978	-0.741403	-0.261034	0.480806	0.469696	-0.274343	-0.573663	0.6250819402845305	0.7273738634213902	0.2075443491363144	-6.435353323667182	0.023991	-0.150939	7.08	-0.88	False	2	False	27.844644557069103	13.632664554760453	194.76052271972736	125.3081896738124	0.48843499999999995	0.8381980000000001	1.152362	0.814343	0.314164	1.302778	N
313	341	O=[N+]([O-])c1ccc(Cl)nc1.Cc1cccc([O-])c1>>Cc1cccc(Oc2ccc([N+](=O)[O-])cn2)c1.[Cl-]	Clc1ccc(cn1)N(=O)=O.Cc1cccc([O-])c1>>Cc1cccc(Oc2ccc(cn2)N(=O)=O)c1	16.1	-151.3	-28.141297421741793	-26.402468670085323	-25.620591865592374	17.857446860420772	18.63493109839435	18.60355562478469	49.77809633023072	6.9601626230853	0.4645823611759216	0.05763497846969195	-14.593294	-22.640366	-64.345473	-14.749845	-22.512829	-64.506917	-0.898033	-0.618052	0.341566	0.468873	-0.137438	-0.207584	0.27366542768970514	0.14065588383787767	0.2077274395266914	-4.528738132631503	0.031882875000000005	-0.05133899999999991	7.45	-1.02	True	1	False	25.473256804681753	13.903584802798019	152.72035937473788	304.8645489398786	0.8381240000000001	0.14737599999999995	1.047777	0.315785	0.900401	1.153909	O
314	342	O=[N+]([O-])c1ccc(Cl)nc1.O=[N+]([O-])c1ccc([O-])cc1>>O=[N+]([O-])c1ccc(Oc2ccc([N+](=O)[O-])cn2)cc1.[Cl-]	Clc1ccc(cn1)N(=O)=O.O=N(=O)c1ccc([O-])cc1>>O=N(=O)c1ccc(Oc2ccc(cn2)N(=O)=O)cc1	16.2	-117.8	-15.075839817113327	-13.261709928365631	-12.45849780196079	24.73203529105444	26.153971758753954	26.6697845461809	49.078123099391796	6.980163090393023	0.45804946336910873	0.0578005962239152	-14.59328	-22.543141	-64.34547	-14.714059	-22.449794	-64.486594	-0.752872	-0.539506	0.341402	0.485535	-0.137364	-0.211243	0.3471265966775724	0.16725701886137098	0.20768638754005095	-5.395372718376073	0.031879500000000005	-0.09918500000000002	8.32	-1.02	True	1	False	25.47274240832022	13.843761125216059	152.7172754032694	296.6223633364798	0.741531	0.17527900000000007	1.047962	0.394265	0.872683	1.135796	O
315	343	CN(c1ccccc1)c1nc(Cl)nc(Cl)n1.[O-][C@H]1CO[C@@H]2[C@H](O)CO[C@H]12>>CN(c1ccccc1)c1nc(Cl)nc(O[C@H]2CO[C@@H]3[C@H](O)CO[C@H]23)n1.[Cl-]	CN(c1ccccc1)c2nc(Cl)nc(Cl)n2.O[C@@H]1CO[C@@H]2[C@@H]([O-])CO[C@H]12>>CN(c1ccccc1)c2nc(Cl)nc(O[C@H]3CO[C@@H]4[C@H](O)CO[C@H]34)n2	4.8	-155.8	-43.426201404025974	-42.42030371746066	-42.22828581825614	12.589742053768	13.23356677409308	13.146342957101524	44.43830054068808	8.120189726932859	0.41474568362109193	0.06724080821464061	-14.592564	-22.674584	-64.36993	-14.759233	-22.591251	-64.534891	-1.054217	-0.778688	0.556832	0.626622	-0.138825	-0.202892	0.194230136803212	0.09220183208998069	0.3249515097457422	-5.08101283884145	0.049177374999999995	-0.010584999999999956	6.75	-1.32	True	1	False	26.873269993409515	14.414824011598949	163.79911975175705	305.9716764147817	0.916365	0.09153299999999998	0.992746	0.220889	0.901213	1.137254	O
316	344	O=[N+]([O-])c1cccnc1Cl.[O-]c1cccc(C(F)(F)F)c1>>O=[N+]([O-])c1cccnc1Oc1cccc(C(F)(F)F)c1.[Cl-]	Clc1ncccc1N(=O)=O.FC(F)(F)c1cccc([O-])c1>>FC(F)(F)c1cccc(Oc2ncccc2N(=O)=O)c1	8.8	-141.6	-24.851727728980716	-23.031322745511087	-22.25007345070435	18.629287901455438	20.026123989981865	20.40325718369741	49.688099771980006	6.680156080777282	0.4637424171721885	0.05531632991056641	-14.598348	-22.6147	-64.36059	-14.747832	-22.517571	-64.528895	-0.871912	-0.606601	0.286029	0.430579	-0.11326	-0.201279	0.2959320391117193	0.16400717251793137	0.2198328657570727	-4.837308055295434	0.024481625000000003	-0.056813	7.67	-1.17	True	1	False	26.261903890648767	13.923727874477207	160.0726945901436	302.5180422854735	0.815034	0.1737820000000001	1.0596	0.342573	0.885818	1.157607	O
317	345	COc1cc([N+](=O)[O-])ccn1.C1CCNCC1>>O=[N+]([O-])c1ccnc(N2CCCCC2)c1.CO	COc1cc(ccn1)N(=O)=O.N2CCCCC2>>O=N(=O)c1ccnc(c1)N2CCCCC2	11.1	-21.1	-6.6488110628929675	-5.888897090212139	-5.572632315442017	28.67553510650264	29.530203009770005	29.699630567690214	15.479835839449631	7.69017967981695	0.1415508412582297	0.06368002649884068	-14.609283	-18.368482	-22.25116	-14.603337	-18.244106	-22.289011	-0.497085	-0.181777	0.454783	0.50885	-0.26153	-0.333007	0.34172711192771255	0.1529179988196382	0.1296473144715315	-5.871593970763099	0.02124525	-0.100583	6.84	-0.78	False	1	False	24.50482919535432	16.586563174058835	168.95147339423642	129.25932679240978	0.7681359999999999	0.18007700000000004	1.177605	0.39876	0.997528	1.166896	N
318	346	O=[N+]([O-])c1ccc(Cl)nc1.[O-]c1cccc(C(F)(F)F)c1>>O=[N+]([O-])c1ccc(Oc2cccc(C(F)(F)F)c2)nc1.[Cl-]	Clc1ccc(cn1)N(=O)=O.FC(F)(F)c1cccc([O-])c1>>FC(F)(F)c1cccc(Oc2ccc(cn2)N(=O)=O)c1	16.0	-141.7	-22.80599663684802	-21.510189573416042	-21.181374608988037	19.12394735135415	20.188830928305624	20.319980408493386	49.65810091922976	6.950162389431452	0.4634624358376108	0.057552169592580325	-14.59328	-22.614731	-64.345474	-14.735519	-22.487365	-64.498652	-0.871947	-0.590656	0.341677	0.473477	-0.137466	-0.208816	0.30047583336622496	0.14866464197973908	0.2076963513320963	-4.837317824178701	0.031878500000000004	-0.056811999999999974	7.67	-1.02	True	1	False	25.430046134623936	13.862048369045242	155.00231914908431	299.79002725166583	0.797531	0.15576099999999993	1.047734	0.342574	0.891973	1.140105	O
319	347	COc1ccc([N+](=O)[O-])cn1.C1CCNCC1>>O=[N+]([O-])c1ccc(N2CCCCC2)nc1.CO	COc1ccc(cn1)N(=O)=O.N2CCCCC2>>O=N(=O)c1ccc(nc1)N2CCCCC2	16.4	-21.1	-7.982982808794465	-7.485367796132462	-7.483485267715882	20.479474475359588	21.079373532274445	21.099453835455968	15.499835627355901	7.710180147124673	0.14173372348207755	0.06384564425306392	-14.595932	-18.368482	-22.233427	-14.584109	-18.258709	-22.246238	-0.497042	-0.239571	0.47016	0.500247	-0.242456	-0.279895	0.1996648498373368	0.07108373425752387	0.16688118462072515	-5.871598351797094	0.028168875000000003	-0.100583	6.84	-0.85	False	1	False	24.409927935688643	16.6246151143608	178.05352272781818	127.89489347124072	0.9776429999999999	0.08548800000000001	1.202638	0.243899	1.11715	1.221542	N
320	348	COc1ccc([N+](=O)[O-])cn1.C1COCCN1>>O=[N+]([O-])c1ccc(N2CCOCC2)nc1.CO	COc1ccc(cn1)N(=O)=O.N2CCOCC2>>O=N(=O)c1ccc(nc1)N2CCOCC2	16.4	-14.5	-6.614314363131321	-6.037005647286759	-5.976137228412677	21.995419391713803	22.506839612835396	22.48801432859826	15.93983096129374	7.710180147124673	0.14575713240673008	0.06384564425306392	-14.595933	-18.353402	-22.233428	-14.575327	-18.240428	-22.239711	-0.471553	-0.224086	0.469984	0.502066	-0.242359	-0.280918	0.21779493312321418	0.07950574989814002	0.16688271445532088	-5.8594047668853175	0.028169250000000003	-0.120756	7.05	-0.85	False	1	False	24.482625921329312	16.297553594094644	168.79839026801685	127.00707095431339	0.9510190000000001	0.09561600000000015	1.20263	0.264799	1.107014	1.215818	N
321	349	COc1nc(OC)nc(Oc2ccc([N+](=O)[O-])c(Cl)c2)n1.N#Cc1ccc([O-])cc1>>COc1nc(OC)nc(Oc2ccc(C#N)cc2)n1.O=[N+]([O-])c1ccc([O-])cc1Cl	[O-][N+](=O)c1ccc(Oc2nc(OC)nc(OC)n2)cc1Cl.[O-]c1ccc(cc1)C#N>>N#Cc1ccc(Oc2nc(OC)nc(OC)n2)cc1	21.4	-131.9	-5.98892785003463	-5.929941959648466	-5.888526334341034	20.401439288001765	21.319485648174663	21.31823062923028	49.508106655478564	5.730133883660754	0.46206252916472235	0.04744948658496191	-14.564876	-22.587602	-22.22032	-14.700714	-22.478749	-22.371571	-0.831531	-0.591553	0.696337	0.74809	-0.291917	-0.325486	0.32699481560898236	0.13232665524689063	0.19879562607251672	-5.055261916037086	0.002973250000000007	-0.11456499999999992	7.99	-0.83	False	1	False	27.768176394162037	13.79405259700226	205.32427229167735	298.3195047277881	0.733188	0.14214000000000004	1.07416	0.356236	0.93202	1.089424	O
322	350	COc1cc([N+](=O)[O-])ccn1.C1CCNC1>>O=[N+]([O-])c1ccnc(N2CCCC2)c1.CO	COc1cc(ccn1)N(=O)=O.N2CCCC2>>O=N(=O)c1ccnc(c1)N2CCCC2	11.2	-20.9	-10.175525383454813	-10.045630922354118	-10.009862882296424	28.347446797922586	29.209017305384073	29.532812193891854	17.93980975192031	7.66017897885538	0.16404535479151428	0.0634315998675058	-14.609223	-18.368705	-22.250991	-14.60384	-18.253068	-22.287781	-0.502639	-0.197272	0.456236	0.508133	-0.261706	-0.328973	0.3061640002315842	0.14497016327929146	0.12936622813790152	-6.31890810621713	0.021271750000000006	-0.10425000000000001	7.03	-0.79	False	1	False	24.627850880376567	15.727485339965828	177.18225506464304	135.13524088431325	0.8628600000000001	0.17093200000000008	1.179084	0.380748	1.008152	1.243608	N
323	351	COc1ccc([N+](=O)[O-])cn1.C1CCNC1>>O=[N+]([O-])c1ccc(N2CCCC2)nc1.CO	COc1ccc(cn1)N(=O)=O.N2CCCC2>>O=N(=O)c1ccc(nc1)N2CCCC2	16.4	-20.9	-12.171233305038774	-12.292970142929619	-12.415961999836188	21.272349645362162	21.571044154839534	21.571044154839534	17.979809327732838	7.69017967981695	0.16441111923920995	0.06368002649884068	-14.595932	-18.368706	-22.233426	-14.583905	-18.264172	-22.246498	-0.503064	-0.245976	0.470161	0.495144	-0.242304	-0.277469	0.18867924528301894	0.06849828820805287	0.16688164666950828	-6.318911398794048	0.028169250000000003	-0.10424899999999998	7.03	-0.85	False	1	False	24.284889090114415	15.675603030212597	165.008474836027	134.68945261781136	1.034408	0.08237200000000011	1.202541	0.24056	1.120169	1.274968	N
324	352	COc1sc([N+](=O)[O-])cc1C#N.C1CCNC1>>N#Cc1cc([N+](=O)[O-])sc1N1CCCC1.CO	COc1sc(cc1C#N)N(=O)=O.N2CCCC2>>O=N(=O)c1cc(C#N)c(s1)N2CCCC2	28.9	-19.5	-16.702489876359426	-16.804146411140085	-16.903920417575506	16.55083785199507	17.214742875144978	17.210977818311818	17.269816857060405	6.530152575969405	0.15791880029261157	0.054074196753892016	-14.561146	-18.368394	-22.182542	-14.565442	-18.279597	-22.22233	-0.502519	-0.27857	0.220021	0.266658	-0.151708	-0.22654	0.13914108620327892	0.09990522697336723	0.1857802160967783	-6.26484248554577	0.030896625000000004	-0.100404	6.96	-1.31	False	1	False	27.030434504008824	15.813987185445994	159.35520435310107	131.13854317484933	1.214424	0.1368290000000001	1.369588	0.196288	1.232759	1.410712	N
325	353	COc1sc([N+](=O)[O-])cc1C#N.C1CCNCC1>>N#Cc1cc([N+](=O)[O-])sc1N1CCCCC1.CO	COc1sc(cc1C#N)N(=O)=O.N2CCCCC2>>O=N(=O)c1cc(C#N)c(s1)N2CCCCC2	28.9	-13.0	-11.83346941106848	-11.035277360583864	-10.759800701506302	13.589082225246596	14.342721103134153	14.367821482164562	11.679876137259154	6.530152575969405	0.10680321872713973	0.054074196753892016	-14.561146	-18.366041	-22.182542	-14.556491	-18.249256	-22.204308	-0.480027	-0.260674	0.219992	0.27635	-0.15164	-0.19872	0.1728608470181504	0.06611680065300538	0.1857810739349308	-6.017715734269385	0.0308965	-0.07064000000000001	6.72	-1.31	False	1	False	27.03040843507034	18.67613744658148	159.35505066629966	119.42023329679057	1.145529	0.09055799999999992	1.369667	0.2394	1.279109	1.384929	N
326	354	COc1sc([N+](=O)[O-])cc1C(C)=O.C1CCNC1>>CC(=O)c1cc([N+](=O)[O-])sc1N1CCCC1.CO	COc1sc(cc1C(=O)C)N(=O)=O.N2CCCC2>>CC(=O)c1cc(sc1N2CCCC2)N(=O)=O	27.5	-19.5	-12.669454480305463	-13.085493261296987	-13.382305242571798	15.980865966244401	16.73136729712769	16.80980598122318	17.23981717520101	6.320147669238388	0.1576444769568398	0.05233521033454786	-14.572166	-18.368394	-22.180327	-14.577375	-18.266491	-22.226367	-0.50259	-0.254354	0.22971	0.299801	-0.14885	-0.19995	0.17398734629605173	0.05370374393484351	0.18910222320500364	-6.264859982466014	0.029214499999999997	-0.100408	6.96	-1.13	False	1	False	28.462013004123804	15.875070022567813	167.7949312246575	133.23116193568126	1.1440679999999999	0.07168799999999997	1.334879	0.240981	1.263191	1.385049	N
327	355	COc1sc([N+](=O)[O-])cc1C#N.C1COCCN1>>N#Cc1cc([N+](=O)[O-])sc1N1CCOCC1.CO	COc1sc(cc1C#N)N(=O)=O.N2CCOCC2>>O=N(=O)c1cc(C#N)c(s1)N2CCOCC2	28.9	-6.5	-10.094644423144922	-9.223033764057002	-8.887943705192422	16.292990435415625	17.619545462913727	17.942085332477124	12.059872107478206	6.520152342315543	0.11027798098024871	0.05399138787678039	-14.561145	-18.352102	-22.182541	-14.558116	-18.258682	-22.216728	-0.4687	-0.256215	0.219774	0.272025	-0.151516	-0.227474	0.15299310022489543	0.10590872658415988	0.1857759144404287	-6.1544973531269775	0.030897124999999998	-0.07461900000000002	6.89	-1.31	False	1	False	27.06850530121909	18.181093536323417	159.57964690390165	123.52071408116181	1.174309	0.14508500000000013	1.369906	0.212113	1.224821	1.386422	N
328	356	COc1nc(OC)nc(Oc2cc([N+](=O)[O-])cc([N+](=O)[O-])c2)n1.N#Cc1ccc([O-])cc1>>COc1nc(OC)nc(Oc2ccc(C#N)cc2)n1.O=[N+]([O-])c1cc([O-])cc([N+](=O)[O-])c1	[O-][N+](=O)c1cc(Oc2nc(OC)nc(OC)n2)cc(c1)[N+](=O)[O-].[O-]c1ccc(cc1)C#N>>N#Cc1ccc(Oc2nc(OC)nc(OC)n2)cc1	26.6	-131.9	-4.037379022631128	-3.9106221091054163	-3.744332098617513	20.55546399162442	21.70317881904808	21.902726831633565	49.528105890645385	5.750134350968462	0.46224918338777415	0.04761510433918516	-14.555883	-22.587673	-22.206332	-14.703692	-22.475797	-22.375247	-0.831878	-0.573629	0.696042	0.750593	-0.292475	-0.331789	0.34148871330170805	0.13511652299536198	0.1839537070534369	-5.055611337434203	0.004954624999999997	-0.11457899999999999	7.99	-0.86	False	1	False	27.787662636778013	13.806987555244305	205.46835804394394	298.59924487734213	0.717398	0.14440700000000006	1.068759	0.372026	0.924352	1.089424	O
329	357	COc1sc([N+](=O)[O-])cc1[N+](=O)[O-].C1COCCN1>>O=[N+]([O-])c1cc([N+](=O)[O-])c(N2CCOCC2)s1.CO	COc1sc(cc1N(=O)=O)N(=O)=O.N2CCOCC2>>O=N(=O)c1cc(N(=O)=O)c(s1)N2CCOCC2	34.3	-14.5	-9.390455808640285	-8.983202160259465	-8.995124840159797	12.479256421941237	13.505861920874905	13.771925937940907	15.969830643153145	6.640155146161851	0.14603145574250184	0.054985094402119905	-14.542435	-18.353402	-22.174551	-14.537987	-18.247813	-22.193638	-0.471681	-0.265628	0.237774	0.269488	-0.137458	-0.18465	0.1570545948645291	0.04586412083959983	0.14489149026307954	-5.85941015474155	0.018147499999999997	-0.120756	7.05	-1.53	False	1	False	27.343745469516655	16.207488233815916	166.6667822606381	126.30519029858165	1.161336	0.06312600000000002	1.37637	0.216376	1.313244	1.377712	N
330	358	COc1sc([N+](=O)[O-])cc1C(C)=O.C1CCNCC1>>CC(=O)c1cc([N+](=O)[O-])sc1N1CCCCC1.CO	COc1sc(cc1C(=O)C)N(=O)=O.N2CCCCC2>>CC(=O)c1cc(sc1N2CCCCC2)N(=O)=O	27.7	-12.8	-7.960703078703865	-7.606787735673489	-7.652595927072255	16.28145178268618	17.017520395495005	17.080898852400537	11.60987687958722	6.300147201930665	0.10616313094367227	0.05216959258032461	-14.572166	-18.366041	-22.180325	-14.575978	-18.280812	-22.223593	-0.480469	-0.267382	0.229715	0.300935	-0.148638	-0.192636	0.16687610974028566	0.050450711000255596	0.18910073244922798	-6.0177673542672405	0.029213999999999997	-0.07063899999999998	6.73	-1.13	False	1	False	28.462681104807167	18.839469319125218	167.79886994495106	127.99365992806314	1.127045	0.06733500000000014	1.334669	0.225749	1.267334	1.352794	N
331	359	COc1sc([N+](=O)[O-])cc1C(C)=O.C1COCCN1>>CC(=O)c1cc([N+](=O)[O-])sc1N1CCOCC1.CO	COc1sc(cc1C(=O)C)N(=O)=O.N2CCOCC2>>CC(=O)c1cc(sc1N2CCOCC2)N(=O)=O	27.6	-6.5	-6.266634575580866	-6.030691013322817	-6.137367623738345	17.555496817568276	18.079467228205072	18.026756432540843	12.039872319571938	6.300147201930665	0.11009509875640087	0.05216959258032461	-14.572166	-18.352102	-22.180326	-14.568967	-18.264946	-22.218406	-0.468395	-0.253767	0.229622	0.305807	-0.1487	-0.196361	0.17975230729538816	0.05690932055214043	0.18910026317469533	-6.154499747726826	0.029214749999999998	-0.07461799999999999	6.89	-1.13	False	1	False	28.46199080953926	18.406351742000957	167.79480037871954	126.89008480466991	1.103211	0.07596700000000012	1.334878	0.241762	1.258911	1.344973	N
332	360	COc1sc([N+](=O)[O-])cc1[N+](=O)[O-].C1CCNCC1>>O=[N+]([O-])c1cc([N+](=O)[O-])c(N2CCCCC2)s1.CO	COc1sc(cc1N(=O)=O)N(=O)=O.N2CCCCC2>>O=N(=O)c1cc(N(=O)=O)c(s1)N2CCCCC2	34.4	-21.1	-12.024320148146444	-11.57941593143403	-11.578788421747818	11.344702978716557	12.302909945252502	12.466689917851632	15.479835839449631	6.640155146161851	0.1415508412582297	0.054985094402119905	-14.542408	-18.368482	-22.174553	-14.545997	-18.26675	-22.199363	-0.497027	-0.288187	0.238002	0.268545	-0.138064	-0.184101	0.14201127309191885	0.041337121019478534	0.14481729880714667	-5.8715975898762895	0.018150625	-0.100583	6.84	-1.53	False	1	False	27.3441526065977	16.586563266522802	166.66926386021677	129.2593275129828	1.1850239999999999	0.05689600000000006	1.37639	0.196141	1.319494	1.381165	N
333	361	O=[N+]([O-])c1cc([N+](=O)[O-])c(Cl)c(C(F)(F)F)c1.Nc1ccc(Cl)cc1>>O=[N+]([O-])c1cc([N+](=O)[O-])c(Nc2ccc(Cl)cc2)c(C(F)(F)F)c1.Cl	FC(F)(F)c1cc(cc(c1Cl)N(=O)=O)N(=O)=O.Nc1ccc(Cl)cc1>>FC(F)(F)c1cc(cc(c1Nc2ccc(Cl)cc2)N(=O)=O)N(=O)=O	28.4	9.9	-12.98579583075355	-11.843101079107438	-11.492950792624862	17.472719530627977	18.191845387616244	18.336172566648724	21.27977433226668	4.5701067798131945	0.19458668617410388	0.03784365684001325	-14.567727	-18.314185	-64.312613	-14.547254	-18.195491	-64.322523	-0.69635	-0.44161	0.148456	0.242287	-0.025457	-0.105085	0.24598025170602467	0.15148093147440916	0.2093173830830081	-5.573229188258994	0.034074125	-0.030420000000000003	7.82	-1.59	False	1	False	29.061484575013615	16.84091058147552	145.1941148282933	141.3369567274492	0.978974	0.16861599999999988	1.113117	0.319366	0.944501	1.29834	N
334	362	CN(c1ccccc1)c1nc(Cl)nc(Cl)n1.[O-]C1OC(CO)C(O)C(O)C1O>>CN(c1ccccc1)c1nc(Cl)nc(OC2OC(CO)C(O)C(O)C2O)n1.[Cl-]	CN(c1ccccc1)c2nc(Cl)nc(Cl)n2.OCC1OC([O-])C(O)C(O)C1O>>CN(c1ccccc1)c2nc(Cl)nc(OC3C(O)C(O)C(O)C(CO)O3)n2	4.9	-130.8	-35.84380237213077	-34.25808593183212	-33.80753412979863	14.598369756619203	15.412877053380841	15.373343956561328	30.578830570077454	8.120189726932859	0.2853943070461969	0.06724080821464061	-14.592554	-22.596954	-64.369922	-14.741729	-22.554557	-64.522219	-0.907133	-0.726036	0.55677	0.636069	-0.138713	-0.192275	0.21340935799151384	0.10232629348202704	0.32474550527043233	-5.5445419393162	0.049166625	-0.006867999999999985	7.45	-1.32	False	1	True	26.705224522698483	15.411971975153069	165.4432817449813	217.57718011902995	0.868142	0.10159200000000002	0.992824	0.235535	0.891232	1.103677	O
335	363	O=[N+]([O-])c1cc([N+](=O)[O-])c(Cl)c(C(F)(F)F)c1.Nc1ccccc1>>O=[N+]([O-])c1cc([N+](=O)[O-])c(Nc2ccccc2)c(C(F)(F)F)c1.Cl	FC(F)(F)c1cc(cc(c1Cl)N(=O)=O)N(=O)=O.Nc1ccccc1>>FC(F)(F)c1cc(cc(c1Nc2ccccc2)N(=O)=O)N(=O)=O	28.5	3.4	-13.683587623403827	-12.899200781307464	-12.821389606470145	15.620398156257803	16.461260850994236	16.502048966900816	21.419772847610535	4.550106312505486	0.19586686174103876	0.03767803908579	-14.567771	-18.328183	-64.312592	-14.556333	-18.211901	-64.327643	-0.701463	-0.454954	0.147796	0.2447	-0.025403	-0.104465	0.23145627464483076	0.14618750325819854	0.20925042072096173	-5.519286998430932	0.0339805	-0.029360999999999998	7.73	-1.58	False	1	False	29.713953444273436	16.637955826510577	166.2683850897174	141.29596910903152	1.002201	0.16264500000000004	1.112578	0.301825	0.949933	1.304026	N
336	366	O=[N+]([O-])c1cc([N+](=O)[O-])c(Cl)c(C(F)(F)F)c1.Nc1ccccc1>>O=[N+]([O-])c1cc([N+](=O)[O-])c(Nc2ccccc2)c(C(F)(F)F)c1.Cl	FC(F)(F)c1cc(cc(c1Cl)N(=O)=O)N(=O)=O.Nc1ccccc1>>FC(F)(F)c1cc(cc(c1Nc2ccccc2)N(=O)=O)N(=O)=O	27.1	3.6	-12.747537387270846	-11.92549997655753	-11.826980989209174	18.95324717986929	19.447724645241667	19.320340222029746	21.399773059704277	4.530105845197763	0.19568397951719094	0.03751242133156674	-14.571016	-18.328014	-64.313904	-14.559858	-18.213282	-64.332152	-0.701682	-0.444511	0.144332	0.244821	-0.027015	-0.113447	0.2455307861253293	0.16028091729195001	0.23552351300837054	-5.508604951538381	0.037162	-0.029302999999999996	7.73	-1.54	False	1	False	29.075080827392007	16.914315844748696	145.2620430796518	145.3328422608746	0.9821219999999999	0.17847199999999985	1.113495	0.319617	0.935023	1.301739	N
337	367	O=[N+]([O-])c1cc([N+](=O)[O-])c(Cl)c(C(F)(F)F)c1.Nc1cccc(Cl)c1>>O=[N+]([O-])c1cc([N+](=O)[O-])c(Nc2cccc(Cl)c2)c(C(F)(F)F)c1.Cl	FC(F)(F)c1cc(cc(c1Cl)N(=O)=O)N(=O)=O.Nc1cc(Cl)ccc1>>FC(F)(F)c1cc(cc(c1Nc2cc(Cl)ccc2)N(=O)=O)N(=O)=O	28.4	9.6	-12.398706751526177	-11.29742762490214	-11.035756174212828	17.821179304205582	18.79193646032807	18.942538734225163	21.329773802032342	4.5701067798131945	0.1950438917337235	0.03784365684001325	-14.567772	-18.312986	-64.312592	-14.546953	-18.19514	-64.32281	-0.692522	-0.43899	0.147807	0.244759	-0.025414	-0.105269	0.25135573286846646	0.1560302428922732	0.20924859231916954	-5.692286780312878	0.03398037499999999	-0.0305	7.88	-1.58	False	1	False	29.54995489417064	16.99880375464436	156.49263563877918	139.2653555808259	0.9688459999999999	0.17359800000000003	1.112592	0.325288	0.938994	1.294134	N
338	368	O=[N+]([O-])c1cc([N+](=O)[O-])c(Cl)c(C(F)(F)F)c1.COc1ccc(N)cc1>>COc1ccc(Nc2c([N+](=O)[O-])cc([N+](=O)[O-])cc2C(F)(F)F)cc1.Cl	FC(F)(F)c1cc(cc(c1Cl)N(=O)=O)N(=O)=O.Nc1ccc(OC)cc1>>FC(F)(F)c1cc(cc(c1Nc2ccc(OC)cc2)N(=O)=O)N(=O)=O	28.5	0.2	-15.221878778942887	-14.279987058683966	-14.08545912187603	14.14205925902935	14.954684027588428	15.050065467647157	21.82976849968898	4.5701067798131945	0.19961594732991952	0.03784365684001325	-14.567772	-18.335515	-64.312592	-14.56156	-18.215484	-64.330416	-0.706382	-0.45275	0.147859	0.235443	-0.025424	-0.104523	0.22216452706794232	0.13763402394971697	0.20924956220645893	-5.1551039164198755	0.033979999999999996	-0.028961999999999988	7.59	-1.58	False	1	False	29.549905258021177	16.811192778073256	156.4923727723254	151.1652329382347	1.027614	0.15312900000000007	1.112581	0.293506	0.959452	1.32112	N
339	369	O=[N+]([O-])c1cc([N+](=O)[O-])c(Cl)c(C(F)(F)F)c1.COc1cccc(N)c1>>COc1cccc(Nc2c([N+](=O)[O-])cc([N+](=O)[O-])cc2C(F)(F)F)c1.Cl	FC(F)(F)c1cc(cc(c1Cl)N(=O)=O)N(=O)=O.Nc1cc(OC)ccc1>>FC(F)(F)c1cc(cc(c1Nc2cc(OC)ccc2)N(=O)=O)N(=O)=O	28.5	4.5	-13.750753725675205	-12.766818870707999	-12.553465649591585	16.38551041873234	17.20817533898919	17.302301760103532	21.44977252946994	4.550106312505486	0.19614118507681053	0.03767803908579	-14.567772	-18.326185	-64.312592	-14.554378	-18.208022	-64.326623	-0.695047	-0.44497	0.147812	0.242576	-0.025412	-0.105922	0.2369065171835386	0.1487110302590164	0.2092490608471517	-5.393473173221789	0.03398037499999999	-0.03883700000000001	7.76	-1.58	False	1	False	29.713936399645426	17.149116218346023	166.26828971423063	140.4968139238827	0.992661	0.16545500000000013	1.112594	0.308177	0.947139	1.300838	N
340	370	O=[N+]([O-])c1ccc(Cl)c([N+](=O)[O-])c1.C[O-]>>COc1ccc([N+](=O)[O-])cc1[N+](=O)[O-].[Cl-]	Clc1ccc(cc1N(=O)=O)N(=O)=O.C[O-]>>COc1ccc(cc1N(=O)=O)N(=O)=O	23.7	-167.7	-46.592521350553476	-46.6031890116521	-46.69229535698889	11.27506952430139	11.448889648598291	11.313347602176517	58.79775139046939	5.300123836544844	0.5487634157722818	0.04388870486916197	-14.587141	-22.706853	-64.32089	-14.75114	-22.591084	-64.483837	-1.055738	-0.794525	0.146286	0.241285	-0.062794	-0.098188	0.12972641971883814	0.06462434968773421	0.20284511421586957	-4.8279775978943915	0.034810125	-0.10236600000000007	6.37	-1.2	False	1	True	27.829397813742215	10.26976245470637	161.28464238485535	238.55273697193158	1.104271	0.07250599999999996	1.121961	0.164607	1.049455	1.268878	O
341	371	O=[N+]([O-])c1cc(Cl)ccc1Cl.C[O-]>>COc1ccc(Cl)cc1[N+](=O)[O-].[Cl-]	Clc1ccc(cc1N(=O)=O)Cl.C[O-]>>COc1ccc(cc1N(=O)=O)Cl	11.0	-167.7	-44.251825670183386	-44.10498845326214	-44.073612979652474	15.544197827860716	15.975924345871091	15.990984573203727	58.76775253771915	5.280123369237136	0.5484834344377042	0.04372308711493872	-14.617588	-22.706854	-64.342986	-14.78091	-22.596571	-64.514994	-1.055909	-0.75971	0.119148	0.252831	-0.088759	-0.13908	0.1745064590778721	0.10427040380981327	0.1876355756299311	-4.827986142270117	0.02506775	-0.10171399999999997	6.37	-1.0	True	1	False	27.410329558935437	10.239562849312314	147.90035964486984	236.82601998551903	1.0341230000000001	0.11670100000000017	1.119215	0.21861	1.002514	1.252733	O
342	372	O=[N+]([O-])c1cc([N+](=O)[O-])c(Cl)c(C(F)(F)F)c1.Nc1ccc(Cl)cc1>>O=[N+]([O-])c1cc([N+](=O)[O-])c(Nc2ccc(Cl)cc2)c(C(F)(F)F)c1.Cl	FC(F)(F)c1cc(cc(c1Cl)N(=O)=O)N(=O)=O.Nc1ccc(Cl)cc1>>FC(F)(F)c1cc(cc(c1Nc2ccc(Cl)cc2)N(=O)=O)N(=O)=O	27.1	9.9	-11.987703105238868	-10.922819528144716	-10.643577812519352	19.670391995132547	20.506862123492287	20.683192285392604	21.25977454436041	4.530105845197763	0.19440380395025603	0.03751242133156674	-14.571016	-18.313997	-64.313904	-14.551194	-18.198278	-64.327051	-0.695666	-0.433571	0.144332	0.247419	-0.027016	-0.115193	0.259489772764109	0.1652882764839061	0.23552321484501726	-5.562623278823685	0.03716225	-0.030374000000000012	7.82	-1.54	False	1	False	29.07507762163142	16.93839203053302	145.26202706334783	143.8473897910813	0.959448	0.184048	1.113497	0.33621	0.929449	1.295658	N
343	373	CC(=O)c1ccc(Cl)c([N+](=O)[O-])c1.C[O-]>>COc1ccc(C(C)=O)cc1[N+](=O)[O-].[Cl-]	Clc1ccc(cc1N(=O)=O)C(=O)C.C[O-]>>COc1ccc(cc1N(=O)=O)C(=O)C	12.7	-167.7	-44.672699411617856	-44.83898942224844	-45.02284969795775	14.01401283915739	14.171517716891909	14.014012839014711	58.76775253771915	5.310124070198706	0.5484834344377042	0.0439715137462736	-14.612494	-22.706853	-64.339506	-14.774489	-22.59968	-64.506547	-1.055415	-0.780749	0.138613	0.258416	-0.081065	-0.123751	0.15298151333101473	0.08532333941233165	0.20674535995607507	-4.827971856291949	0.018178	-0.09916199999999997	6.37	-0.95	True	1	False	27.313686995509148	10.238435897623656	141.92041908954977	236.79995525140208	1.06673	0.09525600000000001	1.116412	0.192664	1.021156	1.259394	O
344	374	O=[N+]([O-])c1cc([N+](=O)[O-])c(Cl)c(C(F)(F)F)c1.Nc1cccc(Cl)c1>>O=[N+]([O-])c1cc([N+](=O)[O-])c(Nc2cccc(Cl)c2)c(C(F)(F)F)c1.Cl	FC(F)(F)c1cc(cc(c1Cl)N(=O)=O)N(=O)=O.Nc1cc(Cl)ccc1>>FC(F)(F)c1cc(cc(c1Nc2cc(Cl)ccc2)N(=O)=O)N(=O)=O	27.1	9.8	-11.457694798520981	-10.367083333138247	-10.105411882734293	19.880050436451995	21.06855337978223	21.40364343864681	21.249774650407275	4.530105845197763	0.19431236283833211	0.03751242133156674	-14.571018	-18.312774	-64.31391	-14.551416	-18.197804	-64.327727	-0.69238	-0.430316	0.144258	0.248604	-0.027011	-0.114533	0.2661147768460683	0.17103304100446662	0.2355338518163653	-5.680960449456589	0.037161625	-0.030455999999999983	7.88	-1.54	False	1	False	29.07521158818524	17.01258326110268	145.2626963737937	139.37824634033728	0.946174	0.19045999999999996	1.113586	0.343093	0.923126	1.289267	N
345	375	CS(=O)(=O)c1ccc(Cl)c([N+](=O)[O-])c1.C[O-]>>COc1ccc(S(C)(=O)=O)cc1[N+](=O)[O-].[Cl-]	Clc1ccc(cc1N(=O)=O)S(=O)(=O)C.C[O-]>>COc1ccc(cc1N(=O)=O)S(=O)(=O)C	19.0	-167.7	-46.08569324263835	-45.95077870576011	-45.89367534371918	11.755242916814971	12.242190268521028	12.276075780019463	58.70775483221868	5.270123135583274	0.5479234717685487	0.043640278237827096	-14.598261	-22.706856	-64.329144	-14.76227	-22.586643	-64.497933	-1.05557	-0.780878	0.143013	0.253569	-0.074203	-0.115983	0.1549207193052824	0.0830538991246233	0.22321058611641273	-4.828062823952031	0.026397624999999997	-0.10207300000000008	6.37	-1.18	True	1	False	28.376847186662037	10.217974779019029	150.28001305801163	235.30366029642246	1.068225	0.09285699999999997	1.118033	0.195828	1.025176	1.264053	O
346	376	O=[N+]([O-])c1cc(C(F)(F)F)cc([N+](=O)[O-])c1Cl.Nc1ccccc1>>O=[N+]([O-])c1cc(C(F)(F)F)cc([N+](=O)[O-])c1Nc1ccccc1.Cl	FC(F)(F)c1cc(c(Cl)c(c1)N(=O)=O)N(=O)=O.Nc1ccccc1>>FC(F)(F)c1cc(c(Nc2ccccc2)c(c1)N(=O)=O)N(=O)=O	23.5	3.5	-14.156835830538574	-13.456535257858782	-13.386881706231316	16.9376553606384	17.68250910605793	17.835621417558436	21.399773059704277	4.810112387505796	0.19568397951719094	0.03983106989069228	-14.574683	-18.328011	-64.316965	-14.569349	-18.235165	-64.340915	-0.701681	-0.463721	0.09454	0.197184	-0.020023	-0.109824	0.2194881302094529	0.15823024727461416	0.26518659607066214	-5.508528623604998	0.020408125	-0.029302999999999996	7.73	-1.58	False	1	False	28.736024293980936	16.914477968899476	152.18216730449868	145.33423527989166	1.0457859999999999	0.17990699999999993	1.136995	0.294086	0.957088	1.339872	N
347	377	O=[N+]([O-])c1cc([N+](=O)[O-])c(Cl)c(C(F)(F)F)c1.COc1cccc(N)c1>>COc1cccc(Nc2c([N+](=O)[O-])cc([N+](=O)[O-])cc2C(F)(F)F)c1.Cl	FC(F)(F)c1cc(cc(c1Cl)N(=O)=O)N(=O)=O.Nc1cc(OC)ccc1>>FC(F)(F)c1cc(cc(c1Nc2cc(OC)ccc2)N(=O)=O)N(=O)=O	27.1	4.1	-12.829733597737409	-11.76359500184155	-11.493765928227745	18.11861063563221	19.135803492554317	19.31778123991839	21.379773271798005	4.530105845197763	0.19550109729334308	0.03751242133156674	-14.571016	-18.327343	-64.313904	-14.55917	-18.21226	-64.331309	-0.695941	-0.440347	0.144367	0.24748	-0.027009	-0.116366	0.2486638799386386	0.16104190484230343	0.23552362080598105	-5.367252990082968	0.03716225	-0.04014599999999999	7.74	-1.54	False	1	False	29.075073246831543	17.24611678809246	145.26200520640538	148.18377484387707	0.9756369999999999	0.17932000000000003	1.113499	0.322899	0.934179	1.298536	N
348	378	O=[N+]([O-])c1ccccc1Cl.C[O-]>>COc1ccccc1[N+](=O)[O-].[Cl-]	Clc1ccc(cc1N(=O)=O).C[O-]>>COc1ccc(cc1N(=O)=O)	4.4	-167.7	-43.69589494601564	-43.5547053144868	-43.599885996484716	17.332020639134356	17.662718131764922	17.604359750708273	58.787751772885976	5.330124537506414	0.548670088660756	0.044137131500496855	-14.631723	-22.706857	-64.35473	-14.79416	-22.601055	-64.527931	-1.05602	-0.748186	0.123554	0.269245	-0.099066	-0.1562	0.18603993343088865	0.11674723856491902	0.20438560788980015	-4.827845894790604	0.026216375	-0.1004250000000001	6.37	-0.84	True	1	False	26.82976197015686	10.238559591924545	142.08685526958985	236.80281611855096	1.012909	0.12953900000000007	1.109568	0.231512	0.980029	1.244421	O
349	379	O=[N+]([O-])c1cc([N+](=O)[O-])c(Cl)c(C(F)(F)F)c1.Cc1ccc(N)cc1>>Cc1ccc(Nc2c([N+](=O)[O-])cc([N+](=O)[O-])cc2C(F)(F)F)cc1.Cl	FC(F)(F)c1cc(cc(c1Cl)N(=O)=O)N(=O)=O.Nc1ccc(C)cc1>>FC(F)(F)c1cc(cc(c1Nc2ccc(C)cc2)N(=O)=O)N(=O)=O	28.3	0.8	-14.488721183472519	-13.617738033785452	-13.499766252727767	15.224262722290897	15.838594497066198	15.712465092941342	21.689769984345126	4.610107714428626	0.19833577176298464	0.038174892348459756	-14.567771	-18.333932	-64.31259	-14.559157	-18.213659	-64.329639	-0.700452	-0.446566	0.148049	0.237123	-0.025462	-0.104015	0.22983389185624037	0.14119971487153493	0.2092507834218962	-5.35571310427856	0.0339805	-0.028813000000000005	7.66	-1.58	False	1	False	29.26636129340281	16.682395079753576	160.8394695873008	143.3401099348715	1.010069	0.15708200000000005	1.112481	0.301426	0.955399	1.311495	N
350	380	O=[N+]([O-])c1cc([N+](=O)[O-])c(Cl)c(C(F)(F)F)c1.COc1ccc(N)cc1>>COc1ccc(Nc2c([N+](=O)[O-])cc([N+](=O)[O-])cc2C(F)(F)F)cc1.Cl	FC(F)(F)c1cc(cc(c1Cl)N(=O)=O)N(=O)=O.Nc1ccc(OC)cc1>>FC(F)(F)c1cc(cc(c1Nc2ccc(OC)cc2)N(=O)=O)N(=O)=O	27.1	-0.5	-14.262396084442123	-13.290383909517928	-13.093345934821217	15.974622237532884	16.891413578761398	16.998090189176924	21.839768393642114	4.530105845197763	0.19970738844184346	0.03751242133156674	-14.571018	-18.336946	-64.31391	-14.566539	-18.220326	-64.335299	-0.708028	-0.448657	0.14426	0.239593	-0.027009	-0.114185	0.2319878182149584	0.15029158158088055	0.23553378552609405	-5.12376426493086	0.03716175	-0.02928800000000001	7.57	-1.54	False	1	False	29.0752085907946	16.45234045195583	145.26268139852704	141.36341201578338	1.0112569999999999	0.16736200000000012	1.113582	0.305463	0.94622	1.31672	N
351	381	O=[N+]([O-])c1ccc(Br)cc1.C1CCNCC1>>O=[N+]([O-])c1ccc(N2CCCCC2)cc1.Br	Brc1ccc(cc1)N(=O)=O.C1CCNCC1>>O=N(=O)c1ccc(cc1)N2CCCCC2	8.8	-11.8	-9.584724883834248	-8.44642269827947	-8.364846466751672	31.916597521905224	33.03105434737398	33.03732944195323	11.099882287977449	5.100119163467675	0.1014996342355523	0.04223252732692945	-14.639464	-18.363084	-175.215137	-14.61764	-18.238865	-175.234666	-0.446835	-0.158983	0.139642	0.27063	-0.098421	-0.221645	0.31184334701635363	0.29450397478266255	0.4658227446087208	-7.050899071632875	0.033286625	-0.04134299999999999	6.67	-0.76	True	1	False	27.75802001633929	18.7079000576641	147.00278657033945	117.7542173916043	0.834189	0.3087829999999999	1.048485	0.378019	0.739702	1.212208	N
352	382	C[N+](C)(C)c1ccc(Cl)c([N+](=O)[O-])c1.C[O-]>>COc1ccc([N+](C)(C)C)cc1[N+](=O)[O-].[Cl-]	Clc1ccc(cc1N(=O)=O)[N+](C)(C)C.C[O-]>>COc1ccc(cc1N(=O)=O)[N+](C)(C)C	74.0	-167.7	-45.08643711573376	-45.092084701197514	-45.2100564822552	13.029512597712934	12.953583951363534	12.643594271386684	58.747753302552326	5.330124537506414	0.5482967802146523	0.044137131500496855	-14.509143	-22.706852	-64.258605	-14.67627	-22.510316	-64.430081	-1.055611	-0.766984	0.126515	0.250223	-0.074951	-0.126229	0.16343185088953793	0.0953736426310818	0.21449164305667642	-4.828015584987398	0.027238	-0.10192299999999999	6.37	-1.09	True	1	False	27.90207287074826	10.28243522764122	142.18960828114373	238.8471084028157	1.051567	0.10694999999999988	1.121379	0.205434	1.014429	1.257001	O
353	383	N#Cc1ccc(Br)cc1.C1CCNCC1>>N#Cc1ccc(N2CCCCC2)cc1.Br	Brc1ccc(cc1)C#N.C1CCNCC1>>N#Cc1ccc(cc1)N2CCCCC2	6.6	-11.7	-8.477372081054291	-7.440726430137496	-7.453904129267572	37.65975377634377	38.640551084021354	38.62109829031202	11.11988207588372	5.160120565390828	0.10168251645940014	0.04272938058959921	-14.644735	-18.363084	-175.21948	-14.624209	-18.240622	-175.253138	-0.446957	-0.153013	0.136066	0.277014	-0.108139	-0.296534	0.3365831438887402	0.38103896427882644	0.6269051063657954	-7.050903860834119	0.043138750000000003	-0.04134399999999999	6.67	-0.78	True	1	False	27.860678778662706	18.759382041881366	150.33034909174012	116.20400527299917	0.793765	0.397123	1.042211	0.402715	0.645088	1.19648	N
354	384	CS(=O)(=O)c1ccc(Br)cc1.C1CCNCC1>>CS(=O)(=O)c1ccc(N2CCCCC2)cc1.Br	Brc1ccc(cc1)S(=O)(=O)C.C1CCNCC1>>CS(=O)(=O)c1ccc(cc1)N2CCCCC2	5.1	-11.8	-7.786349852936441	-6.7597443538600945	-6.798649941278754	34.556671094160286	35.67112791962904	35.611514519413994	11.109882181930585	5.14012009808312	0.10159107534747623	0.042563762835375954	-14.648425	-18.363084	-175.221997	-14.628592	-18.245196	-175.251705	-0.446668	-0.149259	0.136509	0.277788	-0.113724	-0.276867	0.3354458040124919	0.3432410329655141	0.7073802435471868	-7.050898717883958	0.044741375	-0.04134299999999999	6.67	-0.73	True	1	False	28.463809812195745	19.06031932236999	147.89639414467334	119.97247035325434	0.792233	0.3575940000000001	1.041816	0.399894	0.684222	1.192127	N
355	385	O=[N+]([O-])c1cc(C(F)(F)F)cc([N+](=O)[O-])c1Cl.Nc1cccc(Cl)c1>>O=[N+]([O-])c1cc(C(F)(F)F)cc([N+](=O)[O-])c1Nc1cccc(Cl)c1.Cl	FC(F)(F)c1cc(c(Cl)c(c1)N(=O)=O)N(=O)=O.Nc1cc(Cl)ccc1>>FC(F)(F)c1cc(c(Nc2cc(Cl)ccc2)c(c1)N(=O)=O)N(=O)=O	23.5	10.2	-13.573467250877158	-12.262599960397903	-11.808910610504068	17.762520963024016	19.10288119905305	19.560963114752862	21.219774968547885	4.820112621159656	0.19403803950256035	0.03991387876780391	-14.574704	-18.312774	-64.31696	-14.56019	-18.217697	-64.336892	-0.692375	-0.445843	0.0943	0.205619	-0.019908	-0.112855	0.24095294649371735	0.1687329616406072	0.2652293294356974	-5.680967796527364	0.0204045	-0.030454999999999982	7.88	-1.58	False	1	False	28.72962443025541	17.068040518177412	149.2775523164485	143.24313952438504	1.005981	0.19187300000000007	1.13714	0.31934	0.945267	1.325321	N
356	386	O=[N+]([O-])c1ccccc1Br.C1CCNCC1>>O=[N+]([O-])c1ccccc1N1CCCCC1.Br	Brc1ccc(cc1N(=O)=O).C1CCNCC1>>c1ccc(N2CCCCC2)c(c1)N(=O)=O	4.0	-12.7	-8.798454237127778	-8.137059251866646	-8.008419809567656	22.49239605285879	23.010091368773654	22.875804341296266	11.749875394931085	4.950115658659811	0.10744330651060717	0.04099039417025505	-14.640516	-18.363967	-175.223739	-14.627761	-18.275458	-175.24268	-0.458746	-0.207999	0.082657	0.201903	-0.066955	-0.16247	0.23757274880462032	0.2284693177501384	0.362668073437386	-6.696528088532313	0.022100125	-0.04899299999999998	6.71	-0.84	True	1	False	28.47071722723848	18.6351485630226	136.5528781793232	119.15813937875335	0.925146	0.24177399999999993	1.058234	0.288276	0.81646	1.213422	N
357	387	CC(=O)c1ccc(Br)cc1.C1CCNCC1>>CC(=O)c1ccc(N2CCCCC2)cc1.Br	Brc1ccc(cc1)C(=O)C.C1CCNCC1>>CC(=O)c1ccc(cc1)N2CCCCC2	-0.5	-11.7	-7.023346031528374	-5.99674053216667	-6.002388117630428	39.302620634262205	40.29220307440781	40.308518320542156	11.129881969836841	5.160120565390828	0.10177395757132407	0.04272938058959921	-14.660272	-18.363084	-175.230374	-14.635478	-18.248641	-175.261889	-0.44698	-0.149275	0.140337	0.279608	-0.121228	-0.311616	0.332649368560466	0.391633410118722	0.5841775094707987	-7.050899017209132	0.03638375	-0.04134299999999999	6.67	-0.56	True	1	False	27.677521937516502	18.98807351517002	141.04529153509787	121.4148362060418	0.7926010000000001	0.40666899999999995	1.038392	0.395082	0.631723	1.187683	N
358	388	O=[N+]([O-])c1cc(Cl)ccc1Br.C1CCNCC1>>O=[N+]([O-])c1cc(Cl)ccc1N1CCCCC1.Br	Brc1ccc(cc1N(=O)=O)Cl.C1CCNCC1>>Clc1ccc(N2CCCCC2)c(c1)N(=O)=O	9.5	-12.7	-9.649817044140708	-9.019797532631914	-8.893668128507057	26.729071444741567	27.3314805391885	27.256179402239955	11.699875925165422	4.960115892313672	0.10698610095098757	0.041073203047366676	-14.629442	-18.363967	-175.214319	-14.617372	-18.271572	-175.23228	-0.458802	-0.214429	0.071875	0.182604	-0.056365	-0.147306	0.22759306593422712	0.21574503193020825	0.32840010517920126	-6.696568034846048	0.021081875	-0.04899300000000001	6.71	-0.96	True	1	False	29.082933709689872	18.743545901130787	148.20730241094722	121.72393699336848	0.948267	0.22959499999999988	1.064196	0.279411	0.834601	1.227678	N
359	389	O=[N+]([O-])c1cc([N+](=O)[O-])c(Cl)c(C(F)(F)F)c1.Cc1ccc(N)cc1>>Cc1ccc(Nc2c([N+](=O)[O-])cc([N+](=O)[O-])cc2C(F)(F)F)cc1.Cl	FC(F)(F)c1cc(cc(c1Cl)N(=O)=O)N(=O)=O.Nc1ccc(C)cc1>>FC(F)(F)c1cc(cc(c1Nc2ccc(C)cc2)N(=O)=O)N(=O)=O	27.1	1.1	-13.674010572081835	-12.676898018269911	-12.43091430459945	17.67366814324421	18.17693074108461	18.00248310738686	21.64977040853259	4.530105845197763	0.19797000731528896	0.03751242133156674	-14.571018	-18.333793	-64.31391	-14.5637	-18.218282	-64.33422	-0.700651	-0.442103	0.144267	0.240465	-0.027013	-0.113965	0.2400192735495812	0.154581962384517	0.23553345511748186	-5.345725328661599	0.03716175	-0.028752	7.66	-1.54	False	1	False	29.075203819363338	16.629576170376637	145.26265755997412	141.22480582151042	0.9920909999999998	0.17213999999999996	1.113584	0.313325	0.941444	1.305416	N
360	390	O=[N+]([O-])c1cc([N+](=O)[O-])c(Cl)c(C(F)(F)F)c1.Cc1cccc(N)c1>>Cc1cccc(Nc2c([N+](=O)[O-])cc([N+](=O)[O-])cc2C(F)(F)F)c1.Cl	FC(F)(F)c1cc(cc(c1Cl)N(=O)=O)N(=O)=O.Nc1cc(C)ccc1>>FC(F)(F)c1cc(cc(c1Nc2cc(C)ccc2)N(=O)=O)N(=O)=O	28.4	2.0	-13.554562892222357	-12.929563456348431	-12.961566439501626	16.54875073275592	16.894508452861803	16.811049692703406	21.419772847610535	4.5701067798131945	0.19586686174103876	0.03784365684001325	-14.567768	-18.331773	-64.312592	-14.558342	-18.214721	-64.32893	-0.702652	-0.453327	0.14762	0.236323	-0.025379	-0.103178	0.22929212111003494	0.14213756431136954	0.20924762809029876	-5.449139775732007	0.033982374999999995	-0.029375000000000012	7.71	-1.58	False	1	False	29.54982528905689	16.97748042270493	156.4919492673138	149.26802628067296	1.00661	0.15813600000000005	1.112556	0.299475	0.95442	1.306085	N
361	391	O=[N+]([O-])c1cc(F)ccc1Br.C1CCNCC1>>O=[N+]([O-])c1cc(F)ccc1N1CCCCC1.Br	Brc1ccc(cc1N(=O)=O)F.C1CCNCC1>>Fc1ccc(N2CCCCC2)c(c1)N(=O)=O	9.0	-12.7	-8.542690160074503	-8.098413452905623	-8.114101189353757	23.122025249327198	23.62466033733871	23.49288334832081	11.709875819118558	4.900114490390519	0.10707754206291148	0.040576349784696916	-14.631564	-18.363967	-175.216156	-14.617804	-18.267328	-175.235197	-0.458869	-0.206849	0.058932	0.186671	-0.058526	-0.153337	0.2455936688740611	0.23035938319600407	0.3403251432914618	-6.696567817153395	0.021749750000000005	-0.04899300000000001	6.71	-0.9	True	1	False	28.572792679301852	18.650823048103742	145.60761192862978	124.84860215910956	0.899407	0.24549100000000001	1.065687	0.292798	0.820196	1.192205	N
362	392	O=[N+]([O-])c1cc(Br)ccc1Br.C1CCNCC1>>O=[N+]([O-])c1cc(Br)ccc1N1CCCCC1.Br	Brc1ccc(cc1N(=O)=O)Br.C1CCNCC1>>Brc1ccc(N2CCCCC2)c(c1)N(=O)=O	9.6	-12.8	-9.855859165205118	-9.247174975608216	-9.125438137574692	20.64088100037327	21.3392990448505	21.33804402604879	11.729875607024816	4.990116593275243	0.10726042428675933	0.04132162967870156	-14.629268	-18.363966	-175.213773	-14.617457	-18.269027	-175.232019	-0.457717	-0.217381	0.074725	0.188846	-0.054415	-0.144633	0.2304947517942827	0.2166178955456752	0.3249271840113692	-6.696927905412396	0.02077975	-0.04899600000000001	6.71	-1.05	True	1	False	29.403270619938674	18.803605474631944	155.71581520830705	127.75000419455874	0.945862	0.230885	1.065863	0.28332	0.834978	1.229182	N
363	393	O=[N+]([O-])c1cc(C(F)(F)F)cc([N+](=O)[O-])c1Cl.Nc1ccccc1>>O=[N+]([O-])c1cc(C(F)(F)F)cc([N+](=O)[O-])c1Nc1ccccc1.Cl	FC(F)(F)c1cc(c(Cl)c(c1)N(=O)=O)N(=O)=O.Nc1ccccc1>>FC(F)(F)c1cc(c(Nc2ccccc2)c(c1)N(=O)=O)N(=O)=O	21.1	2.1	-14.79501045339104	-14.353243783968253	-14.4618029228717	16.643787651641535	16.92930446213151	16.700891013682458	21.199775180641613	4.7501109855826416	0.1938551572787125	0.03933421662802252	-14.581908	-18.328551	-64.313605	-14.574459	-18.244522	-64.341156	-0.682209	-0.461953	0.084232	0.201768	-0.005404	-0.10486	0.2339727459110701	0.1775709257008758	0.45187201643624253	-6.38476523636964	0.01662675	-0.033929000000000015	7.77	-1.82	False	1	False	28.795531317510076	16.811391450590296	152.4973085960656	142.76885164567864	1.0319720000000001	0.20339399999999996	1.145424	0.315202	0.94203	1.347174	N
364	394	O=[N+]([O-])c1cc(C(F)(F)F)cc([N+](=O)[O-])c1Cl.Nc1ccc(Cl)cc1>>O=[N+]([O-])c1cc(C(F)(F)F)cc([N+](=O)[O-])c1Nc1ccc(Cl)cc1.Cl	FC(F)(F)c1cc(c(Cl)c(c1)N(=O)=O)N(=O)=O.Nc1ccc(Cl)cc1>>FC(F)(F)c1cc(c(Nc2ccc(Cl)cc2)c(c1)N(=O)=O)N(=O)=O	23.7	9.8	-13.39152464367199	-12.485400963256744	-12.297148121313418	17.82053045171822	18.85780361203587	19.187246085722048	21.329773802032342	4.850113322121226	0.1950438917337235	0.04016230539913879	-14.574681	-18.313996	-64.316964	-14.560166	-18.218796	-64.335812	-0.695679	-0.45206	0.094627	0.19766	-0.020055	-0.111831	0.23437842726102853	0.16244637420121966	0.2651745267706256	-5.5625972103162304	0.020408875	-0.030372999999999983	7.82	-1.58	False	1	False	29.06362541745725	16.92032763183229	148.10890690743562	140.31294509469126	1.0227149999999998	0.184709	1.137046	0.313082	0.952337	1.335797	N
365	395	O=[N+]([O-])c1cc(I)ccc1Br.C1CCNCC1>>O=[N+]([O-])c1cc(I)ccc1N1CCCCC1.Br	Brc1ccc(cc1N(=O)=O)I.C1CCNCC1>>Ic1ccc(N2CCCCC2)c(c1)N(=O)=O	7.6	-12.7	-8.743325207896241	-8.160368906587921	-8.052437277370686	21.361014239972928	22.159833800286435	22.279688109546683	11.729875607024816	4.980116359621381	0.10726042428675933	0.04123882080158993	-14.632367	-18.363967	-175.217117	-14.618075	-18.269397	-175.233351	-0.458806	-0.214476	0.076371	0.191942	-0.063719	-0.14945	0.23240318371714086	0.21554487331911715	0.2824273152194521	-6.696538891451235	0.017525875	-0.04899299999999998	6.71	-1.01	True	1	False	29.53310202253444	18.73385219238536	144.5993560075272	129.14781412036137	0.9398110000000001	0.22662000000000004	1.051382	0.284544	0.824762	1.224355	N
366	396	Cc1ccc(Br)c([N+](=O)[O-])c1.C1CCNCC1>>Cc1ccc(N2CCCCC2)c([N+](=O)[O-])c1.Br	Brc1ccc(cc1N(=O)=O)C.C1CCNCC1>>Cc1ccc(N2CCCCC2)c(c1)N(=O)=O	2.0	-12.7	-7.445462223444866	-6.994910421126017	-6.995537930812228	24.34801623404443	24.614080250825072	24.438377598325612	11.729875607024816	4.950115658659811	0.10726042428675933	0.04099039417025505	-14.647149	-18.363966	-175.22748	-14.630649	-18.275959	-175.24453	-0.458509	-0.208353	0.071851	0.199546	-0.072512	-0.164736	0.24562296528458416	0.2319504975503251	0.3378159651595238	-6.696727520773495	0.0217015	-0.04899499999999998	6.71	-0.8	True	1	False	28.74693941973211	18.4591666916107	135.005258508357	116.18860057900012	0.895137	0.24519000000000013	1.057079	0.291454	0.811889	1.186591	N
367	397	O=[N+]([O-])c1cc(O)ccc1Br.C1CCNCC1>>O=[N+]([O-])c1cc(O)ccc1N1CCCCC1.Br	Brc1ccc(cc1N(=O)=O)O.C1CCNCC1>>Oc1ccc(N2CCCCC2)c(c1)N(=O)=O	3.1	-12.7	-7.8692589139031695	-7.294460235662022	-7.290067669570688	25.249560345674134	25.835026684871224	25.776040794057025	11.73987550097795	4.97011612596752	0.10735186539868324	0.041156011924478306	-14.64644	-18.363967	-175.226303	-14.626453	-18.271825	-175.242441	-0.458743	-0.204165	0.047468	0.189417	-0.071376	-0.162571	0.2567936295560975	0.24094480810049704	0.2984269392307201	-6.696533612443263	0.02088825	-0.04899299999999998	6.71	-0.8	True	1	False	28.746833291966393	18.733764592851564	140.7496435051885	129.1472102249003	0.8609859999999999	0.25711099999999987	1.067095	0.297489	0.809984	1.158475	N
368	398	Nc1ccc(Br)c([N+](=O)[O-])c1.C1CCNCC1>>Nc1ccc(N2CCCCC2)c([N+](=O)[O-])c1.Br	Brc1ccc(cc1N(=O)=O)N.C1CCNCC1>>Nc1ccc(N2CCCCC2)c(c1)N(=O)=O	-2.3	-13.0	-6.618646336960817	-6.059535395738519	-6.055142829361827	27.557174974753075	28.020276966515787	27.897285109680556	11.75987528888422	4.930115191352089	0.1075347476225311	0.0408247764160318	-14.659677	-18.363967	-175.234779	-14.632561	-18.275688	-175.247395	-0.458863	-0.202447	0.038083	0.192549	-0.083373	-0.171256	0.2631694491777915	0.24977953277799944	0.26132761676261734	-6.696534483206914	0.018971375	-0.04899299999999998	6.72	-0.8	True	1	False	28.751265123626553	18.797034569721873	146.51711163014164	127.70536205765814	0.8457959999999999	0.26681100000000013	1.068186	0.302088	0.801375	1.147884	N
369	399	O=C([O-])c1ccc(Br)c([N+](=O)[O-])c1.C1CCNCC1>>O=C([O-])c1ccc(N2CCCCC2)c([N+](=O)[O-])c1.Br	Brc1ccc(cc1N(=O)=O)C(=O)[O-].C1CCNCC1>>C(=O)([O-])c1ccc(N2CCCCC2)c(c1)N(=O)=O	-55.8	-12.7	-6.197034002713892	-5.581447209136883	-5.4578278426154405	25.607184905204438	26.114840069278852	26.058991726324994	11.73987550097795	4.900114490390519	0.10735186539868324	0.040576349784696916	-14.743992	-18.363967	-175.305373	-14.722927	-18.355524	-175.322069	-0.458784	-0.202792	0.079006	0.212436	-0.091038	-0.183531	0.25696698424877973	0.24369147234575753	0.31955711310578616	-6.6965369322320525	0.013928500000000002	-0.04899299999999998	6.71	-0.69	True	1	False	28.660563033825657	18.73384971191828	131.73578465617263	129.14779702046658	0.871522	0.256718	1.053455	0.301403	0.796737	1.172925	N
370	400	Clc1ncnc2ccccc12.NN>>NNc1ncnc2ccccc12.Cl	Clc1ncnc2ccccc12.NN>>NNc1ncnc2ccccc12	4.3	-6.6	-19.53832630430093	-19.396509163228565	-19.39399912533979	19.39688885816152	19.756451786655656	19.718801218181383	26.779716006489743	6.970162856739162	0.24487929773226041	0.05771778734680358	-14.615971	-18.332667	-64.359092	-14.605173	-18.248012	-64.373861	-0.551133	-0.311243	0.339311	0.391177	-0.131623	-0.207214	0.19373138439818882	0.12850790980418492	0.26493649621935506	-7.052078549116257	0.046247375	-0.13746200000000003	7.48	-1.23	True	1	False	27.216219481406686	12.337387405941817	176.76747904216825	125.72865041642868	1.030271	0.1319959999999999	1.027143	0.247555	0.895147	1.277826	N
371	401	O=[N+]([O-])c1cc(C(F)(F)F)cc([N+](=O)[O-])c1Cl.COc1ccc(N)cc1>>COc1ccc(Nc2c([N+](=O)[O-])cc(C(F)(F)F)cc2[N+](=O)[O-])cc1.Cl	FC(F)(F)c1cc(c(Cl)c(c1)N(=O)=O)N(=O)=O.Nc1ccc(OC)cc1>>FC(F)(F)c1cc(c(Nc2ccc(OC)cc2)c(c1)N(=O)=O)N(=O)=O	23.7	-0.5	-16.122972355662913	-15.224378789199344	-15.02483077647118	14.662206870016163	15.727717956511169	16.062180506117574	21.899767757360912	4.8401130884673655	0.20025603511338697	0.040079496522027164	-14.574684	-18.336946	-64.316964	-14.575544	-18.240136	-64.344584	-0.70806	-0.464534	0.094776	0.190121	-0.020075	-0.110768	0.2122002093234937	0.1474363033795622	0.26518752868466355	-5.123762985998415	0.020409749999999997	-0.02928800000000001	7.57	-1.58	False	1	False	29.108921300677622	16.557072958763605	157.06560258561294	142.2633049249137	1.062827	0.167628	1.136952	0.286281	0.969324	1.349108	N
372	402	Clc1ncnc2ccccc12.NN>>NNc1ncnc2ccccc12.Cl	Clc1ncnc2ccccc12.NN>>NNc1ncnc2ccccc12	4.1	-6.7	-19.989598487153998	-19.850918893442596	-19.848408855553824	19.546101826222866	19.9872409862448	19.989123514732718	26.83971537020854	7.010163791354593	0.24542794440380394	0.058049022855250085	-14.616009	-18.332732	-64.359297	-14.605124	-18.248045	-64.374078	-0.552077	-0.309916	0.340354	0.390953	-0.132489	-0.208707	0.19169396225707447	0.1278942447102368	0.25874287018599723	-7.012087663614803	0.046355	-0.13736700000000002	7.49	-1.22	True	1	False	27.127028655844576	12.309025609013704	173.4776031969016	122.98001879478964	1.034483	0.13117000000000012	1.025613	0.245333	0.894443	1.279816	N
373	403	Clc1ncnc2ccccc12.NN>>NNc1ncnc2ccccc12.Cl	Clc1ncnc2ccccc12.NN>>NNc1ncnc2ccccc12	4.2	-6.7	-18.539325572834738	-18.28079166972041	-18.25882883812231	18.67076940935303	19.129478834667715	19.158344270459942	26.90971462788046	7.020164025008454	0.24606803218727138	0.05813183173236171	-14.616052	-18.332867	-64.358834	-14.605603	-18.249636	-64.372703	-0.554027	-0.318129	0.34087	0.385972	-0.131115	-0.201916	0.1889334191777865	0.12088181819945792	0.2504191778106176	-6.981419289784761	0.046657500000000005	-0.137095	7.5	-1.23	True	1	False	27.144933253441273	12.288411836975477	173.59210326680184	124.00180634430869	1.0367709999999999	0.12459700000000007	1.030734	0.24151	0.906137	1.278281	N
374	404	O=[N+]([O-])c1ccc(Cl)c2nonc12.C1CCNC1>>O=[N+]([O-])c1ccc(N2CCCC2)c2nonc12.Cl	Clc1ccc(c2nonc12)N(=O)=O.C1CCNC1>>O=N(=O)c1ccc(N2CCCC2)c3nonc13	26.9	-19.4	-24.777983979168578	-25.10930898134268	-25.403610924728717	13.901666688098103	13.974457787015197	13.80126517211915	17.309816432872946	5.64013178077603	0.15828456474030725	0.04670420669095727	-14.586813	-18.368394	-64.315747	-14.577708	-18.246634	-64.322703	-0.502657	-0.233965	0.135773	0.204136	-0.0616	-0.101111	0.1577320494185509	0.09883439622842553	0.1492763538781548	-6.264861424668916	0.03976012500000001	-0.10040699999999997	6.96	-1.31	False	1	False	26.2353166809718	15.803169409586358	133.6957802124433	131.0488360472294	1.139805	0.11316400000000004	1.144986	0.213452	1.031822	1.353257	N
375	405	Clc1ncnc2ccccc12.NN>>NNc1ncnc2ccccc12.Cl	Clc1ncnc2ccccc12.NN>>NNc1ncnc2ccccc12	4.9	-6.6	-19.894902921822016	-19.73990808183359	-19.738653062817864	21.2758228882643	21.56008467988123	21.492313656741683	26.519718763708283	6.970162856739162	0.24250182882223847	0.05771778734680358	-14.614753	-18.330932	-64.356794	-14.600333	-18.229932	-64.374727	-0.523378	-0.252053	0.330497	0.393681	-0.123817	-0.224901	0.2685720799691821	0.19614967005058942	0.5041397415498196	-8.255305341849885	0.043076625	-0.137487	7.41	-1.22	True	1	False	27.06197855754596	12.491448526134633	173.06160720693404	123.55458807879303	0.930369	0.2025110000000001	1.032431	0.341621	0.82992	1.27199	N
376	406	COc1ccc(Br)c([N+](=O)[O-])c1.C1CCNCC1>>COc1ccc(N2CCCCC2)c([N+](=O)[O-])c1.Br	Brc1ccc(cc1N(=O)=O)OC.C1CCNCC1>>COc1ccc(N2CCCCC2)c(c1)N(=O)=O	1.5	-12.7	-7.977870755054944	-7.261882445927019	-7.201014026910257	25.383863066714987	25.855750190945727	25.722718182555404	11.789874970743613	4.930115191352089	0.10780907095830285	0.0408247764160318	-14.649958	-18.363967	-175.228229	-14.62874	-18.273383	-175.24371	-0.458838	-0.201326	0.055863	0.188723	-0.074425	-0.161449	0.2541609001744991	0.23710349216869978	0.28992579674622926	-6.696528932084866	0.020782000000000002	-0.04899299999999998	6.72	-0.9	True	1	False	29.054309530664586	18.590643963533694	150.9645982846394	118.87356502985776	0.8676569999999999	0.25183900000000015	1.062148	0.295673	0.810309	1.16333	N
377	407	O=[N+]([O-])c1ccc(Cl)c2nonc12.C1COCCN1>>O=[N+]([O-])c1ccc(N2CCOCC2)c2nonc12.Cl	Clc1ccc(c2nonc12)N(=O)=O.O1CCNCC1>>O=N(=O)c1ccc(N2CCOCC2)c3nonc13	26.8	-6.4	-17.720535518483956	-16.980074339298437	-16.835747160408637	14.145562668438416	15.04541125398905	15.285119872794901	12.059872107478206	5.6301315471221685	0.11027798098024871	0.046621397813845646	-14.586806	-18.352102	-64.315716	-14.571071	-18.228272	-64.317118	-0.468589	-0.220494	0.135651	0.213877	-0.061422	-0.101573	0.17490779757233632	0.10859209898053336	0.14914295269200567	-6.154500155899486	0.039777	-0.07461800000000002	6.89	-1.31	False	1	False	26.448216780983593	18.180823133757883	137.4234833380643	123.51887699045452	1.092413	0.12440300000000004	1.145599	0.231576	1.021196	1.323989	N
378	408	CCOc1ccc(Br)c([N+](=O)[O-])c1.C1CCNCC1>>CCOc1ccc(N2CCCCC2)c([N+](=O)[O-])c1.Br	Brc1ccc(cc1N(=O)=O)OCC.C1CCNCC1>>CCOc1ccc(N2CCCCC2)c(c1)N(=O)=O	0.7	-12.7	-6.854163814091192	-6.312623138090305	-6.325800837220381	25.336039310804917	25.898915308717697	25.82612420994328	11.75987528888422	4.950115658659811	0.1075347476225311	0.04099039417025505	-14.651611	-18.363967	-175.229374	-14.6298	-18.274386	-175.244299	-0.458869	-0.205932	0.054371	0.188584	-0.075849	-0.161959	0.25391326946717985	0.23872666082100516	0.28904806256904986	-6.6965345376298835	0.020521249999999998	-0.04899299999999998	6.71	-0.99	True	1	False	29.201389099845233	18.63527293467859	145.89309197761844	119.15893464448837	0.8727259999999999	0.25401399999999985	1.064037	0.297012	0.810023	1.169738	N
379	409	O=[N+]([O-])c1cc(C(F)(F)F)cc([N+](=O)[O-])c1Cl.Cc1ccc(N)cc1>>Cc1ccc(Nc2c([N+](=O)[O-])cc(C(F)(F)F)cc2[N+](=O)[O-])cc1.Cl	FC(F)(F)c1cc(c(Cl)c(c1)N(=O)=O)N(=O)=O.Nc1ccc(C)cc1>>FC(F)(F)c1cc(c(Nc2ccc(C)cc2)c(c1)N(=O)=O)N(=O)=O	21.0	0.3	-15.454986639041623	-15.115504013657674	-15.333249801008101	14.972391700807288	15.482556903055833	15.385920444195397	21.399773059704277	4.74011075192878	0.19568397951719094	0.0392514077509109	-14.581908	-18.333016	-64.313605	-14.577297	-18.247422	-64.343093	-0.681724	-0.461618	0.084492	0.196636	-0.005498	-0.105157	0.2313669434042882	0.17346732966327746	0.45187875085640883	-6.17862957947804	0.016626875	-0.033282000000000006	7.67	-1.82	False	1	False	28.795243354504116	16.765020858016694	152.49578358223968	145.72505588684453	1.036185	0.198673	1.145305	0.311903	0.946632	1.348088	N
380	410	O=[N+]([O-])c1cc(C(F)(F)F)cc([N+](=O)[O-])c1Cl.Nc1cccc(Cl)c1>>O=[N+]([O-])c1cc(C(F)(F)F)cc([N+](=O)[O-])c1Nc1cccc(Cl)c1.Cl	FC(F)(F)c1cc(c(Cl)c(c1)N(=O)=O)N(=O)=O.Nc1cc(Cl)ccc1>>FC(F)(F)c1cc(c(Nc2cc(Cl)ccc2)c(c1)N(=O)=O)N(=O)=O	21.1	7.7	-13.465061224663597	-12.661849098544115	-12.625453549014228	18.362284470979223	19.0933330080105	19.205657203604428	21.069776559250883	4.74011075192878	0.19266642282370153	0.0392514077509109	-14.581973	-18.31553	-64.313576	-14.567257	-18.231306	-64.337801	-0.676102	-0.443045	0.08458	0.20522	-0.005894	-0.107509	0.25531305962525386	0.18907210878652317	0.4523746906533758	-6.6074958924909835	0.016638749999999997	-0.03626399999999999	8.0	-1.82	False	1	False	28.79182149010547	17.248020114134118	152.47766184295241	143.03035685394454	0.991363	0.21656999999999993	1.145436	0.339885	0.928866	1.331248	N
381	411	O=[N+]([O-])c1cc([N+](=O)[O-])c(Cl)c(C(F)(F)F)c1.Cc1cccc(N)c1>>Cc1cccc(Nc2c([N+](=O)[O-])cc([N+](=O)[O-])cc2C(F)(F)F)c1.Cl	FC(F)(F)c1cc(cc(c1Cl)N(=O)=O)N(=O)=O.Nc1cc(C)ccc1>>FC(F)(F)c1cc(cc(c1Nc2cc(C)ccc2)N(=O)=O)N(=O)=O	27.1	2.0	-12.40429786501617	-11.864012208245027	-11.956883610272305	18.45615739407365	19.035976147806984	18.931182065594015	21.459772423423072	4.530105845197763	0.19623262618873447	0.03751242133156674	-14.571016	-18.331749	-64.313904	-14.561486	-18.215571	-64.33346	-0.703049	-0.444644	0.144333	0.243609	-0.027015	-0.113881	0.24543596656863786	0.1589396241733214	0.23552337965312845	-5.436093576493374	0.03716225	-0.029334	7.71	-1.54	False	1	False	29.07507673210316	16.79700025371235	145.2620226191747	142.64663602431798	0.980645	0.17697799999999997	1.113492	0.318973	0.936514	1.299618	N
382	412	O=[N+]([O-])c1ccc(Cl)c2nonc12.C1CCNCC1>>O=[N+]([O-])c1ccc(N2CCCCC2)c2nonc12.Cl	Clc1ccc(c2nonc12)N(=O)=O.C1CCNCC1>>O=N(=O)c1ccc(N2CCCCC2)c3nonc13	26.8	-12.8	-19.428050292807605	-18.62232812837131	-18.402699812675646	13.318449959557656	13.999297738670798	14.008082871424183	11.659876349352883	5.6301315471221685	0.10662033650329188	0.046621397813845646	-14.586804	-18.366041	-64.315713	-14.579194	-18.244955	-64.323022	-0.480459	-0.233518	0.135508	0.208267	-0.061364	-0.101078	0.16288387538317672	0.09952947070472909	0.1491470224796492	-6.017711979098383	0.039779	-0.07064000000000001	6.73	-1.32	False	1	False	26.448412005674655	18.8405601077526	137.42449771484823	128.00107064788023	1.1081759999999998	0.11403399999999997	1.145731	0.215626	1.031697	1.323802	N
383	413	Clc1ncnc2ccccc12.Nc1ccccc1>>c1ccc(Nc2ncnc3ccccc23)cc1.Cl	Clc1ncnc2ccccc12.Nc1ccccc1>>N(c1ccccc1)c2ncnc3ccccc23	4.4	2.9	-9.806293178199752	-8.664225935954494	-8.325370820114076	22.755790176330194	23.79055329861639	23.87401205863211	21.569771256907533	6.9601626230853	0.19723847841989758	0.05763497846969195	-14.616052	-18.328853	-64.358835	-14.605002	-18.230784	-64.379737	-0.702447	-0.414191	0.340583	0.425896	-0.131089	-0.235545	0.29365575115149223	0.2083092404233108	0.25042669333680734	-5.4995060358162995	0.04665675	-0.029169	7.74	-1.23	True	1	False	27.22795076355566	16.576502523743194	176.843672915194	139.11791815270556	0.8955879999999999	0.21471099999999999	1.030732	0.372332	0.816021	1.26792	N
384	414	CC(C)(C)c1ccc(Br)c([N+](=O)[O-])c1.C1CCNCC1>>CC(C)(C)c1ccc(N2CCCCC2)c([N+](=O)[O-])c1.Br	Brc1ccc(cc1N(=O)=O)C(C)(C)C.C1CCNCC1>>CC(C)(C)c1ccc(N2CCCCC2)c(c1)N(=O)=O	1.2	-12.7	-7.466141155416026	-6.968526142896703	-6.922090441526366	23.36961476615849	24.034774808110104	24.087485604059694	11.769875182837355	4.91011472404438	0.10762618873445501	0.040659158661808546	-14.649724	-18.363967	-175.228432	-14.631874	-18.276666	-175.244984	-0.458774	-0.207015	0.07101	0.201671	-0.074485	-0.16541	0.2454074220674496	0.2345323645858623	0.336649014800113	-6.696554347519002	0.020245625	-0.04899299999999998	6.71	-0.79	True	1	False	29.796579906543247	18.798462932541412	154.82139443375607	127.71506622617164	0.896007	0.24826399999999993	1.058549	0.291398	0.810285	1.187405	N
385	415	O=[N+]([O-])c1cc(C(F)(F)F)cc([N+](=O)[O-])c1Cl.COc1cccc(N)c1>>COc1cccc(Nc2c([N+](=O)[O-])cc(C(F)(F)F)cc2[N+](=O)[O-])c1.Cl	FC(F)(F)c1cc(c(Cl)c(c1)N(=O)=O)N(=O)=O.Nc1cc(OC)ccc1>>FC(F)(F)c1cc(c(Nc2cc(OC)ccc2)c(c1)N(=O)=O)N(=O)=O	23.4	4.1	-14.252154518173356	-13.228059056985781	-12.946307303186288	16.25125412476876	17.51443069550401	18.00953567041992	21.40977295365741	4.850113322121226	0.19577542062911485	0.04016230539913879	-14.574681	-18.327344	-64.316964	-14.567886	-18.231473	-64.341053	-0.695952	-0.455839	0.094639	0.204856	-0.020035	-0.11344	0.2274684729749551	0.16237626374786163	0.26517565854194813	-5.367276337452756	0.020408875	-0.040146000000000015	7.74	-1.58	False	1	False	29.063625732599398	17.214188393289753	148.1089085134073	142.74980505302292	1.027015	0.18462099999999992	1.136995	0.3024	0.952374	1.329415	N
386	416	COc1ccc([N+](=O)[O-])c2nonc12.C1CCNC1>>O=[N+]([O-])c1ccc(N2CCCC2)c2nonc12.CO	COc1ccc(c2nonc12)N(=O)=O.C1CCNC1>>O=N(=O)c1ccc(N2CCCC2)c3nonc13	28.7	-19.4	-16.112167864346	-16.156093527542204	-16.23390470230818	14.224891783840233	15.006768588119163	15.210081657680487	17.249817069154147	6.570153510584836	0.15773591806876372	0.05440543226233852	-14.582813	-18.368394	-22.199369	-14.568642	-18.248415	-22.204309	-0.502655	-0.258404	0.287765	0.332679	-0.177971	-0.200939	0.15656618653361265	0.04269064119062847	0.14324310907120158	-6.264860091311953	0.038868375	-0.100408	6.96	-1.18	False	1	False	25.549972286534057	15.815266263473978	165.94531778277883	131.1491500146823	1.1413650000000002	0.05496800000000013	1.287589	0.211871	1.232621	1.353236	N
387	417	O=[N+]([O-])c1cc(C(F)(F)F)cc([N+](=O)[O-])c1Cl.COc1ccc(N)cc1>>COc1ccc(Nc2c([N+](=O)[O-])cc(C(F)(F)F)cc2[N+](=O)[O-])cc1.Cl	FC(F)(F)c1cc(c(Cl)c(c1)N(=O)=O)N(=O)=O.Nc1ccc(OC)cc1>>FC(F)(F)c1cc(c(Nc2ccc(OC)cc2)c(c1)N(=O)=O)N(=O)=O	21.3	-1.1	-17.22785777776325	-16.48425905128811	-16.422763123013173	14.312810220148727	14.669235601353234	14.539968649653392	21.699769878298262	4.770111452890364	0.19842721287490855	0.039499834382245774	-14.581906	-18.335875	-64.313614	-14.580745	-18.251023	-64.343972	-0.685481	-0.466842	0.084549	0.193147	-0.005444	-0.104399	0.22246514816227714	0.16475652079013423	0.45182632066539063	-5.921019723745878	0.01662925	-0.03331200000000001	7.58	-1.82	False	1	False	28.748308430488482	16.565859087875385	149.37463335657986	139.02859336071154	1.053744	0.188708	1.145375	0.301493	0.956667	1.355237	N
388	418	CN(C)c1ccc(Br)c([N+](=O)[O-])c1.C1CCNCC1>>CN(C)c1ccc(N2CCCCC2)c([N+](=O)[O-])c1.Br	Brc1ccc(cc1N(=O)=O)N(C)C.C1CCNCC1>>CN(C)c1ccc(N2CCCCC2)c(c1)N(=O)=O	-5.0	-12.7	-6.180649104620647	-5.567572348647053	-5.494781249872638	26.542421248755165	27.160518080506304	27.18122589301734	11.799874864696747	4.94011542500595	0.10790051207022677	0.04090758529314342	-14.666313	-18.363967	-175.238369	-14.632134	-18.275859	-175.245516	-0.458423	-0.206476	0.041737	0.193658	-0.088945	-0.161381	0.25834853569886784	0.23690705666617246	0.22533792357098884	-6.696528306223419	0.016867999999999998	-0.04899299999999998	6.71	-0.82	True	1	False	29.40652805947066	18.590503093695638	152.7947064361856	118.87266427032046	0.852116	0.25244200000000006	1.065574	0.296828	0.813132	1.148944	N
389	419	O=[N+]([O-])c1ccc(Cl)c2nonc12.Nc1ccccc1>>O=[N+]([O-])c1ccc(Nc2ccccc2)c2nonc12.Cl	Clc1ccc(c2nonc12)N(=O)=O.c1ccc(N)cc1>>c1ccc(Nc2ccc(c3nonc23)N(=O)=O)cc1	26.9	3.6	-13.596937354564107	-12.854593647176028	-12.769252358387032	20.047495686369864	21.032685560138777	21.210270741411517	21.419772847610535	5.64013178077603	0.19586686174103876	0.04670420669095727	-14.586801	-18.32801	-64.315714	-14.563844	-18.194345	-64.316025	-0.701623	-0.430158	0.135801	0.248516	-0.061416	-0.121003	0.2362261062081411	0.1485682263743823	0.14913387281393706	-5.508484051355836	0.039777375000000004	-0.029301999999999995	7.73	-1.32	False	1	False	26.448591560594746	16.679407224843548	137.42543067236193	138.31509655573	1.030124	0.17020600000000008	1.145642	0.318605	0.975436	1.348729	N
390	420	COc1ccc([N+](=O)[O-])c2nonc12.C1COCCN1>>O=[N+]([O-])c1ccc(N2CCOCC2)c2nonc12.CO	COc1ccc(c2nonc12)N(=O)=O.O1CCNCC1>>O=N(=O)c1ccc(N2CCOCC2)c3nonc13	28.7	-6.4	-9.030387723383054	-8.014449885333994	-7.666182127339337	15.175552314074087	16.09108863635821	16.173919886901736	12.049872213525072	6.620154678854128	0.1101865398683248	0.05481947664789665	-14.582817	-18.352102	-22.199367	-14.56002	-18.227423	-22.199157	-0.468634	-0.238696	0.287908	0.336121	-0.177983	-0.20524	0.17625220564418398	0.05025855756021683	0.1432494351126584	-6.1544981422565606	0.0388675	-0.07461799999999999	6.89	-1.18	False	1	False	25.330266269193952	18.357745561130464	161.9872908481019	124.72087204770303	1.091007	0.06471899999999997	1.287721	0.233436	1.223002	1.324443	N
391	421	O=[N+]([O-])c1cc(C(F)(F)F)cc([N+](=O)[O-])c1Cl.Nc1ccc(Cl)cc1>>O=[N+]([O-])c1cc(C(F)(F)F)cc([N+](=O)[O-])c1Nc1ccc(Cl)cc1.Cl	FC(F)(F)c1cc(c(Cl)c(c1)N(=O)=O)N(=O)=O.Nc1ccc(Cl)cc1>>FC(F)(F)c1cc(c(Nc2ccc(Cl)cc2)c(c1)N(=O)=O)N(=O)=O	21.0	7.7	-13.898435581676322	-13.25649339012452	-13.270298598370092	17.240312597048696	18.095608010002273	18.31460881629709	21.219774968547885	4.74011075192878	0.19403803950256035	0.0392514077509109	-14.581889	-18.316728	-64.313617	-14.567863	-18.233266	-64.337252	-0.678409	-0.453113	0.084914	0.205753	-0.005444	-0.106764	0.2464777428287509	0.18305402698074033	0.45186202275239795	-6.448937818523529	0.016634000000000003	-0.03386599999999998	7.94	-1.82	False	1	False	28.79202860276219	16.887115503060496	152.4787586840691	140.03753130234438	1.0092759999999998	0.2096039999999999	1.145039	0.330135	0.935435	1.339411	N
392	422	O=[N+]([O-])c1ccc(Cl)c2nonc12.Nc1ccc(O)cc1>>O=[N+]([O-])c1ccc(Nc2ccc(O)cc2)c2nonc12.Cl	Clc1ccc(c2nonc12)N(=O)=O.Oc1ccc(N)cc1>>Oc1ccc(Nc2ccc(c3nonc23)N(=O)=O)cc1	26.8	0.6	-15.885958882233087	-14.91394670730889	-14.748284206221841	17.73025819597892	18.85350015405838	19.100738886815908	21.77976902992332	5.6301315471221685	0.19915874177029994	0.046621397813845646	-14.586801	-18.334657	-64.315715	-14.568893	-18.198187	-64.318013	-0.709556	-0.434288	0.135728	0.240829	-0.061427	-0.121001	0.22706775211242758	0.13871354053921944	0.14913834525438127	-5.183330286134643	0.039776	-0.02928	7.58	-1.32	False	1	False	26.44839320101212	16.748197885640725	137.4244000068534	150.59878665960403	1.051041	0.158918	1.145656	0.308769	0.986738	1.35981	N
393	423	O=[N+]([O-])c1cc(C(F)(F)F)cc([N+](=O)[O-])c1Cl.Cc1ccc(N)cc1>>Cc1ccc(Nc2c([N+](=O)[O-])cc(C(F)(F)F)cc2[N+](=O)[O-])cc1.Cl	FC(F)(F)c1cc(c(Cl)c(c1)N(=O)=O)N(=O)=O.Nc1ccc(C)cc1>>FC(F)(F)c1cc(c(Nc2ccc(C)cc2)c(c1)N(=O)=O)N(=O)=O	23.8	0.9	-14.832379271521754	-14.181651947216565	-14.188554551339351	15.973068509260223	16.734237501099457	16.871034566465617	21.60977083272006	4.830112854813504	0.19760424286759326	0.039996687644915534	-14.574689	-18.333794	-64.316966	-14.572992	-18.238261	-64.343497	-0.701009	-0.460895	0.094471	0.19547	-0.019967	-0.111183	0.21807423506032442	0.15469483052002583	0.26518265395134305	-5.345763424604412	0.020400375	-0.02873400000000001	7.66	-1.58	False	1	False	28.672258942696313	16.7593830563165	146.11449430596292	147.35048830641173	1.0505719999999998	0.17591199999999996	1.137155	0.292998	0.961243	1.34357	N
394	424	O=[N+]([O-])c1cc(C(F)(F)F)cc([N+](=O)[O-])c1Cl.Cc1cccc(N)c1>>Cc1cccc(Nc2c([N+](=O)[O-])cc(C(F)(F)F)cc2[N+](=O)[O-])c1.Cl	FC(F)(F)c1cc(c(Cl)c(c1)N(=O)=O)N(=O)=O.Nc1cc(C)ccc1>>FC(F)(F)c1cc(c(Nc2cc(C)ccc2)c(c1)N(=O)=O)N(=O)=O	21.1	0.8	-15.30083140698139	-14.87412496489124	-15.10002837545152	15.659929981378182	16.042710760272126	15.82119991608854	21.40977295365741	4.720110284621072	0.19577542062911485	0.039085789996687645	-14.581905	-18.331453	-64.313605	-14.575867	-18.245307	-64.342809	-0.683149	-0.45615	0.084306	0.202278	-0.005464	-0.107215	0.23628243000876348	0.1771157726192128	0.4518646211865924	-6.277493956429189	0.01662675	-0.084015	7.72	-1.82	False	1	False	29.192396032925636	17.176321553623787	145.84816170615855	144.15188563685012	1.029211	0.20286999999999988	1.145409	0.318422	0.942539	1.347633	N
395	425	COc1ccc([N+](=O)[O-])c2nonc12.C1CCNCC1>>O=[N+]([O-])c1ccc(N2CCCCC2)c2nonc12.CO	COc1ccc(c2nonc12)N(=O)=O.C1CCNCC1>>O=N(=O)c1ccc(N2CCCCC2)c3nonc13	28.7	-12.7	-10.750775227461437	-9.675851498883535	-9.253537623027398	14.1316733621855	15.119373273843186	15.300723511806407	11.669876243306017	6.540152809623266	0.1067117776152158	0.054157005631003646	-14.582814	-18.366041	-22.199368	-14.568006	-18.24558	-22.204663	-0.480342	-0.256275	0.287477	0.331441	-0.177816	-0.201189	0.1614193357111956	0.041791431890612483	0.1432447782478435	-6.0177114892939745	0.038868375	-0.07064000000000001	6.73	-1.18	False	1	False	25.541455419436385	18.676583153679452	165.89000131506657	119.42308326755001	1.108768	0.053817000000000004	1.287752	0.213428	1.233935	1.322196	N
396	426	O=[N+]([O-])c1cc(C(F)(F)F)cc([N+](=O)[O-])c1Cl.Cc1cccc(N)c1>>Cc1cccc(Nc2c([N+](=O)[O-])cc(C(F)(F)F)cc2[N+](=O)[O-])c1.Cl	FC(F)(F)c1cc(c(Cl)c(c1)N(=O)=O)N(=O)=O.Nc1cc(C)ccc1>>FC(F)(F)c1cc(c(Nc2cc(C)ccc2)c(c1)N(=O)=O)N(=O)=O	23.7	2.1	-14.197140136335547	-13.707682746883394	-13.839459736329331	16.621836746021646	17.255621314506275	17.16651496916948	21.40977295365741	4.850113322121226	0.19577542062911485	0.04016230539913879	-14.574686	-18.331704	-64.316969	-14.570973	-18.237498	-64.342191	-0.702087	-0.464774	0.094439	0.197059	-0.019894	-0.11109	0.21915759654092748	0.1570629477629331	0.26516555782158924	-5.441158921399927	0.020403624999999998	-0.029340000000000005	7.71	-1.58	False	1	False	29.217166344057432	16.981923938193344	157.64967001943296	149.307094197124	1.0474219999999999	0.17860900000000002	1.137181	0.293978	0.958572	1.3414	N
397	427	O=[N+]([O-])c1ccc(Cl)c2nonc12.Cc1ccc(N)cc1>>Cc1ccc(Nc2ccc([N+](=O)[O-])c3nonc23)cc1.Cl	Clc1ccc(c2nonc12)N(=O)=O.Cc1ccc(N)cc1>>Cc1ccc(Nc2ccc(c3nonc23)N(=O)=O)cc1	26.7	1.0	-14.228328600259722	-13.620899429607206	-13.720045926641774	20.379251789842	20.71245932050402	20.58130984031626	21.509771893188734	5.6301315471221685	0.19668983174835405	0.046621397813845646	-14.586804	-18.333797	-64.315715	-14.567576	-18.197694	-64.318085	-0.700623	-0.426452	0.135504	0.242619	-0.061355	-0.120984	0.23483737076391287	0.1447548724394054	0.14914105243029338	-5.345826119633719	0.039778375	-0.028753	7.66	-1.32	False	1	False	26.44842699603491	16.693041746939677	137.42457560393768	140.09597091691236	1.035301	0.16584999999999994	1.14573	0.317746	0.97988	1.353047	N
398	428	O=[N+]([O-])c1ccc(Cl)c2nonc12.COc1ccc(N)cc1>>COc1ccc(Nc2ccc([N+](=O)[O-])c3nonc23)cc1.Cl	Clc1ccc(c2nonc12)N(=O)=O.COc1ccc(N)cc1>>COc1ccc(Nc2ccc(c3nonc23)N(=O)=O)cc1	26.8	-0.5	-15.448420996237964	-14.557357543440713	-14.411147836205672	17.889165560390396	18.949656570965175	19.221995682467753	21.839768393642114	5.6301315471221685	0.19970738844184346	0.046621397813845646	-14.586803	-18.336947	-64.315719	-14.57094	-18.200466	-64.319463	-0.708059	-0.428897	0.135668	0.242	-0.061435	-0.122208	0.22755501661991095	0.14008262695405416	0.14916627315004954	-5.123764890793853	0.039777375000000004	-0.02928800000000001	7.57	-1.32	False	1	False	26.448328042354195	16.452369813821882	137.4240614460417	141.36366430168644	1.0485229999999999	0.16048300000000004	1.145631	0.308885	0.985148	1.357408	N
399	429	COc1ccc([N+](=O)[O-])c2nonc12.Nc1ccc(O)cc1>>O=[N+]([O-])c1ccc(Nc2ccc(O)cc2)c2nonc12.CO	COc1ccc(c2nonc12)N(=O)=O.Oc1ccc(N)cc1>>Oc1ccc(Nc2ccc(c3nonc23)N(=O)=O)cc1	28.7	0.6	-7.164356547166231	-5.931927940639789	-5.574875050034429	19.29873129632489	20.80161648615135	21.22142032411871	21.84976828759525	6.5801537442386975	0.19979882955376738	0.054488241139450146	-14.582813	-18.334657	-22.199369	-14.555811	-18.198893	-22.200919	-0.709546	-0.441222	0.287845	0.361707	-0.178	-0.224561	0.2367236981840325	0.07190666362214362	0.143242827154192	-5.183336599172856	0.038868375	-0.029281	7.58	-1.18	False	1	False	25.550044992626344	16.582636724268387	165.94579000386204	142.48295641621857	1.037839	0.092584	1.287558	0.321877	1.194974	1.359716	N
400	430	O=[N+]([O-])c1cc(C(F)(F)F)cc([N+](=O)[O-])c1Cl.COc1cccc(N)c1>>COc1cccc(Nc2c([N+](=O)[O-])cc(C(F)(F)F)cc2[N+](=O)[O-])c1.Cl	FC(F)(F)c1cc(c(Cl)c(c1)N(=O)=O)N(=O)=O.Nc1cc(OC)ccc1>>FC(F)(F)c1cc(c(Nc2cc(OC)ccc2)c(c1)N(=O)=O)N(=O)=O	21.0	0.2	-14.972088605807748	-14.18079915930324	-14.101105456120681	16.631148355367937	17.09738789442028	17.020831738670026	21.169775498782222	4.7501109855826416	0.19358083394294073	0.03933421662802252	-14.581906	-18.33211	-64.313605	-14.574601	-18.24488	-64.341155	-0.679337	-0.457544	0.084437	0.201885	-0.005483	-0.106754	0.234965939897265	0.1774033714035758	0.45186754807679635	-6.286779324564015	0.016627125	-0.08511300000000002	7.74	-1.82	False	1	False	28.79518545250461	16.870417260341718	152.49547694094213	139.8990600111993	1.027492	0.20318700000000012	1.145339	0.315575	0.942152	1.343067	N
401	431	COc1ccc([N+](=O)[O-])c2nonc12.COc1ccc(N)cc1>>COc1ccc(Nc2ccc([N+](=O)[O-])c3nonc23)cc1.CO	COc1ccc(c2nonc12)N(=O)=O.COc1ccc(N)cc1>>COc1ccc(Nc2ccc(c3nonc23)N(=O)=O)cc1	28.7	-0.4	-6.746464728322647	-5.586199711169766	-5.239814481805708	20.30513789154384	21.704484018101716	22.166330990634687	21.82976849968898	6.540152809623266	0.19961594732991952	0.054157005631003646	-14.582814	-18.336946	-22.199369	-14.557541	-18.201349	-22.202341	-0.708132	-0.440473	0.288009	0.356602	-0.178067	-0.223239	0.2374140780832451	0.07290080219074412	0.14324379133076143	-5.12375879544288	0.038868375	-0.02928800000000001	7.57	-1.18	False	1	False	25.541352568049852	16.802708813269653	165.8893333023646	151.08894563770187	1.0353080000000001	0.09386699999999992	1.287599	0.32232	1.193732	1.357628	N
402	432	COc1ccc([N+](=O)[O-])c2nonc12.Cc1ccc(N)cc1>>Cc1ccc(Nc2ccc([N+](=O)[O-])c3nonc23)cc1.CO	COc1ccc(c2nonc12)N(=O)=O.Cc1ccc(N)cc1>>Cc1ccc(Nc2ccc(c3nonc23)N(=O)=O)cc1	28.7	0.9	-5.5305151498808245	-4.649491848638666	-4.546580295056297	20.72971456745858	22.12968820341731	22.547609512896756	21.64977040853259	6.620154678854128	0.19797000731528896	0.05481947664789665	-14.582813	-18.333795	-22.199369	-14.554951	-18.197935	-22.201369	-0.700939	-0.434789	0.287925	0.363211	-0.178066	-0.227271	0.24462882360723381	0.07426293904850374	0.1432428350512914	-5.345769247838216	0.0388685	-0.02874299999999999	7.66	-1.18	False	1	False	25.329570241020242	16.629144498263894	161.98283974138968	141.22113989462952	1.022024	0.0956220000000001	1.287614	0.330985	1.191992	1.353009	N
403	433	COc1ccc([N+](=O)[O-])c2nonc12.Nc1ccccc1>>O=[N+]([O-])c1ccc(Nc2ccccc2)c2nonc12.CO	COc1ccc(c2nonc12)N(=O)=O.c1ccc(N)cc1>>c1ccc(Nc2ccc(c3nonc23)N(=O)=O)cc1	28.7	3.6	-4.8761645873087005	-3.8734044481756973	-3.5929077133919285	22.72091507530731	23.706732458619758	23.88494514915067	21.299774120172938	6.530152575969405	0.19476956839795173	0.054074196753892016	-14.5828	-18.328013	-22.199363	-14.551445	-18.193012	-22.199338	-0.70166	-0.432495	0.287549	0.368011	-0.178003	-0.228173	0.2493579611336657	0.08066024327695383	0.14324244214544435	-5.50858182186202	0.03886975	-0.029302999999999996	7.73	-1.18	False	1	False	25.540758933606774	16.726064768739242	165.88547768736828	147.05754996091625	1.012487	0.10385699999999987	1.287586	0.336341	1.183729	1.348828	N
404	434	Clc1ccc(Cl)cc1.C[O-]>>COc1ccc(Cl)cc1.[Cl-]	c1c(Cl)ccc(Cl)c1.C[O-]>>c1c(OC)ccc(Cl)c1	-1.7	-167.7	-38.14044124320909	-37.818528883046554	-37.874377226285766	32.740975750056435	33.55422802801637	33.214745402775094	58.76775253771915	5.600130846160585	0.5484834344377042	0.04637297118251076	-14.6587	-22.706857	-64.364041	-14.823538	-22.5797	-64.554702	-1.05597	-0.669779	0.153372	0.348663	-0.15649	-0.2844	0.30123627409309384	0.2247625876456635	0.5029264518931725	-4.828063068855008	0.032504375	-0.10114999999999996	6.37	-0.41	True	1	False	25.915722725492046	10.281324475811925	145.01487908977285	238.82130713524566	0.843361	0.24512900000000004	1.090613	0.363572	0.845484	1.206933	O
405	435	Clc1nnc(Cl)c(Cl)c1Cl.N>>Nc1c(Cl)nnc(Cl)c1Cl.Cl	Clc1nnc(Cl)c(Cl)c1Cl.N>>Nc1c(Cl)nnc(Cl)c1Cl	25.6	-6.2	-19.97132257701412	-20.064193979184076	-20.12506239820084	23.240160660809916	23.366917574335627	23.38323282075533	40.979565419938375	5.580130378852877	0.37472567666422824	0.04620735342828751	-14.584562	-18.362165	-64.309495	-14.567952	-18.229168	-64.334908	-1.010862	-0.682229	0.058482	0.197491	-0.01741	-0.120091	0.22984705967022034	0.16473959097113328	0.3242050867890663	-7.394661679942194	0.044123375	-0.24630600000000002	7.64	-1.52	True	1	False	28.79096141128793	10.373817666875741	155.34995805487986	127.48368299563876	1.134329	0.1898519999999999	1.152437	0.338533	0.962585	1.472862	N
406	436	Clc1ccc(Cl)cc1.C[O-]>>COc1ccc(Cl)cc1.[Cl-]	c1c(Cl)ccc(Cl)c1.C[O-]>>c1c(OC)ccc(Cl)c1	-1.7	-167.7	-39.94476378623732	-39.7853763798722	-39.76215852932971	28.53839671205232	28.927452585810876	28.863446619504487	58.787751772885976	5.600130846160585	0.548670088660756	0.04637297118251076	-14.658699	-22.706859	-64.364041	-14.823536	-22.579717	-64.554691	-1.056199	-0.670047	0.153409	0.34869	-0.156553	-0.28437	0.3012700309325078	0.2247542157692559	0.5029260378042864	-4.8279962376927505	0.032504375	-0.10009299999999999	6.37	-0.41	True	1	False	25.915713753284976	10.250623397259876	145.0148288845929	237.08183418265108	0.8432419999999999	0.2450920000000001	1.090489	0.363579	0.845397	1.206821	O
407	437	Clc1nc(Cl)c(Cl)c(Cl)c1Cl.N>>Nc1c(Cl)c(Cl)nc(Cl)c1Cl.Cl	Clc1nc(Cl)c(Cl)c(Cl)c1Cl.N>>Nc1c(Cl)c(Cl)nc(Cl)c1Cl	20.5	-6.1	-18.731236221773973	-18.879955966897786	-18.944589442890386	25.377899321123255	25.44504283500463	25.426217550696155	41.04956467761029	5.570130145199015	0.3753657644476957	0.046124544551175886	-14.592645	-18.362164	-64.3202	-14.571337	-18.23265	-64.344298	-1.011588	-0.682708	0.103301	0.2513	-0.033286	-0.140778	0.23872795244274547	0.17811677887767804	0.3400788403137311	-7.396545954069052	0.04969824999999999	-0.24640000000000006	7.64	-1.35	True	1	False	29.593280380564146	10.355217550500214	147.85102043327038	126.22051209508906	1.1034920000000001	0.20182999999999995	1.133133	0.346045	0.931303	1.449537	N
408	438	Fc1c(F)c(F)c(C(F)(F)F)c(F)c1F.N>>Nc1c(F)c(F)c(C(F)(F)F)c(F)c1F.F	Fc1c(F)c(F)c(c(F)c1F)C(F)(F)F.N>>Nc1c(F)c(F)c(c(F)c1F)C(F)(F)F	27.9	-6.1	-21.910590866840028	-22.245680925989966	-22.594576193385475	26.67489851296227	26.450250121346375	25.839683403404234	40.9595656320321	7.930185287509551	0.3745427944403804	0.0656674395495197	-14.563071	-18.362164	-26.459051	-14.552484	-18.229062	-26.496525	-1.011823	-0.686766	0.163816	0.285801	-0.118179	-0.209246	0.262866549620424	0.13134570464573067	0.45854442107717036	-7.396372274682641	0.056311125	-0.24640299999999998	7.64	-1.37	True	1	False	22.00261348321	10.412257573005725	160.49383063422826	127.95607040062511	1.043335	0.1619440000000001	1.23296	0.37206	1.071016	1.415395	N
409	440	O=[N+]([O-])c1ccc(F)c([N+](=O)[O-])c1.Nc1ccc(Br)cc1>>O=[N+]([O-])c1ccc(Nc2ccc(Br)cc2)c([N+](=O)[O-])c1.F	Fc1ccc(cc1N(=O)=O)N(=O)=O.Nc1ccc(Br)cc1>>O=N(=O)c1ccc(Nc2ccc(Br)cc2)c(c1)N(=O)=O	29.1	10.0	-17.347800551226406	-15.937159254597088	-15.683645426974948	22.84732809131041	24.295619956556678	24.577999220042383	21.219774968547885	7.63017827789381	0.19403803950256035	0.06318317323617091	-14.553931	-18.313823	-26.462898	-14.570771	-18.146303	-26.666548	-0.693071	-0.28147	0.330699	0.3635	-0.152844	-0.683676	0.6128307540548965	0.7272511878205855	0.2294711577186443	-5.593853948724215	0.04194887500000001	-0.008412000000000003	7.86	-1.21	False	2	False	23.32749908737904	16.963928683203424	174.81981550566908	144.06425694258053	0.5204479999999999	0.865578	1.190205	0.823791	0.324627	1.344239	N
410	441	COc1sc([N+](=O)[O-])cc1[N+](=O)[O-].C1CCNC1>>O=[N+]([O-])c1cc([N+](=O)[O-])c(N2CCCC2)s1.CO	COc1sc(cc1N(=O)=O)N(=O)=O.N2CCCC2>>O=N(=O)c1cc(N(=O)=O)c(s1)N2CCCC2	34.3	-20.9	-16.44643087325783	-16.734457721921938	-16.930868187217794	12.136380234387795	12.514768446762368	12.441977347845274	18.039808691451636	6.630154912507989	0.16495976591075348	0.05490228552500828	-14.542445	-18.368705	-22.174575	-14.551066	-18.256428	-22.20377	-0.502691	-0.273331	0.23774	0.257045	-0.137699	-0.194453	0.14740537024730282	0.050933708376133514	0.14490286269920422	-6.318878228116477	0.018145749999999995	-0.10424800000000001	7.03	-1.53	False	1	False	27.022763659018416	15.844668244309805	162.01015083966053	137.72515912537364	1.205961	0.07011300000000009	1.376554	0.208499	1.306441	1.41446	N
411	442	Clc1nc(Cl)c(Cl)c(Cl)n1.N>>Nc1nc(Cl)nc(Cl)c1Cl.Cl	Clc1nc(Cl)c(Cl)c(Cl)n1.N>>Nc1nc(Cl)nc(Cl)c1Cl	22.0	-6.2	-21.5432038221933	-21.629800129784	-21.65929307504842	19.91917833965088	19.999499552091613	19.902235583544964	40.93956584412583	6.850160052892868	0.37435991221653253	0.05672408082146406	-14.56857	-18.362171	-64.328095	-14.559543	-18.254934	-64.349808	-1.011324	-0.728325	0.340063	0.435996	-0.071601	-0.146503	0.19727356290134646	0.13185611907027983	0.33764368798577216	-7.396426591328639	0.054837500000000004	-0.24636000000000002	7.64	-1.63	True	1	False	27.488800929666876	10.351995326860456	164.8041940199724	126.18123617298393	1.129172	0.14172700000000005	1.074861	0.277499	0.933134	1.406671	N
412	443	O=[N+]([O-])c1cc(C(F)(F)F)cc([N+](=O)[O-])c1Cl.NCc1ccc(CO)cc1>>O=[N+]([O-])c1cc(C(F)(F)F)cc([N+](=O)[O-])c1NCc1ccc(CO)cc1.Cl	Clc1c(cc(cc1N(=O)=O)C(F)(F)F)N(=O)=O.OCc1ccc(CN)cc1>>OCc1ccc(CNc2c(cc(cc2N(=O)=O)C(F)(F)F)N(=O)=O)cc1	25.1	-10.1	-20.91029985263907	-19.790195441849235	-19.163940987030923	11.663462123708252	12.28532401229255	12.418983530226406	24.609739018659916	4.870113789428949	0.22503657644476957	0.04032792315336204	-14.571012	-18.356645	-64.31666	-14.566739	-18.267844	-64.336667	-0.716626	-0.503005	0.099763	0.188066	-0.017517	-0.084521	0.15365729078392898	0.11325074265595782	0.23354873933195672	-6.26445192053654	0.019031499999999996	-0.02991100000000002	7.19	-1.65	False	1	False	28.691100186810253	14.30884157365208	151.94425520073955	134.38265236108947	1.166504	0.1286670000000001	1.136125	0.211784	1.007458	1.378288	N
413	444	COc1c(S(=O)(=O)C(F)(F)F)cc([N+](=O)[O-])cc1S(=O)(=O)C(F)(F)F.Nc1ccccc1>>O=[N+]([O-])c1cc(S(=O)(=O)C(F)(F)F)c(Nc2ccccc2)c(S(=O)(=O)C(F)(F)F)c1.CO	COc1c(cc(cc1S(=O)(=O)C(F)(F)F)N(=O)=O)S(=O)(=O)C(F)(F)F.c1ccc(N)cc1>>c1ccc(Nc2c(cc(cc2S(=O)(=O)C(F)(F)F)N(=O)=O)S(=O)(=O)C(F)(F)F)cc1	42.8	3.5	-3.6551842589065133	-3.735505471632605	-4.178527159999778	17.676973252910482	18.07230422167633	17.714623821527436	21.459772423423072	0.5500128509622028	0.19623262618873447	0.00455448824113945	-14.545754	-18.328178	-22.209348	-14.537021	-18.237912	-22.216383	-0.701521	-0.469351	0.324565	0.383906	-0.254613	-0.266141	0.21674622579863356	0.07569395676080948	0.2231990460026687	-5.519142315497934	0.033142125	-0.029360999999999998	7.73	-1.99	False	1	False	36.08081866736813	16.90154335185983	137.00019734114113	145.22309719572777	1.021247	0.09248000000000012	1.221762	0.282605	1.129282	1.303852	N
414	445	COc1nc(OC)nc(Oc2ccc([N+](=O)[O-])cc2)n1.[O-]c1cc(Cl)c(Cl)c(Cl)c1Cl>>COc1nc(OC)nc(Oc2cc(Cl)c(Cl)c(Cl)c2Cl)n1.O=[N+]([O-])c1ccc([O-])cc1	[O-][N+](=O)c1ccc(Oc2nc(OC)nc(OC)n2)cc1.[O-]c1cc(Cl)c(Cl)c(Cl)c1Cl>>Clc1cc(Oc2nc(OC)nc(OC)n2)c(Cl)c(Cl)c1Cl	19.1	-132.6	0.21813107081110172	0.05497860747014583	-0.13201921567147362	22.46706055958703	24.225975874971468	24.974594677224157	43.16834910759462	5.710133416353031	0.40289314045730285	0.04728386883073866	-14.569358	-22.579348	-22.226745	-14.709262	-22.458132	-22.393078	-0.796606	-0.508556	0.695283	0.763468	-0.299095	-0.340655	0.41076172079579587	0.16497465212513698	0.19937064757330392	-5.1716412819356306	0.004390250000000002	-0.06138200000000005	8.23	-0.81	False	1	False	27.36165919853134	15.747669033948574	199.58435849593886	323.225905165727	0.6244270000000001	0.17852599999999996	1.082142	0.435292	0.903616	1.059719	O
415	446	CN(c1ccccc1)c1nc(Cl)nc(Cl)n1.O=S(=O)(CC[O-])c1ccccc1>>CN(c1ccccc1)c1nc(Cl)nc(OCCS(=O)(=O)c2ccccc2)n1.[Cl-]	CN(c1ccccc1)c2nc(Cl)nc(Cl)n2.[O-]CCS(=O)(=O)c1ccccc1>>CN(c1ccccc1)c2nc(Cl)nc(OCCS(=O)(=O)c3ccccc3)n2	5.0	-152.7	-46.498308922456296	-45.851346654841585	-45.75157264869152	12.120299089900978	13.67589507524899	14.245673677427233	52.1980037854167	8.100189259625138	0.487167522165189	0.06707519046041735	-14.592365	-22.66602	-64.369774	-14.757521	-22.590916	-64.539317	-1.036786	-0.763029	0.55737	0.631585	-0.138136	-0.209679	0.19141531322505811	0.10229578388969914	0.32172702353055876	-5.125532106983677	0.04905949999999999	-0.011872999999999911	6.72	-1.33	True	1	False	27.280560284191772	13.395339685435623	185.3631543657821	299.0849878193965	0.9186459999999999	0.10148999999999997	0.992123	0.21747	0.890633	1.136116	O
416	447	COc1c([N+](=O)[O-])cc(S(=O)(=O)C(F)(F)F)cc1S(=O)(=O)C(F)(F)F.Nc1ccccc1>>O=[N+]([O-])c1cc(S(=O)(=O)C(F)(F)F)cc(S(=O)(=O)C(F)(F)F)c1Nc1ccccc1.CO	COc1c(cc(cc1S(=O)(=O)C(F)(F)F)S(=O)(=O)C(F)(F)F)N(=O)=O.c1ccc(N)cc1>>c1ccc(Nc2c(cc(cc2S(=O)(=O)C(F)(F)F)S(=O)(=O)C(F)(F)F)N(=O)=O)cc1	36.3	3.6	-7.052166642744039	-6.157965642657162	-5.821620564705517	14.302798324341579	14.88575462536454	14.779705524349865	21.33977369598548	1.4200331788478686	0.1951353328456474	0.011758860549850944	-14.548783	-18.328011	-22.189775	-14.544359	-18.244897	-22.212056	-0.701674	-0.488559	0.288276	0.343714	-0.19745	-0.247773	0.20593589325292794	0.10410800506273743	0.24361964215397772	-5.508517113186694	0.020494125	-0.029301999999999995	7.73	-1.75	False	1	False	32.46674614893134	16.669938763375747	175.18371756899563	139.90207965595872	1.0586820000000001	0.13325200000000015	1.27994	0.274563	1.146688	1.333245	N
417	448	COc1nc(OC)nc(Oc2ccc([N+](=O)[O-])c([N+](=O)[O-])c2)n1.[O-]c1ccccc1>>COc1nc(OC)nc(Oc2ccccc2)n1.O=[N+]([O-])c1ccc([O-])cc1[N+](=O)[O-]	[O-][N+](=O)c1ccc(Oc2nc(OC)nc(OC)n2)cc1[N+](=O)[O-].[O-]c1ccccc1>>O(c1ccccc1)c2nc(OC)nc(OC)n2	27.0	-150.9	-16.486809315846966	-16.907240663215184	-17.20907271998218	15.622796509913133	16.732233259461665	16.913583497567565	49.868092888481435	6.0201406596226334	0.4654223051796547	0.04985094402119907	-14.553944	-22.640054	-22.204015	-14.721287	-22.523963	-22.378088	-0.904412	-0.644574	0.693116	0.74003	-0.288914	-0.313744	0.2753206684240853	0.12325821925821932	0.17005075816946447	-4.650637899426183	0.004840250000000004	-0.052472000000000074	7.6	-0.87	False	1	False	27.54863068380938	13.678583233429386	203.70090089799822	299.93092909080707	0.7985930000000001	0.13168600000000008	1.068375	0.303402	0.936689	1.101995	O
418	449	COc1nc(OC)nc(Oc2ccc([N+](=O)[O-])c([N+](=O)[O-])c2)n1.N#Cc1ccc([O-])cc1>>COc1nc(OC)nc(Oc2ccc(C#N)cc2)n1.O=[N+]([O-])c1ccc([O-])cc1[N+](=O)[O-]	[O-][N+](=O)c1ccc(Oc2nc(OC)nc(OC)n2)cc1[N+](=O)[O-].[O-]c1ccc(cc1)C#N>>N#Cc1ccc(Oc2nc(OC)nc(OC)n2)cc1	27.2	-131.9	-9.30054446291299	-9.447381679976923	-9.467461983087105	18.413333653254686	19.711023245031903	20.02854303867507	49.528105890645385	6.000140192314924	0.46224918338777415	0.04968532626697582	-14.553943	-22.587688	-22.204013	-14.691168	-22.469683	-22.356165	-0.831848	-0.589215	0.692617	0.745233	-0.288778	-0.320166	0.3278752407982001	0.13462641621023216	0.1700375091705776	-5.055711039945377	0.004840875000000005	-0.11458200000000007	7.99	-0.87	False	1	False	27.396329743099617	13.80672403541001	197.09975945342097	298.5935458192952	0.731304	0.14386299999999996	1.068609	0.356744	0.924746	1.088048	O
419	450	COc1c(S(=O)(=O)C(F)(F)F)cc([N+](=O)[O-])cc1S(=O)(=O)C(F)(F)F.Cc1ccc(N)cc1>>Cc1ccc(Nc2c(S(=O)(=O)C(F)(F)F)cc([N+](=O)[O-])cc2S(=O)(=O)C(F)(F)F)cc1.CO	COc1c(cc(cc1S(=O)(=O)C(F)(F)F)N(=O)=O)S(=O)(=O)C(F)(F)F.Cc1ccc(N)cc1>>Cc1ccc(Nc2c(cc(cc2S(=O)(=O)C(F)(F)F)N(=O)=O)S(=O)(=O)C(F)(F)F)cc1	42.8	0.6	-5.048225794827471	-4.8292249885326575	-5.064541041247174	18.530795282638103	19.164579851408092	19.0472355794659	21.669770196438858	0.5000116826929104	0.1981528895391368	0.004140443855581318	-14.545687	-18.33409	-22.209341	-14.551179	-18.256331	-22.234095	-0.701752	-0.493978	0.324905	0.368472	-0.253736	-0.28375	0.18313423398932782	0.08064918463437162	0.22311878391039403	-5.359349252816948	0.033109	-0.029056	7.65	-1.99	False	1	False	36.256538662404886	16.879971169538138	152.15871922714723	153.47016947062775	1.0697379999999999	0.09861000000000009	1.222703	0.239826	1.124093	1.309564	N
420	451	COc1c(S(=O)(=O)C(F)(F)F)cc([N+](=O)[O-])cc1S(=O)(=O)C(F)(F)F.Nc1ccc(Cl)cc1>>O=[N+]([O-])c1cc(S(=O)(=O)C(F)(F)F)c(Nc2ccc(Cl)cc2)c(S(=O)(=O)C(F)(F)F)c1.CO	COc1c(cc(cc1S(=O)(=O)C(F)(F)F)N(=O)=O)S(=O)(=O)C(F)(F)F.Clc1ccc(N)cc1>>Clc1ccc(Nc2c(cc(cc2S(=O)(=O)C(F)(F)F)N(=O)=O)S(=O)(=O)C(F)(F)F)cc1	42.8	9.9	-3.417279096667803	-3.0137905054055008	-3.139919909245	14.881618732189242	15.865553587156448	16.03184359778703	21.289774226219816	0.5000116826929104	0.1946781272860278	0.004140443855581318	-14.545682	-18.314185	-22.209325	-14.530613	-18.18881	-22.207357	-0.696357	-0.443686	0.324709	0.381842	-0.253914	-0.292107	0.24403979827009536	0.09012112147819927	0.22313639188132733	-5.57322352829178	0.03310975	-0.030421000000000004	7.82	-1.99	False	1	False	36.10860390323187	16.841169629226755	147.92983302913245	141.3391307797743	0.9827149999999999	0.11015000000000019	1.222244	0.317241	1.112094	1.299956	N
421	452	COc1c(S(=O)(=O)C(F)(F)F)cc([N+](=O)[O-])cc1S(=O)(=O)C(F)(F)F.Nc1ccc(F)cc1>>O=[N+]([O-])c1cc(S(=O)(=O)C(F)(F)F)c(Nc2ccc(F)cc2)c(S(=O)(=O)C(F)(F)F)c1.CO	COc1c(cc(cc1S(=O)(=O)C(F)(F)F)N(=O)=O)S(=O)(=O)C(F)(F)F.Fc1ccc(N)cc1>>Fc1ccc(Nc2c(cc(cc2S(=O)(=O)C(F)(F)F)N(=O)=O)S(=O)(=O)C(F)(F)F)cc1	41.0	7.1	-5.372768052341329	-4.8450325843006565	-4.875153039536648	12.736114256843587	13.961640259389922	14.217036614929263	21.569771256907533	0.7700179913470812	0.19723847841989758	0.0063762835375952304	-14.548408	-18.320333	-22.205096	-14.533909	-18.199619	-22.209169	-0.700956	-0.455866	0.320881	0.379638	-0.26061	-0.288172	0.22730966179131018	0.06870098691216417	0.22543969395115715	-5.54829419883589	0.033510874999999996	-0.030203000000000008	7.74	-1.91	False	1	False	36.280473247814655	16.580684925679755	126.88263841510556	139.1530188652629	1.00799	0.08290100000000011	1.206693	0.29653	1.123792	1.30452	N
422	453	COc1c(S(=O)(=O)C(F)(F)F)cc([N+](=O)[O-])cc1S(=O)(=O)C(F)(F)F.COc1ccc(N)cc1>>COc1ccc(Nc2c(S(=O)(=O)C(F)(F)F)cc([N+](=O)[O-])cc2S(=O)(=O)C(F)(F)F)cc1.CO	COc1c(cc(cc1S(=O)(=O)C(F)(F)F)N(=O)=O)S(=O)(=O)C(F)(F)F.COc1ccc(N)cc1>>COc1ccc(Nc2c(cc(cc2S(=O)(=O)C(F)(F)F)N(=O)=O)S(=O)(=O)C(F)(F)F)cc1	40.9	-0.6	-3.9591761968486785	-2.9532785102833694	-2.5146493882928884	13.863597552973197	14.777878856170258	14.982446944533287	21.87976796945464	0.73001705673165	0.20007315288953914	0.006045048029148725	-14.551524	-18.336947	-22.210817	-14.551237	-18.216593	-22.223141	-0.708203	-0.451778	0.314001	0.374778	-0.251248	-0.290195	0.23310229562994644	0.08077385344761634	0.25539139471324235	-5.123778442064635	0.037628875	-0.02928800000000001	7.57	-1.88	False	1	False	36.102806436207395	16.762478903754992	137.08368570923616	145.70296069054353	0.998464	0.09818700000000002	1.215579	0.303488	1.117392	1.301952	N
423	454	COc1c([N+](=O)[O-])cc(S(=O)(=O)C(F)(F)F)cc1S(=O)(=O)C(F)(F)F.COc1ccc(N)cc1>>COc1ccc(Nc2c([N+](=O)[O-])cc(S(=O)(=O)C(F)(F)F)cc2S(=O)(=O)C(F)(F)F)cc1.CO	COc1c(cc(cc1S(=O)(=O)C(F)(F)F)S(=O)(=O)C(F)(F)F)N(=O)=O.COc1ccc(N)cc1>>COc1ccc(Nc2c(cc(cc2S(=O)(=O)C(F)(F)F)S(=O)(=O)C(F)(F)F)N(=O)=O)cc1	36.2	-0.5	-9.764180377978048	-8.318398550620552	-7.5289916321759245	11.16099645418626	12.21772240792788	12.404720231354858	21.809768711782723	1.4000327115401463	0.1994330651060717	0.01159324279562769	-14.548797	-18.336947	-22.189801	-14.55049	-18.253929	-22.215356	-0.708082	-0.501297	0.288267	0.338449	-0.197564	-0.247644	0.1898869786929488	0.09672834171278345	0.24365077171085942	-5.123767747990106	0.02049725	-0.02928800000000001	7.57	-1.75	False	1	False	32.50953238778467	16.614318684239034	178.66300129907629	142.7551772576166	1.086637	0.12378499999999981	1.279718	0.254703	1.155933	1.34134	N
424	455	COc1c(S(=O)(=O)C(F)(F)F)cc(S(=O)(=O)C(F)(F)F)cc1S(=O)(=O)C(F)(F)F.Nc1ccccc1>>O=S(=O)(c1cc(S(=O)(=O)C(F)(F)F)c(Nc2ccccc2)c(S(=O)(=O)C(F)(F)F)c1)C(F)(F)F.CO	COc1c(cc(cc1S(=O)(=O)C(F)(F)F)S(=O)(=O)C(F)(F)F)S(=O)(=O)C(F)(F)F.c1ccc(N)cc1>>c1ccc(Nc2c(cc(cc2S(=O)(=O)C(F)(F)F)S(=O)(=O)C(F)(F)F)S(=O)(=O)C(F)(F)F)cc1	41.5	3.5	-2.599816853659416	-2.161815241069789	-2.2678643420844633	13.99241709714733	15.014002520160771	15.275673970850082	21.399773059704277	0.6500151875007875	0.19568397951719094	0.005382577012255714	-14.548406	-18.328011	-22.208496	-14.544928	-18.213879	-22.219129	-0.701651	-0.454446	0.322469	0.385485	-0.254867	-0.292161	0.23692849243281733	0.08354223002980478	0.3346052484370667	-5.508510582455054	0.039844	-0.029301999999999995	7.73	-1.95	False	1	False	37.09923539462087	16.914455488795145	140.8671631629375	145.3340421241361	0.999774	0.10158	1.215912	0.310423	1.114332	1.310197	N
425	456	COc1c([N+](=O)[O-])cc(S(=O)(=O)C(F)(F)F)cc1S(=O)(=O)C(F)(F)F.Cc1ccc(N)cc1>>Cc1ccc(Nc2c([N+](=O)[O-])cc(S(=O)(=O)C(F)(F)F)cc2S(=O)(=O)C(F)(F)F)cc1.CO	COc1c(cc(cc1S(=O)(=O)C(F)(F)F)S(=O)(=O)C(F)(F)F)N(=O)=O.Cc1ccc(N)cc1>>Cc1ccc(Nc2c(cc(cc2S(=O)(=O)C(F)(F)F)S(=O)(=O)C(F)(F)F)N(=O)=O)cc1	36.3	1.0	-8.500808026500144	-7.282184628789991	-6.674127948308584	12.72319885447035	13.318705344937175	13.136727597573103	21.619770726673195	1.4600341134633	0.1976956839795172	0.01209009605829745	-14.548787	-18.333792	-22.189782	-14.548547	-18.250867	-22.214964	-0.700789	-0.490995	0.288569	0.344151	-0.197551	-0.25055	0.19687369368910435	0.10219194266505603	0.24361961227872006	-5.34571852581743	0.020493124999999997	-0.028727000000000003	7.66	-1.75	False	1	False	32.46059622070873	16.693564765700813	175.1505338528364	143.436083205134	1.0720660000000002	0.1307830000000001	1.279778	0.2628	1.148995	1.334866	N
426	458	COc1c(S(=O)(=O)C(F)(F)F)cc([N+](=O)[O-])cc1S(=O)(=O)C(F)(F)F.Cc1ccc(N)cc1>>Cc1ccc(Nc2c(S(=O)(=O)C(F)(F)F)cc([N+](=O)[O-])cc2S(=O)(=O)C(F)(F)F)cc1.CO	COc1c(cc(cc1S(=O)(=O)C(F)(F)F)N(=O)=O)S(=O)(=O)C(F)(F)F.Cc1ccc(N)cc1>>Cc1ccc(Nc2c(cc(cc2S(=O)(=O)C(F)(F)F)N(=O)=O)S(=O)(=O)C(F)(F)F)cc1	40.8	1.0	-2.6532379908112156	-2.259162041132435	-2.3043427231303477	15.91272283848788	16.31244637334506	16.359509583830892	21.559771362954397	0.7400172903855111	0.19714703730797367	0.006127856906260351	-14.55154	-18.333794	-22.210831	-14.549462	-18.218226	-22.22216	-0.700851	-0.453424	0.313374	0.378411	-0.25112	-0.289631	0.23193781814819314	0.0813839290120715	0.2553297240018151	-5.345766962079668	0.03760574999999999	-0.028732000000000008	7.66	-1.87	False	1	False	36.307441051111695	16.952198941500484	145.11651671447027	145.65834511745572	1.005047	0.098943	1.215756	0.303502	1.116813	1.308549	N
427	459	COc1c(S(=O)(=O)C(F)(F)F)cc(S(=O)(=O)C(F)(F)F)cc1S(=O)(=O)C(F)(F)F.Cc1ccc(N)cc1>>Cc1ccc(Nc2c(S(=O)(=O)C(F)(F)F)cc(S(=O)(=O)C(F)(F)F)cc2S(=O)(=O)C(F)(F)F)cc1.CO	COc1c(cc(cc1S(=O)(=O)C(F)(F)F)S(=O)(=O)C(F)(F)F)S(=O)(=O)C(F)(F)F.Cc1ccc(N)cc1>>Cc1ccc(Nc2c(cc(cc2S(=O)(=O)C(F)(F)F)S(=O)(=O)C(F)(F)F)S(=O)(=O)C(F)(F)F)cc1	41.5	1.0	-4.757733452129956	-3.355877287397947	-2.6605967904957004	12.840427683297273	13.777926837464861	13.942334319607523	21.559771362954397	0.7100165894239276	0.19714703730797367	0.005879430274925472	-14.548378	-18.333795	-22.20846	-14.54855	-18.220017	-22.221415	-0.700984	-0.453751	0.323241	0.383362	-0.255238	-0.291036	0.23233404876599462	0.07797410460161552	0.3347225100277903	-5.345766526699002	0.039927374999999994	-0.028744999999999993	7.66	-1.95	False	1	False	37.46767148831871	16.95297649598213	146.00997406921056	145.66502609727587	0.9921760000000002	0.09478999999999993	1.21566	0.300282	1.12087	1.292458	N
428	460	COc1c(S(=O)(=O)C(F)(F)F)cc([N+](=O)[O-])cc1S(=O)(=O)C(F)(F)F.COc1ccc(N)cc1>>COc1ccc(Nc2c(S(=O)(=O)C(F)(F)F)cc([N+](=O)[O-])cc2S(=O)(=O)C(F)(F)F)cc1.CO	COc1c(cc(cc1S(=O)(=O)C(F)(F)F)N(=O)=O)S(=O)(=O)C(F)(F)F.COc1ccc(N)cc1>>COc1ccc(Nc2c(cc(cc2S(=O)(=O)C(F)(F)F)N(=O)=O)S(=O)(=O)C(F)(F)F)cc1	42.8	0.1	-6.670423128751573	-5.528355886506315	-5.047683629236832	12.261450411725253	12.939788152806944	12.850681807612826	21.82976849968898	0.5300123836544804	0.19961594732991952	0.004388870486916197	-14.545733	-18.335514	-22.209322	-14.543592	-18.209259	-22.216181	-0.706553	-0.453846	0.32494	0.373583	-0.254926	-0.289745	0.22423618557657155	0.07847594426136315	0.22320922820527037	-5.155115807793555	0.03314525	-0.028960999999999987	7.59	-1.99	False	1	False	35.99820587664087	16.810538767183047	143.88054056011597	151.15935211170043	1.012115	0.09580100000000003	1.220769	0.292554	1.124968	1.304669	N
429	461	COc1c(S(=O)(=O)C(F)(F)F)cc(S(=O)(=O)C(F)(F)F)cc1S(=O)(=O)C(F)(F)F.COc1ccc(N)cc1>>COc1ccc(Nc2c(S(=O)(=O)C(F)(F)F)cc(S(=O)(=O)C(F)(F)F)cc2S(=O)(=O)C(F)(F)F)cc1.CO	COc1c(cc(cc1S(=O)(=O)C(F)(F)F)S(=O)(=O)C(F)(F)F)S(=O)(=O)C(F)(F)F.COc1ccc(N)cc1>>COc1ccc(Nc2c(cc(cc2S(=O)(=O)C(F)(F)F)S(=O)(=O)C(F)(F)F)S(=O)(=O)C(F)(F)F)cc1	41.6	-0.5	-5.011994010697079	-3.716186946979745	-3.1853139325055198	12.239935017330122	12.889407322833602	12.735667501361526	21.819768605735845	0.6800158884623575	0.1995245062179956	0.005631003643590593	-14.548456	-18.336946	-22.20855	-14.551661	-18.232808	-22.221744	-0.708072	-0.480781	0.323259	0.372973	-0.254345	-0.285413	0.20162164193354692	0.06381098836430413	0.33438174902583895	-5.123761707062876	0.039658000000000006	-0.02928800000000001	7.57	-1.95	False	1	False	36.49421962748559	16.61398567947647	127.63016737976588	142.75231598146013	1.041075	0.0776380000000001	1.216687	0.262912	1.139049	1.303987	N
430	462	O=[N+]([O-])c1cccnc1Oc1ccccc1.C1CCNC1>>O=[N+]([O-])c1cccnc1N1CCCC1.Oc1ccccc1	c1(Oc2ccccc2)ncccc1N(=O)=O.C2CCNC2>>C2CCCN2c1ncccc1N(=O)=O	9.9	-19.4	-15.148770763199028	-16.701856710800943	-17.281675464534278	21.181274798369564	21.180019779353838	20.969176596268877	17.269816857060405	4.120096265389576	0.15791880029261157	0.034117257369990064	-14.60139	-18.368394	-22.250515	-14.594175	-18.284345	-22.276144	-0.502563	-0.230997	0.432802	0.471537	-0.269474	-0.32548	0.22632849857816895	0.09971120673776698	0.22286434710194442	-6.264866894157669	0.017277624999999998	-0.100408	6.96	-0.8	False	1	False	28.94714257997858	15.912507665422181	199.5795339135684	135.13518216932684	0.9740059999999999	0.11639	1.167271	0.284934	1.050881	1.25894	N
431	463	O=[N+]([O-])c1cccnc1Oc1ccccc1.CCCCN>>CCCCNc1ncccc1[N+](=O)[O-].Oc1ccccc1	c1(Oc2ccccc2)ncccc1N(=O)=O.CCCCN>>CCCCNc1ncccc1N(=O)=O	10.0	-13.3	-18.37670774141205	-18.728113046696336	-18.79902161726819	22.7788800180773	23.911534618311	24.31502320993	24.44974071540978	4.050094629812575	0.22357351865398684	0.033537595230208675	-14.601312	-18.366506	-22.250498	-14.589236	-18.282289	-22.272262	-0.740799	-0.457906	0.433074	0.49491	-0.26912	-0.319831	0.2171544304859756	0.0965066657760125	0.22259935677992168	-6.45458951435311	0.017280500000000004	-0.15000899999999995	7.08	-0.8	False	1	False	28.882295467715785	13.82710459265997	202.01841510703895	131.23985235401133	1.044781	0.11268900000000004	1.167681	0.289813	1.054992	1.334594	N
432	464	O=[N+]([O-])c1cccnc1Oc1ccccc1.C1CCNCC1>>O=[N+]([O-])c1cccnc1N1CCCCC1.Oc1ccccc1	c1(Oc2ccccc2)ncccc1N(=O)=O.C2CCNCC2>>C2CCCCN2c1ncccc1N(=O)=O	10.0	-12.8	-11.053650838212187	-11.739518693031535	-12.075236261439647	21.276579696065905	21.55393888348871	21.347488266637757	11.679876137259154	4.150096966351146	0.10680321872713973	0.03436568400132494	-14.601394	-18.366041	-22.250508	-14.602596	-18.208658	-22.370797	-0.48018	-0.089203	0.432351	0.409372	-0.2691	-0.571333	0.6258530196490341	0.748799942469152	0.2228957090443355	-6.017713013131718	0.017273625	-0.07064000000000001	6.73	-0.8	False	2	False	29.02080991655971	18.840734490124458	197.18762416695907	128.0022553860288	0.461642	0.87465	1.168069	0.77221	0.293419	1.233852	N
433	465	O=[N+]([O-])c1ccc(Oc2ccccc2)c([N+](=O)[O-])c1.C1CCNC1>>O=[N+]([O-])c1ccc(N2CCCC2)c([N+](=O)[O-])c1.Oc1ccccc1	c1(Oc2ccccc2)ccc(cc1N(=O)=O)N(=O)=O.C2CCNC2>>C2CCCN2c1ccc(cc1N(=O)=O)N(=O)=O	22.7	-19.4	-16.835422728885828	-18.35838822167979	-18.907459011346994	19.23450260260897	19.325491476291006	19.135983615117937	17.329816220779204	3.280076638465494	0.15846744696415507	0.02716131169261345	-14.58983	-18.368394	-22.213278	-14.590698	-18.169281	-22.345888	-0.50269	-0.068336	0.300906	0.26969	-0.236429	-0.578047	0.6421814189519623	0.7877557834211472	0.19218728077011818	-6.264860880441537	0.026597000000000003	-0.100408	6.96	-0.88	False	2	False	29.780199442727216	15.994517521069648	184.49325983524824	137.42966096084194	0.4719279999999999	0.9579259999999999	1.216019	0.846975	0.258093	1.318903	N
434	466	O=[N+]([O-])c1ccc(Oc2ccccc2)nc1.C1CCNCC1>>O=[N+]([O-])c1ccc(N2CCCCC2)nc1.Oc1ccccc1	O=N(=O)c1ccc(Oc2ccccc2)nc1.C2CCNCC2>>C2CCCCN2c1ccc(cn1)N(=O)=O	15.9	-12.8	-14.71221053782522	-15.115071619900686	-15.315874651573235	23.11685349293025	23.391075132992086	23.15826911816634	11.679876137259154	4.410103041351469	0.10680321872713973	0.036518714806227225	-14.598349	-18.366041	-22.233076	-14.584082	-18.256503	-22.249137	-0.479961	-0.214806	0.479632	0.514393	-0.276035	-0.309038	0.23390376348505582	0.09998008347621273	0.21746545677932938	-6.0177110539117615	0.02452575	-0.07064000000000001	6.73	-0.88	False	2	False	27.76167894178463	18.840670009237837	199.72822245750106	128.0018173086852	0.9505859999999999	0.11545899999999998	1.15482	0.290232	1.039361	1.240818	N
435	467	O=[N+]([O-])c1ccc(Oc2ccccc2)c([N+](=O)[O-])c1.CCCCN>>CCCCNc1ccc([N+](=O)[O-])cc1[N+](=O)[O-].Oc1ccccc1	c1(Oc2ccccc2)ccc(cc1N(=O)=O)N(=O)=O.CCCCN>>CCCCNc1ccc(cc1N(=O)=O)N(=O)=O	22.9	-13.3	-20.11331887250083	-20.357420057826054	-20.336084735628805	19.030209964449593	20.543135305688466	21.17189979853823	24.489740291222322	3.2400757038500627	0.2239392831016825	0.026830076184166943	-14.589835	-18.366506	-22.213285	-14.577299	-18.268398	-22.231337	-0.740735	-0.48133	0.300481	0.35791	-0.236455	-0.285096	0.1654681930750358	0.11790199842954098	0.19220888972567216	-6.454594276345575	0.026592125000000005	-0.15000899999999995	7.08	-0.88	False	1	False	29.645848017381006	13.630713262643562	186.6232036128465	125.29025386370644	1.153817	0.14339299999999988	1.216205	0.228775	1.072812	1.382592	N
436	468	O=[N+]([O-])c1cccc([N+](=O)[O-])c1Oc1ccccc1.C1CCNC1>>O=[N+]([O-])c1cccc([N+](=O)[O-])c1N1CCCC1.Oc1ccccc1	c1(Oc2ccccc2)c(cccc1N(=O)=O)N(=O)=O.C2CCNC2>>C2CCCN2c1c(cccc1N(=O)=O)N(=O)=O	5.9	-19.4	-12.112845419435049	-13.647733592272022	-14.112090602836444	24.636574785923532	24.360470617445113	24.06177610796774	17.29981653891981	2.7500642548110004	0.1581931236283833	0.022772441205697252	-14.599235	-18.368394	-22.236906	-14.59471	-18.200085	-22.361892	-0.502604	-0.080856	0.223904	0.234225	-0.241231	-0.574771	0.6387158413714678	0.7676425205213661	0.16345129996044197	-6.264862077743781	0.009040500000000002	-0.100408	6.96	-1.06	False	2	False	29.495552407063037	15.912542064311568	109.04844358260574	135.1354742980272	0.481	0.9178740000000001	1.195705	0.850362	0.277831	1.331362	N
437	469	O=[N+]([O-])c1cc(C(F)(F)F)ccc1Oc1ccccc1.CCCCN>>CCCCNc1ccc(C(F)(F)F)cc1[N+](=O)[O-].Oc1ccccc1	FC(F)(F)c1ccc(Oc2ccccc2)c(c1)N(=O)=O.CCCCN>>CCCCNc1ccc(cc1N(=O)=O)C(F)(F)F	15.0	-13.3	-18.43110025909168	-18.96322829279565	-19.199799364597233	21.23494379429113	22.80246245982483	23.425579367210837	24.539739760987985	3.2900768721193416	0.22439648866130213	0.027244120569725073	-14.608263	-18.366506	-22.229087	-14.593061	-18.273464	-22.24703	-0.740795	-0.467106	0.286814	0.356489	-0.244001	-0.292416	0.18780284067842146	0.1357195186983659	0.22029149249876906	-6.454597106329955	0.0195775	-0.15000899999999995	7.08	-0.84	False	1	False	30.11172741457741	13.722153362630582	198.58242917857035	131.61469500212166	1.11233	0.16339300000000012	1.203902	0.257202	1.040509	1.369532	N
438	470	O=[N+]([O-])c1ccc(Cl)c([N+](=O)[O-])c1.CC(C)CN>>CC(C)CNc1ccc([N+](=O)[O-])cc1[N+](=O)[O-].Cl	Clc1ccc(cc1N(=O)=O)N(=O)=O.CC(C)CN>>CC(C)CNc1ccc(cc1N(=O)=O)N(=O)=O	23.3	-13.6	-22.744590998212846	-21.945143928641166	-21.765676219023185	16.82905293844975	17.9974755786698	18.294915069202787	24.19974336658147	5.290123602890983	0.2212874908558888	0.04380589599205035	-14.58821	-18.365803	-64.321094	-14.574888	-18.256337	-64.333332	-0.732729	-0.487034	0.145736	0.244156	-0.063198	-0.12085	0.16566533348371404	0.11215384683934039	0.21162929550533816	-6.473697049610737	0.035306125	-0.13599199999999997	7.09	-1.19	False	1	True	27.14359845033366	13.999041072800676	143.74889157788056	131.47313569666113	1.154015	0.12585400000000002	1.122155	0.229141	0.996301	1.383156	N
439	471	O=[N+]([O-])c1ccc(Oc2ccccc2)c([N+](=O)[O-])c1.C1CCNCC1>>O=[N+]([O-])c1ccc(N2CCCCC2)c([N+](=O)[O-])c1.Oc1ccccc1	c1(Oc2ccccc2)ccc(cc1N(=O)=O)N(=O)=O.C2CCNCC2>>C2CCCCN2c1ccc(cc1N(=O)=O)N(=O)=O	23.0	-12.7	-11.775591076031827	-12.600138524491236	-13.021824890946519	19.698837647577815	19.826222070789736	19.54007775075623	11.669876243306017	3.280076638465494	0.1067117776152158	0.02716131169261345	-14.58969	-18.366041	-22.213193	-14.592251	-18.170328	-22.344963	-0.480186	-0.073798	0.300394	0.273772	-0.234373	-0.569469	0.6478327137284556	0.7855326196250074	0.19467480373030527	-6.0177107273762624	0.025935250000000003	-0.07064100000000001	6.73	-0.89	False	2	False	29.788338551820615	18.676741167756493	187.52019397743436	119.42409365195088	0.44986800000000005	0.956232	1.217304	0.827559	0.261072	1.277427	N
440	472	O=[N+]([O-])c1cccc([N+](=O)[O-])c1Oc1ccccc1.CCCCN>>CCCCNc1c([N+](=O)[O-])cccc1[N+](=O)[O-].Oc1ccccc1	c1(Oc2ccccc2)c(cccc1N(=O)=O)N(=O)=O.CCCCN>>CCCCNc1c(cccc1N(=O)=O)N(=O)=O	6.4	-13.0	-16.703200219131105	-16.984951972787922	-16.91216087387083	17.093060606886986	18.418360615440704	18.997551859773186	24.539739760987985	2.7500642548110004	0.22439648866130213	0.022772441205697252	-14.599233	-18.366506	-22.236905	-14.586699	-18.296058	-22.253226	-0.740796	-0.501296	0.223189	0.310629	-0.241427	-0.274257	0.16287523367128964	0.09821964660528666	0.16344994768547577	-6.454599582564645	0.009040874999999999	-0.15000799999999997	7.08	-1.06	False	2	False	29.562726637995418	13.722151483832931	118.15869667731984	131.61467698181733	1.1544569999999998	0.11745399999999995	1.19583	0.224617	1.078376	1.379074	N
441	473	N#Cc1cc([N+](=O)[O-])ccc1Oc1ccccc1.CCCCN>>CCCCNc1ccc([N+](=O)[O-])cc1C#N.Oc1ccccc1	N(=O)(=O)c1ccc(Oc2ccccc2)c(c1)C#N.CCCCN>>CCCCNc1ccc(cc1C#N)N(=O)(=O)	23.4	-13.3	-16.62195404253888	-16.89868572027547	-16.898058211017297	24.458697181194506	25.443259545705246	25.65975031396861	24.44974071540978	3.5500829471196647	0.22357351865398684	0.02939715137462736	-14.594983	-18.366506	-22.213724	-14.581139	-18.139262	-22.326543	-0.740922	-0.242173	0.305628	0.318056	-0.244452	-0.576103	0.626142882178554	0.7355182497239913	0.206310789174673	-6.454598412476592	0.024514875000000002	-0.15000899999999995	7.08	-0.95	False	2	False	29.91267429000904	13.82706250898719	197.2697029949096	131.23945291716865	0.5098539999999999	0.8873909999999998	1.206484	0.853913	0.319093	1.363767	N
442	474	O=[N+]([O-])c1ccc(F)c([N+](=O)[O-])c1.C1C[NH2+]CCN1>>O=[N+]([O-])c1ccc(N2CC[NH2+]CC2)c([N+](=O)[O-])c1.F	Fc1ccc(cc1N(=O)=O)N(=O)=O.[NH2+]1CCNCC1>>O=N(=O)c1ccc(N2CC[NH2+]CC2)c(c1)N(=O)=O	29.8	59.1	-11.645878550233164	-11.281295545961482	-11.393619741698089	16.71733306147536	17.220595659315762	17.132744332994694	15.379836899918306	7.69017967981695	0.1406364301389905	0.06368002649884068	-14.552046	-18.199884	-26.462361	-14.463156	-18.008653	-26.57842	-0.463446	-0.075602	0.333305	0.3368	-0.15352	-0.682896	0.6499417715932354	0.7378452715995123	0.21153697611618086	-6.546295664354762	0.041491625000000004	-0.007372999999999991	7.33	-1.21	False	2	False	23.260055273204717	16.58402557185263	169.66599783290283	129.2395512217024	0.4346540000000001	0.878013	1.189969	0.807008	0.311956	1.241662	N
[truncated: 19 more columns]
