# Supplementary material for: Machine learning meets mechanistic modelling for accurate prediction of experimental activation energies
Source: Chem Sci. 2020 Nov 5;12(3):1163–75. doi: 10.1039/d0sc04896h (PMC9528810; doi:10.1039/d0sc04896h)
Supplement: SC-012-D0SC04896H-s002 [file SC-012-D0SC04896H-s002.zip › SC-012-D0SC04896H-s1051.gjf]

# wb97xd 6-31+G(d) scrf(solvent=Methanol, smd) scf=sleazy integral=fine 

predict_snar calculation

-1 1
C            -0.195801    0.596054    2.242350
O            -0.076780    0.309990    0.910390
H            -0.651485    1.591217    2.402233
H            -0.830207   -0.145141    2.761054
H             0.788026    0.599580    2.745332
C            -2.558470    0.934429   -1.188617
O            -2.419825   -0.045885   -0.194972
H            -2.469901    1.944798   -0.772429
H            -3.551531    0.811110   -1.623913
H            -1.804149    0.818257   -1.975587
H            -1.517624    0.077521    0.241427
C             2.394922    0.974594   -1.134667
O             1.710237    1.829534   -0.257153
H             1.752850    0.661926   -1.967785
H             2.756056    0.076641   -0.621952
H             3.245118    1.532832   -1.530320
H             0.995225    1.287024    0.200483
C             0.261004   -2.551620   -0.642375
O             0.937030   -2.063821    0.487413
H             0.546555   -3.598205   -0.761393
H             0.546002   -1.997006   -1.545128
H            -0.825037   -2.480634   -0.522067
H             0.576633   -1.141554    0.680290
