# Supplementary material for: Machine learning meets mechanistic modelling for accurate prediction of experimental activation energies
Source: Chem Sci. 2020 Nov 5;12(3):1163–75. doi: 10.1039/d0sc04896h (PMC9528810; doi:10.1039/d0sc04896h)
Supplement: SC-012-D0SC04896H-s002 [file SC-012-D0SC04896H-s002.zip › SC-012-D0SC04896H-s1052.log]

 Entering Gaussian System, Link 0=g16
 Input=1.gjf
 Output=1.log
 Initial command:
 /opt/scp/software/gaussian/16.C.01-avx2/g16/l1.exe "/scratch/ksrf385/23664580/Gau-121202.inp" -scrdir="/scratch/ksrf385/23664580/"
 Entering Link 1 = /opt/scp/software/gaussian/16.C.01-avx2/g16/l1.exe PID=    121236.
  
 Copyright (c) 1988-2019, Gaussian, Inc.  All Rights Reserved.
  
 This is part of the Gaussian(R) 16 program.  It is based on
 the Gaussian(R) 09 system (copyright 2009, Gaussian, Inc.),
 the Gaussian(R) 03 system (copyright 2003, Gaussian, Inc.),
 the Gaussian(R) 98 system (copyright 1998, Gaussian, Inc.),
 the Gaussian(R) 94 system (copyright 1995, Gaussian, Inc.),
 the Gaussian 92(TM) system (copyright 1992, Gaussian, Inc.),
 the Gaussian 90(TM) system (copyright 1990, Gaussian, Inc.),
 the Gaussian 88(TM) system (copyright 1988, Gaussian, Inc.),
 the Gaussian 86(TM) system (copyright 1986, Carnegie Mellon
 University), and the Gaussian 82(TM) system (copyright 1983,
 Carnegie Mellon University). Gaussian is a federally registered
 trademark of Gaussian, Inc.
  
 This software contains proprietary and confidential information,
 including trade secrets, belonging to Gaussian, Inc.
  
 This software is provided under written license and may be
 used, copied, transmitted, or stored only in accord with that
 written license.
  
 The following legend is applicable only to US Government
 contracts under FAR:
  
                    RESTRICTED RIGHTS LEGEND
  
 Use, reproduction and disclosure by the US Government is
 subject to restrictions as set forth in subparagraphs (a)
 and (c) of the Commercial Computer Software - Restricted
 Rights clause in FAR 52.227-19.
  
 Gaussian, Inc.
 340 Quinnipiac St., Bldg. 40, Wallingford CT 06492
  
  
 ---------------------------------------------------------------
 Warning -- This program may not be used in any manner that
 competes with the business of Gaussian, Inc. or will provide
 assistance to any competitor of Gaussian, Inc.  The licensee
 of this program is prohibited from giving any competitor of
 Gaussian, Inc. access to this program.  By using this program,
 the user acknowledges that Gaussian, Inc. is engaged in the
 business of creating and licensing software in the field of
 computational chemistry and represents and warrants to the
 licensee that it is not a competitor of Gaussian, Inc. and that
 it will not use this program in any manner prohibited above.
 ---------------------------------------------------------------
  

 Cite this work as:
 Gaussian 16, Revision C.01,
 M. J. Frisch, G. W. Trucks, H. B. Schlegel, G. E. Scuseria, 
 M. A. Robb, J. R. Cheeseman, G. Scalmani, V. Barone, 
 G. A. Petersson, H. Nakatsuji, X. Li, M. Caricato, A. V. Marenich, 
 J. Bloino, B. G. Janesko, R. Gomperts, B. Mennucci, H. P. Hratchian, 
 J. V. Ortiz, A. F. Izmaylov, J. L. Sonnenberg, D. Williams-Young, 
 F. Ding, F. Lipparini, F. Egidi, J. Goings, B. Peng, A. Petrone, 
 T. Henderson, D. Ranasinghe, V. G. Zakrzewski, J. Gao, N. Rega, 
 G. Zheng, W. Liang, M. Hada, M. Ehara, K. Toyota, R. Fukuda, 
 J. Hasegawa, M. Ishida, T. Nakajima, Y. Honda, O. Kitao, H. Nakai, 
 T. Vreven, K. Throssell, J. A. Montgomery, Jr., J. E. Peralta, 
 F. Ogliaro, M. J. Bearpark, J. J. Heyd, E. N. Brothers, K. N. Kudin, 
 V. N. Staroverov, T. A. Keith, R. Kobayashi, J. Normand, 
 K. Raghavachari, A. P. Rendell, J. C. Burant, S. S. Iyengar, 
 J. Tomasi, M. Cossi, J. M. Millam, M. Klene, C. Adamo, R. Cammi, 
 J. W. Ochterski, R. L. Martin, K. Morokuma, O. Farkas, 
 J. B. Foresman, and D. J. Fox, Gaussian, Inc., Wallingford CT, 2019.
 
 ******************************************
 Gaussian 16:  ES64L-G16RevC.01  3-Jul-2019
                24-Dec-2019 
 ******************************************
 ----------------------------------------------------------------------
 # wb97xd 6-31+G(d) scrf(solvent=Methanol, smd) scf=sleazy integral=fin
 e
 ----------------------------------------------------------------------

 Warning!  SCF SP cutoffs with diffuse functions may be unreliable.
 Consider SCF=Tight

 1/38=1,172=1/1;
 2/12=2,17=6,18=5,40=1/2;
 3/5=1,6=6,7=11,11=2,25=1,30=1,70=32201,72=3,74=-58,75=-4/1,2,3;
 4//1;
 5/5=2,32=1,38=5,53=3/2;
 6/7=2,8=2,9=2,10=2,28=1/1;
 99/5=1,9=1/99;
 ------------------------
 predict_snar calculation
 ------------------------
 Symbolic Z-matrix:
 Charge = -1 Multiplicity = 1
 C                    -0.1958    0.59605   2.24235 
 O                    -0.07678   0.30999   0.91039 
 H                    -0.65149   1.59122   2.40223 
 H                    -0.83021  -0.14514   2.76105 
 H                     0.78803   0.59958   2.74533 
 C                    -2.55847   0.93443  -1.18862 
 O                    -2.41983  -0.04589  -0.19497 
 H                    -2.4699    1.9448   -0.77243 
 H                    -3.55153   0.81111  -1.62391 
 H                    -1.80415   0.81826  -1.97559 
 H                    -1.51762   0.07752   0.24143 
 C                     2.39492   0.97459  -1.13467 
 O                     1.71024   1.82953  -0.25715 
 H                     1.75285   0.66193  -1.96779 
 H                     2.75606   0.07664  -0.62195 
 H                     3.24512   1.53283  -1.53032 
 H                     0.99523   1.28702   0.20048 
 C                     0.261    -2.55162  -0.64238 
 O                     0.93703  -2.06382   0.48741 
 H                     0.54656  -3.59821  -0.76139 
 H                     0.546    -1.99701  -1.54513 
 H                    -0.82504  -2.48063  -0.52207 
 H                     0.57663  -1.14155   0.68029 
 
                          Input orientation:                          
 ---------------------------------------------------------------------
 Center     Atomic      Atomic             Coordinates (Angstroms)
 Number     Number       Type             X           Y           Z
 ---------------------------------------------------------------------
      1          6           0       -0.195801    0.596054    2.242350
      2          8           0       -0.076780    0.309990    0.910390
      3          1           0       -0.651485    1.591217    2.402233
      4          1           0       -0.830207   -0.145141    2.761054
      5          1           0        0.788026    0.599580    2.745332
      6          6           0       -2.558470    0.934429   -1.188617
      7          8           0       -2.419825   -0.045885   -0.194972
      8          1           0       -2.469901    1.944798   -0.772429
      9          1           0       -3.551531    0.811110   -1.623913
     10          1           0       -1.804149    0.818257   -1.975587
     11          1           0       -1.517624    0.077521    0.241427
     12          6           0        2.394922    0.974594   -1.134667
     13          8           0        1.710237    1.829534   -0.257153
     14          1           0        1.752850    0.661926   -1.967785
     15          1           0        2.756056    0.076641   -0.621952
     16          1           0        3.245118    1.532832   -1.530320
     17          1           0        0.995225    1.287024    0.200483
     18          6           0        0.261004   -2.551620   -0.642375
     19          8           0        0.937030   -2.063821    0.487413
     20          1           0        0.546555   -3.598205   -0.761393
     21          1           0        0.546002   -1.997006   -1.545128
     22          1           0       -0.825037   -2.480634   -0.522067
     23          1           0        0.576633   -1.141554    0.680290
 ---------------------------------------------------------------------
                    Distance matrix (angstroms):
                    1          2          3          4          5
     1  C    0.000000
     2  O    1.367522   0.000000
     3  H    1.106146   2.048762   0.000000
     4  H    1.104941   2.049330   1.782031   0.000000
     5  H    1.104952   2.049089   1.781363   1.781442   0.000000
     6  C    4.179502   3.309764   4.118515   4.444352   5.175627
     7  O    3.361385   2.615020   3.542965   3.357801   4.399127
     8  H    4.009929   3.351344   3.675614   4.420627   4.979793
     9  H    5.123979   4.329862   5.022816   5.248615   6.161721
    10  H    4.519640   3.401618   4.592538   4.930767   5.390201
    11  H    2.453525   1.605486   2.776789   2.621191   3.443560
    12  C    4.273100   3.276167   4.708554   5.179952   4.216295
    13  O    3.376680   2.620229   3.564668   4.411663   3.373155
    14  H    4.639700   3.428600   5.073605   5.448436   4.811262
    15  H    4.145778   3.229161   4.801143   4.935099   3.935125
    16  H    5.191389   4.299699   5.536416   6.151403   5.018910
    17  H    2.462763   1.614855   2.766205   3.455405   2.644195
    18  C    4.293968   3.273223   5.221625   4.308737   4.656648
    19  O    3.382018   2.615664   4.421450   3.460333   3.494868
    20  H    5.212041   4.296207   6.194669   5.121207   5.475110
    21  H    4.649647   3.426318   5.467264   4.885341   5.020845
    22  H    4.183772   3.224811   5.016136   4.029074   4.771330
    23  H    2.460888   1.608376   3.455633   2.702150   2.709360
                    6          7          8          9         10
     6  C    0.000000
     7  O    1.402700   0.000000
     8  H    1.096313   2.073351   0.000000
     9  H    1.091265   2.014217   1.783311   0.000000
    10  H    1.096275   2.072773   1.777613   1.782434   0.000000
    11  H    1.965370   1.009772   2.328403   2.855595   2.354981
    12  C    4.953849   5.010608   4.973833   5.968785   4.285299
    13  O    4.459899   4.536350   4.213354   5.530951   4.040619
    14  H    4.389629   4.588581   4.572337   5.317609   3.560441
    15  H    5.413049   5.194908   5.551872   6.428765   4.814332
    16  H    5.844355   6.030512   5.779754   6.835501   5.118982
    17  H    3.831797   3.687221   3.658732   4.922185   3.576523
    18  C    4.516675   3.696718   5.262369   5.177528   4.171137
    19  O    4.900724   3.975700   5.409566   5.733246   4.678334
    20  H    5.510760   4.662534   6.310627   6.081144   5.148321
    21  H    4.284642   3.798147   5.023002   4.968048   3.692453
    22  H    3.887381   2.928881   4.727865   4.414002   3.735514
    23  H    4.198975   3.308373   4.573547   5.115074   4.069725
                   11         12         13         14         15
    11  H    0.000000
    12  C    4.243394   0.000000
    13  O    3.706375   1.403477   0.000000
    14  H    3.989755   1.097316   2.071566   0.000000
    15  H    4.360019   1.095269   2.073511   1.777708   0.000000
    16  H    5.285899   1.091331   2.016146   1.782335   1.784603
    17  H    2.789083   1.959436   1.007467   2.380363   2.289531
    18  C    3.294997   4.150921   4.630678   3.782750   3.624011
    19  O    3.266677   3.740128   4.038619   3.758092   3.020120
    20  H    4.333295   4.946341   5.573936   4.589035   4.290202
    21  H    3.428410   3.523832   4.201991   2.950431   3.168060
    22  H    2.758035   4.762564   5.007529   4.314080   4.401575
    23  H    2.462652   3.328412   3.315301   3.412965   2.815975
                   16         17         18         19         20
    16  H    0.000000
    17  H    2.849231   0.000000
    18  C    5.135770   3.998084   0.000000
    19  O    4.725932   3.363611   1.404058   0.000000
    20  H    5.848165   4.999197   1.091350   2.016512   0.000000
    21  H    4.443557   3.746173   1.097171   2.070891   1.782717
    22  H    5.804364   4.246255   1.094988   2.073081   1.785359
    23  H    4.377208   2.510662   1.958916   1.008793   2.848594
                   21         22         23
    21  H    0.000000
    22  H    1.777723   0.000000
    23  H    2.384370   2.281113   0.000000
 Stoichiometry    C4H15O4(1-)
 Framework group  C1[X(C4H15O4)]
 Deg. of freedom    63
 Full point group                 C1      NOp   1
 Largest Abelian subgroup         C1      NOp   1
 Largest concise Abelian subgroup C1      NOp   1
                         Standard orientation:                         
 ---------------------------------------------------------------------
 Center     Atomic      Atomic             Coordinates (Angstroms)
 Number     Number       Type             X           Y           Z
 ---------------------------------------------------------------------
      1          6           0        0.172118   -0.544173    2.244562
      2          8           0        0.066691   -0.289060    0.905190
      3          1           0        0.598538   -1.547476    2.431935
      4          1           0        0.825341    0.191717    2.747214
      5          1           0       -0.813429   -0.506814    2.742779
      6          6           0        2.537976   -1.037440   -1.165371
      7          8           0        2.423385   -0.028439   -0.197716
      8          1           0        2.418901   -2.033883   -0.723983
      9          1           0        3.535902   -0.953622   -1.598935
     10          1           0        1.790461   -0.920053   -1.958630
     11          1           0        1.516274   -0.114901    0.237386
     12          6           0       -2.414720   -0.935245   -1.134005
     13          8           0       -1.758282   -1.786556   -0.231727
     14          1           0       -1.760622   -0.662423   -1.971757
     15          1           0       -2.752119   -0.014538   -0.646078
     16          1           0       -3.278913   -1.479019   -1.519341
     17          1           0       -1.029916   -1.253064    0.215328
     18          6           0       -0.182941    2.540277   -0.721625
     19          8           0       -0.877178    2.101020    0.417001
     20          1           0       -0.437996    3.591170   -0.868648
     21          1           0       -0.480023    1.971048   -1.611290
     22          1           0        0.900134    2.441522   -0.594375
     23          1           0       -0.544056    1.174116    0.635045
 ---------------------------------------------------------------------
 Rotational constants (GHZ):           1.2055599           0.9936700           0.8171340
 Standard basis: 6-31+G(d) (6D, 7F)
 There are   182 symmetry adapted cartesian basis functions of A   symmetry.
 There are   182 symmetry adapted basis functions of A   symmetry.
   182 basis functions,   316 primitive gaussians,   182 cartesian basis functions
    36 alpha electrons       36 beta electrons
       nuclear repulsion energy       423.0115985073 Hartrees.
 NAtoms=   23 NActive=   23 NUniq=   23 SFac= 1.00D+00 NAtFMM=   60 NAOKFM=F Big=F
 Integral buffers will be    131072 words long.
 Raffenetti 2 integral format.
 Two-electron integral symmetry is turned on.
 Nuclear repulsion after empirical dispersion term =      423.0006522286 Hartrees.
 ------------------------------------------------------------------------------
 Polarizable Continuum Model (PCM)
 =================================
 Model                : PCM.
 Atomic radii         : SMD-Coulomb.
 Polarization charges : Total charges.
 Charge compensation  : None.
 Solution method      : On-the-fly selection.
 Cavity type          : VdW (van der Waals Surface) (Alpha=1.000).
 Cavity algorithm     : GePol (No added spheres)
                        Default sphere list used, NSphG=   23.
                        Lebedev-Laikov grids with approx.  5.0 points / Ang**2.
                        Smoothing algorithm: York/Karplus (Gamma=1.0000).
                        Polarization charges: spherical gaussians, with
                                              point-specific exponents (IZeta= 3).
                        Self-potential: point-specific (ISelfS= 7).
                        Self-field    : sphere-specific E.n sum rule (ISelfD= 2).
 Solvent              : Methanol, Eps=  32.613000 Eps(inf)=   1.765709
 ------------------------------------------------------------------------------
 ------------------------------------------------------------------------------
 Atomic radii for non-electrostatic terms: SMD-CDS.
 ------------------------------------------------------------------------------
 Nuclear repulsion after PCM non-electrostatic terms =      423.0089864708 Hartrees.
 One-electron integrals computed using PRISM.
 NBasis=   182 RedAO= T EigKep=  1.33D-03  NBF=   182
 NBsUse=   182 1.00D-06 EigRej= -1.00D+00 NBFU=   182
 ExpMin= 4.38D-02 ExpMax= 5.48D+03 ExpMxC= 8.25D+02 IAcc=2 IRadAn=         4 AccDes= 0.00D+00
 Harris functional with IExCor= 4639 and IRadAn=       4 diagonalized for initial guess.
 HarFok:  IExCor= 4639 AccDes= 0.00D+00 IRadAn=         4 IDoV= 1 UseB2=F ITyADJ=14
 ICtDFT=  3500011 ScaDFX=  1.000000  1.000000  1.000000  1.000000
 FoFCou: FMM=F IPFlag=           0 FMFlag=      100000 FMFlg1=           0
         NFxFlg=           0 DoJE=T BraDBF=F KetDBF=T FulRan=T
         wScrn=  0.000000 ICntrl=       500 IOpCl=  0 I1Cent=   200000004 NGrid=           0
         NMat0=    1 NMatS0=      1 NMatT0=    0 NMatD0=    1 NMtDS0=    0 NMtDT0=    0
 Petite list used in FoFCou.
 Requested convergence on RMS density matrix=1.00D-04 within 128 cycles.
 Requested convergence on MAX density matrix=1.00D-02.
 Requested convergence on             energy=1.00D-02.
 No special actions if energy rises.
 Inv3:  Mode=1 IEnd=     8649612.
 Iteration    1 A*A^-1 deviation from unit magnitude is 2.78D-15 for   1298.
 Iteration    1 A*A^-1 deviation from orthogonality  is 1.64D-15 for   1183    244.
 Iteration    1 A^-1*A deviation from unit magnitude is 2.66D-15 for     35.
 Iteration    1 A^-1*A deviation from orthogonality  is 1.24D-15 for   1128    673.
 Error on total polarization charges =  0.06470
 SCF Done:  E(RwB97XD) =  -462.325555341     A.U. after    5 cycles
            NFock=  5  Conv=0.28D-04     -V/T= 2.0088
 SMD-CDS (non-electrostatic) energy       (kcal/mol) =       5.23
 (included in total energy above)

 **********************************************************************

            Population analysis using the SCF Density.

 **********************************************************************

 Orbital symmetries:
       Occupied  (A) (A) (A) (A) (A) (A) (A) (A) (A) (A) (A) (A)
                 (A) (A) (A) (A) (A) (A) (A) (A) (A) (A) (A) (A)
                 (A) (A) (A) (A) (A) (A) (A) (A) (A) (A) (A) (A)
       Virtual   (A) (A) (A) (A) (A) (A) (A) (A) (A) (A) (A) (A)
                 (A) (A) (A) (A) (A) (A) (A) (A) (A) (A) (A) (A)
                 (A) (A) (A) (A) (A) (A) (A) (A) (A) (A) (A) (A)
                 (A) (A) (A) (A) (A) (A) (A) (A) (A) (A) (A) (A)
                 (A) (A) (A) (A) (A) (A) (A) (A) (A) (A) (A) (A)
                 (A) (A) (A) (A) (A) (A) (A) (A) (A) (A) (A) (A)
                 (A) (A) (A) (A) (A) (A) (A) (A) (A) (A) (A) (A)
                 (A) (A) (A) (A) (A) (A) (A) (A) (A) (A) (A) (A)
                 (A) (A) (A) (A) (A) (A) (A) (A) (A) (A) (A) (A)
                 (A) (A) (A) (A) (A) (A) (A) (A) (A) (A) (A) (A)
                 (A) (A) (A) (A) (A) (A) (A) (A) (A) (A) (A) (A)
                 (A) (A) (A) (A) (A) (A) (A) (A) (A) (A) (A) (A)
                 (A) (A)
 The electronic state is 1-A.
 Alpha  occ. eigenvalues --  -19.24897 -19.24836 -19.24834 -19.19986 -10.31762
 Alpha  occ. eigenvalues --  -10.31736 -10.31691 -10.30544  -1.10173  -1.09694
 Alpha  occ. eigenvalues --   -1.09610  -1.03733  -0.75696  -0.75640  -0.75578
 Alpha  occ. eigenvalues --   -0.71771  -0.58519  -0.58152  -0.57798  -0.51367
 Alpha  occ. eigenvalues --   -0.51212  -0.51128  -0.50294  -0.50160  -0.49651
 Alpha  occ. eigenvalues --   -0.48976  -0.48853  -0.46454  -0.41069  -0.40852
 Alpha  occ. eigenvalues --   -0.39567  -0.34575  -0.34248  -0.33918  -0.30323
 Alpha  occ. eigenvalues --   -0.30289
 Alpha virt. eigenvalues --    0.08401   0.09337   0.09571   0.09778   0.11604
 Alpha virt. eigenvalues --    0.11797   0.12006   0.12726   0.12853   0.13937
 Alpha virt. eigenvalues --    0.15499   0.16151   0.16479   0.17714   0.19539
 Alpha virt. eigenvalues --    0.20210   0.23261   0.24069   0.24431   0.25432
 Alpha virt. eigenvalues --    0.26722   0.27845   0.28871   0.29314   0.29634
 Alpha virt. eigenvalues --    0.29948   0.30596   0.30988   0.31903   0.32596
 Alpha virt. eigenvalues --    0.33285   0.33754   0.35114   0.35733   0.36947
 Alpha virt. eigenvalues --    0.38098   0.38745   0.39295   0.39762   0.40261
 Alpha virt. eigenvalues --    0.41167   0.41263   0.42248   0.42703   0.43802
 Alpha virt. eigenvalues --    0.44718   0.45597   0.46593   0.47263   0.49602
 Alpha virt. eigenvalues --    0.68271   0.75266   0.75512   0.76125   0.78387
 Alpha virt. eigenvalues --    0.78858   0.79795   0.80006   0.81654   0.82206
 Alpha virt. eigenvalues --    0.85775   0.87184   0.89676   1.02342   1.03087
 Alpha virt. eigenvalues --    1.04435   1.06664   1.07359   1.08924   1.09854
 Alpha virt. eigenvalues --    1.10984   1.18395   1.19253   1.20731   1.23138
 Alpha virt. eigenvalues --    1.27074   1.28250   1.28724   1.30085   1.31629
 Alpha virt. eigenvalues --    1.32376   1.33262   1.34719   1.35623   1.37068
 Alpha virt. eigenvalues --    1.37866   1.38814   1.43916   1.46608   1.48504
 Alpha virt. eigenvalues --    1.48732   1.50378   1.52477   1.56959   1.60403
 Alpha virt. eigenvalues --    1.60976   1.61622   1.65181   1.65252   1.66360
 Alpha virt. eigenvalues --    1.68032   1.69206   1.75607   1.79787   1.81126
 Alpha virt. eigenvalues --    1.85818   1.86666   1.89497   1.96335   2.02240
 Alpha virt. eigenvalues --    2.03815   2.22640   2.22945   2.23809   2.26974
 Alpha virt. eigenvalues --    2.27437   2.28640   2.29439   2.29872   2.30798
 Alpha virt. eigenvalues --    2.31800   2.32950   2.33711   2.48536   2.48598
 Alpha virt. eigenvalues --    2.48658   2.51722   2.52032   2.52134   2.57009
 Alpha virt. eigenvalues --    2.57155   2.75607   2.79433   2.79515   2.97389
 Alpha virt. eigenvalues --    3.00598   3.00712   3.04026   4.31387   4.34039
 Alpha virt. eigenvalues --    4.40422   4.41431   4.42513   4.43803   4.47494
 Alpha virt. eigenvalues --    4.56610
          Condensed to atoms (all electrons):
               1          2          3          4          5          6
     1  C    5.179626   0.009615   0.407561   0.414956   0.411546  -0.008674
     2  O    0.009615   9.178316  -0.077273  -0.091167  -0.087797   0.016690
     3  H    0.407561  -0.077273   0.578862  -0.040518  -0.040612  -0.001955
     4  H    0.414956  -0.091167  -0.040518   0.579170  -0.039117  -0.000800
     5  H    0.411546  -0.087797  -0.040612  -0.039117   0.579909   0.001080
     6  C   -0.008674   0.016690  -0.001955  -0.000800   0.001080   5.163107
     7  O    0.006708  -0.055442   0.001162   0.002036  -0.001793   0.064449
     8  H   -0.000567   0.000326   0.000031  -0.000002   0.000000   0.398826
     9  H    0.000365  -0.000558  -0.000002   0.000003  -0.000000   0.403516
    10  H   -0.000591  -0.001075  -0.000002  -0.000005   0.000001   0.399142
    11  H   -0.009485   0.092706  -0.001648  -0.000267   0.001359  -0.015210
    12  C   -0.006960   0.013788  -0.000642   0.001243  -0.002073  -0.001245
    13  O    0.003413  -0.056563   0.000528  -0.001864   0.003164   0.001548
    14  H   -0.000568  -0.001518  -0.000002   0.000001  -0.000003  -0.000285
    15  H   -0.000602  -0.000673   0.000001   0.000001  -0.000030  -0.000108
    16  H    0.000312  -0.000251   0.000001  -0.000000   0.000001   0.000059
    17  H   -0.008742   0.095596  -0.001043   0.001277  -0.000914   0.001053
    18  C   -0.008225   0.012688   0.001005  -0.002121  -0.000199  -0.000127
    19  O    0.007219  -0.048082  -0.001835   0.002580   0.001317   0.001044
    20  H    0.000316  -0.000275  -0.000000   0.000000   0.000001  -0.000058
    21  H   -0.000564  -0.001259   0.000001  -0.000002  -0.000004   0.000174
    22  H   -0.000665  -0.000287   0.000002  -0.000030  -0.000001   0.000131
    23  H   -0.009427   0.094089   0.001230  -0.000927  -0.000527  -0.000279
               7          8          9         10         11         12
     1  C    0.006708  -0.000567   0.000365  -0.000591  -0.009485  -0.006960
     2  O   -0.055442   0.000326  -0.000558  -0.001075   0.092706   0.013788
     3  H    0.001162   0.000031  -0.000002  -0.000002  -0.001648  -0.000642
     4  H    0.002036  -0.000002   0.000003  -0.000005  -0.000267   0.001243
     5  H   -0.001793   0.000000  -0.000000   0.000001   0.001359  -0.002073
     6  C    0.064449   0.398826   0.403516   0.399142  -0.015210  -0.001245
     7  O    8.912980  -0.054655  -0.058065  -0.057367   0.074920   0.001645
     8  H   -0.054655   0.530255  -0.029450  -0.040987  -0.004030  -0.000091
     9  H   -0.058065  -0.029450   0.505335  -0.030533   0.004075   0.000079
    10  H   -0.057367  -0.040987  -0.030533   0.533256  -0.002716  -0.000151
    11  H    0.074920  -0.004030   0.004075  -0.002716   0.241275   0.000140
    12  C    0.001645  -0.000091   0.000079  -0.000151   0.000140   5.149570
    13  O   -0.004708   0.000116  -0.000042   0.000367  -0.000956   0.077777
    14  H    0.000130  -0.000001   0.000000   0.000052   0.000060   0.399547
    15  H    0.000035   0.000000   0.000000  -0.000003  -0.000013   0.396594
    16  H   -0.000008   0.000000  -0.000000   0.000000  -0.000001   0.401725
    17  H   -0.000560   0.000042  -0.000000   0.000043   0.000493  -0.015288
    18  C   -0.001418  -0.000186  -0.000241   0.000477   0.000779  -0.000979
    19  O   -0.005871   0.000010   0.000011  -0.000029  -0.000519   0.003543
    20  H    0.000041   0.000000  -0.000000  -0.000000   0.000007   0.000046
    21  H    0.000433  -0.000002   0.000001  -0.000001  -0.000189  -0.000736
    22  H    0.001127  -0.000001  -0.000003   0.000009   0.000392  -0.000019
    23  H   -0.002105  -0.000002  -0.000002   0.000024   0.000647   0.001034
              13         14         15         16         17         18
     1  C    0.003413  -0.000568  -0.000602   0.000312  -0.008742  -0.008225
     2  O   -0.056563  -0.001518  -0.000673  -0.000251   0.095596   0.012688
     3  H    0.000528  -0.000002   0.000001   0.000001  -0.001043   0.001005
     4  H   -0.001864   0.000001   0.000001  -0.000000   0.001277  -0.002121
     5  H    0.003164  -0.000003  -0.000030   0.000001  -0.000914  -0.000199
     6  C    0.001548  -0.000285  -0.000108   0.000059   0.001053  -0.000127
     7  O   -0.004708   0.000130   0.000035  -0.000008  -0.000560  -0.001418
     8  H    0.000116  -0.000001   0.000000   0.000000   0.000042  -0.000186
     9  H   -0.000042   0.000000   0.000000  -0.000000  -0.000000  -0.000241
    10  H    0.000367   0.000052  -0.000003   0.000000   0.000043   0.000477
    11  H   -0.000956   0.000060  -0.000013  -0.000001   0.000493   0.000779
    12  C    0.077777   0.399547   0.396594   0.401725  -0.015288  -0.000979
    13  O    8.888703  -0.057139  -0.052238  -0.056940   0.081287   0.001101
    14  H   -0.057139   0.537758  -0.041573  -0.031431  -0.002480   0.000335
    15  H   -0.052238  -0.041573   0.525864  -0.028238  -0.003762   0.000168
    16  H   -0.056940  -0.031431  -0.028238   0.504698   0.003932  -0.000056
    17  H    0.081287  -0.002480  -0.003762   0.003932   0.235994  -0.000615
    18  C    0.001101   0.000335   0.000168  -0.000056  -0.000615   5.152142
    19  O   -0.005959   0.000338   0.000929  -0.000023  -0.001077   0.072922
    20  H   -0.000004   0.000005   0.000001  -0.000000  -0.000002   0.401680
    21  H   -0.000007   0.000202  -0.000053   0.000003   0.000099   0.401546
    22  H    0.000056  -0.000017  -0.000001   0.000000  -0.000020   0.395622
    23  H   -0.002398  -0.000074   0.000432  -0.000004   0.000513  -0.013687
              19         20         21         22         23
     1  C    0.007219   0.000316  -0.000564  -0.000665  -0.009427
     2  O   -0.048082  -0.000275  -0.001259  -0.000287   0.094089
     3  H   -0.001835  -0.000000   0.000001   0.000002   0.001230
     4  H    0.002580   0.000000  -0.000002  -0.000030  -0.000927
     5  H    0.001317   0.000001  -0.000004  -0.000001  -0.000527
     6  C    0.001044  -0.000058   0.000174   0.000131  -0.000279
     7  O   -0.005871   0.000041   0.000433   0.001127  -0.002105
     8  H    0.000010   0.000000  -0.000002  -0.000001  -0.000002
     9  H    0.000011  -0.000000   0.000001  -0.000003  -0.000002
    10  H   -0.000029  -0.000000  -0.000001   0.000009   0.000024
    11  H   -0.000519   0.000007  -0.000189   0.000392   0.000647
    12  C    0.003543   0.000046  -0.000736  -0.000019   0.001034
    13  O   -0.005959  -0.000004  -0.000007   0.000056  -0.002398
    14  H    0.000338   0.000005   0.000202  -0.000017  -0.000074
    15  H    0.000929   0.000001  -0.000053  -0.000001   0.000432
    16  H   -0.000023  -0.000000   0.000003   0.000000  -0.000004
    17  H   -0.001077  -0.000002   0.000099  -0.000020   0.000513
    18  C    0.072922   0.401680   0.401546   0.395622  -0.013687
    19  O    8.904446  -0.056821  -0.059806  -0.050988   0.067384
    20  H   -0.056821   0.505299  -0.031817  -0.028054   0.003906
    21  H   -0.059806  -0.031817   0.539515  -0.041663  -0.002219
    22  H   -0.050988  -0.028054  -0.041663   0.526472  -0.004015
    23  H    0.067384   0.003906  -0.002219  -0.004015   0.235252
 Mulliken charges:
               1
     1  C   -0.386568
     2  O   -1.091592
     3  H    0.175147
     4  H    0.175552
     5  H    0.174690
     6  C   -0.422081
     7  O   -0.823675
     8  H    0.200367
     9  H    0.205510
    10  H    0.200090
    11  H    0.618180
    12  C   -0.418548
    13  O   -0.819243
    14  H    0.196663
    15  H    0.203267
    16  H    0.206223
    17  H    0.614173
    18  C   -0.412610
    19  O   -0.830732
    20  H    0.205729
    21  H    0.196348
    22  H    0.201953
    23  H    0.631156
 Sum of Mulliken charges =  -1.00000
 Mulliken charges with hydrogens summed into heavy atoms:
               1
     1  C    0.138820
     2  O   -1.091592
     6  C    0.183887
     7  O   -0.205495
    12  C    0.187606
    13  O   -0.205070
    18  C    0.191420
    19  O   -0.199576
 Electronic spatial extent (au):  <R**2>=           1749.0984
 Charge=             -1.0000 electrons
 Dipole moment (field-independent basis, Debye):
    X=              0.4736    Y=              0.0212    Z=             -3.5768  Tot=              3.6080
 Quadrupole moment (field-independent basis, Debye-Ang):
   XX=            -71.4290   YY=            -70.6581   ZZ=            -55.0330
   XY=             -4.6165   XZ=              1.2566   YZ=             -3.1451
 Traceless Quadrupole moment (field-independent basis, Debye-Ang):
   XX=             -5.7223   YY=             -4.9514   ZZ=             10.6737
   XY=             -4.6165   XZ=              1.2566   YZ=             -3.1451
 Octapole moment (field-independent basis, Debye-Ang**2):
  XXX=            -21.5592  YYY=             10.0354  ZZZ=             -6.1033  XYY=             28.0544
  XXY=             -4.7722  XXZ=            -13.5983  XZZ=              0.4005  YZZ=             -2.7424
  YYZ=            -11.0570  XYZ=              4.8207
 Hexadecapole moment (field-independent basis, Debye-Ang**3):
 XXXX=          -1073.0410 YYYY=           -825.0682 ZZZZ=           -546.0485 XXXY=            -22.2849
 XXXZ=             -6.6856 YYYX=            -18.1487 YYYZ=            -32.6593 ZZZX=             -1.5716
 ZZZY=              5.1333 XXYY=           -334.6159 XXZZ=           -245.7568 YYZZ=           -224.6880
 XXYZ=             14.3518 YYXZ=             10.9090 ZZXY=              3.0867
 N-N= 4.230089864708D+02 E-N=-1.942135138637D+03  KE= 4.582920981266D+02
 Unable to Open any file for archive entry.
 1\1\GINC-SESKSCPN028\SP\RwB97XD\6-31+G(d)\C4H15O4(1-)\KSRF385\24-Dec-2
 019\0\\# wb97xd 6-31+G(d) scrf(solvent=Methanol, smd) scf=sleazy integ
 ral=fine\\predict_snar calculation\\-1,1\C,0,-0.195801,0.596054,2.2423
 5\O,0,-0.07678,0.30999,0.91039\H,0,-0.651485,1.591217,2.402233\H,0,-0.
 830207,-0.145141,2.761054\H,0,0.788026,0.59958,2.745332\C,0,-2.55847,0
 .934429,-1.188617\O,0,-2.419825,-0.045885,-0.194972\H,0,-2.469901,1.94
 4798,-0.772429\H,0,-3.551531,0.81111,-1.623913\H,0,-1.804149,0.818257,
 -1.975587\H,0,-1.517624,0.077521,0.241427\C,0,2.394922,0.974594,-1.134
 667\O,0,1.710237,1.829534,-0.257153\H,0,1.75285,0.661926,-1.967785\H,0
 ,2.756056,0.076641,-0.621952\H,0,3.245118,1.532832,-1.53032\H,0,0.9952
 25,1.287024,0.200483\C,0,0.261004,-2.55162,-0.642375\O,0,0.93703,-2.06
 3821,0.487413\H,0,0.546555,-3.598205,-0.761393\H,0,0.546002,-1.997006,
 -1.545128\H,0,-0.825037,-2.480634,-0.522067\H,0,0.576633,-1.141554,0.6
 8029\\Version=ES64L-G16RevC.01\State=1-A\HF=-462.3255553\RMSD=2.757e-0
 5\Dipole=-0.1793035,-0.0495479,-1.4072739\Quadrupole=-4.0488792,-3.752
 3359,7.8012152,-3.4797902,-0.9690681,2.5922386\PG=C01 [X(C4H15O4)]\\@
 The archive entry for this job was punched.


  ON THE CHOICE OF THE CORRECT LANGUAGE -
 I SPEAK SPANISH TO GOD, ITALIAN TO WOMEN,
 FRENCH TO MEN, AND GERMAN TO MY HORSE.
          -- CHARLES V
 Job cpu time:       0 days  0 hours  0 minutes 52.0 seconds.
 Elapsed time:       0 days  0 hours  0 minutes 52.9 seconds.
 File lengths (MBytes):  RWF=    128 Int=      0 D2E=      0 Chk=      8 Scr=      8
 Normal termination of Gaussian 16 at Tue Dec 24 17:52:41 2019.
