# Supplementary material for: Machine learning meets mechanistic modelling for accurate prediction of experimental activation energies
Source: Chem Sci. 2020 Nov 5;12(3):1163–75. doi: 10.1039/d0sc04896h (PMC9528810; doi:10.1039/d0sc04896h)
Supplement: SC-012-D0SC04896H-s002 [file SC-012-D0SC04896H-s002.zip › SC-012-D0SC04896H-s1054.gjf]

# wb97xd 6-31+G(d) scrf(solvent=Methanol, smd) scf=sleazy integral=fine 

predict_snar calculation

-1 1
C            -0.079117    0.656147    2.181711
O            -0.175272    0.099184    0.937015
H            -0.737496    1.538238    2.284169
H            -0.369734   -0.064390    2.968655
H             0.953183    0.984715    2.402508
C             1.896066    1.861992   -0.877057
O             0.499524    1.753225   -0.965165
H             2.196519    2.416416    0.021910
H             2.234460    2.405781   -1.760677
H             2.375944    0.877987   -0.849255
H             0.194942    1.131546   -0.228058
C             1.330735   -2.338772   -0.692062
O             1.732659   -1.619185    0.443495
H             2.144517   -3.021099   -0.943602
H             1.141614   -1.673147   -1.542280
H             0.421217   -2.919127   -0.496961
H             0.996562   -0.967614    0.671399
C            -2.708061   -0.116049   -1.144196
O            -2.672910   -0.335004    0.243280
H            -2.222191   -0.936100   -1.687324
H            -2.209514    0.819700   -1.416063
H            -3.758909   -0.068144   -1.434976
H            -1.722739   -0.210646    0.545562
