# Supplementary material for: Machine learning meets mechanistic modelling for accurate prediction of experimental activation energies
Source: Chem Sci. 2020 Nov 5;12(3):1163–75. doi: 10.1039/d0sc04896h (PMC9528810; doi:10.1039/d0sc04896h)
Supplement: SC-012-D0SC04896H-s002 [file SC-012-D0SC04896H-s002.zip › SC-012-D0SC04896H-s1055.log]

 Entering Gaussian System, Link 0=g16
 Input=10.gjf
 Output=10.log
 Initial command:
 /opt/scp/software/gaussian/16.C.01-avx2/g16/l1.exe "/scratch/ksrf385/23664580/Gau-121217.inp" -scrdir="/scratch/ksrf385/23664580/"
 Entering Link 1 = /opt/scp/software/gaussian/16.C.01-avx2/g16/l1.exe PID=    121248.
  
 Copyright (c) 1988-2019, Gaussian, Inc.  All Rights Reserved.
  
 This is part of the Gaussian(R) 16 program.  It is based on
 the Gaussian(R) 09 system (copyright 2009, Gaussian, Inc.),
 the Gaussian(R) 03 system (copyright 2003, Gaussian, Inc.),
 the Gaussian(R) 98 system (copyright 1998, Gaussian, Inc.),
 the Gaussian(R) 94 system (copyright 1995, Gaussian, Inc.),
 the Gaussian 92(TM) system (copyright 1992, Gaussian, Inc.),
 the Gaussian 90(TM) system (copyright 1990, Gaussian, Inc.),
 the Gaussian 88(TM) system (copyright 1988, Gaussian, Inc.),
 the Gaussian 86(TM) system (copyright 1986, Carnegie Mellon
 University), and the Gaussian 82(TM) system (copyright 1983,
 Carnegie Mellon University). Gaussian is a federally registered
 trademark of Gaussian, Inc.
  
 This software contains proprietary and confidential information,
 including trade secrets, belonging to Gaussian, Inc.
  
 This software is provided under written license and may be
 used, copied, transmitted, or stored only in accord with that
 written license.
  
 The following legend is applicable only to US Government
 contracts under FAR:
  
                    RESTRICTED RIGHTS LEGEND
  
 Use, reproduction and disclosure by the US Government is
 subject to restrictions as set forth in subparagraphs (a)
 and (c) of the Commercial Computer Software - Restricted
 Rights clause in FAR 52.227-19.
  
 Gaussian, Inc.
 340 Quinnipiac St., Bldg. 40, Wallingford CT 06492
  
  
 ---------------------------------------------------------------
 Warning -- This program may not be used in any manner that
 competes with the business of Gaussian, Inc. or will provide
 assistance to any competitor of Gaussian, Inc.  The licensee
 of this program is prohibited from giving any competitor of
 Gaussian, Inc. access to this program.  By using this program,
 the user acknowledges that Gaussian, Inc. is engaged in the
 business of creating and licensing software in the field of
 computational chemistry and represents and warrants to the
 licensee that it is not a competitor of Gaussian, Inc. and that
 it will not use this program in any manner prohibited above.
 ---------------------------------------------------------------
  

 Cite this work as:
 Gaussian 16, Revision C.01,
 M. J. Frisch, G. W. Trucks, H. B. Schlegel, G. E. Scuseria, 
 M. A. Robb, J. R. Cheeseman, G. Scalmani, V. Barone, 
 G. A. Petersson, H. Nakatsuji, X. Li, M. Caricato, A. V. Marenich, 
 J. Bloino, B. G. Janesko, R. Gomperts, B. Mennucci, H. P. Hratchian, 
 J. V. Ortiz, A. F. Izmaylov, J. L. Sonnenberg, D. Williams-Young, 
 F. Ding, F. Lipparini, F. Egidi, J. Goings, B. Peng, A. Petrone, 
 T. Henderson, D. Ranasinghe, V. G. Zakrzewski, J. Gao, N. Rega, 
 G. Zheng, W. Liang, M. Hada, M. Ehara, K. Toyota, R. Fukuda, 
 J. Hasegawa, M. Ishida, T. Nakajima, Y. Honda, O. Kitao, H. Nakai, 
 T. Vreven, K. Throssell, J. A. Montgomery, Jr., J. E. Peralta, 
 F. Ogliaro, M. J. Bearpark, J. J. Heyd, E. N. Brothers, K. N. Kudin, 
 V. N. Staroverov, T. A. Keith, R. Kobayashi, J. Normand, 
 K. Raghavachari, A. P. Rendell, J. C. Burant, S. S. Iyengar, 
 J. Tomasi, M. Cossi, J. M. Millam, M. Klene, C. Adamo, R. Cammi, 
 J. W. Ochterski, R. L. Martin, K. Morokuma, O. Farkas, 
 J. B. Foresman, and D. J. Fox, Gaussian, Inc., Wallingford CT, 2019.
 
 ******************************************
 Gaussian 16:  ES64L-G16RevC.01  3-Jul-2019
                24-Dec-2019 
 ******************************************
 ----------------------------------------------------------------------
 # wb97xd 6-31+G(d) scrf(solvent=Methanol, smd) scf=sleazy integral=fin
 e
 ----------------------------------------------------------------------

 Warning!  SCF SP cutoffs with diffuse functions may be unreliable.
 Consider SCF=Tight

 1/38=1,172=1/1;
 2/12=2,17=6,18=5,40=1/2;
 3/5=1,6=6,7=11,11=2,25=1,30=1,70=32201,72=3,74=-58,75=-4/1,2,3;
 4//1;
 5/5=2,32=1,38=5,53=3/2;
 6/7=2,8=2,9=2,10=2,28=1/1;
 99/5=1,9=1/99;
 ------------------------
 predict_snar calculation
 ------------------------
 Symbolic Z-matrix:
 Charge = -1 Multiplicity = 1
 C                    -0.07912   0.65615   2.18171 
 O                    -0.17527   0.09918   0.93702 
 H                    -0.7375    1.53824   2.28417 
 H                    -0.36973  -0.06439   2.96866 
 H                     0.95318   0.98472   2.40251 
 C                     1.89607   1.86199  -0.87706 
 O                     0.49952   1.75323  -0.96517 
 H                     2.19652   2.41642   0.02191 
 H                     2.23446   2.40578  -1.76068 
 H                     2.37594   0.87799  -0.84926 
 H                     0.19494   1.13155  -0.22806 
 C                     1.33074  -2.33877  -0.69206 
 O                     1.73266  -1.61919   0.4435 
 H                     2.14452  -3.0211   -0.9436 
 H                     1.14161  -1.67315  -1.54228 
 H                     0.42122  -2.91913  -0.49696 
 H                     0.99656  -0.96761   0.6714 
 C                    -2.70806  -0.11605  -1.1442 
 O                    -2.67291  -0.335     0.24328 
 H                    -2.22219  -0.9361   -1.68732 
 H                    -2.20951   0.8197   -1.41606 
 H                    -3.75891  -0.06814  -1.43498 
 H                    -1.72274  -0.21065   0.54556 
 
                          Input orientation:                          
 ---------------------------------------------------------------------
 Center     Atomic      Atomic             Coordinates (Angstroms)
 Number     Number       Type             X           Y           Z
 ---------------------------------------------------------------------
      1          6           0       -0.079117    0.656147    2.181711
      2          8           0       -0.175272    0.099184    0.937015
      3          1           0       -0.737496    1.538238    2.284169
      4          1           0       -0.369734   -0.064390    2.968655
      5          1           0        0.953183    0.984715    2.402508
      6          6           0        1.896066    1.861992   -0.877057
      7          8           0        0.499524    1.753225   -0.965165
      8          1           0        2.196519    2.416416    0.021910
      9          1           0        2.234460    2.405781   -1.760677
     10          1           0        2.375944    0.877987   -0.849255
     11          1           0        0.194942    1.131546   -0.228058
     12          6           0        1.330735   -2.338772   -0.692062
     13          8           0        1.732659   -1.619185    0.443495
     14          1           0        2.144517   -3.021099   -0.943602
     15          1           0        1.141614   -1.673147   -1.542280
     16          1           0        0.421217   -2.919127   -0.496961
     17          1           0        0.996562   -0.967614    0.671399
     18          6           0       -2.708061   -0.116049   -1.144196
     19          8           0       -2.672910   -0.335004    0.243280
     20          1           0       -2.222191   -0.936100   -1.687324
     21          1           0       -2.209514    0.819700   -1.416063
     22          1           0       -3.758909   -0.068144   -1.434976
     23          1           0       -1.722739   -0.210646    0.545562
 ---------------------------------------------------------------------
                    Distance matrix (angstroms):
                    1          2          3          4          5
     1  C    0.000000
     2  O    1.367012   0.000000
     3  H    1.105461   2.049828   0.000000
     4  H    1.105854   2.047470   1.781063   0.000000
     5  H    1.105600   2.050670   1.782915   1.780801   0.000000
     6  C    3.835554   3.269372   4.127204   4.861512   3.523378
     7  O    3.382489   2.609500   3.483477   4.419759   3.483911
     8  H    3.597472   3.439822   3.807553   4.628537   3.043501
     9  H    4.894515   4.290075   5.093715   5.937184   4.581835
    10  H    3.906826   3.210296   4.466294   4.796171   3.551000
    11  H    2.471457   1.600070   2.710373   3.459494   2.741599
    12  C    4.383582   3.296298   5.307234   4.633061   4.556805
    13  O    3.388372   2.614681   4.411243   3.635090   3.350464
    14  H    5.313593   4.319063   6.285862   5.510839   5.353716
    15  H    4.558937   3.319977   5.337205   5.022032   4.760366
    16  H    4.495353   3.394450   5.380093   4.559125   4.891819
    17  H    2.464696   1.606800   3.447793   2.821341   2.609638
    18  C    4.309210   3.285237   4.286430   4.731383   5.214930
    19  O    3.386393   2.628304   3.379362   3.578480   4.421818
    20  H    4.700792   3.485519   4.909116   5.086218   5.522613
    21  H    4.184414   3.192845   4.046585   4.836544   4.960984
    22  H    5.210172   4.300790   5.053854   5.556841   6.167545
    23  H    2.475845   1.626003   2.655570   2.779099   3.469538
                    6          7          8          9         10
     6  C    0.000000
     7  O    1.403539   0.000000
     8  H    1.098089   2.072180   0.000000
     9  H    1.091330   2.017095   1.783022   0.000000
    10  H    1.095135   2.073748   1.777044   1.784618   0.000000
    11  H    1.961778   1.011228   2.391586   2.851706   2.281874
    12  C    4.242669   4.184488   4.885811   4.946659   3.385958
    13  O    3.726815   3.857213   4.083990   4.616333   2.884595
    14  H    4.889860   5.049816   5.522815   5.488782   3.907087
    15  H    3.675449   3.533464   4.503781   4.228435   2.917557
    16  H    5.017843   4.696405   5.647030   5.765368   4.285224
    17  H    3.348655   3.213776   3.648752   4.339030   2.760675
    18  C    5.018166   3.716832   5.641639   5.582848   5.188661
    19  O    5.192060   3.985646   5.597379   5.967414   5.306214
    20  H    5.044392   3.893805   5.803951   5.570932   5.013593
    21  H    4.269975   2.900632   4.902081   4.731101   4.620724
    22  H    6.001287   4.655358   6.615337   6.492061   6.234954
    23  H    4.406294   3.328294   4.747236   5.274832   4.464285
                   11         12         13         14         15
    11  H    0.000000
    12  C    3.680820   0.000000
    13  O    3.222123   1.403153   0.000000
    14  H    4.642985   1.091368   2.014703   0.000000
    15  H    3.238776   1.096218   2.072570   1.783593   0.000000
    16  H    4.065890   1.096403   2.072242   1.783157   1.778800
    17  H    2.420349   1.962338   1.009120   2.853564   2.327916
    18  C    3.289868   4.632148   4.949765   5.659246   4.171693
    19  O    3.255381   4.573743   4.593283   5.641932   4.419213
    20  H    3.499593   3.947318   4.543989   4.895762   3.446659
    21  H    2.700002   4.799321   4.994682   5.825165   4.178549
    22  H    4.304514   5.622468   6.007637   6.619051   5.157778
    23  H    2.465252   3.922287   3.732851   5.007187   3.834385
                   16         17         18         19         20
    16  H    0.000000
    17  H    2.346165   0.000000
    18  C    4.250711   4.212574   0.000000
    19  O    4.098691   3.748134   1.405086   0.000000
    20  H    3.512402   3.990606   1.097060   2.071641   0.000000
    21  H    4.663081   4.222666   1.094572   2.074005   1.776676
    22  H    5.146011   5.278292   1.091389   2.016718   1.782843
    23  H    3.608223   2.825497   1.958339   1.004821   2.400316
                   21         22         23
    21  H    0.000000
    22  H    1.785847   0.000000
    23  H    2.268598   2.844086   0.000000
 Stoichiometry    C4H15O4(1-)
 Framework group  C1[X(C4H15O4)]
 Deg. of freedom    63
 Full point group                 C1      NOp   1
 Largest Abelian subgroup         C1      NOp   1
 Largest concise Abelian subgroup C1      NOp   1
                         Standard orientation:                         
 ---------------------------------------------------------------------
 Center     Atomic      Atomic             Coordinates (Angstroms)
 Number     Number       Type             X           Y           Z
 ---------------------------------------------------------------------
      1          6           0        0.091875   -0.529649    2.207002
      2          8           0        0.172272   -0.044087    0.931663
      3          1           0        0.766149   -1.392820    2.356453
      4          1           0        0.373530    0.240145    2.949296
      5          1           0       -0.933419   -0.862677    2.452387
      6          6           0       -1.876383   -1.944476   -0.765488
      7          8           0       -0.482407   -1.816872   -0.867814
      8          1           0       -2.162740   -2.451046    0.165741
      9          1           0       -2.209378   -2.544266   -1.614232
     10          1           0       -2.373356   -0.968952   -0.791822
     11          1           0       -0.185289   -1.148399   -0.169640
     12          6           0       -1.384147    2.269095   -0.826839
     13          8           0       -1.767923    1.609604    0.350712
     14          1           0       -2.210996    2.921552   -1.112677
     15          1           0       -1.187411    1.558741   -1.638250
     16          1           0       -0.484055    2.875402   -0.670869
     17          1           0       -1.019399    0.985136    0.611626
     18          6           0        2.690913    0.094061   -1.173129
     19          8           0        2.658545    0.392319    0.199555
     20          1           0        2.188105    0.872780   -1.759920
     21          1           0        2.207608   -0.864332   -1.387575
     22          1           0        3.741040    0.047574   -1.466730
     23          1           0        1.712163    0.269263    0.514011
 ---------------------------------------------------------------------
 Rotational constants (GHZ):           1.2584816           0.9625210           0.8172813
 Standard basis: 6-31+G(d) (6D, 7F)
 There are   182 symmetry adapted cartesian basis functions of A   symmetry.
 There are   182 symmetry adapted basis functions of A   symmetry.
   182 basis functions,   316 primitive gaussians,   182 cartesian basis functions
    36 alpha electrons       36 beta electrons
       nuclear repulsion energy       423.6057113113 Hartrees.
 NAtoms=   23 NActive=   23 NUniq=   23 SFac= 1.00D+00 NAtFMM=   60 NAOKFM=F Big=F
 Integral buffers will be    131072 words long.
 Raffenetti 2 integral format.
 Two-electron integral symmetry is turned on.
 Nuclear repulsion after empirical dispersion term =      423.5945509174 Hartrees.
 ------------------------------------------------------------------------------
 Polarizable Continuum Model (PCM)
 =================================
 Model                : PCM.
 Atomic radii         : SMD-Coulomb.
 Polarization charges : Total charges.
 Charge compensation  : None.
 Solution method      : On-the-fly selection.
 Cavity type          : VdW (van der Waals Surface) (Alpha=1.000).
 Cavity algorithm     : GePol (No added spheres)
                        Default sphere list used, NSphG=   23.
                        Lebedev-Laikov grids with approx.  5.0 points / Ang**2.
                        Smoothing algorithm: York/Karplus (Gamma=1.0000).
                        Polarization charges: spherical gaussians, with
                                              point-specific exponents (IZeta= 3).
                        Self-potential: point-specific (ISelfS= 7).
                        Self-field    : sphere-specific E.n sum rule (ISelfD= 2).
 Solvent              : Methanol, Eps=  32.613000 Eps(inf)=   1.765709
 ------------------------------------------------------------------------------
 ------------------------------------------------------------------------------
 Atomic radii for non-electrostatic terms: SMD-CDS.
 ------------------------------------------------------------------------------
 Nuclear repulsion after PCM non-electrostatic terms =      423.6029369935 Hartrees.
 One-electron integrals computed using PRISM.
 NBasis=   182 RedAO= T EigKep=  1.38D-03  NBF=   182
 NBsUse=   182 1.00D-06 EigRej= -1.00D+00 NBFU=   182
 ExpMin= 4.38D-02 ExpMax= 5.48D+03 ExpMxC= 8.25D+02 IAcc=2 IRadAn=         4 AccDes= 0.00D+00
 Harris functional with IExCor= 4639 and IRadAn=       4 diagonalized for initial guess.
 HarFok:  IExCor= 4639 AccDes= 0.00D+00 IRadAn=         4 IDoV= 1 UseB2=F ITyADJ=14
 ICtDFT=  3500011 ScaDFX=  1.000000  1.000000  1.000000  1.000000
 FoFCou: FMM=F IPFlag=           0 FMFlag=      100000 FMFlg1=           0
         NFxFlg=           0 DoJE=T BraDBF=F KetDBF=T FulRan=T
         wScrn=  0.000000 ICntrl=       500 IOpCl=  0 I1Cent=   200000004 NGrid=           0
         NMat0=    1 NMatS0=      1 NMatT0=    0 NMatD0=    1 NMtDS0=    0 NMtDT0=    0
 Petite list used in FoFCou.
 Requested convergence on RMS density matrix=1.00D-04 within 128 cycles.
 Requested convergence on MAX density matrix=1.00D-02.
 Requested convergence on             energy=1.00D-02.
 No special actions if energy rises.
 Inv3:  Mode=1 IEnd=     8803107.
 Iteration    1 A*A^-1 deviation from unit magnitude is 3.00D-15 for    730.
 Iteration    1 A*A^-1 deviation from orthogonality  is 2.31D-15 for   1132    788.
 Iteration    1 A^-1*A deviation from unit magnitude is 3.00D-15 for    730.
 Iteration    1 A^-1*A deviation from orthogonality  is 5.55D-15 for   1704   1591.
 Error on total polarization charges =  0.06507
 SCF Done:  E(RwB97XD) =  -462.325434482     A.U. after    5 cycles
            NFock=  5  Conv=0.28D-04     -V/T= 2.0088
 SMD-CDS (non-electrostatic) energy       (kcal/mol) =       5.26
 (included in total energy above)

 **********************************************************************

            Population analysis using the SCF Density.

 **********************************************************************

 Orbital symmetries:
       Occupied  (A) (A) (A) (A) (A) (A) (A) (A) (A) (A) (A) (A)
                 (A) (A) (A) (A) (A) (A) (A) (A) (A) (A) (A) (A)
                 (A) (A) (A) (A) (A) (A) (A) (A) (A) (A) (A) (A)
       Virtual   (A) (A) (A) (A) (A) (A) (A) (A) (A) (A) (A) (A)
                 (A) (A) (A) (A) (A) (A) (A) (A) (A) (A) (A) (A)
                 (A) (A) (A) (A) (A) (A) (A) (A) (A) (A) (A) (A)
                 (A) (A) (A) (A) (A) (A) (A) (A) (A) (A) (A) (A)
                 (A) (A) (A) (A) (A) (A) (A) (A) (A) (A) (A) (A)
                 (A) (A) (A) (A) (A) (A) (A) (A) (A) (A) (A) (A)
                 (A) (A) (A) (A) (A) (A) (A) (A) (A) (A) (A) (A)
                 (A) (A) (A) (A) (A) (A) (A) (A) (A) (A) (A) (A)
                 (A) (A) (A) (A) (A) (A) (A) (A) (A) (A) (A) (A)
                 (A) (A) (A) (A) (A) (A) (A) (A) (A) (A) (A) (A)
                 (A) (A) (A) (A) (A) (A) (A) (A) (A) (A) (A) (A)
                 (A) (A) (A) (A) (A) (A) (A) (A) (A) (A) (A) (A)
                 (A) (A)
 The electronic state is 1-A.
 Alpha  occ. eigenvalues --  -19.24949 -19.24854 -19.24823 -19.19960 -10.31764
 Alpha  occ. eigenvalues --  -10.31722 -10.31685 -10.30559  -1.10185  -1.09730
 Alpha  occ. eigenvalues --   -1.09573  -1.03723  -0.75714  -0.75655  -0.75582
 Alpha  occ. eigenvalues --   -0.71744  -0.58518  -0.58194  -0.57786  -0.51667
 Alpha  occ. eigenvalues --   -0.51269  -0.50761  -0.50287  -0.50075  -0.49580
 Alpha  occ. eigenvalues --   -0.49160  -0.48788  -0.46453  -0.41095  -0.40798
 Alpha  occ. eigenvalues --   -0.39641  -0.34556  -0.34303  -0.33933  -0.30340
 Alpha  occ. eigenvalues --   -0.30230
 Alpha virt. eigenvalues --    0.08456   0.09188   0.09649   0.09971   0.11361
 Alpha virt. eigenvalues --    0.11609   0.11796   0.12900   0.13446   0.14092
 Alpha virt. eigenvalues --    0.15044   0.15937   0.16471   0.17549   0.19198
 Alpha virt. eigenvalues --    0.20140   0.23406   0.23754   0.24453   0.25309
 Alpha virt. eigenvalues --    0.27096   0.27577   0.28708   0.29123   0.29587
 Alpha virt. eigenvalues --    0.30697   0.31096   0.31304   0.31858   0.32984
 Alpha virt. eigenvalues --    0.33596   0.33756   0.34388   0.35657   0.36802
 Alpha virt. eigenvalues --    0.37754   0.39204   0.39454   0.39944   0.40637
 Alpha virt. eigenvalues --    0.40919   0.41590   0.42243   0.43393   0.43497
 Alpha virt. eigenvalues --    0.44702   0.45047   0.46391   0.47654   0.50373
 Alpha virt. eigenvalues --    0.65704   0.75067   0.76404   0.76783   0.78058
 Alpha virt. eigenvalues --    0.78680   0.79650   0.80972   0.81242   0.83543
 Alpha virt. eigenvalues --    0.85098   0.91869   0.92861   1.02292   1.04228
 Alpha virt. eigenvalues --    1.05330   1.06721   1.07614   1.08287   1.09701
 Alpha virt. eigenvalues --    1.10723   1.16865   1.19170   1.20516   1.22877
 Alpha virt. eigenvalues --    1.27600   1.28633   1.29562   1.30094   1.31528
 Alpha virt. eigenvalues --    1.31707   1.34186   1.34470   1.36669   1.37449
 Alpha virt. eigenvalues --    1.39317   1.41237   1.43719   1.45949   1.48371
 Alpha virt. eigenvalues --    1.49469   1.50426   1.52757   1.58514   1.60281
 Alpha virt. eigenvalues --    1.60948   1.61958   1.64809   1.65918   1.66798
 Alpha virt. eigenvalues --    1.68620   1.71058   1.77522   1.79966   1.80308
 Alpha virt. eigenvalues --    1.85253   1.86784   1.89580   1.92207   2.04050
 Alpha virt. eigenvalues --    2.04990   2.22413   2.22963   2.23919   2.26416
 Alpha virt. eigenvalues --    2.27630   2.28661   2.29489   2.29743   2.30319
 Alpha virt. eigenvalues --    2.32518   2.32810   2.33677   2.48308   2.48490
 Alpha virt. eigenvalues --    2.48979   2.51406   2.51873   2.52466   2.56987
 Alpha virt. eigenvalues --    2.57052   2.75561   2.78453   2.79988   2.97803
 Alpha virt. eigenvalues --    2.99574   3.00758   3.03888   4.31064   4.32790
 Alpha virt. eigenvalues --    4.40694   4.41640   4.42791   4.46260   4.49092
 Alpha virt. eigenvalues --    4.56509
          Condensed to atoms (all electrons):
               1          2          3          4          5          6
     1  C    5.184254   0.001084   0.418019   0.399364   0.419027  -0.013120
     2  O    0.001084   9.189266  -0.092363  -0.069495  -0.093808   0.015125
     3  H    0.418019  -0.092363   0.578728  -0.040287  -0.039626  -0.001727
     4  H    0.399364  -0.069495  -0.040287   0.578644  -0.040485   0.001954
     5  H    0.419027  -0.093808  -0.039626  -0.040485   0.581491  -0.002236
     6  C   -0.013120   0.015125  -0.001727   0.001954  -0.002236   5.165913
     7  O    0.015725  -0.050030   0.001893  -0.001734   0.000848   0.069797
     8  H   -0.001187  -0.002611   0.000030   0.000003   0.000393   0.403003
     9  H    0.000970  -0.000102   0.000001  -0.000000  -0.000002   0.401474
    10  H   -0.001287  -0.001009   0.000003   0.000005  -0.000098   0.397917
    11  H   -0.011525   0.093745  -0.000947   0.001051  -0.000462  -0.016271
    12  C   -0.005837   0.011202   0.001041  -0.001099  -0.001263  -0.003806
    13  O    0.002727  -0.052619  -0.001847   0.000924   0.002960  -0.000614
    14  H    0.000296  -0.000569  -0.000000   0.000000   0.000002   0.000018
    15  H   -0.000346  -0.001469   0.000001   0.000000  -0.000007  -0.000623
    16  H   -0.000688   0.000428   0.000001  -0.000007  -0.000001  -0.000029
    17  H   -0.007301   0.091367   0.001339  -0.001573  -0.000270   0.000554
    18  C   -0.006673   0.013379  -0.002332  -0.000447   0.001187  -0.000218
    19  O   -0.000697  -0.052489   0.003153   0.000770  -0.001799   0.001416
    20  H   -0.000601  -0.001253  -0.000002  -0.000002   0.000001  -0.000045
    21  H   -0.000431  -0.000326  -0.000033  -0.000000   0.000003   0.000062
    22  H    0.000270  -0.000302   0.000001   0.000001  -0.000000   0.000010
    23  H   -0.006531   0.092574  -0.000530  -0.001320   0.001217  -0.000412
               7          8          9         10         11         12
     1  C    0.015725  -0.001187   0.000970  -0.001287  -0.011525  -0.005837
     2  O   -0.050030  -0.002611  -0.000102  -0.001009   0.093745   0.011202
     3  H    0.001893   0.000030   0.000001   0.000003  -0.000947   0.001041
     4  H   -0.001734   0.000003  -0.000000   0.000005   0.001051  -0.001099
     5  H    0.000848   0.000393  -0.000002  -0.000098  -0.000462  -0.001263
     6  C    0.069797   0.403003   0.401474   0.397917  -0.016271  -0.003806
     7  O    8.888349  -0.057995  -0.056946  -0.053493   0.076930   0.001681
     8  H   -0.057995   0.538147  -0.030790  -0.042290  -0.002248   0.000121
     9  H   -0.056946  -0.030790   0.503852  -0.027910   0.003595   0.000126
    10  H   -0.053493  -0.042290  -0.027910   0.527496  -0.003560  -0.001824
    11  H    0.076930  -0.002248   0.003595  -0.003560   0.229888   0.000881
    12  C    0.001681   0.000121   0.000126  -0.001824   0.000881   5.160036
    13  O   -0.002421   0.000295   0.000007   0.002276  -0.003254   0.068239
    14  H   -0.000017   0.000000   0.000000  -0.000022  -0.000006   0.403368
    15  H    0.000293   0.000001  -0.000014   0.000335   0.000305   0.401114
    16  H    0.000016  -0.000000   0.000000   0.000010  -0.000031   0.396942
    17  H   -0.000534   0.000013  -0.000009   0.000364  -0.000323  -0.013613
    18  C   -0.001584  -0.000155  -0.000076   0.000183   0.002456  -0.000116
    19  O   -0.004280  -0.000006   0.000007  -0.000000  -0.003182   0.001435
    20  H    0.000504  -0.000000   0.000000   0.000000  -0.000106  -0.000159
    21  H    0.000129  -0.000000  -0.000002   0.000001   0.000739  -0.000222
    22  H    0.000013   0.000000   0.000000  -0.000000  -0.000010   0.000101
    23  H   -0.000252   0.000002  -0.000000  -0.000005   0.000731   0.000553
              13         14         15         16         17         18
     1  C    0.002727   0.000296  -0.000346  -0.000688  -0.007301  -0.006673
     2  O   -0.052619  -0.000569  -0.001469   0.000428   0.091367   0.013379
     3  H   -0.001847  -0.000000   0.000001   0.000001   0.001339  -0.002332
     4  H    0.000924   0.000000   0.000000  -0.000007  -0.001573  -0.000447
     5  H    0.002960   0.000002  -0.000007  -0.000001  -0.000270   0.001187
     6  C   -0.000614   0.000018  -0.000623  -0.000029   0.000554  -0.000218
     7  O   -0.002421  -0.000017   0.000293   0.000016  -0.000534  -0.001584
     8  H    0.000295   0.000000   0.000001  -0.000000   0.000013  -0.000155
     9  H    0.000007   0.000000  -0.000014   0.000000  -0.000009  -0.000076
    10  H    0.002276  -0.000022   0.000335   0.000010   0.000364   0.000183
    11  H   -0.003254  -0.000006   0.000305  -0.000031  -0.000323   0.002456
    12  C    0.068239   0.403368   0.401114   0.396942  -0.013613  -0.000116
    13  O    8.909704  -0.057958  -0.058289  -0.053154   0.073968   0.001032
    14  H   -0.057958   0.504083  -0.029742  -0.029739   0.004120   0.000031
    15  H   -0.058289  -0.029742   0.531665  -0.041259  -0.002447   0.000297
    16  H   -0.053154  -0.029739  -0.041259   0.530512  -0.004337  -0.000107
    17  H    0.073968   0.004120  -0.002447  -0.004337   0.241322  -0.000218
    18  C    0.001032   0.000031   0.000297  -0.000107  -0.000218   5.140677
    19  O   -0.003977  -0.000032   0.000119   0.000349  -0.000821   0.082437
    20  H    0.000088   0.000003  -0.000047  -0.000004   0.000065   0.400258
    21  H    0.000108   0.000000  -0.000020  -0.000003  -0.000019   0.397608
    22  H   -0.000012  -0.000000   0.000001   0.000001  -0.000001   0.401623
    23  H   -0.000676  -0.000002  -0.000003   0.000132   0.000487  -0.015393
              19         20         21         22         23
     1  C   -0.000697  -0.000601  -0.000431   0.000270  -0.006531
     2  O   -0.052489  -0.001253  -0.000326  -0.000302   0.092574
     3  H    0.003153  -0.000002  -0.000033   0.000001  -0.000530
     4  H    0.000770  -0.000002  -0.000000   0.000001  -0.001320
     5  H   -0.001799   0.000001   0.000003  -0.000000   0.001217
     6  C    0.001416  -0.000045   0.000062   0.000010  -0.000412
     7  O   -0.004280   0.000504   0.000129   0.000013  -0.000252
     8  H   -0.000006  -0.000000  -0.000000   0.000000   0.000002
     9  H    0.000007   0.000000  -0.000002   0.000000  -0.000000
    10  H   -0.000000   0.000000   0.000001  -0.000000  -0.000005
    11  H   -0.003182  -0.000106   0.000739  -0.000010   0.000731
    12  C    0.001435  -0.000159  -0.000222   0.000101   0.000553
    13  O   -0.003977   0.000088   0.000108  -0.000012  -0.000676
    14  H   -0.000032   0.000003   0.000000  -0.000000  -0.000002
    15  H    0.000119  -0.000047  -0.000020   0.000001  -0.000003
    16  H    0.000349  -0.000004  -0.000003   0.000001   0.000132
    17  H   -0.000821   0.000065  -0.000019  -0.000001   0.000487
    18  C    0.082437   0.400258   0.397608   0.401623  -0.015393
    19  O    8.878567  -0.056614  -0.052714  -0.056384   0.084587
    20  H   -0.056614   0.537147  -0.041246  -0.031785  -0.002490
    21  H   -0.052714  -0.041246   0.524111  -0.027537  -0.003612
    22  H   -0.056384  -0.031785  -0.027537   0.504348   0.003933
    23  H    0.084587  -0.002490  -0.003612   0.003933   0.234974
 Mulliken charges:
               1
     1  C   -0.385509
     2  O   -1.089723
     3  H    0.175486
     4  H    0.173735
     5  H    0.172929
     6  C   -0.418142
     7  O   -0.826891
     8  H    0.195273
     9  H    0.205818
    10  H    0.202911
    11  H    0.631606
    12  C   -0.418900
    13  O   -0.827506
    14  H    0.206167
    15  H    0.200136
    16  H    0.200970
    17  H    0.617871
    18  C   -0.413847
    19  O   -0.819845
    20  H    0.196288
    21  H    0.203408
    22  H    0.205731
    23  H    0.612034
 Sum of Mulliken charges =  -1.00000
 Mulliken charges with hydrogens summed into heavy atoms:
               1
     1  C    0.136641
     2  O   -1.089723
     6  C    0.185860
     7  O   -0.195285
    12  C    0.188373
    13  O   -0.209635
    18  C    0.191580
    19  O   -0.207811
 Electronic spatial extent (au):  <R**2>=           1748.6097
 Charge=             -1.0000 electrons
 Dipole moment (field-independent basis, Debye):
    X=             -1.8830    Y=             -0.1860    Z=             -2.5390  Tot=              3.1665
 Quadrupole moment (field-independent basis, Debye-Ang):
   XX=            -73.5373   YY=            -64.4619   ZZ=            -58.1589
   XY=              3.4737   XZ=             -1.4998   YZ=             -7.5324
 Traceless Quadrupole moment (field-independent basis, Debye-Ang):
   XX=             -8.1513   YY=              0.9242   ZZ=              7.2271
   XY=              3.4737   XZ=             -1.4998   YZ=             -7.5324
 Octapole moment (field-independent basis, Debye-Ang**2):
  XXX=            -22.5312  YYY=             11.9033  ZZZ=             -1.7240  XYY=             -1.0215
  XXY=            -23.6409  XXZ=            -25.4779  XZZ=              1.5875  YZZ=              3.3527
  YYZ=             -2.9237  XYZ=              4.2001
 Hexadecapole moment (field-independent basis, Debye-Ang**3):
 XXXX=          -1184.5800 YYYY=           -762.9608 ZZZZ=           -541.3267 XXXY=              2.8466
 XXXZ=            -33.6317 YYYX=              9.1701 YYYZ=            -22.6113 ZZZX=              1.9557
 ZZZY=              3.1466 XXYY=           -308.2477 XXZZ=           -258.2618 YYZZ=           -216.5110
 XXYZ=            -12.0986 YYXZ=             19.3906 ZZXY=              5.4688
 N-N= 4.236029369935D+02 E-N=-1.943335763663D+03  KE= 4.582891251757D+02
 Unable to Open any file for archive entry.
 1\1\GINC-SESKSCPN028\SP\RwB97XD\6-31+G(d)\C4H15O4(1-)\KSRF385\24-Dec-2
 019\0\\# wb97xd 6-31+G(d) scrf(solvent=Methanol, smd) scf=sleazy integ
 ral=fine\\predict_snar calculation\\-1,1\C,0,-0.079117,0.656147,2.1817
 11\O,0,-0.175272,0.099184,0.937015\H,0,-0.737496,1.538238,2.284169\H,0
 ,-0.369734,-0.06439,2.968655\H,0,0.953183,0.984715,2.402508\C,0,1.8960
 66,1.861992,-0.877057\O,0,0.499524,1.753225,-0.965165\H,0,2.196519,2.4
 16416,0.02191\H,0,2.23446,2.405781,-1.760677\H,0,2.375944,0.877987,-0.
 849255\H,0,0.194942,1.131546,-0.228058\C,0,1.330735,-2.338772,-0.69206
 2\O,0,1.732659,-1.619185,0.443495\H,0,2.144517,-3.021099,-0.943602\H,0
 ,1.141614,-1.673147,-1.54228\H,0,0.421217,-2.919127,-0.496961\H,0,0.99
 6562,-0.967614,0.671399\C,0,-2.708061,-0.116049,-1.144196\O,0,-2.67291
 ,-0.335004,0.24328\H,0,-2.222191,-0.9361,-1.687324\H,0,-2.209514,0.819
 7,-1.416063\H,0,-3.758909,-0.068144,-1.434976\H,0,-1.722739,-0.210646,
 0.545562\\Version=ES64L-G16RevC.01\State=1-A\HF=-462.3254345\RMSD=2.78
 6e-05\Dipole=0.7361813,0.0022698,-1.0049961\Quadrupole=-5.9545958,1.25
 37849,4.7008109,2.7991717,1.1173191,5.8019868\PG=C01 [X(C4H15O4)]\\@
 The archive entry for this job was punched.


  ON THE CHOICE OF THE CORRECT LANGUAGE -
 I SPEAK SPANISH TO GOD, ITALIAN TO WOMEN,
 FRENCH TO MEN, AND GERMAN TO MY HORSE.
          -- CHARLES V
 Job cpu time:       0 days  0 hours  0 minutes 51.3 seconds.
 Elapsed time:       0 days  0 hours  0 minutes 52.6 seconds.
 File lengths (MBytes):  RWF=    128 Int=      0 D2E=      0 Chk=      8 Scr=      8
 Normal termination of Gaussian 16 at Tue Dec 24 17:52:41 2019.
