# Supplementary material for: Machine learning meets mechanistic modelling for accurate prediction of experimental activation energies
Source: Chem Sci. 2020 Nov 5;12(3):1163–75. doi: 10.1039/d0sc04896h (PMC9528810; doi:10.1039/d0sc04896h)
Supplement: SC-012-D0SC04896H-s002 [file SC-012-D0SC04896H-s002.zip › SC-012-D0SC04896H-s1057.gjf]

# wb97xd 6-31+G(d) scrf(solvent=Methanol, smd) scf=sleazy integral=fine 

predict_snar calculation

-1 1
C            -0.217795   -0.174362    2.371053
O            -0.069201   -0.095424    1.014313
H            -0.752285    0.705876    2.771851
H            -0.793209   -1.072520    2.663148
H             0.760374   -0.229233    2.882387
C            -2.475206   -0.822153   -1.110240
O            -2.334525    0.266213   -0.236820
H            -3.412736   -0.681242   -1.650665
H            -2.511605   -1.773193   -0.565492
H            -1.648908   -0.869716   -1.829000
H            -1.467425    0.147300    0.267236
C             0.621595    2.408923   -0.976016
O             1.209376    2.057367    0.249755
H            -0.469194    2.463427   -0.897359
H             0.876484    1.685011   -1.760161
H             1.015609    3.388289   -1.252782
H             0.749155    1.222587    0.577357
C             1.986414   -1.512896   -1.087039
O             1.324883   -2.069242    0.017623
H             2.656883   -2.278581   -1.480917
H             2.570347   -0.630216   -0.803173
H             1.276525   -1.220329   -1.871026
H             0.764769   -1.340331    0.432941
