# Supplementary material for: Machine learning meets mechanistic modelling for accurate prediction of experimental activation energies
Source: Chem Sci. 2020 Nov 5;12(3):1163–75. doi: 10.1039/d0sc04896h (PMC9528810; doi:10.1039/d0sc04896h)
Supplement: SC-012-D0SC04896H-s002 [file SC-012-D0SC04896H-s002.zip › SC-012-D0SC04896H-s1058.log]

 Entering Gaussian System, Link 0=g16
 Input=11.gjf
 Output=11.log
 Initial command:
 /opt/scp/software/gaussian/16.C.01-avx2/g16/l1.exe "/scratch/ksrf385/23664580/Gau-121219.inp" -scrdir="/scratch/ksrf385/23664580/"
 Entering Link 1 = /opt/scp/software/gaussian/16.C.01-avx2/g16/l1.exe PID=    121249.
  
 Copyright (c) 1988-2019, Gaussian, Inc.  All Rights Reserved.
  
 This is part of the Gaussian(R) 16 program.  It is based on
 the Gaussian(R) 09 system (copyright 2009, Gaussian, Inc.),
 the Gaussian(R) 03 system (copyright 2003, Gaussian, Inc.),
 the Gaussian(R) 98 system (copyright 1998, Gaussian, Inc.),
 the Gaussian(R) 94 system (copyright 1995, Gaussian, Inc.),
 the Gaussian 92(TM) system (copyright 1992, Gaussian, Inc.),
 the Gaussian 90(TM) system (copyright 1990, Gaussian, Inc.),
 the Gaussian 88(TM) system (copyright 1988, Gaussian, Inc.),
 the Gaussian 86(TM) system (copyright 1986, Carnegie Mellon
 University), and the Gaussian 82(TM) system (copyright 1983,
 Carnegie Mellon University). Gaussian is a federally registered
 trademark of Gaussian, Inc.
  
 This software contains proprietary and confidential information,
 including trade secrets, belonging to Gaussian, Inc.
  
 This software is provided under written license and may be
 used, copied, transmitted, or stored only in accord with that
 written license.
  
 The following legend is applicable only to US Government
 contracts under FAR:
  
                    RESTRICTED RIGHTS LEGEND
  
 Use, reproduction and disclosure by the US Government is
 subject to restrictions as set forth in subparagraphs (a)
 and (c) of the Commercial Computer Software - Restricted
 Rights clause in FAR 52.227-19.
  
 Gaussian, Inc.
 340 Quinnipiac St., Bldg. 40, Wallingford CT 06492
  
  
 ---------------------------------------------------------------
 Warning -- This program may not be used in any manner that
 competes with the business of Gaussian, Inc. or will provide
 assistance to any competitor of Gaussian, Inc.  The licensee
 of this program is prohibited from giving any competitor of
 Gaussian, Inc. access to this program.  By using this program,
 the user acknowledges that Gaussian, Inc. is engaged in the
 business of creating and licensing software in the field of
 computational chemistry and represents and warrants to the
 licensee that it is not a competitor of Gaussian, Inc. and that
 it will not use this program in any manner prohibited above.
 ---------------------------------------------------------------
  

 Cite this work as:
 Gaussian 16, Revision C.01,
 M. J. Frisch, G. W. Trucks, H. B. Schlegel, G. E. Scuseria, 
 M. A. Robb, J. R. Cheeseman, G. Scalmani, V. Barone, 
 G. A. Petersson, H. Nakatsuji, X. Li, M. Caricato, A. V. Marenich, 
 J. Bloino, B. G. Janesko, R. Gomperts, B. Mennucci, H. P. Hratchian, 
 J. V. Ortiz, A. F. Izmaylov, J. L. Sonnenberg, D. Williams-Young, 
 F. Ding, F. Lipparini, F. Egidi, J. Goings, B. Peng, A. Petrone, 
 T. Henderson, D. Ranasinghe, V. G. Zakrzewski, J. Gao, N. Rega, 
 G. Zheng, W. Liang, M. Hada, M. Ehara, K. Toyota, R. Fukuda, 
 J. Hasegawa, M. Ishida, T. Nakajima, Y. Honda, O. Kitao, H. Nakai, 
 T. Vreven, K. Throssell, J. A. Montgomery, Jr., J. E. Peralta, 
 F. Ogliaro, M. J. Bearpark, J. J. Heyd, E. N. Brothers, K. N. Kudin, 
 V. N. Staroverov, T. A. Keith, R. Kobayashi, J. Normand, 
 K. Raghavachari, A. P. Rendell, J. C. Burant, S. S. Iyengar, 
 J. Tomasi, M. Cossi, J. M. Millam, M. Klene, C. Adamo, R. Cammi, 
 J. W. Ochterski, R. L. Martin, K. Morokuma, O. Farkas, 
 J. B. Foresman, and D. J. Fox, Gaussian, Inc., Wallingford CT, 2019.
 
 ******************************************
 Gaussian 16:  ES64L-G16RevC.01  3-Jul-2019
                24-Dec-2019 
 ******************************************
 ----------------------------------------------------------------------
 # wb97xd 6-31+G(d) scrf(solvent=Methanol, smd) scf=sleazy integral=fin
 e
 ----------------------------------------------------------------------

 Warning!  SCF SP cutoffs with diffuse functions may be unreliable.
 Consider SCF=Tight

 1/38=1,172=1/1;
 2/12=2,17=6,18=5,40=1/2;
 3/5=1,6=6,7=11,11=2,25=1,30=1,70=32201,72=3,74=-58,75=-4/1,2,3;
 4//1;
 5/5=2,32=1,38=5,53=3/2;
 6/7=2,8=2,9=2,10=2,28=1/1;
 99/5=1,9=1/99;
 ------------------------
 predict_snar calculation
 ------------------------
 Symbolic Z-matrix:
 Charge = -1 Multiplicity = 1
 C                    -0.2178   -0.17436   2.37105 
 O                    -0.0692   -0.09542   1.01431 
 H                    -0.75229   0.70588   2.77185 
 H                    -0.79321  -1.07252   2.66315 
 H                     0.76037  -0.22923   2.88239 
 C                    -2.47521  -0.82215  -1.11024 
 O                    -2.33453   0.26621  -0.23682 
 H                    -3.41274  -0.68124  -1.65067 
 H                    -2.51161  -1.77319  -0.56549 
 H                    -1.64891  -0.86972  -1.829 
 H                    -1.46743   0.1473    0.26724 
 C                     0.6216    2.40892  -0.97602 
 O                     1.20938   2.05737   0.24976 
 H                    -0.46919   2.46343  -0.89736 
 H                     0.87648   1.68501  -1.76016 
 H                     1.01561   3.38829  -1.25278 
 H                     0.74916   1.22259   0.57736 
 C                     1.98641  -1.5129   -1.08704 
 O                     1.32488  -2.06924   0.01762 
 H                     2.65688  -2.27858  -1.48092 
 H                     2.57035  -0.63022  -0.80317 
 H                     1.27653  -1.22033  -1.87103 
 H                     0.76477  -1.34033   0.43294 
 
                          Input orientation:                          
 ---------------------------------------------------------------------
 Center     Atomic      Atomic             Coordinates (Angstroms)
 Number     Number       Type             X           Y           Z
 ---------------------------------------------------------------------
      1          6           0       -0.217795   -0.174362    2.371053
      2          8           0       -0.069201   -0.095424    1.014313
      3          1           0       -0.752285    0.705876    2.771851
      4          1           0       -0.793209   -1.072520    2.663148
      5          1           0        0.760374   -0.229233    2.882387
      6          6           0       -2.475206   -0.822153   -1.110240
      7          8           0       -2.334525    0.266213   -0.236820
      8          1           0       -3.412736   -0.681242   -1.650665
      9          1           0       -2.511605   -1.773193   -0.565492
     10          1           0       -1.648908   -0.869716   -1.829000
     11          1           0       -1.467425    0.147300    0.267236
     12          6           0        0.621595    2.408923   -0.976016
     13          8           0        1.209376    2.057367    0.249755
     14          1           0       -0.469194    2.463427   -0.897359
     15          1           0        0.876484    1.685011   -1.760161
     16          1           0        1.015609    3.388289   -1.252782
     17          1           0        0.749155    1.222587    0.577357
     18          6           0        1.986414   -1.512896   -1.087039
     19          8           0        1.324883   -2.069242    0.017623
     20          1           0        2.656883   -2.278581   -1.480917
     21          1           0        2.570347   -0.630216   -0.803173
     22          1           0        1.276525   -1.220329   -1.871026
     23          1           0        0.764769   -1.340331    0.432941
 ---------------------------------------------------------------------
                    Distance matrix (angstroms):
                    1          2          3          4          5
     1  C    0.000000
     2  O    1.367134   0.000000
     3  H    1.105051   2.048811   0.000000
     4  H    1.105942   2.048795   1.782185   0.000000
     5  H    1.105119   2.048365   1.781792   1.781241   0.000000
     6  C    4.199397   3.291006   4.513752   4.138871   5.173162
     7  O    3.387573   2.613007   3.427665   3.546502   4.421913
     8  H    5.161278   4.315613   5.344225   5.062016   6.178003
     9  H    4.054765   3.357980   4.514294   3.723969   4.997752
    10  H    4.491330   3.343566   4.945124   4.577417   5.330293
    11  H    2.468013   1.603767   2.663931   2.771808   3.455992
    12  C    4.310546   3.272669   4.339864   5.231217   4.676152
    13  O    3.393720   2.617980   3.469238   4.430689   3.515806
    14  H    4.207570   3.219038   4.078263   5.028431   4.800910
    15  H    4.660648   3.429574   4.914339   5.473346   5.023053
    16  H    5.229335   4.295671   5.149608   6.205252   5.500112
    17  H    2.470588   1.611766   2.708711   3.463658   2.724164
    18  C    4.313770   3.263504   5.226323   4.688725   4.348253
    19  O    3.392500   2.613966   4.427378   3.532502   3.451257
    20  H    5.246826   4.292305   6.214133   5.525486   5.180251
    21  H    4.249382   3.249072   5.060220   4.850209   4.125547
    22  H    4.617605   3.376621   5.420576   4.986420   4.882993
    23  H    2.466008   1.607263   3.458167   2.733650   2.689674
                    6          7          8          9         10
     6  C    0.000000
     7  O    1.402567   0.000000
     8  H    1.091273   2.014738   0.000000
     9  H    1.096609   2.073297   1.783815   0.000000
    10  H    1.096196   2.072545   1.782811   1.776786   0.000000
    11  H    1.962881   1.009988   2.854656   2.339239   2.336977
    12  C    4.477504   3.725086   5.126412   5.241714   4.078264
    13  O    4.870048   4.000528   5.698727   5.402177   4.588990
    14  H    3.855443   2.956945   4.372740   4.714926   3.656436
    15  H    4.235811   3.826766   4.899852   4.986537   3.592906
    16  H    5.471191   4.690729   6.027407   6.289237   5.055916
    17  H    4.174380   3.329657   5.090185   4.573112   3.989861
    18  C    4.514833   4.749591   5.491825   4.535630   3.765601
    19  O    4.155476   4.348604   5.211023   3.891826   3.700312
    20  H    5.347609   5.739156   6.278581   5.273205   4.543776
    21  H    5.058531   5.018178   6.043023   5.214319   4.348769
    22  H    3.848743   4.233216   4.725288   4.044750   2.946668
    23  H    3.625928   3.554601   4.714590   3.452371   3.341211
                   11         12         13         14         15
    11  H    0.000000
    12  C    3.320334   0.000000
    13  O    3.288453   1.404134   0.000000
    14  H    2.777983   1.094979   2.073247   0.000000
    15  H    3.459596   1.097224   2.071045   1.777979   0.000000
    16  H    4.356595   1.091331   2.016561   1.785031   1.782679
    17  H    2.483071   1.958732   1.007960   2.280098   2.386219
    18  C    4.064396   4.154001   3.890705   4.677300   3.451325
    19  O    3.573842   4.640678   4.134747   4.959939   4.178037
    20  H    5.094198   5.135174   4.887837   5.709600   4.354062
    21  H    4.248989   3.614398   3.191238   4.338007   3.024115
    22  H    3.737892   3.794924   3.904550   4.191136   2.934847
    23  H    2.687600   4.007813   3.431557   4.214373   3.738298
                   16         17         18         19         20
    16  H    0.000000
    17  H    2.847924   0.000000
    18  C    4.999155   3.432767   0.000000
    19  O    5.611971   3.388348   1.402648   0.000000
    20  H    5.904172   4.487103   1.091303   2.015854   0.000000
    21  H    4.332175   2.942020   1.095756   2.072603   1.784358
    22  H    4.657216   3.498648   1.097348   2.071228   1.782546
    23  H    5.026373   2.567031   1.957686   1.008726   2.850133
                   21         22         23
    21  H    0.000000
    22  H    1.778347   0.000000
    23  H    2.300511   2.363167   0.000000
 Stoichiometry    C4H15O4(1-)
 Framework group  C1[X(C4H15O4)]
 Deg. of freedom    63
 Full point group                 C1      NOp   1
 Largest Abelian subgroup         C1      NOp   1
 Largest concise Abelian subgroup C1      NOp   1
                         Standard orientation:                         
 ---------------------------------------------------------------------
 Center     Atomic      Atomic             Coordinates (Angstroms)
 Number     Number       Type             X           Y           Z
 ---------------------------------------------------------------------
      1          6           0       -0.179705   -0.171143    2.360383
      2          8           0       -0.052969   -0.094262    1.001309
      3          1           0       -0.758815    0.680039    2.761952
      4          1           0       -0.698832   -1.098560    2.666184
      5          1           0        0.806354   -0.165860    2.859329
      6          6           0       -2.439762   -0.974183   -1.086674
      7          8           0       -2.350888    0.127157   -0.222761
      8          1           0       -3.390564   -0.891463   -1.615836
      9          1           0       -2.414591   -1.921521   -0.534886
     10          1           0       -1.621202   -0.979793   -1.815766
     11          1           0       -1.472116    0.062076    0.270797
     12          6           0        0.467675    2.430189   -1.015232
     13          8           0        1.090058    2.122389    0.205215
     14          1           0       -0.623368    2.422623   -0.922785
     15          1           0        0.753863    1.716076   -1.797561
     16          1           0        0.801241    3.428388   -1.303914
     17          1           0        0.682729    1.265126    0.544580
     18          6           0        2.054119   -1.407601   -1.116658
     19          8           0        1.439600   -1.992461    0.000359
     20          1           0        2.762476   -2.136567   -1.513874
     21          1           0        2.589883   -0.490711   -0.846564
     22          1           0        1.318785   -1.162293   -1.893371
     23          1           0        0.843789   -1.293710    0.417834
 ---------------------------------------------------------------------
 Rotational constants (GHZ):           1.1290372           1.0592249           0.8587405
 Standard basis: 6-31+G(d) (6D, 7F)
 There are   182 symmetry adapted cartesian basis functions of A   symmetry.
 There are   182 symmetry adapted basis functions of A   symmetry.
   182 basis functions,   316 primitive gaussians,   182 cartesian basis functions
    36 alpha electrons       36 beta electrons
       nuclear repulsion energy       424.5911188427 Hartrees.
 NAtoms=   23 NActive=   23 NUniq=   23 SFac= 1.00D+00 NAtFMM=   60 NAOKFM=F Big=F
 Integral buffers will be    131072 words long.
 Raffenetti 2 integral format.
 Two-electron integral symmetry is turned on.
 Nuclear repulsion after empirical dispersion term =      424.5799614959 Hartrees.
 ------------------------------------------------------------------------------
 Polarizable Continuum Model (PCM)
 =================================
 Model                : PCM.
 Atomic radii         : SMD-Coulomb.
 Polarization charges : Total charges.
 Charge compensation  : None.
 Solution method      : On-the-fly selection.
 Cavity type          : VdW (van der Waals Surface) (Alpha=1.000).
 Cavity algorithm     : GePol (No added spheres)
                        Default sphere list used, NSphG=   23.
                        Lebedev-Laikov grids with approx.  5.0 points / Ang**2.
                        Smoothing algorithm: York/Karplus (Gamma=1.0000).
                        Polarization charges: spherical gaussians, with
                                              point-specific exponents (IZeta= 3).
                        Self-potential: point-specific (ISelfS= 7).
                        Self-field    : sphere-specific E.n sum rule (ISelfD= 2).
 Solvent              : Methanol, Eps=  32.613000 Eps(inf)=   1.765709
 ------------------------------------------------------------------------------
 ------------------------------------------------------------------------------
 Atomic radii for non-electrostatic terms: SMD-CDS.
 ------------------------------------------------------------------------------
 Nuclear repulsion after PCM non-electrostatic terms =      424.5883783088 Hartrees.
 One-electron integrals computed using PRISM.
 NBasis=   182 RedAO= T EigKep=  1.31D-03  NBF=   182
 NBsUse=   182 1.00D-06 EigRej= -1.00D+00 NBFU=   182
 ExpMin= 4.38D-02 ExpMax= 5.48D+03 ExpMxC= 8.25D+02 IAcc=2 IRadAn=         4 AccDes= 0.00D+00
 Harris functional with IExCor= 4639 and IRadAn=       4 diagonalized for initial guess.
 HarFok:  IExCor= 4639 AccDes= 0.00D+00 IRadAn=         4 IDoV= 1 UseB2=F ITyADJ=14
 ICtDFT=  3500011 ScaDFX=  1.000000  1.000000  1.000000  1.000000
 FoFCou: FMM=F IPFlag=           0 FMFlag=      100000 FMFlg1=           0
         NFxFlg=           0 DoJE=T BraDBF=F KetDBF=T FulRan=T
         wScrn=  0.000000 ICntrl=       500 IOpCl=  0 I1Cent=   200000004 NGrid=           0
         NMat0=    1 NMatS0=      1 NMatT0=    0 NMatD0=    1 NMtDS0=    0 NMtDT0=    0
 Petite list used in FoFCou.
 Requested convergence on RMS density matrix=1.00D-04 within 128 cycles.
 Requested convergence on MAX density matrix=1.00D-02.
 Requested convergence on             energy=1.00D-02.
 No special actions if energy rises.
 Inv3:  Mode=1 IEnd=     8700627.
 Iteration    1 A*A^-1 deviation from unit magnitude is 3.11D-15 for   1262.
 Iteration    1 A*A^-1 deviation from orthogonality  is 2.56D-15 for   1428    873.
 Iteration    1 A^-1*A deviation from unit magnitude is 2.89D-15 for   1262.
 Iteration    1 A^-1*A deviation from orthogonality  is 2.08D-14 for   1665   1566.
 Error on total polarization charges =  0.06486
 SCF Done:  E(RwB97XD) =  -462.325748011     A.U. after    5 cycles
            NFock=  5  Conv=0.28D-04     -V/T= 2.0088
 SMD-CDS (non-electrostatic) energy       (kcal/mol) =       5.28
 (included in total energy above)

 **********************************************************************

            Population analysis using the SCF Density.

 **********************************************************************

 Orbital symmetries:
       Occupied  (A) (A) (A) (A) (A) (A) (A) (A) (A) (A) (A) (A)
                 (A) (A) (A) (A) (A) (A) (A) (A) (A) (A) (A) (A)
                 (A) (A) (A) (A) (A) (A) (A) (A) (A) (A) (A) (A)
       Virtual   (A) (A) (A) (A) (A) (A) (A) (A) (A) (A) (A) (A)
                 (A) (A) (A) (A) (A) (A) (A) (A) (A) (A) (A) (A)
                 (A) (A) (A) (A) (A) (A) (A) (A) (A) (A) (A) (A)
                 (A) (A) (A) (A) (A) (A) (A) (A) (A) (A) (A) (A)
                 (A) (A) (A) (A) (A) (A) (A) (A) (A) (A) (A) (A)
                 (A) (A) (A) (A) (A) (A) (A) (A) (A) (A) (A) (A)
                 (A) (A) (A) (A) (A) (A) (A) (A) (A) (A) (A) (A)
                 (A) (A) (A) (A) (A) (A) (A) (A) (A) (A) (A) (A)
                 (A) (A) (A) (A) (A) (A) (A) (A) (A) (A) (A) (A)
                 (A) (A) (A) (A) (A) (A) (A) (A) (A) (A) (A) (A)
                 (A) (A) (A) (A) (A) (A) (A) (A) (A) (A) (A) (A)
                 (A) (A) (A) (A) (A) (A) (A) (A) (A) (A) (A) (A)
                 (A) (A)
 The electronic state is 1-A.
 Alpha  occ. eigenvalues --  -19.24868 -19.24852 -19.24827 -19.19972 -10.31761
 Alpha  occ. eigenvalues --  -10.31748 -10.31705 -10.30544  -1.10178  -1.09683
 Alpha  occ. eigenvalues --   -1.09635  -1.03741  -0.75679  -0.75638  -0.75578
 Alpha  occ. eigenvalues --   -0.71784  -0.58362  -0.58149  -0.57963  -0.51435
 Alpha  occ. eigenvalues --   -0.51168  -0.51089  -0.50277  -0.50174  -0.49675
 Alpha  occ. eigenvalues --   -0.48993  -0.48869  -0.46476  -0.41021  -0.40904
 Alpha  occ. eigenvalues --   -0.39532  -0.34557  -0.34199  -0.34005  -0.30306
 Alpha  occ. eigenvalues --   -0.30275
 Alpha virt. eigenvalues --    0.08427   0.09268   0.09584   0.09785   0.11515
 Alpha virt. eigenvalues --    0.11876   0.12044   0.12754   0.12993   0.14216
 Alpha virt. eigenvalues --    0.15601   0.16188   0.16451   0.17632   0.19701
 Alpha virt. eigenvalues --    0.20287   0.23474   0.23845   0.24151   0.25111
 Alpha virt. eigenvalues --    0.26826   0.27801   0.28914   0.29000   0.29586
 Alpha virt. eigenvalues --    0.30584   0.30952   0.31083   0.32339   0.32897
 Alpha virt. eigenvalues --    0.33132   0.33885   0.34652   0.35659   0.36858
 Alpha virt. eigenvalues --    0.38120   0.38846   0.39437   0.39724   0.40470
 Alpha virt. eigenvalues --    0.41082   0.41212   0.42112   0.42530   0.44009
 Alpha virt. eigenvalues --    0.44772   0.45399   0.46797   0.47126   0.49050
 Alpha virt. eigenvalues --    0.69090   0.74988   0.75711   0.76219   0.78270
 Alpha virt. eigenvalues --    0.79250   0.79559   0.79830   0.81088   0.82500
 Alpha virt. eigenvalues --    0.85741   0.86811   0.91304   1.00733   1.03545
 Alpha virt. eigenvalues --    1.04823   1.07195   1.08437   1.08906   1.09854
 Alpha virt. eigenvalues --    1.10818   1.17334   1.18641   1.21868   1.23309
 Alpha virt. eigenvalues --    1.27202   1.28469   1.29039   1.30278   1.31699
 Alpha virt. eigenvalues --    1.32442   1.34040   1.34921   1.35347   1.37737
 Alpha virt. eigenvalues --    1.38068   1.38525   1.45104   1.46175   1.47566
 Alpha virt. eigenvalues --    1.49599   1.50358   1.53182   1.56417   1.60441
 Alpha virt. eigenvalues --    1.60978   1.61403   1.65198   1.65416   1.66456
 Alpha virt. eigenvalues --    1.67762   1.69078   1.76680   1.80374   1.80722
 Alpha virt. eigenvalues --    1.85734   1.86517   1.90226   1.95976   2.02334
 Alpha virt. eigenvalues --    2.03349   2.22624   2.23359   2.23633   2.27013
 Alpha virt. eigenvalues --    2.27380   2.28760   2.29238   2.29617   2.30684
 Alpha virt. eigenvalues --    2.31755   2.32893   2.33641   2.48532   2.48695
 Alpha virt. eigenvalues --    2.48791   2.51707   2.52006   2.52182   2.56979
 Alpha virt. eigenvalues --    2.57089   2.75596   2.79257   2.79792   2.97789
 Alpha virt. eigenvalues --    3.00564   3.00835   3.03863   4.32709   4.33978
 Alpha virt. eigenvalues --    4.40217   4.41762   4.42690   4.43007   4.48619
 Alpha virt. eigenvalues --    4.57552
          Condensed to atoms (all electrons):
               1          2          3          4          5          6
     1  C    5.175051   0.010752   0.414590   0.409615   0.410119  -0.008889
     2  O    0.010752   9.168843  -0.090039  -0.081084  -0.084758   0.017275
     3  H    0.414590  -0.090039   0.579661  -0.040156  -0.039416  -0.000779
     4  H    0.409615  -0.081084  -0.040156   0.580060  -0.040677  -0.001966
     5  H    0.410119  -0.084758  -0.039416  -0.040677   0.580247   0.001154
     6  C   -0.008889   0.017275  -0.000779  -0.001966   0.001154   5.163366
     7  O    0.006890  -0.051354   0.001675   0.001464  -0.001776   0.065695
     8  H    0.000374  -0.000387   0.000002  -0.000001  -0.000000   0.402962
     9  H   -0.000664  -0.000379  -0.000000   0.000024   0.000000   0.397864
    10  H   -0.000553  -0.001524  -0.000004  -0.000003   0.000001   0.399795
    11  H   -0.009050   0.093673  -0.000390  -0.001440   0.001300  -0.015870
    12  C   -0.007695   0.011951  -0.002041   0.001071  -0.000325  -0.000719
    13  O    0.005188  -0.045847   0.002469  -0.001786   0.001197   0.001374
    14  H   -0.000717  -0.000218  -0.000027   0.000002  -0.000000   0.000149
    15  H   -0.000503  -0.001675  -0.000002   0.000001  -0.000003   0.000167
    16  H    0.000307  -0.000232   0.000000  -0.000000   0.000001  -0.000061
    17  H   -0.008663   0.093514  -0.000846   0.001232  -0.000711  -0.000356
    18  C   -0.006892   0.013751   0.001242  -0.000724  -0.001814  -0.002412
    19  O    0.003239  -0.053465  -0.001834   0.001003   0.002466   0.003819
    20  H    0.000299  -0.000264  -0.000000   0.000001   0.000000   0.000177
    21  H   -0.000666  -0.000485   0.000001   0.000001  -0.000022  -0.000006
    22  H   -0.000445  -0.001992   0.000001  -0.000003  -0.000002  -0.001231
    23  H   -0.008657   0.096934   0.001292  -0.000907  -0.001064   0.001152
               7          8          9         10         11         12
     1  C    0.006890   0.000374  -0.000664  -0.000553  -0.009050  -0.007695
     2  O   -0.051354  -0.000387  -0.000379  -0.001524   0.093673   0.011951
     3  H    0.001675   0.000002  -0.000000  -0.000004  -0.000390  -0.002041
     4  H    0.001464  -0.000001   0.000024  -0.000003  -0.001440   0.001071
     5  H   -0.001776  -0.000000   0.000000   0.000001   0.001300  -0.000325
     6  C    0.065695   0.402962   0.397864   0.399795  -0.015870  -0.000719
     7  O    8.911852  -0.057845  -0.054019  -0.057172   0.070988  -0.000113
     8  H   -0.057845   0.504696  -0.029634  -0.030004   0.004012  -0.000199
     9  H   -0.054019  -0.029634   0.531508  -0.041407  -0.003738  -0.000143
    10  H   -0.057172  -0.030004  -0.041407   0.533131  -0.002620   0.000239
    11  H    0.070988   0.004012  -0.003738  -0.002620   0.239022   0.001132
    12  C   -0.000113  -0.000199  -0.000143   0.000239   0.001132   5.148988
    13  O   -0.006179   0.000009   0.000009  -0.000018  -0.001183   0.074482
    14  H    0.001220  -0.000003  -0.000001   0.000002   0.000377   0.395912
    15  H    0.000458   0.000001  -0.000002   0.000008  -0.000145   0.401291
    16  H    0.000028  -0.000000   0.000000  -0.000000   0.000003   0.401437
    17  H   -0.001866  -0.000002  -0.000003   0.000035   0.000789  -0.013532
    18  C    0.002032   0.000124   0.000193  -0.000518   0.000312  -0.000353
    19  O   -0.005727  -0.000064   0.000089   0.000316  -0.001699   0.000964
    20  H   -0.000015  -0.000000   0.000000   0.000003  -0.000003  -0.000076
    21  H    0.000039   0.000000  -0.000000  -0.000014  -0.000020  -0.000243
    22  H    0.000180   0.000001  -0.000004   0.000443   0.000141   0.000853
    23  H   -0.000772  -0.000001   0.000086   0.000058   0.000539  -0.000461
              13         14         15         16         17         18
     1  C    0.005188  -0.000717  -0.000503   0.000307  -0.008663  -0.006892
     2  O   -0.045847  -0.000218  -0.001675  -0.000232   0.093514   0.013751
     3  H    0.002469  -0.000027  -0.000002   0.000000  -0.000846   0.001242
     4  H   -0.001786   0.000002   0.000001  -0.000000   0.001232  -0.000724
     5  H    0.001197  -0.000000  -0.000003   0.000001  -0.000711  -0.001814
     6  C    0.001374   0.000149   0.000167  -0.000061  -0.000356  -0.002412
     7  O   -0.006179   0.001220   0.000458   0.000028  -0.001866   0.002032
     8  H    0.000009  -0.000003   0.000001  -0.000000  -0.000002   0.000124
     9  H    0.000009  -0.000001  -0.000002   0.000000  -0.000003   0.000193
    10  H   -0.000018   0.000002   0.000008  -0.000000   0.000035  -0.000518
    11  H   -0.001183   0.000377  -0.000145   0.000003   0.000789   0.000312
    12  C    0.074482   0.395912   0.401291   0.401437  -0.013532  -0.000353
    13  O    8.901823  -0.051238  -0.058810  -0.056623   0.068037   0.003460
    14  H   -0.051238   0.526040  -0.041850  -0.027925  -0.003930   0.000131
    15  H   -0.058810  -0.041850   0.539751  -0.031725  -0.002163  -0.000938
    16  H   -0.056623  -0.027925  -0.031725   0.504844   0.003870   0.000131
    17  H    0.068037  -0.003930  -0.002163   0.003870   0.235309   0.001265
    18  C    0.003460   0.000131  -0.000938   0.000131   0.001265   5.154142
    19  O   -0.005327   0.000073  -0.000035  -0.000008  -0.002243   0.073279
    20  H   -0.000040   0.000000   0.000008  -0.000000  -0.000006   0.401766
    21  H    0.000908  -0.000002  -0.000058   0.000004   0.000374   0.397323
    22  H    0.000120  -0.000026   0.000115   0.000006  -0.000010   0.400007
    23  H   -0.001321  -0.000022   0.000125  -0.000003   0.000629  -0.015001
              19         20         21         22         23
     1  C    0.003239   0.000299  -0.000666  -0.000445  -0.008657
     2  O   -0.053465  -0.000264  -0.000485  -0.001992   0.096934
     3  H   -0.001834  -0.000000   0.000001   0.000001   0.001292
     4  H    0.001003   0.000001   0.000001  -0.000003  -0.000907
     5  H    0.002466   0.000000  -0.000022  -0.000002  -0.001064
     6  C    0.003819   0.000177  -0.000006  -0.001231   0.001152
     7  O   -0.005727  -0.000015   0.000039   0.000180  -0.000772
     8  H   -0.000064  -0.000000   0.000000   0.000001  -0.000001
     9  H    0.000089   0.000000  -0.000000  -0.000004   0.000086
    10  H    0.000316   0.000003  -0.000014   0.000443   0.000058
    11  H   -0.001699  -0.000003  -0.000020   0.000141   0.000539
    12  C    0.000964  -0.000076  -0.000243   0.000853  -0.000461
    13  O   -0.005327  -0.000040   0.000908   0.000120  -0.001321
    14  H    0.000073   0.000000  -0.000002  -0.000026  -0.000022
    15  H   -0.000035   0.000008  -0.000058   0.000115   0.000125
    16  H   -0.000008  -0.000000   0.000004   0.000006  -0.000003
    17  H   -0.002243  -0.000006   0.000374  -0.000010   0.000629
    18  C    0.073279   0.401766   0.397323   0.400007  -0.015001
    19  O    8.899680  -0.056722  -0.052792  -0.057157   0.074333
    20  H   -0.056722   0.503966  -0.028368  -0.030856   0.003943
    21  H   -0.052792  -0.028368   0.527065  -0.041973  -0.003822
    22  H   -0.057157  -0.030856  -0.041973   0.537803  -0.002392
    23  H    0.074333   0.003943  -0.003822  -0.002392   0.236595
 Mulliken charges:
               1
     1  C   -0.383030
     2  O   -1.092988
     3  H    0.174602
     4  H    0.174275
     5  H    0.174081
     6  C   -0.422658
     7  O   -0.825680
     8  H    0.205958
     9  H    0.200222
    10  H    0.199807
    11  H    0.623872
    12  C   -0.412419
    13  O   -0.830704
    14  H    0.202052
    15  H    0.195984
    16  H    0.205946
    17  H    0.629276
    18  C   -0.420508
    19  O   -0.822188
    20  H    0.206185
    21  H    0.202757
    22  H    0.196422
    23  H    0.618737
 Sum of Mulliken charges =  -1.00000
 Mulliken charges with hydrogens summed into heavy atoms:
               1
     1  C    0.139928
     2  O   -1.092988
     6  C    0.183328
     7  O   -0.201808
    12  C    0.191564
    13  O   -0.201428
    18  C    0.184856
    19  O   -0.203451
 Electronic spatial extent (au):  <R**2>=           1714.2847
 Charge=             -1.0000 electrons
 Dipole moment (field-independent basis, Debye):
    X=             -0.3986    Y=             -0.5770    Z=             -3.8176  Tot=              3.8815
 Quadrupole moment (field-independent basis, Debye-Ang):
   XX=            -71.0156   YY=            -72.5424   ZZ=            -54.3462
   XY=              3.2430   XZ=             -2.4471   YZ=             -0.8868
 Traceless Quadrupole moment (field-independent basis, Debye-Ang):
   XX=             -5.0476   YY=             -6.5743   ZZ=             11.6219
   XY=              3.2430   XZ=             -2.4471   YZ=             -0.8868
 Octapole moment (field-independent basis, Debye-Ang**2):
  XXX=             18.7892  YYY=             11.2548  ZZZ=             -5.6093  XYY=            -25.7602
  XXY=            -13.0900  XXZ=            -12.0254  XZZ=              0.2416  YZZ=             -1.4854
  YYZ=            -14.3057  XYZ=             -1.5854
 Hexadecapole moment (field-independent basis, Debye-Ang**3):
 XXXX=           -956.8093 YYYY=           -890.3778 ZZZZ=           -589.6448 XXXY=             14.0355
 XXXZ=              7.5074 YYYX=              9.2513 YYYZ=            -23.1859 ZZZX=              3.1286
 ZZZY=              3.1936 XXYY=           -314.3994 XXZZ=           -234.4003 YYZZ=           -227.4919
 XXYZ=             15.1722 YYXZ=            -21.7751 ZZXY=             -1.1843
 N-N= 4.245883783088D+02 E-N=-1.945268492520D+03  KE= 4.582945943826D+02
 Unable to Open any file for archive entry.
 1\1\GINC-SESKSCPN028\SP\RwB97XD\6-31+G(d)\C4H15O4(1-)\KSRF385\24-Dec-2
 019\0\\# wb97xd 6-31+G(d) scrf(solvent=Methanol, smd) scf=sleazy integ
 ral=fine\\predict_snar calculation\\-1,1\C,0,-0.217795,-0.174362,2.371
 053\O,0,-0.069201,-0.095424,1.014313\H,0,-0.752285,0.705876,2.771851\H
 ,0,-0.793209,-1.07252,2.663148\H,0,0.760374,-0.229233,2.882387\C,0,-2.
 475206,-0.822153,-1.11024\O,0,-2.334525,0.266213,-0.23682\H,0,-3.41273
 6,-0.681242,-1.650665\H,0,-2.511605,-1.773193,-0.565492\H,0,-1.648908,
 -0.869716,-1.829\H,0,-1.467425,0.1473,0.267236\C,0,0.621595,2.408923,-
 0.976016\O,0,1.209376,2.057367,0.249755\H,0,-0.469194,2.463427,-0.8973
 59\H,0,0.876484,1.685011,-1.760161\H,0,1.015609,3.388289,-1.252782\H,0
 ,0.749155,1.222587,0.577357\C,0,1.986414,-1.512896,-1.087039\O,0,1.324
 883,-2.069242,0.017623\H,0,2.656883,-2.278581,-1.480917\H,0,2.570347,-
 0.630216,-0.803173\H,0,1.276525,-1.220329,-1.871026\H,0,0.764769,-1.34
 0331,0.432941\\Version=ES64L-G16RevC.01\State=1-A\HF=-462.325748\RMSD=
 2.818e-05\Dipole=-0.1500611,-0.2071357,-1.5055331\Quadrupole=-3.429981
 7,-5.1523974,8.582379,2.3511158,-1.9947823,-0.6192616\PG=C01 [X(C4H15O
 4)]\\@
 The archive entry for this job was punched.


  ON THE CHOICE OF THE CORRECT LANGUAGE -
 I SPEAK SPANISH TO GOD, ITALIAN TO WOMEN,
 FRENCH TO MEN, AND GERMAN TO MY HORSE.
          -- CHARLES V
 Job cpu time:       0 days  0 hours  0 minutes 52.3 seconds.
 Elapsed time:       0 days  0 hours  0 minutes 53.5 seconds.
 File lengths (MBytes):  RWF=    128 Int=      0 D2E=      0 Chk=      8 Scr=      8
 Normal termination of Gaussian 16 at Tue Dec 24 17:52:41 2019.
