# Supplementary material for: Machine learning meets mechanistic modelling for accurate prediction of experimental activation energies
Source: Chem Sci. 2020 Nov 5;12(3):1163–75. doi: 10.1039/d0sc04896h (PMC9528810; doi:10.1039/d0sc04896h)
Supplement: SC-012-D0SC04896H-s002 [file SC-012-D0SC04896H-s002.zip › SC-012-D0SC04896H-s1060.gjf]

# wb97xd 6-31+G(d) scrf(solvent=Methanol, smd) scf=sleazy integral=fine 

predict_snar calculation

-1 1
C            -0.255228    1.112863    1.949211
O            -0.014681    0.506949    0.748444
H            -1.308484    0.991779    2.263158
H             0.376970    0.690732    2.751461
H            -0.047546    2.198678    1.902304
C             0.288268   -2.564402   -0.295339
O            -0.582710   -2.040958    0.673192
H             0.146020   -3.646385   -0.305503
H             1.333123   -2.336283   -0.058914
H             0.063197   -2.162386   -1.291120
H            -0.390644   -1.052631    0.745694
C            -2.846265    0.470410   -0.865076
O            -1.699583    1.239067   -1.121040
H            -2.603165   -0.591095   -0.751275
H            -3.518400    0.600557   -1.714846
H            -3.354766    0.805766    0.048572
H            -1.016328    1.008612   -0.417713
C             2.651908    0.858871   -1.167160
O             2.534663    0.409615    0.157262
H             3.711030    0.815975   -1.426642
H             2.294584    1.889809   -1.274460
H             2.084108    0.224630   -1.857351
H             1.559398    0.445521    0.409235
