# Supplementary material for: Machine learning meets mechanistic modelling for accurate prediction of experimental activation energies
Source: Chem Sci. 2020 Nov 5;12(3):1163–75. doi: 10.1039/d0sc04896h (PMC9528810; doi:10.1039/d0sc04896h)
Supplement: SC-012-D0SC04896H-s002 [file SC-012-D0SC04896H-s002.zip › SC-012-D0SC04896H-s1061.log]

 Entering Gaussian System, Link 0=g16
 Input=12.gjf
 Output=12.log
 Initial command:
 /opt/scp/software/gaussian/16.C.01-avx2/g16/l1.exe "/scratch/ksrf385/23664580/Gau-121203.inp" -scrdir="/scratch/ksrf385/23664580/"
 Entering Link 1 = /opt/scp/software/gaussian/16.C.01-avx2/g16/l1.exe PID=    121237.
  
 Copyright (c) 1988-2019, Gaussian, Inc.  All Rights Reserved.
  
 This is part of the Gaussian(R) 16 program.  It is based on
 the Gaussian(R) 09 system (copyright 2009, Gaussian, Inc.),
 the Gaussian(R) 03 system (copyright 2003, Gaussian, Inc.),
 the Gaussian(R) 98 system (copyright 1998, Gaussian, Inc.),
 the Gaussian(R) 94 system (copyright 1995, Gaussian, Inc.),
 the Gaussian 92(TM) system (copyright 1992, Gaussian, Inc.),
 the Gaussian 90(TM) system (copyright 1990, Gaussian, Inc.),
 the Gaussian 88(TM) system (copyright 1988, Gaussian, Inc.),
 the Gaussian 86(TM) system (copyright 1986, Carnegie Mellon
 University), and the Gaussian 82(TM) system (copyright 1983,
 Carnegie Mellon University). Gaussian is a federally registered
 trademark of Gaussian, Inc.
  
 This software contains proprietary and confidential information,
 including trade secrets, belonging to Gaussian, Inc.
  
 This software is provided under written license and may be
 used, copied, transmitted, or stored only in accord with that
 written license.
  
 The following legend is applicable only to US Government
 contracts under FAR:
  
                    RESTRICTED RIGHTS LEGEND
  
 Use, reproduction and disclosure by the US Government is
 subject to restrictions as set forth in subparagraphs (a)
 and (c) of the Commercial Computer Software - Restricted
 Rights clause in FAR 52.227-19.
  
 Gaussian, Inc.
 340 Quinnipiac St., Bldg. 40, Wallingford CT 06492
  
  
 ---------------------------------------------------------------
 Warning -- This program may not be used in any manner that
 competes with the business of Gaussian, Inc. or will provide
 assistance to any competitor of Gaussian, Inc.  The licensee
 of this program is prohibited from giving any competitor of
 Gaussian, Inc. access to this program.  By using this program,
 the user acknowledges that Gaussian, Inc. is engaged in the
 business of creating and licensing software in the field of
 computational chemistry and represents and warrants to the
 licensee that it is not a competitor of Gaussian, Inc. and that
 it will not use this program in any manner prohibited above.
 ---------------------------------------------------------------
  

 Cite this work as:
 Gaussian 16, Revision C.01,
 M. J. Frisch, G. W. Trucks, H. B. Schlegel, G. E. Scuseria, 
 M. A. Robb, J. R. Cheeseman, G. Scalmani, V. Barone, 
 G. A. Petersson, H. Nakatsuji, X. Li, M. Caricato, A. V. Marenich, 
 J. Bloino, B. G. Janesko, R. Gomperts, B. Mennucci, H. P. Hratchian, 
 J. V. Ortiz, A. F. Izmaylov, J. L. Sonnenberg, D. Williams-Young, 
 F. Ding, F. Lipparini, F. Egidi, J. Goings, B. Peng, A. Petrone, 
 T. Henderson, D. Ranasinghe, V. G. Zakrzewski, J. Gao, N. Rega, 
 G. Zheng, W. Liang, M. Hada, M. Ehara, K. Toyota, R. Fukuda, 
 J. Hasegawa, M. Ishida, T. Nakajima, Y. Honda, O. Kitao, H. Nakai, 
 T. Vreven, K. Throssell, J. A. Montgomery, Jr., J. E. Peralta, 
 F. Ogliaro, M. J. Bearpark, J. J. Heyd, E. N. Brothers, K. N. Kudin, 
 V. N. Staroverov, T. A. Keith, R. Kobayashi, J. Normand, 
 K. Raghavachari, A. P. Rendell, J. C. Burant, S. S. Iyengar, 
 J. Tomasi, M. Cossi, J. M. Millam, M. Klene, C. Adamo, R. Cammi, 
 J. W. Ochterski, R. L. Martin, K. Morokuma, O. Farkas, 
 J. B. Foresman, and D. J. Fox, Gaussian, Inc., Wallingford CT, 2019.
 
 ******************************************
 Gaussian 16:  ES64L-G16RevC.01  3-Jul-2019
                24-Dec-2019 
 ******************************************
 ----------------------------------------------------------------------
 # wb97xd 6-31+G(d) scrf(solvent=Methanol, smd) scf=sleazy integral=fin
 e
 ----------------------------------------------------------------------

 Warning!  SCF SP cutoffs with diffuse functions may be unreliable.
 Consider SCF=Tight

 1/38=1,172=1/1;
 2/12=2,17=6,18=5,40=1/2;
 3/5=1,6=6,7=11,11=2,25=1,30=1,70=32201,72=3,74=-58,75=-4/1,2,3;
 4//1;
 5/5=2,32=1,38=5,53=3/2;
 6/7=2,8=2,9=2,10=2,28=1/1;
 99/5=1,9=1/99;
 ------------------------
 predict_snar calculation
 ------------------------
 Symbolic Z-matrix:
 Charge = -1 Multiplicity = 1
 C                    -0.25523   1.11286   1.94921 
 O                    -0.01468   0.50695   0.74844 
 H                    -1.30848   0.99178   2.26316 
 H                     0.37697   0.69073   2.75146 
 H                    -0.04755   2.19868   1.9023 
 C                     0.28827  -2.5644   -0.29534 
 O                    -0.58271  -2.04096   0.67319 
 H                     0.14602  -3.64639  -0.3055 
 H                     1.33312  -2.33628  -0.05891 
 H                     0.0632   -2.16239  -1.29112 
 H                    -0.39064  -1.05263   0.74569 
 C                    -2.84627   0.47041  -0.86508 
 O                    -1.69958   1.23907  -1.12104 
 H                    -2.60317  -0.5911   -0.75128 
 H                    -3.5184    0.60056  -1.71485 
 H                    -3.35477   0.80577   0.04857 
 H                    -1.01633   1.00861  -0.41771 
 C                     2.65191   0.85887  -1.16716 
 O                     2.53466   0.40962   0.15726 
 H                     3.71103   0.81598  -1.42664 
 H                     2.29458   1.88981  -1.27446 
 H                     2.08411   0.22463  -1.85735 
 H                     1.5594    0.44552   0.40924 
 
                          Input orientation:                          
 ---------------------------------------------------------------------
 Center     Atomic      Atomic             Coordinates (Angstroms)
 Number     Number       Type             X           Y           Z
 ---------------------------------------------------------------------
      1          6           0       -0.255228    1.112863    1.949211
      2          8           0       -0.014681    0.506949    0.748444
      3          1           0       -1.308484    0.991779    2.263158
      4          1           0        0.376970    0.690732    2.751461
      5          1           0       -0.047546    2.198678    1.902304
      6          6           0        0.288268   -2.564402   -0.295339
      7          8           0       -0.582710   -2.040958    0.673192
      8          1           0        0.146020   -3.646385   -0.305503
      9          1           0        1.333123   -2.336283   -0.058914
     10          1           0        0.063197   -2.162386   -1.291120
     11          1           0       -0.390644   -1.052631    0.745694
     12          6           0       -2.846265    0.470410   -0.865076
     13          8           0       -1.699583    1.239067   -1.121040
     14          1           0       -2.603165   -0.591095   -0.751275
     15          1           0       -3.518400    0.600557   -1.714846
     16          1           0       -3.354766    0.805766    0.048572
     17          1           0       -1.016328    1.008612   -0.417713
     18          6           0        2.651908    0.858871   -1.167160
     19          8           0        2.534663    0.409615    0.157262
     20          1           0        3.711030    0.815975   -1.426642
     21          1           0        2.294584    1.889809   -1.274460
     22          1           0        2.084108    0.224630   -1.857351
     23          1           0        1.559398    0.445521    0.409235
 ---------------------------------------------------------------------
                    Distance matrix (angstroms):
                    1          2          3          4          5
     1  C    0.000000
     2  O    1.366322   0.000000
     3  H    1.105700   2.050206   0.000000
     4  H    1.105203   2.049206   1.780400   0.000000
     5  H    1.106493   2.048028   1.782354   1.781904   0.000000
     6  C    4.342312   3.257984   4.662826   4.459457   5.256362
     7  O    3.417902   2.611542   3.500319   3.564031   4.446530
     8  H    5.281588   4.287985   5.497833   5.311210   6.251131
     9  H    4.295583   3.248441   4.842118   4.239724   5.130155
    10  H    4.618268   3.360243   4.946024   4.957943   5.406394
    11  H    2.481160   1.604259   2.706426   2.766161   3.467921
    12  C    3.878973   3.259241   3.524549   4.849446   4.298620
    13  O    3.395369   2.621042   3.415685   4.428206   3.576407
    14  H    3.963446   3.186708   3.642595   4.774248   4.621202
    15  H    4.933159   4.283994   4.567417   5.927051   5.261615
    16  H    3.648818   3.425680   3.020970   4.609197   4.039088
    17  H    2.488468   1.617060   2.696796   3.476491   2.781596
    18  C    4.269393   3.302133   5.241131   4.534226   4.301598
    19  O    3.389562   2.618802   4.420802   3.385932   3.593567
    20  H    5.216870   4.325207   6.232259   5.346792   5.207748
    21  H    4.182970   3.367068   5.128674   4.617691   3.958889
    22  H    4.555367   3.357795   5.392290   4.936873   4.751402
    23  H    2.471789   1.611385   3.458349   2.635202   2.808039
                    6          7          8          9         10
     6  C    0.000000
     7  O    1.403798   0.000000
     8  H    1.091341   2.016504   0.000000
     9  H    1.095289   2.072103   1.785045   0.000000
    10  H    1.097203   2.071343   1.783411   1.778000   0.000000
    11  H    1.957070   1.009424   2.849664   2.294892   2.363501
    12  C    4.399998   3.714420   5.120048   5.098500   3.946910
    13  O    4.370322   3.901953   5.285735   4.807135   3.834867
    14  H    3.530185   2.865911   4.134190   4.361125   3.141636
    15  H    5.150018   4.615041   5.783661   5.907996   4.543263
    16  H    4.974737   4.022224   5.674726   5.644495   4.720929
    17  H    3.805703   3.267717   4.799233   4.103289   3.461711
    18  C    4.250372   4.717908   5.226783   3.629933   3.980551
    19  O    3.754453   3.998688   4.729789   3.005060   3.849824
    20  H    4.941872   5.568444   5.820559   4.178738   4.711230
    21  H    4.982367   5.246246   6.017030   4.501312   4.625976
    22  H    3.666555   4.318386   4.598823   3.218172   3.178450
    23  H    3.342429   3.292549   4.387731   2.829982   3.454128
                   11         12         13         14         15
    11  H    0.000000
    12  C    3.308218   0.000000
    13  O    3.232630   1.404005   0.000000
    14  H    2.710937   1.094916   2.074290   0.000000
    15  H    4.309309   1.091244   2.017026   1.784981   0.000000
    16  H    3.567301   1.098085   2.072528   1.776480   1.782843
    17  H    2.448207   1.959200   1.007281   2.277801   2.847706
    18  C    4.070623   5.520151   4.368312   5.467280   6.199951
    19  O    3.322926   5.477523   4.500098   5.312639   6.338834
    20  H    5.003445   6.590363   5.435727   6.504231   7.238379
    21  H    4.466478   5.348889   4.049737   5.515120   5.970502
    22  H    3.812038   5.035235   3.985919   4.884602   5.616914
    23  H    2.482001   4.586323   3.686789   4.443904   5.506341
                   16         17         18         19         20
    16  H    0.000000
    17  H    2.393086   0.000000
    18  C    6.128699   3.747005   0.000000
    19  O    5.903738   3.646770   1.403450   0.000000
    20  H    7.218160   4.837661   1.091288   2.014378   0.000000
    21  H    5.902603   3.531666   1.096370   2.073268   1.783984
    22  H    5.792375   3.507120   1.095912   2.072652   1.783837
    23  H    4.940533   2.763201   1.962003   1.007929   2.852578
                   21         22         23
    21  H    0.000000
    22  H    1.776762   0.000000
    23  H    2.336941   2.336991   0.000000
 Stoichiometry    C4H15O4(1-)
 Framework group  C1[X(C4H15O4)]
 Deg. of freedom    63
 Full point group                 C1      NOp   1
 Largest Abelian subgroup         C1      NOp   1
 Largest concise Abelian subgroup C1      NOp   1
                         Standard orientation:                         
 ---------------------------------------------------------------------
 Center     Atomic      Atomic             Coordinates (Angstroms)
 Number     Number       Type             X           Y           Z
 ---------------------------------------------------------------------
      1          6           0        0.228739   -1.018422    1.997637
      2          8           0        0.006786   -0.470175    0.765973
      3          1           0        1.277258   -0.882707    2.321306
      4          1           0       -0.415091   -0.558591    2.769331
      5          1           0        0.020866   -2.105212    1.999210
      6          6           0       -0.277835    2.548190   -0.426889
      7          8           0        0.578040    2.071210    0.578406
      8          1           0       -0.134534    3.628451   -0.486266
      9          1           0       -1.326319    2.331693   -0.195661
     10          1           0       -0.038158    2.099316   -1.398959
     11          1           0        0.384068    1.087465    0.694846
     12          6           0        2.862338   -0.510665   -0.804642
     13          8           0        1.718984   -1.290458   -1.041063
     14          1           0        2.618454    0.555078   -0.745037
     15          1           0        3.547063   -0.681103   -1.637057
     16          1           0        3.356761   -0.802328    0.131450
     17          1           0        1.025427   -1.026777   -0.359838
     18          6           0       -2.630998   -0.912305   -1.170700
     19          8           0       -2.533298   -0.400685    0.132516
     20          1           0       -3.686063   -0.881639   -1.447844
     21          1           0       -2.272975   -1.947223   -1.223542
     22          1           0       -2.052349   -0.311627   -1.881595
     23          1           0       -1.561963   -0.424715    0.400566
 ---------------------------------------------------------------------
 Rotational constants (GHZ):           1.3322801           0.9421727           0.7867797
 Standard basis: 6-31+G(d) (6D, 7F)
 There are   182 symmetry adapted cartesian basis functions of A   symmetry.
 There are   182 symmetry adapted basis functions of A   symmetry.
   182 basis functions,   316 primitive gaussians,   182 cartesian basis functions
    36 alpha electrons       36 beta electrons
       nuclear repulsion energy       423.2027044543 Hartrees.
 NAtoms=   23 NActive=   23 NUniq=   23 SFac= 1.00D+00 NAtFMM=   60 NAOKFM=F Big=F
 Integral buffers will be    131072 words long.
 Raffenetti 2 integral format.
 Two-electron integral symmetry is turned on.
 Nuclear repulsion after empirical dispersion term =      423.1915753681 Hartrees.
 ------------------------------------------------------------------------------
 Polarizable Continuum Model (PCM)
 =================================
 Model                : PCM.
 Atomic radii         : SMD-Coulomb.
 Polarization charges : Total charges.
 Charge compensation  : None.
 Solution method      : On-the-fly selection.
 Cavity type          : VdW (van der Waals Surface) (Alpha=1.000).
 Cavity algorithm     : GePol (No added spheres)
                        Default sphere list used, NSphG=   23.
                        Lebedev-Laikov grids with approx.  5.0 points / Ang**2.
                        Smoothing algorithm: York/Karplus (Gamma=1.0000).
                        Polarization charges: spherical gaussians, with
                                              point-specific exponents (IZeta= 3).
                        Self-potential: point-specific (ISelfS= 7).
                        Self-field    : sphere-specific E.n sum rule (ISelfD= 2).
 Solvent              : Methanol, Eps=  32.613000 Eps(inf)=   1.765709
 ------------------------------------------------------------------------------
 ------------------------------------------------------------------------------
 Atomic radii for non-electrostatic terms: SMD-CDS.
 ------------------------------------------------------------------------------
 Nuclear repulsion after PCM non-electrostatic terms =      423.1999248323 Hartrees.
 One-electron integrals computed using PRISM.
 NBasis=   182 RedAO= T EigKep=  1.35D-03  NBF=   182
 NBsUse=   182 1.00D-06 EigRej= -1.00D+00 NBFU=   182
 ExpMin= 4.38D-02 ExpMax= 5.48D+03 ExpMxC= 8.25D+02 IAcc=2 IRadAn=         4 AccDes= 0.00D+00
 Harris functional with IExCor= 4639 and IRadAn=       4 diagonalized for initial guess.
 HarFok:  IExCor= 4639 AccDes= 0.00D+00 IRadAn=         4 IDoV= 1 UseB2=F ITyADJ=14
 ICtDFT=  3500011 ScaDFX=  1.000000  1.000000  1.000000  1.000000
 FoFCou: FMM=F IPFlag=           0 FMFlag=      100000 FMFlg1=           0
         NFxFlg=           0 DoJE=T BraDBF=F KetDBF=T FulRan=T
         wScrn=  0.000000 ICntrl=       500 IOpCl=  0 I1Cent=   200000004 NGrid=           0
         NMat0=    1 NMatS0=      1 NMatT0=    0 NMatD0=    1 NMtDS0=    0 NMtDT0=    0
 Petite list used in FoFCou.
 Requested convergence on RMS density matrix=1.00D-04 within 128 cycles.
 Requested convergence on MAX density matrix=1.00D-02.
 Requested convergence on             energy=1.00D-02.
 No special actions if energy rises.
 Inv3:  Mode=1 IEnd=     8680203.
 Iteration    1 A*A^-1 deviation from unit magnitude is 2.55D-15 for    954.
 Iteration    1 A*A^-1 deviation from orthogonality  is 1.90D-15 for   1028    775.
 Iteration    1 A^-1*A deviation from unit magnitude is 2.55D-15 for    954.
 Iteration    1 A^-1*A deviation from orthogonality  is 2.94D-15 for   1306    365.
 Error on total polarization charges =  0.06481
 SCF Done:  E(RwB97XD) =  -462.325438819     A.U. after    5 cycles
            NFock=  5  Conv=0.28D-04     -V/T= 2.0088
 SMD-CDS (non-electrostatic) energy       (kcal/mol) =       5.24
 (included in total energy above)

 **********************************************************************

            Population analysis using the SCF Density.

 **********************************************************************

 Orbital symmetries:
       Occupied  (A) (A) (A) (A) (A) (A) (A) (A) (A) (A) (A) (A)
                 (A) (A) (A) (A) (A) (A) (A) (A) (A) (A) (A) (A)
                 (A) (A) (A) (A) (A) (A) (A) (A) (A) (A) (A) (A)
       Virtual   (A) (A) (A) (A) (A) (A) (A) (A) (A) (A) (A) (A)
                 (A) (A) (A) (A) (A) (A) (A) (A) (A) (A) (A) (A)
                 (A) (A) (A) (A) (A) (A) (A) (A) (A) (A) (A) (A)
                 (A) (A) (A) (A) (A) (A) (A) (A) (A) (A) (A) (A)
                 (A) (A) (A) (A) (A) (A) (A) (A) (A) (A) (A) (A)
                 (A) (A) (A) (A) (A) (A) (A) (A) (A) (A) (A) (A)
                 (A) (A) (A) (A) (A) (A) (A) (A) (A) (A) (A) (A)
                 (A) (A) (A) (A) (A) (A) (A) (A) (A) (A) (A) (A)
                 (A) (A) (A) (A) (A) (A) (A) (A) (A) (A) (A) (A)
                 (A) (A) (A) (A) (A) (A) (A) (A) (A) (A) (A) (A)
                 (A) (A) (A) (A) (A) (A) (A) (A) (A) (A) (A) (A)
                 (A) (A) (A) (A) (A) (A) (A) (A) (A) (A) (A) (A)
                 (A) (A)
 The electronic state is 1-A.
 Alpha  occ. eigenvalues --  -19.24921 -19.24871 -19.24796 -19.19912 -10.31752
 Alpha  occ. eigenvalues --  -10.31706 -10.31689 -10.30541  -1.10179  -1.09707
 Alpha  occ. eigenvalues --   -1.09599  -1.03699  -0.75676  -0.75661  -0.75569
 Alpha  occ. eigenvalues --   -0.71731  -0.58522  -0.58161  -0.57770  -0.51577
 Alpha  occ. eigenvalues --   -0.51214  -0.50853  -0.50279  -0.50093  -0.49646
 Alpha  occ. eigenvalues --   -0.48980  -0.48891  -0.46433  -0.41111  -0.40837
 Alpha  occ. eigenvalues --   -0.39558  -0.34626  -0.34231  -0.33884  -0.30273
 Alpha  occ. eigenvalues --   -0.30229
 Alpha virt. eigenvalues --    0.08434   0.09247   0.09816   0.09891   0.11355
 Alpha virt. eigenvalues --    0.11551   0.11849   0.12686   0.13499   0.14032
 Alpha virt. eigenvalues --    0.14886   0.16175   0.16784   0.17582   0.19052
 Alpha virt. eigenvalues --    0.20121   0.23320   0.24104   0.24587   0.25530
 Alpha virt. eigenvalues --    0.26869   0.27303   0.28644   0.28820   0.29508
 Alpha virt. eigenvalues --    0.30461   0.30949   0.31334   0.31483   0.32679
 Alpha virt. eigenvalues --    0.33535   0.34034   0.35199   0.35670   0.36819
 Alpha virt. eigenvalues --    0.37843   0.38798   0.38907   0.40044   0.40500
 Alpha virt. eigenvalues --    0.40867   0.41697   0.42322   0.43319   0.43396
 Alpha virt. eigenvalues --    0.44770   0.45108   0.47116   0.47783   0.49740
 Alpha virt. eigenvalues --    0.67245   0.75595   0.76038   0.76675   0.77978
 Alpha virt. eigenvalues --    0.79159   0.79482   0.80523   0.81400   0.82888
 Alpha virt. eigenvalues --    0.85677   0.90019   0.91431   1.01847   1.04386
 Alpha virt. eigenvalues --    1.05066   1.06502   1.07398   1.08401   1.09443
 Alpha virt. eigenvalues --    1.10153   1.18180   1.19198   1.20099   1.23898
 Alpha virt. eigenvalues --    1.27332   1.27767   1.29799   1.30131   1.31072
 Alpha virt. eigenvalues --    1.32601   1.34031   1.34612   1.35291   1.37205
 Alpha virt. eigenvalues --    1.39319   1.40480   1.43904   1.45401   1.48151
 Alpha virt. eigenvalues --    1.49463   1.50991   1.54467   1.58502   1.60210
 Alpha virt. eigenvalues --    1.61102   1.61647   1.64873   1.65701   1.66339
 Alpha virt. eigenvalues --    1.68605   1.71480   1.75606   1.79798   1.81329
 Alpha virt. eigenvalues --    1.84664   1.86593   1.90177   1.93739   2.02344
 Alpha virt. eigenvalues --    2.05150   2.22312   2.23165   2.23878   2.26722
 Alpha virt. eigenvalues --    2.27911   2.28434   2.29703   2.30167   2.30764
 Alpha virt. eigenvalues --    2.32205   2.33016   2.33441   2.48357   2.48593
 Alpha virt. eigenvalues --    2.48750   2.51642   2.51940   2.52235   2.57066
 Alpha virt. eigenvalues --    2.57185   2.76210   2.78402   2.79203   2.97678
 Alpha virt. eigenvalues --    3.00133   3.00845   3.04264   4.31109   4.33342
 Alpha virt. eigenvalues --    4.40483   4.41413   4.42965   4.45025   4.48513
 Alpha virt. eigenvalues --    4.56925
          Condensed to atoms (all electrons):
               1          2          3          4          5          6
     1  C    5.176927   0.008822   0.416531   0.409757   0.409455  -0.007137
     2  O    0.008822   9.173648  -0.092194  -0.085481  -0.078794   0.010929
     3  H    0.416531  -0.092194   0.584124  -0.039666  -0.040746  -0.000820
     4  H    0.409757  -0.085481  -0.039666   0.580309  -0.040618  -0.001276
     5  H    0.409455  -0.078794  -0.040746  -0.040618   0.579890   0.001081
     6  C   -0.007137   0.010929  -0.000820  -0.001276   0.001081   5.158185
     7  O    0.007715  -0.047001   0.001849   0.001842  -0.001808   0.073064
     8  H    0.000330  -0.000294   0.000001   0.000000  -0.000000   0.401720
     9  H   -0.000592  -0.000457  -0.000000  -0.000022   0.000001   0.395039
    10  H   -0.000523  -0.001691  -0.000004  -0.000001   0.000001   0.402027
    11  H   -0.009067   0.093186  -0.000463  -0.000858   0.001177  -0.013559
    12  C   -0.009286   0.010194  -0.002590   0.001801  -0.001156  -0.002592
    13  O    0.007535  -0.046995   0.001687  -0.001715   0.000763   0.001612
    14  H   -0.000665  -0.001640  -0.000090   0.000006   0.000001  -0.001390
    15  H    0.000672   0.000079  -0.000002  -0.000000   0.000001   0.000051
    16  H   -0.000964  -0.002896   0.000471   0.000000   0.000014   0.000113
    17  H   -0.010260   0.093664  -0.000316   0.001111  -0.001370   0.000437
    18  C   -0.007698   0.015786   0.001100  -0.000707  -0.002033  -0.000859
    19  O    0.001944  -0.051381  -0.001736   0.002104   0.001309   0.001877
    20  H    0.000296  -0.000434  -0.000000   0.000002  -0.000001  -0.000153
    21  H   -0.000513   0.000173   0.000000  -0.000001  -0.000001   0.000042
    22  H   -0.000536  -0.001651   0.000001  -0.000005   0.000001  -0.000414
    23  H   -0.007756   0.093511   0.001298  -0.000411  -0.001455   0.000217
               7          8          9         10         11         12
     1  C    0.007715   0.000330  -0.000592  -0.000523  -0.009067  -0.009286
     2  O   -0.047001  -0.000294  -0.000457  -0.001691   0.093186   0.010194
     3  H    0.001849   0.000001  -0.000000  -0.000004  -0.000463  -0.002590
     4  H    0.001842   0.000000  -0.000022  -0.000001  -0.000858   0.001801
     5  H   -0.001808  -0.000000   0.000001   0.000001   0.001177  -0.001156
     6  C    0.073064   0.401720   0.395039   0.402027  -0.013559  -0.002592
     7  O    8.906880  -0.056790  -0.051338  -0.060503   0.066860  -0.002954
     8  H   -0.056790   0.504429  -0.028391  -0.030997   0.003922   0.000036
     9  H   -0.051338  -0.028391   0.526306  -0.041757  -0.004292  -0.000250
    10  H   -0.060503  -0.030997  -0.041757   0.536990  -0.001992  -0.000054
    11  H    0.066860   0.003922  -0.004292  -0.001992   0.235636   0.001693
    12  C   -0.002954   0.000036  -0.000250  -0.000054   0.001693   5.155748
    13  O   -0.003147  -0.000010   0.000018   0.000158  -0.002739   0.078826
    14  H    0.002070  -0.000009   0.000003   0.000227   0.000556   0.397154
    15  H    0.000034   0.000000   0.000000  -0.000007  -0.000017   0.400969
    16  H    0.000373   0.000000   0.000000  -0.000001  -0.000006   0.401582
    17  H   -0.001357  -0.000003  -0.000029   0.000156   0.000144  -0.016109
    18  C    0.000916  -0.000039   0.000247   0.000017  -0.000172  -0.000420
    19  O   -0.005392  -0.000010   0.001379   0.000335  -0.002701   0.001392
    20  H    0.000009  -0.000000  -0.000002   0.000003  -0.000003   0.000017
    21  H    0.000022   0.000000  -0.000000  -0.000006  -0.000010  -0.000031
    22  H   -0.000066   0.000001  -0.000032   0.000094   0.000092  -0.000039
    23  H   -0.000573   0.000004   0.000364  -0.000132   0.000612  -0.000168
              13         14         15         16         17         18
     1  C    0.007535  -0.000665   0.000672  -0.000964  -0.010260  -0.007698
     2  O   -0.046995  -0.001640   0.000079  -0.002896   0.093664   0.015786
     3  H    0.001687  -0.000090  -0.000002   0.000471  -0.000316   0.001100
     4  H   -0.001715   0.000006  -0.000000   0.000000   0.001111  -0.000707
     5  H    0.000763   0.000001   0.000001   0.000014  -0.001370  -0.002033
     6  C    0.001612  -0.001390   0.000051   0.000113   0.000437  -0.000859
     7  O   -0.003147   0.002070   0.000034   0.000373  -0.001357   0.000916
     8  H   -0.000010  -0.000009   0.000000   0.000000  -0.000003  -0.000039
     9  H    0.000018   0.000003   0.000000   0.000000  -0.000029   0.000247
    10  H    0.000158   0.000227  -0.000007  -0.000001   0.000156   0.000017
    11  H   -0.002739   0.000556  -0.000017  -0.000006   0.000144  -0.000172
    12  C    0.078826   0.397154   0.400969   0.401582  -0.016109  -0.000420
    13  O    8.875329  -0.053247  -0.056079  -0.056418   0.083716   0.000147
    14  H   -0.053247   0.526027  -0.027674  -0.042192  -0.003241   0.000075
    15  H   -0.056079  -0.027674   0.503070  -0.031089   0.003534  -0.000008
    16  H   -0.056418  -0.042192  -0.031089   0.537913  -0.002220  -0.000041
    17  H    0.083716  -0.003241   0.003534  -0.002220   0.230042   0.001700
    18  C    0.000147   0.000075  -0.000008  -0.000041   0.001700   5.160806
    19  O   -0.003735   0.000010   0.000001  -0.000008  -0.001085   0.067325
    20  H   -0.000034  -0.000000  -0.000000   0.000000  -0.000002   0.403471
    21  H    0.000194   0.000000   0.000000   0.000000   0.000086   0.396559
    22  H    0.000289  -0.000001   0.000000  -0.000000   0.000075   0.400830
    23  H   -0.000748   0.000007  -0.000000  -0.000002   0.000887  -0.014682
              19         20         21         22         23
     1  C    0.001944   0.000296  -0.000513  -0.000536  -0.007756
     2  O   -0.051381  -0.000434   0.000173  -0.001651   0.093511
     3  H   -0.001736  -0.000000   0.000000   0.000001   0.001298
     4  H    0.002104   0.000002  -0.000001  -0.000005  -0.000411
     5  H    0.001309  -0.000001  -0.000001   0.000001  -0.001455
     6  C    0.001877  -0.000153   0.000042  -0.000414   0.000217
     7  O   -0.005392   0.000009   0.000022  -0.000066  -0.000573
     8  H   -0.000010  -0.000000   0.000000   0.000001   0.000004
     9  H    0.001379  -0.000002  -0.000000  -0.000032   0.000364
    10  H    0.000335   0.000003  -0.000006   0.000094  -0.000132
    11  H   -0.002701  -0.000003  -0.000010   0.000092   0.000612
    12  C    0.001392   0.000017  -0.000031  -0.000039  -0.000168
    13  O   -0.003735  -0.000034   0.000194   0.000289  -0.000748
    14  H    0.000010  -0.000000   0.000000  -0.000001   0.000007
    15  H    0.000001  -0.000000   0.000000   0.000000  -0.000000
    16  H   -0.000008   0.000000   0.000000  -0.000000  -0.000002
    17  H   -0.001085  -0.000002   0.000086   0.000075   0.000887
    18  C    0.067325   0.403471   0.396559   0.400830  -0.014682
    19  O    8.908806  -0.058118  -0.053327  -0.057094   0.074858
    20  H   -0.058118   0.504391  -0.029520  -0.029907   0.004072
    21  H   -0.053327  -0.029520   0.530633  -0.041282  -0.003989
    22  H   -0.057094  -0.029907  -0.041282   0.531386  -0.002640
    23  H    0.074858   0.004072  -0.003989  -0.002640   0.238830
 Mulliken charges:
               1
     1  C   -0.384986
     2  O   -1.089082
     3  H    0.171563
     4  H    0.173830
     5  H    0.174289
     6  C   -0.418195
     7  O   -0.830706
     8  H    0.206098
     9  H    0.203806
    10  H    0.197660
    11  H    0.632002
    12  C   -0.413762
    13  O   -0.825407
    14  H    0.204012
    15  H    0.206464
    16  H    0.195370
    17  H    0.620440
    18  C   -0.422319
    19  O   -0.826751
    20  H    0.205911
    21  H    0.200970
    22  H    0.200896
    23  H    0.617895
 Sum of Mulliken charges =  -1.00000
 Mulliken charges with hydrogens summed into heavy atoms:
               1
     1  C    0.134696
     2  O   -1.089082
     6  C    0.189369
     7  O   -0.198704
    12  C    0.192084
    13  O   -0.204967
    18  C    0.185459
    19  O   -0.208856
 Electronic spatial extent (au):  <R**2>=           1763.4973
 Charge=             -1.0000 electrons
 Dipole moment (field-independent basis, Debye):
    X=              0.6735    Y=              0.4176    Z=             -1.9347  Tot=              2.0907
 Quadrupole moment (field-independent basis, Debye-Ang):
   XX=            -68.1289   YY=            -66.8409   ZZ=            -59.9297
   XY=              0.0961   XZ=              6.1698   YZ=             -7.1589
 Traceless Quadrupole moment (field-independent basis, Debye-Ang):
   XX=             -3.1624   YY=             -1.8744   ZZ=              5.0368
   XY=              0.0961   XZ=              6.1698   YZ=             -7.1589
 Octapole moment (field-independent basis, Debye-Ang**2):
  XXX=             36.5643  YYY=              0.7149  ZZZ=             -0.6433  XYY=            -19.4680
  XXY=              1.9172  XXZ=            -13.8570  XZZ=             -6.1727  YZZ=              2.0469
  YYZ=             -7.0698  XYZ=            -12.0797
 Hexadecapole moment (field-independent basis, Debye-Ang**3):
 XXXX=          -1189.2133 YYYY=           -738.0906 ZZZZ=           -485.9224 XXXY=             -1.0926
 XXXZ=             31.2018 YYYX=             -1.2456 YYYZ=            -31.7283 ZZZX=              0.1682
 ZZZY=             -1.9667 XXYY=           -338.9605 XXZZ=           -264.7421 YYZZ=           -219.1815
 XXYZ=              2.7702 YYXZ=              5.5836 ZZXY=              5.2454
 N-N= 4.231999248323D+02 E-N=-1.942553869359D+03  KE= 4.582913388483D+02
 Unable to Open any file for archive entry.
 1\1\GINC-SESKSCPN028\SP\RwB97XD\6-31+G(d)\C4H15O4(1-)\KSRF385\24-Dec-2
 019\0\\# wb97xd 6-31+G(d) scrf(solvent=Methanol, smd) scf=sleazy integ
 ral=fine\\predict_snar calculation\\-1,1\C,0,-0.255228,1.112863,1.9492
 11\O,0,-0.014681,0.506949,0.748444\H,0,-1.308484,0.991779,2.263158\H,0
 ,0.37697,0.690732,2.751461\H,0,-0.047546,2.198678,1.902304\C,0,0.28826
 8,-2.564402,-0.295339\O,0,-0.58271,-2.040958,0.673192\H,0,0.14602,-3.6
 46385,-0.305503\H,0,1.333123,-2.336283,-0.058914\H,0,0.063197,-2.16238
 6,-1.29112\H,0,-0.390644,-1.052631,0.745694\C,0,-2.846265,0.47041,-0.8
 65076\O,0,-1.699583,1.239067,-1.12104\H,0,-2.603165,-0.591095,-0.75127
 5\H,0,-3.5184,0.600557,-1.714846\H,0,-3.354766,0.805766,0.048572\H,0,-
 1.016328,1.008612,-0.417713\C,0,2.651908,0.858871,-1.16716\O,0,2.53466
 3,0.409615,0.157262\H,0,3.71103,0.815975,-1.426642\H,0,2.294584,1.8898
 09,-1.27446\H,0,2.084108,0.22463,-1.857351\H,0,1.559398,0.445521,0.409
 235\\Version=ES64L-G16RevC.01\State=1-A\HF=-462.3254388\RMSD=2.780e-05
 \Dipole=-0.2534675,-0.20048,-0.7564167\Quadrupole=-2.2116645,-0.877454
 6,3.0891191,-0.2308874,-4.671779,5.5354291\PG=C01 [X(C4H15O4)]\\@
 The archive entry for this job was punched.


  ON THE CHOICE OF THE CORRECT LANGUAGE -
 I SPEAK SPANISH TO GOD, ITALIAN TO WOMEN,
 FRENCH TO MEN, AND GERMAN TO MY HORSE.
          -- CHARLES V
 Job cpu time:       0 days  0 hours  0 minutes 51.4 seconds.
 Elapsed time:       0 days  0 hours  0 minutes 52.5 seconds.
 File lengths (MBytes):  RWF=    128 Int=      0 D2E=      0 Chk=      8 Scr=      8
 Normal termination of Gaussian 16 at Tue Dec 24 17:52:41 2019.
