# Supplementary material for: Machine learning meets mechanistic modelling for accurate prediction of experimental activation energies
Source: Chem Sci. 2020 Nov 5;12(3):1163–75. doi: 10.1039/d0sc04896h (PMC9528810; doi:10.1039/d0sc04896h)
Supplement: SC-012-D0SC04896H-s002 [file SC-012-D0SC04896H-s002.zip › SC-012-D0SC04896H-s1063.gjf]

# wb97xd 6-31+G(d) scrf(solvent=Methanol, smd) scf=sleazy integral=fine 

predict_snar calculation

-1 1
C            -0.252007    0.728546    2.194697
O             0.033063    0.256403    0.944640
H             0.268679    0.144050    2.975747
H             0.058804    1.783164    2.310336
H            -1.334832    0.675784    2.412758
C            -2.451461    1.107977   -1.001071
O            -1.134952    1.593709   -0.971042
H            -2.476167    0.014226   -1.051050
H            -2.928813    1.522997   -1.890333
H            -3.013258    1.423985   -0.112251
H            -0.650482    1.112786   -0.226715
C             2.521626    0.605012   -1.142345
O             2.554177    0.486719    0.256954
H             3.531073    0.863179   -1.466721
H             1.823197    1.385103   -1.462356
H             2.222661   -0.339585   -1.613156
H             1.604836    0.377644    0.569980
C            -0.146106   -2.634159   -0.574385
O            -0.980694   -2.088021    0.411970
H            -0.554603   -3.611629   -0.836636
H             0.879640   -2.757825   -0.207566
H            -0.119245   -2.002031   -1.469983
H            -0.605922   -1.183480    0.659724
