# Supplementary material for: Machine learning meets mechanistic modelling for accurate prediction of experimental activation energies
Source: Chem Sci. 2020 Nov 5;12(3):1163–75. doi: 10.1039/d0sc04896h (PMC9528810; doi:10.1039/d0sc04896h)
Supplement: SC-012-D0SC04896H-s002 [file SC-012-D0SC04896H-s002.zip › SC-012-D0SC04896H-s1064.log]

 Entering Gaussian System, Link 0=g16
 Input=13.gjf
 Output=13.log
 Initial command:
 /opt/scp/software/gaussian/16.C.01-avx2/g16/l1.exe "/scratch/ksrf385/23664580/Gau-121223.inp" -scrdir="/scratch/ksrf385/23664580/"
 Entering Link 1 = /opt/scp/software/gaussian/16.C.01-avx2/g16/l1.exe PID=    121261.
  
 Copyright (c) 1988-2019, Gaussian, Inc.  All Rights Reserved.
  
 This is part of the Gaussian(R) 16 program.  It is based on
 the Gaussian(R) 09 system (copyright 2009, Gaussian, Inc.),
 the Gaussian(R) 03 system (copyright 2003, Gaussian, Inc.),
 the Gaussian(R) 98 system (copyright 1998, Gaussian, Inc.),
 the Gaussian(R) 94 system (copyright 1995, Gaussian, Inc.),
 the Gaussian 92(TM) system (copyright 1992, Gaussian, Inc.),
 the Gaussian 90(TM) system (copyright 1990, Gaussian, Inc.),
 the Gaussian 88(TM) system (copyright 1988, Gaussian, Inc.),
 the Gaussian 86(TM) system (copyright 1986, Carnegie Mellon
 University), and the Gaussian 82(TM) system (copyright 1983,
 Carnegie Mellon University). Gaussian is a federally registered
 trademark of Gaussian, Inc.
  
 This software contains proprietary and confidential information,
 including trade secrets, belonging to Gaussian, Inc.
  
 This software is provided under written license and may be
 used, copied, transmitted, or stored only in accord with that
 written license.
  
 The following legend is applicable only to US Government
 contracts under FAR:
  
                    RESTRICTED RIGHTS LEGEND
  
 Use, reproduction and disclosure by the US Government is
 subject to restrictions as set forth in subparagraphs (a)
 and (c) of the Commercial Computer Software - Restricted
 Rights clause in FAR 52.227-19.
  
 Gaussian, Inc.
 340 Quinnipiac St., Bldg. 40, Wallingford CT 06492
  
  
 ---------------------------------------------------------------
 Warning -- This program may not be used in any manner that
 competes with the business of Gaussian, Inc. or will provide
 assistance to any competitor of Gaussian, Inc.  The licensee
 of this program is prohibited from giving any competitor of
 Gaussian, Inc. access to this program.  By using this program,
 the user acknowledges that Gaussian, Inc. is engaged in the
 business of creating and licensing software in the field of
 computational chemistry and represents and warrants to the
 licensee that it is not a competitor of Gaussian, Inc. and that
 it will not use this program in any manner prohibited above.
 ---------------------------------------------------------------
  

 Cite this work as:
 Gaussian 16, Revision C.01,
 M. J. Frisch, G. W. Trucks, H. B. Schlegel, G. E. Scuseria, 
 M. A. Robb, J. R. Cheeseman, G. Scalmani, V. Barone, 
 G. A. Petersson, H. Nakatsuji, X. Li, M. Caricato, A. V. Marenich, 
 J. Bloino, B. G. Janesko, R. Gomperts, B. Mennucci, H. P. Hratchian, 
 J. V. Ortiz, A. F. Izmaylov, J. L. Sonnenberg, D. Williams-Young, 
 F. Ding, F. Lipparini, F. Egidi, J. Goings, B. Peng, A. Petrone, 
 T. Henderson, D. Ranasinghe, V. G. Zakrzewski, J. Gao, N. Rega, 
 G. Zheng, W. Liang, M. Hada, M. Ehara, K. Toyota, R. Fukuda, 
 J. Hasegawa, M. Ishida, T. Nakajima, Y. Honda, O. Kitao, H. Nakai, 
 T. Vreven, K. Throssell, J. A. Montgomery, Jr., J. E. Peralta, 
 F. Ogliaro, M. J. Bearpark, J. J. Heyd, E. N. Brothers, K. N. Kudin, 
 V. N. Staroverov, T. A. Keith, R. Kobayashi, J. Normand, 
 K. Raghavachari, A. P. Rendell, J. C. Burant, S. S. Iyengar, 
 J. Tomasi, M. Cossi, J. M. Millam, M. Klene, C. Adamo, R. Cammi, 
 J. W. Ochterski, R. L. Martin, K. Morokuma, O. Farkas, 
 J. B. Foresman, and D. J. Fox, Gaussian, Inc., Wallingford CT, 2019.
 
 ******************************************
 Gaussian 16:  ES64L-G16RevC.01  3-Jul-2019
                24-Dec-2019 
 ******************************************
 ----------------------------------------------------------------------
 # wb97xd 6-31+G(d) scrf(solvent=Methanol, smd) scf=sleazy integral=fin
 e
 ----------------------------------------------------------------------

 Warning!  SCF SP cutoffs with diffuse functions may be unreliable.
 Consider SCF=Tight

 1/38=1,172=1/1;
 2/12=2,17=6,18=5,40=1/2;
 3/5=1,6=6,7=11,11=2,25=1,30=1,70=32201,72=3,74=-58,75=-4/1,2,3;
 4//1;
 5/5=2,32=1,38=5,53=3/2;
 6/7=2,8=2,9=2,10=2,28=1/1;
 99/5=1,9=1/99;
 ------------------------
 predict_snar calculation
 ------------------------
 Symbolic Z-matrix:
 Charge = -1 Multiplicity = 1
 C                    -0.25201   0.72855   2.1947 
 O                     0.03306   0.2564    0.94464 
 H                     0.26868   0.14405   2.97575 
 H                     0.0588    1.78316   2.31034 
 H                    -1.33483   0.67578   2.41276 
 C                    -2.45146   1.10798  -1.00107 
 O                    -1.13495   1.59371  -0.97104 
 H                    -2.47617   0.01423  -1.05105 
 H                    -2.92881   1.523    -1.89033 
 H                    -3.01326   1.42399  -0.11225 
 H                    -0.65048   1.11279  -0.22672 
 C                     2.52163   0.60501  -1.14235 
 O                     2.55418   0.48672   0.25695 
 H                     3.53107   0.86318  -1.46672 
 H                     1.8232    1.3851   -1.46236 
 H                     2.22266  -0.33959  -1.61316 
 H                     1.60484   0.37764   0.56998 
 C                    -0.14611  -2.63416  -0.57439 
 O                    -0.98069  -2.08802   0.41197 
 H                    -0.5546   -3.61163  -0.83664 
 H                     0.87964  -2.75783  -0.20757 
 H                    -0.11925  -2.00203  -1.46998 
 H                    -0.60592  -1.18348   0.65972 
 
                          Input orientation:                          
 ---------------------------------------------------------------------
 Center     Atomic      Atomic             Coordinates (Angstroms)
 Number     Number       Type             X           Y           Z
 ---------------------------------------------------------------------
      1          6           0       -0.252007    0.728546    2.194697
      2          8           0        0.033063    0.256403    0.944640
      3          1           0        0.268679    0.144050    2.975747
      4          1           0        0.058804    1.783164    2.310336
      5          1           0       -1.334832    0.675784    2.412758
      6          6           0       -2.451461    1.107977   -1.001071
      7          8           0       -1.134952    1.593709   -0.971042
      8          1           0       -2.476167    0.014226   -1.051050
      9          1           0       -2.928813    1.522997   -1.890333
     10          1           0       -3.013258    1.423985   -0.112251
     11          1           0       -0.650482    1.112786   -0.226715
     12          6           0        2.521626    0.605012   -1.142345
     13          8           0        2.554177    0.486719    0.256954
     14          1           0        3.531073    0.863179   -1.466721
     15          1           0        1.823197    1.385103   -1.462356
     16          1           0        2.222661   -0.339585   -1.613156
     17          1           0        1.604836    0.377644    0.569980
     18          6           0       -0.146106   -2.634159   -0.574385
     19          8           0       -0.980694   -2.088021    0.411970
     20          1           0       -0.554603   -3.611629   -0.836636
     21          1           0        0.879640   -2.757825   -0.207566
     22          1           0       -0.119245   -2.002031   -1.469983
     23          1           0       -0.605922   -1.183480    0.659724
 ---------------------------------------------------------------------
                    Distance matrix (angstroms):
                    1          2          3          4          5
     1  C    0.000000
     2  O    1.366319   0.000000
     3  H    1.105798   2.047812   0.000000
     4  H    1.105529   2.048606   1.781436   0.000000
     5  H    1.105823   2.049973   1.780715   1.782976   0.000000
     6  C    3.898012   3.268613   4.913593   4.209837   3.617717
     7  O    3.398529   2.611988   4.432701   3.496911   3.511786
     8  H    3.999002   3.215224   4.875052   4.566633   3.706517
     9  H    4.948122   4.291159   5.983660   5.161314   4.666384
    10  H    3.664717   3.429335   4.684557   3.928804   3.122914
    11  H    2.483880   1.603963   3.469736   2.718294   2.761544
    12  C    4.340985   3.266494   4.716666   4.401652   5.245573
    13  O    3.418771   2.623352   3.568299   3.481958   4.450576
    14  H    5.266479   4.291726   5.558407   5.212407   6.225954
    15  H    4.255770   3.205023   4.863486   4.183867   5.049038
    16  H    4.665258   3.419336   5.010986   4.958037   5.467606
    17  H    2.492128   1.620352   2.761810   2.719290   3.482293
    18  C    4.357386   3.270304   4.527022   5.279805   4.614306
    19  O    3.412059   2.609169   3.621605   4.435135   3.430333
    20  H    5.302609   4.298833   5.414534   6.275627   5.435920
    21  H    4.382496   3.336142   4.350590   5.256823   4.853829
    22  H    4.572041   3.309702   4.951834   5.352590   4.870731
    23  H    2.477346   1.600857   2.809132   3.459387   2.657311
                    6          7          8          9         10
     6  C    0.000000
     7  O    1.403579   0.000000
     8  H    1.095171   2.073650   0.000000
     9  H    1.091281   2.016937   1.784846   0.000000
    10  H    1.097943   2.072284   1.776860   1.782838   0.000000
    11  H    1.960402   1.009961   2.284620   2.850735   2.385929
    12  C    5.000453   3.791758   5.033418   5.577586   5.689178
    13  O    5.198558   4.042657   5.219050   5.978954   5.657836
    14  H    6.005620   4.748806   6.081154   6.507299   6.706516
    15  H    4.308397   3.005919   4.531336   4.773236   5.021513
    16  H    4.931278   3.927277   4.745538   5.484863   5.725185
    17  H    4.410797   3.370460   4.406177   5.283838   4.784042
    18  C    4.415915   4.360048   3.559542   5.172729   4.990257
    19  O    3.791338   3.935944   2.965857   4.704808   4.091492
    20  H    5.089184   5.239314   4.109161   5.754262   5.650409
    21  H    5.164330   4.855649   4.433641   5.971721   5.714129
    22  H    3.915515   3.769609   3.129837   4.527272   4.685759
    23  H    3.378614   3.263748   2.803402   4.384476   3.631816
                   11         12         13         14         15
    11  H    0.000000
    12  C    3.340431   0.000000
    13  O    3.300869   1.404667   0.000000
    14  H    4.368675   1.091262   2.016706   0.000000
    15  H    2.778498   1.094875   2.073030   1.785851   0.000000
    16  H    3.505218   1.096953   2.071230   1.783263   1.776756
    17  H    2.502322   1.955571   1.005550   2.845046   2.278825
    18  C    3.796692   4.234572   4.209814   5.152600   4.563016
    19  O    3.280568   4.683435   4.375915   5.709212   4.841228
    20  H    4.764587   5.228451   5.258984   6.092098   5.568913
    21  H    4.162123   3.857279   3.680614   4.661249   4.430423
    22  H    3.395587   3.725348   4.040219   4.640502   3.904589
    23  H    2.461828   4.028364   3.596945   5.081861   4.123283
                   16         17         18         19         20
    16  H    0.000000
    17  H    2.379539   0.000000
    18  C    3.457625   3.666923   0.000000
    19  O    4.173685   3.576232   1.402747   0.000000
    20  H    4.361473   4.749320   1.091372   2.015428   0.000000
    21  H    3.102785   3.310839   1.096360   2.072029   1.783750
    22  H    2.875543   3.577256   1.096541   2.071530   1.783668
    23  H    3.725456   2.707880   1.959318   1.009966   2.852654
                   21         22         23
    21  H    0.000000
    22  H    1.778396   0.000000
    23  H    2.331877   2.332924   0.000000
 Stoichiometry    C4H15O4(1-)
 Framework group  C1[X(C4H15O4)]
 Deg. of freedom    63
 Full point group                 C1      NOp   1
 Largest Abelian subgroup         C1      NOp   1
 Largest concise Abelian subgroup C1      NOp   1
                         Standard orientation:                         
 ---------------------------------------------------------------------
 Center     Atomic      Atomic             Coordinates (Angstroms)
 Number     Number       Type             X           Y           Z
 ---------------------------------------------------------------------
      1          6           0        0.199878   -0.634995    2.220338
      2          8           0       -0.049104   -0.209657    0.946006
      3          1           0       -0.311232    0.001920    2.965921
      4          1           0       -0.150332   -1.671765    2.377361
      5          1           0        1.280476   -0.610667    2.453917
      6          6           0        2.432377   -1.234612   -0.918278
      7          8           0        1.098965   -1.671848   -0.888775
      8          1           0        2.497111   -0.145753   -1.016231
      9          1           0        2.907910   -1.705655   -1.780182
     10          1           0        2.968948   -1.530018   -0.007068
     11          1           0        0.620879   -1.141260   -0.174681
     12          6           0       -2.516726   -0.563686   -1.164796
     13          8           0       -2.566172   -0.381671    0.227151
     14          1           0       -3.529772   -0.800439   -1.494247
     15          1           0       -1.842010   -1.381456   -1.438223
     16          1           0       -2.176933    0.347727   -1.671919
     17          1           0       -1.618369   -0.292161    0.550863
     18          6           0        0.256747    2.601752   -0.696346
     19          8           0        1.056160    2.071360    0.327042
     20          1           0        0.704015    3.551483   -0.994768
     21          1           0       -0.769326    2.777791   -0.352561
     22          1           0        0.220748    1.931425   -1.563392
     23          1           0        0.645431    1.192602    0.608317
 ---------------------------------------------------------------------
 Rotational constants (GHZ):           1.2043121           1.0136239           0.8354716
 Standard basis: 6-31+G(d) (6D, 7F)
 There are   182 symmetry adapted cartesian basis functions of A   symmetry.
 There are   182 symmetry adapted basis functions of A   symmetry.
   182 basis functions,   316 primitive gaussians,   182 cartesian basis functions
    36 alpha electrons       36 beta electrons
       nuclear repulsion energy       424.4741208368 Hartrees.
 NAtoms=   23 NActive=   23 NUniq=   23 SFac= 1.00D+00 NAtFMM=   60 NAOKFM=F Big=F
 Integral buffers will be    131072 words long.
 Raffenetti 2 integral format.
 Two-electron integral symmetry is turned on.
 Nuclear repulsion after empirical dispersion term =      424.4628845436 Hartrees.
 ------------------------------------------------------------------------------
 Polarizable Continuum Model (PCM)
 =================================
 Model                : PCM.
 Atomic radii         : SMD-Coulomb.
 Polarization charges : Total charges.
 Charge compensation  : None.
 Solution method      : On-the-fly selection.
 Cavity type          : VdW (van der Waals Surface) (Alpha=1.000).
 Cavity algorithm     : GePol (No added spheres)
                        Default sphere list used, NSphG=   23.
                        Lebedev-Laikov grids with approx.  5.0 points / Ang**2.
                        Smoothing algorithm: York/Karplus (Gamma=1.0000).
                        Polarization charges: spherical gaussians, with
                                              point-specific exponents (IZeta= 3).
                        Self-potential: point-specific (ISelfS= 7).
                        Self-field    : sphere-specific E.n sum rule (ISelfD= 2).
 Solvent              : Methanol, Eps=  32.613000 Eps(inf)=   1.765709
 ------------------------------------------------------------------------------
 ------------------------------------------------------------------------------
 Atomic radii for non-electrostatic terms: SMD-CDS.
 ------------------------------------------------------------------------------
 Nuclear repulsion after PCM non-electrostatic terms =      424.4712568441 Hartrees.
 One-electron integrals computed using PRISM.
 NBasis=   182 RedAO= T EigKep=  1.33D-03  NBF=   182
 NBsUse=   182 1.00D-06 EigRej= -1.00D+00 NBFU=   182
 ExpMin= 4.38D-02 ExpMax= 5.48D+03 ExpMxC= 8.25D+02 IAcc=2 IRadAn=         4 AccDes= 0.00D+00
 Harris functional with IExCor= 4639 and IRadAn=       4 diagonalized for initial guess.
 HarFok:  IExCor= 4639 AccDes= 0.00D+00 IRadAn=         4 IDoV= 1 UseB2=F ITyADJ=14
 ICtDFT=  3500011 ScaDFX=  1.000000  1.000000  1.000000  1.000000
 FoFCou: FMM=F IPFlag=           0 FMFlag=      100000 FMFlg1=           0
         NFxFlg=           0 DoJE=T BraDBF=F KetDBF=T FulRan=T
         wScrn=  0.000000 ICntrl=       500 IOpCl=  0 I1Cent=   200000004 NGrid=           0
         NMat0=    1 NMatS0=      1 NMatT0=    0 NMatD0=    1 NMtDS0=    0 NMtDT0=    0
 Petite list used in FoFCou.
 Requested convergence on RMS density matrix=1.00D-04 within 128 cycles.
 Requested convergence on MAX density matrix=1.00D-02.
 Requested convergence on             energy=1.00D-02.
 No special actions if energy rises.
 Inv3:  Mode=1 IEnd=     8751792.
 Iteration    1 A*A^-1 deviation from unit magnitude is 3.33D-15 for    903.
 Iteration    1 A*A^-1 deviation from orthogonality  is 2.04D-15 for   1071    566.
 Iteration    1 A^-1*A deviation from unit magnitude is 3.55D-15 for    903.
 Iteration    1 A^-1*A deviation from orthogonality  is 1.72D-15 for   1350    219.
 Error on total polarization charges =  0.06489
 SCF Done:  E(RwB97XD) =  -462.325622343     A.U. after    5 cycles
            NFock=  5  Conv=0.28D-04     -V/T= 2.0088
 SMD-CDS (non-electrostatic) energy       (kcal/mol) =       5.25
 (included in total energy above)

 **********************************************************************

            Population analysis using the SCF Density.

 **********************************************************************

 Orbital symmetries:
       Occupied  (A) (A) (A) (A) (A) (A) (A) (A) (A) (A) (A) (A)
                 (A) (A) (A) (A) (A) (A) (A) (A) (A) (A) (A) (A)
                 (A) (A) (A) (A) (A) (A) (A) (A) (A) (A) (A) (A)
       Virtual   (A) (A) (A) (A) (A) (A) (A) (A) (A) (A) (A) (A)
                 (A) (A) (A) (A) (A) (A) (A) (A) (A) (A) (A) (A)
                 (A) (A) (A) (A) (A) (A) (A) (A) (A) (A) (A) (A)
                 (A) (A) (A) (A) (A) (A) (A) (A) (A) (A) (A) (A)
                 (A) (A) (A) (A) (A) (A) (A) (A) (A) (A) (A) (A)
                 (A) (A) (A) (A) (A) (A) (A) (A) (A) (A) (A) (A)
                 (A) (A) (A) (A) (A) (A) (A) (A) (A) (A) (A) (A)
                 (A) (A) (A) (A) (A) (A) (A) (A) (A) (A) (A) (A)
                 (A) (A) (A) (A) (A) (A) (A) (A) (A) (A) (A) (A)
                 (A) (A) (A) (A) (A) (A) (A) (A) (A) (A) (A) (A)
                 (A) (A) (A) (A) (A) (A) (A) (A) (A) (A) (A) (A)
                 (A) (A) (A) (A) (A) (A) (A) (A) (A) (A) (A) (A)
                 (A) (A)
 The electronic state is 1-A.
 Alpha  occ. eigenvalues --  -19.24914 -19.24839 -19.24807 -19.19935 -10.31743
 Alpha  occ. eigenvalues --  -10.31714 -10.31703 -10.30552  -1.10179  -1.09703
 Alpha  occ. eigenvalues --   -1.09601  -1.03727  -0.75703  -0.75611  -0.75576
 Alpha  occ. eigenvalues --   -0.71757  -0.58313  -0.58151  -0.57996  -0.51541
 Alpha  occ. eigenvalues --   -0.51232  -0.50878  -0.50267  -0.50076  -0.49604
 Alpha  occ. eigenvalues --   -0.49141  -0.48827  -0.46482  -0.41012  -0.40894
 Alpha  occ. eigenvalues --   -0.39578  -0.34487  -0.34329  -0.33929  -0.30311
 Alpha  occ. eigenvalues --   -0.30227
 Alpha virt. eigenvalues --    0.08443   0.09209   0.09624   0.09966   0.11333
 Alpha virt. eigenvalues --    0.11590   0.11936   0.12832   0.13448   0.14151
 Alpha virt. eigenvalues --    0.15114   0.16033   0.16597   0.17608   0.19500
 Alpha virt. eigenvalues --    0.19976   0.23476   0.23767   0.24129   0.25076
 Alpha virt. eigenvalues --    0.27027   0.27630   0.28695   0.29232   0.29491
 Alpha virt. eigenvalues --    0.30697   0.31063   0.31419   0.32239   0.32826
 Alpha virt. eigenvalues --    0.33504   0.33940   0.34438   0.35908   0.36607
 Alpha virt. eigenvalues --    0.38001   0.39074   0.39618   0.39958   0.40740
 Alpha virt. eigenvalues --    0.40928   0.41573   0.42015   0.42863   0.43445
 Alpha virt. eigenvalues --    0.44711   0.45094   0.46221   0.47306   0.49899
 Alpha virt. eigenvalues --    0.67063   0.75686   0.76234   0.76935   0.78296
 Alpha virt. eigenvalues --    0.78766   0.79508   0.81254   0.81451   0.82267
 Alpha virt. eigenvalues --    0.85315   0.90998   0.91816   1.01689   1.04801
 Alpha virt. eigenvalues --    1.05179   1.06880   1.07830   1.08555   1.09837
 Alpha virt. eigenvalues --    1.10891   1.17427   1.18377   1.20275   1.23323
 Alpha virt. eigenvalues --    1.27793   1.28677   1.29602   1.30029   1.31387
 Alpha virt. eigenvalues --    1.32358   1.33922   1.34764   1.35988   1.37224
 Alpha virt. eigenvalues --    1.38405   1.40620   1.44348   1.45735   1.48766
 Alpha virt. eigenvalues --    1.49087   1.51147   1.53279   1.58164   1.60243
 Alpha virt. eigenvalues --    1.60767   1.61708   1.65050   1.65738   1.66737
 Alpha virt. eigenvalues --    1.68503   1.70657   1.77395   1.79883   1.80719
 Alpha virt. eigenvalues --    1.84948   1.86513   1.90847   1.92878   2.03391
 Alpha virt. eigenvalues --    2.04481   2.22614   2.23061   2.23716   2.26865
 Alpha virt. eigenvalues --    2.27678   2.28812   2.29373   2.29664   2.30035
 Alpha virt. eigenvalues --    2.32600   2.32920   2.33213   2.48421   2.48597
 Alpha virt. eigenvalues --    2.48935   2.51527   2.51942   2.52268   2.56964
 Alpha virt. eigenvalues --    2.57046   2.75808   2.78760   2.79727   2.97981
 Alpha virt. eigenvalues --    2.99792   3.00970   3.03858   4.32300   4.33543
 Alpha virt. eigenvalues --    4.40060   4.41349   4.42692   4.45459   4.49567
 Alpha virt. eigenvalues --    4.57923
          Condensed to atoms (all electrons):
               1          2          3          4          5          6
     1  C    5.179155   0.004814   0.402823   0.416055   0.417665  -0.011565
     2  O    0.004814   9.173586  -0.074365  -0.089643  -0.091805   0.014157
     3  H    0.402823  -0.074365   0.579930  -0.040252  -0.040565   0.001804
     4  H    0.416055  -0.089643  -0.040252   0.579755  -0.039896  -0.001568
     5  H    0.417665  -0.091805  -0.040565  -0.039896   0.582623  -0.002253
     6  C   -0.011565   0.014157   0.001804  -0.001568  -0.002253   5.162347
     7  O    0.012522  -0.045544  -0.001711   0.001752   0.000960   0.070743
     8  H   -0.000952  -0.001346   0.000004  -0.000000  -0.000060   0.397946
     9  H    0.000766  -0.000096  -0.000000   0.000002  -0.000003   0.401407
    10  H   -0.000968  -0.002302   0.000001   0.000018   0.000344   0.402304
    11  H   -0.010710   0.091994   0.001081  -0.000967  -0.000536  -0.015668
    12  C   -0.006702   0.012336  -0.000504  -0.002075   0.001216  -0.000239
    13  O   -0.000217  -0.046925   0.001121   0.002395  -0.001739   0.001428
    14  H    0.000267  -0.000199   0.000001   0.000000  -0.000000   0.000003
    15  H   -0.000545  -0.000434  -0.000000  -0.000024   0.000002  -0.000055
    16  H   -0.000469  -0.001877  -0.000003  -0.000001   0.000001  -0.000031
    17  H   -0.006743   0.094424  -0.001114  -0.000603   0.001180  -0.000305
    18  C   -0.006436   0.012362  -0.001220   0.001158  -0.001215  -0.003312
    19  O    0.003900  -0.048460   0.001249  -0.001809   0.002311  -0.000226
    20  H    0.000310  -0.000396  -0.000000  -0.000000   0.000001   0.000049
    21  H   -0.000658  -0.000097  -0.000011   0.000001  -0.000001  -0.000083
    22  H   -0.000399  -0.002192  -0.000000   0.000001  -0.000005  -0.000532
    23  H   -0.007808   0.094144  -0.001381   0.001296  -0.000428   0.000840
               7          8          9         10         11         12
     1  C    0.012522  -0.000952   0.000766  -0.000968  -0.010710  -0.006702
     2  O   -0.045544  -0.001346  -0.000096  -0.002302   0.091994   0.012336
     3  H   -0.001711   0.000004  -0.000000   0.000001   0.001081  -0.000504
     4  H    0.001752  -0.000000   0.000002   0.000018  -0.000967  -0.002075
     5  H    0.000960  -0.000060  -0.000003   0.000344  -0.000536   0.001216
     6  C    0.070743   0.397946   0.401407   0.402304  -0.015668  -0.000239
     7  O    8.890943  -0.053293  -0.056456  -0.057657   0.073611  -0.001621
     8  H   -0.053293   0.526568  -0.027974  -0.042056  -0.003323   0.000275
     9  H   -0.056456  -0.027974   0.503514  -0.030809   0.003646  -0.000089
    10  H   -0.057657  -0.042056  -0.030809   0.537775  -0.002541  -0.000153
    11  H    0.073611  -0.003323   0.003646  -0.002541   0.232141   0.002508
    12  C   -0.001621   0.000275  -0.000089  -0.000153   0.002508   5.143014
    13  O   -0.004559  -0.000000   0.000006  -0.000007  -0.002953   0.078871
    14  H    0.000013  -0.000000   0.000000   0.000000  -0.000009   0.401143
    15  H    0.000466   0.000000  -0.000001  -0.000000   0.000621   0.397981
    16  H    0.000456   0.000000   0.000000  -0.000000  -0.000076   0.401523
    17  H   -0.000729  -0.000000  -0.000001   0.000001   0.001016  -0.015114
    18  C    0.002549  -0.001561   0.000118   0.000107   0.000820  -0.000886
    19  O   -0.004265   0.002089  -0.000003   0.000238  -0.002895   0.001083
    20  H   -0.000015  -0.000009   0.000000   0.000000  -0.000005   0.000047
    21  H    0.000008   0.000002   0.000000  -0.000000  -0.000024  -0.000129
    22  H    0.000169   0.000231  -0.000006   0.000000   0.000259   0.000634
    23  H   -0.000911   0.000376  -0.000008   0.000006   0.000104   0.000026
              13         14         15         16         17         18
     1  C   -0.000217   0.000267  -0.000545  -0.000469  -0.006743  -0.006436
     2  O   -0.046925  -0.000199  -0.000434  -0.001877   0.094424   0.012362
     3  H    0.001121   0.000001  -0.000000  -0.000003  -0.001114  -0.001220
     4  H    0.002395   0.000000  -0.000024  -0.000001  -0.000603   0.001158
     5  H   -0.001739  -0.000000   0.000002   0.000001   0.001180  -0.001215
     6  C    0.001428   0.000003  -0.000055  -0.000031  -0.000305  -0.003312
     7  O   -0.004559   0.000013   0.000466   0.000456  -0.000729   0.002549
     8  H   -0.000000  -0.000000   0.000000   0.000000  -0.000000  -0.001561
     9  H    0.000006   0.000000  -0.000001   0.000000  -0.000001   0.000118
    10  H   -0.000007   0.000000  -0.000000  -0.000000   0.000001   0.000107
    11  H   -0.002953  -0.000009   0.000621  -0.000076   0.001016   0.000820
    12  C    0.078871   0.401143   0.397981   0.401523  -0.015114  -0.000886
    13  O    8.889112  -0.055827  -0.052528  -0.057093   0.077073   0.003591
    14  H   -0.055827   0.503252  -0.027649  -0.031093   0.003875   0.000264
    15  H   -0.052528  -0.027649   0.525703  -0.041929  -0.003617   0.000079
    16  H   -0.057093  -0.031093  -0.041929   0.538099  -0.002303  -0.001338
    17  H    0.077073   0.003875  -0.003617  -0.002303   0.233395   0.000813
    18  C    0.003591   0.000264   0.000079  -0.001338   0.000813   5.160887
    19  O   -0.004763  -0.000020   0.000121   0.000032  -0.001175   0.068774
    20  H   -0.000053  -0.000000   0.000000   0.000011  -0.000004   0.402805
    21  H    0.000407   0.000003  -0.000005   0.000035   0.000220   0.396486
    22  H    0.000060   0.000007  -0.000047   0.000114   0.000036   0.400851
    23  H   -0.001538  -0.000003  -0.000028   0.000154   0.000580  -0.014219
              19         20         21         22         23
     1  C    0.003900   0.000310  -0.000658  -0.000399  -0.007808
     2  O   -0.048460  -0.000396  -0.000097  -0.002192   0.094144
     3  H    0.001249  -0.000000  -0.000011  -0.000000  -0.001381
     4  H   -0.001809  -0.000000   0.000001   0.000001   0.001296
     5  H    0.002311   0.000001  -0.000001  -0.000005  -0.000428
     6  C   -0.000226   0.000049  -0.000083  -0.000532   0.000840
     7  O   -0.004265  -0.000015   0.000008   0.000169  -0.000911
     8  H    0.002089  -0.000009   0.000002   0.000231   0.000376
     9  H   -0.000003   0.000000   0.000000  -0.000006  -0.000008
    10  H    0.000238   0.000000  -0.000000   0.000000   0.000006
    11  H   -0.002895  -0.000005  -0.000024   0.000259   0.000104
    12  C    0.001083   0.000047  -0.000129   0.000634   0.000026
    13  O   -0.004763  -0.000053   0.000407   0.000060  -0.001538
    14  H   -0.000020  -0.000000   0.000003   0.000007  -0.000003
    15  H    0.000121   0.000000  -0.000005  -0.000047  -0.000028
    16  H    0.000032   0.000011   0.000035   0.000114   0.000154
    17  H   -0.001175  -0.000004   0.000220   0.000036   0.000580
    18  C    0.068774   0.402805   0.396486   0.400851  -0.014219
    19  O    8.911252  -0.057727  -0.052321  -0.058480   0.068811
    20  H   -0.057727   0.504071  -0.029372  -0.029875   0.004052
    21  H   -0.052321  -0.029372   0.529789  -0.041526  -0.004254
    22  H   -0.058480  -0.029875  -0.041526   0.533567  -0.002193
    23  H    0.068811   0.004052  -0.004254  -0.002193   0.239430
 Mulliken charges:
               1
     1  C   -0.384103
     2  O   -1.092137
     3  H    0.173112
     4  H    0.174406
     5  H    0.172203
     6  C   -0.417191
     7  O   -0.827433
     8  H    0.203084
     9  H    0.205985
    10  H    0.195701
    11  H    0.631905
    12  C   -0.413145
    13  O   -0.825861
    14  H    0.205972
    15  H    0.201888
    16  H    0.195787
    17  H    0.619096
    18  C   -0.421476
    19  O   -0.827713
    20  H    0.206111
    21  H    0.201529
    22  H    0.199327
    23  H    0.622951
 Sum of Mulliken charges =  -1.00000
 Mulliken charges with hydrogens summed into heavy atoms:
               1
     1  C    0.135618
     2  O   -1.092137
     6  C    0.187579
     7  O   -0.195527
    12  C    0.190503
    13  O   -0.206765
    18  C    0.185491
    19  O   -0.204762
 Electronic spatial extent (au):  <R**2>=           1726.2598
 Charge=             -1.0000 electrons
 Dipole moment (field-independent basis, Debye):
    X=              1.4191    Y=              0.8300    Z=             -2.4674  Tot=              2.9649
 Quadrupole moment (field-independent basis, Debye-Ang):
   XX=            -69.6229   YY=            -68.4391   ZZ=            -58.0544
   XY=             -5.2159   XZ=              4.1057   YZ=             -6.3806
 Traceless Quadrupole moment (field-independent basis, Debye-Ang):
   XX=             -4.2507   YY=             -3.0670   ZZ=              7.3178
   XY=             -5.2159   XZ=              4.1057   YZ=             -6.3806
 Octapole moment (field-independent basis, Debye-Ang**2):
  XXX=             37.2622  YYY=              8.7196  ZZZ=             -2.1724  XYY=            -15.6105
  XXY=             -8.3075  XXZ=            -19.7735  XZZ=             -2.0944  YZZ=              2.7876
  YYZ=             -5.1890  XYZ=             -8.0543
 Hexadecapole moment (field-independent basis, Debye-Ang**3):
 XXXX=          -1071.9832 YYYY=           -810.8431 ZZZZ=           -547.2180 XXXY=            -29.6934
 XXXZ=             33.8380 YYYX=             -7.4894 YYYZ=            -37.9383 ZZZX=             -4.7690
 ZZZY=              3.2626 XXYY=           -313.6656 XXZZ=           -244.8006 YYZZ=           -226.7403
 XXYZ=             10.0052 YYXZ=             -7.2022 ZZXY=             -1.3246
 N-N= 4.244712568441D+02 E-N=-1.945078329202D+03  KE= 4.582943050671D+02
 Unable to Open any file for archive entry.
 1\1\GINC-SESKSCPN028\SP\RwB97XD\6-31+G(d)\C4H15O4(1-)\KSRF385\24-Dec-2
 019\0\\# wb97xd 6-31+G(d) scrf(solvent=Methanol, smd) scf=sleazy integ
 ral=fine\\predict_snar calculation\\-1,1\C,0,-0.252007,0.728546,2.1946
 97\O,0,0.033063,0.256403,0.94464\H,0,0.268679,0.14405,2.975747\H,0,0.0
 58804,1.783164,2.310336\H,0,-1.334832,0.675784,2.412758\C,0,-2.451461,
 1.107977,-1.001071\O,0,-1.134952,1.593709,-0.971042\H,0,-2.476167,0.01
 4226,-1.05105\H,0,-2.928813,1.522997,-1.890333\H,0,-3.013258,1.423985,
 -0.112251\H,0,-0.650482,1.112786,-0.226715\C,0,2.521626,0.605012,-1.14
 2345\O,0,2.554177,0.486719,0.256954\H,0,3.531073,0.863179,-1.466721\H,
 0,1.823197,1.385103,-1.462356\H,0,2.222661,-0.339585,-1.613156\H,0,1.6
 04836,0.377644,0.56998\C,0,-0.146106,-2.634159,-0.574385\O,0,-0.980694
 ,-2.088021,0.41197\H,0,-0.554603,-3.611629,-0.836636\H,0,0.87964,-2.75
 7825,-0.207566\H,0,-0.119245,-2.002031,-1.469983\H,0,-0.605922,-1.1834
 8,0.659724\\Version=ES64L-G16RevC.01\State=1-A\HF=-462.3256223\RMSD=2.
 792e-05\Dipole=-0.5301502,-0.3890494,-0.9634793\Quadrupole=-2.7763836,
 -2.1345798,4.9109635,-4.1208419,-3.1755912,4.8985312\PG=C01 [X(C4H15O4
 )]\\@
 The archive entry for this job was punched.


  ON THE CHOICE OF THE CORRECT LANGUAGE -
 I SPEAK SPANISH TO GOD, ITALIAN TO WOMEN,
 FRENCH TO MEN, AND GERMAN TO MY HORSE.
          -- CHARLES V
 Job cpu time:       0 days  0 hours  0 minutes 51.9 seconds.
 Elapsed time:       0 days  0 hours  0 minutes 52.8 seconds.
 File lengths (MBytes):  RWF=    128 Int=      0 D2E=      0 Chk=      8 Scr=      8
 Normal termination of Gaussian 16 at Tue Dec 24 17:52:41 2019.
