# Supplementary material for: Machine learning meets mechanistic modelling for accurate prediction of experimental activation energies
Source: Chem Sci. 2020 Nov 5;12(3):1163–75. doi: 10.1039/d0sc04896h (PMC9528810; doi:10.1039/d0sc04896h)
Supplement: SC-012-D0SC04896H-s002 [file SC-012-D0SC04896H-s002.zip › SC-012-D0SC04896H-s1066.gjf]

# wb97xd 6-31+G(d) scrf(solvent=Methanol, smd) scf=sleazy integral=fine 

predict_snar calculation

-1 1
C             0.222302    0.136918    2.254813
O             0.117829    0.111405    0.891087
H            -0.768758    0.222375    2.735358
H             0.700220   -0.781713    2.641880
H             0.830160    0.995136    2.596918
C             2.715551    0.752802   -1.057116
O             2.462324   -0.319234   -0.188631
H             2.687048    1.713846   -0.530143
H             1.987155    0.787066   -1.875979
H             3.713353    0.600036   -1.471973
H             1.555827   -0.173331    0.230584
C            -0.728665   -2.581379   -0.816843
O            -1.460742   -1.819358    0.106403
H             0.201892   -2.959535   -0.378427
H            -0.474799   -1.995399   -1.708101
H            -1.358800   -3.423265   -1.108917
H            -0.867660   -1.065348    0.422304
C            -2.094772    1.606141   -1.016261
O            -1.300938    2.136485    0.013724
H            -2.836243    2.364293   -1.274154
H            -2.604063    0.689938   -0.700225
H            -1.492082    1.378002   -1.904564
H            -0.719946    1.392206    0.362842
