# Supplementary material for: Machine learning meets mechanistic modelling for accurate prediction of experimental activation energies
Source: Chem Sci. 2020 Nov 5;12(3):1163–75. doi: 10.1039/d0sc04896h (PMC9528810; doi:10.1039/d0sc04896h)
Supplement: SC-012-D0SC04896H-s002 [file SC-012-D0SC04896H-s002.zip › SC-012-D0SC04896H-s1067.log]

 Entering Gaussian System, Link 0=g16
 Input=14.gjf
 Output=14.log
 Initial command:
 /opt/scp/software/gaussian/16.C.01-avx2/g16/l1.exe "/scratch/ksrf385/23664580/Gau-121221.inp" -scrdir="/scratch/ksrf385/23664580/"
 Entering Link 1 = /opt/scp/software/gaussian/16.C.01-avx2/g16/l1.exe PID=    121251.
  
 Copyright (c) 1988-2019, Gaussian, Inc.  All Rights Reserved.
  
 This is part of the Gaussian(R) 16 program.  It is based on
 the Gaussian(R) 09 system (copyright 2009, Gaussian, Inc.),
 the Gaussian(R) 03 system (copyright 2003, Gaussian, Inc.),
 the Gaussian(R) 98 system (copyright 1998, Gaussian, Inc.),
 the Gaussian(R) 94 system (copyright 1995, Gaussian, Inc.),
 the Gaussian 92(TM) system (copyright 1992, Gaussian, Inc.),
 the Gaussian 90(TM) system (copyright 1990, Gaussian, Inc.),
 the Gaussian 88(TM) system (copyright 1988, Gaussian, Inc.),
 the Gaussian 86(TM) system (copyright 1986, Carnegie Mellon
 University), and the Gaussian 82(TM) system (copyright 1983,
 Carnegie Mellon University). Gaussian is a federally registered
 trademark of Gaussian, Inc.
  
 This software contains proprietary and confidential information,
 including trade secrets, belonging to Gaussian, Inc.
  
 This software is provided under written license and may be
 used, copied, transmitted, or stored only in accord with that
 written license.
  
 The following legend is applicable only to US Government
 contracts under FAR:
  
                    RESTRICTED RIGHTS LEGEND
  
 Use, reproduction and disclosure by the US Government is
 subject to restrictions as set forth in subparagraphs (a)
 and (c) of the Commercial Computer Software - Restricted
 Rights clause in FAR 52.227-19.
  
 Gaussian, Inc.
 340 Quinnipiac St., Bldg. 40, Wallingford CT 06492
  
  
 ---------------------------------------------------------------
 Warning -- This program may not be used in any manner that
 competes with the business of Gaussian, Inc. or will provide
 assistance to any competitor of Gaussian, Inc.  The licensee
 of this program is prohibited from giving any competitor of
 Gaussian, Inc. access to this program.  By using this program,
 the user acknowledges that Gaussian, Inc. is engaged in the
 business of creating and licensing software in the field of
 computational chemistry and represents and warrants to the
 licensee that it is not a competitor of Gaussian, Inc. and that
 it will not use this program in any manner prohibited above.
 ---------------------------------------------------------------
  

 Cite this work as:
 Gaussian 16, Revision C.01,
 M. J. Frisch, G. W. Trucks, H. B. Schlegel, G. E. Scuseria, 
 M. A. Robb, J. R. Cheeseman, G. Scalmani, V. Barone, 
 G. A. Petersson, H. Nakatsuji, X. Li, M. Caricato, A. V. Marenich, 
 J. Bloino, B. G. Janesko, R. Gomperts, B. Mennucci, H. P. Hratchian, 
 J. V. Ortiz, A. F. Izmaylov, J. L. Sonnenberg, D. Williams-Young, 
 F. Ding, F. Lipparini, F. Egidi, J. Goings, B. Peng, A. Petrone, 
 T. Henderson, D. Ranasinghe, V. G. Zakrzewski, J. Gao, N. Rega, 
 G. Zheng, W. Liang, M. Hada, M. Ehara, K. Toyota, R. Fukuda, 
 J. Hasegawa, M. Ishida, T. Nakajima, Y. Honda, O. Kitao, H. Nakai, 
 T. Vreven, K. Throssell, J. A. Montgomery, Jr., J. E. Peralta, 
 F. Ogliaro, M. J. Bearpark, J. J. Heyd, E. N. Brothers, K. N. Kudin, 
 V. N. Staroverov, T. A. Keith, R. Kobayashi, J. Normand, 
 K. Raghavachari, A. P. Rendell, J. C. Burant, S. S. Iyengar, 
 J. Tomasi, M. Cossi, J. M. Millam, M. Klene, C. Adamo, R. Cammi, 
 J. W. Ochterski, R. L. Martin, K. Morokuma, O. Farkas, 
 J. B. Foresman, and D. J. Fox, Gaussian, Inc., Wallingford CT, 2019.
 
 ******************************************
 Gaussian 16:  ES64L-G16RevC.01  3-Jul-2019
                24-Dec-2019 
 ******************************************
 ----------------------------------------------------------------------
 # wb97xd 6-31+G(d) scrf(solvent=Methanol, smd) scf=sleazy integral=fin
 e
 ----------------------------------------------------------------------

 Warning!  SCF SP cutoffs with diffuse functions may be unreliable.
 Consider SCF=Tight

 1/38=1,172=1/1;
 2/12=2,17=6,18=5,40=1/2;
 3/5=1,6=6,7=11,11=2,25=1,30=1,70=32201,72=3,74=-58,75=-4/1,2,3;
 4//1;
 5/5=2,32=1,38=5,53=3/2;
 6/7=2,8=2,9=2,10=2,28=1/1;
 99/5=1,9=1/99;
 ------------------------
 predict_snar calculation
 ------------------------
 Symbolic Z-matrix:
 Charge = -1 Multiplicity = 1
 C                     0.2223    0.13692   2.25481 
 O                     0.11783   0.11141   0.89109 
 H                    -0.76876   0.22238   2.73536 
 H                     0.70022  -0.78171   2.64188 
 H                     0.83016   0.99514   2.59692 
 C                     2.71555   0.7528   -1.05712 
 O                     2.46232  -0.31923  -0.18863 
 H                     2.68705   1.71385  -0.53014 
 H                     1.98716   0.78707  -1.87598 
 H                     3.71335   0.60004  -1.47197 
 H                     1.55583  -0.17333   0.23058 
 C                    -0.72867  -2.58138  -0.81684 
 O                    -1.46074  -1.81936   0.1064 
 H                     0.20189  -2.95954  -0.37843 
 H                    -0.4748   -1.9954   -1.7081 
 H                    -1.3588   -3.42327  -1.10892 
 H                    -0.86766  -1.06535   0.4223 
 C                    -2.09477   1.60614  -1.01626 
 O                    -1.30094   2.13648   0.01372 
 H                    -2.83624   2.36429  -1.27415 
 H                    -2.60406   0.68994  -0.70023 
 H                    -1.49208   1.378    -1.90456 
 H                    -0.71995   1.39221   0.36284 
 
                          Input orientation:                          
 ---------------------------------------------------------------------
 Center     Atomic      Atomic             Coordinates (Angstroms)
 Number     Number       Type             X           Y           Z
 ---------------------------------------------------------------------
      1          6           0        0.222302    0.136918    2.254813
      2          8           0        0.117829    0.111405    0.891087
      3          1           0       -0.768758    0.222375    2.735358
      4          1           0        0.700220   -0.781713    2.641880
      5          1           0        0.830160    0.995136    2.596918
      6          6           0        2.715551    0.752802   -1.057116
      7          8           0        2.462324   -0.319234   -0.188631
      8          1           0        2.687048    1.713846   -0.530143
      9          1           0        1.987155    0.787066   -1.875979
     10          1           0        3.713353    0.600036   -1.471973
     11          1           0        1.555827   -0.173331    0.230584
     12          6           0       -0.728665   -2.581379   -0.816843
     13          8           0       -1.460742   -1.819358    0.106403
     14          1           0        0.201892   -2.959535   -0.378427
     15          1           0       -0.474799   -1.995399   -1.708101
     16          1           0       -1.358800   -3.423265   -1.108917
     17          1           0       -0.867660   -1.065348    0.422304
     18          6           0       -2.094772    1.606141   -1.016261
     19          8           0       -1.300938    2.136485    0.013724
     20          1           0       -2.836243    2.364293   -1.274154
     21          1           0       -2.604063    0.689938   -0.700225
     22          1           0       -1.492082    1.378002   -1.904564
     23          1           0       -0.719946    1.392206    0.362842
 ---------------------------------------------------------------------
                    Distance matrix (angstroms):
                    1          2          3          4          5
     1  C    0.000000
     2  O    1.367960   0.000000
     3  H    1.104729   2.049314   0.000000
     4  H    1.105491   2.049906   1.781804   0.000000
     5  H    1.105923   2.048964   1.781253   1.782161   0.000000
     6  C    4.191000   3.309841   5.177318   4.483176   4.118906
     7  O    3.346071   2.616849   4.391235   3.366109   3.485801
     8  H    4.039512   3.344936   4.983029   4.498559   3.707167
     9  H    4.538815   3.406986   5.401700   4.952607   4.624796
    10  H    5.127460   4.330197   6.159024   5.283180   5.002477
    11  H    2.443777   1.607849   3.440083   2.629932   2.737050
    12  C    4.210528   3.299191   4.525569   4.152502   5.184126
    13  O    3.357874   2.614471   3.399841   3.489285   4.401394
    14  H    4.064774   3.324065   4.556574   3.756793   4.988669
    15  H    4.553835   3.397883   4.974863   4.666480   5.401797
    16  H    5.146792   4.321382   5.330787   5.028503   6.168227
    17  H    2.447764   1.604897   2.649194   2.732254   3.443419
    18  C    4.269353   3.281435   4.212810   5.186118   4.688669
    19  O    3.367641   2.623664   3.369618   4.407688   3.537958
    20  H    5.173925   4.300037   4.993846   6.143228   5.504753
    21  H    4.126308   3.205569   3.923033   4.924805   4.770554
    22  H    4.666885   3.465797   4.836067   5.490056   5.079639
    23  H    2.458279   1.619062   2.645698   3.454969   2.748015
                    6          7          8          9         10
     6  C    0.000000
     7  O    1.402730   0.000000
     8  H    1.096412   2.073776   0.000000
     9  H    1.096481   2.072879   1.777652   0.000000
    10  H    1.091354   2.014224   1.783513   1.782684   0.000000
    11  H    1.964905   1.009339   2.328047   2.354998   2.855121
    12  C    4.799700   3.961611   5.495293   4.454646   5.502919
    13  O    5.040953   4.210447   5.485698   4.755132   5.925875
    14  H    4.534374   3.480914   5.295234   4.412125   5.118276
    15  H    4.260836   3.707426   5.014316   3.719074   4.932814
    16  H    5.834600   5.008285   6.564585   5.432374   6.484250
    17  H    4.281793   3.466803   4.611618   4.106521   5.229481
    18  C    4.885598   5.015891   4.807672   4.251132   5.912211
    19  O    4.381034   4.498182   4.047029   4.025353   5.450788
    20  H    5.785017   6.037755   5.611005   5.110284   6.785937
    21  H    5.331943   5.191188   5.391954   4.740371   6.365015
    22  H    4.337421   4.632749   4.412137   3.529180   5.280996
    23  H    3.771970   3.655132   3.536733   3.564675   4.862943
                   11         12         13         14         15
    11  H    0.000000
    12  C    3.480618   0.000000
    13  O    3.438679   1.403209   0.000000
    14  H    3.157050   1.095968   2.073503   0.000000
    15  H    3.346920   1.096431   2.072559   1.776373   0.000000
    16  H    4.566332   1.091398   2.014922   1.784495   1.783054
    17  H    2.589544   1.962945   1.009986   2.317985   2.357533
    18  C    4.248296   4.409233   3.660111   5.150427   4.009245
    19  O    3.680134   4.824477   3.960154   5.327448   4.551884
    20  H    5.290940   5.395432   4.615287   6.194815   4.977112
    21  H    4.349290   3.772563   2.873047   4.614715   3.572200
    22  H    4.031779   4.176439   3.777311   4.900293   3.528923
    23  H    2.765419   4.145010   3.305856   4.509647   3.978036
                   16         17         18         19         20
    16  H    0.000000
    17  H    2.854055   0.000000
    18  C    5.083814   3.272939   0.000000
    19  O    5.672256   3.256747   1.404388   0.000000
    20  H    5.975447   4.302990   1.091367   2.016851   0.000000
    21  H    4.316961   2.712231   1.094844   2.073730   1.785152
    22  H    4.868571   3.431352   1.097436   2.071633   1.782402
    23  H    5.075724   2.462707   1.959041   1.006671   2.846651
                   21         22         23
    21  H    0.000000
    22  H    1.777742   0.000000
    23  H    2.274464   2.395313   0.000000
 Stoichiometry    C4H15O4(1-)
 Framework group  C1[X(C4H15O4)]
 Deg. of freedom    63
 Full point group                 C1      NOp   1
 Largest Abelian subgroup         C1      NOp   1
 Largest concise Abelian subgroup C1      NOp   1
                         Standard orientation:                         
 ---------------------------------------------------------------------
 Center     Atomic      Atomic             Coordinates (Angstroms)
 Number     Number       Type             X           Y           Z
 ---------------------------------------------------------------------
      1          6           0       -0.209699   -0.139966    2.244699
      2          8           0       -0.113220   -0.112520    0.880422
      3          1           0        0.785801   -0.199414    2.719959
      4          1           0       -0.709213    0.766175    2.633934
      5          1           0       -0.793248   -1.013472    2.590423
      6          6           0       -2.703812   -0.822189   -1.053551
      7          8           0       -2.473841    0.256545   -0.186891
      8          1           0       -2.647566   -1.781873   -0.526331
      9          1           0       -1.979163   -0.838006   -1.876293
     10          1           0       -3.707446   -0.695593   -1.463116
     11          1           0       -1.561635    0.134443    0.227519
     12          6           0        0.653976    2.600356   -0.833165
     13          8           0        1.410506    1.858103    0.086465
     14          1           0       -0.283720    2.954490   -0.389926
     15          1           0        0.410634    2.007485   -1.722800
     16          1           0        1.260485    3.458141   -1.128971
     17          1           0        0.838884    1.089139    0.405862
     18          6           0        2.127181   -1.550427   -1.038129
     19          8           0        1.352896   -2.100606   -0.003677
     20          1           0        2.886683   -2.289233   -1.299673
     21          1           0        2.614214   -0.621142   -0.725217
     22          1           0        1.514032   -1.338500   -1.923284
     23          1           0        0.754665   -1.371453    0.348235
 ---------------------------------------------------------------------
 Rotational constants (GHZ):           1.1675867           1.0050991           0.7851735
 Standard basis: 6-31+G(d) (6D, 7F)
 There are   182 symmetry adapted cartesian basis functions of A   symmetry.
 There are   182 symmetry adapted basis functions of A   symmetry.
   182 basis functions,   316 primitive gaussians,   182 cartesian basis functions
    36 alpha electrons       36 beta electrons
       nuclear repulsion energy       420.7977527915 Hartrees.
 NAtoms=   23 NActive=   23 NUniq=   23 SFac= 1.00D+00 NAtFMM=   60 NAOKFM=F Big=F
 Integral buffers will be    131072 words long.
 Raffenetti 2 integral format.
 Two-electron integral symmetry is turned on.
 Nuclear repulsion after empirical dispersion term =      420.7872445926 Hartrees.
 ------------------------------------------------------------------------------
 Polarizable Continuum Model (PCM)
 =================================
 Model                : PCM.
 Atomic radii         : SMD-Coulomb.
 Polarization charges : Total charges.
 Charge compensation  : None.
 Solution method      : On-the-fly selection.
 Cavity type          : VdW (van der Waals Surface) (Alpha=1.000).
 Cavity algorithm     : GePol (No added spheres)
                        Default sphere list used, NSphG=   23.
                        Lebedev-Laikov grids with approx.  5.0 points / Ang**2.
                        Smoothing algorithm: York/Karplus (Gamma=1.0000).
                        Polarization charges: spherical gaussians, with
                                              point-specific exponents (IZeta= 3).
                        Self-potential: point-specific (ISelfS= 7).
                        Self-field    : sphere-specific E.n sum rule (ISelfD= 2).
 Solvent              : Methanol, Eps=  32.613000 Eps(inf)=   1.765709
 ------------------------------------------------------------------------------
 ------------------------------------------------------------------------------
 Atomic radii for non-electrostatic terms: SMD-CDS.
 ------------------------------------------------------------------------------
 Nuclear repulsion after PCM non-electrostatic terms =      420.7956658613 Hartrees.
 One-electron integrals computed using PRISM.
 NBasis=   182 RedAO= T EigKep=  1.32D-03  NBF=   182
 NBsUse=   182 1.00D-06 EigRej= -1.00D+00 NBFU=   182
 ExpMin= 4.38D-02 ExpMax= 5.48D+03 ExpMxC= 8.25D+02 IAcc=2 IRadAn=         4 AccDes= 0.00D+00
 Harris functional with IExCor= 4639 and IRadAn=       4 diagonalized for initial guess.
 HarFok:  IExCor= 4639 AccDes= 0.00D+00 IRadAn=         4 IDoV= 1 UseB2=F ITyADJ=14
 ICtDFT=  3500011 ScaDFX=  1.000000  1.000000  1.000000  1.000000
 FoFCou: FMM=F IPFlag=           0 FMFlag=      100000 FMFlg1=           0
         NFxFlg=           0 DoJE=T BraDBF=F KetDBF=T FulRan=T
         wScrn=  0.000000 ICntrl=       500 IOpCl=  0 I1Cent=   200000004 NGrid=           0
         NMat0=    1 NMatS0=      1 NMatT0=    0 NMatD0=    1 NMtDS0=    0 NMtDT0=    0
 Petite list used in FoFCou.
 Requested convergence on RMS density matrix=1.00D-04 within 128 cycles.
 Requested convergence on MAX density matrix=1.00D-02.
 Requested convergence on             energy=1.00D-02.
 No special actions if energy rises.
 Inv3:  Mode=1 IEnd=     8731308.
 Iteration    1 A*A^-1 deviation from unit magnitude is 3.11D-15 for    559.
 Iteration    1 A*A^-1 deviation from orthogonality  is 2.53D-15 for   1214    379.
 Iteration    1 A^-1*A deviation from unit magnitude is 3.33D-15 for    559.
 Iteration    1 A^-1*A deviation from orthogonality  is 1.11D-13 for   1066    957.
 Error on total polarization charges =  0.06470
 SCF Done:  E(RwB97XD) =  -462.325187877     A.U. after    5 cycles
            NFock=  5  Conv=0.27D-04     -V/T= 2.0088
 SMD-CDS (non-electrostatic) energy       (kcal/mol) =       5.28
 (included in total energy above)

 **********************************************************************

            Population analysis using the SCF Density.

 **********************************************************************

 Orbital symmetries:
       Occupied  (A) (A) (A) (A) (A) (A) (A) (A) (A) (A) (A) (A)
                 (A) (A) (A) (A) (A) (A) (A) (A) (A) (A) (A) (A)
                 (A) (A) (A) (A) (A) (A) (A) (A) (A) (A) (A) (A)
       Virtual   (A) (A) (A) (A) (A) (A) (A) (A) (A) (A) (A) (A)
                 (A) (A) (A) (A) (A) (A) (A) (A) (A) (A) (A) (A)
                 (A) (A) (A) (A) (A) (A) (A) (A) (A) (A) (A) (A)
                 (A) (A) (A) (A) (A) (A) (A) (A) (A) (A) (A) (A)
                 (A) (A) (A) (A) (A) (A) (A) (A) (A) (A) (A) (A)
                 (A) (A) (A) (A) (A) (A) (A) (A) (A) (A) (A) (A)
                 (A) (A) (A) (A) (A) (A) (A) (A) (A) (A) (A) (A)
                 (A) (A) (A) (A) (A) (A) (A) (A) (A) (A) (A) (A)
                 (A) (A) (A) (A) (A) (A) (A) (A) (A) (A) (A) (A)
                 (A) (A) (A) (A) (A) (A) (A) (A) (A) (A) (A) (A)
                 (A) (A) (A) (A) (A) (A) (A) (A) (A) (A) (A) (A)
                 (A) (A) (A) (A) (A) (A) (A) (A) (A) (A) (A) (A)
                 (A) (A)
 The electronic state is 1-A.
 Alpha  occ. eigenvalues --  -19.24911 -19.24865 -19.24805 -19.20001 -10.31780
 Alpha  occ. eigenvalues --  -10.31730 -10.31706 -10.30553  -1.10163  -1.09699
 Alpha  occ. eigenvalues --   -1.09612  -1.03730  -0.75685  -0.75674  -0.75571
 Alpha  occ. eigenvalues --   -0.71761  -0.58529  -0.58079  -0.57855  -0.51335
 Alpha  occ. eigenvalues --   -0.51259  -0.51111  -0.50310  -0.50175  -0.49642
 Alpha  occ. eigenvalues --   -0.48967  -0.48843  -0.46421  -0.41083  -0.40861
 Alpha  occ. eigenvalues --   -0.39581  -0.34490  -0.34262  -0.33984  -0.30331
 Alpha  occ. eigenvalues --   -0.30305
 Alpha virt. eigenvalues --    0.08354   0.09412   0.09621   0.09695   0.11636
 Alpha virt. eigenvalues --    0.11843   0.11931   0.12694   0.12804   0.13439
 Alpha virt. eigenvalues --    0.15354   0.16275   0.16455   0.17916   0.19450
 Alpha virt. eigenvalues --    0.20029   0.23425   0.24055   0.24320   0.25528
 Alpha virt. eigenvalues --    0.26872   0.27757   0.28779   0.29355   0.29641
 Alpha virt. eigenvalues --    0.29901   0.30552   0.31257   0.31594   0.32271
 Alpha virt. eigenvalues --    0.33481   0.33637   0.34644   0.36073   0.36900
 Alpha virt. eigenvalues --    0.38190   0.38802   0.39074   0.39947   0.40218
 Alpha virt. eigenvalues --    0.40628   0.41393   0.41512   0.42622   0.43718
 Alpha virt. eigenvalues --    0.44962   0.45285   0.46075   0.47852   0.48213
 Alpha virt. eigenvalues --    0.68382   0.74381   0.75569   0.75973   0.78306
 Alpha virt. eigenvalues --    0.78776   0.79698   0.80435   0.80940   0.82449
 Alpha virt. eigenvalues --    0.85993   0.87220   0.88881   1.01871   1.02786
 Alpha virt. eigenvalues --    1.04139   1.06891   1.07281   1.08536   1.09713
 Alpha virt. eigenvalues --    1.10506   1.18306   1.19161   1.20474   1.23476
 Alpha virt. eigenvalues --    1.27442   1.28597   1.29375   1.30277   1.31619
 Alpha virt. eigenvalues --    1.31864   1.33615   1.34164   1.35620   1.36696
 Alpha virt. eigenvalues --    1.37387   1.38096   1.44550   1.45910   1.48008
 Alpha virt. eigenvalues --    1.48485   1.49234   1.50970   1.58215   1.60697
 Alpha virt. eigenvalues --    1.60794   1.61706   1.65226   1.65253   1.66171
 Alpha virt. eigenvalues --    1.67231   1.69259   1.74901   1.79623   1.80457
 Alpha virt. eigenvalues --    1.85528   1.86598   1.89319   1.97162   2.02503
 Alpha virt. eigenvalues --    2.03424   2.22476   2.23062   2.23605   2.26922
 Alpha virt. eigenvalues --    2.27393   2.28091   2.29268   2.29811   2.30660
 Alpha virt. eigenvalues --    2.31788   2.33112   2.33417   2.48390   2.48560
 Alpha virt. eigenvalues --    2.48689   2.51743   2.52035   2.52080   2.57080
 Alpha virt. eigenvalues --    2.57147   2.75418   2.79023   2.79985   2.97111
 Alpha virt. eigenvalues --    3.00309   3.00742   3.04296   4.31206   4.33300
 Alpha virt. eigenvalues --    4.40544   4.41156   4.41694   4.43591   4.47255
 Alpha virt. eigenvalues --    4.55951
          Condensed to atoms (all electrons):
               1          2          3          4          5          6
     1  C    5.184457   0.011614   0.413743   0.412369   0.406816  -0.007952
     2  O    0.011614   9.171258  -0.091981  -0.086256  -0.077915   0.016697
     3  H    0.413743  -0.091981   0.579194  -0.039213  -0.039887   0.001121
     4  H    0.412369  -0.086256  -0.039213   0.578252  -0.040858  -0.000801
     5  H    0.406816  -0.077915  -0.039887  -0.040858   0.578284  -0.001979
     6  C   -0.007952   0.016697   0.001121  -0.000801  -0.001979   5.158767
     7  O    0.004912  -0.057616  -0.001814   0.001566   0.001390   0.067575
     8  H   -0.000609   0.000147   0.000000  -0.000001   0.000022   0.399007
     9  H   -0.000556  -0.001299   0.000001  -0.000004  -0.000002   0.398880
    10  H    0.000358  -0.000525  -0.000000   0.000002  -0.000002   0.403070
    11  H   -0.009585   0.095678   0.001388  -0.000568  -0.001522  -0.015157
    12  C   -0.009723   0.017711  -0.000406  -0.002308   0.001092  -0.000646
    13  O    0.008421  -0.051548   0.001797   0.001841  -0.001866   0.001396
    14  H   -0.000785  -0.000641  -0.000001   0.000012   0.000001   0.000149
    15  H   -0.000487  -0.001029  -0.000004  -0.000003   0.000001  -0.000033
    16  H    0.000339  -0.000373   0.000002  -0.000001  -0.000000   0.000011
    17  H   -0.010008   0.093361  -0.000286  -0.001300   0.001315  -0.000105
    18  C   -0.006919   0.012217  -0.002079   0.001142  -0.000526  -0.000882
    19  O    0.003436  -0.051666   0.003034  -0.001844   0.000708   0.001498
    20  H    0.000285  -0.000274   0.000001  -0.000000   0.000001   0.000050
    21  H   -0.000521  -0.000315  -0.000037   0.000002   0.000001  -0.000132
    22  H   -0.000622  -0.001144  -0.000003   0.000001  -0.000002  -0.000148
    23  H   -0.008776   0.093597  -0.000606   0.001276  -0.001098   0.001193
               7          8          9         10         11         12
     1  C    0.004912  -0.000609  -0.000556   0.000358  -0.009585  -0.009723
     2  O   -0.057616   0.000147  -0.001299  -0.000525   0.095678   0.017711
     3  H   -0.001814   0.000000   0.000001  -0.000000   0.001388  -0.000406
     4  H    0.001566  -0.000001  -0.000004   0.000002  -0.000568  -0.002308
     5  H    0.001390   0.000022  -0.000002  -0.000002  -0.001522   0.001092
     6  C    0.067575   0.399007   0.398880   0.403070  -0.015157  -0.000646
     7  O    8.909624  -0.054774  -0.056748  -0.057594   0.075882   0.002323
     8  H   -0.054774   0.530250  -0.041052  -0.029443  -0.003857  -0.000042
     9  H   -0.056748  -0.041052   0.533421  -0.030414  -0.002654   0.000161
    10  H   -0.057594  -0.029443  -0.030414   0.505430   0.004010  -0.000106
    11  H    0.075882  -0.003857  -0.002654   0.004010   0.240589   0.000490
    12  C    0.002323  -0.000042   0.000161  -0.000106   0.000490   5.165673
    13  O   -0.005982   0.000002   0.000017   0.000001  -0.000200   0.065352
    14  H    0.000211  -0.000000  -0.000000   0.000001   0.000270   0.397269
    15  H    0.000267  -0.000002   0.000020   0.000001  -0.000072   0.399327
    16  H   -0.000033   0.000000  -0.000000  -0.000000   0.000001   0.403521
    17  H   -0.002204  -0.000004   0.000035  -0.000001   0.000656  -0.014543
    18  C    0.001107  -0.000112  -0.000025   0.000064  -0.000011  -0.000760
    19  O   -0.004571   0.000173   0.000308  -0.000045  -0.000823   0.001313
    20  H   -0.000008   0.000000   0.000000  -0.000000  -0.000001  -0.000042
    21  H    0.000045  -0.000000  -0.000005   0.000000  -0.000014   0.000152
    22  H    0.000101  -0.000002   0.000051   0.000000   0.000050   0.000151
    23  H   -0.001221   0.000081   0.000054  -0.000002   0.000669  -0.000625
              13         14         15         16         17         18
     1  C    0.008421  -0.000785  -0.000487   0.000339  -0.010008  -0.006919
     2  O   -0.051548  -0.000641  -0.001029  -0.000373   0.093361   0.012217
     3  H    0.001797  -0.000001  -0.000004   0.000002  -0.000286  -0.002079
     4  H    0.001841   0.000012  -0.000003  -0.000001  -0.001300   0.001142
     5  H   -0.001866   0.000001   0.000001  -0.000000   0.001315  -0.000526
     6  C    0.001396   0.000149  -0.000033   0.000011  -0.000105  -0.000882
     7  O   -0.005982   0.000211   0.000267  -0.000033  -0.002204   0.001107
     8  H    0.000002  -0.000000  -0.000002   0.000000  -0.000004  -0.000112
     9  H    0.000017  -0.000000   0.000020  -0.000000   0.000035  -0.000025
    10  H    0.000001   0.000001   0.000001  -0.000000  -0.000001   0.000064
    11  H   -0.000200   0.000270  -0.000072   0.000001   0.000656  -0.000011
    12  C    0.065352   0.397269   0.399327   0.403521  -0.014543  -0.000760
    13  O    8.912905  -0.052561  -0.058425  -0.058354   0.067358  -0.000603
    14  H   -0.052561   0.528892  -0.041105  -0.029139  -0.003895  -0.000190
    15  H   -0.058425  -0.041105   0.534105  -0.030649  -0.002538   0.000294
    16  H   -0.058354  -0.029139  -0.030649   0.505246   0.003995  -0.000189
    17  H    0.067358  -0.003895  -0.002538   0.003995   0.238486   0.000992
    18  C   -0.000603  -0.000190   0.000294  -0.000189   0.000992   5.147009
    19  O   -0.005993   0.000014  -0.000036   0.000010  -0.001770   0.079020
    20  H    0.000046   0.000000  -0.000000  -0.000000   0.000001   0.401496
    21  H    0.000860  -0.000001   0.000018  -0.000004   0.000452   0.396450
    22  H    0.000560  -0.000002   0.000011   0.000001  -0.000158   0.400153
    23  H   -0.000828  -0.000005   0.000022  -0.000001   0.000766  -0.014522
              19         20         21         22         23
     1  C    0.003436   0.000285  -0.000521  -0.000622  -0.008776
     2  O   -0.051666  -0.000274  -0.000315  -0.001144   0.093597
     3  H    0.003034   0.000001  -0.000037  -0.000003  -0.000606
     4  H   -0.001844  -0.000000   0.000002   0.000001   0.001276
     5  H    0.000708   0.000001   0.000001  -0.000002  -0.001098
     6  C    0.001498   0.000050  -0.000132  -0.000148   0.001193
     7  O   -0.004571  -0.000008   0.000045   0.000101  -0.001221
     8  H    0.000173   0.000000  -0.000000  -0.000002   0.000081
     9  H    0.000308   0.000000  -0.000005   0.000051   0.000054
    10  H   -0.000045  -0.000000   0.000000   0.000000  -0.000002
    11  H   -0.000823  -0.000001  -0.000014   0.000050   0.000669
    12  C    0.001313  -0.000042   0.000152   0.000151  -0.000625
    13  O   -0.005993   0.000046   0.000860   0.000560  -0.000828
    14  H    0.000014   0.000000  -0.000001  -0.000002  -0.000005
    15  H   -0.000036  -0.000000   0.000018   0.000011   0.000022
    16  H    0.000010  -0.000000  -0.000004   0.000001  -0.000001
    17  H   -0.001770   0.000001   0.000452  -0.000158   0.000766
    18  C    0.079020   0.401496   0.396450   0.400153  -0.014522
    19  O    8.888753  -0.056715  -0.051915  -0.058017   0.077302
    20  H   -0.056715   0.505780  -0.027964  -0.032089   0.003898
    21  H   -0.051915  -0.027964   0.525597  -0.041300  -0.003853
    22  H   -0.058017  -0.032089  -0.041300   0.538548  -0.002381
    23  H    0.077302   0.003898  -0.003853  -0.002381   0.236151
 Mulliken charges:
               1
     1  C   -0.390206
     2  O   -1.089700
     3  H    0.176035
     4  H    0.176694
     5  H    0.176027
     6  C   -0.421581
     7  O   -0.822439
     8  H    0.200217
     9  H    0.199810
    10  H    0.205195
    11  H    0.614778
    12  C   -0.425333
    13  O   -0.824197
    14  H    0.201507
    15  H    0.200318
    16  H    0.205618
    17  H    0.629395
    18  C   -0.413128
    19  O   -0.822175
    20  H    0.205535
    21  H    0.202484
    22  H    0.196240
    23  H    0.618907
 Sum of Mulliken charges =  -1.00000
 Mulliken charges with hydrogens summed into heavy atoms:
               1
     1  C    0.138549
     2  O   -1.089700
     6  C    0.183641
     7  O   -0.207660
    12  C    0.182110
    13  O   -0.194802
    18  C    0.191130
    19  O   -0.203268
 Electronic spatial extent (au):  <R**2>=           1783.6074
 Charge=             -1.0000 electrons
 Dipole moment (field-independent basis, Debye):
    X=             -0.6089    Y=              0.2951    Z=             -3.2237  Tot=              3.2939
 Quadrupole moment (field-independent basis, Debye-Ang):
   XX=            -72.2868   YY=            -69.7101   ZZ=            -54.5511
   XY=              3.3710   XZ=             -1.5534   YZ=              0.2008
 Traceless Quadrupole moment (field-independent basis, Debye-Ang):
   XX=             -6.7708   YY=             -4.1941   ZZ=             10.9649
   XY=              3.3710   XZ=             -1.5534   YZ=              0.2008
 Octapole moment (field-independent basis, Debye-Ang**2):
  XXX=             16.1819  YYY=             27.2632  ZZZ=             -5.7292  XYY=            -20.7306
  XXY=            -20.9901  XXZ=            -13.1087  XZZ=             -0.4569  YZZ=             -1.2867
  YYZ=            -10.8210  XYZ=             -1.1889
 Hexadecapole moment (field-independent basis, Debye-Ang**3):
 XXXX=          -1086.2337 YYYY=           -894.7491 ZZZZ=           -522.8951 XXXY=              9.9262
 XXXZ=             13.8483 YYYX=             21.9198 YYYZ=            -12.0931 ZZZX=              3.0054
 ZZZY=              1.8272 XXYY=           -337.9278 XXZZ=           -247.9748 YYZZ=           -223.1641
 XXYZ=             12.6956 YYXZ=            -23.0328 ZZXY=             -0.7222
 N-N= 4.207956658613D+02 E-N=-1.937726284039D+03  KE= 4.582890746316D+02
 Unable to Open any file for archive entry.
 1\1\GINC-SESKSCPN028\SP\RwB97XD\6-31+G(d)\C4H15O4(1-)\KSRF385\24-Dec-2
 019\0\\# wb97xd 6-31+G(d) scrf(solvent=Methanol, smd) scf=sleazy integ
 ral=fine\\predict_snar calculation\\-1,1\C,0,0.222302,0.136918,2.25481
 3\O,0,0.117829,0.111405,0.891087\H,0,-0.768758,0.222375,2.735358\H,0,0
 .70022,-0.781713,2.64188\H,0,0.83016,0.995136,2.596918\C,0,2.715551,0.
 752802,-1.057116\O,0,2.462324,-0.319234,-0.188631\H,0,2.687048,1.71384
 6,-0.530143\H,0,1.987155,0.787066,-1.875979\H,0,3.713353,0.600036,-1.4
 71973\H,0,1.555827,-0.173331,0.230584\C,0,-0.728665,-2.581379,-0.81684
 3\O,0,-1.460742,-1.819358,0.106403\H,0,0.201892,-2.959535,-0.378427\H,
 0,-0.474799,-1.995399,-1.708101\H,0,-1.3588,-3.423265,-1.108917\H,0,-0
 .86766,-1.065348,0.422304\C,0,-2.094772,1.606141,-1.016261\O,0,-1.3009
 38,2.136485,0.013724\H,0,-2.836243,2.364293,-1.274154\H,0,-2.604063,0.
 689938,-0.700225\H,0,-1.492082,1.378002,-1.904564\H,0,-0.719946,1.3922
 06,0.362842\\Version=ES64L-G16RevC.01\State=1-A\HF=-462.3251879\RMSD=2
 .657e-05\Dipole=0.2296691,-0.1227981,-1.269483\Quadrupole=-4.889913,-3
 .2496848,8.1395978,2.5520549,1.2195433,-0.1880238\PG=C01 [X(C4H15O4)]\
 \@
 The archive entry for this job was punched.


 MICHAEL FARADAY, ASKED BY A POLITICIAN WHAT GOOD
 HIS ELECTRICAL DISCOVERIES WERE, REPLIED 
 "AT PRESENT I DO NOT KNOW, BUT ONE DAY YOU WILL BE
 ABLE TO TAX THEM."
 Job cpu time:       0 days  0 hours  0 minutes 51.3 seconds.
 Elapsed time:       0 days  0 hours  0 minutes 52.3 seconds.
 File lengths (MBytes):  RWF=    128 Int=      0 D2E=      0 Chk=      8 Scr=      8
 Normal termination of Gaussian 16 at Tue Dec 24 17:52:40 2019.
