# Supplementary material for: Machine learning meets mechanistic modelling for accurate prediction of experimental activation energies
Source: Chem Sci. 2020 Nov 5;12(3):1163–75. doi: 10.1039/d0sc04896h (PMC9528810; doi:10.1039/d0sc04896h)
Supplement: SC-012-D0SC04896H-s002 [file SC-012-D0SC04896H-s002.zip › SC-012-D0SC04896H-s1069.gjf]

# wb97xd 6-31+G(d) scrf(solvent=Methanol, smd) scf=sleazy integral=fine 

predict_snar calculation

-1 1
C             0.487607    0.088573    2.239332
O             0.115845    0.021329    0.925806
H             1.406398   -0.496500    2.431527
H             0.686355    1.130051    2.551446
H            -0.300592   -0.310440    2.903944
C             2.795395    0.156831   -0.972471
O             1.854288    1.150391   -0.663988
H             3.347729   -0.163040   -0.079766
H             3.495323    0.588314   -1.689969
H             2.319414   -0.725025   -1.415653
H             1.168402    0.742578   -0.044345
C            -1.314050   -2.319153   -0.867087
O            -0.271415   -2.416343    0.066462
H            -1.024622   -1.702556   -1.726905
H            -2.215052   -1.884955   -0.419058
H            -1.533632   -3.331486   -1.210269
H            -0.095190   -1.489427    0.424374
C            -1.782379    1.904308   -0.957198
O            -1.982790    1.489387    0.369624
H            -2.555620    2.640277   -1.183827
H            -1.872206    1.061631   -1.653755
H            -0.794538    2.357325   -1.090902
H            -1.201335    0.907851    0.623381
