# Supplementary material for: Machine learning meets mechanistic modelling for accurate prediction of experimental activation energies
Source: Chem Sci. 2020 Nov 5;12(3):1163–75. doi: 10.1039/d0sc04896h (PMC9528810; doi:10.1039/d0sc04896h)
Supplement: SC-012-D0SC04896H-s002 [file SC-012-D0SC04896H-s002.zip › SC-012-D0SC04896H-s1070.log]

 Entering Gaussian System, Link 0=g16
 Input=15.gjf
 Output=15.log
 Initial command:
 /opt/scp/software/gaussian/16.C.01-avx2/g16/l1.exe "/scratch/ksrf385/23664580/Gau-121208.inp" -scrdir="/scratch/ksrf385/23664580/"
 Entering Link 1 = /opt/scp/software/gaussian/16.C.01-avx2/g16/l1.exe PID=    121241.
  
 Copyright (c) 1988-2019, Gaussian, Inc.  All Rights Reserved.
  
 This is part of the Gaussian(R) 16 program.  It is based on
 the Gaussian(R) 09 system (copyright 2009, Gaussian, Inc.),
 the Gaussian(R) 03 system (copyright 2003, Gaussian, Inc.),
 the Gaussian(R) 98 system (copyright 1998, Gaussian, Inc.),
 the Gaussian(R) 94 system (copyright 1995, Gaussian, Inc.),
 the Gaussian 92(TM) system (copyright 1992, Gaussian, Inc.),
 the Gaussian 90(TM) system (copyright 1990, Gaussian, Inc.),
 the Gaussian 88(TM) system (copyright 1988, Gaussian, Inc.),
 the Gaussian 86(TM) system (copyright 1986, Carnegie Mellon
 University), and the Gaussian 82(TM) system (copyright 1983,
 Carnegie Mellon University). Gaussian is a federally registered
 trademark of Gaussian, Inc.
  
 This software contains proprietary and confidential information,
 including trade secrets, belonging to Gaussian, Inc.
  
 This software is provided under written license and may be
 used, copied, transmitted, or stored only in accord with that
 written license.
  
 The following legend is applicable only to US Government
 contracts under FAR:
  
                    RESTRICTED RIGHTS LEGEND
  
 Use, reproduction and disclosure by the US Government is
 subject to restrictions as set forth in subparagraphs (a)
 and (c) of the Commercial Computer Software - Restricted
 Rights clause in FAR 52.227-19.
  
 Gaussian, Inc.
 340 Quinnipiac St., Bldg. 40, Wallingford CT 06492
  
  
 ---------------------------------------------------------------
 Warning -- This program may not be used in any manner that
 competes with the business of Gaussian, Inc. or will provide
 assistance to any competitor of Gaussian, Inc.  The licensee
 of this program is prohibited from giving any competitor of
 Gaussian, Inc. access to this program.  By using this program,
 the user acknowledges that Gaussian, Inc. is engaged in the
 business of creating and licensing software in the field of
 computational chemistry and represents and warrants to the
 licensee that it is not a competitor of Gaussian, Inc. and that
 it will not use this program in any manner prohibited above.
 ---------------------------------------------------------------
  

 Cite this work as:
 Gaussian 16, Revision C.01,
 M. J. Frisch, G. W. Trucks, H. B. Schlegel, G. E. Scuseria, 
 M. A. Robb, J. R. Cheeseman, G. Scalmani, V. Barone, 
 G. A. Petersson, H. Nakatsuji, X. Li, M. Caricato, A. V. Marenich, 
 J. Bloino, B. G. Janesko, R. Gomperts, B. Mennucci, H. P. Hratchian, 
 J. V. Ortiz, A. F. Izmaylov, J. L. Sonnenberg, D. Williams-Young, 
 F. Ding, F. Lipparini, F. Egidi, J. Goings, B. Peng, A. Petrone, 
 T. Henderson, D. Ranasinghe, V. G. Zakrzewski, J. Gao, N. Rega, 
 G. Zheng, W. Liang, M. Hada, M. Ehara, K. Toyota, R. Fukuda, 
 J. Hasegawa, M. Ishida, T. Nakajima, Y. Honda, O. Kitao, H. Nakai, 
 T. Vreven, K. Throssell, J. A. Montgomery, Jr., J. E. Peralta, 
 F. Ogliaro, M. J. Bearpark, J. J. Heyd, E. N. Brothers, K. N. Kudin, 
 V. N. Staroverov, T. A. Keith, R. Kobayashi, J. Normand, 
 K. Raghavachari, A. P. Rendell, J. C. Burant, S. S. Iyengar, 
 J. Tomasi, M. Cossi, J. M. Millam, M. Klene, C. Adamo, R. Cammi, 
 J. W. Ochterski, R. L. Martin, K. Morokuma, O. Farkas, 
 J. B. Foresman, and D. J. Fox, Gaussian, Inc., Wallingford CT, 2019.
 
 ******************************************
 Gaussian 16:  ES64L-G16RevC.01  3-Jul-2019
                24-Dec-2019 
 ******************************************
 ----------------------------------------------------------------------
 # wb97xd 6-31+G(d) scrf(solvent=Methanol, smd) scf=sleazy integral=fin
 e
 ----------------------------------------------------------------------

 Warning!  SCF SP cutoffs with diffuse functions may be unreliable.
 Consider SCF=Tight

 1/38=1,172=1/1;
 2/12=2,17=6,18=5,40=1/2;
 3/5=1,6=6,7=11,11=2,25=1,30=1,70=32201,72=3,74=-58,75=-4/1,2,3;
 4//1;
 5/5=2,32=1,38=5,53=3/2;
 6/7=2,8=2,9=2,10=2,28=1/1;
 99/5=1,9=1/99;
 ------------------------
 predict_snar calculation
 ------------------------
 Symbolic Z-matrix:
 Charge = -1 Multiplicity = 1
 C                     0.48761   0.08857   2.23933 
 O                     0.11585   0.02133   0.92581 
 H                     1.4064   -0.4965    2.43153 
 H                     0.68636   1.13005   2.55145 
 H                    -0.30059  -0.31044   2.90394 
 C                     2.7954    0.15683  -0.97247 
 O                     1.85429   1.15039  -0.66399 
 H                     3.34773  -0.16304  -0.07977 
 H                     3.49532   0.58831  -1.68997 
 H                     2.31941  -0.72503  -1.41565 
 H                     1.1684    0.74258  -0.04435 
 C                    -1.31405  -2.31915  -0.86709 
 O                    -0.27142  -2.41634   0.06646 
 H                    -1.02462  -1.70256  -1.72691 
 H                    -2.21505  -1.88496  -0.41906 
 H                    -1.53363  -3.33149  -1.21027 
 H                    -0.09519  -1.48943   0.42437 
 C                    -1.78238   1.90431  -0.9572 
 O                    -1.98279   1.48939   0.36962 
 H                    -2.55562   2.64028  -1.18383 
 H                    -1.87221   1.06163  -1.65376 
 H                    -0.79454   2.35733  -1.0909 
 H                    -1.20134   0.90785   0.62338 
 
                          Input orientation:                          
 ---------------------------------------------------------------------
 Center     Atomic      Atomic             Coordinates (Angstroms)
 Number     Number       Type             X           Y           Z
 ---------------------------------------------------------------------
      1          6           0        0.487607    0.088573    2.239332
      2          8           0        0.115845    0.021329    0.925806
      3          1           0        1.406398   -0.496500    2.431527
      4          1           0        0.686355    1.130051    2.551446
      5          1           0       -0.300592   -0.310440    2.903944
      6          6           0        2.795395    0.156831   -0.972471
      7          8           0        1.854288    1.150391   -0.663988
      8          1           0        3.347729   -0.163040   -0.079766
      9          1           0        3.495323    0.588314   -1.689969
     10          1           0        2.319414   -0.725025   -1.415653
     11          1           0        1.168402    0.742578   -0.044345
     12          6           0       -1.314050   -2.319153   -0.867087
     13          8           0       -0.271415   -2.416343    0.066462
     14          1           0       -1.024622   -1.702556   -1.726905
     15          1           0       -2.215052   -1.884955   -0.419058
     16          1           0       -1.533632   -3.331486   -1.210269
     17          1           0       -0.095190   -1.489427    0.424374
     18          6           0       -1.782379    1.904308   -0.957198
     19          8           0       -1.982790    1.489387    0.369624
     20          1           0       -2.555620    2.640277   -1.183827
     21          1           0       -1.872206    1.061631   -1.653755
     22          1           0       -0.794538    2.357325   -1.090902
     23          1           0       -1.201335    0.907851    0.623381
 ---------------------------------------------------------------------
                    Distance matrix (angstroms):
                    1          2          3          4          5
     1  C    0.000000
     2  O    1.366777   0.000000
     3  H    1.106086   2.049602   0.000000
     4  H    1.105257   2.048768   1.782838   0.000000
     5  H    1.105522   2.048541   1.780902   1.781385   0.000000
     6  C    3.955531   3.286610   3.734080   4.220568   4.982978
     7  O    3.380021   2.612357   3.534836   3.421037   4.416749
     8  H    3.690775   3.389726   3.191638   3.959580   4.715347
     9  H    4.973480   4.310989   4.746278   5.115993   6.026671
    10  H    4.168498   3.300786   3.960633   4.673977   5.069046
    11  H    2.471110   1.602894   2.778830   2.668452   3.458207
    12  C    4.323535   3.276724   4.647984   5.252142   4.391207
    13  O    3.401776   2.613558   3.477698   4.435017   3.533693
    14  H    4.607170   3.362933   4.965580   5.408825   4.889475
    15  H    4.273899   3.297826   4.813371   5.131502   4.145672
    16  H    5.261365   4.304063   5.472075   6.243729   5.251081
    17  H    2.474633   1.605725   2.696170   3.463656   2.753265
    18  C    4.320594   3.270255   5.235994   4.359439   4.691398
    19  O    3.400140   2.620840   4.436416   3.466094   3.534395
    20  H    5.243133   4.294900   6.213513   5.171407   5.522839
    21  H    4.655286   3.418876   5.465029   4.922868   5.012501
    22  H    4.228663   3.217575   5.039439   4.118974   4.829052
    23  H    2.476901   1.616275   3.470139   2.707431   2.737981
                    6          7          8          9         10
     6  C    0.000000
     7  O    1.402856   0.000000
     8  H    1.097412   2.072868   0.000000
     9  H    1.091275   2.015332   1.782995   0.000000
    10  H    1.095736   2.073289   1.777035   1.784060   0.000000
    11  H    1.962555   1.010301   2.360268   2.854196   2.314989
    12  C    4.798869   4.702909   5.196237   5.679839   4.005525
    13  O    4.135932   4.215894   4.265790   5.128482   3.430687
    14  H    4.314976   4.190134   4.919414   5.067480   3.497860
    15  H    5.438726   5.082602   5.833065   6.351430   4.785397
    16  H    5.564654   5.644789   5.928303   6.394164   4.656370
    17  H    3.607883   3.457403   3.723862   4.656097   3.130547
    18  C    4.899992   3.725548   5.600163   5.488436   4.893698
    19  O    5.138869   3.988288   5.598830   5.921451   5.157499
    20  H    5.903011   4.683725   6.627750   6.409418   5.928318
    21  H    4.803052   3.856718   5.587932   5.388479   4.562731
    22  H    4.212341   2.941976   4.953081   4.678802   4.393523
    23  H    4.368595   3.324602   4.726014   5.245216   4.384018
                   11         12         13         14         15
    11  H    0.000000
    12  C    4.026620   0.000000
    13  O    3.473346   1.402871   0.000000
    14  H    3.690399   1.096926   2.071950   0.000000
    15  H    4.300244   1.095930   2.072638   1.777880   0.000000
    16  H    5.025770   1.091242   2.015123   1.783092   1.784040
    17  H    2.607337   1.960086   1.009123   2.353140   2.315520
    18  C    3.300004   4.250303   4.690300   3.765118   3.851664
    19  O    3.264828   4.059759   4.274978   3.937260   3.473060
    20  H    4.332207   5.122281   5.687725   4.636711   4.602019
    21  H    3.455039   3.515691   4.197378   2.892141   3.213159
    22  H    2.748786   4.710566   4.939742   4.115832   4.523956
    23  H    2.467555   3.556368   3.496452   3.517001   3.148661
                   16         17         18         19         20
    16  H    0.000000
    17  H    2.852079   0.000000
    18  C    5.247805   4.033954   0.000000
    19  O    5.092997   3.526948   1.404557   0.000000
    20  H    6.058639   5.068972   1.091289   2.016406   0.000000
    21  H    4.428407   3.739559   1.096980   2.071054   1.783258
    22  H    5.737864   4.193167   1.094957   2.073257   1.786087
    23  H    4.630839   2.647660   1.956724   1.006603   2.846294
                   21         22         23
    21  H    0.000000
    22  H    1.776793   0.000000
    23  H    2.378879   2.281496   0.000000
 Stoichiometry    C4H15O4(1-)
 Framework group  C1[X(C4H15O4)]
 Deg. of freedom    63
 Full point group                 C1      NOp   1
 Largest Abelian subgroup         C1      NOp   1
 Largest concise Abelian subgroup C1      NOp   1
                         Standard orientation:                         
 ---------------------------------------------------------------------
 Center     Atomic      Atomic             Coordinates (Angstroms)
 Number     Number       Type             X           Y           Z
 ---------------------------------------------------------------------
      1          6           0       -0.442414   -0.074885    2.240803
      2          8           0       -0.100063   -0.013046    0.919042
      3          1           0       -1.360022    0.506208    2.449972
      4          1           0       -0.628379   -1.115653    2.562998
      5          1           0        0.357980    0.332218    2.885640
      6          6           0       -2.819978   -0.174041   -0.918877
      7          8           0       -1.866733   -1.160646   -0.625725
      8          1           0       -3.354301    0.147845   -0.015993
      9          1           0       -3.533106   -0.613427   -1.618355
     10          1           0       -2.358842    0.707892   -1.377338
     11          1           0       -1.169666   -0.745561   -0.023636
     12          6           0        1.276806    2.325059   -0.917916
     13          8           0        0.254460    2.421807    0.037854
     14          1           0        0.971977    1.702015   -1.767706
     15          1           0        2.189886    1.898369   -0.487472
     16          1           0        1.483079    3.336622   -1.271470
     17          1           0        0.091377    1.495980    0.404703
     18          6           0        1.766773   -1.896206   -0.994907
     19          8           0        1.994030   -1.472673    0.324849
     20          1           0        2.538960   -2.629185   -1.234453
     21          1           0        1.836494   -1.057011   -1.697940
     22          1           0        0.778789   -2.355398   -1.104270
     23          1           0        1.215098   -0.894013    0.592554
 ---------------------------------------------------------------------
 Rotational constants (GHZ):           1.1316974           1.0544615           0.8087021
 Standard basis: 6-31+G(d) (6D, 7F)
 There are   182 symmetry adapted cartesian basis functions of A   symmetry.
 There are   182 symmetry adapted basis functions of A   symmetry.
   182 basis functions,   316 primitive gaussians,   182 cartesian basis functions
    36 alpha electrons       36 beta electrons
       nuclear repulsion energy       422.4684114242 Hartrees.
 NAtoms=   23 NActive=   23 NUniq=   23 SFac= 1.00D+00 NAtFMM=   60 NAOKFM=F Big=F
 Integral buffers will be    131072 words long.
 Raffenetti 2 integral format.
 Two-electron integral symmetry is turned on.
 Nuclear repulsion after empirical dispersion term =      422.4575617564 Hartrees.
 ------------------------------------------------------------------------------
 Polarizable Continuum Model (PCM)
 =================================
 Model                : PCM.
 Atomic radii         : SMD-Coulomb.
 Polarization charges : Total charges.
 Charge compensation  : None.
 Solution method      : On-the-fly selection.
 Cavity type          : VdW (van der Waals Surface) (Alpha=1.000).
 Cavity algorithm     : GePol (No added spheres)
                        Default sphere list used, NSphG=   23.
                        Lebedev-Laikov grids with approx.  5.0 points / Ang**2.
                        Smoothing algorithm: York/Karplus (Gamma=1.0000).
                        Polarization charges: spherical gaussians, with
                                              point-specific exponents (IZeta= 3).
                        Self-potential: point-specific (ISelfS= 7).
                        Self-field    : sphere-specific E.n sum rule (ISelfD= 2).
 Solvent              : Methanol, Eps=  32.613000 Eps(inf)=   1.765709
 ------------------------------------------------------------------------------
 ------------------------------------------------------------------------------
 Atomic radii for non-electrostatic terms: SMD-CDS.
 ------------------------------------------------------------------------------
 Nuclear repulsion after PCM non-electrostatic terms =      422.4659925518 Hartrees.
 One-electron integrals computed using PRISM.
 NBasis=   182 RedAO= T EigKep=  1.30D-03  NBF=   182
 NBsUse=   182 1.00D-06 EigRej= -1.00D+00 NBFU=   182
 ExpMin= 4.38D-02 ExpMax= 5.48D+03 ExpMxC= 8.25D+02 IAcc=2 IRadAn=         4 AccDes= 0.00D+00
 Harris functional with IExCor= 4639 and IRadAn=       4 diagonalized for initial guess.
 HarFok:  IExCor= 4639 AccDes= 0.00D+00 IRadAn=         4 IDoV= 1 UseB2=F ITyADJ=14
 ICtDFT=  3500011 ScaDFX=  1.000000  1.000000  1.000000  1.000000
 FoFCou: FMM=F IPFlag=           0 FMFlag=      100000 FMFlg1=           0
         NFxFlg=           0 DoJE=T BraDBF=F KetDBF=T FulRan=T
         wScrn=  0.000000 ICntrl=       500 IOpCl=  0 I1Cent=   200000004 NGrid=           0
         NMat0=    1 NMatS0=      1 NMatT0=    0 NMatD0=    1 NMtDS0=    0 NMtDT0=    0
 Petite list used in FoFCou.
 Requested convergence on RMS density matrix=1.00D-04 within 128 cycles.
 Requested convergence on MAX density matrix=1.00D-02.
 Requested convergence on             energy=1.00D-02.
 No special actions if energy rises.
 Inv3:  Mode=1 IEnd=     8792832.
 Iteration    1 A*A^-1 deviation from unit magnitude is 3.00D-15 for    589.
 Iteration    1 A*A^-1 deviation from orthogonality  is 1.85D-15 for   1378    517.
 Iteration    1 A^-1*A deviation from unit magnitude is 2.66D-15 for     18.
 Iteration    1 A^-1*A deviation from orthogonality  is 1.76D-13 for   1633   1584.
 Error on total polarization charges =  0.06498
 SCF Done:  E(RwB97XD) =  -462.325489332     A.U. after    5 cycles
            NFock=  5  Conv=0.27D-04     -V/T= 2.0088
 SMD-CDS (non-electrostatic) energy       (kcal/mol) =       5.29
 (included in total energy above)

 **********************************************************************

            Population analysis using the SCF Density.

 **********************************************************************

 Orbital symmetries:
       Occupied  (A) (A) (A) (A) (A) (A) (A) (A) (A) (A) (A) (A)
                 (A) (A) (A) (A) (A) (A) (A) (A) (A) (A) (A) (A)
                 (A) (A) (A) (A) (A) (A) (A) (A) (A) (A) (A) (A)
       Virtual   (A) (A) (A) (A) (A) (A) (A) (A) (A) (A) (A) (A)
                 (A) (A) (A) (A) (A) (A) (A) (A) (A) (A) (A) (A)
                 (A) (A) (A) (A) (A) (A) (A) (A) (A) (A) (A) (A)
                 (A) (A) (A) (A) (A) (A) (A) (A) (A) (A) (A) (A)
                 (A) (A) (A) (A) (A) (A) (A) (A) (A) (A) (A) (A)
                 (A) (A) (A) (A) (A) (A) (A) (A) (A) (A) (A) (A)
                 (A) (A) (A) (A) (A) (A) (A) (A) (A) (A) (A) (A)
                 (A) (A) (A) (A) (A) (A) (A) (A) (A) (A) (A) (A)
                 (A) (A) (A) (A) (A) (A) (A) (A) (A) (A) (A) (A)
                 (A) (A) (A) (A) (A) (A) (A) (A) (A) (A) (A) (A)
                 (A) (A) (A) (A) (A) (A) (A) (A) (A) (A) (A) (A)
                 (A) (A) (A) (A) (A) (A) (A) (A) (A) (A) (A) (A)
                 (A) (A)
 The electronic state is 1-A.
 Alpha  occ. eigenvalues --  -19.24889 -19.24828 -19.24827 -19.19958 -10.31743
 Alpha  occ. eigenvalues --  -10.31738 -10.31706 -10.30552  -1.10163  -1.09674
 Alpha  occ. eigenvalues --   -1.09629  -1.03729  -0.75700  -0.75624  -0.75574
 Alpha  occ. eigenvalues --   -0.71756  -0.58333  -0.58119  -0.57993  -0.51360
 Alpha  occ. eigenvalues --   -0.51238  -0.51084  -0.50264  -0.50101  -0.49620
 Alpha  occ. eigenvalues --   -0.49088  -0.48833  -0.46465  -0.41027  -0.40890
 Alpha  occ. eigenvalues --   -0.39552  -0.34397  -0.34333  -0.34000  -0.30323
 Alpha  occ. eigenvalues --   -0.30246
 Alpha virt. eigenvalues --    0.08382   0.09280   0.09590   0.09900   0.11430
 Alpha virt. eigenvalues --    0.11594   0.11946   0.12809   0.13253   0.13863
 Alpha virt. eigenvalues --    0.15214   0.16036   0.16540   0.17638   0.19470
 Alpha virt. eigenvalues --    0.20001   0.23549   0.23850   0.24074   0.25023
 Alpha virt. eigenvalues --    0.26792   0.27857   0.28625   0.29353   0.29586
 Alpha virt. eigenvalues --    0.30286   0.30820   0.31293   0.31927   0.32977
 Alpha virt. eigenvalues --    0.33535   0.33938   0.34446   0.35987   0.36737
 Alpha virt. eigenvalues --    0.38418   0.38715   0.39523   0.39787   0.40352
 Alpha virt. eigenvalues --    0.40798   0.41630   0.41945   0.42815   0.43561
 Alpha virt. eigenvalues --    0.44699   0.45066   0.46023   0.46930   0.49026
 Alpha virt. eigenvalues --    0.67999   0.75486   0.75959   0.76803   0.78077
 Alpha virt. eigenvalues --    0.79090   0.79355   0.80247   0.81654   0.81937
 Alpha virt. eigenvalues --    0.85679   0.88936   0.90263   1.01635   1.03378
 Alpha virt. eigenvalues --    1.05107   1.06608   1.07802   1.08821   1.09757
 Alpha virt. eigenvalues --    1.10904   1.17665   1.17847   1.20139   1.23574
 Alpha virt. eigenvalues --    1.27803   1.28297   1.30107   1.30576   1.31335
 Alpha virt. eigenvalues --    1.32663   1.33932   1.34470   1.35678   1.35814
 Alpha virt. eigenvalues --    1.37203   1.38357   1.44300   1.46160   1.48596
 Alpha virt. eigenvalues --    1.48927   1.51527   1.52549   1.58131   1.60513
 Alpha virt. eigenvalues --    1.60796   1.61304   1.65017   1.65516   1.66585
 Alpha virt. eigenvalues --    1.68190   1.70009   1.76390   1.79911   1.81038
 Alpha virt. eigenvalues --    1.84814   1.86390   1.90742   1.94109   2.02656
 Alpha virt. eigenvalues --    2.04101   2.22817   2.22943   2.23561   2.27101
 Alpha virt. eigenvalues --    2.27685   2.28813   2.28964   2.29411   2.29908
 Alpha virt. eigenvalues --    2.32289   2.32766   2.33415   2.48463   2.48545
 Alpha virt. eigenvalues --    2.48766   2.51606   2.51985   2.52246   2.56982
 Alpha virt. eigenvalues --    2.57115   2.75889   2.79265   2.79561   2.97545
 Alpha virt. eigenvalues --    3.00164   3.00932   3.03758   4.32358   4.34537
 Alpha virt. eigenvalues --    4.39524   4.41223   4.42709   4.44799   4.48897
 Alpha virt. eigenvalues --    4.56985
          Condensed to atoms (all electrons):
               1          2          3          4          5          6
     1  C    5.183202   0.008537   0.413905   0.416140   0.405085  -0.011087
     2  O    0.008537   9.164679  -0.085615  -0.091638  -0.078723   0.017150
     3  H    0.413905  -0.085615   0.580707  -0.040088  -0.040779  -0.002430
     4  H    0.416140  -0.091638  -0.040088   0.579293  -0.039630  -0.001319
     5  H    0.405085  -0.078723  -0.040779  -0.039630   0.579810   0.001595
     6  C   -0.011087   0.017150  -0.002430  -0.001319   0.001595   5.160048
     7  O    0.010263  -0.047635   0.000740   0.002022  -0.001746   0.068099
     8  H   -0.000893  -0.001655   0.000300   0.000006   0.000001   0.402251
     9  H    0.000615  -0.000284  -0.000004   0.000003  -0.000000   0.402107
    10  H   -0.000594  -0.001352  -0.000020  -0.000004   0.000002   0.398541
    11  H   -0.010900   0.092409  -0.000984  -0.000630   0.001210  -0.015737
    12  C   -0.006535   0.013325  -0.001041   0.001186  -0.001455  -0.002167
    13  O    0.003350  -0.050432   0.001383  -0.001803   0.001762   0.001602
    14  H   -0.000436  -0.002246  -0.000004   0.000001  -0.000001  -0.000350
    15  H   -0.000631  -0.000125  -0.000000   0.000001  -0.000017  -0.000054
    16  H    0.000309  -0.000343   0.000001  -0.000000  -0.000000   0.000049
    17  H   -0.008280   0.096095  -0.000744   0.001283  -0.001148   0.000929
    18  C   -0.007076   0.011941   0.001114  -0.002085  -0.000388  -0.000552
    19  O    0.001284  -0.043731  -0.001752   0.002469   0.001186   0.001594
    20  H    0.000262  -0.000204  -0.000000   0.000000   0.000001   0.000004
    21  H   -0.000503  -0.001740   0.000001  -0.000001  -0.000003   0.000036
    22  H   -0.000488  -0.000261   0.000002  -0.000028  -0.000001  -0.000166
    23  H   -0.007533   0.093747   0.001216  -0.000589  -0.000968  -0.000236
               7          8          9         10         11         12
     1  C    0.010263  -0.000893   0.000615  -0.000594  -0.010900  -0.006535
     2  O   -0.047635  -0.001655  -0.000284  -0.001352   0.092409   0.013325
     3  H    0.000740   0.000300  -0.000004  -0.000020  -0.000984  -0.001041
     4  H    0.002022   0.000006   0.000003  -0.000004  -0.000630   0.001186
     5  H   -0.001746   0.000001  -0.000000   0.000002   0.001210  -0.001455
     6  C    0.068099   0.402251   0.402107   0.398541  -0.015737  -0.002167
     7  O    8.899186  -0.057552  -0.056930  -0.053449   0.072707   0.002333
     8  H   -0.057552   0.535448  -0.030118  -0.041666  -0.002992  -0.000029
     9  H   -0.056930  -0.030118   0.504209  -0.028784   0.003816   0.000118
    10  H   -0.053449  -0.041666  -0.028784   0.528191  -0.003246  -0.000801
    11  H    0.072707  -0.002992   0.003816  -0.003246   0.236390   0.000734
    12  C    0.002333  -0.000029   0.000118  -0.000801   0.000734   5.155569
    13  O   -0.005550   0.000056  -0.000046   0.000990  -0.002201   0.072317
    14  H    0.000190   0.000000  -0.000001   0.000084   0.000153   0.399493
    15  H    0.000008   0.000000   0.000000  -0.000001  -0.000018   0.397678
    16  H   -0.000012   0.000000  -0.000000  -0.000001  -0.000003   0.402392
    17  H   -0.000725   0.000011  -0.000003   0.000237   0.000456  -0.014909
    18  C   -0.001986  -0.000198  -0.000126   0.000384   0.002104  -0.001146
    19  O   -0.005010  -0.000004   0.000008  -0.000015  -0.002118   0.003854
    20  H    0.000035   0.000000   0.000000  -0.000000  -0.000003   0.000205
    21  H    0.000485  -0.000000   0.000000  -0.000001  -0.000120  -0.001181
    22  H    0.000502  -0.000000  -0.000002   0.000003   0.000516   0.000033
    23  H   -0.001188   0.000001  -0.000001  -0.000001   0.001099   0.001054
              13         14         15         16         17         18
     1  C    0.003350  -0.000436  -0.000631   0.000309  -0.008280  -0.007076
     2  O   -0.050432  -0.002246  -0.000125  -0.000343   0.096095   0.011941
     3  H    0.001383  -0.000004  -0.000000   0.000001  -0.000744   0.001114
     4  H   -0.001803   0.000001   0.000001  -0.000000   0.001283  -0.002085
     5  H    0.001762  -0.000001  -0.000017  -0.000000  -0.001148  -0.000388
     6  C    0.001602  -0.000350  -0.000054   0.000049   0.000929  -0.000552
     7  O   -0.005550   0.000190   0.000008  -0.000012  -0.000725  -0.001986
     8  H    0.000056   0.000000   0.000000   0.000000   0.000011  -0.000198
     9  H   -0.000046  -0.000001   0.000000  -0.000000  -0.000003  -0.000126
    10  H    0.000990   0.000084  -0.000001  -0.000001   0.000237   0.000384
    11  H   -0.002201   0.000153  -0.000018  -0.000003   0.000456   0.002104
    12  C    0.072317   0.399493   0.397678   0.402392  -0.014909  -0.001146
    13  O    8.903506  -0.057260  -0.052836  -0.057253   0.071849   0.000892
    14  H   -0.057260   0.535356  -0.041571  -0.030363  -0.002180   0.000473
    15  H   -0.052836  -0.041571   0.528133  -0.028874  -0.004033  -0.000044
    16  H   -0.057253  -0.030363  -0.028874   0.504351   0.003961   0.000032
    17  H    0.071849  -0.002180  -0.004033   0.003961   0.237806  -0.000164
    18  C    0.000892   0.000473  -0.000044   0.000032  -0.000164   5.145519
    19  O   -0.005108   0.000136   0.000438  -0.000058  -0.001392   0.077782
    20  H   -0.000016   0.000006   0.000002  -0.000000  -0.000003   0.401187
    21  H    0.000045   0.000230  -0.000019   0.000007   0.000133   0.401430
    22  H    0.000084  -0.000030  -0.000002   0.000000  -0.000027   0.397494
    23  H   -0.001860   0.000045   0.000264  -0.000005   0.000721  -0.014446
              19         20         21         22         23
     1  C    0.001284   0.000262  -0.000503  -0.000488  -0.007533
     2  O   -0.043731  -0.000204  -0.001740  -0.000261   0.093747
     3  H   -0.001752  -0.000000   0.000001   0.000002   0.001216
     4  H    0.002469   0.000000  -0.000001  -0.000028  -0.000589
     5  H    0.001186   0.000001  -0.000003  -0.000001  -0.000968
     6  C    0.001594   0.000004   0.000036  -0.000166  -0.000236
     7  O   -0.005010   0.000035   0.000485   0.000502  -0.001188
     8  H   -0.000004   0.000000  -0.000000  -0.000000   0.000001
     9  H    0.000008   0.000000   0.000000  -0.000002  -0.000001
    10  H   -0.000015  -0.000000  -0.000001   0.000003  -0.000001
    11  H   -0.002118  -0.000003  -0.000120   0.000516   0.001099
    12  C    0.003854   0.000205  -0.001181   0.000033   0.001054
    13  O   -0.005108  -0.000016   0.000045   0.000084  -0.001860
    14  H    0.000136   0.000006   0.000230  -0.000030   0.000045
    15  H    0.000438   0.000002  -0.000019  -0.000002   0.000264
    16  H   -0.000058  -0.000000   0.000007   0.000000  -0.000005
    17  H   -0.001392  -0.000003   0.000133  -0.000027   0.000721
    18  C    0.077782   0.401187   0.401430   0.397494  -0.014446
    19  O    8.895872  -0.055884  -0.057967  -0.052533   0.070281
    20  H   -0.055884   0.504114  -0.031302  -0.027846   0.003852
    21  H   -0.057967  -0.031302   0.538467  -0.041842  -0.002208
    22  H   -0.052533  -0.027846  -0.041842   0.526432  -0.003724
    23  H    0.070281   0.003852  -0.002208  -0.003724   0.234377
 Mulliken charges:
               1
     1  C   -0.387996
     2  O   -1.091897
     3  H    0.174092
     4  H    0.175411
     5  H    0.174206
     6  C   -0.419906
     7  O   -0.824786
     8  H    0.197032
     9  H    0.205422
    10  H    0.201504
    11  H    0.627358
    12  C   -0.421030
    13  O   -0.823473
    14  H    0.198275
    15  H    0.201700
    16  H    0.205809
    17  H    0.620126
    18  C   -0.412143
    19  O   -0.829333
    20  H    0.205589
    21  H    0.196054
    22  H    0.201884
    23  H    0.626102
 Sum of Mulliken charges =  -1.00000
 Mulliken charges with hydrogens summed into heavy atoms:
               1
     1  C    0.135713
     2  O   -1.091897
     6  C    0.184052
     7  O   -0.197427
    12  C    0.184753
    13  O   -0.203347
    18  C    0.191384
    19  O   -0.203231
 Electronic spatial extent (au):  <R**2>=           1754.8935
 Charge=             -1.0000 electrons
 Dipole moment (field-independent basis, Debye):
    X=             -0.8233    Y=              0.8193    Z=             -2.6898  Tot=              2.9298
 Quadrupole moment (field-independent basis, Debye-Ang):
   XX=            -64.7568   YY=            -74.7486   ZZ=            -56.4202
   XY=              1.0431   XZ=             -5.8272   YZ=             -1.4395
 Traceless Quadrupole moment (field-independent basis, Debye-Ang):
   XX=              0.5518   YY=             -9.4401   ZZ=              8.8883
   XY=              1.0431   XZ=             -5.8272   YZ=             -1.4395
 Octapole moment (field-independent basis, Debye-Ang**2):
  XXX=            -22.9649  YYY=            -21.3937  ZZZ=             -3.8792  XYY=              9.1937
  XXY=             23.1487  XXZ=            -11.8603  XZZ=              0.6710  YZZ=              2.9829
  YYZ=            -11.8544  XYZ=              7.1551
 Hexadecapole moment (field-independent basis, Debye-Ang**3):
 XXXX=           -988.8674 YYYY=           -940.5002 ZZZZ=           -532.6995 XXXY=             12.2235
 XXXZ=             -5.1199 YYYX=              5.4716 YYYZ=            -16.9176 ZZZX=              5.7646
 ZZZY=             -1.0168 XXYY=           -325.3264 XXZZ=           -242.2463 YYZZ=           -228.6373
 XXYZ=             13.8687 YYXZ=            -28.1231 ZZXY=              0.8824
 N-N= 4.224659925518D+02 E-N=-1.941066332876D+03  KE= 4.582932839512D+02
 Unable to Open any file for archive entry.
 1\1\GINC-SESKSCPN028\SP\RwB97XD\6-31+G(d)\C4H15O4(1-)\KSRF385\24-Dec-2
 019\0\\# wb97xd 6-31+G(d) scrf(solvent=Methanol, smd) scf=sleazy integ
 ral=fine\\predict_snar calculation\\-1,1\C,0,0.487607,0.088573,2.23933
 2\O,0,0.115845,0.021329,0.925806\H,0,1.406398,-0.4965,2.431527\H,0,0.6
 86355,1.130051,2.551446\H,0,-0.300592,-0.31044,2.903944\C,0,2.795395,0
 .156831,-0.972471\O,0,1.854288,1.150391,-0.663988\H,0,3.347729,-0.1630
 4,-0.079766\H,0,3.495323,0.588314,-1.689969\H,0,2.319414,-0.725025,-1.
 415653\H,0,1.168402,0.742578,-0.044345\C,0,-1.31405,-2.319153,-0.86708
 7\O,0,-0.271415,-2.416343,0.066462\H,0,-1.024622,-1.702556,-1.726905\H
 ,0,-2.215052,-1.884955,-0.419058\H,0,-1.533632,-3.331486,-1.210269\H,0
 ,-0.09519,-1.489427,0.424374\C,0,-1.782379,1.904308,-0.957198\O,0,-1.9
 8279,1.489387,0.369624\H,0,-2.55562,2.640277,-1.183827\H,0,-1.872206,1
 .061631,-1.653755\H,0,-0.794538,2.357325,-1.090902\H,0,-1.201335,0.907
 851,0.623381\\Version=ES64L-G16RevC.01\State=1-A\HF=-462.3254893\RMSD=
 2.750e-05\Dipole=0.2987229,-0.3300083,-1.0632685\Quadrupole=0.6129154,
 -7.0149272,6.4020118,0.7823459,4.4662231,1.10443\PG=C01 [X(C4H15O4)]\\
 @
 The archive entry for this job was punched.


 MICHAEL FARADAY, ASKED BY A POLITICIAN WHAT GOOD
 HIS ELECTRICAL DISCOVERIES WERE, REPLIED 
 "AT PRESENT I DO NOT KNOW, BUT ONE DAY YOU WILL BE
 ABLE TO TAX THEM."
 Job cpu time:       0 days  0 hours  0 minutes 51.4 seconds.
 Elapsed time:       0 days  0 hours  0 minutes 52.4 seconds.
 File lengths (MBytes):  RWF=    128 Int=      0 D2E=      0 Chk=      8 Scr=      8
 Normal termination of Gaussian 16 at Tue Dec 24 17:52:40 2019.
