# Supplementary material for: Machine learning meets mechanistic modelling for accurate prediction of experimental activation energies
Source: Chem Sci. 2020 Nov 5;12(3):1163–75. doi: 10.1039/d0sc04896h (PMC9528810; doi:10.1039/d0sc04896h)
Supplement: SC-012-D0SC04896H-s002 [file SC-012-D0SC04896H-s002.zip › SC-012-D0SC04896H-s1072.gjf]

# wb97xd 6-31+G(d) scrf(solvent=Methanol, smd) scf=sleazy integral=fine 

predict_snar calculation

-1 1
C            -0.463324    0.272388    2.170949
O            -0.057165    0.045476    0.885424
H            -1.503004   -0.067470    2.334553
H             0.175021   -0.263984    2.896939
H            -0.421222    1.347081    2.426241
C             0.549795   -2.686532   -0.858924
O            -0.380232   -2.447284    0.163755
H             1.578189   -2.538619   -0.509026
H             0.378303   -2.027954   -1.718654
H             0.422633   -3.724524   -1.171324
H            -0.267339   -1.491045    0.466256
C            -2.699848    0.917811   -0.871246
O            -1.414722    1.478171   -0.826873
H            -3.264553    1.467416   -1.626224
H            -3.210547    1.009386    0.095976
H            -2.667597   -0.143108   -1.144490
H            -0.865339    0.941194   -0.169941
C             2.291357    1.414032   -0.946849
O             2.324623    1.039547    0.406804
H             2.283891    0.533734   -1.601440
H             3.193567    1.996631   -1.140761
H             1.408025    2.019456   -1.174225
H             1.432475    0.631564    0.628800
