# Supplementary material for: Machine learning meets mechanistic modelling for accurate prediction of experimental activation energies
Source: Chem Sci. 2020 Nov 5;12(3):1163–75. doi: 10.1039/d0sc04896h (PMC9528810; doi:10.1039/d0sc04896h)
Supplement: SC-012-D0SC04896H-s002 [file SC-012-D0SC04896H-s002.zip › SC-012-D0SC04896H-s1073.log]

 Entering Gaussian System, Link 0=g16
 Input=16.gjf
 Output=16.log
 Initial command:
 /opt/scp/software/gaussian/16.C.01-avx2/g16/l1.exe "/scratch/ksrf385/23664580/Gau-121204.inp" -scrdir="/scratch/ksrf385/23664580/"
 Entering Link 1 = /opt/scp/software/gaussian/16.C.01-avx2/g16/l1.exe PID=    121238.
  
 Copyright (c) 1988-2019, Gaussian, Inc.  All Rights Reserved.
  
 This is part of the Gaussian(R) 16 program.  It is based on
 the Gaussian(R) 09 system (copyright 2009, Gaussian, Inc.),
 the Gaussian(R) 03 system (copyright 2003, Gaussian, Inc.),
 the Gaussian(R) 98 system (copyright 1998, Gaussian, Inc.),
 the Gaussian(R) 94 system (copyright 1995, Gaussian, Inc.),
 the Gaussian 92(TM) system (copyright 1992, Gaussian, Inc.),
 the Gaussian 90(TM) system (copyright 1990, Gaussian, Inc.),
 the Gaussian 88(TM) system (copyright 1988, Gaussian, Inc.),
 the Gaussian 86(TM) system (copyright 1986, Carnegie Mellon
 University), and the Gaussian 82(TM) system (copyright 1983,
 Carnegie Mellon University). Gaussian is a federally registered
 trademark of Gaussian, Inc.
  
 This software contains proprietary and confidential information,
 including trade secrets, belonging to Gaussian, Inc.
  
 This software is provided under written license and may be
 used, copied, transmitted, or stored only in accord with that
 written license.
  
 The following legend is applicable only to US Government
 contracts under FAR:
  
                    RESTRICTED RIGHTS LEGEND
  
 Use, reproduction and disclosure by the US Government is
 subject to restrictions as set forth in subparagraphs (a)
 and (c) of the Commercial Computer Software - Restricted
 Rights clause in FAR 52.227-19.
  
 Gaussian, Inc.
 340 Quinnipiac St., Bldg. 40, Wallingford CT 06492
  
  
 ---------------------------------------------------------------
 Warning -- This program may not be used in any manner that
 competes with the business of Gaussian, Inc. or will provide
 assistance to any competitor of Gaussian, Inc.  The licensee
 of this program is prohibited from giving any competitor of
 Gaussian, Inc. access to this program.  By using this program,
 the user acknowledges that Gaussian, Inc. is engaged in the
 business of creating and licensing software in the field of
 computational chemistry and represents and warrants to the
 licensee that it is not a competitor of Gaussian, Inc. and that
 it will not use this program in any manner prohibited above.
 ---------------------------------------------------------------
  

 Cite this work as:
 Gaussian 16, Revision C.01,
 M. J. Frisch, G. W. Trucks, H. B. Schlegel, G. E. Scuseria, 
 M. A. Robb, J. R. Cheeseman, G. Scalmani, V. Barone, 
 G. A. Petersson, H. Nakatsuji, X. Li, M. Caricato, A. V. Marenich, 
 J. Bloino, B. G. Janesko, R. Gomperts, B. Mennucci, H. P. Hratchian, 
 J. V. Ortiz, A. F. Izmaylov, J. L. Sonnenberg, D. Williams-Young, 
 F. Ding, F. Lipparini, F. Egidi, J. Goings, B. Peng, A. Petrone, 
 T. Henderson, D. Ranasinghe, V. G. Zakrzewski, J. Gao, N. Rega, 
 G. Zheng, W. Liang, M. Hada, M. Ehara, K. Toyota, R. Fukuda, 
 J. Hasegawa, M. Ishida, T. Nakajima, Y. Honda, O. Kitao, H. Nakai, 
 T. Vreven, K. Throssell, J. A. Montgomery, Jr., J. E. Peralta, 
 F. Ogliaro, M. J. Bearpark, J. J. Heyd, E. N. Brothers, K. N. Kudin, 
 V. N. Staroverov, T. A. Keith, R. Kobayashi, J. Normand, 
 K. Raghavachari, A. P. Rendell, J. C. Burant, S. S. Iyengar, 
 J. Tomasi, M. Cossi, J. M. Millam, M. Klene, C. Adamo, R. Cammi, 
 J. W. Ochterski, R. L. Martin, K. Morokuma, O. Farkas, 
 J. B. Foresman, and D. J. Fox, Gaussian, Inc., Wallingford CT, 2019.
 
 ******************************************
 Gaussian 16:  ES64L-G16RevC.01  3-Jul-2019
                24-Dec-2019 
 ******************************************
 ----------------------------------------------------------------------
 # wb97xd 6-31+G(d) scrf(solvent=Methanol, smd) scf=sleazy integral=fin
 e
 ----------------------------------------------------------------------

 Warning!  SCF SP cutoffs with diffuse functions may be unreliable.
 Consider SCF=Tight

 1/38=1,172=1/1;
 2/12=2,17=6,18=5,40=1/2;
 3/5=1,6=6,7=11,11=2,25=1,30=1,70=32201,72=3,74=-58,75=-4/1,2,3;
 4//1;
 5/5=2,32=1,38=5,53=3/2;
 6/7=2,8=2,9=2,10=2,28=1/1;
 99/5=1,9=1/99;
 ------------------------
 predict_snar calculation
 ------------------------
 Symbolic Z-matrix:
 Charge = -1 Multiplicity = 1
 C                    -0.46332   0.27239   2.17095 
 O                    -0.05717   0.04548   0.88542 
 H                    -1.503    -0.06747   2.33455 
 H                     0.17502  -0.26398   2.89694 
 H                    -0.42122   1.34708   2.42624 
 C                     0.5498   -2.68653  -0.85892 
 O                    -0.38023  -2.44728   0.16376 
 H                     1.57819  -2.53862  -0.50903 
 H                     0.3783   -2.02795  -1.71865 
 H                     0.42263  -3.72452  -1.17132 
 H                    -0.26734  -1.49105   0.46626 
 C                    -2.69985   0.91781  -0.87125 
 O                    -1.41472   1.47817  -0.82687 
 H                    -3.26455   1.46742  -1.62622 
 H                    -3.21055   1.00939   0.09598 
 H                    -2.6676   -0.14311  -1.14449 
 H                    -0.86534   0.94119  -0.16994 
 C                     2.29136   1.41403  -0.94685 
 O                     2.32462   1.03955   0.4068 
 H                     2.28389   0.53373  -1.60144 
 H                     3.19357   1.99663  -1.14076 
 H                     1.40803   2.01946  -1.17423 
 H                     1.43248   0.63156   0.6288 
 
                          Input orientation:                          
 ---------------------------------------------------------------------
 Center     Atomic      Atomic             Coordinates (Angstroms)
 Number     Number       Type             X           Y           Z
 ---------------------------------------------------------------------
      1          6           0       -0.463324    0.272388    2.170949
      2          8           0       -0.057165    0.045476    0.885424
      3          1           0       -1.503004   -0.067470    2.334553
      4          1           0        0.175021   -0.263984    2.896939
      5          1           0       -0.421222    1.347081    2.426241
      6          6           0        0.549795   -2.686532   -0.858924
      7          8           0       -0.380232   -2.447284    0.163755
      8          1           0        1.578189   -2.538619   -0.509026
      9          1           0        0.378303   -2.027954   -1.718654
     10          1           0        0.422633   -3.724524   -1.171324
     11          1           0       -0.267339   -1.491045    0.466256
     12          6           0       -2.699848    0.917811   -0.871246
     13          8           0       -1.414722    1.478171   -0.826873
     14          1           0       -3.264553    1.467416   -1.626224
     15          1           0       -3.210547    1.009386    0.095976
     16          1           0       -2.667597   -0.143108   -1.144490
     17          1           0       -0.865339    0.941194   -0.169941
     18          6           0        2.291357    1.414032   -0.946849
     19          8           0        2.324623    1.039547    0.406804
     20          1           0        2.283891    0.533734   -1.601440
     21          1           0        3.193567    1.996631   -1.140761
     22          1           0        1.408025    2.019456   -1.174225
     23          1           0        1.432475    0.631564    0.628800
 ---------------------------------------------------------------------
                    Distance matrix (angstroms):
                    1          2          3          4          5
     1  C    0.000000
     2  O    1.367124   0.000000
     3  H    1.105986   2.050166   0.000000
     4  H    1.105550   2.048382   1.780636   0.000000
     5  H    1.105401   2.049593   1.783147   1.781177   0.000000
     6  C    4.354509   3.297729   4.612132   4.485053   5.291996
     7  O    3.381176   2.615154   3.411231   3.541949   4.417887
     8  H    4.387688   3.361015   4.866854   4.329370   5.264228
     9  H    4.596621   3.357077   4.879682   4.945363   5.404651
    10  H    5.284980   4.321264   5.419714   5.346720   6.275009
    11  H    2.460505   1.606478   2.654047   2.758547   3.452561
    12  C    3.830608   3.290992   3.560950   4.884745   4.031108
    13  O    3.368384   2.612956   3.520144   4.407852   3.403965
    14  H    4.867597   4.314815   4.598552   5.940321   4.951917
    15  H    3.520783   3.390600   3.014390   4.574815   3.650275
    16  H    4.002948   3.312170   3.669569   4.942493   4.474034
    17  H    2.467526   1.602888   2.774258   3.455511   2.664985
    18  C    4.314195   3.278067   5.230643   4.697800   4.329007
    19  O    3.387239   2.624913   4.426334   3.538468   3.422334
    20  H    4.674014   3.450135   5.494912   5.031809   4.919490
    21  H    5.226212   4.298801   6.196459   5.524945   5.119777
    22  H    4.212408   3.207107   5.014068   4.827916   4.094092
    23  H    2.470078   1.621229   3.466306   2.743657   2.679357
                    6          7          8          9         10
     6  C    0.000000
     7  O    1.402876   0.000000
     8  H    1.096312   2.072773   0.000000
     9  H    1.096481   2.072360   1.778681   0.000000
    10  H    1.091417   2.014540   1.783345   1.783223   0.000000
    11  H    1.962906   1.009279   2.335500   2.340717   2.854148
    12  C    4.853001   4.216125   5.511779   4.344036   5.602786
    13  O    4.604900   4.178601   5.019277   4.037713   5.528341
    14  H    5.691510   5.181526   6.383463   5.049411   6.384240
    15  H    5.358341   4.468092   5.990522   5.039659   6.100488
    16  H    4.111224   3.500396   4.916196   3.627646   4.730410
    17  H    3.954453   3.439254   4.265549   3.572254   4.942728
    18  C    4.455939   4.824996   4.040266   4.012820   5.472410
    19  O    4.316914   4.419650   3.768180   4.208954   5.366976
    20  H    3.732095   4.370347   3.336276   3.194879   4.667124
    21  H    5.385256   5.849973   4.855618   4.945397   6.356935
    22  H    4.793985   4.993978   4.609500   4.211681   5.827891
    23  H    3.741952   3.602982   3.371341   3.700656   4.820345
                   11         12         13         14         15
    11  H    0.000000
    12  C    3.675405   0.000000
    13  O    3.435828   1.402684   0.000000
    14  H    4.702580   1.091306   2.015180   0.000000
    15  H    3.879657   1.097596   2.072775   1.782886   0.000000
    16  H    3.189463   1.096016   2.073432   1.783875   1.778143
    17  H    2.584209   1.964128   1.010804   2.855503   2.361221
    18  C    4.121076   5.016381   3.708575   5.597547   5.614461
    19  O    3.622940   5.185898   3.961950   5.962815   5.543972
    20  H    3.857962   5.051569   3.895081   5.626509   5.770296
    21  H    5.169551   5.997402   4.647973   6.497927   6.596730
    22  H    4.221568   4.263806   2.895090   4.726736   4.895392
    23  H    2.724198   4.405470   3.307908   5.276917   4.688742
                   16         17         18         19         20
    16  H    0.000000
    17  H    2.318101   0.000000
    18  C    5.201439   3.285101   0.000000
    19  O    5.359799   3.243172   1.404892   0.000000
    20  H    5.018381   3.483226   1.097028   2.071364   0.000000
    21  H    6.239530   4.304783   1.091332   2.016440   1.783200
    22  H    4.613920   2.709136   1.094766   2.073650   1.776802
    23  H    4.533791   2.452306   1.957704   1.005813   2.389236
                   21         22         23
    21  H    0.000000
    22  H    1.786001   0.000000
    23  H    2.845382   2.275465   0.000000
 Stoichiometry    C4H15O4(1-)
 Framework group  C1[X(C4H15O4)]
 Deg. of freedom    63
 Full point group                 C1      NOp   1
 Largest Abelian subgroup         C1      NOp   1
 Largest concise Abelian subgroup C1      NOp   1
                         Standard orientation:                         
 ---------------------------------------------------------------------
 Center     Atomic      Atomic             Coordinates (Angstroms)
 Number     Number       Type             X           Y           Z
 ---------------------------------------------------------------------
      1          6           0        0.400388   -0.270982    2.176715
      2          8           0        0.041980   -0.033605    0.878938
      3          1           0        1.461107   -0.015928    2.358448
      4          1           0       -0.206210    0.329216    2.879595
      5          1           0        0.263285   -1.333825    2.447785
      6          6           0       -0.297564    2.708482   -0.921253
      7          8           0        0.587315    2.410664    0.125817
      8          1           0       -1.341913    2.652720   -0.592429
      9          1           0       -0.163448    2.022993   -1.766468
     10          1           0       -0.077569    3.726686   -1.246912
     11          1           0        0.388573    1.472557    0.440623
     12          6           0        2.639292   -1.153210   -0.803645
     13          8           0        1.311212   -1.603928   -0.779578
     14          1           0        3.172034   -1.760979   -1.536961
     15          1           0        3.119910   -1.269998    0.176195
     16          1           0        2.701550   -0.098224   -1.094126
     17          1           0        0.794763   -1.011730   -0.143726
     18          6           0       -2.373183   -1.234007   -0.984325
     19          8           0       -2.403795   -0.834438    0.362200
     20          1           0       -2.278341   -0.368960   -1.652283
     21          1           0       -3.316568   -1.742885   -1.189445
     22          1           0       -1.538861   -1.914656   -1.182159
     23          1           0       -1.485611   -0.498218    0.597900
 ---------------------------------------------------------------------
 Rotational constants (GHZ):           1.1098520           1.0548998           0.7851382
 Standard basis: 6-31+G(d) (6D, 7F)
 There are   182 symmetry adapted cartesian basis functions of A   symmetry.
 There are   182 symmetry adapted basis functions of A   symmetry.
   182 basis functions,   316 primitive gaussians,   182 cartesian basis functions
    36 alpha electrons       36 beta electrons
       nuclear repulsion energy       420.8794268695 Hartrees.
 NAtoms=   23 NActive=   23 NUniq=   23 SFac= 1.00D+00 NAtFMM=   60 NAOKFM=F Big=F
 Integral buffers will be    131072 words long.
 Raffenetti 2 integral format.
 Two-electron integral symmetry is turned on.
 Nuclear repulsion after empirical dispersion term =      420.8687872942 Hartrees.
 ------------------------------------------------------------------------------
 Polarizable Continuum Model (PCM)
 =================================
 Model                : PCM.
 Atomic radii         : SMD-Coulomb.
 Polarization charges : Total charges.
 Charge compensation  : None.
 Solution method      : On-the-fly selection.
 Cavity type          : VdW (van der Waals Surface) (Alpha=1.000).
 Cavity algorithm     : GePol (No added spheres)
                        Default sphere list used, NSphG=   23.
                        Lebedev-Laikov grids with approx.  5.0 points / Ang**2.
                        Smoothing algorithm: York/Karplus (Gamma=1.0000).
                        Polarization charges: spherical gaussians, with
                                              point-specific exponents (IZeta= 3).
                        Self-potential: point-specific (ISelfS= 7).
                        Self-field    : sphere-specific E.n sum rule (ISelfD= 2).
 Solvent              : Methanol, Eps=  32.613000 Eps(inf)=   1.765709
 ------------------------------------------------------------------------------
 ------------------------------------------------------------------------------
 Atomic radii for non-electrostatic terms: SMD-CDS.
 ------------------------------------------------------------------------------
 Nuclear repulsion after PCM non-electrostatic terms =      420.8772606299 Hartrees.
 One-electron integrals computed using PRISM.
 NBasis=   182 RedAO= T EigKep=  1.29D-03  NBF=   182
 NBsUse=   182 1.00D-06 EigRej= -1.00D+00 NBFU=   182
 ExpMin= 4.38D-02 ExpMax= 5.48D+03 ExpMxC= 8.25D+02 IAcc=2 IRadAn=         4 AccDes= 0.00D+00
 Harris functional with IExCor= 4639 and IRadAn=       4 diagonalized for initial guess.
 HarFok:  IExCor= 4639 AccDes= 0.00D+00 IRadAn=         4 IDoV= 1 UseB2=F ITyADJ=14
 ICtDFT=  3500011 ScaDFX=  1.000000  1.000000  1.000000  1.000000
 FoFCou: FMM=F IPFlag=           0 FMFlag=      100000 FMFlg1=           0
         NFxFlg=           0 DoJE=T BraDBF=F KetDBF=T FulRan=T
         wScrn=  0.000000 ICntrl=       500 IOpCl=  0 I1Cent=   200000004 NGrid=           0
         NMat0=    1 NMatS0=      1 NMatT0=    0 NMatD0=    1 NMtDS0=    0 NMtDT0=    0
 Petite list used in FoFCou.
 Requested convergence on RMS density matrix=1.00D-04 within 128 cycles.
 Requested convergence on MAX density matrix=1.00D-02.
 Requested convergence on             energy=1.00D-02.
 No special actions if energy rises.
 Inv3:  Mode=1 IEnd=     8751792.
 Iteration    1 A*A^-1 deviation from unit magnitude is 2.66D-15 for   1306.
 Iteration    1 A*A^-1 deviation from orthogonality  is 4.73D-15 for   1002    615.
 Iteration    1 A^-1*A deviation from unit magnitude is 3.11D-15 for   1270.
 Iteration    1 A^-1*A deviation from orthogonality  is 2.09D-15 for   1294    369.
 Error on total polarization charges =  0.06500
 SCF Done:  E(RwB97XD) =  -462.325327473     A.U. after    5 cycles
            NFock=  5  Conv=0.27D-04     -V/T= 2.0088
 SMD-CDS (non-electrostatic) energy       (kcal/mol) =       5.32
 (included in total energy above)

 **********************************************************************

            Population analysis using the SCF Density.

 **********************************************************************

 Orbital symmetries:
       Occupied  (A) (A) (A) (A) (A) (A) (A) (A) (A) (A) (A) (A)
                 (A) (A) (A) (A) (A) (A) (A) (A) (A) (A) (A) (A)
                 (A) (A) (A) (A) (A) (A) (A) (A) (A) (A) (A) (A)
       Virtual   (A) (A) (A) (A) (A) (A) (A) (A) (A) (A) (A) (A)
                 (A) (A) (A) (A) (A) (A) (A) (A) (A) (A) (A) (A)
                 (A) (A) (A) (A) (A) (A) (A) (A) (A) (A) (A) (A)
                 (A) (A) (A) (A) (A) (A) (A) (A) (A) (A) (A) (A)
                 (A) (A) (A) (A) (A) (A) (A) (A) (A) (A) (A) (A)
                 (A) (A) (A) (A) (A) (A) (A) (A) (A) (A) (A) (A)
                 (A) (A) (A) (A) (A) (A) (A) (A) (A) (A) (A) (A)
                 (A) (A) (A) (A) (A) (A) (A) (A) (A) (A) (A) (A)
                 (A) (A) (A) (A) (A) (A) (A) (A) (A) (A) (A) (A)
                 (A) (A) (A) (A) (A) (A) (A) (A) (A) (A) (A) (A)
                 (A) (A) (A) (A) (A) (A) (A) (A) (A) (A) (A) (A)
                 (A) (A) (A) (A) (A) (A) (A) (A) (A) (A) (A) (A)
                 (A) (A)
 The electronic state is 1-A.
 Alpha  occ. eigenvalues --  -19.24925 -19.24844 -19.24836 -19.19987 -10.31758
 Alpha  occ. eigenvalues --  -10.31754 -10.31721 -10.30568  -1.10171  -1.09695
 Alpha  occ. eigenvalues --   -1.09633  -1.03739  -0.75723  -0.75643  -0.75600
 Alpha  occ. eigenvalues --   -0.71744  -0.58431  -0.58130  -0.57932  -0.51377
 Alpha  occ. eigenvalues --   -0.51268  -0.51119  -0.50284  -0.50077  -0.49630
 Alpha  occ. eigenvalues --   -0.49120  -0.48805  -0.46444  -0.41062  -0.40859
 Alpha  occ. eigenvalues --   -0.39598  -0.34367  -0.34332  -0.34102  -0.30350
 Alpha  occ. eigenvalues --   -0.30249
 Alpha virt. eigenvalues --    0.08362   0.09214   0.09644   0.09933   0.11328
 Alpha virt. eigenvalues --    0.11526   0.11843   0.12838   0.13379   0.13873
 Alpha virt. eigenvalues --    0.15106   0.15985   0.16497   0.17404   0.19091
 Alpha virt. eigenvalues --    0.19993   0.23659   0.23902   0.24143   0.25174
 Alpha virt. eigenvalues --    0.26678   0.27835   0.28552   0.29103   0.29583
 Alpha virt. eigenvalues --    0.30764   0.30891   0.31121   0.32417   0.32581
 Alpha virt. eigenvalues --    0.33563   0.33804   0.34139   0.35737   0.36834
 Alpha virt. eigenvalues --    0.38217   0.38894   0.39196   0.39787   0.40308
 Alpha virt. eigenvalues --    0.40960   0.41128   0.41725   0.43363   0.43934
 Alpha virt. eigenvalues --    0.44248   0.44910   0.45919   0.46973   0.48994
 Alpha virt. eigenvalues --    0.66437   0.75435   0.76245   0.76971   0.78336
 Alpha virt. eigenvalues --    0.78513   0.79173   0.80476   0.81126   0.82488
 Alpha virt. eigenvalues --    0.85235   0.89718   0.92029   1.01870   1.02595
 Alpha virt. eigenvalues --    1.04888   1.06332   1.08004   1.08697   1.09327
 Alpha virt. eigenvalues --    1.10816   1.16404   1.18481   1.19760   1.23801
 Alpha virt. eigenvalues --    1.28206   1.28595   1.30123   1.31087   1.31297
 Alpha virt. eigenvalues --    1.32337   1.33425   1.34398   1.35450   1.36504
 Alpha virt. eigenvalues --    1.37174   1.39583   1.44291   1.46112   1.48590
 Alpha virt. eigenvalues --    1.49048   1.50602   1.52752   1.58476   1.60477
 Alpha virt. eigenvalues --    1.60796   1.61106   1.64944   1.65763   1.66588
 Alpha virt. eigenvalues --    1.68561   1.71229   1.76920   1.79385   1.80841
 Alpha virt. eigenvalues --    1.84523   1.86265   1.90046   1.93017   2.03215
 Alpha virt. eigenvalues --    2.05115   2.22809   2.23076   2.23549   2.26916
 Alpha virt. eigenvalues --    2.27638   2.28656   2.28893   2.29476   2.30045
 Alpha virt. eigenvalues --    2.32028   2.32999   2.33326   2.48349   2.48467
 Alpha virt. eigenvalues --    2.48837   2.51527   2.51920   2.52162   2.57003
 Alpha virt. eigenvalues --    2.57107   2.75889   2.79000   2.79594   2.97724
 Alpha virt. eigenvalues --    2.99866   3.00846   3.03312   4.32015   4.33915
 Alpha virt. eigenvalues --    4.39477   4.41460   4.43006   4.45667   4.49406
 Alpha virt. eigenvalues --    4.56289
          Condensed to atoms (all electrons):
               1          2          3          4          5          6
     1  C    5.190913   0.005991   0.415816   0.401305   0.417909  -0.006121
     2  O    0.005991   9.169509  -0.087216  -0.074214  -0.093852   0.012883
     3  H    0.415816  -0.087216   0.579649  -0.040753  -0.040041  -0.001197
     4  H    0.401305  -0.074214  -0.040753   0.578467  -0.039483  -0.001236
     5  H    0.417909  -0.093852  -0.040041  -0.039483   0.578209   0.001110
     6  C   -0.006121   0.012883  -0.001197  -0.001236   0.001110   5.154375
     7  O    0.002424  -0.052155   0.001708   0.001450  -0.001843   0.071743
     8  H   -0.000567   0.000121  -0.000001  -0.000013   0.000001   0.398243
     9  H   -0.000371  -0.001817  -0.000005  -0.000000   0.000001   0.399494
    10  H    0.000284  -0.000500   0.000001   0.000000  -0.000000   0.402835
    11  H   -0.007986   0.095186  -0.000725  -0.001328   0.001342  -0.014362
    12  C   -0.012900   0.018164  -0.002686   0.001871  -0.001738  -0.002051
    13  O    0.012415  -0.048097   0.000372  -0.001749   0.002392   0.002176
    14  H    0.000863  -0.000323  -0.000003  -0.000000   0.000004   0.000115
    15  H   -0.001311  -0.001889   0.000430   0.000004   0.000014  -0.000051
    16  H   -0.000609  -0.001231  -0.000035   0.000003  -0.000003  -0.000764
    17  H   -0.011703   0.091893  -0.000819   0.001157  -0.000664   0.000849
    18  C   -0.006608   0.012513   0.001114  -0.000400  -0.002198  -0.000369
    19  O   -0.000839  -0.045386  -0.001766   0.001072   0.002702   0.002772
    20  H   -0.000479  -0.001419   0.000001  -0.000003  -0.000002  -0.000660
    21  H    0.000226  -0.000245  -0.000000   0.000001   0.000001   0.000157
    22  H   -0.000344  -0.000257   0.000002  -0.000001  -0.000031  -0.000091
    23  H   -0.007013   0.093046   0.001240  -0.001221  -0.000440   0.000958
               7          8          9         10         11         12
     1  C    0.002424  -0.000567  -0.000371   0.000284  -0.007986  -0.012900
     2  O   -0.052155   0.000121  -0.001817  -0.000500   0.095186   0.018164
     3  H    0.001708  -0.000001  -0.000005   0.000001  -0.000725  -0.002686
     4  H    0.001450  -0.000013  -0.000000   0.000000  -0.001328   0.001871
     5  H   -0.001843   0.000001   0.000001  -0.000000   0.001342  -0.001738
     6  C    0.071743   0.398243   0.399494   0.402835  -0.014362  -0.002051
     7  O    8.905842  -0.053880  -0.056893  -0.057475   0.072311   0.001285
     8  H   -0.053880   0.530086  -0.041384  -0.029458  -0.003983  -0.000031
     9  H   -0.056893  -0.041384   0.532980  -0.029931  -0.002362  -0.000319
    10  H   -0.057475  -0.029458  -0.029931   0.504726   0.004009   0.000033
    11  H    0.072311  -0.003983  -0.002362   0.004009   0.239882   0.000638
    12  C    0.001285  -0.000031  -0.000319   0.000033   0.000638   5.159302
    13  O   -0.005088   0.000006   0.000218  -0.000014  -0.000622   0.069030
    14  H   -0.000043   0.000000  -0.000001  -0.000000  -0.000003   0.402096
    15  H    0.000039   0.000000   0.000000   0.000000  -0.000004   0.403198
    16  H    0.000901  -0.000000   0.000059  -0.000001   0.000296   0.399132
    17  H   -0.002550  -0.000022   0.000208  -0.000004   0.000300  -0.015884
    18  C    0.000646  -0.000209   0.000564   0.000043  -0.000200  -0.000719
    19  O   -0.004331   0.000381   0.000083  -0.000045  -0.001046   0.001838
    20  H    0.000066   0.000001   0.000020   0.000004   0.000092   0.000013
    21  H   -0.000013   0.000001   0.000002  -0.000000  -0.000002   0.000018
    22  H    0.000089  -0.000003  -0.000022   0.000000  -0.000025  -0.000177
    23  H   -0.001595   0.000210   0.000026  -0.000004   0.000701  -0.000299
              13         14         15         16         17         18
     1  C    0.012415   0.000863  -0.001311  -0.000609  -0.011703  -0.006608
     2  O   -0.048097  -0.000323  -0.001889  -0.001231   0.091893   0.012513
     3  H    0.000372  -0.000003   0.000430  -0.000035  -0.000819   0.001114
     4  H   -0.001749  -0.000000   0.000004   0.000003   0.001157  -0.000400
     5  H    0.002392   0.000004   0.000014  -0.000003  -0.000664  -0.002198
     6  C    0.002176   0.000115  -0.000051  -0.000764   0.000849  -0.000369
     7  O   -0.005088  -0.000043   0.000039   0.000901  -0.002550   0.000646
     8  H    0.000006   0.000000   0.000000  -0.000000  -0.000022  -0.000209
     9  H    0.000218  -0.000001   0.000000   0.000059   0.000208   0.000564
    10  H   -0.000014  -0.000000   0.000000  -0.000001  -0.000004   0.000043
    11  H   -0.000622  -0.000003  -0.000004   0.000296   0.000300  -0.000200
    12  C    0.069030   0.402096   0.403198   0.399132  -0.015884  -0.000719
    13  O    8.892175  -0.057031  -0.058118  -0.053309   0.075325  -0.001951
    14  H   -0.057031   0.503835  -0.029927  -0.028603   0.003736  -0.000090
    15  H   -0.058118  -0.029927   0.535997  -0.041733  -0.002748  -0.000161
    16  H   -0.053309  -0.028603  -0.041733   0.527833  -0.003362   0.000199
    17  H    0.075325   0.003736  -0.002748  -0.003362   0.234654   0.002536
    18  C   -0.001951  -0.000090  -0.000161   0.000199   0.002536   5.143381
    19  O   -0.004431   0.000007  -0.000005  -0.000012  -0.002535   0.079398
    20  H    0.000478   0.000000  -0.000000   0.000000  -0.000121   0.400840
    21  H    0.000017   0.000000   0.000000  -0.000000  -0.000006   0.401362
    22  H    0.000254  -0.000002   0.000000   0.000002   0.000587   0.397434
    23  H   -0.000857  -0.000001   0.000003  -0.000003   0.000999  -0.014583
              19         20         21         22         23
     1  C   -0.000839  -0.000479   0.000226  -0.000344  -0.007013
     2  O   -0.045386  -0.001419  -0.000245  -0.000257   0.093046
     3  H   -0.001766   0.000001  -0.000000   0.000002   0.001240
     4  H    0.001072  -0.000003   0.000001  -0.000001  -0.001221
     5  H    0.002702  -0.000002   0.000001  -0.000031  -0.000440
     6  C    0.002772  -0.000660   0.000157  -0.000091   0.000958
     7  O   -0.004331   0.000066  -0.000013   0.000089  -0.001595
     8  H    0.000381   0.000001   0.000001  -0.000003   0.000210
     9  H    0.000083   0.000020   0.000002  -0.000022   0.000026
    10  H   -0.000045   0.000004  -0.000000   0.000000  -0.000004
    11  H   -0.001046   0.000092  -0.000002  -0.000025   0.000701
    12  C    0.001838   0.000013   0.000018  -0.000177  -0.000299
    13  O   -0.004431   0.000478   0.000017   0.000254  -0.000857
    14  H    0.000007   0.000000   0.000000  -0.000002  -0.000001
    15  H   -0.000005  -0.000000   0.000000   0.000000   0.000003
    16  H   -0.000012   0.000000  -0.000000   0.000002  -0.000003
    17  H   -0.002535  -0.000121  -0.000006   0.000587   0.000999
    18  C    0.079398   0.400840   0.401362   0.397434  -0.014583
    19  O    8.891669  -0.057420  -0.055941  -0.053073   0.073517
    20  H   -0.057420   0.537617  -0.031477  -0.041588  -0.002315
    21  H   -0.055941  -0.031477   0.504001  -0.027706   0.003870
    22  H   -0.053073  -0.041588  -0.027706   0.525569  -0.003633
    23  H    0.073517  -0.002315   0.003870  -0.003633   0.235463
 Mulliken charges:
               1
     1  C   -0.391295
     2  O   -1.090705
     3  H    0.174913
     4  H    0.175072
     5  H    0.176609
     6  C   -0.420811
     7  O   -0.822639
     8  H    0.200499
     9  H    0.199448
    10  H    0.205497
    11  H    0.617888
    12  C   -0.419813
    13  O   -0.823590
    14  H    0.205372
    15  H    0.196262
    16  H    0.201240
    17  H    0.628174
    18  C   -0.412543
    19  O   -0.826608
    20  H    0.196351
    21  H    0.205736
    22  H    0.203015
    23  H    0.621929
 Sum of Mulliken charges =  -1.00000
 Mulliken charges with hydrogens summed into heavy atoms:
               1
     1  C    0.135299
     2  O   -1.090705
     6  C    0.184634
     7  O   -0.204751
    12  C    0.183062
    13  O   -0.195417
    18  C    0.192558
    19  O   -0.204680
 Electronic spatial extent (au):  <R**2>=           1783.3533
 Charge=             -1.0000 electrons
 Dipole moment (field-independent basis, Debye):
    X=              1.4097    Y=              0.3483    Z=             -2.4860  Tot=              2.8790
 Quadrupole moment (field-independent basis, Debye-Ang):
   XX=            -65.9203   YY=            -72.0089   ZZ=            -57.5498
   XY=             -5.3580   XZ=              5.7955   YZ=             -4.5441
 Traceless Quadrupole moment (field-independent basis, Debye-Ang):
   XX=             -0.7606   YY=             -6.8493   ZZ=              7.6098
   XY=             -5.3580   XZ=              5.7955   YZ=             -4.5441
 Octapole moment (field-independent basis, Debye-Ang**2):
  XXX=             37.1286  YYY=             -6.0739  ZZZ=             -2.2174  XYY=            -18.6141
  XXY=             -0.1966  XXZ=            -17.2201  XZZ=             -0.3629  YZZ=              4.1019
  YYZ=             -9.3325  XYZ=             -8.1108
 Hexadecapole moment (field-independent basis, Debye-Ang**3):
 XXXX=          -1022.4352 YYYY=           -964.5011 ZZZZ=           -515.9271 XXXY=            -28.2244
 XXXZ=             27.2573 YYYX=            -18.8316 YYYZ=            -40.5125 ZZZX=             -4.5793
 ZZZY=              0.0245 XXYY=           -325.6501 XXZZ=           -244.2403 YYZZ=           -235.0955
 XXYZ=             21.1271 YYXZ=              5.5987 ZZXY=             -1.2061
 N-N= 4.208772606299D+02 E-N=-1.937882792007D+03  KE= 4.582897917500D+02
 Unable to Open any file for archive entry.
 1\1\GINC-SESKSCPN028\SP\RwB97XD\6-31+G(d)\C4H15O4(1-)\KSRF385\24-Dec-2
 019\0\\# wb97xd 6-31+G(d) scrf(solvent=Methanol, smd) scf=sleazy integ
 ral=fine\\predict_snar calculation\\-1,1\C,0,-0.463324,0.272388,2.1709
 49\O,0,-0.057165,0.045476,0.885424\H,0,-1.503004,-0.06747,2.334553\H,0
 ,0.175021,-0.263984,2.896939\H,0,-0.421222,1.347081,2.426241\C,0,0.549
 795,-2.686532,-0.858924\O,0,-0.380232,-2.447284,0.163755\H,0,1.578189,
 -2.538619,-0.509026\H,0,0.378303,-2.027954,-1.718654\H,0,0.422633,-3.7
 24524,-1.171324\H,0,-0.267339,-1.491045,0.466256\C,0,-2.699848,0.91781
 1,-0.871246\O,0,-1.414722,1.478171,-0.826873\H,0,-3.264553,1.467416,-1
 .626224\H,0,-3.210547,1.009386,0.095976\H,0,-2.667597,-0.143108,-1.144
 49\H,0,-0.865339,0.941194,-0.169941\C,0,2.291357,1.414032,-0.946849\O,
 0,2.324623,1.039547,0.406804\H,0,2.283891,0.533734,-1.60144\H,0,3.1935
 67,1.996631,-1.140761\H,0,1.408025,2.019456,-1.174225\H,0,1.432475,0.6
 31564,0.6288\\Version=ES64L-G16RevC.01\State=1-A\HF=-462.3253275\RMSD=
 2.734e-05\Dipole=-0.5190279,-0.1981727,-0.9870913\Quadrupole=0.2731689
 ,-5.6267526,5.3535837,-3.6935209,-4.6393827,3.1007322\PG=C01 [X(C4H15O
 4)]\\@
 The archive entry for this job was punched.


 MICHAEL FARADAY, ASKED BY A POLITICIAN WHAT GOOD
 HIS ELECTRICAL DISCOVERIES WERE, REPLIED 
 "AT PRESENT I DO NOT KNOW, BUT ONE DAY YOU WILL BE
 ABLE TO TAX THEM."
 Job cpu time:       0 days  0 hours  0 minutes 51.2 seconds.
 Elapsed time:       0 days  0 hours  0 minutes 52.0 seconds.
 File lengths (MBytes):  RWF=    128 Int=      0 D2E=      0 Chk=      8 Scr=      8
 Normal termination of Gaussian 16 at Tue Dec 24 17:52:40 2019.
