# Supplementary material for: Machine learning meets mechanistic modelling for accurate prediction of experimental activation energies
Source: Chem Sci. 2020 Nov 5;12(3):1163–75. doi: 10.1039/d0sc04896h (PMC9528810; doi:10.1039/d0sc04896h)
Supplement: SC-012-D0SC04896H-s002 [file SC-012-D0SC04896H-s002.zip › SC-012-D0SC04896H-s1075.gjf]

# wb97xd 6-31+G(d) scrf(solvent=Methanol, smd) scf=sleazy integral=fine 

predict_snar calculation

-1 1
C             0.201204   -0.080117    2.272485
O             0.114536    0.025812    0.911919
H            -0.779122    0.082954    2.755188
H             0.559716   -1.080115    2.579252
H             0.903350    0.664365    2.691638
C             2.743873    0.551335   -1.023463
O             2.408409   -0.541350   -0.210640
H             3.721271    0.338026   -1.459680
H             2.801620    1.481098   -0.445287
H             2.013602    0.691794   -1.829306
H             1.520189   -0.343832    0.226625
C            -1.022168   -2.492895   -0.890357
O            -1.697982   -1.585292   -0.060853
H            -0.498573   -1.979421   -1.704773
H            -1.773483   -3.163027   -1.311637
H            -0.287527   -3.081255   -0.327832
H            -1.011922   -0.954945    0.330453
C            -1.784914    1.908242   -0.980648
O            -1.040899    2.260753    0.157471
H            -2.420455    2.760707   -1.226363
H            -2.408797    1.027945   -0.795427
H            -1.127877    1.693133   -1.832827
H            -0.562613    1.433974    0.472572
