# Supplementary material for: Machine learning meets mechanistic modelling for accurate prediction of experimental activation energies
Source: Chem Sci. 2020 Nov 5;12(3):1163–75. doi: 10.1039/d0sc04896h (PMC9528810; doi:10.1039/d0sc04896h)
Supplement: SC-012-D0SC04896H-s002 [file SC-012-D0SC04896H-s002.zip › SC-012-D0SC04896H-s1076.log]

 Entering Gaussian System, Link 0=g16
 Input=17.gjf
 Output=17.log
 Initial command:
 /opt/scp/software/gaussian/16.C.01-avx2/g16/l1.exe "/scratch/ksrf385/23664580/Gau-121225.inp" -scrdir="/scratch/ksrf385/23664580/"
 Entering Link 1 = /opt/scp/software/gaussian/16.C.01-avx2/g16/l1.exe PID=    121250.
  
 Copyright (c) 1988-2019, Gaussian, Inc.  All Rights Reserved.
  
 This is part of the Gaussian(R) 16 program.  It is based on
 the Gaussian(R) 09 system (copyright 2009, Gaussian, Inc.),
 the Gaussian(R) 03 system (copyright 2003, Gaussian, Inc.),
 the Gaussian(R) 98 system (copyright 1998, Gaussian, Inc.),
 the Gaussian(R) 94 system (copyright 1995, Gaussian, Inc.),
 the Gaussian 92(TM) system (copyright 1992, Gaussian, Inc.),
 the Gaussian 90(TM) system (copyright 1990, Gaussian, Inc.),
 the Gaussian 88(TM) system (copyright 1988, Gaussian, Inc.),
 the Gaussian 86(TM) system (copyright 1986, Carnegie Mellon
 University), and the Gaussian 82(TM) system (copyright 1983,
 Carnegie Mellon University). Gaussian is a federally registered
 trademark of Gaussian, Inc.
  
 This software contains proprietary and confidential information,
 including trade secrets, belonging to Gaussian, Inc.
  
 This software is provided under written license and may be
 used, copied, transmitted, or stored only in accord with that
 written license.
  
 The following legend is applicable only to US Government
 contracts under FAR:
  
                    RESTRICTED RIGHTS LEGEND
  
 Use, reproduction and disclosure by the US Government is
 subject to restrictions as set forth in subparagraphs (a)
 and (c) of the Commercial Computer Software - Restricted
 Rights clause in FAR 52.227-19.
  
 Gaussian, Inc.
 340 Quinnipiac St., Bldg. 40, Wallingford CT 06492
  
  
 ---------------------------------------------------------------
 Warning -- This program may not be used in any manner that
 competes with the business of Gaussian, Inc. or will provide
 assistance to any competitor of Gaussian, Inc.  The licensee
 of this program is prohibited from giving any competitor of
 Gaussian, Inc. access to this program.  By using this program,
 the user acknowledges that Gaussian, Inc. is engaged in the
 business of creating and licensing software in the field of
 computational chemistry and represents and warrants to the
 licensee that it is not a competitor of Gaussian, Inc. and that
 it will not use this program in any manner prohibited above.
 ---------------------------------------------------------------
  

 Cite this work as:
 Gaussian 16, Revision C.01,
 M. J. Frisch, G. W. Trucks, H. B. Schlegel, G. E. Scuseria, 
 M. A. Robb, J. R. Cheeseman, G. Scalmani, V. Barone, 
 G. A. Petersson, H. Nakatsuji, X. Li, M. Caricato, A. V. Marenich, 
 J. Bloino, B. G. Janesko, R. Gomperts, B. Mennucci, H. P. Hratchian, 
 J. V. Ortiz, A. F. Izmaylov, J. L. Sonnenberg, D. Williams-Young, 
 F. Ding, F. Lipparini, F. Egidi, J. Goings, B. Peng, A. Petrone, 
 T. Henderson, D. Ranasinghe, V. G. Zakrzewski, J. Gao, N. Rega, 
 G. Zheng, W. Liang, M. Hada, M. Ehara, K. Toyota, R. Fukuda, 
 J. Hasegawa, M. Ishida, T. Nakajima, Y. Honda, O. Kitao, H. Nakai, 
 T. Vreven, K. Throssell, J. A. Montgomery, Jr., J. E. Peralta, 
 F. Ogliaro, M. J. Bearpark, J. J. Heyd, E. N. Brothers, K. N. Kudin, 
 V. N. Staroverov, T. A. Keith, R. Kobayashi, J. Normand, 
 K. Raghavachari, A. P. Rendell, J. C. Burant, S. S. Iyengar, 
 J. Tomasi, M. Cossi, J. M. Millam, M. Klene, C. Adamo, R. Cammi, 
 J. W. Ochterski, R. L. Martin, K. Morokuma, O. Farkas, 
 J. B. Foresman, and D. J. Fox, Gaussian, Inc., Wallingford CT, 2019.
 
 ******************************************
 Gaussian 16:  ES64L-G16RevC.01  3-Jul-2019
                24-Dec-2019 
 ******************************************
 ----------------------------------------------------------------------
 # wb97xd 6-31+G(d) scrf(solvent=Methanol, smd) scf=sleazy integral=fin
 e
 ----------------------------------------------------------------------

 Warning!  SCF SP cutoffs with diffuse functions may be unreliable.
 Consider SCF=Tight

 1/38=1,172=1/1;
 2/12=2,17=6,18=5,40=1/2;
 3/5=1,6=6,7=11,11=2,25=1,30=1,70=32201,72=3,74=-58,75=-4/1,2,3;
 4//1;
 5/5=2,32=1,38=5,53=3/2;
 6/7=2,8=2,9=2,10=2,28=1/1;
 99/5=1,9=1/99;
 ------------------------
 predict_snar calculation
 ------------------------
 Symbolic Z-matrix:
 Charge = -1 Multiplicity = 1
 C                     0.2012   -0.08012   2.27249 
 O                     0.11454   0.02581   0.91192 
 H                    -0.77912   0.08295   2.75519 
 H                     0.55972  -1.08011   2.57925 
 H                     0.90335   0.66437   2.69164 
 C                     2.74387   0.55134  -1.02346 
 O                     2.40841  -0.54135  -0.21064 
 H                     3.72127   0.33803  -1.45968 
 H                     2.80162   1.4811   -0.44529 
 H                     2.0136    0.69179  -1.82931 
 H                     1.52019  -0.34383   0.22663 
 C                    -1.02217  -2.4929   -0.89036 
 O                    -1.69798  -1.58529  -0.06085 
 H                    -0.49857  -1.97942  -1.70477 
 H                    -1.77348  -3.16303  -1.31164 
 H                    -0.28753  -3.08126  -0.32783 
 H                    -1.01192  -0.95495   0.33045 
 C                    -1.78491   1.90824  -0.98065 
 O                    -1.0409    2.26075   0.15747 
 H                    -2.42046   2.76071  -1.22636 
 H                    -2.4088    1.02795  -0.79543 
 H                    -1.12788   1.69313  -1.83283 
 H                    -0.56261   1.43397   0.47257 
 
                          Input orientation:                          
 ---------------------------------------------------------------------
 Center     Atomic      Atomic             Coordinates (Angstroms)
 Number     Number       Type             X           Y           Z
 ---------------------------------------------------------------------
      1          6           0        0.201204   -0.080117    2.272485
      2          8           0        0.114536    0.025812    0.911919
      3          1           0       -0.779122    0.082954    2.755188
      4          1           0        0.559716   -1.080115    2.579252
      5          1           0        0.903350    0.664365    2.691638
      6          6           0        2.743873    0.551335   -1.023463
      7          8           0        2.408409   -0.541350   -0.210640
      8          1           0        3.721271    0.338026   -1.459680
      9          1           0        2.801620    1.481098   -0.445287
     10          1           0        2.013602    0.691794   -1.829306
     11          1           0        1.520189   -0.343832    0.226625
     12          6           0       -1.022168   -2.492895   -0.890357
     13          8           0       -1.697982   -1.585292   -0.060853
     14          1           0       -0.498573   -1.979421   -1.704773
     15          1           0       -1.773483   -3.163027   -1.311637
     16          1           0       -0.287527   -3.081255   -0.327832
     17          1           0       -1.011922   -0.954945    0.330453
     18          6           0       -1.784914    1.908242   -0.980648
     19          8           0       -1.040899    2.260753    0.157471
     20          1           0       -2.420455    2.760707   -1.226363
     21          1           0       -2.408797    1.027945   -0.795427
     22          1           0       -1.127877    1.693133   -1.832827
     23          1           0       -0.562613    1.433974    0.472572
 ---------------------------------------------------------------------
                    Distance matrix (angstroms):
                    1          2          3          4          5
     1  C    0.000000
     2  O    1.367433   0.000000
     3  H    1.104823   2.049276   0.000000
     4  H    1.105727   2.049697   1.782181   0.000000
     5  H    1.105871   2.048750   1.781233   1.781551   0.000000
     6  C    4.210365   3.306855   5.187396   4.517934   4.147563
     7  O    3.354162   2.616040   4.398437   3.389901   3.484561
     8  H    5.147307   4.327874   6.171200   5.321609   5.027983
     9  H    4.072572   3.343693   5.001956   4.553436   3.756432
    10  H    4.550310   3.400632   5.402553   4.968786   4.655357
    11  H    2.448430   1.606899   3.444214   2.645652   2.733723
    12  C    4.161935   3.299118   4.470354   4.066508   5.148456
    13  O    3.364064   2.612884   3.399623   3.510350   4.405008
    14  H    4.462693   3.353198   4.921722   4.503509   5.318216
    15  H    5.123442   4.321749   5.297567   4.992130   6.151469
    16  H    4.000917   3.369347   4.445098   3.629534   4.956315
    17  H    2.451222   1.602777   2.647786   2.746418   3.444652
    18  C    4.298966   3.276166   4.277822   5.205810   4.718016
    19  O    3.390542   2.626630   3.399922   4.425877   3.570793
    20  H    5.213954   4.298614   5.071201   6.173819   5.549150
    21  H    4.177558   3.207259   4.019417   4.964317   4.823083
    22  H    4.665239   3.443426   4.874853   5.477711   5.065079
    23  H    2.472969   1.623107   2.661290   3.466752   2.768682
                    6          7          8          9         10
     6  C    0.000000
     7  O    1.402561   0.000000
     8  H    1.091372   2.014202   0.000000
     9  H    1.096395   2.073637   1.783638   0.000000
    10  H    1.096543   2.072823   1.782669   1.777493   0.000000
    11  H    1.965056   1.009529   2.855401   2.328927   2.354322
    12  C    4.844390   4.004922   5.553238   5.532817   4.498863
    13  O    5.022138   4.239658   5.918122   5.458659   4.699830
    14  H    4.169216   3.570858   4.820551   4.944974   3.669049
    15  H    5.855428   5.057035   6.517025   6.576475   5.428595
    16  H    4.782154   3.705796   5.389158   5.511052   4.667496
    17  H    4.267079   3.487479   5.222975   4.591207   4.065723
    18  C    4.727890   4.917049   5.745705   4.637387   4.077829
    19  O    4.317547   4.459261   5.384266   3.966879   3.967227
    20  H    5.620745   5.937441   6.606407   5.433005   4.929990
    21  H    5.179688   5.100013   6.204430   5.241793   4.554066
    22  H    4.116943   4.486616   5.048741   4.172670   3.297208
    23  H    3.734973   3.632582   4.825594   3.487513   3.533604
                   11         12         13         14         15
    11  H    0.000000
    12  C    3.511367   0.000000
    13  O    3.461285   1.403048   0.000000
    14  H    3.237414   1.095938   2.072774   0.000000
    15  H    4.600259   1.091342   2.014797   1.783501   0.000000
    16  H    3.326972   1.096494   2.073298   1.776104   1.783991
    17  H    2.606880   1.963612   1.010513   2.335642   2.855181
    18  C    4.177685   4.467655   3.613635   4.158480   5.082072
    19  O    3.653466   4.867799   3.907875   4.662740   5.666776
    20  H    5.222836   5.446874   4.557202   5.137248   5.959570
    21  H    4.285241   3.785243   2.806041   3.676971   4.270169
    22  H    3.924643   4.292115   3.770011   3.728280   4.926534
    23  H    2.749391   4.181993   3.269491   4.049222   5.077600
                   16         17         18         19         20
    16  H    0.000000
    17  H    2.340787   0.000000
    18  C    5.250087   3.242583   0.000000
    19  O    5.416654   3.220478   1.404684   0.000000
    20  H    6.283730   4.267752   1.091323   2.016959   0.000000
    21  H    4.648006   2.674083   1.094742   2.073397   1.785583
    22  H    5.076020   3.421336   1.097351   2.071483   1.782771
    23  H    4.593867   2.434956   1.957243   1.005788   2.845730
                   21         22         23
    21  H    0.000000
    22  H    1.777479   0.000000
    23  H    2.276198   2.387792   0.000000
 Stoichiometry    C4H15O4(1-)
 Framework group  C1[X(C4H15O4)]
 Deg. of freedom    63
 Full point group                 C1      NOp   1
 Largest Abelian subgroup         C1      NOp   1
 Largest concise Abelian subgroup C1      NOp   1
                         Standard orientation:                         
 ---------------------------------------------------------------------
 Center     Atomic      Atomic             Coordinates (Angstroms)
 Number     Number       Type             X           Y           Z
 ---------------------------------------------------------------------
      1          6           0       -0.195833    0.055611    2.263194
      2          8           0       -0.112445   -0.035422    0.901345
      3          1           0        0.792269   -0.075808    2.739658
      4          1           0       -0.588858    1.039232    2.580455
      5          1           0       -0.868265   -0.717498    2.679233
      6          6           0       -2.730966   -0.639671   -1.025704
      7          8           0       -2.431222    0.457488   -0.204989
      8          1           0       -3.717726   -0.458341   -1.455259
      9          1           0       -2.751872   -1.575843   -0.455419
     10          1           0       -2.000271   -0.746544   -1.836303
     11          1           0       -1.534148    0.288684    0.226187
     12          6           0        0.922571    2.538348   -0.884329
     13          8           0        1.635231    1.648861   -0.066116
     14          1           0        0.413760    2.013161   -1.700645
     15          1           0        1.646830    3.238967   -1.303386
     16          1           0        0.169962    3.094736   -0.313092
     17          1           0        0.974581    0.990631    0.322999
     18          6           0        1.844312   -1.831179   -1.016889
     19          8           0        1.119528   -2.220280    0.121718
     20          1           0        2.509134   -2.657811   -1.273161
     21          1           0        2.436739   -0.930381   -0.827013
     22          1           0        1.175469   -1.632824   -1.863933
     23          1           0        0.613150   -1.414188    0.446380
 ---------------------------------------------------------------------
 Rotational constants (GHZ):           1.1512379           1.0222617           0.7928151
 Standard basis: 6-31+G(d) (6D, 7F)
 There are   182 symmetry adapted cartesian basis functions of A   symmetry.
 There are   182 symmetry adapted basis functions of A   symmetry.
   182 basis functions,   316 primitive gaussians,   182 cartesian basis functions
    36 alpha electrons       36 beta electrons
       nuclear repulsion energy       421.2361457297 Hartrees.
 NAtoms=   23 NActive=   23 NUniq=   23 SFac= 1.00D+00 NAtFMM=   60 NAOKFM=F Big=F
 Integral buffers will be    131072 words long.
 Raffenetti 2 integral format.
 Two-electron integral symmetry is turned on.
 Nuclear repulsion after empirical dispersion term =      421.2255929465 Hartrees.
 ------------------------------------------------------------------------------
 Polarizable Continuum Model (PCM)
 =================================
 Model                : PCM.
 Atomic radii         : SMD-Coulomb.
 Polarization charges : Total charges.
 Charge compensation  : None.
 Solution method      : On-the-fly selection.
 Cavity type          : VdW (van der Waals Surface) (Alpha=1.000).
 Cavity algorithm     : GePol (No added spheres)
                        Default sphere list used, NSphG=   23.
                        Lebedev-Laikov grids with approx.  5.0 points / Ang**2.
                        Smoothing algorithm: York/Karplus (Gamma=1.0000).
                        Polarization charges: spherical gaussians, with
                                              point-specific exponents (IZeta= 3).
                        Self-potential: point-specific (ISelfS= 7).
                        Self-field    : sphere-specific E.n sum rule (ISelfD= 2).
 Solvent              : Methanol, Eps=  32.613000 Eps(inf)=   1.765709
 ------------------------------------------------------------------------------
 ------------------------------------------------------------------------------
 Atomic radii for non-electrostatic terms: SMD-CDS.
 ------------------------------------------------------------------------------
 Nuclear repulsion after PCM non-electrostatic terms =      421.2340425778 Hartrees.
 One-electron integrals computed using PRISM.
 NBasis=   182 RedAO= T EigKep=  1.33D-03  NBF=   182
 NBsUse=   182 1.00D-06 EigRej= -1.00D+00 NBFU=   182
 ExpMin= 4.38D-02 ExpMax= 5.48D+03 ExpMxC= 8.25D+02 IAcc=2 IRadAn=         4 AccDes= 0.00D+00
 Harris functional with IExCor= 4639 and IRadAn=       4 diagonalized for initial guess.
 HarFok:  IExCor= 4639 AccDes= 0.00D+00 IRadAn=         4 IDoV= 1 UseB2=F ITyADJ=14
 ICtDFT=  3500011 ScaDFX=  1.000000  1.000000  1.000000  1.000000
 FoFCou: FMM=F IPFlag=           0 FMFlag=      100000 FMFlg1=           0
         NFxFlg=           0 DoJE=T BraDBF=F KetDBF=T FulRan=T
         wScrn=  0.000000 ICntrl=       500 IOpCl=  0 I1Cent=   200000004 NGrid=           0
         NMat0=    1 NMatS0=      1 NMatT0=    0 NMatD0=    1 NMtDS0=    0 NMtDT0=    0
 Petite list used in FoFCou.
 Requested convergence on RMS density matrix=1.00D-04 within 128 cycles.
 Requested convergence on MAX density matrix=1.00D-02.
 Requested convergence on             energy=1.00D-02.
 No special actions if energy rises.
 Inv3:  Mode=1 IEnd=     8700627.
 Iteration    1 A*A^-1 deviation from unit magnitude is 2.78D-15 for    901.
 Iteration    1 A*A^-1 deviation from orthogonality  is 2.81D-15 for    806    214.
 Iteration    1 A^-1*A deviation from unit magnitude is 2.66D-15 for    183.
 Iteration    1 A^-1*A deviation from orthogonality  is 7.04D-15 for   1401   1399.
 Error on total polarization charges =  0.06472
 SCF Done:  E(RwB97XD) =  -462.325063368     A.U. after    5 cycles
            NFock=  5  Conv=0.27D-04     -V/T= 2.0088
 SMD-CDS (non-electrostatic) energy       (kcal/mol) =       5.30
 (included in total energy above)

 **********************************************************************

            Population analysis using the SCF Density.

 **********************************************************************

 Orbital symmetries:
       Occupied  (A) (A) (A) (A) (A) (A) (A) (A) (A) (A) (A) (A)
                 (A) (A) (A) (A) (A) (A) (A) (A) (A) (A) (A) (A)
                 (A) (A) (A) (A) (A) (A) (A) (A) (A) (A) (A) (A)
       Virtual   (A) (A) (A) (A) (A) (A) (A) (A) (A) (A) (A) (A)
                 (A) (A) (A) (A) (A) (A) (A) (A) (A) (A) (A) (A)
                 (A) (A) (A) (A) (A) (A) (A) (A) (A) (A) (A) (A)
                 (A) (A) (A) (A) (A) (A) (A) (A) (A) (A) (A) (A)
                 (A) (A) (A) (A) (A) (A) (A) (A) (A) (A) (A) (A)
                 (A) (A) (A) (A) (A) (A) (A) (A) (A) (A) (A) (A)
                 (A) (A) (A) (A) (A) (A) (A) (A) (A) (A) (A) (A)
                 (A) (A) (A) (A) (A) (A) (A) (A) (A) (A) (A) (A)
                 (A) (A) (A) (A) (A) (A) (A) (A) (A) (A) (A) (A)
                 (A) (A) (A) (A) (A) (A) (A) (A) (A) (A) (A) (A)
                 (A) (A) (A) (A) (A) (A) (A) (A) (A) (A) (A) (A)
                 (A) (A) (A) (A) (A) (A) (A) (A) (A) (A) (A) (A)
                 (A) (A)
 The electronic state is 1-A.
 Alpha  occ. eigenvalues --  -19.24928 -19.24853 -19.24788 -19.19988 -10.31770
 Alpha  occ. eigenvalues --  -10.31727 -10.31682 -10.30546  -1.10164  -1.09700
 Alpha  occ. eigenvalues --   -1.09600  -1.03732  -0.75688  -0.75665  -0.75563
 Alpha  occ. eigenvalues --   -0.71752  -0.58516  -0.58040  -0.57893  -0.51348
 Alpha  occ. eigenvalues --   -0.51278  -0.51066  -0.50302  -0.50140  -0.49625
 Alpha  occ. eigenvalues --   -0.49007  -0.48834  -0.46434  -0.41086  -0.40837
 Alpha  occ. eigenvalues --   -0.39578  -0.34500  -0.34265  -0.33943  -0.30327
 Alpha  occ. eigenvalues --   -0.30290
 Alpha virt. eigenvalues --    0.08357   0.09415   0.09568   0.09743   0.11593
 Alpha virt. eigenvalues --    0.11818   0.11973   0.12733   0.12826   0.13455
 Alpha virt. eigenvalues --    0.15344   0.16162   0.16523   0.17866   0.19486
 Alpha virt. eigenvalues --    0.20146   0.23501   0.23999   0.24218   0.25425
 Alpha virt. eigenvalues --    0.26861   0.27878   0.28784   0.29341   0.29721
 Alpha virt. eigenvalues --    0.30119   0.30783   0.31139   0.31658   0.32004
 Alpha virt. eigenvalues --    0.33466   0.33880   0.34418   0.36294   0.36836
 Alpha virt. eigenvalues --    0.38122   0.38798   0.39356   0.39794   0.40222
 Alpha virt. eigenvalues --    0.40441   0.41325   0.41764   0.42519   0.43678
 Alpha virt. eigenvalues --    0.44955   0.45242   0.46322   0.47678   0.48172
 Alpha virt. eigenvalues --    0.67887   0.74532   0.75575   0.75995   0.78328
 Alpha virt. eigenvalues --    0.78912   0.79622   0.80676   0.80862   0.82769
 Alpha virt. eigenvalues --    0.86152   0.87357   0.89171   1.01645   1.02995
 Alpha virt. eigenvalues --    1.04632   1.06745   1.07456   1.08857   1.09687
 Alpha virt. eigenvalues --    1.10470   1.17728   1.19595   1.20368   1.23434
 Alpha virt. eigenvalues --    1.27553   1.28563   1.29154   1.30292   1.31758
 Alpha virt. eigenvalues --    1.32061   1.33890   1.34177   1.35414   1.36233
 Alpha virt. eigenvalues --    1.37529   1.38059   1.44962   1.45925   1.48115
 Alpha virt. eigenvalues --    1.48555   1.48992   1.50990   1.58291   1.60675
 Alpha virt. eigenvalues --    1.61038   1.61721   1.65190   1.65406   1.66241
 Alpha virt. eigenvalues --    1.67084   1.69521   1.75078   1.79494   1.80449
 Alpha virt. eigenvalues --    1.85239   1.86547   1.89705   1.96417   2.02695
 Alpha virt. eigenvalues --    2.03326   2.22530   2.23172   2.23468   2.26832
 Alpha virt. eigenvalues --    2.27287   2.28294   2.29124   2.29866   2.30517
 Alpha virt. eigenvalues --    2.31960   2.33213   2.33420   2.48334   2.48606
 Alpha virt. eigenvalues --    2.48724   2.51690   2.52073   2.52207   2.57099
 Alpha virt. eigenvalues --    2.57177   2.75509   2.78745   2.80068   2.97090
 Alpha virt. eigenvalues --    3.00265   3.00756   3.04251   4.31059   4.33182
 Alpha virt. eigenvalues --    4.40452   4.40946   4.41994   4.43671   4.47523
 Alpha virt. eigenvalues --    4.56103
          Condensed to atoms (all electrons):
               1          2          3          4          5          6
     1  C    5.183489   0.010132   0.414732   0.412521   0.406468  -0.007696
     2  O    0.010132   9.171865  -0.092879  -0.085388  -0.077909   0.016798
     3  H    0.414732  -0.092879   0.579595  -0.039357  -0.039705   0.001152
     4  H    0.412521  -0.085388  -0.039357   0.579017  -0.041172  -0.000881
     5  H    0.406468  -0.077909  -0.039705  -0.041172   0.579071  -0.001928
     6  C   -0.007696   0.016798   0.001152  -0.000881  -0.001928   5.157848
     7  O    0.004660  -0.057770  -0.001802   0.001423   0.001555   0.068410
     8  H    0.000358  -0.000508  -0.000000   0.000002  -0.000001   0.402802
     9  H   -0.000619   0.000094   0.000000  -0.000001   0.000012   0.398873
    10  H   -0.000541  -0.001449   0.000001  -0.000004  -0.000002   0.399124
    11  H   -0.009470   0.096169   0.001363  -0.000652  -0.001462  -0.015361
    12  C   -0.010182   0.018796  -0.000582  -0.002415   0.001193  -0.000995
    13  O    0.009072  -0.053409   0.001924   0.001608  -0.001863   0.001700
    14  H   -0.000482  -0.001018  -0.000005  -0.000005   0.000002  -0.000173
    15  H    0.000384  -0.000360   0.000002  -0.000001  -0.000000   0.000031
    16  H   -0.000802  -0.001053   0.000000   0.000053   0.000000   0.000125
    17  H   -0.010155   0.093438  -0.000280  -0.001365   0.001300   0.000012
    18  C   -0.006592   0.011350  -0.002006   0.001111  -0.000469  -0.000961
    19  O    0.002631  -0.049058   0.002996  -0.001791   0.000733   0.001908
    20  H    0.000278  -0.000241   0.000001  -0.000000   0.000001   0.000082
    21  H   -0.000456  -0.000279  -0.000037   0.000002   0.000001  -0.000138
    22  H   -0.000638  -0.001250  -0.000002   0.000001  -0.000002  -0.000295
    23  H   -0.008091   0.092363  -0.000459   0.001215  -0.001066   0.001188
               7          8          9         10         11         12
     1  C    0.004660   0.000358  -0.000619  -0.000541  -0.009470  -0.010182
     2  O   -0.057770  -0.000508   0.000094  -0.001449   0.096169   0.018796
     3  H   -0.001802  -0.000000   0.000000   0.000001   0.001363  -0.000582
     4  H    0.001423   0.000002  -0.000001  -0.000004  -0.000652  -0.002415
     5  H    0.001555  -0.000001   0.000012  -0.000002  -0.001462   0.001193
     6  C    0.068410   0.402802   0.398873   0.399124  -0.015361  -0.000995
     7  O    8.907407  -0.057500  -0.054566  -0.056810   0.076853   0.002819
     8  H   -0.057500   0.505590  -0.029410  -0.030380   0.003999  -0.000068
     9  H   -0.054566  -0.029410   0.530240  -0.041181  -0.003854  -0.000035
    10  H   -0.056810  -0.030380  -0.041181   0.533769  -0.002582   0.000038
    11  H    0.076853   0.003999  -0.003854  -0.002582   0.239779   0.000535
    12  C    0.002819  -0.000068  -0.000035   0.000038   0.000535   5.166988
    13  O   -0.006043  -0.000001   0.000001   0.000042  -0.000143   0.064455
    14  H    0.000358   0.000000  -0.000002   0.000034  -0.000006   0.399082
    15  H   -0.000040  -0.000000   0.000000  -0.000000  -0.000000   0.403531
    16  H    0.000156   0.000000  -0.000000   0.000001   0.000177   0.398045
    17  H   -0.002209  -0.000002  -0.000006   0.000043   0.000569  -0.015090
    18  C    0.001087   0.000078  -0.000061  -0.000065  -0.000020  -0.000786
    19  O   -0.004687  -0.000049   0.000176   0.000268  -0.000881   0.001431
    20  H   -0.000011  -0.000000   0.000000   0.000001  -0.000001  -0.000046
    21  H    0.000057   0.000000  -0.000000  -0.000009  -0.000019   0.000113
    22  H    0.000122   0.000000  -0.000006   0.000131   0.000074   0.000125
    23  H   -0.001440  -0.000002   0.000091   0.000069   0.000650  -0.000607
              13         14         15         16         17         18
     1  C    0.009072  -0.000482   0.000384  -0.000802  -0.010155  -0.006592
     2  O   -0.053409  -0.001018  -0.000360  -0.001053   0.093438   0.011350
     3  H    0.001924  -0.000005   0.000002   0.000000  -0.000280  -0.002006
     4  H    0.001608  -0.000005  -0.000001   0.000053  -0.001365   0.001111
     5  H   -0.001863   0.000002  -0.000000   0.000000   0.001300  -0.000469
     6  C    0.001700  -0.000173   0.000031   0.000125   0.000012  -0.000961
     7  O   -0.006043   0.000358  -0.000040   0.000156  -0.002209   0.001087
     8  H   -0.000001   0.000000  -0.000000   0.000000  -0.000002   0.000078
     9  H    0.000001  -0.000002   0.000000  -0.000000  -0.000006  -0.000061
    10  H    0.000042   0.000034  -0.000000   0.000001   0.000043  -0.000065
    11  H   -0.000143  -0.000006  -0.000000   0.000177   0.000569  -0.000020
    12  C    0.064455   0.399082   0.403531   0.398045  -0.015090  -0.000786
    13  O    8.913160  -0.056923  -0.058396  -0.053971   0.069309  -0.002358
    14  H   -0.056923   0.531225  -0.029871  -0.041208  -0.002831   0.000435
    15  H   -0.058396  -0.029871   0.504956  -0.029733   0.003990  -0.000230
    16  H   -0.053971  -0.041208  -0.029733   0.531714  -0.003606  -0.000236
    17  H    0.069309  -0.002831   0.003990  -0.003606   0.238500   0.001166
    18  C   -0.002358   0.000435  -0.000230  -0.000236   0.001166   5.146288
    19  O   -0.005537  -0.000039   0.000014   0.000008  -0.001771   0.079954
    20  H    0.000091  -0.000000   0.000000   0.000000   0.000001   0.401202
    21  H    0.000564   0.000030  -0.000007  -0.000002   0.000427   0.396561
    22  H    0.000643  -0.000002   0.000001  -0.000001  -0.000167   0.400624
    23  H   -0.000730   0.000007  -0.000001  -0.000001   0.000785  -0.014533
              19         20         21         22         23
     1  C    0.002631   0.000278  -0.000456  -0.000638  -0.008091
     2  O   -0.049058  -0.000241  -0.000279  -0.001250   0.092363
     3  H    0.002996   0.000001  -0.000037  -0.000002  -0.000459
     4  H   -0.001791  -0.000000   0.000002   0.000001   0.001215
     5  H    0.000733   0.000001   0.000001  -0.000002  -0.001066
     6  C    0.001908   0.000082  -0.000138  -0.000295   0.001188
     7  O   -0.004687  -0.000011   0.000057   0.000122  -0.001440
     8  H   -0.000049  -0.000000   0.000000   0.000000  -0.000002
     9  H    0.000176   0.000000  -0.000000  -0.000006   0.000091
    10  H    0.000268   0.000001  -0.000009   0.000131   0.000069
    11  H   -0.000881  -0.000001  -0.000019   0.000074   0.000650
    12  C    0.001431  -0.000046   0.000113   0.000125  -0.000607
    13  O   -0.005537   0.000091   0.000564   0.000643  -0.000730
    14  H   -0.000039  -0.000000   0.000030  -0.000002   0.000007
    15  H    0.000014   0.000000  -0.000007   0.000001  -0.000001
    16  H    0.000008   0.000000  -0.000002  -0.000001  -0.000001
    17  H   -0.001771   0.000001   0.000427  -0.000167   0.000785
    18  C    0.079954   0.401202   0.396561   0.400624  -0.014533
    19  O    8.887311  -0.056327  -0.052214  -0.057864   0.076818
    20  H   -0.056327   0.505170  -0.027879  -0.031853   0.003903
    21  H   -0.052214  -0.027879   0.526030  -0.041558  -0.003817
    22  H   -0.057864  -0.031853  -0.041558   0.538498  -0.002406
    23  H    0.076818   0.003903  -0.003817  -0.002406   0.235161
 Mulliken charges:
               1
     1  C   -0.389002
     2  O   -1.088434
     3  H    0.175347
     4  H    0.176079
     5  H    0.175244
     6  C   -0.421624
     7  O   -0.822027
     8  H    0.205092
     9  H    0.200254
    10  H    0.199502
    11  H    0.614282
    12  C   -0.426343
    13  O   -0.823197
    14  H    0.201394
    15  H    0.205732
    16  H    0.200336
    17  H    0.627941
    18  C   -0.411538
    19  O   -0.824027
    20  H    0.205630
    21  H    0.202630
    22  H    0.195826
    23  H    0.620904
 Sum of Mulliken charges =  -1.00000
 Mulliken charges with hydrogens summed into heavy atoms:
               1
     1  C    0.137667
     2  O   -1.088434
     6  C    0.183224
     7  O   -0.207745
    12  C    0.181118
    13  O   -0.195255
    18  C    0.192548
    19  O   -0.203123
 Electronic spatial extent (au):  <R**2>=           1775.0667
 Charge=             -1.0000 electrons
 Dipole moment (field-independent basis, Debye):
    X=             -0.7300    Y=              0.4230    Z=             -3.1072  Tot=              3.2197
 Quadrupole moment (field-independent basis, Debye-Ang):
   XX=            -72.6713   YY=            -69.0774   ZZ=            -54.6448
   XY=              3.6846   XZ=             -1.3145   YZ=              1.9218
 Traceless Quadrupole moment (field-independent basis, Debye-Ang):
   XX=             -7.2068   YY=             -3.6129   ZZ=             10.8197
   XY=              3.6846   XZ=             -1.3145   YZ=              1.9218
 Octapole moment (field-independent basis, Debye-Ang**2):
  XXX=              7.8654  YYY=             32.5022  ZZZ=             -5.6115  XYY=            -12.2879
  XXY=            -25.4013  XXZ=            -11.4086  XZZ=             -0.6408  YZZ=             -0.6987
  YYZ=            -12.0108  XYZ=              0.4510
 Hexadecapole moment (field-independent basis, Debye-Ang**3):
 XXXX=          -1061.8923 YYYY=           -911.4659 ZZZZ=           -529.1771 XXXY=             10.0631
 XXXZ=             16.4700 YYYX=             21.9992 YYYZ=              2.6054 ZZZX=              3.1659
 ZZZY=             -0.6608 XXYY=           -331.2966 XXZZ=           -244.4437 YYZZ=           -224.3745
 XXYZ=              8.6290 YYXZ=            -26.4846 ZZXY=              1.2812
 N-N= 4.212340425778D+02 E-N=-1.938613616032D+03  KE= 4.582906044595D+02
 Unable to Open any file for archive entry.
 1\1\GINC-SESKSCPN028\SP\RwB97XD\6-31+G(d)\C4H15O4(1-)\KSRF385\24-Dec-2
 019\0\\# wb97xd 6-31+G(d) scrf(solvent=Methanol, smd) scf=sleazy integ
 ral=fine\\predict_snar calculation\\-1,1\C,0,0.201204,-0.080117,2.2724
 85\O,0,0.114536,0.025812,0.911919\H,0,-0.779122,0.082954,2.755188\H,0,
 0.559716,-1.080115,2.579252\H,0,0.90335,0.664365,2.691638\C,0,2.743873
 ,0.551335,-1.023463\O,0,2.408409,-0.54135,-0.21064\H,0,3.721271,0.3380
 26,-1.45968\H,0,2.80162,1.481098,-0.445287\H,0,2.013602,0.691794,-1.82
 9306\H,0,1.520189,-0.343832,0.226625\C,0,-1.022168,-2.492895,-0.890357
 \O,0,-1.697982,-1.585292,-0.060853\H,0,-0.498573,-1.979421,-1.704773\H
 ,0,-1.773483,-3.163027,-1.311637\H,0,-0.287527,-3.081255,-0.327832\H,0
 ,-1.011922,-0.954945,0.330453\C,0,-1.784914,1.908242,-0.980648\O,0,-1.
 040899,2.260753,0.157471\H,0,-2.420455,2.760707,-1.226363\H,0,-2.40879
 7,1.027945,-0.795427\H,0,-1.127877,1.693133,-1.832827\H,0,-0.562613,1.
 433974,0.472572\\Version=ES64L-G16RevC.01\State=1-A\HF=-462.3250634\RM
 SD=2.669e-05\Dipole=0.2749797,-0.1660478,-1.2253228\Quadrupole=-5.1459
 425,-2.8621848,8.0081273,2.8133949,1.0137711,-1.5726688\PG=C01 [X(C4H1
 5O4)]\\@
 The archive entry for this job was punched.


 MICHAEL FARADAY, ASKED BY A POLITICIAN WHAT GOOD
 HIS ELECTRICAL DISCOVERIES WERE, REPLIED 
 "AT PRESENT I DO NOT KNOW, BUT ONE DAY YOU WILL BE
 ABLE TO TAX THEM."
 Job cpu time:       0 days  0 hours  0 minutes 51.4 seconds.
 Elapsed time:       0 days  0 hours  0 minutes 52.5 seconds.
 File lengths (MBytes):  RWF=    128 Int=      0 D2E=      0 Chk=      8 Scr=      8
 Normal termination of Gaussian 16 at Tue Dec 24 17:52:41 2019.
