# Supplementary material for: Machine learning meets mechanistic modelling for accurate prediction of experimental activation energies
Source: Chem Sci. 2020 Nov 5;12(3):1163–75. doi: 10.1039/d0sc04896h (PMC9528810; doi:10.1039/d0sc04896h)
Supplement: SC-012-D0SC04896H-s002 [file SC-012-D0SC04896H-s002.zip › SC-012-D0SC04896H-s1078.gjf]

# wb97xd 6-31+G(d) scrf(solvent=Methanol, smd) scf=sleazy integral=fine 

predict_snar calculation

-1 1
C             0.500889    0.378012    2.170671
O             0.163785    0.176738    0.861501
H             0.617510    1.453845    2.398089
H            -0.270187   -0.021891    2.853906
H             1.455589   -0.118919    2.425202
C            -2.102331    1.677618   -1.000234
O            -2.206927    1.126646    0.286431
H            -1.330977    2.454775   -1.042788
H            -3.072421    2.116188   -1.240250
H            -1.858730    0.910497   -1.744536
H            -1.302978    0.755162    0.534276
C             2.916116    0.186776   -0.927189
O             1.932440    1.177636   -0.788998
H             3.635250    0.548697   -1.663885
H             2.488365   -0.760797   -1.273185
H             3.436058    0.002868    0.021653
H             1.230232    0.827950   -0.154848
C            -1.162397   -2.352331   -0.720564
O            -0.131419   -2.342368    0.231519
H            -2.066651   -1.866511   -0.337826
H            -1.380856   -3.397140   -0.947825
H            -0.858500   -1.839907   -1.641958
H             0.017834   -1.382471    0.504051
