# Supplementary material for: Machine learning meets mechanistic modelling for accurate prediction of experimental activation energies
Source: Chem Sci. 2020 Nov 5;12(3):1163–75. doi: 10.1039/d0sc04896h (PMC9528810; doi:10.1039/d0sc04896h)
Supplement: SC-012-D0SC04896H-s002 [file SC-012-D0SC04896H-s002.zip › SC-012-D0SC04896H-s1079.log]

 Entering Gaussian System, Link 0=g16
 Input=18.gjf
 Output=18.log
 Initial command:
 /opt/scp/software/gaussian/16.C.01-avx2/g16/l1.exe "/scratch/ksrf385/23664580/Gau-121220.inp" -scrdir="/scratch/ksrf385/23664580/"
 Entering Link 1 = /opt/scp/software/gaussian/16.C.01-avx2/g16/l1.exe PID=    121252.
  
 Copyright (c) 1988-2019, Gaussian, Inc.  All Rights Reserved.
  
 This is part of the Gaussian(R) 16 program.  It is based on
 the Gaussian(R) 09 system (copyright 2009, Gaussian, Inc.),
 the Gaussian(R) 03 system (copyright 2003, Gaussian, Inc.),
 the Gaussian(R) 98 system (copyright 1998, Gaussian, Inc.),
 the Gaussian(R) 94 system (copyright 1995, Gaussian, Inc.),
 the Gaussian 92(TM) system (copyright 1992, Gaussian, Inc.),
 the Gaussian 90(TM) system (copyright 1990, Gaussian, Inc.),
 the Gaussian 88(TM) system (copyright 1988, Gaussian, Inc.),
 the Gaussian 86(TM) system (copyright 1986, Carnegie Mellon
 University), and the Gaussian 82(TM) system (copyright 1983,
 Carnegie Mellon University). Gaussian is a federally registered
 trademark of Gaussian, Inc.
  
 This software contains proprietary and confidential information,
 including trade secrets, belonging to Gaussian, Inc.
  
 This software is provided under written license and may be
 used, copied, transmitted, or stored only in accord with that
 written license.
  
 The following legend is applicable only to US Government
 contracts under FAR:
  
                    RESTRICTED RIGHTS LEGEND
  
 Use, reproduction and disclosure by the US Government is
 subject to restrictions as set forth in subparagraphs (a)
 and (c) of the Commercial Computer Software - Restricted
 Rights clause in FAR 52.227-19.
  
 Gaussian, Inc.
 340 Quinnipiac St., Bldg. 40, Wallingford CT 06492
  
  
 ---------------------------------------------------------------
 Warning -- This program may not be used in any manner that
 competes with the business of Gaussian, Inc. or will provide
 assistance to any competitor of Gaussian, Inc.  The licensee
 of this program is prohibited from giving any competitor of
 Gaussian, Inc. access to this program.  By using this program,
 the user acknowledges that Gaussian, Inc. is engaged in the
 business of creating and licensing software in the field of
 computational chemistry and represents and warrants to the
 licensee that it is not a competitor of Gaussian, Inc. and that
 it will not use this program in any manner prohibited above.
 ---------------------------------------------------------------
  

 Cite this work as:
 Gaussian 16, Revision C.01,
 M. J. Frisch, G. W. Trucks, H. B. Schlegel, G. E. Scuseria, 
 M. A. Robb, J. R. Cheeseman, G. Scalmani, V. Barone, 
 G. A. Petersson, H. Nakatsuji, X. Li, M. Caricato, A. V. Marenich, 
 J. Bloino, B. G. Janesko, R. Gomperts, B. Mennucci, H. P. Hratchian, 
 J. V. Ortiz, A. F. Izmaylov, J. L. Sonnenberg, D. Williams-Young, 
 F. Ding, F. Lipparini, F. Egidi, J. Goings, B. Peng, A. Petrone, 
 T. Henderson, D. Ranasinghe, V. G. Zakrzewski, J. Gao, N. Rega, 
 G. Zheng, W. Liang, M. Hada, M. Ehara, K. Toyota, R. Fukuda, 
 J. Hasegawa, M. Ishida, T. Nakajima, Y. Honda, O. Kitao, H. Nakai, 
 T. Vreven, K. Throssell, J. A. Montgomery, Jr., J. E. Peralta, 
 F. Ogliaro, M. J. Bearpark, J. J. Heyd, E. N. Brothers, K. N. Kudin, 
 V. N. Staroverov, T. A. Keith, R. Kobayashi, J. Normand, 
 K. Raghavachari, A. P. Rendell, J. C. Burant, S. S. Iyengar, 
 J. Tomasi, M. Cossi, J. M. Millam, M. Klene, C. Adamo, R. Cammi, 
 J. W. Ochterski, R. L. Martin, K. Morokuma, O. Farkas, 
 J. B. Foresman, and D. J. Fox, Gaussian, Inc., Wallingford CT, 2019.
 
 ******************************************
 Gaussian 16:  ES64L-G16RevC.01  3-Jul-2019
                24-Dec-2019 
 ******************************************
 ----------------------------------------------------------------------
 # wb97xd 6-31+G(d) scrf(solvent=Methanol, smd) scf=sleazy integral=fin
 e
 ----------------------------------------------------------------------

 Warning!  SCF SP cutoffs with diffuse functions may be unreliable.
 Consider SCF=Tight

 1/38=1,172=1/1;
 2/12=2,17=6,18=5,40=1/2;
 3/5=1,6=6,7=11,11=2,25=1,30=1,70=32201,72=3,74=-58,75=-4/1,2,3;
 4//1;
 5/5=2,32=1,38=5,53=3/2;
 6/7=2,8=2,9=2,10=2,28=1/1;
 99/5=1,9=1/99;
 ------------------------
 predict_snar calculation
 ------------------------
 Symbolic Z-matrix:
 Charge = -1 Multiplicity = 1
 C                     0.50089   0.37801   2.17067 
 O                     0.16379   0.17674   0.8615 
 H                     0.61751   1.45385   2.39809 
 H                    -0.27019  -0.02189   2.85391 
 H                     1.45559  -0.11892   2.4252 
 C                    -2.10233   1.67762  -1.00023 
 O                    -2.20693   1.12665   0.28643 
 H                    -1.33098   2.45478  -1.04279 
 H                    -3.07242   2.11619  -1.24025 
 H                    -1.85873   0.9105   -1.74454 
 H                    -1.30298   0.75516   0.53428 
 C                     2.91612   0.18678  -0.92719 
 O                     1.93244   1.17764  -0.789 
 H                     3.63525   0.5487   -1.66389 
 H                     2.48836  -0.7608   -1.27319 
 H                     3.43606   0.00287   0.02165 
 H                     1.23023   0.82795  -0.15485 
 C                    -1.1624   -2.35233  -0.72056 
 O                    -0.13142  -2.34237   0.23152 
 H                    -2.06665  -1.86651  -0.33783 
 H                    -1.38086  -3.39714  -0.94783 
 H                    -0.8585   -1.83991  -1.64196 
 H                     0.01783  -1.38247   0.50405 
 
                          Input orientation:                          
 ---------------------------------------------------------------------
 Center     Atomic      Atomic             Coordinates (Angstroms)
 Number     Number       Type             X           Y           Z
 ---------------------------------------------------------------------
      1          6           0        0.500889    0.378012    2.170671
      2          8           0        0.163785    0.176738    0.861501
      3          1           0        0.617510    1.453845    2.398089
      4          1           0       -0.270187   -0.021891    2.853906
      5          1           0        1.455589   -0.118919    2.425202
      6          6           0       -2.102331    1.677618   -1.000234
      7          8           0       -2.206927    1.126646    0.286431
      8          1           0       -1.330977    2.454775   -1.042788
      9          1           0       -3.072421    2.116188   -1.240250
     10          1           0       -1.858730    0.910497   -1.744536
     11          1           0       -1.302978    0.755162    0.534276
     12          6           0        2.916116    0.186776   -0.927189
     13          8           0        1.932440    1.177636   -0.788998
     14          1           0        3.635250    0.548697   -1.663885
     15          1           0        2.488365   -0.760797   -1.273185
     16          1           0        3.436058    0.002868    0.021653
     17          1           0        1.230232    0.827950   -0.154848
     18          6           0       -1.162397   -2.352331   -0.720564
     19          8           0       -0.131419   -2.342368    0.231519
     20          1           0       -2.066651   -1.866511   -0.337826
     21          1           0       -1.380856   -3.397140   -0.947825
     22          1           0       -0.858500   -1.839907   -1.641958
     23          1           0        0.017834   -1.382471    0.504051
 ---------------------------------------------------------------------
                    Distance matrix (angstroms):
                    1          2          3          4          5
     1  C    0.000000
     2  O    1.366776   0.000000
     3  H    1.105774   2.048895   0.000000
     4  H    1.105120   2.048771   1.781452   0.000000
     5  H    1.105974   2.049715   1.782329   1.780872   0.000000
     6  C    4.303530   3.294538   4.358464   4.593417   5.255469
     7  O    3.382762   2.617882   3.541695   3.414971   4.420384
     8  H    4.242051   3.324166   4.078982   4.737444   5.139631
     9  H    5.236810   4.318779   5.224155   5.402408   6.239721
    10  H    4.602194   3.379408   4.856782   4.953634   5.425046
    11  H    2.464542   1.610293   2.765905   2.655401   3.456777
    12  C    3.932764   3.282505   4.236334   4.949015   3.669484
    13  O    3.383545   2.618031   3.458736   4.422802   3.498503
    14  H    4.955519   4.308944   5.140591   5.999037   4.681588
    15  H    4.136072   3.292344   4.677926   5.018812   3.893161
    16  H    3.657079   3.382802   3.961943   4.664603   3.116751
    17  H    2.478391   1.610699   2.699011   3.467865   2.757536
    18  C    4.310514   3.264641   5.232690   4.359338   4.662384
    19  O    3.400087   2.613411   4.434654   3.504395   3.503508
    20  H    4.233521   3.253936   5.070968   4.100861   4.805682
    21  H    5.245737   4.293272   6.222593   5.203753   5.492674
    22  H    4.615544   3.373312   5.417508   4.885088   4.985840
    23  H    2.471895   1.606302   3.462900   2.730559   2.711923
                    6          7          8          9         10
     6  C    0.000000
     7  O    1.403573   0.000000
     8  H    1.095797   2.073171   0.000000
     9  H    1.091341   2.014703   1.785010   0.000000
    10  H    1.096267   2.071905   1.776448   1.783547   0.000000
    11  H    1.960768   1.008242   2.318749   2.851712   2.350739
    12  C    5.235719   5.348065   4.816117   6.299461   4.898059
    13  O    4.071115   4.277091   3.513600   5.112058   3.918850
    14  H    5.885128   6.186177   5.355586   6.901402   5.506471
    15  H    5.205272   5.295339   4.998036   6.261028   4.681093
    16  H    5.875610   5.759884   5.465300   6.958363   5.654909
    17  H    3.541552   3.478219   3.161454   4.620658   3.474998
    18  C    4.147551   3.769398   4.820842   4.887323   3.489906
    19  O    4.643490   4.042871   5.106406   5.540245   4.179656
    20  H    3.605677   3.060778   4.439786   4.205691   3.119910
    21  H    5.126055   4.761347   5.852898   5.774400   4.406682
    22  H    3.785751   3.786473   4.361941   4.551209   2.928430
    23  H    4.015236   3.360445   4.351604   4.983260   3.719588
                   11         12         13         14         15
    11  H    0.000000
    12  C    4.501077   0.000000
    13  O    3.521004   1.403039   0.000000
    14  H    5.409310   1.091266   2.015081   0.000000
    15  H    4.465348   1.095709   2.073888   1.784031   0.000000
    16  H    4.825680   1.097480   2.073186   1.782876   1.777051
    17  H    2.626279   1.962096   1.008723   2.852943   2.314669
    18  C    3.354236   4.808745   4.695036   5.685353   4.020750
    19  O    3.325493   4.126335   4.206114   5.112593   3.410098
    20  H    2.866518   5.421375   5.046099   6.332720   4.779714
    21  H    4.409569   5.595431   5.650817   6.422125   4.693297
    22  H    3.415836   4.343508   4.197911   5.089175   3.535814
    23  H    2.512953   3.593191   3.448455   4.638432   3.106215
                   16         17         18         19         20
    16  H    0.000000
    17  H    2.361690   0.000000
    18  C    5.219544   4.019813   0.000000
    19  O    4.274467   3.471929   1.403381   0.000000
    20  H    5.822681   4.261812   1.095529   2.072611   0.000000
    21  H    5.975165   5.029710   1.091328   2.016058   1.784724
    22  H    4.960509   3.700238   1.097223   2.071480   1.777947
    23  H    3.719695   2.605766   1.957870   1.008936   2.299593
                   21         22         23
    21  H    0.000000
    22  H    1.783158   0.000000
    23  H    2.850117   2.362745   0.000000
 Stoichiometry    C4H15O4(1-)
 Framework group  C1[X(C4H15O4)]
 Deg. of freedom    63
 Full point group                 C1      NOp   1
 Largest Abelian subgroup         C1      NOp   1
 Largest concise Abelian subgroup C1      NOp   1
                         Standard orientation:                         
 ---------------------------------------------------------------------
 Center     Atomic      Atomic             Coordinates (Angstroms)
 Number     Number       Type             X           Y           Z
 ---------------------------------------------------------------------
      1          6           0       -0.465752   -0.336725    2.178152
      2          8           0       -0.152424   -0.159421    0.859643
      3          1           0       -0.581511   -1.408029    2.426434
      4          1           0        0.319153    0.072319    2.839889
      5          1           0       -1.413983    0.167870    2.441629
      6          6           0        2.073936   -1.700312   -1.017311
      7          8           0        2.204179   -1.127414    0.257382
      8          1           0        1.299480   -2.475408   -1.031986
      9          1           0        3.038008   -2.146356   -1.267582
     10          1           0        1.818951   -0.945410   -1.770243
     11          1           0        1.306171   -0.748539    0.515424
     12          6           0       -2.937564   -0.191006   -0.877260
     13          8           0       -1.954614   -1.182723   -0.740059
     14          1           0       -3.671412   -0.563184   -1.594067
     15          1           0       -2.513340    0.748916   -1.247612
     16          1           0       -3.439187    0.011180    0.077705
     17          1           0       -1.239635   -0.824502   -0.125238
     18          6           0        1.152063    2.337131   -0.790636
     19          8           0        0.138944    2.347308    0.180428
     20          1           0        2.061744    1.854903   -0.416309
     21          1           0        1.369546    3.377065   -1.040108
     22          1           0        0.829469    1.809819   -1.697154
     23          1           0       -0.008236    1.392820    0.472391
 ---------------------------------------------------------------------
 Rotational constants (GHZ):           1.2261750           0.9815042           0.7876622
 Standard basis: 6-31+G(d) (6D, 7F)
 There are   182 symmetry adapted cartesian basis functions of A   symmetry.
 There are   182 symmetry adapted basis functions of A   symmetry.
   182 basis functions,   316 primitive gaussians,   182 cartesian basis functions
    36 alpha electrons       36 beta electrons
       nuclear repulsion energy       421.7496559906 Hartrees.
 NAtoms=   23 NActive=   23 NUniq=   23 SFac= 1.00D+00 NAtFMM=   60 NAOKFM=F Big=F
 Integral buffers will be    131072 words long.
 Raffenetti 2 integral format.
 Two-electron integral symmetry is turned on.
 Nuclear repulsion after empirical dispersion term =      421.7388391252 Hartrees.
 ------------------------------------------------------------------------------
 Polarizable Continuum Model (PCM)
 =================================
 Model                : PCM.
 Atomic radii         : SMD-Coulomb.
 Polarization charges : Total charges.
 Charge compensation  : None.
 Solution method      : On-the-fly selection.
 Cavity type          : VdW (van der Waals Surface) (Alpha=1.000).
 Cavity algorithm     : GePol (No added spheres)
                        Default sphere list used, NSphG=   23.
                        Lebedev-Laikov grids with approx.  5.0 points / Ang**2.
                        Smoothing algorithm: York/Karplus (Gamma=1.0000).
                        Polarization charges: spherical gaussians, with
                                              point-specific exponents (IZeta= 3).
                        Self-potential: point-specific (ISelfS= 7).
                        Self-field    : sphere-specific E.n sum rule (ISelfD= 2).
 Solvent              : Methanol, Eps=  32.613000 Eps(inf)=   1.765709
 ------------------------------------------------------------------------------
 ------------------------------------------------------------------------------
 Atomic radii for non-electrostatic terms: SMD-CDS.
 ------------------------------------------------------------------------------
 Nuclear repulsion after PCM non-electrostatic terms =      421.7471999067 Hartrees.
 One-electron integrals computed using PRISM.
 NBasis=   182 RedAO= T EigKep=  1.28D-03  NBF=   182
 NBsUse=   182 1.00D-06 EigRej= -1.00D+00 NBFU=   182
 ExpMin= 4.38D-02 ExpMax= 5.48D+03 ExpMxC= 8.25D+02 IAcc=2 IRadAn=         4 AccDes= 0.00D+00
 Harris functional with IExCor= 4639 and IRadAn=       4 diagonalized for initial guess.
 HarFok:  IExCor= 4639 AccDes= 0.00D+00 IRadAn=         4 IDoV= 1 UseB2=F ITyADJ=14
 ICtDFT=  3500011 ScaDFX=  1.000000  1.000000  1.000000  1.000000
 FoFCou: FMM=F IPFlag=           0 FMFlag=      100000 FMFlg1=           0
         NFxFlg=           0 DoJE=T BraDBF=F KetDBF=T FulRan=T
         wScrn=  0.000000 ICntrl=       500 IOpCl=  0 I1Cent=   200000004 NGrid=           0
         NMat0=    1 NMatS0=      1 NMatT0=    0 NMatD0=    1 NMtDS0=    0 NMtDT0=    0
 Petite list used in FoFCou.
 Requested convergence on RMS density matrix=1.00D-04 within 128 cycles.
 Requested convergence on MAX density matrix=1.00D-02.
 Requested convergence on             energy=1.00D-02.
 No special actions if energy rises.
 Inv3:  Mode=1 IEnd=     8731308.
 Iteration    1 A*A^-1 deviation from unit magnitude is 3.55D-15 for    580.
 Iteration    1 A*A^-1 deviation from orthogonality  is 3.64D-15 for   1103    561.
 Iteration    1 A^-1*A deviation from unit magnitude is 3.11D-15 for    580.
 Iteration    1 A^-1*A deviation from orthogonality  is 4.58D-13 for   1019    965.
 Error on total polarization charges =  0.06493
 SCF Done:  E(RwB97XD) =  -462.325797082     A.U. after    5 cycles
            NFock=  5  Conv=0.28D-04     -V/T= 2.0088
 SMD-CDS (non-electrostatic) energy       (kcal/mol) =       5.25
 (included in total energy above)

 **********************************************************************

            Population analysis using the SCF Density.

 **********************************************************************

 Orbital symmetries:
       Occupied  (A) (A) (A) (A) (A) (A) (A) (A) (A) (A) (A) (A)
                 (A) (A) (A) (A) (A) (A) (A) (A) (A) (A) (A) (A)
                 (A) (A) (A) (A) (A) (A) (A) (A) (A) (A) (A) (A)
       Virtual   (A) (A) (A) (A) (A) (A) (A) (A) (A) (A) (A) (A)
                 (A) (A) (A) (A) (A) (A) (A) (A) (A) (A) (A) (A)
                 (A) (A) (A) (A) (A) (A) (A) (A) (A) (A) (A) (A)
                 (A) (A) (A) (A) (A) (A) (A) (A) (A) (A) (A) (A)
                 (A) (A) (A) (A) (A) (A) (A) (A) (A) (A) (A) (A)
                 (A) (A) (A) (A) (A) (A) (A) (A) (A) (A) (A) (A)
                 (A) (A) (A) (A) (A) (A) (A) (A) (A) (A) (A) (A)
                 (A) (A) (A) (A) (A) (A) (A) (A) (A) (A) (A) (A)
                 (A) (A) (A) (A) (A) (A) (A) (A) (A) (A) (A) (A)
                 (A) (A) (A) (A) (A) (A) (A) (A) (A) (A) (A) (A)
                 (A) (A) (A) (A) (A) (A) (A) (A) (A) (A) (A) (A)
                 (A) (A) (A) (A) (A) (A) (A) (A) (A) (A) (A) (A)
                 (A) (A)
 The electronic state is 1-A.
 Alpha  occ. eigenvalues --  -19.24892 -19.24853 -19.24823 -19.19973 -10.31763
 Alpha  occ. eigenvalues --  -10.31740 -10.31712 -10.30560  -1.10167  -1.09687
 Alpha  occ. eigenvalues --   -1.09633  -1.03740  -0.75689  -0.75638  -0.75586
 Alpha  occ. eigenvalues --   -0.71758  -0.58420  -0.58083  -0.57967  -0.51379
 Alpha  occ. eigenvalues --   -0.51210  -0.51082  -0.50280  -0.50113  -0.49681
 Alpha  occ. eigenvalues --   -0.49015  -0.48865  -0.46459  -0.41048  -0.40908
 Alpha  occ. eigenvalues --   -0.39532  -0.34506  -0.34253  -0.33999  -0.30323
 Alpha  occ. eigenvalues --   -0.30266
 Alpha virt. eigenvalues --    0.08377   0.09278   0.09702   0.09899   0.11357
 Alpha virt. eigenvalues --    0.11598   0.11856   0.12751   0.13345   0.13847
 Alpha virt. eigenvalues --    0.15070   0.16267   0.16508   0.17690   0.19131
 Alpha virt. eigenvalues --    0.19950   0.23655   0.23880   0.24259   0.25218
 Alpha virt. eigenvalues --    0.26894   0.27693   0.28611   0.29130   0.29525
 Alpha virt. eigenvalues --    0.30153   0.30639   0.31320   0.31689   0.32955
 Alpha virt. eigenvalues --    0.33553   0.34072   0.35032   0.35418   0.36839
 Alpha virt. eigenvalues --    0.38526   0.38596   0.39079   0.39551   0.40294
 Alpha virt. eigenvalues --    0.40848   0.41059   0.42034   0.42861   0.43775
 Alpha virt. eigenvalues --    0.44639   0.44967   0.46318   0.47453   0.48739
 Alpha virt. eigenvalues --    0.69340   0.75272   0.75852   0.76566   0.77755
 Alpha virt. eigenvalues --    0.78858   0.79455   0.80067   0.80985   0.82423
 Alpha virt. eigenvalues --    0.85585   0.89436   0.89742   1.01739   1.03290
 Alpha virt. eigenvalues --    1.04444   1.06489   1.07737   1.08442   1.09415
 Alpha virt. eigenvalues --    1.10505   1.17466   1.18659   1.19998   1.23725
 Alpha virt. eigenvalues --    1.27484   1.28937   1.29785   1.30579   1.31843
 Alpha virt. eigenvalues --    1.32604   1.33398   1.33897   1.35456   1.36268
 Alpha virt. eigenvalues --    1.37518   1.38852   1.44181   1.45685   1.48317
 Alpha virt. eigenvalues --    1.49752   1.51243   1.53521   1.58374   1.60343
 Alpha virt. eigenvalues --    1.60932   1.61070   1.64899   1.65891   1.66483
 Alpha virt. eigenvalues --    1.67685   1.70332   1.75501   1.80433   1.80768
 Alpha virt. eigenvalues --    1.84949   1.86381   1.90251   1.95580   2.02165
 Alpha virt. eigenvalues --    2.04576   2.22777   2.23090   2.23638   2.26903
 Alpha virt. eigenvalues --    2.28175   2.28798   2.28987   2.29427   2.29901
 Alpha virt. eigenvalues --    2.32095   2.32920   2.33238   2.48397   2.48593
 Alpha virt. eigenvalues --    2.48661   2.51759   2.51994   2.52182   2.57060
 Alpha virt. eigenvalues --    2.57127   2.76181   2.78780   2.79590   2.97547
 Alpha virt. eigenvalues --    3.00307   3.00838   3.03892   4.32666   4.34159
 Alpha virt. eigenvalues --    4.39992   4.41613   4.41971   4.44758   4.48512
 Alpha virt. eigenvalues --    4.56956
          Condensed to atoms (all electrons):
               1          2          3          4          5          6
     1  C    5.182631   0.010682   0.411928   0.409074   0.413551  -0.007726
     2  O    0.010682   9.162352  -0.084362  -0.085815  -0.085837   0.014762
     3  H    0.411928  -0.084362   0.578669  -0.039732  -0.040713  -0.002033
     4  H    0.409074  -0.085815  -0.039732   0.579742  -0.039992  -0.000463
     5  H    0.413551  -0.085837  -0.040713  -0.039992   0.581099   0.001076
     6  C   -0.007726   0.014762  -0.002033  -0.000463   0.001076   5.157393
     7  O    0.001838  -0.045185   0.001667   0.001926  -0.001767   0.069455
     8  H   -0.000615  -0.000158  -0.000014  -0.000001   0.000001   0.396698
     9  H    0.000269  -0.000315  -0.000000   0.000002  -0.000000   0.402779
    10  H   -0.000428  -0.001707  -0.000000  -0.000005   0.000001   0.401489
    11  H   -0.007942   0.093876  -0.001194  -0.000502   0.001302  -0.014144
    12  C   -0.009999   0.015083  -0.001201   0.001633  -0.002554  -0.000330
    13  O    0.006917  -0.046507   0.001476  -0.001718   0.000817   0.000154
    14  H    0.000602  -0.000202   0.000002  -0.000000  -0.000004  -0.000064
    15  H   -0.000469  -0.001729  -0.000003   0.000003  -0.000023   0.000223
    16  H   -0.000915  -0.001909   0.000003   0.000000   0.000377  -0.000070
    17  H   -0.010448   0.094052  -0.000987   0.001202  -0.000762   0.001608
    18  C   -0.006932   0.012011   0.001196  -0.001485  -0.000962  -0.001966
    19  O    0.005532  -0.046749  -0.001820   0.002082   0.001298   0.000923
    20  H   -0.000634  -0.000432   0.000001  -0.000025   0.000001   0.000104
    21  H    0.000316  -0.000239  -0.000000   0.000000   0.000001  -0.000022
    22  H   -0.000479  -0.002072   0.000001  -0.000002  -0.000003   0.000089
    23  H   -0.008664   0.094007   0.001252  -0.000735  -0.000861  -0.000212
               7          8          9         10         11         12
     1  C    0.001838  -0.000615   0.000269  -0.000428  -0.007942  -0.009999
     2  O   -0.045185  -0.000158  -0.000315  -0.001707   0.093876   0.015083
     3  H    0.001667  -0.000014  -0.000000  -0.000000  -0.001194  -0.001201
     4  H    0.001926  -0.000001   0.000002  -0.000005  -0.000502   0.001633
     5  H   -0.001767   0.000001  -0.000000   0.000001   0.001302  -0.002554
     6  C    0.069455   0.396698   0.402779   0.401489  -0.014144  -0.000330
     7  O    8.909777  -0.052229  -0.057424  -0.058241   0.066509   0.001391
     8  H   -0.052229   0.528625  -0.028840  -0.041593  -0.003873  -0.000053
     9  H   -0.057424  -0.028840   0.504394  -0.030378   0.003955   0.000014
    10  H   -0.058241  -0.041593  -0.030378   0.534948  -0.002353  -0.000012
    11  H    0.066509  -0.003873   0.003955  -0.002353   0.237758  -0.000120
    12  C    0.001391  -0.000053   0.000014  -0.000012  -0.000120   5.154417
    13  O   -0.004584   0.000322  -0.000031   0.000255  -0.001547   0.073168
    14  H    0.000003   0.000000   0.000000   0.000000  -0.000001   0.401616
    15  H   -0.000008   0.000000  -0.000000  -0.000001   0.000006   0.398608
    16  H   -0.000008   0.000000   0.000000  -0.000000  -0.000001   0.401926
    17  H   -0.001287   0.000290  -0.000002  -0.000022   0.001135  -0.015733
    18  C    0.004358   0.000165  -0.000034  -0.001006   0.000440  -0.001880
    19  O   -0.005897   0.000037  -0.000001  -0.000040  -0.001351   0.000703
    20  H    0.001080  -0.000001   0.000001  -0.000050   0.000341  -0.000100
    21  H   -0.000033   0.000000  -0.000000   0.000003  -0.000001   0.000050
    22  H    0.000345  -0.000014   0.000006   0.000253  -0.000062  -0.000218
    23  H   -0.002068  -0.000018  -0.000003   0.000119   0.000823   0.001369
              13         14         15         16         17         18
     1  C    0.006917   0.000602  -0.000469  -0.000915  -0.010448  -0.006932
     2  O   -0.046507  -0.000202  -0.001729  -0.001909   0.094052   0.012011
     3  H    0.001476   0.000002  -0.000003   0.000003  -0.000987   0.001196
     4  H   -0.001718  -0.000000   0.000003   0.000000   0.001202  -0.001485
     5  H    0.000817  -0.000004  -0.000023   0.000377  -0.000762  -0.000962
     6  C    0.000154  -0.000064   0.000223  -0.000070   0.001608  -0.001966
     7  O   -0.004584   0.000003  -0.000008  -0.000008  -0.001287   0.004358
     8  H    0.000322   0.000000   0.000000   0.000000   0.000290   0.000165
     9  H   -0.000031   0.000000  -0.000000   0.000000  -0.000002  -0.000034
    10  H    0.000255   0.000000  -0.000001  -0.000000  -0.000022  -0.001006
    11  H   -0.001547  -0.000001   0.000006  -0.000001   0.001135   0.000440
    12  C    0.073168   0.401616   0.398608   0.401926  -0.015733  -0.001880
    13  O    8.892915  -0.056414  -0.053294  -0.056737   0.075586   0.001653
    14  H   -0.056414   0.503684  -0.028588  -0.030123   0.003721   0.000110
    15  H   -0.053294  -0.028588   0.527781  -0.041748  -0.003038  -0.000745
    16  H   -0.056737  -0.030123  -0.041748   0.535066  -0.002869  -0.000065
    17  H    0.075586   0.003721  -0.003038  -0.002869   0.234764   0.000619
    18  C    0.001653   0.000110  -0.000745  -0.000065   0.000619   5.154228
    19  O   -0.005201  -0.000044   0.001048   0.000081  -0.001473   0.075426
    20  H    0.000016   0.000000  -0.000001   0.000000  -0.000021   0.396325
    21  H   -0.000011  -0.000000  -0.000001   0.000000  -0.000002   0.401759
    22  H    0.000199  -0.000001   0.000066   0.000000   0.000124   0.400158
    23  H   -0.001866  -0.000005   0.000312  -0.000001   0.000650  -0.014016
              19         20         21         22         23
     1  C    0.005532  -0.000634   0.000316  -0.000479  -0.008664
     2  O   -0.046749  -0.000432  -0.000239  -0.002072   0.094007
     3  H   -0.001820   0.000001  -0.000000   0.000001   0.001252
     4  H    0.002082  -0.000025   0.000000  -0.000002  -0.000735
     5  H    0.001298   0.000001   0.000001  -0.000003  -0.000861
     6  C    0.000923   0.000104  -0.000022   0.000089  -0.000212
     7  O   -0.005897   0.001080  -0.000033   0.000345  -0.002068
     8  H    0.000037  -0.000001   0.000000  -0.000014  -0.000018
     9  H   -0.000001   0.000001  -0.000000   0.000006  -0.000003
    10  H   -0.000040  -0.000050   0.000003   0.000253   0.000119
    11  H   -0.001351   0.000341  -0.000001  -0.000062   0.000823
    12  C    0.000703  -0.000100   0.000050  -0.000218   0.001369
    13  O   -0.005201   0.000016  -0.000011   0.000199  -0.001866
    14  H   -0.000044   0.000000  -0.000000  -0.000001  -0.000005
    15  H    0.001048  -0.000001  -0.000001   0.000066   0.000312
    16  H    0.000081   0.000000   0.000000   0.000000  -0.000001
    17  H   -0.001473  -0.000021  -0.000002   0.000124   0.000650
    18  C    0.075426   0.396325   0.401759   0.400158  -0.014016
    19  O    8.899304  -0.052319  -0.056833  -0.058075   0.067858
    20  H   -0.052319   0.526937  -0.028530  -0.041789  -0.004030
    21  H   -0.056833  -0.028530   0.504486  -0.030896   0.003898
    22  H   -0.058075  -0.041789  -0.030896   0.537181  -0.002122
    23  H    0.067858  -0.004030   0.003898  -0.002122   0.236986
 Mulliken charges:
               1
     1  C   -0.388090
     2  O   -1.093607
     3  H    0.175865
     4  H    0.174811
     5  H    0.173955
     6  C   -0.419724
     7  O   -0.829621
     8  H    0.201271
     9  H    0.205610
    10  H    0.198768
    11  H    0.626946
    12  C   -0.417779
    13  O   -0.825569
    14  H    0.205706
    15  H    0.201600
    16  H    0.196991
    17  H    0.622893
    18  C   -0.419357
    19  O   -0.824490
    20  H    0.203127
    21  H    0.206055
    22  H    0.197313
    23  H    0.627327
 Sum of Mulliken charges =  -1.00000
 Mulliken charges with hydrogens summed into heavy atoms:
               1
     1  C    0.136540
     2  O   -1.093607
     6  C    0.185926
     7  O   -0.202675
    12  C    0.186518
    13  O   -0.202676
    18  C    0.187138
    19  O   -0.197164
 Electronic spatial extent (au):  <R**2>=           1773.8038
 Charge=             -1.0000 electrons
 Dipole moment (field-independent basis, Debye):
    X=             -0.7278    Y=              0.4493    Z=             -2.3747  Tot=              2.5241
 Quadrupole moment (field-independent basis, Debye-Ang):
   XX=            -66.2512   YY=            -72.0135   ZZ=            -57.1035
   XY=             -0.4497   XZ=             -6.4733   YZ=             -3.2675
 Traceless Quadrupole moment (field-independent basis, Debye-Ang):
   XX=             -1.1285   YY=             -6.8908   ZZ=              8.0192
   XY=             -0.4497   XZ=             -6.4733   YZ=             -3.2675
 Octapole moment (field-independent basis, Debye-Ang**2):
  XXX=            -28.0713  YYY=            -19.5884  ZZZ=             -2.9325  XYY=             15.0915
  XXY=             20.2100  XXZ=            -11.6970  XZZ=              1.6756  YZZ=              2.8697
  YYZ=            -10.2798  XYZ=              8.3708
 Hexadecapole moment (field-independent basis, Debye-Ang**3):
 XXXX=          -1107.7598 YYYY=           -853.1608 ZZZZ=           -508.8185 XXXY=              0.9419
 XXXZ=            -13.4595 YYYX=              3.7878 YYYZ=            -26.3100 ZZZX=              4.5260
 ZZZY=              0.0995 XXYY=           -331.0489 XXZZ=           -258.2043 YYZZ=           -218.3466
 XXYZ=             11.9946 YYXZ=            -23.2948 ZZXY=             -2.8606
 N-N= 4.217471999067D+02 E-N=-1.939628993854D+03  KE= 4.582917272105D+02
 Unable to Open any file for archive entry.
 1\1\GINC-SESKSCPN028\SP\RwB97XD\6-31+G(d)\C4H15O4(1-)\KSRF385\24-Dec-2
 019\0\\# wb97xd 6-31+G(d) scrf(solvent=Methanol, smd) scf=sleazy integ
 ral=fine\\predict_snar calculation\\-1,1\C,0,0.500889,0.378012,2.17067
 1\O,0,0.163785,0.176738,0.861501\H,0,0.61751,1.453845,2.398089\H,0,-0.
 270187,-0.021891,2.853906\H,0,1.455589,-0.118919,2.425202\C,0,-2.10233
 1,1.677618,-1.000234\O,0,-2.206927,1.126646,0.286431\H,0,-1.330977,2.4
 54775,-1.042788\H,0,-3.072421,2.116188,-1.24025\H,0,-1.85873,0.910497,
 -1.744536\H,0,-1.302978,0.755162,0.534276\C,0,2.916116,0.186776,-0.927
 189\O,0,1.93244,1.177636,-0.788998\H,0,3.63525,0.548697,-1.663885\H,0,
 2.488365,-0.760797,-1.273185\H,0,3.436058,0.002868,0.021653\H,0,1.2302
 32,0.82795,-0.154848\C,0,-1.162397,-2.352331,-0.720564\O,0,-0.131419,-
 2.342368,0.231519\H,0,-2.066651,-1.866511,-0.337826\H,0,-1.380856,-3.3
 9714,-0.947825\H,0,-0.8585,-1.839907,-1.641958\H,0,0.017834,-1.382471,
 0.504051\\Version=ES64L-G16RevC.01\State=1-A\HF=-462.3257971\RMSD=2.75
 3e-05\Dipole=0.2695943,-0.192144,-0.9362469\Quadrupole=-0.656251,-5.03
 65104,5.6927614,-0.1880353,4.9310068,2.6403672\PG=C01 [X(C4H15O4)]\\@
 The archive entry for this job was punched.


  ON THE CHOICE OF THE CORRECT LANGUAGE -
 I SPEAK SPANISH TO GOD, ITALIAN TO WOMEN,
 FRENCH TO MEN, AND GERMAN TO MY HORSE.
          -- CHARLES V
 Job cpu time:       0 days  0 hours  0 minutes 51.6 seconds.
 Elapsed time:       0 days  0 hours  0 minutes 52.5 seconds.
 File lengths (MBytes):  RWF=    128 Int=      0 D2E=      0 Chk=      8 Scr=      8
 Normal termination of Gaussian 16 at Tue Dec 24 17:52:41 2019.
