# Supplementary material for: Machine learning meets mechanistic modelling for accurate prediction of experimental activation energies
Source: Chem Sci. 2020 Nov 5;12(3):1163–75. doi: 10.1039/d0sc04896h (PMC9528810; doi:10.1039/d0sc04896h)
Supplement: SC-012-D0SC04896H-s002 [file SC-012-D0SC04896H-s002.zip › SC-012-D0SC04896H-s108.csv]

	v_av_central_atom	v_av_nu_atom	activation_energy	sasa_nu	sasa_central	epn_central	epn_central_ts	nu_charge	nu_charge_ts	central_charge	central_charge_ts	lg_charge	lg_charge_ts	nu_formed	lg_broken	omega	n	local_electrophilicity_center	local_nucleophilicity_nu	is_av	es_av	p_int_central	p_int_nu	bo_diff_nu	bo_diff_lg	bo_sub_lg	bo_nu_ts	bo_lg_ts	bo_prod_nu	activation_energy_qh_grimme	activation_energy_qh_truhlar	pc_1	pc_2	pc_3	pc_4	pc_5	epn_diff_central	epn_diff_nu	epn_diff_lg	charge_diff_central	charge_diff_nu	charge_diff_lg
378	4.4	-167.7	23.61631500752615	58.78775177288598	5.330124537506414	-14.631723000000001	-14.79416	-1.0560200000000002	-0.748186	0.123554	0.26924499999999996	-0.099066	-0.1562	0.18603993343088865	0.11674723856491903	0.20438560788980012	-4.827845894790603	-0.028903999999999982	-0.1004250000000001	6.37	-0.84	26.82976197015686	10.238559591924544	1.012909	0.12953900000000007	1.109568	0.231512	0.980029	1.244421	22.87648071746788	23.01516042747444	-8.726510000000001	-5.31265	1.25112	-1.8593099999999998	-0.620266	-0.16243699999999883	0.10580200000000062	-0.17320100000000593	0.14569099999999996	0.30783400000000016	-0.057134000000000004
252	12.2	-11.6	27.690244206813002	11.109882181930585	7.940185521163412	-14.606294	-14.621143	-0.44720200000000004	-0.068204	0.344661	0.389462	-0.189505	-0.567746	0.6040534912394282	0.6193661422043635	0.5223832654904135	-7.050893275607076	0.0171305	-0.041343999999999985	6.67	-0.69	21.852953245502125	18.707129402073786	0.480099	0.7179810000000001	1.159219	0.732436	0.441238	1.2125350000000001	28.28135862689005	28.137658836824823	3.24748	-4.798369999999999	-1.63234	1.17202	-1.55152	-0.01484899999999989	0.17379700000000042	-0.15835999999999473	0.04480099999999998	0.37899800000000006	-0.37824099999999994
160	27.9	-6.1	18.848762750543766	41.039564783657156	9.510222204819144	-14.537564000000001	-14.536206	-1.0121930000000001	-0.746487	0.445927	0.5257189999999999	-0.163218	-0.21714899999999998	0.20593751651651213	0.08938536904546675	0.4346909975319232	-7.397039769958161	0.023922999999999996	-0.2464	7.64	-1.49	21.688229475945686	10.348059388120172	1.1117780000000002	0.10382200000000008	1.16151	0.28833600000000004	1.057688	1.4001139999999999	19.026348080594786	18.932849090474146	-17.1145	-8.80606	5.56077	0.126051	0.604298	0.0013580000000015247	0.10527599999999993	-0.030629999999998603	0.07979199999999992	0.2657060000000001	-0.05393099999999998
91	20.2	-167.6	16.514107257567627	58.80775100805282	5.350125004814137	-14.595676999999998	-14.761856	-1.056082	-0.786538	0.136311	0.252612	-0.072108	-0.116925	0.15037594581744895	0.0847338616525475	0.20802177279178088	-4.827835717732743	-0.031048125000000006	-0.100746	6.37	-1.16	27.38033395021068	10.26779730427475	1.070432	0.09485100000000002	1.119399	0.189457	1.024548	1.259889	16.38421268753888	16.600076127421918	-8.726510000000001	-5.31265	1.25112	-1.8593099999999998	-0.620266	-0.1661790000000014	0.1124520000000011	-0.1691939999999903	0.11630100000000002	0.269544	-0.044816999999999996
47	16.9	-13.0	17.531816150754313	11.619876773540357	6.650155379815699	-14.586835999999998	-14.585583999999999	-0.47964700000000005	-0.250344	0.242904	0.297164	-0.146387	-0.235792	0.16576251065361647	0.11825812232160288	0.19623382672702006	-5.997600996806956	0.0003526249999999953	-0.071438	6.72	-1.14	27.82671239266786	18.8728040189697	1.128579	0.159308	1.347121	0.224248	1.187813	1.352827	18.579130340606987	18.69521969067059	-7.158010000000001	4.00531	-3.9992	2.58802	0.563683	0.0012519999999991427	0.07812900000000056	-0.03602099999999808	0.054259999999999975	0.22930300000000003	-0.08940500000000001
399	-55.8	-12.7	25.60720637910477	11.73987550097795	4.900114490390519	-14.743992	-14.722926999999999	-0.458784	-0.202792	0.07900599999999999	0.212436	-0.091038	-0.183531	0.2569669842487797	0.24369147234575755	0.31955711310578616	-6.6965369322320525	-0.021825625	-0.04899299999999998	6.71	-0.69	28.660563033825657	18.733849711918282	0.8715219999999999	0.256718	1.053455	0.30140300000000003	0.796737	1.172925	26.114861968893162	26.059013579105507	-1.37124	0.7009270000000001	-2.2014400000000003	-1.1623700000000001	-3.4166	0.021065000000001888	0.008443000000003309	-0.016695999999996047	0.13343000000000002	0.255992	-0.092493
68	2.6	-167.7	29.22684680148183	58.757752920135744	5.68013271539146	-14.647653	-14.813471	-1.0560209999999999	-0.696919	0.17038399999999998	0.347323	-0.14796099999999998	-0.250583	0.2668624272101642	0.18706298842470176	0.5516133916387248	-4.8278037171436115	-0.022153875000000003	-0.100202	6.37	-0.57	26.185078169102372	10.238460866941463	0.8863340000000001	0.20375199999999996	1.089216	0.322626	0.8854639999999999	1.20896	28.628829771493546	28.532193231594853	-8.726510000000001	-5.31265	1.25112	-1.8593099999999998	-0.620266	-0.1658179999999998	0.12551099999999593	-0.18345400000001177	0.176939	0.3591019999999999	-0.10262200000000002
396	2.0	-12.7	24.34803665201993	11.729875607024814	4.950115658659811	-14.647148999999999	-14.630648999999998	-0.458509	-0.208353	0.071851	0.199546	-0.07251200000000001	-0.164736	0.24562296528458416	0.2319504975503251	0.3378159651595238	-6.6967275207734955	-0.006580250000000003	-0.04899499999999998	6.71	-0.8	28.746939419732108	18.459166691610697	0.8951370000000001	0.2451900000000001	1.057079	0.291454	0.8118890000000001	1.186591	24.6141008919189	24.438398092077147	-1.37124	0.7009270000000001	-2.2014400000000003	-1.1623700000000001	-3.4166	0.016500000000000625	0.08800700000000106	-0.017049999999983356	0.127695	0.250156	-0.09222399999999999
62	32.7	-11.7	9.216012844483894	24.50974007912858	4.850113322121227	-14.554089999999999	-14.55436	-0.719957	-0.517189	0.110756	0.18326199999999998	-0.002358	-0.058276999999999995	0.13991749192661007	0.08824268296967769	0.2039103229459248	-6.296671397735274	0.016531999999999998	-0.03763099999999997	7.19	-1.81	28.671025752808404	14.290143513577284	1.1998280000000001	0.10045899999999984	1.13844	0.195187	1.037981	1.395015	9.581851174344974	9.5140800943734	-8.726510000000001	-5.31265	1.25112	-1.8593099999999998	-0.620266	-0.0002700000000022129	0.09676000000000329	-0.018126999999992677	0.07250599999999999	0.20276799999999995	-0.055918999999999996
189	15.3	-129.9	21.689508532873145	65.66930359022334	7.850183418278688	-14.598335	-14.727867000000002	-0.755517	-0.54404	0.351628	0.462845	-0.197574	-0.235436	0.3011965715396585	0.10684222298125548	0.20830635001561948	-5.385551802976939	0.045157875000000014	-0.398688	7.58	-0.61	21.864354791226873	10.997631899370196	0.8411420000000001	0.12324399999999992	1.153514	0.36254699999999995	1.03027	1.203689	22.214734402902533	22.27874042288361	-3.5635199999999996	-0.739374	-2.16803	2.34958	4.65793	-0.1295320000000011	0.1039480000000026	-0.15616899999999845	0.11121700000000001	0.21147700000000003	-0.03786200000000001
4	13.2	-13.3	17.186202460195652	24.46974050331605	4.780111686544225	-14.598385	-14.588237	-0.740685	-0.49522700000000003	0.07835	0.19178800000000001	-0.038485000000000005	-0.113576	0.16847066330229998	0.12287903715680733	0.2556989333048053	-6.454595745760348	-0.00015525000000001302	-0.15000899999999995	7.08	-1.31	28.32053512163633	13.6811428288006	1.1468120000000002	0.13876999999999995	1.129322	0.232348	0.9905520000000001	1.37916	18.37470640033391	18.815845930147553	-4.65106	-4.74864	-3.28165	-0.304043	4.2989	0.010148000000000934	0.08137699999999981	-0.021786000000005856	0.11343800000000001	0.245458	-0.07509099999999999
229	10.5	-12.7	26.510376064418956	11.539877621915288	5.570130145199015	-14.629068	-14.608785999999998	-0.478522	-0.195956	0.181023	0.28970999999999997	-0.130379	-0.207027	0.24176379874201626	0.19036944152528965	0.25485554925733306	-6.040046947891606	0.010244875	-0.069383	6.72	-0.63	25.942367767640174	18.789639805968577	0.937139	0.208141	1.093353	0.298807	0.8852120000000001	1.235946	27.32551155457246	27.365044684543985	0.383056	-0.366777	-2.01768	4.56559	1.60245	0.020282000000001688	0.1241589999999988	-0.014302999999998178	0.10868699999999998	0.282566	-0.076648
323	16.5	-132.0	21.128192042721867	49.508106655478564	5.840136453853186	-14.5747	-14.722320999999999	-0.83205	-0.33801	0.692004	0.757547	-0.298847	-0.5953609999999999	0.8615797246849997	0.6690670386537796	0.18310344168712026	-5.055935996467409	-0.01109375	-0.11456500000000006	7.99	-0.79	27.56807669211856	13.791652634895375	0.15080099999999996	0.7271259999999999	1.086776	0.938642	0.35965	1.089443	22.558086524681837	23.01679633473648	-17.1145	-8.80606	5.56077	0.126051	0.604298	-0.14762099999999911	0.18628999999999962	-0.26292500000000274	0.06554300000000002	0.49404	-0.29651399999999994
65	32.7	-7.4	8.887698367123653	24.54973965494112	4.850113322121227	-14.554103	-14.547803	-0.7157899999999999	-0.5159060000000001	0.110705	0.186394	-0.002329	-0.059278	0.14164458063862229	0.09062654281402252	0.2039182110311084	-6.314979870671213	0.015394249999999996	-0.014055999999999985	7.22	-1.81	28.671453732963506	14.252105595261707	1.194102	0.10316400000000003	1.138342	0.197049	1.0351780000000002	1.391151	9.3865688170769	9.428611987327447	-8.726510000000001	-5.31265	1.25112	-1.8593099999999998	-0.620266	0.006299999999999528	0.09665000000000035	-0.013681000000005383	0.075689	0.19988399999999984	-0.056949
436	-1.7	-167.7	30.94901975487469	58.78775177288598	5.600130846160584	-14.658698999999999	-14.823535999999999	-1.0561989999999999	-0.6700470000000001	0.153409	0.34869	-0.156553	-0.28436999999999996	0.3012700309325078	0.2247542157692559	0.5029260378042864	-4.827996237692751	-0.02448837500000001	-0.100093	6.37	-0.41	25.91571375328498	10.250623397259877	0.8432419999999999	0.2450920000000001	1.090489	0.363579	0.845397	1.206821	31.017418344916013	31.17680588494164	-8.726510000000001	-5.31265	1.25112	-1.8593099999999998	-0.620266	-0.16483700000000034	0.12714199999999565	-0.1906500000000051	0.195281	0.38615199999999983	-0.12781699999999996
390	28.4	2.0	16.548764610354148	21.41977284761053	4.5701067798131945	-14.567768	-14.558342000000001	-0.702652	-0.45332700000000004	0.14762	0.236323	-0.025379	-0.10317799999999999	0.2292921211100349	0.14213756431136956	0.2092476280902988	-5.449139775732007	0.01846825	-0.029375000000000005	7.71	-1.58	29.54982528905689	16.97748042270493	1.00661	0.15813600000000005	1.1125559999999999	0.299475	0.95442	1.306085	16.894522620408615	16.811063790262626	-8.726510000000001	-5.31265	1.25112	-1.8593099999999998	-0.620266	0.009425999999997714	0.11705200000000104	-0.016337999999990416	0.088703	0.24932500000000002	-0.077799
284	19.1	-148.0	20.094398190730214	43.79832501534965	5.750134350968463	-14.569347	-14.729101000000002	-0.8547959999999999	-0.579866	0.694134	0.7501720000000001	-0.298503	-0.329491	0.32848445441081264	0.13965877180017738	0.19936028360313052	-4.813453276217855	-0.01986562500000001	-0.052026999999999934	7.84	-0.81	27.423219945509878	14.964865818219225	0.724989	0.15118900000000002	1.08256	0.354642	0.931371	1.079631	20.789051760617195	20.56879575081659	-17.1145	-8.80606	5.56077	0.126051	0.604298	-0.15975400000000128	0.11368500000000026	-0.17573600000000056	0.05603800000000003	0.2749299999999999	-0.03098799999999996
296	14.8	-13.3	20.704573205259475	24.48974029122232	6.93016192212373	-14.596145000000002	-14.583521	-0.741398	-0.45171300000000003	0.340185	0.430788	-0.140684	-0.209968	0.20177446920245634	0.15014187581805488	0.2486300428412561	-6.435361269392171	0.0102335	-0.15093800000000002	7.08	-0.99	25.531831825735267	13.632673747568537	1.0396679999999998	0.15715199999999985	1.04669	0.262806	0.8895379999999999	1.302474	21.868604255245504	22.199302025337985	-7.158010000000001	4.00531	-3.9992	2.58802	0.563683	0.012624000000002411	0.10929399999999845	-0.014171999999987861	0.09060299999999999	0.28968499999999997	-0.06928399999999998
426	23.7	2.1	16.621850684908992	21.40977295365741	4.850113322121227	-14.574685999999998	-14.570973	-0.702087	-0.46477399999999996	0.094439	0.19705899999999998	-0.019894	-0.11109000000000001	0.21915759654092748	0.1570629477629331	0.26516555782158924	-5.441158921399927	0.011270125	-0.029340000000000005	7.71	-1.58	29.217166344057432	16.981923938193344	1.047422	0.17860900000000002	1.137181	0.293978	0.958572	1.3414	17.25563578487831	17.166529364817926	-4.65106	-4.74864	-3.28165	-0.304043	4.2989	0.003712999999997635	0.09420599999999979	-0.02522199999999941	0.10261999999999999	0.23731300000000005	-0.09119600000000001
230	9.2	-12.8	28.064339352063822	11.509877940055896	4.830112854813503	-14.644641	-14.617934	-0.478401	-0.17163299999999998	0.088891	0.20994699999999997	-0.049983	-0.12479900000000001	0.2579981631554884	0.2050294228819368	0.1875404307910527	-6.040045777801232	-0.006514374999999996	-0.069383	6.72	-0.62	29.66668499105671	18.661810264239637	0.9169770000000002	0.194731	0.9497709999999999	0.318838	0.7550399999999999	1.2358149999999999	29.33128204207539	29.637506922086978	0.383056	-0.366777	-2.01768	4.56559	1.60245	0.026707000000000036	0.12936400000000248	-0.011744000000000199	0.12105599999999997	0.30676800000000004	-0.07481600000000001
243	8.0	-11.7	37.86635991520561	11.129881969836841	4.8401130884673655	-14.648007999999999	-14.621276000000002	-0.44697299999999995	-0.150282	0.088269	0.224579	-0.055775	-0.165573	0.3270707697180031	0.2789421057788857	0.4046967985659757	-7.0509016022905335	-0.006911749999999993	-0.04134299999999999	6.67	-0.75	29.74445330700182	18.98802238928515	0.8159240000000001	0.2647419999999999	0.9490930000000001	0.396572	0.684351	1.212496	38.953834745242254	39.10569216521554	3.24748	-4.798369999999999	-1.63234	1.17202	-1.55152	0.026731999999997313	0.12741699999999767	-0.02027800000000113	0.13631	0.2966909999999999	-0.109798
254	13.4	-12.5	22.51920035602889	11.509877940055896	7.870183885586398	-14.603195000000001	-14.592395000000002	-0.47663199999999994	-0.22457399999999997	0.346948	0.41354300000000005	-0.199004	-0.24830500000000003	0.22941263851199697	0.10892386059120866	0.2844350525069626	-6.081601916594829	0.019175750000000002	-0.06761500000000001	6.71	-0.59	21.8557520907654	18.663248190138773	0.949312	0.12547799999999998	1.151979	0.282621	1.026501	1.231933	23.375123996008078	23.368848895952578	-1.47901	-1.1179999999999999	-3.00926	-1.40615	0.410937	0.010799999999999699	0.11102000000000345	-0.022006999999998555	0.06659500000000007	0.252058	-0.04930100000000004
304	15.0	-19.4	18.120069127955205	17.22981728124788	6.980163090393022	-14.596154	-14.590482999999999	-0.503341	-0.224169	0.340373	0.398868	-0.140673	-0.21270999999999998	0.19421109284252613	0.15495591031115946	0.2485982304803789	-6.24407217139318	0.007948124999999993	-0.101127	6.96	-0.99	25.46818553747184	15.884378370863493	1.021833	0.16219699999999992	1.04673	0.24628200000000003	0.884533	1.2681149999999999	18.509752838041447	18.58505403799401	-7.158010000000001	4.00531	-3.9992	2.58802	0.563683	0.005671000000001314	0.10618699999999848	-0.018816000000001054	0.05849500000000002	0.27917200000000003	-0.07203699999999999
302	15.0	-13.0	23.14270935953851	11.619876773540357	7.000163557700745	-14.596138	-14.591023000000002	-0.47973699999999997	-0.223856	0.34028	0.398619	-0.140903	-0.20829899999999998	0.1977464565899476	0.15233407248814804	0.2487388890889835	-5.997612207897768	0.007376500000000002	-0.071438	6.72	-0.99	25.466480396116985	18.875955282275537	0.993871	0.15937800000000002	1.04624	0.24497800000000003	0.886862	1.238849	24.162413109460893	24.4165546594613	-7.158010000000001	4.00531	-3.9992	2.58802	0.563683	0.005114999999998204	0.10553900000000382	-0.019065000000011878	0.058338999999999974	0.25588099999999997	-0.06739599999999998
31	23.2	-128.8	8.002737329298142	74.53978862050022	5.310124070198706	-14.588204999999999	-14.742408	-0.9431309999999999	-0.534243	0.145716	0.191858	-0.063204	-0.12121099999999999	0.19799804621188727	0.0892134302739063	0.21159904588459594	-4.158090006485595	-0.011695500000000013	-0.09587199999999996	5.36	-1.19	27.84202541735021	16.875139971387988	0.8858280000000001	0.10010299999999983	1.1220620000000001	0.21869299999999997	1.021959	1.1045209999999999	8.809715189400908	8.8517583593661	-6.8371	-3.676	1.11638	-2.0345	-0.948893	-0.15420300000000076	0.10107300000000663	-0.1529340000000161	0.04614199999999999	0.4088879999999999	-0.05800699999999999
5	27.6	-13.0	14.844663947740715	24.52973986703485	7.610177810586087	-14.557545999999999	-14.553729	-0.7407600000000001	-0.506864	0.32566100000000003	0.390229	-0.153765	-0.194383	0.1625397027428882	0.061239277872487875	0.2506793656850658	-6.4546007526550175	0.019552249999999983	-0.15000899999999995	7.08	-1.14	23.33330813479318	13.722182906452653	1.15802	0.07285000000000008	1.1895959999999999	0.22475599999999998	1.116746	1.382776	16.167455027825287	16.64499013776107	-4.65106	-4.74864	-3.28165	-0.304043	4.2989	0.003816999999997961	0.10015800000000041	-0.020807000000001352	0.06456799999999996	0.2338960000000001	-0.04061799999999999
372	27.1	9.9	19.670408490504407	21.25977454436041	4.530105845197763	-14.571016	-14.551194	-0.695666	-0.433571	0.144332	0.247419	-0.027016000000000002	-0.115193	0.25948977276410895	0.1652882764839061	0.2355232148450173	-5.5626232788236845	0.020896875	-0.030374000000000005	7.82	-1.54	29.075077621631422	16.93839203053302	0.959448	0.184048	1.113497	0.33621	0.929449	1.295658	20.506879320318692	20.683209630087518	-4.65106	-4.74864	-3.28165	-0.304043	4.2989	0.019821999999999562	0.11571900000000213	-0.013146999999989362	0.10308700000000001	0.262095	-0.088177
120	15.0	-167.7	17.997932310531187	58.78775177288598	4.890114256736657	-14.612245999999999	-14.77733	-1.055624	-0.769228	0.120868	0.23556100000000002	-0.041721	-0.09618600000000001	0.14298281570234894	0.09880886528053136	0.2391724450772097	-4.828009680117591	-0.045606375000000005	-0.10193299999999994	6.37	-1.21	28.28935378982713	10.27723866047323	1.087212	0.10521000000000004	1.064783	0.18138800000000002	0.959573	1.2686	17.84230983035338	17.786461440565727	-8.726510000000001	-5.31265	1.25112	-1.8593099999999998	-0.620266	-0.16508400000000023	0.11125999999999792	-0.16031500000002552	0.11469300000000002	0.2863959999999999	-0.054465000000000006
309	7.9	-13.0	20.575794345343088	24.45974060936292	6.630154912507988	-14.600648000000001	-14.591196	-0.740757	-0.44935600000000003	0.281856	0.379814	-0.115042	-0.195271	0.2080784123947199	0.15859857217574214	0.2656805528674226	-6.454600017947631	0.0020906249999999922	-0.15000899999999995	7.08	-1.12	26.37685495810577	13.827096128574992	1.057129	0.16799300000000006	1.059234	0.277762	0.891241	1.334891	21.877250085481528	22.199162715453518	-4.65106	-4.74864	-3.28165	-0.304043	4.2989	0.009452000000001348	0.0910100000000007	-0.02552199999999516	0.09795799999999999	0.29140099999999997	-0.080229
286	14.2	-150.9	16.968211753233188	49.858093270898024	3.3400780403886343	-14.572246	-14.723219	-0.9043760000000001	-0.654551	0.6792520000000001	0.743738	-0.286866	-0.31288499999999997	0.27017785966350283	0.11464561727491455	0.1828001620126449	-4.650635069442576	-0.025100250000000008	-0.05247199999999996	7.6	-0.87	29.324698492516475	13.67860304792385	0.8049149999999999	0.12217600000000005	1.065684	0.297977	0.943508	1.102892	17.835430573183864	17.8385681231046	-17.1145	-8.80606	5.56077	0.126051	0.604298	-0.15097300000000047	0.11478799999999723	-0.16122099999999762	0.06448599999999993	0.24982500000000007	-0.02601899999999996
305	19.1	-131.9	20.97754571287286	49.52810589064538	5.770134818276183	-14.569353	-14.704225	-0.8315899999999999	-0.594968	0.6945640000000001	0.7511979999999999	-0.299063	-0.330575	0.3301577044416275	0.13448942512236606	0.1993471087393648	-5.0552655079407245	-0.010090249999999995	-0.11456500000000006	7.99	-0.81	27.51654869689181	13.808267673082176	0.7297549999999999	0.14560000000000006	1.0826129999999998	0.359688	0.9370129999999999	1.089443	21.762560722959734	21.697927192908896	-17.1145	-8.80606	5.56077	0.126051	0.604298	-0.13487199999999966	0.10682399999999959	-0.15112700000000245	0.05663399999999985	0.2366219999999999	-0.031511999999999984
17	22.0	-13.0	15.408253278475184	11.619876773540357	5.340124771160276	-14.591268	-14.586912	-0.47933400000000004	-0.24751599999999999	0.14495999999999998	0.215838	-0.06652999999999999	-0.12553399999999998	0.17202267986997122	0.11889966021279055	0.23166662562715776	-6.017909533754452	0.008240499999999998	-0.070638	6.72	-1.14	27.939099330334525	18.50064294865665	1.057539	0.1333209999999999	1.12129	0.219717	0.9879690000000001	1.277256	16.095376728523856	16.089729138609453	-4.65106	-4.74864	-3.28165	-0.304043	4.2989	0.004355999999999582	0.1053779999999982	-0.017690999999999235	0.07087800000000002	0.23181800000000005	-0.05900399999999999
433	28.7	3.6	22.720934128813887	21.299774120172934	6.530152575969405	-14.5828	-14.551445000000001	-0.7016600000000001	-0.43249499999999996	0.287549	0.36801100000000003	-0.178003	-0.22817300000000001	0.2493579611336657	0.08066024327695383	0.14324244214544435	-5.50858182186202	0.020767625000000005	-0.029303	7.73	-1.18	25.540758933606767	16.726064768739242	1.0124870000000001	0.10385699999999988	1.2875860000000001	0.336341	1.183729	1.3488280000000001	23.706752338821822	23.884965178799916	-4.65106	-4.74864	-3.28165	-0.304043	4.2989	0.03135499999999958	0.1350010000000026	2.5000000000829914e-05	0.08046200000000003	0.2691650000000001	-0.05017000000000002
280	9.0	-150.9	18.04344386751179	49.868092888481435	5.810135752891616	-14.586345999999999	-14.753619	-0.904328	-0.6390140000000001	0.696959	0.754883	-0.301678	-0.364723	0.3050794415887599	0.12610905087919488	0.2709002641269654	-4.65063147753739	-0.022991249999999984	-0.05247200000000008	7.6	-0.77	27.69767650518863	13.678620994089645	0.77276	0.13792900000000008	1.093728	0.339252	0.955799	1.112012	19.134683757538923	19.240732947627873	-17.1145	-8.80606	5.56077	0.126051	0.604298	-0.16727300000000156	0.09674899999999909	-0.18554100000000062	0.057923999999999976	0.26531399999999994	-0.06304500000000002
173	28.1	3.5	13.991623063208735	21.489772105282466	6.630154912507988	-14.554367000000001	-14.551132999999998	-0.701537	-0.46618999999999994	0.302643	0.360188	-0.07135	-0.14032999999999998	0.20217702918599054	0.12914088787080266	0.21080565434704868	-5.5192324396050765	0.01605175000000001	-0.029362	7.73	-1.66	26.79697521652778	16.665722578945026	1.059181	0.13947500000000002	1.080022	0.268408	0.9405469999999999	1.327589	14.993129023248406	15.193932223169465	-8.726510000000001	-5.31265	1.25112	-1.8593099999999998	-0.620266	0.0032340000000026237	0.10429500000000047	-0.014450000000010732	0.05754500000000001	0.23534700000000003	-0.06897999999999999
180	13.6	-129.9	24.22330606271069	65.66930359022334	7.870183885586398	-14.602457999999999	-14.737437	-0.754865	-0.529767	0.346294	0.46253999999999995	-0.19854000000000002	-0.25511999999999996	0.3459585846113963	0.1339038483732772	0.26096593009229785	-5.362896365702951	0.048690625000000015	-0.3987970000000001	7.53	-0.58	21.85692168519553	10.997393380401773	0.787148	0.15431199999999998	1.152409	0.41636599999999996	0.9980969999999999	1.203514	25.098682512712106	25.43000779273166	-4.65106	-4.74864	-3.28165	-0.304043	4.2989	-0.1349790000000013	0.1053229999999985	-0.1697310000000023	0.11624599999999996	0.22509800000000002	-0.056579999999999936
129	27.6	-6.7	14.190546900399992	11.919873592134342	7.490175006739794	-14.557545000000001	-14.553126	-0.46996400000000005	-0.268692	0.325778	0.36346300000000004	-0.15373399999999998	-0.190849	0.16405510312569782	0.06100011434105933	0.2506802140656824	-5.975399254956039	0.043900375	-0.070549	6.85	-1.14	23.55693983801589	19.29397152989115	1.063031	0.07255500000000015	1.189424	0.208621	1.1168690000000001	1.271652	15.597424320414948	16.103824890349184	-4.65106	-4.74864	-3.28165	-0.304043	4.2989	0.004419000000000395	0.09726300000000165	-0.016347999999997143	0.037685000000000024	0.20127200000000006	-0.03711500000000001
165	29.7	-6.2	21.050255579756705	40.99956520784463	8.050188091355844	-14.556145	-14.554241000000001	-1.011123	-0.712029	0.190325	0.294256	-0.110231	-0.191746	0.2336977153386813	0.11444221915210966	0.4336609546860097	-7.394855718886705	0.007804374999999995	-0.2462889999999999	7.64	-1.51	21.718667538386796	10.369040065834419	1.106188	0.14148399999999994	1.236292	0.337352	1.094808	1.44354	21.261726449864852	21.121164209791697	-17.1145	-8.80606	5.56077	0.126051	0.604298	0.0019039999999996837	0.12229600000000218	-0.039647999999999683	0.10393100000000002	0.29909399999999997	-0.081515
267	19.1	-144.3	17.385160779681236	49.72809824231365	5.750134350968463	-14.569347	-14.71835	-0.878231	-0.625685	0.694132	0.748149	-0.298485	-0.329393	0.2992296101787276	0.1255223671035276	0.19936037664579334	-4.8359585338582205	-0.021193750000000004	-0.054645999999999965	7.77	-0.81	27.423224383724914	13.800488414731642	0.7664549999999999	0.1358870000000001	1.0825719999999999	0.327277	0.946685	1.093732	18.546054279461167	18.62763057954057	-17.1145	-8.80606	5.56077	0.126051	0.604298	-0.14900299999999866	0.11358599999999797	-0.15991300000000308	0.05401699999999998	0.25254599999999994	-0.03090799999999999
294	6.3	-155.7	11.860104067932243	52.17800455024988	8.100189259625138	-14.588633999999999	-14.756973	-1.0357040000000002	-0.764306	0.555732	0.6284930000000001	-0.139397	-0.19530899999999998	0.1915889159732146	0.09700372086950852	0.32171408757078795	-5.099095729390816	-0.03088125	-0.03010400000000002	6.7	-1.35	26.68987416521424	11.98342248581223	0.9232959999999999	0.09659000000000006	0.995735	0.21881599999999998	0.8991450000000001	1.142112	12.82333191813989	12.936283718140075	-17.1145	-8.80606	5.56077	0.126051	0.604298	-0.16833900000000135	0.07991499999999974	-0.16257700000001307	0.07276100000000008	0.27139800000000014	-0.05591199999999999
384	5.1	-11.8	34.556700073000165	11.109882181930585	5.14012009808312	-14.648425	-14.628592000000001	-0.446668	-0.149259	0.136509	0.27778800000000003	-0.113724	-0.27686700000000003	0.3354458040124919	0.3432410329655141	0.7073802435471868	-7.050898717883958	0.008482249999999997	-0.04134299999999999	6.67	-0.73	28.463809812195745	19.06031932236999	0.792233	0.3575940000000001	1.041816	0.399894	0.684222	1.192127	35.671157833040006	35.61154438283383	3.24748	-4.798369999999999	-1.63234	1.17202	-1.55152	0.019832999999998435	0.11788800000000066	-0.029708000000027823	0.14127900000000004	0.29740900000000003	-0.16314300000000004
181	28.1	10.0	16.3009651816351	21.25977454436041	6.690156314431128	-14.554367999999998	-14.541314000000002	-0.6939850000000001	-0.43740200000000007	0.302609	0.366865	-0.071367	-0.14576	0.2381470763443494	0.14388323336105024	0.21081182680619867	-5.573517520097068	0.01432687500000001	-0.008150000000000018	7.86	-1.66	26.901400972518463	17.020759371519546	1.007776	0.155389	1.079966	0.31501999999999997	0.9245770000000001	1.3227959999999999	17.187636811607998	17.29368600126891	-8.726510000000001	-5.31265	1.25112	-1.8593099999999998	-0.620266	0.01305399999999679	0.11739000000000033	-0.010310000000004038	0.06425599999999998	0.256583	-0.074393
172	19.1	-6.2	21.52005148018312	40.9595656320321	9.340218232703558	-14.555570999999999	-14.54691	-1.011709	-0.726815	0.470154	0.5613319999999999	-0.177055	-0.23441599999999999	0.2334345324248951	0.10217403693977667	0.3708585503308197	-7.393783554941004	0.00805562499999999	-0.24627600000000002	7.64	-1.21	23.65399473912321	10.381253010579057	1.042296	0.11653000000000002	1.1405049999999999	0.3174	1.023975	1.359696	21.690734200180227	21.723992230167603	-17.1145	-8.80606	5.56077	0.126051	0.604298	0.008660999999998253	0.10506299999999769	-0.02895300000000134	0.09117799999999993	0.284894	-0.057360999999999995
29	23.1	-123.5	9.521922098364856	74.37978907422601	5.300123836544844	-14.588206	-14.732578	-0.9179280000000001	-0.51365	0.145705	0.199328	-0.06318700000000001	-0.11954200000000001	0.21226001258505103	0.0981596513586496	0.21159958268750945	-4.369178244307747	-0.015732499999999976	-0.0982360000000001	5.47	-1.19	27.256941628983512	16.758297877564637	0.8700469999999999	0.11014199999999996	1.1220700000000001	0.234438	1.0119280000000002	1.104485	10.327017428115676	10.295641928194893	-6.8371	-3.676	1.11638	-2.0345	-0.948893	-0.1443720000000006	0.10159900000000022	-0.14670400000001393	0.053623000000000004	0.404278	-0.056355
133	23.1	-15.7	17.787195149801295	8.229912723428324	5.300123836544844	-14.588208999999999	-14.581757999999999	-0.479451	-0.255834	0.14575	0.211416	-0.063202	-0.11209100000000001	0.1661387493900336	0.11508549773711288	0.2115989812901939	-6.090087923080472	0.004129875000000012	-0.053357000000000016	6.77	-1.19	27.25696197459268	19.260583749137517	1.061181	0.1291279999999999	1.122018	0.21143	0.9928899999999999	1.2726110000000002	18.493771409872192	18.62052842983752	-6.8371	-3.676	1.11638	-2.0345	-0.948893	0.006451000000000207	0.10812399999999656	-0.014268999999998755	0.065666	0.223617	-0.048889000000000016
355	28.9	-6.5	16.293004098536112	12.059872107478206	6.5201523423155425	-14.561145000000002	-14.558116	-0.4687	-0.256215	0.21977399999999997	0.272025	-0.151516	-0.22747399999999998	0.15299310022489546	0.10590872658415988	0.1857759144404287	-6.1544973531269775	0.005253500000000005	-0.07461900000000002	6.89	-1.31	27.06850530121909	18.181093536323413	1.174309	0.14508500000000013	1.3699059999999998	0.21211300000000002	1.224821	1.386422	17.619560238468505	17.942100378510247	-4.65106	-4.74864	-3.28165	-0.304043	4.2989	0.0030290000000015027	0.09341999999999828	-0.0341869999999993	0.05225100000000005	0.21248499999999998	-0.07595799999999997
371	11.0	-167.7	21.949455799925985	58.76775253771915	5.2801233692371365	-14.617588	-14.78091	-1.055909	-0.75971	0.119148	0.252831	-0.088759	-0.13908	0.1745064590778721	0.10427040380981327	0.1876355756299311	-4.827986142270118	-0.0312875	-0.10171399999999996	6.37	-1.0	27.41032955893544	10.239562849312316	1.034123	0.11670100000000015	1.119215	0.21861	1.002514	1.252733	21.23785946001044	21.39850202003289	-8.726510000000001	-5.31265	1.25112	-1.8593099999999998	-0.620266	-0.16332200000000086	0.11028299999999902	-0.17200800000000527	0.13368299999999997	0.296199	-0.050321000000000005
427	26.7	1.0	20.3792688796558	21.509771893188734	5.6301315471221685	-14.586804	-14.567576	-0.700623	-0.42645200000000005	0.13550399999999999	0.242619	-0.06135499999999999	-0.120984	0.2348373707639129	0.1447548724394054	0.14914105243029338	-5.345826119633719	0.025054	-0.028752999999999997	7.66	-1.32	26.448426996034907	16.693041746939677	1.035301	0.16584999999999994	1.14573	0.31774600000000003	0.97988	1.3530469999999999	20.712476689741944	20.581327099573688	-4.65106	-4.74864	-3.28165	-0.304043	4.2989	0.019228000000000023	0.13610300000000208	-0.002369999999999095	0.10711500000000002	0.27417099999999994	-0.059629
298	9.7	-148.1	20.14414216273279	43.78832539776623	5.740134117314602	-14.586438000000001	-14.737382	-0.8548120000000001	-0.573548	0.692467	0.759289	-0.301235	-0.370724	0.3449742378723133	0.13631529690081495	0.27169102176753857	-4.813450772775162	-0.02100049999999999	-0.05202700000000005	7.84	-0.76	27.41308617840585	14.9649055626151	0.7092560000000001	0.149586	1.097353	0.373535	0.947767	1.082791	21.41359489273801	21.590552712576603	-17.1145	-8.80606	5.56077	0.126051	0.604298	-0.15094399999999908	0.11053700000000077	-0.17299999999999827	0.06682199999999994	0.2812640000000002	-0.06948900000000002
307	19.3	-148.0	19.617263443706623	43.88832157360037	5.90013785577634	-14.569	-14.723486999999999	-0.85472	-0.587068	0.692271	0.76241	-0.293157	-0.346571	0.3487143070851163	0.1317798453918437	0.1829120180776745	-4.8134490312525	-0.02149974999999999	-0.05202700000000005	7.84	-0.84	27.392075169017524	14.968872637933053	0.705289	0.14234199999999994	1.08015	0.377629	0.937808	1.082918	20.481972223948997	20.321329664069214	-17.1145	-8.80606	5.56077	0.126051	0.604298	-0.15448699999999782	0.11357900000000143	-0.17311400000000177	0.07013900000000006	0.267652	-0.05341400000000002
265	19.1	-130.3	21.461589356541023	49.41811009722785	5.750134350968463	-14.569347	-14.706041	-0.808139	-0.585342	0.694132	0.752913	-0.298485	-0.33165900000000004	0.33556258050695004	0.13679552029795716	0.19936037664579334	-5.1361072403451296	-0.009614375000000015	-0.09979899999999996	8.1	-0.81	27.423224383724914	13.77924697410231	0.725763	0.14809100000000008	1.0825719999999999	0.366534	0.9344809999999999	1.0922969999999999	22.403481866374502	22.41038447642841	-17.1145	-8.80606	5.56077	0.126051	0.604298	-0.13669400000000032	0.09852900000000275	-0.1531290000000034	0.05878100000000008	0.22279700000000002	-0.03317400000000004
386	4.0	-12.7	22.49241491473185	11.749875394931085	4.950115658659811	-14.640516	-14.627760999999998	-0.458746	-0.207999	0.08265700000000001	0.201903	-0.066955	-0.16247	0.2375727488046203	0.2284693177501384	0.362668073437386	-6.696528088532312	-0.0060795000000000024	-0.04899299999999998	6.71	-0.84	28.470717227238477	18.6351485630226	0.9251459999999999	0.24177399999999996	1.0582340000000001	0.28827600000000003	0.8164600000000001	1.213422	23.01011066478025	22.87582352469125	-1.37124	0.7009270000000001	-2.2014400000000003	-1.1623700000000001	-3.4166	0.01275500000000207	0.08850900000000195	-0.01894100000001231	0.11924599999999999	0.250747	-0.095515
448	27.0	-150.9	15.622809611016455	49.868092888481435	6.0201406596226334	-14.553944	-14.721287	-0.9044120000000001	-0.644574	0.693116	0.74003	-0.288914	-0.313744	0.2753206684240853	0.12325821925821932	0.17005075816946447	-4.650637899426184	-0.020372999999999992	-0.05247200000000008	7.6	-0.87	27.54863068380938	13.678583233429384	0.7985930000000001	0.13168600000000008	1.068375	0.303402	0.936689	1.101995	16.732247290926303	16.913597681110492	-17.1145	-8.80606	5.56077	0.126051	0.604298	-0.16734300000000069	0.11609099999999728	-0.17407300000000347	0.04691400000000001	0.2598380000000001	-0.02483000000000002
359	27.6	-6.5	17.55551153941257	12.039872319571938	6.300147201930665	-14.572166000000001	-14.568967	-0.468395	-0.253767	0.229622	0.305807	-0.1487	-0.19636099999999998	0.17975230729538816	0.05690932055214042	0.18910026317469533	-6.154499747726827	0.004455125000000001	-0.07461799999999999	6.89	-1.13	28.461990809539262	18.40635174200096	1.1032110000000002	0.07596700000000013	1.334878	0.24176199999999998	1.2589110000000001	1.344973	18.07948238944513	18.026771549578207	-4.65106	-4.74864	-3.28165	-0.304043	4.2989	0.003199000000000396	0.08715600000000023	-0.03807999999999723	0.076185	0.21462799999999999	-0.04766099999999998
102	29.9	-167.7	15.2599896214884	58.727754067385504	8.070188558663567	-14.554766	-14.745419	-1.055557	-0.832937	0.195903	0.263554	-0.109922	-0.147274	0.16628784110438344	0.056594835690980574	0.4842979854177572	-4.828038061591987	-0.012104250000000009	-0.10204899999999996	6.37	-1.55	21.127087376871827	10.219660057028108	1.097823	0.0701299999999998	1.2391590000000001	0.218966	1.169029	1.316789	14.378338071502824	14.294251731501104	-8.726510000000001	-5.31265	1.25112	-1.8593099999999998	-0.620266	-0.1906529999999993	0.09476499999999888	-0.20596699999999757	0.06765100000000002	0.22262000000000004	-0.03735199999999998
301	7.7	-12.9	16.627712916928996	11.60987687958722	6.660155613469559	-14.601001	-14.600760999999999	-0.48062	-0.241615	0.281702	0.354007	-0.11540299999999999	-0.19826300000000002	0.1938955112193168	0.15863506318085674	0.26950051721965146	-5.9974396605054965	-0.0004355000000000053	-0.07144099999999999	6.72	-1.12	26.367873353347488	18.77677030747916	0.994292	0.16806100000000013	1.059419	0.239161	0.891358	1.2334530000000001	17.19560946699333	17.089560277047056	-7.158010000000001	4.00531	-3.9992	2.58802	0.563683	0.0002400000000015723	0.07937300000000391	-0.027643999999995117	0.07230500000000001	0.239005	-0.08286000000000003
191	23.2	10.0	22.809773859516607	21.239774756454143	5.270123135583273	-14.588204999999999	-14.560683	-0.692028	-0.428309	0.14568699999999998	0.258745	-0.063186	-0.140094	0.2486281140745293	0.17209099213510676	0.2115988182656232	-5.71119308737905	0.020168750000000003	-0.030604999999999993	7.89	-1.19	27.159034527988283	16.934340994809304	1.005153	0.1930989999999999	1.122075	0.332604	0.928976	1.3377569999999999	24.1532727691922	24.364743639443027	-6.8371	-3.676	1.11638	-2.0345	-0.948893	0.02752199999999938	0.1187579999999997	-0.005638000000004695	0.11305800000000002	0.263719	-0.07690799999999999
299	26.1	-150.9	16.74208413966839	49.858093270898024	5.830136220199325	-14.555914000000001	-14.717464000000001	-0.904285	-0.6454850000000001	0.692991	0.7427520000000001	-0.28993	-0.321999	0.2797594142734099	0.11192755798678068	0.18304884598892887	-4.65063210340193	-0.02036587500000001	-0.05247199999999996	7.6	-0.86	27.99058577634075	13.67861546332533	0.7935690000000001	0.119452	1.067226	0.308242	0.947774	1.101811	17.232169449643816	16.88327388966862	-17.1145	-8.80606	5.56077	0.126051	0.604298	-0.16155000000000008	0.1211759999999984	-0.17083999999999833	0.049761000000000055	0.2587999999999999	-0.03206899999999996
163	26.5	-6.1	19.731322872466162	40.9595656320321	7.790182016355534	-14.556976	-14.550642000000002	-1.011592	-0.71839	0.302014	0.39353899999999997	-0.129199	-0.196429	0.22143105460505075	0.10381163045775847	0.4356309006390511	-7.396680664030905	0.008684624999999994	-0.24637200000000006	7.64	-1.51	24.607384308965038	10.396624831157407	1.128735	0.12474399999999995	1.201638	0.321021	1.076894	1.449756	20.008682292479293	19.9609915325997	-17.1145	-8.80606	5.56077	0.126051	0.604298	0.006333999999998952	0.1158949999999983	-0.03518800000000155	0.09152499999999997	0.2932020000000001	-0.06722999999999998
281	7.6	-163.5	14.648494798096069	84.00678731825397	8.100189259625138	-14.585523	-14.762638	-1.392262	-1.1286459999999998	0.5573359999999999	0.658619	-0.133911	-0.18988	0.18930090501666874	0.10467757563247926	0.2439209134893562	-5.6053628679631595	-0.00037612499999997717	-0.5042520000000001	6.74	-1.41	26.337339626633252	7.808908392709276	0.9802559999999999	0.10447000000000006	0.998017	0.22889299999999999	0.893547	1.209149	14.938404418077516	14.883183538216931	-17.1145	-8.80606	5.56077	0.126051	0.604298	-0.17711500000000058	0.08307299999999884	-0.1641440000000074	0.10128300000000001	0.2636160000000003	-0.05596899999999999
420	28.7	-6.4	15.175565040123404	12.049872213525072	6.620154678854128	-14.582817000000002	-14.560020000000002	-0.468634	-0.238696	0.287908	0.336121	-0.177983	-0.20524	0.17625220564418398	0.050258557560216834	0.1432494351126584	-6.1544981422565606	0.012152624999999995	-0.07461799999999999	6.89	-1.18	25.33026626919395	18.357745561130464	1.091007	0.06471899999999997	1.287721	0.233436	1.2230020000000001	1.324443	16.0911021301661	16.173933450170992	-4.65106	-4.74864	-3.28165	-0.304043	4.2989	0.022797000000000622	0.12467899999999688	0.00021000000000270802	0.048213000000000006	0.229938	-0.027257000000000003
300	7.7	-13.3	19.42977221371855	24.48974029122232	6.660155613469559	-14.601002	-14.593531	-0.741408	-0.469405	0.281692	0.376874	-0.115402	-0.197444	0.1916436924802077	0.15305210318505366	0.2695082064225372	-6.435363555147626	0.0024162500000000017	-0.15093800000000002	7.08	-1.12	26.367975508340248	13.632605971344649	1.078433	0.162146	1.059417	0.255673	0.8972709999999999	1.334106	20.56619282377429	20.851709873695484	-7.158010000000001	4.00531	-3.9992	2.58802	0.563683	0.007470999999998895	0.08080199999999849	-0.023183999999986327	0.09518199999999999	0.27200299999999994	-0.082042
369	28.5	4.5	16.38552415943906	21.44977252946994	4.550106312505487	-14.567772	-14.554378	-0.695047	-0.44497	0.147812	0.242576	-0.025412	-0.105922	0.2369065171835386	0.1487110302590164	0.2092490608471517	-5.39347317322179	0.023454375	-0.03883700000000001	7.76	-1.58	29.713936399645423	17.149116218346027	0.992661	0.16545500000000013	1.112594	0.308177	0.947139	1.300838	17.208189769573558	17.30231626962127	-8.726510000000001	-5.31265	1.25112	-1.8593099999999998	-0.620266	0.013393999999999906	0.11816299999999913	-0.01403099999998858	0.09476400000000001	0.250077	-0.08051
269	14.2	-150.9	17.172374646542426	49.858093270898024	5.770134818276183	-14.579023000000001	-14.737857	-0.904342	-0.651744	0.690285	0.747996	-0.299715	-0.336302	0.2816442384749556	0.119567251728939	0.2855029630781992	-4.650630416295278	-0.022541999999999986	-0.05247200000000008	7.6	-0.77	27.527421924126354	13.678627204325142	0.7924009999999999	0.1309650000000001	1.095325	0.310675	0.96436	1.103076	18.15944787654719	18.239141646417323	-17.1145	-8.80606	5.56077	0.126051	0.604298	-0.1588339999999988	0.10297399999999612	-0.16871200000000286	0.05771099999999996	0.252598	-0.03658699999999998
410	21.1	7.7	18.362299869386664	21.069776559250887	4.74011075192878	-14.581973000000001	-14.567257000000001	-0.6761020000000001	-0.44304499999999997	0.08457999999999999	0.20521999999999999	-0.005894	-0.107509	0.25531305962525386	0.1890721087865232	0.4523746906533758	-6.607495892490984	0.007902874999999997	-0.03626399999999999	8.0	-1.82	28.791821490105466	17.248020114134118	0.9913629999999999	0.21656999999999996	1.1454360000000001	0.339885	0.928866	1.331248	19.093349019467112	19.205673309254863	4.150919999999998	-3.70436	-1.0868799999999998	0.97639	-1.4189200000000002	0.014715999999999951	0.08422399999999897	-0.024225000000001273	0.12064	0.23305700000000013	-0.101615
236	22.3	-12.7	26.900018983790275	11.619876773540357	3.1700740682730486	-14.606523000000001	-14.574954	-0.479437	-0.076706	0.302055	0.366733	-0.252546	-0.458118	0.5976575145411456	0.6218940469765628	0.1890034085474556	-6.010848369814076	-0.013701624999999995	-0.07078999999999999	6.72	-0.71	28.083021501562648	18.69190403693001	0.495902	0.706374	1.135843	0.736635	0.42946899999999993	1.232537	27.19432117368929	26.792513955649238	-5.081119999999999	1.55541	-3.71763	0.752001	0.5990840000000001	0.03156900000000107	0.22020100000000298	-0.07084700000000055	0.06467799999999996	0.402731	-0.20557200000000003
415	23.4	4.1	16.251267752889646	21.40977295365741	4.850113322121227	-14.574681	-14.567885999999998	-0.695952	-0.45583900000000005	0.094639	0.20485599999999998	-0.020035	-0.11344000000000001	0.2274684729749551	0.16237626374786165	0.2651756585419481	-5.367276337452756	0.016553250000000002	-0.04014600000000002	7.74	-1.58	29.063625732599398	17.214188393289753	1.027015	0.18462099999999992	1.136995	0.3024	0.9523739999999999	1.329415	17.51444538291071	18.009550773016144	-4.65106	-4.74864	-3.28165	-0.304043	4.2989	0.006795000000002105	0.09587099999999893	-0.02408900000000358	0.11021699999999998	0.24011299999999997	-0.09340500000000002
193	13.5	-129.9	24.10673164805245	65.66930359022334	7.920185053855691	-14.602920999999998	-14.738810999999998	-0.755516	-0.526175	0.34634499999999996	0.46237	-0.199236	-0.257457	0.3515674606472632	0.13741900812024174	0.2658058411773757	-5.380737728002851	0.049457250000000015	-0.39871	7.57	-0.58	21.861439444667745	10.997704309881547	0.780207	0.158281	1.151813	0.42301300000000003	0.993532	1.2032200000000002	25.010973558052324	25.363006668019604	-1.45993	9.777619999999999	-1.00489	-0.144358	-1.27009	-0.13588999999999984	0.10542199999999724	-0.17140600000000106	0.11602500000000004	0.22934100000000002	-0.058220999999999995
316	27.2	-148.1	17.616669316060733	43.77832578018282	6.000140192314924	-14.553942000000001	-14.708191000000001	-0.855223	-0.589485	0.692936	0.745714	-0.28874	-0.319702	0.3150711501037674	0.13139205343137067	0.17005093974811047	-4.813837473769769	-0.01839424999999998	-0.05203500000000005	7.84	-0.87	27.39664063894721	14.99707569101459	0.7415799999999999	0.14038399999999995	1.0684360000000002	0.341131	0.9280520000000001	1.082711	18.40733191591933	18.33767830602385	-17.1145	-8.80606	5.56077	0.126051	0.604298	-0.15424900000000008	0.12707599999999886	-0.16623000000000232	0.05277799999999999	0.2657379999999999	-0.03096199999999999
6	21.8	-19.5	15.631214492659225	17.339816114732336	5.2801233692371365	-14.591269	-14.586770000000001	-0.502672	-0.255621	0.14476	0.21378200000000003	-0.06650199999999999	-0.126697	0.16193262809275688	0.11819559170919584	0.2316608960385761	-6.264859764774907	0.008817249999999992	-0.10040799999999996	6.96	-1.14	27.25998908719161	15.950125043567882	1.105317	0.13254299999999994	1.1213870000000001	0.213571	0.9888440000000001	1.3188879999999998	15.976344992786613	15.924889172773847	-4.65106	-4.74864	-3.28165	-0.304043	4.2989	0.004498999999999143	0.10083699999999851	-0.017681000000010272	0.06902200000000003	0.24705100000000002	-0.06019500000000001
249	8.8	-12.3	30.792497429308646	11.419878894477707	4.87011378942895	-14.64591	-14.618985999999998	-0.465851	-0.160914	0.089153	0.21881	-0.052385	-0.134731	0.28585373504230915	0.2296797387616875	0.25253677263723784	-6.365356579928602	-0.006962875000000007	-0.05693699999999999	6.69	-0.66	29.627845720220037	18.85079741722165	0.8742599999999999	0.21811100000000005	0.949631	0.349943	0.73152	1.2242030000000002	31.354746389458583	31.40494718947452	-0.649342	-1.50367	-2.24681	-2.20261	1.0132	0.026924000000002835	0.1289890000000007	-0.014046000000000447	0.12965700000000002	0.304937	-0.08234599999999999
240	10.6	-19.3	27.167530930165228	14.879842202261658	4.8401130884673655	-14.641328	-14.613995999999998	-0.493274	-0.18975799999999998	0.09122899999999999	0.199737	-0.045002	-0.11915999999999999	0.22350632641317916	0.20129201031253027	0.15032898666211816	-5.878917479667388	-0.00395075000000001	-0.09203499999999998	6.78	-0.65	29.673735245163694	16.630374239564585	0.9607959999999999	0.1914440000000001	0.951076	0.27655599999999997	0.759632	1.237352	27.914895340133143	27.867204580182207	-6.8371	-3.676	1.11638	-2.0345	-0.948893	0.027332000000001244	0.1317789999999981	-0.004447999999996455	0.10850800000000001	0.303516	-0.07415799999999999
354	27.5	-19.5	15.980879367620785	17.23981717520101	6.320147669238388	-14.572166000000001	-14.577375	-0.50259	-0.25435399999999997	0.22971	0.29980100000000004	-0.14885	-0.19995	0.17398734629605173	0.05370374393484351	0.18910222320500364	-6.264859982466014	-0.0002842499999999998	-0.100408	6.96	-1.13	28.462013004123808	15.875070022567813	1.144068	0.07168799999999997	1.3348790000000001	0.240981	1.263191	1.385049	16.731381327866142	16.809820077739438	-4.65106	-4.74864	-3.28165	-0.304043	4.2989	-0.005208999999998909	0.10190299999999652	-0.04604000000000141	0.07009100000000004	0.248236	-0.05109999999999998
108	29.9	-21.2	11.721581825100806	15.509835521309034	7.650178745201519	-14.552041000000001	-14.555019	-0.497095	-0.28460599999999997	0.33416999999999997	0.36847199999999997	-0.153781	-0.182605	0.1472062497118698	0.04703529265376755	0.2115267446595546	-5.8715958211378885	0.020433125	-0.100583	6.84	-1.21	23.49179492021638	16.601320643085366	1.091408	0.05594500000000013	1.189426	0.188395	1.133481	1.279803	12.701752445051662	12.774543605081902	-17.1145	-8.80606	5.56077	0.126051	0.604298	-0.002977999999998815	0.09723600000000232	-0.020131999999993155	0.034302	0.21248900000000004	-0.02882399999999999
431	28.7	-0.4	20.305154919206547	21.829768499688978	6.540152809623266	-14.582814	-14.557541	-0.708132	-0.44047299999999995	0.288009	0.356602	-0.178067	-0.223239	0.2374140780832451	0.07290080219074413	0.14324379133076146	-5.12375879544288	0.025291375	-0.029288000000000012	7.57	-1.18	25.54135256804985	16.802708813269653	1.035308	0.09386699999999992	1.287599	0.32232	1.193732	1.357628	21.704502219240517	22.166349579073213	-4.65106	-4.74864	-3.28165	-0.304043	4.2989	0.025273000000000323	0.13559699999999708	-0.0029719999999997526	0.06859299999999996	0.26765900000000004	-0.04517199999999999
335	16.0	-143.8	18.263820371370095	49.78809594781414	6.980163090393022	-14.593294	-14.738983	-0.8818370000000001	-0.599969	0.341548	0.47071599999999997	-0.137424	-0.207892	0.2923361480255442	0.14738092852132334	0.20772840881514093	-4.66715281554922	0.009507000000000015	-0.05605900000000008	7.61	-1.02	25.473176612419966	13.820465862023418	0.811493	0.15442500000000006	1.047795	0.335228	0.8933700000000001	1.1467209999999999	19.40463355148609	19.71964357140416	-8.726510000000001	-5.31265	1.25112	-1.8593099999999998	-0.620266	-0.14568899999999907	0.12800600000000273	-0.15464100000001224	0.12916799999999995	0.2818680000000001	-0.070468
404	26.9	-19.4	13.901678345881107	17.309816432872946	5.64013178077603	-14.586813000000001	-14.577708	-0.502657	-0.233965	0.135773	0.20413599999999998	-0.0616	-0.101111	0.1577320494185509	0.09883439622842552	0.1492763538781548	-6.264861424668917	0.010024375000000002	-0.10040699999999997	6.96	-1.31	26.2353166809718	15.803169409586358	1.139805	0.11316400000000006	1.144986	0.213452	1.031822	1.353257	13.974469505840009	13.801276745706561	-4.65106	-4.74864	-3.28165	-0.304043	4.2989	0.009105000000001695	0.12175999999999831	-0.006956000000002405	0.06836299999999998	0.26869200000000004	-0.039511000000000004
217	9.3	-12.9	27.57535281267754	11.60987687958722	4.8601135557750865	-14.644526999999998	-14.617807	-0.47994799999999993	-0.173621	0.088834	0.209465	-0.049651999999999995	-0.12289100000000001	0.2563669313180549	0.2034989784388526	0.18143873912364392	-6.0108342198929465	-0.006460750000000001	-0.07079099999999999	6.72	-0.61	29.627607976781448	18.855552239662842	0.916295	0.193427	0.950506	0.315892	0.757079	1.2321870000000001	28.857355742722422	29.183660942611972	-5.081119999999999	1.55541	-3.71763	0.752001	0.5990840000000001	0.026719999999997412	0.12939300000000387	-0.01139100000000326	0.12063100000000002	0.3063269999999999	-0.07323900000000003
58	30.6	-13.0	10.09830822333634	24.519739973081712	4.8601135557750865	-14.55906	-14.560452	-0.7237680000000001	-0.511394	0.10208500000000001	0.188092	-0.004389	-0.068488	0.14473565312054182	0.10164049508816726	0.2279509172399633	-6.100572959544332	0.02318775	-0.015315000000000025	7.16	-1.73	29.048635256930094	14.346905912895393	1.2020270000000002	0.11582899999999995	1.1395950000000001	0.20341800000000002	1.023766	1.405445	10.770371433280356	10.900266003309099	-4.65106	-4.74864	-3.28165	-0.304043	4.2989	-0.0013919999999991717	0.09513199999999955	-0.021645000000006576	0.086007	0.21237400000000006	-0.06409899999999999
350	11.2	-20.9	28.34747056977605	17.939809751920308	7.66017897885538	-14.609223000000002	-14.60384	-0.5026390000000001	-0.197272	0.456236	0.508133	-0.261706	-0.328973	0.3061640002315842	0.14497016327929144	0.12936622813790152	-6.318908106217131	-0.0048519999999999995	-0.10425	7.03	-0.79	24.627850880376574	15.727485339965828	0.8628600000000001	0.17093200000000008	1.179084	0.380748	1.008152	1.243608	29.209041799740984	29.532836959779555	-17.1145	-8.80606	5.56077	0.126051	0.604298	0.005383000000001914	0.11563699999999955	-0.03678999999999988	0.05189699999999997	0.30536700000000006	-0.06726700000000002
79	17.0	-167.7	22.17251679128257	58.757752920135744	7.900184586547981	-14.593903	-14.768493	-1.056039	-0.746235	0.240141	0.358623	-0.163709	-0.218824	0.2462336728579988	0.09984401346941994	0.2881113096546361	-4.827854629644791	-0.03307387499999998	-0.10284500000000008	6.37	-0.66	22.557025165156606	10.245859474302307	0.943527	0.11854299999999986	1.187282	0.308223	1.0687389999999999	1.25175	21.580774861421126	21.705649351319863	-8.726510000000001	-5.31265	1.25112	-1.8593099999999998	-0.620266	-0.17459000000000024	0.1214059999999968	-0.20349400000000273	0.11848200000000003	0.30980399999999997	-0.055115
224	13.6	-12.9	25.308037410087966	11.589877091680965	7.89018435289412	-14.602462	-14.587173000000002	-0.48027299999999995	-0.209445	0.34608099999999997	0.413437	-0.198501	-0.259146	0.24238870088552955	0.12839489673091894	0.26101917763594523	-6.017853260610844	0.018661750000000005	-0.07063899999999998	6.72	-0.58	21.859972307308983	18.78269887252565	0.934684	0.14794700000000005	1.1522809999999999	0.299041	1.004334	1.233725	26.12631045001954	26.21290683008627	-4.65106	-4.74864	-3.28165	-0.304043	4.2989	0.015288999999997444	0.12035200000000046	-0.019654000000002725	0.06735600000000003	0.27082799999999996	-0.06064499999999998
327	8.9	-143.7	18.515108588525887	49.758097095063896	6.680156080777283	-14.598348000000001	-14.751055	-0.883309	-0.617863	0.285967	0.423033	-0.11325299999999999	-0.198034	0.2837159902183736	0.15700717431064526	0.21982906970067906	-4.673926273501366	-0.0006473750000000057	-0.014163999999999953	7.61	-1.17	26.36151845634445	13.8673004976859	0.836258	0.16636700000000004	1.0596139999999998	0.331237	0.8932469999999999	1.1674950000000002	19.750048268546905	20.018622548439534	-8.726510000000001	-5.31265	1.25112	-1.8593099999999998	-0.620266	-0.1527069999999977	0.09622500000000045	-0.16891599999999585	0.13706599999999997	0.26544599999999996	-0.084781
303	16.6	-148.0	20.081449536826813	43.78832539776623	5.70013318269917	-14.574585999999998	-14.730898999999999	-0.854714	-0.5845130000000001	0.698393	0.760536	-0.302184	-0.350858	0.3559104144867655	0.13047799050018485	0.18382055901244787	-4.813454990541794	-0.020886875000000013	-0.05202599999999991	7.84	-0.8	27.760264330984448	14.964883459799845	0.6974259999999999	0.14179799999999987	1.086758	0.385383	0.94496	1.082809	20.888427396786906	20.65624869694506	-17.1145	-8.80606	5.56077	0.126051	0.604298	-0.1563130000000008	0.10925500000000099	-0.17401599999999817	0.06214299999999995	0.2702009999999999	-0.048673999999999995
221	10.6	-12.9	26.327205895217954	11.669876243306014	5.580130378852877	-14.628551999999999	-14.607775	-0.48027	-0.1975	0.181584	0.287501	-0.13046300000000002	-0.203145	0.2376885815617789	0.18419887926493836	0.2416646624374535	-6.017717013204152	0.009729000000000008	-0.07064100000000001	6.73	-0.63	25.942408767195893	18.84089608801159	0.940148	0.2014340000000001	1.093568	0.293138	0.892134	1.233286	27.092768095282608	27.10029821512091	-4.65106	-4.74864	-3.28165	-0.304043	4.2989	0.020776999999998935	0.12432099999999835	-0.012792999999987842	0.10591700000000001	0.28276999999999997	-0.07268199999999997
169	19.0	-6.0	22.842921938159105	40.88956637436017	9.400219634626712	-14.555562	-14.545832	-1.010424	-0.708464	0.458187	0.557871	-0.17824600000000002	-0.24343	0.25576285052207515	0.11421979493124652	0.3863737472632629	-7.3943726378889645	0.007704375000000006	-0.246325	7.64	-1.12	23.17358633969233	10.289877107833744	0.9998	0.12985500000000005	1.136887	0.343589	1.007032	1.343389	23.125301438159568	23.129066498150053	-17.1145	-8.80606	5.56077	0.126051	0.604298	0.00972999999999935	0.11195599999999928	-0.03166699999999878	0.099684	0.30196	-0.06518399999999999
18	7.8	-12.9	16.76725043131056	11.669876243306014	6.660155613469559	-14.600648000000001	-14.600437	-0.48025500000000004	-0.244071	0.28183600000000003	0.35123000000000004	-0.115032	-0.196223	0.1935286489991085	0.15696744604078824	0.26567894860426905	-6.017717530220431	-0.0007894999999999916	-0.07064100000000001	6.73	-1.12	26.26978037210857	18.840884313239396	0.9951049999999999	0.16626399999999994	1.059226	0.23879499999999998	0.892962	1.2339	17.498927091318084	17.458138941207043	-4.65106	-4.74864	-3.28165	-0.304043	4.2989	0.00021100000000195962	0.0790009999999981	-0.027470999999991363	0.06939400000000001	0.23618400000000003	-0.08119100000000001
40	23.3	-114.9	11.681229188791267	74.07978992496184	5.290123602890983	-14.588213	-14.726099	-0.8248719999999999	-0.464582	0.14568699999999998	0.205727	-0.063167	-0.12310399999999999	0.24506563860848884	0.11665067003175272	0.21164201951878328	-5.001795734965452	-0.02301125	-0.15107800000000005	5.71	-1.19	27.159291256022183	17.096077243238618	0.8312620000000001	0.1308950000000001	1.122111	0.269843	0.991216	1.101105	12.468754238871806	12.536525318843383	-6.8371	-3.676	1.11638	-2.0345	-0.948893	-0.13788599999999995	0.09237099999999998	-0.14374599999999305	0.06004000000000001	0.36028999999999994	-0.05993699999999999
442	22.0	-6.2	19.9191950436522	40.93956584412583	6.850160052892868	-14.568570000000001	-14.559543	-1.011324	-0.728325	0.340063	0.435996	-0.071601	-0.146503	0.19727356290134648	0.13185611907027986	0.33764368798577216	-7.3964265913286384	0.006897500000000001	-0.24636	7.64	-1.63	27.488800929666876	10.351995326860456	1.1291719999999998	0.14172700000000005	1.074861	0.277499	0.933134	1.406671	19.999516323449406	19.90225227333828	-17.1145	-8.80606	5.56077	0.126051	0.604298	0.00902700000000145	0.10723700000000136	-0.021713000000005422	0.09593299999999999	0.2829989999999999	-0.074902
103	16.3	-167.7	21.291792065406188	58.71775444980207	9.380219167318991	-14.565067	-14.753909	-1.055596	-0.783842	0.5280100000000001	0.621308	-0.202904	-0.242606	0.22383902879586648	0.09350267908169793	0.5050606529427973	-4.827993434920241	-0.012847375000000008	-0.102093	6.37	-0.83	20.93197344451255	10.28240443320492	0.923845	0.10454600000000004	1.118107	0.26643	1.0135610000000002	1.190275	20.632279055501822	20.68310736544484	-8.726510000000001	-5.31265	1.25112	-1.8593099999999998	-0.620266	-0.1888419999999993	0.0991269999999993	-0.19647900000000362	0.09329799999999988	0.27175399999999994	-0.03970199999999999
450	42.8	0.6	18.530810822356838	21.669770196438858	0.5000116826929104	-14.545687	-14.551179000000001	-0.701752	-0.493978	0.324905	0.36847199999999997	-0.253736	-0.28375	0.18313423398932785	0.08064918463437162	0.22311878391039405	-5.359349252816949	0.018048125	-0.029056	7.65	-1.99	36.25653866240489	16.879971169538134	1.069738	0.09861000000000007	1.222703	0.239826	1.124093	1.309564	19.164595922611515	19.047251552265728	-8.726510000000001	-5.31265	1.25112	-1.8593099999999998	-0.620266	-0.005492000000002051	0.07775900000000036	-0.024753999999997944	0.04356699999999997	0.20777400000000007	-0.030013999999999985
