# Supplementary material for: Machine learning meets mechanistic modelling for accurate prediction of experimental activation energies
Source: Chem Sci. 2020 Nov 5;12(3):1163–75. doi: 10.1039/d0sc04896h (PMC9528810; doi:10.1039/d0sc04896h)
Supplement: SC-012-D0SC04896H-s002 [file SC-012-D0SC04896H-s002.zip › SC-012-D0SC04896H-s1081.gjf]

# wb97xd 6-31+G(d) scrf(solvent=Methanol, smd) scf=sleazy integral=fine 

predict_snar calculation

-1 1
C             0.030807   -0.061593    2.349145
O            -0.007521   -0.089671    0.982110
H            -0.683990    0.675703    2.758660
H            -0.227093   -1.046034    2.780265
H             1.035420    0.209533    2.720408
C            -0.243774    2.609368   -0.889866
O             0.788235    2.177770   -0.043769
H             0.056408    3.577171   -1.295150
H            -1.189478    2.721952   -0.347009
H            -0.403656    1.907622   -1.717180
H             0.503484    1.299540    0.366889
C             2.311488   -1.043659   -1.131945
O             1.812430   -1.700605    0.004208
H             2.596508   -0.010733   -0.906587
H             1.569878   -1.029280   -1.940539
H             3.190183   -1.598876   -1.464684
H             1.092431   -1.117803    0.401111
C            -2.226578   -1.308822   -1.125613
O            -2.404860   -0.658537    0.104201
H            -3.216877   -1.594087   -1.484737
H            -1.607638   -2.207252   -1.019849
H            -1.754400   -0.647869   -1.862717
H            -1.491385   -0.427353    0.465758
