# Supplementary material for: Machine learning meets mechanistic modelling for accurate prediction of experimental activation energies
Source: Chem Sci. 2020 Nov 5;12(3):1163–75. doi: 10.1039/d0sc04896h (PMC9528810; doi:10.1039/d0sc04896h)
Supplement: SC-012-D0SC04896H-s002 [file SC-012-D0SC04896H-s002.zip › SC-012-D0SC04896H-s1082.log]

 Entering Gaussian System, Link 0=g16
 Input=19.gjf
 Output=19.log
 Initial command:
 /opt/scp/software/gaussian/16.C.01-avx2/g16/l1.exe "/scratch/ksrf385/23664580/Gau-121214.inp" -scrdir="/scratch/ksrf385/23664580/"
 Entering Link 1 = /opt/scp/software/gaussian/16.C.01-avx2/g16/l1.exe PID=    121240.
  
 Copyright (c) 1988-2019, Gaussian, Inc.  All Rights Reserved.
  
 This is part of the Gaussian(R) 16 program.  It is based on
 the Gaussian(R) 09 system (copyright 2009, Gaussian, Inc.),
 the Gaussian(R) 03 system (copyright 2003, Gaussian, Inc.),
 the Gaussian(R) 98 system (copyright 1998, Gaussian, Inc.),
 the Gaussian(R) 94 system (copyright 1995, Gaussian, Inc.),
 the Gaussian 92(TM) system (copyright 1992, Gaussian, Inc.),
 the Gaussian 90(TM) system (copyright 1990, Gaussian, Inc.),
 the Gaussian 88(TM) system (copyright 1988, Gaussian, Inc.),
 the Gaussian 86(TM) system (copyright 1986, Carnegie Mellon
 University), and the Gaussian 82(TM) system (copyright 1983,
 Carnegie Mellon University). Gaussian is a federally registered
 trademark of Gaussian, Inc.
  
 This software contains proprietary and confidential information,
 including trade secrets, belonging to Gaussian, Inc.
  
 This software is provided under written license and may be
 used, copied, transmitted, or stored only in accord with that
 written license.
  
 The following legend is applicable only to US Government
 contracts under FAR:
  
                    RESTRICTED RIGHTS LEGEND
  
 Use, reproduction and disclosure by the US Government is
 subject to restrictions as set forth in subparagraphs (a)
 and (c) of the Commercial Computer Software - Restricted
 Rights clause in FAR 52.227-19.
  
 Gaussian, Inc.
 340 Quinnipiac St., Bldg. 40, Wallingford CT 06492
  
  
 ---------------------------------------------------------------
 Warning -- This program may not be used in any manner that
 competes with the business of Gaussian, Inc. or will provide
 assistance to any competitor of Gaussian, Inc.  The licensee
 of this program is prohibited from giving any competitor of
 Gaussian, Inc. access to this program.  By using this program,
 the user acknowledges that Gaussian, Inc. is engaged in the
 business of creating and licensing software in the field of
 computational chemistry and represents and warrants to the
 licensee that it is not a competitor of Gaussian, Inc. and that
 it will not use this program in any manner prohibited above.
 ---------------------------------------------------------------
  

 Cite this work as:
 Gaussian 16, Revision C.01,
 M. J. Frisch, G. W. Trucks, H. B. Schlegel, G. E. Scuseria, 
 M. A. Robb, J. R. Cheeseman, G. Scalmani, V. Barone, 
 G. A. Petersson, H. Nakatsuji, X. Li, M. Caricato, A. V. Marenich, 
 J. Bloino, B. G. Janesko, R. Gomperts, B. Mennucci, H. P. Hratchian, 
 J. V. Ortiz, A. F. Izmaylov, J. L. Sonnenberg, D. Williams-Young, 
 F. Ding, F. Lipparini, F. Egidi, J. Goings, B. Peng, A. Petrone, 
 T. Henderson, D. Ranasinghe, V. G. Zakrzewski, J. Gao, N. Rega, 
 G. Zheng, W. Liang, M. Hada, M. Ehara, K. Toyota, R. Fukuda, 
 J. Hasegawa, M. Ishida, T. Nakajima, Y. Honda, O. Kitao, H. Nakai, 
 T. Vreven, K. Throssell, J. A. Montgomery, Jr., J. E. Peralta, 
 F. Ogliaro, M. J. Bearpark, J. J. Heyd, E. N. Brothers, K. N. Kudin, 
 V. N. Staroverov, T. A. Keith, R. Kobayashi, J. Normand, 
 K. Raghavachari, A. P. Rendell, J. C. Burant, S. S. Iyengar, 
 J. Tomasi, M. Cossi, J. M. Millam, M. Klene, C. Adamo, R. Cammi, 
 J. W. Ochterski, R. L. Martin, K. Morokuma, O. Farkas, 
 J. B. Foresman, and D. J. Fox, Gaussian, Inc., Wallingford CT, 2019.
 
 ******************************************
 Gaussian 16:  ES64L-G16RevC.01  3-Jul-2019
                24-Dec-2019 
 ******************************************
 ----------------------------------------------------------------------
 # wb97xd 6-31+G(d) scrf(solvent=Methanol, smd) scf=sleazy integral=fin
 e
 ----------------------------------------------------------------------

 Warning!  SCF SP cutoffs with diffuse functions may be unreliable.
 Consider SCF=Tight

 1/38=1,172=1/1;
 2/12=2,17=6,18=5,40=1/2;
 3/5=1,6=6,7=11,11=2,25=1,30=1,70=32201,72=3,74=-58,75=-4/1,2,3;
 4//1;
 5/5=2,32=1,38=5,53=3/2;
 6/7=2,8=2,9=2,10=2,28=1/1;
 99/5=1,9=1/99;
 ------------------------
 predict_snar calculation
 ------------------------
 Symbolic Z-matrix:
 Charge = -1 Multiplicity = 1
 C                     0.03081  -0.06159   2.34915 
 O                    -0.00752  -0.08967   0.98211 
 H                    -0.68399   0.6757    2.75866 
 H                    -0.22709  -1.04603   2.78027 
 H                     1.03542   0.20953   2.72041 
 C                    -0.24377   2.60937  -0.88987 
 O                     0.78824   2.17777  -0.04377 
 H                     0.05641   3.57717  -1.29515 
 H                    -1.18948   2.72195  -0.34701 
 H                    -0.40366   1.90762  -1.71718 
 H                     0.50348   1.29954   0.36689 
 C                     2.31149  -1.04366  -1.13194 
 O                     1.81243  -1.70061   0.00421 
 H                     2.59651  -0.01073  -0.90659 
 H                     1.56988  -1.02928  -1.94054 
 H                     3.19018  -1.59888  -1.46468 
 H                     1.09243  -1.1178    0.40111 
 C                    -2.22658  -1.30882  -1.12561 
 O                    -2.40486  -0.65854   0.1042 
 H                    -3.21688  -1.59409  -1.48474 
 H                    -1.60764  -2.20725  -1.01985 
 H                    -1.7544   -0.64787  -1.86272 
 H                    -1.49139  -0.42735   0.46576 
 
                          Input orientation:                          
 ---------------------------------------------------------------------
 Center     Atomic      Atomic             Coordinates (Angstroms)
 Number     Number       Type             X           Y           Z
 ---------------------------------------------------------------------
      1          6           0        0.030807   -0.061593    2.349145
      2          8           0       -0.007521   -0.089671    0.982110
      3          1           0       -0.683990    0.675703    2.758660
      4          1           0       -0.227093   -1.046034    2.780265
      5          1           0        1.035420    0.209533    2.720408
      6          6           0       -0.243774    2.609368   -0.889866
      7          8           0        0.788235    2.177770   -0.043769
      8          1           0        0.056408    3.577171   -1.295150
      9          1           0       -1.189478    2.721952   -0.347009
     10          1           0       -0.403656    1.907622   -1.717180
     11          1           0        0.503484    1.299540    0.366889
     12          6           0        2.311488   -1.043659   -1.131945
     13          8           0        1.812430   -1.700605    0.004208
     14          1           0        2.596508   -0.010733   -0.906587
     15          1           0        1.569878   -1.029280   -1.940539
     16          1           0        3.190183   -1.598876   -1.464684
     17          1           0        1.092431   -1.117803    0.401111
     18          6           0       -2.226578   -1.308822   -1.125613
     19          8           0       -2.404860   -0.658537    0.104201
     20          1           0       -3.216877   -1.594087   -1.484737
     21          1           0       -1.607638   -2.207252   -1.019849
     22          1           0       -1.754400   -0.647869   -1.862717
     23          1           0       -1.491385   -0.427353    0.465758
 ---------------------------------------------------------------------
                    Distance matrix (angstroms):
                    1          2          3          4          5
     1  C    0.000000
     2  O    1.367860   0.000000
     3  H    1.105551   2.049277   0.000000
     4  H    1.105215   2.048464   1.781460   0.000000
     5  H    1.104804   2.049129   1.781895   1.781564   0.000000
     6  C    4.207210   3.293163   4.152661   5.179971   4.519914
     7  O    3.363701   2.612842   3.503892   4.404426   3.402313
     8  H    5.149966   4.316912   5.039849   6.169555   5.331431
     9  H    4.062815   3.326981   3.753376   4.990365   4.546589
    10  H    4.538895   3.381164   4.650737   5.383518   4.964538
    11  H    2.450601   1.602975   2.742232   3.443812   2.647664
    12  C    4.275973   3.279806   5.202490   4.663667   4.247289
    13  O    3.370352   2.619852   4.412024   3.506367   3.410295
    14  H    4.145503   3.217821   4.966578   4.757883   3.954821
    15  H    4.659028   3.451511   5.483554   5.051275   4.852291
    16  H    5.185575   4.299978   6.166000   5.477500   5.042652
    17  H    2.457125   1.613849   3.454037   2.721519   2.672865
    18  C    4.327275   3.294395   4.626607   4.395780   5.266679
    19  O    3.365797   2.615639   3.433328   3.471907   4.408357
    20  H    5.253060   4.318399   5.438187   5.237310   6.246465
    21  H    4.317230   3.324510   4.841661   4.206566   5.178429
    22  H    4.611991   3.384703   4.924911   4.903925   5.433532
    23  H    2.449081   1.607016   2.669460   2.708901   3.445840
                    6          7          8          9         10
     6  C    0.000000
     7  O    1.402569   0.000000
     8  H    1.091333   2.014907   0.000000
     9  H    1.096232   2.073508   1.783985   0.000000
    10  H    1.096567   2.072170   1.782460   1.777081   0.000000
    11  H    1.963028   1.010451   2.854795   2.323581   2.352873
    12  C    4.464591   3.725860   5.144326   5.201222   4.052723
    13  O    4.858314   4.011617   5.711993   5.356661   4.570943
    14  H    3.864248   2.967128   4.413178   4.702593   3.652141
    15  H    4.199167   3.807082   4.891473   4.921903   3.545436
    16  H    5.461849   4.695893   6.053160   6.253014   5.027421
    17  H    4.164597   3.339349   5.098375   4.528853   3.984800
    18  C    4.397647   4.734534   5.395711   4.234258   3.744130
    19  O    4.041988   4.273452   5.094825   3.620559   3.729265
    20  H    5.182880   5.687198   6.123091   4.902343   4.497800
    21  H    5.007679   5.091302   6.025312   4.992457   4.343735
    22  H    3.719949   4.214001   4.631643   3.737941   2.894171
    23  H    3.551890   3.498993   4.640331   3.266475   3.376460
                   11         12         13         14         15
    11  H    0.000000
    12  C    3.317524   0.000000
    13  O    3.293288   1.404094   0.000000
    14  H    2.778364   1.094970   2.073643   0.000000
    15  H    3.447437   1.097277   2.071606   1.777769   0.000000
    16  H    4.355896   1.091369   2.016481   1.784971   1.782208
    17  H    2.488288   1.960066   1.007764   2.279896   2.391467
    18  C    4.060093   4.545811   4.212312   4.999517   3.892984
    19  O    3.515898   4.890840   4.345278   5.143445   4.485193
    20  H    5.063860   5.566889   5.246164   6.052827   4.841465
    21  H    4.321744   4.089751   3.605863   4.744720   3.511680
    22  H    3.723115   4.149955   4.161242   4.500059   3.346992
    23  H    2.640348   4.170651   3.570629   4.332179   3.940040
                   16         17         18         19         20
    16  H    0.000000
    17  H    2.848365   0.000000
    18  C    5.435108   3.658305   0.000000
    19  O    5.886437   3.539792   1.402533   0.000000
    20  H    6.407093   4.727939   1.091347   2.014783   0.000000
    21  H    4.856654   3.239815   1.096106   2.073058   1.783744
    22  H    5.050915   3.667452   1.096874   2.071709   1.782424
    23  H    5.197706   2.675258   1.962131   1.009260   2.853598
                   21         22         23
    21  H    0.000000
    22  H    1.778663   0.000000
    23  H    2.321332   2.353635   0.000000
 Stoichiometry    C4H15O4(1-)
 Framework group  C1[X(C4H15O4)]
 Deg. of freedom    63
 Full point group                 C1      NOp   1
 Largest Abelian subgroup         C1      NOp   1
 Largest concise Abelian subgroup C1      NOp   1
                         Standard orientation:                         
 ---------------------------------------------------------------------
 Center     Atomic      Atomic             Coordinates (Angstroms)
 Number     Number       Type             X           Y           Z
 ---------------------------------------------------------------------
      1          6           0        0.017120   -0.068149    2.334331
      2          8           0       -0.015724   -0.089744    0.967036
      3          1           0       -0.689584    0.676778    2.744082
      4          1           0       -0.255654   -1.050952    2.759999
      5          1           0        1.023641    0.187990    2.711029
      6          6           0       -0.208151    2.620344   -0.893963
      7          8           0        0.814413    2.171389   -0.045433
      8          1           0        0.106570    3.585836   -1.293690
      9          1           0       -1.154595    2.743103   -0.354612
     10          1           0       -0.373780    1.924402   -1.725041
     11          1           0        0.516286    1.295232    0.360130
     12          6           0        2.299462   -1.065199   -1.141407
     13          8           0        1.786877   -1.720416   -0.010289
     14          1           0        2.597185   -0.037142   -0.910280
     15          1           0        1.561576   -1.037442   -1.953054
     16          1           0        3.172134   -1.630576   -1.472886
     17          1           0        1.072976   -1.129844    0.386144
     18          6           0       -2.241707   -1.270106   -1.155412
     19          8           0       -2.416614   -0.622888    0.076503
     20          1           0       -3.234155   -1.540625   -1.519974
     21          1           0       -1.635193   -2.177128   -1.051011
     22          1           0       -1.757655   -0.612268   -1.887585
     23          1           0       -1.501710   -0.405435    0.442933
 ---------------------------------------------------------------------
 Rotational constants (GHZ):           1.1271844           1.0410582           0.8328955
 Standard basis: 6-31+G(d) (6D, 7F)
 There are   182 symmetry adapted cartesian basis functions of A   symmetry.
 There are   182 symmetry adapted basis functions of A   symmetry.
   182 basis functions,   316 primitive gaussians,   182 cartesian basis functions
    36 alpha electrons       36 beta electrons
       nuclear repulsion energy       422.7373651958 Hartrees.
 NAtoms=   23 NActive=   23 NUniq=   23 SFac= 1.00D+00 NAtFMM=   60 NAOKFM=F Big=F
 Integral buffers will be    131072 words long.
 Raffenetti 2 integral format.
 Two-electron integral symmetry is turned on.
 Nuclear repulsion after empirical dispersion term =      422.7265764513 Hartrees.
 ------------------------------------------------------------------------------
 Polarizable Continuum Model (PCM)
 =================================
 Model                : PCM.
 Atomic radii         : SMD-Coulomb.
 Polarization charges : Total charges.
 Charge compensation  : None.
 Solution method      : On-the-fly selection.
 Cavity type          : VdW (van der Waals Surface) (Alpha=1.000).
 Cavity algorithm     : GePol (No added spheres)
                        Default sphere list used, NSphG=   23.
                        Lebedev-Laikov grids with approx.  5.0 points / Ang**2.
                        Smoothing algorithm: York/Karplus (Gamma=1.0000).
                        Polarization charges: spherical gaussians, with
                                              point-specific exponents (IZeta= 3).
                        Self-potential: point-specific (ISelfS= 7).
                        Self-field    : sphere-specific E.n sum rule (ISelfD= 2).
 Solvent              : Methanol, Eps=  32.613000 Eps(inf)=   1.765709
 ------------------------------------------------------------------------------
 ------------------------------------------------------------------------------
 Atomic radii for non-electrostatic terms: SMD-CDS.
 ------------------------------------------------------------------------------
 Nuclear repulsion after PCM non-electrostatic terms =      422.7351241283 Hartrees.
 One-electron integrals computed using PRISM.
 NBasis=   182 RedAO= T EigKep=  1.29D-03  NBF=   182
 NBsUse=   182 1.00D-06 EigRej= -1.00D+00 NBFU=   182
 ExpMin= 4.38D-02 ExpMax= 5.48D+03 ExpMxC= 8.25D+02 IAcc=2 IRadAn=         4 AccDes= 0.00D+00
 Harris functional with IExCor= 4639 and IRadAn=       4 diagonalized for initial guess.
 HarFok:  IExCor= 4639 AccDes= 0.00D+00 IRadAn=         4 IDoV= 1 UseB2=F ITyADJ=14
 ICtDFT=  3500011 ScaDFX=  1.000000  1.000000  1.000000  1.000000
 FoFCou: FMM=F IPFlag=           0 FMFlag=      100000 FMFlg1=           0
         NFxFlg=           0 DoJE=T BraDBF=F KetDBF=T FulRan=T
         wScrn=  0.000000 ICntrl=       500 IOpCl=  0 I1Cent=   200000004 NGrid=           0
         NMat0=    1 NMatS0=      1 NMatT0=    0 NMatD0=    1 NMtDS0=    0 NMtDT0=    0
 Petite list used in FoFCou.
 Requested convergence on RMS density matrix=1.00D-04 within 128 cycles.
 Requested convergence on MAX density matrix=1.00D-02.
 Requested convergence on             energy=1.00D-02.
 No special actions if energy rises.
 Inv3:  Mode=1 IEnd=     8772300.
 Iteration    1 A*A^-1 deviation from unit magnitude is 2.66D-15 for     31.
 Iteration    1 A*A^-1 deviation from orthogonality  is 1.55D-15 for   1560    947.
 Iteration    1 A^-1*A deviation from unit magnitude is 2.89D-15 for     31.
 Iteration    1 A^-1*A deviation from orthogonality  is 2.22D-15 for   1504   1469.
 Error on total polarization charges =  0.06494
 SCF Done:  E(RwB97XD) =  -462.325413401     A.U. after    5 cycles
            NFock=  5  Conv=0.28D-04     -V/T= 2.0088
 SMD-CDS (non-electrostatic) energy       (kcal/mol) =       5.36
 (included in total energy above)

 **********************************************************************

            Population analysis using the SCF Density.

 **********************************************************************

 Orbital symmetries:
       Occupied  (A) (A) (A) (A) (A) (A) (A) (A) (A) (A) (A) (A)
                 (A) (A) (A) (A) (A) (A) (A) (A) (A) (A) (A) (A)
                 (A) (A) (A) (A) (A) (A) (A) (A) (A) (A) (A) (A)
       Virtual   (A) (A) (A) (A) (A) (A) (A) (A) (A) (A) (A) (A)
                 (A) (A) (A) (A) (A) (A) (A) (A) (A) (A) (A) (A)
                 (A) (A) (A) (A) (A) (A) (A) (A) (A) (A) (A) (A)
                 (A) (A) (A) (A) (A) (A) (A) (A) (A) (A) (A) (A)
                 (A) (A) (A) (A) (A) (A) (A) (A) (A) (A) (A) (A)
                 (A) (A) (A) (A) (A) (A) (A) (A) (A) (A) (A) (A)
                 (A) (A) (A) (A) (A) (A) (A) (A) (A) (A) (A) (A)
                 (A) (A) (A) (A) (A) (A) (A) (A) (A) (A) (A) (A)
                 (A) (A) (A) (A) (A) (A) (A) (A) (A) (A) (A) (A)
                 (A) (A) (A) (A) (A) (A) (A) (A) (A) (A) (A) (A)
                 (A) (A) (A) (A) (A) (A) (A) (A) (A) (A) (A) (A)
                 (A) (A) (A) (A) (A) (A) (A) (A) (A) (A) (A) (A)
                 (A) (A)
 The electronic state is 1-A.
 Alpha  occ. eigenvalues --  -19.24879 -19.24850 -19.24815 -19.20016 -10.31767
 Alpha  occ. eigenvalues --  -10.31752 -10.31720 -10.30550  -1.10162  -1.09681
 Alpha  occ. eigenvalues --   -1.09624  -1.03757  -0.75672  -0.75647  -0.75595
 Alpha  occ. eigenvalues --   -0.71788  -0.58408  -0.58123  -0.57943  -0.51377
 Alpha  occ. eigenvalues --   -0.51225  -0.51102  -0.50286  -0.50223  -0.49678
 Alpha  occ. eigenvalues --   -0.48975  -0.48838  -0.46454  -0.41041  -0.40896
 Alpha  occ. eigenvalues --   -0.39546  -0.34513  -0.34225  -0.34024  -0.30330
 Alpha  occ. eigenvalues --   -0.30305
 Alpha virt. eigenvalues --    0.08408   0.09290   0.09610   0.09747   0.11557
 Alpha virt. eigenvalues --    0.11825   0.12029   0.12788   0.12908   0.14046
 Alpha virt. eigenvalues --    0.15586   0.16171   0.16446   0.17617   0.19520
 Alpha virt. eigenvalues --    0.20158   0.23620   0.24031   0.24135   0.25107
 Alpha virt. eigenvalues --    0.27041   0.27451   0.28850   0.29078   0.29617
 Alpha virt. eigenvalues --    0.30590   0.30776   0.31107   0.32445   0.32911
 Alpha virt. eigenvalues --    0.33260   0.33499   0.34331   0.35708   0.36942
 Alpha virt. eigenvalues --    0.38266   0.38928   0.39349   0.39777   0.40151
 Alpha virt. eigenvalues --    0.40742   0.41374   0.41668   0.42552   0.43968
 Alpha virt. eigenvalues --    0.44760   0.45385   0.46346   0.47338   0.48337
 Alpha virt. eigenvalues --    0.69076   0.74936   0.75155   0.76047   0.78333
 Alpha virt. eigenvalues --    0.78890   0.79601   0.79933   0.80867   0.82346
 Alpha virt. eigenvalues --    0.85530   0.86843   0.91575   1.00351   1.02914
 Alpha virt. eigenvalues --    1.04408   1.07381   1.08134   1.09211   1.10026
 Alpha virt. eigenvalues --    1.10171   1.16959   1.19492   1.21176   1.23388
 Alpha virt. eigenvalues --    1.27511   1.28382   1.29761   1.30661   1.31389
 Alpha virt. eigenvalues --    1.32499   1.33894   1.34411   1.35473   1.36912
 Alpha virt. eigenvalues --    1.37809   1.38227   1.45302   1.46486   1.46853
 Alpha virt. eigenvalues --    1.49732   1.50555   1.51358   1.56698   1.60528
 Alpha virt. eigenvalues --    1.60836   1.61387   1.65096   1.65498   1.66681
 Alpha virt. eigenvalues --    1.67189   1.69045   1.76401   1.80008   1.80656
 Alpha virt. eigenvalues --    1.85900   1.86339   1.89330   1.96850   2.02795
 Alpha virt. eigenvalues --    2.02990   2.22619   2.23428   2.23710   2.26896
 Alpha virt. eigenvalues --    2.27654   2.28531   2.28800   2.29708   2.30686
 Alpha virt. eigenvalues --    2.31538   2.33104   2.33249   2.48487   2.48670
 Alpha virt. eigenvalues --    2.48825   2.51765   2.51935   2.52143   2.57009
 Alpha virt. eigenvalues --    2.57066   2.75431   2.79229   2.80062   2.97601
 Alpha virt. eigenvalues --    3.00398   3.00852   3.03890   4.32255   4.33563
 Alpha virt. eigenvalues --    4.40701   4.41327   4.42046   4.43124   4.49266
 Alpha virt. eigenvalues --    4.56588
          Condensed to atoms (all electrons):
               1          2          3          4          5          6
     1  C    5.178715   0.012064   0.410593   0.407905   0.414748  -0.009474
     2  O    0.012064   9.167881  -0.083778  -0.080578  -0.091205   0.018281
     3  H    0.410593  -0.083778   0.578639  -0.040608  -0.039554  -0.002106
     4  H    0.407905  -0.080578  -0.040608   0.578244  -0.039507   0.001143
     5  H    0.414748  -0.091205  -0.039554  -0.039507   0.578636  -0.000634
     6  C   -0.009474   0.018281  -0.002106   0.001143  -0.000634   5.166206
     7  O    0.008131  -0.051991   0.001663  -0.001833   0.001689   0.064661
     8  H    0.000365  -0.000382  -0.000001  -0.000000   0.000002   0.403025
     9  H   -0.000765  -0.000522   0.000015   0.000001  -0.000001   0.397247
    10  H   -0.000500  -0.001261  -0.000003   0.000001  -0.000004   0.399867
    11  H   -0.009515   0.093373  -0.001348   0.001338  -0.000408  -0.015274
    12  C   -0.007645   0.012854   0.001125  -0.000432  -0.002139  -0.000939
    13  O    0.004272  -0.047947  -0.001819   0.000960   0.002640   0.001393
    14  H   -0.000686  -0.000286   0.000002  -0.000000  -0.000029   0.000203
    15  H   -0.000539  -0.001425   0.000001  -0.000003  -0.000003   0.000214
    16  H    0.000299  -0.000254  -0.000000   0.000001   0.000000  -0.000057
    17  H   -0.008864   0.093870   0.001294  -0.000964  -0.000748  -0.000517
    18  C   -0.006872   0.014428  -0.000668  -0.001707   0.001101  -0.002283
    19  O    0.002735  -0.055190   0.001490   0.001819  -0.001845   0.004632
    20  H    0.000282  -0.000447   0.000001   0.000000  -0.000000   0.000103
    21  H   -0.000691  -0.000029  -0.000001  -0.000015   0.000001   0.000139
    22  H   -0.000375  -0.001488  -0.000004  -0.000001   0.000001  -0.001284
    23  H   -0.008880   0.096943  -0.000724  -0.001368   0.001374   0.000764
               7          8          9         10         11         12
     1  C    0.008131   0.000365  -0.000765  -0.000500  -0.009515  -0.007645
     2  O   -0.051991  -0.000382  -0.000522  -0.001261   0.093373   0.012854
     3  H    0.001663  -0.000001   0.000015  -0.000003  -0.001348   0.001125
     4  H   -0.001833  -0.000000   0.000001   0.000001   0.001338  -0.000432
     5  H    0.001689   0.000002  -0.000001  -0.000004  -0.000408  -0.002139
     6  C    0.064661   0.403025   0.397247   0.399867  -0.015274  -0.000939
     7  O    8.912523  -0.058011  -0.052904  -0.058254   0.068416   0.000813
     8  H   -0.058011   0.505049  -0.029250  -0.030532   0.004008  -0.000145
     9  H   -0.052904  -0.029250   0.529637  -0.041358  -0.003846  -0.000138
    10  H   -0.058254  -0.030532  -0.041358   0.535015  -0.002533   0.000062
    11  H    0.068416   0.004008  -0.003846  -0.002533   0.239350   0.001111
    12  C    0.000813  -0.000145  -0.000138   0.000062   0.001111   5.147952
    13  O   -0.006507   0.000008   0.000011  -0.000012  -0.001625   0.076459
    14  H    0.000990  -0.000002  -0.000001   0.000006   0.000419   0.396631
    15  H    0.000462   0.000001  -0.000002   0.000016  -0.000142   0.400034
    16  H    0.000021  -0.000000   0.000000  -0.000000   0.000002   0.401739
    17  H   -0.001283  -0.000001  -0.000004   0.000027   0.000829  -0.013851
    18  C    0.001745   0.000092   0.000284  -0.000361   0.000178   0.000076
    19  O   -0.005999  -0.000063   0.000163   0.000170  -0.002193   0.000978
    20  H   -0.000011  -0.000000   0.000001   0.000004  -0.000003   0.000003
    21  H    0.000031   0.000000  -0.000001  -0.000014  -0.000019  -0.000112
    22  H    0.000108   0.000001  -0.000007   0.000459   0.000147   0.000530
    23  H   -0.000433   0.000000   0.000167  -0.000015   0.000548  -0.000397
              13         14         15         16         17         18
     1  C    0.004272  -0.000686  -0.000539   0.000299  -0.008864  -0.006872
     2  O   -0.047947  -0.000286  -0.001425  -0.000254   0.093870   0.014428
     3  H   -0.001819   0.000002   0.000001  -0.000000   0.001294  -0.000668
     4  H    0.000960  -0.000000  -0.000003   0.000001  -0.000964  -0.001707
     5  H    0.002640  -0.000029  -0.000003   0.000000  -0.000748   0.001101
     6  C    0.001393   0.000203   0.000214  -0.000057  -0.000517  -0.002283
     7  O   -0.006507   0.000990   0.000462   0.000021  -0.001283   0.001745
     8  H    0.000008  -0.000002   0.000001  -0.000000  -0.000001   0.000092
     9  H    0.000011  -0.000001  -0.000002   0.000000  -0.000004   0.000284
    10  H   -0.000012   0.000006   0.000016  -0.000000   0.000027  -0.000361
    11  H   -0.001625   0.000419  -0.000142   0.000002   0.000829   0.000178
    12  C    0.076459   0.396631   0.400034   0.401739  -0.013851   0.000076
    13  O    8.897208  -0.051861  -0.057981  -0.056894   0.070856   0.001608
    14  H   -0.051861   0.526129  -0.041396  -0.028022  -0.003828  -0.000060
    15  H   -0.057981  -0.041396   0.538526  -0.031880  -0.002263  -0.000272
    16  H   -0.056894  -0.028022  -0.031880   0.505433   0.003867   0.000065
    17  H    0.070856  -0.003828  -0.002263   0.003867   0.236476   0.001378
    18  C    0.001608  -0.000060  -0.000272   0.000065   0.001378   5.156249
    19  O   -0.004739   0.000055   0.000028  -0.000006  -0.001767   0.068934
    20  H   -0.000043   0.000000   0.000002  -0.000000  -0.000004   0.402477
    21  H    0.000463  -0.000002  -0.000018   0.000001   0.000247   0.397795
    22  H    0.000056  -0.000010   0.000010   0.000002   0.000001   0.400502
    23  H   -0.001046  -0.000016   0.000072  -0.000002   0.000754  -0.014540
              19         20         21         22         23
     1  C    0.002735   0.000282  -0.000691  -0.000375  -0.008880
     2  O   -0.055190  -0.000447  -0.000029  -0.001488   0.096943
     3  H    0.001490   0.000001  -0.000001  -0.000004  -0.000724
     4  H    0.001819   0.000000  -0.000015  -0.000001  -0.001368
     5  H   -0.001845  -0.000000   0.000001   0.000001   0.001374
     6  C    0.004632   0.000103   0.000139  -0.001284   0.000764
     7  O   -0.005999  -0.000011   0.000031   0.000108  -0.000433
     8  H   -0.000063  -0.000000   0.000000   0.000001   0.000000
     9  H    0.000163   0.000001  -0.000001  -0.000007   0.000167
    10  H    0.000170   0.000004  -0.000014   0.000459  -0.000015
    11  H   -0.002193  -0.000003  -0.000019   0.000147   0.000548
    12  C    0.000978   0.000003  -0.000112   0.000530  -0.000397
    13  O   -0.004739  -0.000043   0.000463   0.000056  -0.001046
    14  H    0.000055   0.000000  -0.000002  -0.000010  -0.000016
    15  H    0.000028   0.000002  -0.000018   0.000010   0.000072
    16  H   -0.000006  -0.000000   0.000001   0.000002  -0.000002
    17  H   -0.001767  -0.000004   0.000247   0.000001   0.000754
    18  C    0.068934   0.402477   0.397795   0.400502  -0.014540
    19  O    8.909103  -0.057087  -0.053404  -0.057638   0.072742
    20  H   -0.057087   0.504676  -0.028938  -0.030551   0.003974
    21  H   -0.053404  -0.028938   0.528918  -0.041606  -0.003794
    22  H   -0.057638  -0.030551  -0.041606   0.536003  -0.002475
    23  H    0.072742   0.003974  -0.003794  -0.002475   0.239227
 Mulliken charges:
               1
     1  C   -0.385302
     2  O   -1.092911
     3  H    0.175792
     4  H    0.175604
     5  H    0.175885
     6  C   -0.425311
     7  O   -0.824026
     8  H    0.205838
     9  H    0.201275
    10  H    0.199220
    11  H    0.627184
    12  C   -0.414569
    13  O   -0.825461
    14  H    0.201764
    15  H    0.196557
    16  H    0.205687
    17  H    0.624495
    18  C   -0.420151
    19  O   -0.822921
    20  H    0.205560
    21  H    0.201050
    22  H    0.197618
    23  H    0.617123
 Sum of Mulliken charges =  -1.00000
 Mulliken charges with hydrogens summed into heavy atoms:
               1
     1  C    0.141978
     2  O   -1.092911
     6  C    0.181023
     7  O   -0.196841
    12  C    0.189439
    13  O   -0.200966
    18  C    0.184076
    19  O   -0.205798
 Electronic spatial extent (au):  <R**2>=           1742.2058
 Charge=             -1.0000 electrons
 Dipole moment (field-independent basis, Debye):
    X=             -0.6214    Y=              0.8582    Z=             -3.8942  Tot=              4.0357
 Quadrupole moment (field-independent basis, Debye-Ang):
   XX=            -74.0692   YY=            -69.9540   ZZ=            -54.0456
   XY=             -0.6692   XZ=              1.0311   YZ=              0.9667
 Traceless Quadrupole moment (field-independent basis, Debye-Ang):
   XX=             -8.0463   YY=             -3.9311   ZZ=             11.9773
   XY=             -0.6692   XZ=              1.0311   YZ=              0.9667
 Octapole moment (field-independent basis, Debye-Ang**2):
  XXX=             25.8803  YYY=              5.2569  ZZZ=             -5.3570  XYY=            -28.2691
  XXY=              6.2105  XXZ=            -16.6628  XZZ=             -0.4921  YZZ=             -0.8966
  YYZ=            -11.1683  XYZ=             -0.5073
 Hexadecapole moment (field-independent basis, Debye-Ang**3):
 XXXX=          -1009.4862 YYYY=           -879.8662 ZZZZ=           -576.7062 XXXY=             -0.4235
 XXXZ=             10.8837 YYYX=              2.8307 YYYZ=            -19.9941 ZZZX=              0.1296
 ZZZY=              0.4813 XXYY=           -328.0689 XXZZ=           -238.6688 YYZZ=           -226.7667
 XXYZ=             26.6308 YYXZ=             -5.3231 ZZXY=             -0.7176
 N-N= 4.227351241283D+02 E-N=-1.941552971988D+03  KE= 4.582919380292D+02
 Unable to Open any file for archive entry.
 1\1\GINC-SESKSCPN028\SP\RwB97XD\6-31+G(d)\C4H15O4(1-)\KSRF385\24-Dec-2
 019\0\\# wb97xd 6-31+G(d) scrf(solvent=Methanol, smd) scf=sleazy integ
 ral=fine\\predict_snar calculation\\-1,1\C,0,0.030807,-0.061593,2.3491
 45\O,0,-0.007521,-0.089671,0.98211\H,0,-0.68399,0.675703,2.75866\H,0,-
 0.227093,-1.046034,2.780265\H,0,1.03542,0.209533,2.720408\C,0,-0.24377
 4,2.609368,-0.889866\O,0,0.788235,2.17777,-0.043769\H,0,0.056408,3.577
 171,-1.29515\H,0,-1.189478,2.721952,-0.347009\H,0,-0.403656,1.907622,-
 1.71718\H,0,0.503484,1.29954,0.366889\C,0,2.311488,-1.043659,-1.131945
 \O,0,1.81243,-1.700605,0.004208\H,0,2.596508,-0.010733,-0.906587\H,0,1
 .569878,-1.02928,-1.940539\H,0,3.190183,-1.598876,-1.464684\H,0,1.0924
 31,-1.117803,0.401111\C,0,-2.226578,-1.308822,-1.125613\O,0,-2.40486,-
 0.658537,0.104201\H,0,-3.216877,-1.594087,-1.484737\H,0,-1.607638,-2.2
 07252,-1.019849\H,0,-1.7544,-0.647869,-1.862717\H,0,-1.491385,-0.42735
 3,0.465758\\Version=ES64L-G16RevC.01\State=1-A\HF=-462.3254134\RMSD=2.
 754e-05\Dipole=-0.2553996,0.3275861,-1.5324855\Quadrupole=-5.9617929,-
 2.9297021,8.8914949,-0.5312471,0.8221606,0.7834158\PG=C01 [X(C4H15O4)]
 \\@
 The archive entry for this job was punched.


  ON THE CHOICE OF THE CORRECT LANGUAGE -
 I SPEAK SPANISH TO GOD, ITALIAN TO WOMEN,
 FRENCH TO MEN, AND GERMAN TO MY HORSE.
          -- CHARLES V
 Job cpu time:       0 days  0 hours  0 minutes 52.0 seconds.
 Elapsed time:       0 days  0 hours  0 minutes 52.7 seconds.
 File lengths (MBytes):  RWF=    128 Int=      0 D2E=      0 Chk=      8 Scr=      8
 Normal termination of Gaussian 16 at Tue Dec 24 17:52:41 2019.
