# Supplementary material for: Machine learning meets mechanistic modelling for accurate prediction of experimental activation energies
Source: Chem Sci. 2020 Nov 5;12(3):1163–75. doi: 10.1039/d0sc04896h (PMC9528810; doi:10.1039/d0sc04896h)
Supplement: SC-012-D0SC04896H-s002 [file SC-012-D0SC04896H-s002.zip › SC-012-D0SC04896H-s1084.gjf]

# wb97xd 6-31+G(d) scrf(solvent=Methanol, smd) scf=sleazy integral=fine 

predict_snar calculation

-1 1
C             0.073602   -1.040242    1.958557
O            -0.055900   -0.438927    0.738679
H            -0.254256   -2.096888    1.925857
H             1.122609   -1.032113    2.308223
H            -0.533281   -0.531247    2.729501
C            -2.795640   -0.827622   -1.072538
O            -2.561578   -0.058338    0.077671
H            -2.625462   -1.894325   -0.883372
H            -2.148984   -0.517939   -1.901329
H            -3.839219   -0.674645   -1.352574
H            -1.599870   -0.191827    0.348888
C             0.075370    2.611248   -0.410240
O             0.824391    2.020488    0.620109
H             0.352774    3.666160   -0.445249
H            -1.000276    2.522335   -0.224125
H             0.297671    2.147832   -1.379488
H             0.508679    1.066993    0.710775
C             2.799935   -0.781585   -0.793034
O             1.575999   -1.412895   -1.066343
H             2.684720    0.304345   -0.713736
H             3.475545   -1.016600   -1.617109
H             3.237050   -1.149425    0.144721
H             0.907446   -1.084924   -0.387985
