# Supplementary material for: Machine learning meets mechanistic modelling for accurate prediction of experimental activation energies
Source: Chem Sci. 2020 Nov 5;12(3):1163–75. doi: 10.1039/d0sc04896h (PMC9528810; doi:10.1039/d0sc04896h)
Supplement: SC-012-D0SC04896H-s002 [file SC-012-D0SC04896H-s002.zip › SC-012-D0SC04896H-s1085.log]

 Entering Gaussian System, Link 0=g16
 Input=2.gjf
 Output=2.log
 Initial command:
 /opt/scp/software/gaussian/16.C.01-avx2/g16/l1.exe "/scratch/ksrf385/23664580/Gau-121213.inp" -scrdir="/scratch/ksrf385/23664580/"
 Entering Link 1 = /opt/scp/software/gaussian/16.C.01-avx2/g16/l1.exe PID=    121246.
  
 Copyright (c) 1988-2019, Gaussian, Inc.  All Rights Reserved.
  
 This is part of the Gaussian(R) 16 program.  It is based on
 the Gaussian(R) 09 system (copyright 2009, Gaussian, Inc.),
 the Gaussian(R) 03 system (copyright 2003, Gaussian, Inc.),
 the Gaussian(R) 98 system (copyright 1998, Gaussian, Inc.),
 the Gaussian(R) 94 system (copyright 1995, Gaussian, Inc.),
 the Gaussian 92(TM) system (copyright 1992, Gaussian, Inc.),
 the Gaussian 90(TM) system (copyright 1990, Gaussian, Inc.),
 the Gaussian 88(TM) system (copyright 1988, Gaussian, Inc.),
 the Gaussian 86(TM) system (copyright 1986, Carnegie Mellon
 University), and the Gaussian 82(TM) system (copyright 1983,
 Carnegie Mellon University). Gaussian is a federally registered
 trademark of Gaussian, Inc.
  
 This software contains proprietary and confidential information,
 including trade secrets, belonging to Gaussian, Inc.
  
 This software is provided under written license and may be
 used, copied, transmitted, or stored only in accord with that
 written license.
  
 The following legend is applicable only to US Government
 contracts under FAR:
  
                    RESTRICTED RIGHTS LEGEND
  
 Use, reproduction and disclosure by the US Government is
 subject to restrictions as set forth in subparagraphs (a)
 and (c) of the Commercial Computer Software - Restricted
 Rights clause in FAR 52.227-19.
  
 Gaussian, Inc.
 340 Quinnipiac St., Bldg. 40, Wallingford CT 06492
  
  
 ---------------------------------------------------------------
 Warning -- This program may not be used in any manner that
 competes with the business of Gaussian, Inc. or will provide
 assistance to any competitor of Gaussian, Inc.  The licensee
 of this program is prohibited from giving any competitor of
 Gaussian, Inc. access to this program.  By using this program,
 the user acknowledges that Gaussian, Inc. is engaged in the
 business of creating and licensing software in the field of
 computational chemistry and represents and warrants to the
 licensee that it is not a competitor of Gaussian, Inc. and that
 it will not use this program in any manner prohibited above.
 ---------------------------------------------------------------
  

 Cite this work as:
 Gaussian 16, Revision C.01,
 M. J. Frisch, G. W. Trucks, H. B. Schlegel, G. E. Scuseria, 
 M. A. Robb, J. R. Cheeseman, G. Scalmani, V. Barone, 
 G. A. Petersson, H. Nakatsuji, X. Li, M. Caricato, A. V. Marenich, 
 J. Bloino, B. G. Janesko, R. Gomperts, B. Mennucci, H. P. Hratchian, 
 J. V. Ortiz, A. F. Izmaylov, J. L. Sonnenberg, D. Williams-Young, 
 F. Ding, F. Lipparini, F. Egidi, J. Goings, B. Peng, A. Petrone, 
 T. Henderson, D. Ranasinghe, V. G. Zakrzewski, J. Gao, N. Rega, 
 G. Zheng, W. Liang, M. Hada, M. Ehara, K. Toyota, R. Fukuda, 
 J. Hasegawa, M. Ishida, T. Nakajima, Y. Honda, O. Kitao, H. Nakai, 
 T. Vreven, K. Throssell, J. A. Montgomery, Jr., J. E. Peralta, 
 F. Ogliaro, M. J. Bearpark, J. J. Heyd, E. N. Brothers, K. N. Kudin, 
 V. N. Staroverov, T. A. Keith, R. Kobayashi, J. Normand, 
 K. Raghavachari, A. P. Rendell, J. C. Burant, S. S. Iyengar, 
 J. Tomasi, M. Cossi, J. M. Millam, M. Klene, C. Adamo, R. Cammi, 
 J. W. Ochterski, R. L. Martin, K. Morokuma, O. Farkas, 
 J. B. Foresman, and D. J. Fox, Gaussian, Inc., Wallingford CT, 2019.
 
 ******************************************
 Gaussian 16:  ES64L-G16RevC.01  3-Jul-2019
                24-Dec-2019 
 ******************************************
 ----------------------------------------------------------------------
 # wb97xd 6-31+G(d) scrf(solvent=Methanol, smd) scf=sleazy integral=fin
 e
 ----------------------------------------------------------------------

 Warning!  SCF SP cutoffs with diffuse functions may be unreliable.
 Consider SCF=Tight

 1/38=1,172=1/1;
 2/12=2,17=6,18=5,40=1/2;
 3/5=1,6=6,7=11,11=2,25=1,30=1,70=32201,72=3,74=-58,75=-4/1,2,3;
 4//1;
 5/5=2,32=1,38=5,53=3/2;
 6/7=2,8=2,9=2,10=2,28=1/1;
 99/5=1,9=1/99;
 ------------------------
 predict_snar calculation
 ------------------------
 Symbolic Z-matrix:
 Charge = -1 Multiplicity = 1
 C                     0.0736   -1.04024   1.95856 
 O                    -0.0559   -0.43893   0.73868 
 H                    -0.25426  -2.09689   1.92586 
 H                     1.12261  -1.03211   2.30822 
 H                    -0.53328  -0.53125   2.7295 
 C                    -2.79564  -0.82762  -1.07254 
 O                    -2.56158  -0.05834   0.07767 
 H                    -2.62546  -1.89433  -0.88337 
 H                    -2.14898  -0.51794  -1.90133 
 H                    -3.83922  -0.67465  -1.35257 
 H                    -1.59987  -0.19183   0.34889 
 C                     0.07537   2.61125  -0.41024 
 O                     0.82439   2.02049   0.62011 
 H                     0.35277   3.66616  -0.44525 
 H                    -1.00028   2.52233  -0.22413 
 H                     0.29767   2.14783  -1.37949 
 H                     0.50868   1.06699   0.71078 
 C                     2.79994  -0.78159  -0.79303 
 O                     1.576    -1.4129   -1.06634 
 H                     2.68472   0.30435  -0.71374 
 H                     3.47555  -1.0166   -1.61711 
 H                     3.23705  -1.14943   0.14472 
 H                     0.90745  -1.08492  -0.38799 
 
                          Input orientation:                          
 ---------------------------------------------------------------------
 Center     Atomic      Atomic             Coordinates (Angstroms)
 Number     Number       Type             X           Y           Z
 ---------------------------------------------------------------------
      1          6           0        0.073602   -1.040242    1.958557
      2          8           0       -0.055900   -0.438927    0.738679
      3          1           0       -0.254256   -2.096888    1.925857
      4          1           0        1.122609   -1.032113    2.308223
      5          1           0       -0.533281   -0.531247    2.729501
      6          6           0       -2.795640   -0.827622   -1.072538
      7          8           0       -2.561578   -0.058338    0.077671
      8          1           0       -2.625462   -1.894325   -0.883372
      9          1           0       -2.148984   -0.517939   -1.901329
     10          1           0       -3.839219   -0.674645   -1.352574
     11          1           0       -1.599870   -0.191827    0.348888
     12          6           0        0.075370    2.611248   -0.410240
     13          8           0        0.824391    2.020488    0.620109
     14          1           0        0.352774    3.666160   -0.445249
     15          1           0       -1.000276    2.522335   -0.224125
     16          1           0        0.297671    2.147832   -1.379488
     17          1           0        0.508679    1.066993    0.710775
     18          6           0        2.799935   -0.781585   -0.793034
     19          8           0        1.575999   -1.412895   -1.066343
     20          1           0        2.684720    0.304345   -0.713736
     21          1           0        3.475545   -1.016600   -1.617109
     22          1           0        3.237050   -1.149425    0.144721
     23          1           0        0.907446   -1.084924   -0.387985
 ---------------------------------------------------------------------
                    Distance matrix (angstroms):
                    1          2          3          4          5
     1  C    0.000000
     2  O    1.366182   0.000000
     3  H    1.106825   2.048798   0.000000
     4  H    1.105779   2.050420   1.782051   0.000000
     5  H    1.105322   2.049338   1.781833   1.780537   0.000000
     6  C    4.179150   3.307229   4.130380   5.179193   4.434141
     7  O    3.383200   2.619199   3.590990   4.415522   3.371918
     8  H    4.011354   3.369255   3.681768   4.997772   4.391817
     9  H    4.484575   3.369998   4.553068   5.356120   4.904616
    10  H    5.138815   4.329250   5.061901   6.176484   5.254819
    11  H    2.472115   1.611471   2.815451   3.457885   2.630615
    12  C    4.352537   3.262026   5.266170   4.664850   4.483715
    13  O    3.423915   2.614898   4.452105   3.501005   3.578290
    14  H    5.292111   4.291904   6.261258   5.499820   5.336886
    15  H    4.313846   3.253907   5.149387   4.853198   4.273916
    16  H    4.621317   3.361988   5.408103   4.938804   4.975112
    17  H    2.487306   1.608516   3.473994   2.708320   2.777644
    18  C    3.882145   3.258735   4.295401   3.534683   4.856053
    19  O    3.397953   2.621033   3.573645   3.426113   4.431117
    20  H    3.970768   3.189508   4.622873   3.654935   4.786400
    21  H    4.935500   4.284221   5.256524   4.576547   5.932897
    22  H    3.648195   3.420689   4.032288   3.027435   4.612876
    23  H    2.490693   1.617009   2.779836   2.705295   3.478645
                    6          7          8          9         10
     6  C    0.000000
     7  O    1.403411   0.000000
     8  H    1.096631   2.073290   0.000000
     9  H    1.095884   2.073140   1.776994   0.000000
    10  H    1.091274   2.014399   1.783529   1.783980   0.000000
    11  H    1.963302   1.008097   2.338547   2.339092   2.853554
    12  C    4.528484   3.783945   5.274328   4.118605   5.197027
    13  O    4.907281   4.010055   5.430258   4.652120   5.736243
    14  H    5.522688   4.758023   6.323040   5.087794   6.102346
    15  H    3.894271   3.031273   4.752128   3.657295   4.421954
    16  H    4.303036   3.894330   5.012970   3.655786   5.008089
    17  H    4.205746   3.330716   4.597124   4.049478   5.118098
    18  C    5.602741   5.479693   5.539069   5.078349   6.663549
    19  O    4.410647   4.501459   4.232910   3.920924   5.472799
    20  H    5.607534   5.318036   5.749866   5.044920   6.627844
    21  H    6.297621   6.343296   6.207339   5.653739   7.327529
    22  H    6.162680   5.900767   5.998408   5.796073   7.248510
    23  H    3.774608   3.647580   3.658138   3.457376   4.861028
                   11         12         13         14         15
    11  H    0.000000
    12  C    3.352601   0.000000
    13  O    3.293166   1.404154   0.000000
    14  H    4.396309   1.091338   2.016345   0.000000
    15  H    2.838051   1.095244   2.072195   1.785490   0.000000
    16  H    3.473032   1.097093   2.071724   1.783580   1.777578
    17  H    2.482251   1.956823   1.008488   2.848924   2.295431
    18  C    4.583676   4.368192   3.708283   5.088417   5.067657
    19  O    3.685109   4.344662   3.898353   5.261068   4.778343
    20  H    4.442192   3.496086   2.860964   4.100227   4.328787
    21  H    5.505019   5.116542   4.610604   5.749191   5.873452
    22  H    4.935025   4.944377   4.011891   5.644198   5.618968
    23  H    2.761745   3.788738   3.265997   4.783695   4.083941
                   16         17         18         19         20
    16  H    0.000000
    17  H    2.362612   0.000000
    18  C    3.897016   3.305834   0.000000
    19  O    3.796177   3.232207   1.404019   0.000000
    20  H    3.088636   2.710354   1.094900   2.074249   0.000000
    21  H    4.490988   4.308445   1.091229   2.017094   1.785044
    22  H    4.672801   3.560468   1.098071   2.072482   1.776363
    23  H    3.435930   2.448885   1.958978   1.007322   2.279229
                   21         22         23
    21  H    0.000000
    22  H    1.782854   0.000000
    23  H    2.847902   2.390605   0.000000
 Stoichiometry    C4H15O4(1-)
 Framework group  C1[X(C4H15O4)]
 Deg. of freedom    63
 Full point group                 C1      NOp   1
 Largest Abelian subgroup         C1      NOp   1
 Largest concise Abelian subgroup C1      NOp   1
                         Standard orientation:                         
 ---------------------------------------------------------------------
 Center     Atomic      Atomic             Coordinates (Angstroms)
 Number     Number       Type             X           Y           Z
 ---------------------------------------------------------------------
      1          6           0        0.061422   -0.958522    1.997195
      2          8           0       -0.058165   -0.410156    0.751624
      3          1           0       -0.260408   -2.017489    2.005877
      4          1           0        1.106549   -0.929510    2.357218
      5          1           0       -0.556433   -0.420871    2.739437
      6          6           0       -2.776145   -0.891074   -1.070208
      7          8           0       -2.558588   -0.072436    0.048749
      8          1           0       -2.602308   -1.947806   -0.834205
      9          1           0       -2.122278   -0.613013   -1.904534
     10          1           0       -3.817455   -0.756146   -1.367441
     11          1           0       -1.599153   -0.188741    0.335485
     12          6           0        0.069136    2.589350   -0.524140
     13          8           0        0.810180    2.047099    0.538153
     14          1           0        0.341253    3.643425   -0.600924
     15          1           0       -1.007959    2.502159   -0.345749
     16          1           0        0.304326    2.086610   -1.470476
     17          1           0        0.498617    1.096482    0.665837
     18          6           0        2.815773   -0.800786   -0.734054
     19          8           0        1.598243   -1.450191   -0.993212
     20          1           0        2.693904    0.286841   -0.702086
     21          1           0        3.501456   -1.066558   -1.540270
     22          1           0        3.244737   -1.126051    0.223000
     23          1           0        0.920686   -1.097676   -0.336440
 ---------------------------------------------------------------------
 Rotational constants (GHZ):           1.3243191           0.9413493           0.7676436
 Standard basis: 6-31+G(d) (6D, 7F)
 There are   182 symmetry adapted cartesian basis functions of A   symmetry.
 There are   182 symmetry adapted basis functions of A   symmetry.
   182 basis functions,   316 primitive gaussians,   182 cartesian basis functions
    36 alpha electrons       36 beta electrons
       nuclear repulsion energy       422.1089806494 Hartrees.
 NAtoms=   23 NActive=   23 NUniq=   23 SFac= 1.00D+00 NAtFMM=   60 NAOKFM=F Big=F
 Integral buffers will be    131072 words long.
 Raffenetti 2 integral format.
 Two-electron integral symmetry is turned on.
 Nuclear repulsion after empirical dispersion term =      422.0980318734 Hartrees.
 ------------------------------------------------------------------------------
 Polarizable Continuum Model (PCM)
 =================================
 Model                : PCM.
 Atomic radii         : SMD-Coulomb.
 Polarization charges : Total charges.
 Charge compensation  : None.
 Solution method      : On-the-fly selection.
 Cavity type          : VdW (van der Waals Surface) (Alpha=1.000).
 Cavity algorithm     : GePol (No added spheres)
                        Default sphere list used, NSphG=   23.
                        Lebedev-Laikov grids with approx.  5.0 points / Ang**2.
                        Smoothing algorithm: York/Karplus (Gamma=1.0000).
                        Polarization charges: spherical gaussians, with
                                              point-specific exponents (IZeta= 3).
                        Self-potential: point-specific (ISelfS= 7).
                        Self-field    : sphere-specific E.n sum rule (ISelfD= 2).
 Solvent              : Methanol, Eps=  32.613000 Eps(inf)=   1.765709
 ------------------------------------------------------------------------------
 ------------------------------------------------------------------------------
 Atomic radii for non-electrostatic terms: SMD-CDS.
 ------------------------------------------------------------------------------
 Nuclear repulsion after PCM non-electrostatic terms =      422.1064289184 Hartrees.
 One-electron integrals computed using PRISM.
 NBasis=   182 RedAO= T EigKep=  1.35D-03  NBF=   182
 NBsUse=   182 1.00D-06 EigRej= -1.00D+00 NBFU=   182
 ExpMin= 4.38D-02 ExpMax= 5.48D+03 ExpMxC= 8.25D+02 IAcc=2 IRadAn=         4 AccDes= 0.00D+00
 Harris functional with IExCor= 4639 and IRadAn=       4 diagonalized for initial guess.
 HarFok:  IExCor= 4639 AccDes= 0.00D+00 IRadAn=         4 IDoV= 1 UseB2=F ITyADJ=14
 ICtDFT=  3500011 ScaDFX=  1.000000  1.000000  1.000000  1.000000
 FoFCou: FMM=F IPFlag=           0 FMFlag=      100000 FMFlg1=           0
         NFxFlg=           0 DoJE=T BraDBF=F KetDBF=T FulRan=T
         wScrn=  0.000000 ICntrl=       500 IOpCl=  0 I1Cent=   200000004 NGrid=           0
         NMat0=    1 NMatS0=      1 NMatT0=    0 NMatD0=    1 NMtDS0=    0 NMtDT0=    0
 Petite list used in FoFCou.
 Requested convergence on RMS density matrix=1.00D-04 within 128 cycles.
 Requested convergence on MAX density matrix=1.00D-02.
 Requested convergence on             energy=1.00D-02.
 No special actions if energy rises.
 Inv3:  Mode=1 IEnd=     8629248.
 Iteration    1 A*A^-1 deviation from unit magnitude is 2.66D-15 for    401.
 Iteration    1 A*A^-1 deviation from orthogonality  is 1.72D-15 for   1204    704.
 Iteration    1 A^-1*A deviation from unit magnitude is 2.89D-15 for    756.
 Iteration    1 A^-1*A deviation from orthogonality  is 3.84D-14 for   1252   1206.
 Error on total polarization charges =  0.06478
 SCF Done:  E(RwB97XD) =  -462.325272975     A.U. after    5 cycles
            NFock=  5  Conv=0.28D-04     -V/T= 2.0088
 SMD-CDS (non-electrostatic) energy       (kcal/mol) =       5.27
 (included in total energy above)

 **********************************************************************

            Population analysis using the SCF Density.

 **********************************************************************

 Orbital symmetries:
       Occupied  (A) (A) (A) (A) (A) (A) (A) (A) (A) (A) (A) (A)
                 (A) (A) (A) (A) (A) (A) (A) (A) (A) (A) (A) (A)
                 (A) (A) (A) (A) (A) (A) (A) (A) (A) (A) (A) (A)
       Virtual   (A) (A) (A) (A) (A) (A) (A) (A) (A) (A) (A) (A)
                 (A) (A) (A) (A) (A) (A) (A) (A) (A) (A) (A) (A)
                 (A) (A) (A) (A) (A) (A) (A) (A) (A) (A) (A) (A)
                 (A) (A) (A) (A) (A) (A) (A) (A) (A) (A) (A) (A)
                 (A) (A) (A) (A) (A) (A) (A) (A) (A) (A) (A) (A)
                 (A) (A) (A) (A) (A) (A) (A) (A) (A) (A) (A) (A)
                 (A) (A) (A) (A) (A) (A) (A) (A) (A) (A) (A) (A)
                 (A) (A) (A) (A) (A) (A) (A) (A) (A) (A) (A) (A)
                 (A) (A) (A) (A) (A) (A) (A) (A) (A) (A) (A) (A)
                 (A) (A) (A) (A) (A) (A) (A) (A) (A) (A) (A) (A)
                 (A) (A) (A) (A) (A) (A) (A) (A) (A) (A) (A) (A)
                 (A) (A) (A) (A) (A) (A) (A) (A) (A) (A) (A) (A)
                 (A) (A)
 The electronic state is 1-A.
 Alpha  occ. eigenvalues --  -19.24922 -19.24860 -19.24815 -19.19906 -10.31754
 Alpha  occ. eigenvalues --  -10.31703 -10.31688 -10.30545  -1.10173  -1.09697
 Alpha  occ. eigenvalues --   -1.09610  -1.03687  -0.75675  -0.75664  -0.75574
 Alpha  occ. eigenvalues --   -0.71719  -0.58528  -0.58132  -0.57775  -0.51583
 Alpha  occ. eigenvalues --   -0.51218  -0.50841  -0.50274  -0.50065  -0.49645
 Alpha  occ. eigenvalues --   -0.48966  -0.48914  -0.46426  -0.41094  -0.40861
 Alpha  occ. eigenvalues --   -0.39556  -0.34614  -0.34210  -0.33899  -0.30276
 Alpha  occ. eigenvalues --   -0.30225
 Alpha virt. eigenvalues --    0.08406   0.09275   0.09809   0.09873   0.11366
 Alpha virt. eigenvalues --    0.11515   0.11900   0.12677   0.13394   0.13871
 Alpha virt. eigenvalues --    0.14799   0.15925   0.16845   0.17823   0.18897
 Alpha virt. eigenvalues --    0.20246   0.23167   0.24107   0.24572   0.25455
 Alpha virt. eigenvalues --    0.26743   0.27805   0.28620   0.28873   0.29641
 Alpha virt. eigenvalues --    0.30033   0.30884   0.30988   0.31587   0.32182
 Alpha virt. eigenvalues --    0.33539   0.34011   0.35311   0.35782   0.36906
 Alpha virt. eigenvalues --    0.37769   0.38850   0.39206   0.39964   0.40478
 Alpha virt. eigenvalues --    0.40869   0.41462   0.42375   0.43172   0.43408
 Alpha virt. eigenvalues --    0.44702   0.45242   0.46716   0.47293   0.49716
 Alpha virt. eigenvalues --    0.67110   0.75142   0.75814   0.76914   0.77982
 Alpha virt. eigenvalues --    0.78947   0.79649   0.80552   0.81387   0.82963
 Alpha virt. eigenvalues --    0.86046   0.88988   0.91764   1.02371   1.04086
 Alpha virt. eigenvalues --    1.05409   1.06431   1.07128   1.08502   1.09187
 Alpha virt. eigenvalues --    1.09983   1.18197   1.18253   1.20598   1.23909
 Alpha virt. eigenvalues --    1.27201   1.28027   1.29736   1.30231   1.30965
 Alpha virt. eigenvalues --    1.32656   1.33865   1.34580   1.35546   1.36851
 Alpha virt. eigenvalues --    1.38023   1.40575   1.43457   1.46374   1.47841
 Alpha virt. eigenvalues --    1.49575   1.50383   1.53967   1.58790   1.60226
 Alpha virt. eigenvalues --    1.61098   1.61757   1.64826   1.65723   1.66086
 Alpha virt. eigenvalues --    1.68728   1.71444   1.75391   1.79598   1.80986
 Alpha virt. eigenvalues --    1.84625   1.86614   1.90294   1.93304   2.02068
 Alpha virt. eigenvalues --    2.05207   2.22183   2.23101   2.23815   2.26598
 Alpha virt. eigenvalues --    2.28031   2.28411   2.29692   2.30169   2.30642
 Alpha virt. eigenvalues --    2.32276   2.33067   2.33551   2.48320   2.48505
 Alpha virt. eigenvalues --    2.48763   2.51682   2.51992   2.52173   2.57071
 Alpha virt. eigenvalues --    2.57259   2.76330   2.78163   2.79117   2.97448
 Alpha virt. eigenvalues --    3.00095   3.00718   3.04367   4.31065   4.33196
 Alpha virt. eigenvalues --    4.40001   4.41150   4.43038   4.44878   4.48270
 Alpha virt. eigenvalues --    4.56628
          Condensed to atoms (all electrons):
               1          2          3          4          5          6
     1  C    5.181075   0.008426   0.410626   0.415248   0.410102  -0.008478
     2  O    0.008426   9.171529  -0.079653  -0.091398  -0.085568   0.016843
     3  H    0.410626  -0.079653   0.580158  -0.040913  -0.040747  -0.002253
     4  H    0.415248  -0.091398  -0.040913   0.584174  -0.039562   0.001192
     5  H    0.410102  -0.085568  -0.040747  -0.039562   0.579972  -0.000899
     6  C   -0.008478   0.016843  -0.002253   0.001192  -0.000899   5.161510
     7  O    0.002969  -0.050992   0.001054  -0.001708   0.002195   0.067467
     8  H   -0.000302  -0.000091   0.000040  -0.000000  -0.000002   0.397939
     9  H   -0.000666  -0.001469   0.000000   0.000001  -0.000005   0.399521
    10  H    0.000323  -0.000436  -0.000002  -0.000000   0.000003   0.403340
    11  H   -0.008535   0.093401  -0.001361   0.001286  -0.000490  -0.014772
    12  C   -0.006833   0.009565   0.001009  -0.000716  -0.001251  -0.000296
    13  O    0.006174  -0.044972  -0.001775   0.001937   0.001692   0.000874
    14  H    0.000308  -0.000289  -0.000000   0.000001   0.000000  -0.000036
    15  H   -0.000527  -0.000315   0.000002  -0.000001  -0.000020   0.000176
    16  H   -0.000527  -0.001605   0.000001  -0.000004  -0.000001   0.000053
    17  H   -0.008635   0.092659   0.001151  -0.000433  -0.000800  -0.000210
    18  C   -0.009399   0.010515  -0.001277  -0.002461   0.001812  -0.000472
    19  O    0.007880  -0.047871   0.000753   0.001652  -0.001708   0.000002
    20  H   -0.000632  -0.001638   0.000001  -0.000088   0.000006   0.000047
    21  H    0.000676   0.000077   0.000001  -0.000002  -0.000000  -0.000005
    22  H   -0.000984  -0.002871   0.000014   0.000458   0.000000  -0.000034
    23  H   -0.010350   0.093591  -0.001355  -0.000262   0.001096   0.001556
               7          8          9         10         11         12
     1  C    0.002969  -0.000302  -0.000666   0.000323  -0.008535  -0.006833
     2  O   -0.050992  -0.000091  -0.001469  -0.000436   0.093401   0.009565
     3  H    0.001054   0.000040   0.000000  -0.000002  -0.001361   0.001009
     4  H   -0.001708  -0.000000   0.000001  -0.000000   0.001286  -0.000716
     5  H    0.002195  -0.000002  -0.000005   0.000003  -0.000490  -0.001251
     6  C    0.067467   0.397939   0.399521   0.403340  -0.014772  -0.000296
     7  O    8.907129  -0.054737  -0.055989  -0.057939   0.075810  -0.001096
     8  H   -0.054737   0.531647  -0.041029  -0.029775  -0.003881  -0.000154
     9  H   -0.055989  -0.041029   0.530118  -0.029827  -0.002822   0.000222
    10  H   -0.057939  -0.029775  -0.029827   0.504703   0.004038  -0.000167
    11  H    0.075810  -0.003881  -0.002822   0.004038   0.238552   0.000562
    12  C   -0.001096  -0.000154   0.000222  -0.000167   0.000562   5.154732
    13  O   -0.005083   0.000007  -0.000020   0.000009  -0.000686   0.074009
    14  H    0.000010   0.000000  -0.000000  -0.000000   0.000003   0.401777
    15  H    0.001211  -0.000001  -0.000003  -0.000002   0.000385   0.395701
    16  H    0.000364  -0.000001   0.000005   0.000001  -0.000131   0.402036
    17  H   -0.002380  -0.000003   0.000032  -0.000002   0.000760  -0.013496
    18  C    0.001439  -0.000044  -0.000038   0.000020  -0.000113  -0.002646
    19  O   -0.003706   0.000118   0.000320  -0.000032  -0.000691   0.001583
    20  H    0.000010   0.000000  -0.000000  -0.000000   0.000007  -0.001443
    21  H    0.000001   0.000000   0.000000  -0.000000  -0.000000   0.000051
    22  H   -0.000008   0.000000  -0.000000   0.000000  -0.000002   0.000126
    23  H   -0.001038   0.000026   0.000135  -0.000002   0.000880   0.000571
              13         14         15         16         17         18
     1  C    0.006174   0.000308  -0.000527  -0.000527  -0.008635  -0.009399
     2  O   -0.044972  -0.000289  -0.000315  -0.001605   0.092659   0.010515
     3  H   -0.001775  -0.000000   0.000002   0.000001   0.001151  -0.001277
     4  H    0.001937   0.000001  -0.000001  -0.000004  -0.000433  -0.002461
     5  H    0.001692   0.000000  -0.000020  -0.000001  -0.000800   0.001812
     6  C    0.000874  -0.000036   0.000176   0.000053  -0.000210  -0.000472
     7  O   -0.005083   0.000010   0.001211   0.000364  -0.002380   0.001439
     8  H    0.000007   0.000000  -0.000001  -0.000001  -0.000003  -0.000044
     9  H   -0.000020  -0.000000  -0.000003   0.000005   0.000032  -0.000038
    10  H    0.000009  -0.000000  -0.000002   0.000001  -0.000002   0.000020
    11  H   -0.000686   0.000003   0.000385  -0.000131   0.000760  -0.000113
    12  C    0.074009   0.401777   0.395701   0.402036  -0.013496  -0.002646
    13  O    8.906905  -0.056687  -0.051203  -0.060399   0.067153  -0.002829
    14  H   -0.056687   0.504276  -0.028360  -0.030916   0.003909   0.000034
    15  H   -0.051203  -0.028360   0.526542  -0.041570  -0.004261  -0.000233
    16  H   -0.060399  -0.030916  -0.041570   0.536469  -0.002003  -0.000047
    17  H    0.067153   0.003909  -0.004261  -0.002003   0.234907   0.001613
    18  C   -0.002829   0.000034  -0.000233  -0.000047   0.001613   5.155852
    19  O   -0.002692  -0.000011   0.000012   0.000156  -0.002749   0.078973
    20  H    0.001941  -0.000010   0.000003   0.000258   0.000554   0.397195
    21  H    0.000040   0.000000   0.000000  -0.000008  -0.000016   0.400812
    22  H    0.000367   0.000000  -0.000000  -0.000001  -0.000004   0.401678
    23  H   -0.001450  -0.000003  -0.000031   0.000166   0.000178  -0.016197
              19         20         21         22         23
     1  C    0.007880  -0.000632   0.000676  -0.000984  -0.010350
     2  O   -0.047871  -0.001638   0.000077  -0.002871   0.093591
     3  H    0.000753   0.000001   0.000001   0.000014  -0.001355
     4  H    0.001652  -0.000088  -0.000002   0.000458  -0.000262
     5  H   -0.001708   0.000006  -0.000000   0.000000   0.001096
     6  C    0.000002   0.000047  -0.000005  -0.000034   0.001556
     7  O   -0.003706   0.000010   0.000001  -0.000008  -0.001038
     8  H    0.000118   0.000000   0.000000   0.000000   0.000026
     9  H    0.000320  -0.000000   0.000000  -0.000000   0.000135
    10  H   -0.000032  -0.000000  -0.000000   0.000000  -0.000002
    11  H   -0.000691   0.000007  -0.000000  -0.000002   0.000880
    12  C    0.001583  -0.001443   0.000051   0.000126   0.000571
    13  O   -0.002692   0.001941   0.000040   0.000367  -0.001450
    14  H   -0.000011  -0.000010   0.000000   0.000000  -0.000003
    15  H    0.000012   0.000003   0.000000  -0.000000  -0.000031
    16  H    0.000156   0.000258  -0.000008  -0.000001   0.000166
    17  H   -0.002749   0.000554  -0.000016  -0.000004   0.000178
    18  C    0.078973   0.397195   0.400812   0.401678  -0.016197
    19  O    8.874973  -0.053251  -0.055991  -0.056544   0.084291
    20  H   -0.053251   0.526040  -0.027704  -0.042274  -0.003285
    21  H   -0.055991  -0.027704   0.503019  -0.031003   0.003543
    22  H   -0.056544  -0.042274  -0.031003   0.537961  -0.002210
    23  H    0.084291  -0.003285   0.003543  -0.002210   0.229885
 Mulliken charges:
               1
     1  C   -0.387940
     2  O   -1.087439
     3  H    0.174530
     4  H    0.171598
     5  H    0.174176
     6  C   -0.423063
     7  O   -0.824984
     8  H    0.200244
     9  H    0.201513
    10  H    0.205746
    11  H    0.617802
    12  C   -0.413846
    13  O   -0.833311
    14  H    0.205995
    15  H    0.202494
    16  H    0.197704
    17  H    0.632077
    18  C   -0.414187
    19  O   -0.825467
    20  H    0.204262
    21  H    0.206510
    22  H    0.195327
    23  H    0.620262
 Sum of Mulliken charges =  -1.00000
 Mulliken charges with hydrogens summed into heavy atoms:
               1
     1  C    0.132364
     2  O   -1.087439
     6  C    0.184439
     7  O   -0.207182
    12  C    0.192347
    13  O   -0.201235
    18  C    0.191912
    19  O   -0.205206
 Electronic spatial extent (au):  <R**2>=           1783.5634
 Charge=             -1.0000 electrons
 Dipole moment (field-independent basis, Debye):
    X=              0.6299    Y=             -0.2608    Z=             -1.6424  Tot=              1.7783
 Quadrupole moment (field-independent basis, Debye-Ang):
   XX=            -67.7261   YY=            -66.7863   ZZ=            -59.6526
   XY=              1.7128   XZ=              4.5399   YZ=             -7.6230
 Traceless Quadrupole moment (field-independent basis, Debye-Ang):
   XX=             -3.0044   YY=             -2.0646   ZZ=              5.0691
   XY=              1.7128   XZ=              4.5399   YZ=             -7.6230
 Octapole moment (field-independent basis, Debye-Ang**2):
  XXX=             33.8707  YYY=              5.2584  ZZZ=             -1.1165  XYY=            -19.8048
  XXY=             -9.9763  XXZ=            -13.6533  XZZ=             -5.4568  YZZ=              2.5277
  YYZ=             -5.4749  XYZ=            -11.4392
 Hexadecapole moment (field-independent basis, Debye-Ang**3):
 XXXX=          -1202.6998 YYYY=           -766.2233 ZZZZ=           -466.9021 XXXY=              5.8506
 XXXZ=             26.6724 YYYX=              5.4073 YYYZ=            -35.8457 ZZZX=              1.2309
 ZZZY=             -0.8851 XXYY=           -342.8180 XXZZ=           -265.2217 YYZZ=           -219.6320
 XXYZ=              1.1381 YYXZ=              0.6047 ZZXY=              2.4001
 N-N= 4.221064289184D+02 E-N=-1.940384283320D+03  KE= 4.582892665073D+02
 Unable to Open any file for archive entry.
 1\1\GINC-SESKSCPN028\SP\RwB97XD\6-31+G(d)\C4H15O4(1-)\KSRF385\24-Dec-2
 019\0\\# wb97xd 6-31+G(d) scrf(solvent=Methanol, smd) scf=sleazy integ
 ral=fine\\predict_snar calculation\\-1,1\C,0,0.073602,-1.040242,1.9585
 57\O,0,-0.0559,-0.438927,0.738679\H,0,-0.254256,-2.096888,1.925857\H,0
 ,1.122609,-1.032113,2.308223\H,0,-0.533281,-0.531247,2.729501\C,0,-2.7
 9564,-0.827622,-1.072538\O,0,-2.561578,-0.058338,0.077671\H,0,-2.62546
 2,-1.894325,-0.883372\H,0,-2.148984,-0.517939,-1.901329\H,0,-3.839219,
 -0.674645,-1.352574\H,0,-1.59987,-0.191827,0.348888\C,0,0.07537,2.6112
 48,-0.41024\O,0,0.824391,2.020488,0.620109\H,0,0.352774,3.66616,-0.445
 249\H,0,-1.000276,2.522335,-0.224125\H,0,0.297671,2.147832,-1.379488\H
 ,0,0.508679,1.066993,0.710775\C,0,2.799935,-0.781585,-0.793034\O,0,1.5
 75999,-1.412895,-1.066343\H,0,2.68472,0.304345,-0.713736\H,0,3.475545,
 -1.0166,-1.617109\H,0,3.23705,-1.149425,0.144721\H,0,0.907446,-1.08492
 4,-0.387985\\Version=ES64L-G16RevC.01\State=1-A\HF=-462.325273\RMSD=2.
 755e-05\Dipole=0.2404142,-0.076429,-0.652559\Quadrupole=-2.1479443,-1.
 0574145,3.2053588,1.0720736,3.4532108,-5.901917\PG=C01 [X(C4H15O4)]\\@
 The archive entry for this job was punched.


 MICHAEL FARADAY, ASKED BY A POLITICIAN WHAT GOOD
 HIS ELECTRICAL DISCOVERIES WERE, REPLIED 
 "AT PRESENT I DO NOT KNOW, BUT ONE DAY YOU WILL BE
 ABLE TO TAX THEM."
 Job cpu time:       0 days  0 hours  0 minutes 50.7 seconds.
 Elapsed time:       0 days  0 hours  0 minutes 51.8 seconds.
 File lengths (MBytes):  RWF=    128 Int=      0 D2E=      0 Chk=      8 Scr=      8
 Normal termination of Gaussian 16 at Tue Dec 24 17:52:40 2019.
