# Supplementary material for: Machine learning meets mechanistic modelling for accurate prediction of experimental activation energies
Source: Chem Sci. 2020 Nov 5;12(3):1163–75. doi: 10.1039/d0sc04896h (PMC9528810; doi:10.1039/d0sc04896h)
Supplement: SC-012-D0SC04896H-s002 [file SC-012-D0SC04896H-s002.zip › SC-012-D0SC04896H-s1087.gjf]

# wb97xd 6-31+G(d) scrf(solvent=Methanol, smd) scf=sleazy integral=fine 

predict_snar calculation

-1 1
C             0.184203    0.132231    2.150885
O             0.004630    0.128938    0.796478
H            -0.506725   -0.569313    2.654707
H             1.213284   -0.164288    2.426328
H             0.004298    1.135160    2.581215
C            -2.424626    1.569361   -0.908072
O            -2.476848    0.591149    0.097007
H            -3.452122    1.758919   -1.223203
H            -1.838272    1.229436   -1.769316
H            -1.981205    2.501416   -0.538521
H            -1.531351    0.398736    0.387789
C             2.786022    0.886562   -0.753899
O             1.684733    1.706769   -0.459103
H             3.440376    1.453045   -1.418494
H             2.476478   -0.040831   -1.246271
H             3.340380    0.622681    0.156227
H             1.011991    1.144031    0.034348
C            -0.486869   -2.803868   -0.636499
O             0.701943   -2.130662   -0.316995
H            -1.067289   -3.042706    0.263135
H            -0.205241   -3.731300   -1.138138
H            -1.119467   -2.208189   -1.303990
H             0.453181   -1.254421    0.119200
