# Supplementary material for: Machine learning meets mechanistic modelling for accurate prediction of experimental activation energies
Source: Chem Sci. 2020 Nov 5;12(3):1163–75. doi: 10.1039/d0sc04896h (PMC9528810; doi:10.1039/d0sc04896h)
Supplement: SC-012-D0SC04896H-s002 [file SC-012-D0SC04896H-s002.zip › SC-012-D0SC04896H-s1088.log]

 Entering Gaussian System, Link 0=g16
 Input=20.gjf
 Output=20.log
 Initial command:
 /opt/scp/software/gaussian/16.C.01-avx2/g16/l1.exe "/scratch/ksrf385/23664580/Gau-121216.inp" -scrdir="/scratch/ksrf385/23664580/"
 Entering Link 1 = /opt/scp/software/gaussian/16.C.01-avx2/g16/l1.exe PID=    121247.
  
 Copyright (c) 1988-2019, Gaussian, Inc.  All Rights Reserved.
  
 This is part of the Gaussian(R) 16 program.  It is based on
 the Gaussian(R) 09 system (copyright 2009, Gaussian, Inc.),
 the Gaussian(R) 03 system (copyright 2003, Gaussian, Inc.),
 the Gaussian(R) 98 system (copyright 1998, Gaussian, Inc.),
 the Gaussian(R) 94 system (copyright 1995, Gaussian, Inc.),
 the Gaussian 92(TM) system (copyright 1992, Gaussian, Inc.),
 the Gaussian 90(TM) system (copyright 1990, Gaussian, Inc.),
 the Gaussian 88(TM) system (copyright 1988, Gaussian, Inc.),
 the Gaussian 86(TM) system (copyright 1986, Carnegie Mellon
 University), and the Gaussian 82(TM) system (copyright 1983,
 Carnegie Mellon University). Gaussian is a federally registered
 trademark of Gaussian, Inc.
  
 This software contains proprietary and confidential information,
 including trade secrets, belonging to Gaussian, Inc.
  
 This software is provided under written license and may be
 used, copied, transmitted, or stored only in accord with that
 written license.
  
 The following legend is applicable only to US Government
 contracts under FAR:
  
                    RESTRICTED RIGHTS LEGEND
  
 Use, reproduction and disclosure by the US Government is
 subject to restrictions as set forth in subparagraphs (a)
 and (c) of the Commercial Computer Software - Restricted
 Rights clause in FAR 52.227-19.
  
 Gaussian, Inc.
 340 Quinnipiac St., Bldg. 40, Wallingford CT 06492
  
  
 ---------------------------------------------------------------
 Warning -- This program may not be used in any manner that
 competes with the business of Gaussian, Inc. or will provide
 assistance to any competitor of Gaussian, Inc.  The licensee
 of this program is prohibited from giving any competitor of
 Gaussian, Inc. access to this program.  By using this program,
 the user acknowledges that Gaussian, Inc. is engaged in the
 business of creating and licensing software in the field of
 computational chemistry and represents and warrants to the
 licensee that it is not a competitor of Gaussian, Inc. and that
 it will not use this program in any manner prohibited above.
 ---------------------------------------------------------------
  

 Cite this work as:
 Gaussian 16, Revision C.01,
 M. J. Frisch, G. W. Trucks, H. B. Schlegel, G. E. Scuseria, 
 M. A. Robb, J. R. Cheeseman, G. Scalmani, V. Barone, 
 G. A. Petersson, H. Nakatsuji, X. Li, M. Caricato, A. V. Marenich, 
 J. Bloino, B. G. Janesko, R. Gomperts, B. Mennucci, H. P. Hratchian, 
 J. V. Ortiz, A. F. Izmaylov, J. L. Sonnenberg, D. Williams-Young, 
 F. Ding, F. Lipparini, F. Egidi, J. Goings, B. Peng, A. Petrone, 
 T. Henderson, D. Ranasinghe, V. G. Zakrzewski, J. Gao, N. Rega, 
 G. Zheng, W. Liang, M. Hada, M. Ehara, K. Toyota, R. Fukuda, 
 J. Hasegawa, M. Ishida, T. Nakajima, Y. Honda, O. Kitao, H. Nakai, 
 T. Vreven, K. Throssell, J. A. Montgomery, Jr., J. E. Peralta, 
 F. Ogliaro, M. J. Bearpark, J. J. Heyd, E. N. Brothers, K. N. Kudin, 
 V. N. Staroverov, T. A. Keith, R. Kobayashi, J. Normand, 
 K. Raghavachari, A. P. Rendell, J. C. Burant, S. S. Iyengar, 
 J. Tomasi, M. Cossi, J. M. Millam, M. Klene, C. Adamo, R. Cammi, 
 J. W. Ochterski, R. L. Martin, K. Morokuma, O. Farkas, 
 J. B. Foresman, and D. J. Fox, Gaussian, Inc., Wallingford CT, 2019.
 
 ******************************************
 Gaussian 16:  ES64L-G16RevC.01  3-Jul-2019
                24-Dec-2019 
 ******************************************
 ----------------------------------------------------------------------
 # wb97xd 6-31+G(d) scrf(solvent=Methanol, smd) scf=sleazy integral=fin
 e
 ----------------------------------------------------------------------

 Warning!  SCF SP cutoffs with diffuse functions may be unreliable.
 Consider SCF=Tight

 1/38=1,172=1/1;
 2/12=2,17=6,18=5,40=1/2;
 3/5=1,6=6,7=11,11=2,25=1,30=1,70=32201,72=3,74=-58,75=-4/1,2,3;
 4//1;
 5/5=2,32=1,38=5,53=3/2;
 6/7=2,8=2,9=2,10=2,28=1/1;
 99/5=1,9=1/99;
 ------------------------
 predict_snar calculation
 ------------------------
 Symbolic Z-matrix:
 Charge = -1 Multiplicity = 1
 C                     0.1842    0.13223   2.15089 
 O                     0.00463   0.12894   0.79648 
 H                    -0.50673  -0.56931   2.65471 
 H                     1.21328  -0.16429   2.42633 
 H                     0.0043    1.13516   2.58122 
 C                    -2.42463   1.56936  -0.90807 
 O                    -2.47685   0.59115   0.09701 
 H                    -3.45212   1.75892  -1.2232 
 H                    -1.83827   1.22944  -1.76932 
 H                    -1.98121   2.50142  -0.53852 
 H                    -1.53135   0.39874   0.38779 
 C                     2.78602   0.88656  -0.7539 
 O                     1.68473   1.70677  -0.4591 
 H                     3.44038   1.45305  -1.41849 
 H                     2.47648  -0.04083  -1.24627 
 H                     3.34038   0.62268   0.15623 
 H                     1.01199   1.14403   0.03435 
 C                    -0.48687  -2.80387  -0.6365 
 O                     0.70194  -2.13066  -0.317 
 H                    -1.06729  -3.04271   0.26314 
 H                    -0.20524  -3.7313   -1.13814 
 H                    -1.11947  -2.20819  -1.30399 
 H                     0.45318  -1.25442   0.1192 
 
                          Input orientation:                          
 ---------------------------------------------------------------------
 Center     Atomic      Atomic             Coordinates (Angstroms)
 Number     Number       Type             X           Y           Z
 ---------------------------------------------------------------------
      1          6           0        0.184203    0.132231    2.150885
      2          8           0        0.004630    0.128938    0.796478
      3          1           0       -0.506725   -0.569313    2.654707
      4          1           0        1.213284   -0.164288    2.426328
      5          1           0        0.004298    1.135160    2.581215
      6          6           0       -2.424626    1.569361   -0.908072
      7          8           0       -2.476848    0.591149    0.097007
      8          1           0       -3.452122    1.758919   -1.223203
      9          1           0       -1.838272    1.229436   -1.769316
     10          1           0       -1.981205    2.501416   -0.538521
     11          1           0       -1.531351    0.398736    0.387789
     12          6           0        2.786022    0.886562   -0.753899
     13          8           0        1.684733    1.706769   -0.459103
     14          1           0        3.440376    1.453045   -1.418494
     15          1           0        2.476478   -0.040831   -1.246271
     16          1           0        3.340380    0.622681    0.156227
     17          1           0        1.011991    1.144031    0.034348
     18          6           0       -0.486869   -2.803868   -0.636499
     19          8           0        0.701943   -2.130662   -0.316995
     20          1           0       -1.067289   -3.042706    0.263135
     21          1           0       -0.205241   -3.731300   -1.138138
     22          1           0       -1.119467   -2.208189   -1.303990
     23          1           0        0.453181   -1.254421    0.119200
 ---------------------------------------------------------------------
                    Distance matrix (angstroms):
                    1          2          3          4          5
     1  C    0.000000
     2  O    1.366263   0.000000
     3  H    1.106066   2.049891   0.000000
     4  H    1.105803   2.050180   1.781750   0.000000
     5  H    1.106082   2.048846   1.780947   1.781629   0.000000
     6  C    4.269491   3.298726   4.576643   5.230502   4.273561
     7  O    3.392670   2.619281   3.430727   4.428713   3.552932
     8  H    5.220483   4.322625   5.397612   6.227665   5.177790
     9  H    4.545574   3.345248   4.957872   5.371954   4.725576
    10  H    4.187473   3.369631   4.669066   5.108920   3.942287
    11  H    2.474401   1.612159   2.669437   3.464918   2.776987
    12  C    3.971932   3.273195   4.957857   3.700221   4.350032
    13  O    3.397469   2.624649   4.436085   3.471143   3.520530
    14  H    5.008760   4.296942   6.021670   4.728463   5.282552
    15  H    4.101846   3.211180   4.939274   3.885728   4.705771
    16  H    3.765721   3.432336   4.739564   3.208928   4.156037
    17  H    2.487710   1.620504   3.479702   2.733823   2.738988
    18  C    4.103721   3.300961   3.978149   4.386207   5.109880
    19  O    3.388093   2.613783   3.567871   3.413783   4.421756
    20  H    3.900007   3.390102   3.485903   4.262125   4.896566
    21  H    5.088832   4.322988   4.947194   5.238435   6.128615
    22  H    4.371874   3.337323   4.328123   4.851240   5.247442
    23  H    2.474449   1.604240   2.796353   2.662515   3.460218
                    6          7          8          9         10
     6  C    0.000000
     7  O    1.403499   0.000000
     8  H    1.091324   2.014398   0.000000
     9  H    1.095948   2.073247   1.784125   0.000000
    10  H    1.096320   2.073325   1.784289   1.775731   0.000000
    11  H    1.961520   1.007741   2.852149   2.331816   2.341299
    12  C    5.257455   5.339392   6.316304   4.746865   5.037916
    13  O    4.136095   4.344263   5.193635   3.788940   3.751916
    14  H    5.888320   6.168723   6.902045   5.295017   5.591688
    15  H    5.169905   5.170999   6.195799   4.528159   5.180238
    16  H    5.938369   5.817615   7.023671   5.558264   5.686087
    17  H    3.588788   3.532931   4.678443   3.374092   3.336150
    18  C    4.791011   4.003022   5.473205   4.401943   5.512593
    19  O    4.880059   4.205278   5.762492   4.455579   5.357658
    20  H    4.948257   3.901199   5.563473   4.793378   5.675842
    21  H    5.751140   5.036799   6.379026   5.260616   6.508482
    22  H    4.016226   3.411974   4.602798   3.542665   4.848599
    23  H    4.160626   3.462902   5.112109   3.871278   4.523842
                   11         12         13         14         15
    11  H    0.000000
    12  C    4.492342   0.000000
    13  O    3.573706   1.404451   0.000000
    14  H    5.393727   1.091223   2.016703   0.000000
    15  H    4.350410   1.094671   2.073789   1.786176   0.000000
    16  H    4.882370   1.097850   2.072449   1.783045   1.775831
    17  H    2.673756   1.958267   1.006355   2.846628   2.277851
    18  C    3.520906   4.934052   5.009308   5.844320   4.097270
    19  O    3.447053   3.692954   3.963830   4.642765   2.894809
    20  H    3.474826   5.596562   5.536494   6.584732   4.883425
    21  H    4.598284   5.515428   5.797041   6.344017   4.563208
    22  H    3.134936   5.013275   4.889199   5.848924   4.198999
    23  H    2.596813   3.284548   3.258804   4.314882   2.725994
                   16         17         18         19         20
    16  H    0.000000
    17  H    2.389154   0.000000
    18  C    5.197835   4.275807   0.000000
    19  O    3.842680   3.308049   1.403055   0.000000
    20  H    5.733589   4.680226   1.096938   2.073296   0.000000
    21  H    5.762288   5.159964   1.091369   2.014771   1.783495
    22  H    5.480538   4.191854   1.095700   2.073090   1.776238
    23  H    3.443951   2.464151   1.963558   1.009924   2.351704
                   21         22         23
    21  H    0.000000
    22  H    1.784148   0.000000
    23  H    2.854706   2.325589   0.000000
 Stoichiometry    C4H15O4(1-)
 Framework group  C1[X(C4H15O4)]
 Deg. of freedom    63
 Full point group                 C1      NOp   1
 Largest Abelian subgroup         C1      NOp   1
 Largest concise Abelian subgroup C1      NOp   1
                         Standard orientation:                         
 ---------------------------------------------------------------------
 Center     Atomic      Atomic             Coordinates (Angstroms)
 Number     Number       Type             X           Y           Z
 ---------------------------------------------------------------------
      1          6           0       -0.163333   -0.129846    2.152024
      2          8           0        0.002447   -0.125174    0.795864
      3          1           0        0.530989    0.573017    2.649300
      4          1           0       -1.190271    0.163990    2.438131
      5          1           0        0.023359   -1.132636    2.579778
      6          6           0        2.417709   -1.558526   -0.934341
      7          8           0        2.477791   -0.580891    0.070861
      8          1           0        3.442401   -1.745377   -1.260041
      9          1           0        1.821808   -1.219420   -1.789332
     10          1           0        1.980320   -2.491908   -0.560972
     11          1           0        1.534839   -0.390969    0.371382
     12          6           0       -2.792733   -0.888445   -0.726696
     13          8           0       -1.686527   -1.706190   -0.443706
     14          1           0       -3.452444   -1.456047   -1.385011
     15          1           0       -2.490452    0.040037   -1.221520
     16          1           0       -3.338441   -0.626541    0.189211
     17          1           0       -1.010161   -1.142170    0.043284
     18          6           0        0.472269    2.809811   -0.639920
     19          8           0       -0.711604    2.133508   -0.308830
     20          1           0        1.061231    3.049426    0.253937
     21          1           0        0.183317    3.736908   -1.138000
     22          1           0        1.099481    2.216130   -1.314240
     23          1           0       -0.456305    1.257567    0.124180
 ---------------------------------------------------------------------
 Rotational constants (GHZ):           1.1785105           1.0131483           0.7431190
 Standard basis: 6-31+G(d) (6D, 7F)
 There are   182 symmetry adapted cartesian basis functions of A   symmetry.
 There are   182 symmetry adapted basis functions of A   symmetry.
   182 basis functions,   316 primitive gaussians,   182 cartesian basis functions
    36 alpha electrons       36 beta electrons
       nuclear repulsion energy       419.6267304494 Hartrees.
 NAtoms=   23 NActive=   23 NUniq=   23 SFac= 1.00D+00 NAtFMM=   60 NAOKFM=F Big=F
 Integral buffers will be    131072 words long.
 Raffenetti 2 integral format.
 Two-electron integral symmetry is turned on.
 Nuclear repulsion after empirical dispersion term =      419.6162638033 Hartrees.
 ------------------------------------------------------------------------------
 Polarizable Continuum Model (PCM)
 =================================
 Model                : PCM.
 Atomic radii         : SMD-Coulomb.
 Polarization charges : Total charges.
 Charge compensation  : None.
 Solution method      : On-the-fly selection.
 Cavity type          : VdW (van der Waals Surface) (Alpha=1.000).
 Cavity algorithm     : GePol (No added spheres)
                        Default sphere list used, NSphG=   23.
                        Lebedev-Laikov grids with approx.  5.0 points / Ang**2.
                        Smoothing algorithm: York/Karplus (Gamma=1.0000).
                        Polarization charges: spherical gaussians, with
                                              point-specific exponents (IZeta= 3).
                        Self-potential: point-specific (ISelfS= 7).
                        Self-field    : sphere-specific E.n sum rule (ISelfD= 2).
 Solvent              : Methanol, Eps=  32.613000 Eps(inf)=   1.765709
 ------------------------------------------------------------------------------
 ------------------------------------------------------------------------------
 Atomic radii for non-electrostatic terms: SMD-CDS.
 ------------------------------------------------------------------------------
 Nuclear repulsion after PCM non-electrostatic terms =      419.6246914729 Hartrees.
 One-electron integrals computed using PRISM.
 NBasis=   182 RedAO= T EigKep=  1.32D-03  NBF=   182
 NBsUse=   182 1.00D-06 EigRej= -1.00D+00 NBFU=   182
 ExpMin= 4.38D-02 ExpMax= 5.48D+03 ExpMxC= 8.25D+02 IAcc=2 IRadAn=         4 AccDes= 0.00D+00
 Harris functional with IExCor= 4639 and IRadAn=       4 diagonalized for initial guess.
 HarFok:  IExCor= 4639 AccDes= 0.00D+00 IRadAn=         4 IDoV= 1 UseB2=F ITyADJ=14
 ICtDFT=  3500011 ScaDFX=  1.000000  1.000000  1.000000  1.000000
 FoFCou: FMM=F IPFlag=           0 FMFlag=      100000 FMFlg1=           0
         NFxFlg=           0 DoJE=T BraDBF=F KetDBF=T FulRan=T
         wScrn=  0.000000 ICntrl=       500 IOpCl=  0 I1Cent=   200000004 NGrid=           0
         NMat0=    1 NMatS0=      1 NMatT0=    0 NMatD0=    1 NMtDS0=    0 NMtDT0=    0
 Petite list used in FoFCou.
 Requested convergence on RMS density matrix=1.00D-04 within 128 cycles.
 Requested convergence on MAX density matrix=1.00D-02.
 Requested convergence on             energy=1.00D-02.
 No special actions if energy rises.
 Inv3:  Mode=1 IEnd=     8700627.
 Iteration    1 A*A^-1 deviation from unit magnitude is 2.66D-15 for    915.
 Iteration    1 A*A^-1 deviation from orthogonality  is 1.61D-15 for   1251    290.
 Iteration    1 A^-1*A deviation from unit magnitude is 2.66D-15 for    915.
 Iteration    1 A^-1*A deviation from orthogonality  is 3.86D-14 for   1245   1147.
 Error on total polarization charges =  0.06459
 SCF Done:  E(RwB97XD) =  -462.325196025     A.U. after    5 cycles
            NFock=  5  Conv=0.26D-04     -V/T= 2.0088
 SMD-CDS (non-electrostatic) energy       (kcal/mol) =       5.29
 (included in total energy above)

 **********************************************************************

            Population analysis using the SCF Density.

 **********************************************************************

 Orbital symmetries:
       Occupied  (A) (A) (A) (A) (A) (A) (A) (A) (A) (A) (A) (A)
                 (A) (A) (A) (A) (A) (A) (A) (A) (A) (A) (A) (A)
                 (A) (A) (A) (A) (A) (A) (A) (A) (A) (A) (A) (A)
       Virtual   (A) (A) (A) (A) (A) (A) (A) (A) (A) (A) (A) (A)
                 (A) (A) (A) (A) (A) (A) (A) (A) (A) (A) (A) (A)
                 (A) (A) (A) (A) (A) (A) (A) (A) (A) (A) (A) (A)
                 (A) (A) (A) (A) (A) (A) (A) (A) (A) (A) (A) (A)
                 (A) (A) (A) (A) (A) (A) (A) (A) (A) (A) (A) (A)
                 (A) (A) (A) (A) (A) (A) (A) (A) (A) (A) (A) (A)
                 (A) (A) (A) (A) (A) (A) (A) (A) (A) (A) (A) (A)
                 (A) (A) (A) (A) (A) (A) (A) (A) (A) (A) (A) (A)
                 (A) (A) (A) (A) (A) (A) (A) (A) (A) (A) (A) (A)
                 (A) (A) (A) (A) (A) (A) (A) (A) (A) (A) (A) (A)
                 (A) (A) (A) (A) (A) (A) (A) (A) (A) (A) (A) (A)
                 (A) (A) (A) (A) (A) (A) (A) (A) (A) (A) (A) (A)
                 (A) (A)
 The electronic state is 1-A.
 Alpha  occ. eigenvalues --  -19.24917 -19.24862 -19.24823 -19.19937 -10.31735
 Alpha  occ. eigenvalues --  -10.31719 -10.31709 -10.30559  -1.10159  -1.09696
 Alpha  occ. eigenvalues --   -1.09622  -1.03707  -0.75706  -0.75655  -0.75580
 Alpha  occ. eigenvalues --   -0.71716  -0.58431  -0.58086  -0.57928  -0.51388
 Alpha  occ. eigenvalues --   -0.51186  -0.51043  -0.50265  -0.50133  -0.49565
 Alpha  occ. eigenvalues --   -0.49064  -0.48879  -0.46450  -0.41088  -0.40798
 Alpha  occ. eigenvalues --   -0.39584  -0.34433  -0.34288  -0.33990  -0.30300
 Alpha  occ. eigenvalues --   -0.30268
 Alpha virt. eigenvalues --    0.08317   0.09530   0.09575   0.09812   0.11481
 Alpha virt. eigenvalues --    0.11545   0.11936   0.12684   0.13024   0.13246
 Alpha virt. eigenvalues --    0.14861   0.16147   0.16519   0.18050   0.19183
 Alpha virt. eigenvalues --    0.19550   0.23683   0.23977   0.24169   0.24740
 Alpha virt. eigenvalues --    0.27228   0.27907   0.28620   0.29148   0.29347
 Alpha virt. eigenvalues --    0.29963   0.30782   0.31213   0.31684   0.32410
 Alpha virt. eigenvalues --    0.33675   0.34594   0.35094   0.36132   0.36296
 Alpha virt. eigenvalues --    0.38231   0.38609   0.39132   0.39402   0.39974
 Alpha virt. eigenvalues --    0.40617   0.41151   0.41904   0.42385   0.44144
 Alpha virt. eigenvalues --    0.44666   0.45443   0.45975   0.46745   0.48240
 Alpha virt. eigenvalues --    0.67595   0.75081   0.75939   0.76587   0.78370
 Alpha virt. eigenvalues --    0.78515   0.79698   0.80393   0.80973   0.82148
 Alpha virt. eigenvalues --    0.85556   0.87984   0.90770   1.01969   1.03066
 Alpha virt. eigenvalues --    1.04741   1.06746   1.07589   1.07889   1.09545
 Alpha virt. eigenvalues --    1.10500   1.17661   1.18592   1.19467   1.23907
 Alpha virt. eigenvalues --    1.27925   1.29002   1.29830   1.30338   1.31168
 Alpha virt. eigenvalues --    1.32843   1.33334   1.34511   1.34639   1.36075
 Alpha virt. eigenvalues --    1.36921   1.39413   1.43398   1.46635   1.48023
 Alpha virt. eigenvalues --    1.48497   1.49528   1.51211   1.59714   1.60571
 Alpha virt. eigenvalues --    1.60964   1.62186   1.64961   1.65496   1.66448
 Alpha virt. eigenvalues --    1.68447   1.69028   1.75111   1.79946   1.80465
 Alpha virt. eigenvalues --    1.84632   1.85572   1.89840   1.95104   2.02273
 Alpha virt. eigenvalues --    2.03844   2.22708   2.22799   2.23283   2.27345
 Alpha virt. eigenvalues --    2.27581   2.28240   2.28866   2.29573   2.29959
 Alpha virt. eigenvalues --    2.32541   2.32899   2.33208   2.48364   2.48467
 Alpha virt. eigenvalues --    2.48589   2.51646   2.51992   2.52360   2.57152
 Alpha virt. eigenvalues --    2.57210   2.75764   2.78907   2.79593   2.96609
 Alpha virt. eigenvalues --    3.00460   3.00542   3.04348   4.31681   4.33004
 Alpha virt. eigenvalues --    4.39662   4.41432   4.43049   4.43806   4.47755
 Alpha virt. eigenvalues --    4.55774
          Condensed to atoms (all electrons):
               1          2          3          4          5          6
     1  C    5.189831   0.007808   0.409528   0.417991   0.408026  -0.006881
     2  O    0.007808   9.162862  -0.083338  -0.093224  -0.080727   0.015181
     3  H    0.409528  -0.083338   0.580584  -0.040105  -0.040756  -0.000853
     4  H    0.417991  -0.093224  -0.040105   0.581442  -0.040152   0.001152
     5  H    0.408026  -0.080727  -0.040756  -0.040152   0.580102  -0.001827
     6  C   -0.006881   0.015181  -0.000853   0.001152  -0.001827   5.157201
     7  O    0.001377  -0.049485   0.001667  -0.001748   0.001529   0.070795
     8  H    0.000304  -0.000364   0.000002  -0.000000  -0.000001   0.402868
     9  H   -0.000555  -0.001877  -0.000004   0.000001   0.000000   0.399712
    10  H   -0.000485  -0.000308  -0.000000   0.000000  -0.000005   0.397788
    11  H   -0.008009   0.095398  -0.000698   0.001264  -0.001079  -0.014944
    12  C   -0.009256   0.012455   0.001630  -0.002822  -0.001002  -0.000536
    13  O    0.006177  -0.044422  -0.001726   0.001593   0.001188   0.000520
    14  H    0.000508   0.000129  -0.000000  -0.000004   0.000001  -0.000031
    15  H   -0.000430  -0.001479   0.000005  -0.000042  -0.000003   0.000059
    16  H   -0.000757  -0.003011  -0.000001   0.000303   0.000011  -0.000049
    17  H   -0.009858   0.094014   0.001124  -0.000292  -0.001150   0.001566
    18  C   -0.009507   0.018039  -0.001988  -0.001367   0.001410  -0.001772
    19  O    0.009147  -0.049473   0.001089   0.002028  -0.001763   0.001873
    20  H   -0.000726  -0.001285   0.000104   0.000005  -0.000000   0.000033
    21  H    0.000468  -0.000324  -0.000002   0.000003  -0.000000   0.000057
    22  H   -0.000467  -0.001222  -0.000007  -0.000004   0.000002  -0.000441
    23  H   -0.010275   0.091705  -0.000957  -0.000419   0.001224   0.000374
               7          8          9         10         11         12
     1  C    0.001377   0.000304  -0.000555  -0.000485  -0.008009  -0.009256
     2  O   -0.049485  -0.000364  -0.001877  -0.000308   0.095398   0.012455
     3  H    0.001667   0.000002  -0.000004  -0.000000  -0.000698   0.001630
     4  H   -0.001748  -0.000000   0.000001   0.000000   0.001264  -0.002822
     5  H    0.001529  -0.000001   0.000000  -0.000005  -0.001079  -0.001002
     6  C    0.070795   0.402868   0.399712   0.397788  -0.014944  -0.000536
     7  O    8.904188  -0.057487  -0.056106  -0.054099   0.073248   0.001187
     8  H   -0.057487   0.504851  -0.029592  -0.029692   0.003965   0.000017
     9  H   -0.056106  -0.029592   0.530754  -0.041274  -0.002548  -0.000047
    10  H   -0.054099  -0.029692  -0.041274   0.531170  -0.003760  -0.000025
    11  H    0.073248   0.003965  -0.002548  -0.003760   0.236703  -0.000151
    12  C    0.001187   0.000017  -0.000047  -0.000025  -0.000151   5.149012
    13  O   -0.004350  -0.000034   0.000370   0.000208  -0.000913   0.076016
    14  H    0.000003  -0.000000   0.000000   0.000000  -0.000000   0.402077
    15  H    0.000005  -0.000000  -0.000004   0.000000   0.000006   0.396920
    16  H   -0.000009   0.000000  -0.000000   0.000000  -0.000002   0.400628
    17  H   -0.001728  -0.000004   0.000109   0.000160   0.001058  -0.014596
    18  C    0.002573  -0.000026  -0.000078  -0.000042   0.000514  -0.000897
    19  O   -0.005875  -0.000004   0.000090  -0.000004  -0.000585  -0.002884
    20  H    0.000105   0.000000   0.000001  -0.000000   0.000092  -0.000184
    21  H   -0.000033  -0.000000  -0.000001   0.000000  -0.000002  -0.000066
    22  H    0.000716  -0.000001   0.000069  -0.000002   0.000111   0.000165
    23  H   -0.002360  -0.000002   0.000086  -0.000011   0.000719   0.001874
              13         14         15         16         17         18
     1  C    0.006177   0.000508  -0.000430  -0.000757  -0.009858  -0.009507
     2  O   -0.044422   0.000129  -0.001479  -0.003011   0.094014   0.018039
     3  H   -0.001726  -0.000000   0.000005  -0.000001   0.001124  -0.001988
     4  H    0.001593  -0.000004  -0.000042   0.000303  -0.000292  -0.001367
     5  H    0.001188   0.000001  -0.000003   0.000011  -0.001150   0.001410
     6  C    0.000520  -0.000031   0.000059  -0.000049   0.001566  -0.001772
     7  O   -0.004350   0.000003   0.000005  -0.000009  -0.001728   0.002573
     8  H   -0.000034  -0.000000  -0.000000   0.000000  -0.000004  -0.000026
     9  H    0.000370   0.000000  -0.000004  -0.000000   0.000109  -0.000078
    10  H    0.000208   0.000000   0.000000   0.000000   0.000160  -0.000042
    11  H   -0.000913  -0.000000   0.000006  -0.000002   0.001058   0.000514
    12  C    0.076016   0.402077   0.396920   0.400628  -0.014596  -0.000897
    13  O    8.888394  -0.056701  -0.051442  -0.056225   0.075368   0.001536
    14  H   -0.056701   0.503142  -0.027405  -0.031302   0.003596   0.000004
    15  H   -0.051442  -0.027405   0.525530  -0.041887  -0.003266  -0.000365
    16  H   -0.056225  -0.031302  -0.041887   0.538415  -0.002283   0.000082
    17  H    0.075368   0.003596  -0.003266  -0.002283   0.231047  -0.000123
    18  C    0.001536   0.000004  -0.000365   0.000082  -0.000123   5.157435
    19  O   -0.004867  -0.000031   0.001518   0.000670  -0.000948   0.067479
    20  H    0.000006   0.000000   0.000000   0.000000  -0.000001   0.401107
    21  H    0.000007   0.000000  -0.000003   0.000000  -0.000001   0.402761
    22  H   -0.000030  -0.000000   0.000007   0.000000   0.000001   0.398862
    23  H   -0.001637  -0.000016   0.000410   0.000036   0.000750  -0.014830
              19         20         21         22         23
     1  C    0.009147  -0.000726   0.000468  -0.000467  -0.010275
     2  O   -0.049473  -0.001285  -0.000324  -0.001222   0.091705
     3  H    0.001089   0.000104  -0.000002  -0.000007  -0.000957
     4  H    0.002028   0.000005   0.000003  -0.000004  -0.000419
     5  H   -0.001763  -0.000000  -0.000000   0.000002   0.001224
     6  C    0.001873   0.000033   0.000057  -0.000441   0.000374
     7  O   -0.005875   0.000105  -0.000033   0.000716  -0.002360
     8  H   -0.000004   0.000000  -0.000000  -0.000001  -0.000002
     9  H    0.000090   0.000001  -0.000001   0.000069   0.000086
    10  H   -0.000004  -0.000000   0.000000  -0.000002  -0.000011
    11  H   -0.000585   0.000092  -0.000002   0.000111   0.000719
    12  C   -0.002884  -0.000184  -0.000066   0.000165   0.001874
    13  O   -0.004867   0.000006   0.000007  -0.000030  -0.001637
    14  H   -0.000031   0.000000   0.000000  -0.000000  -0.000016
    15  H    0.001518   0.000000  -0.000003   0.000007   0.000410
    16  H    0.000670   0.000000   0.000000   0.000000   0.000036
    17  H   -0.000948  -0.000001  -0.000001   0.000001   0.000750
    18  C    0.067479   0.401107   0.402761   0.398862  -0.014830
    19  O    8.902152  -0.056799  -0.057647  -0.053933   0.071592
    20  H   -0.056799   0.534378  -0.029956  -0.041372  -0.003198
    21  H   -0.057647  -0.029956   0.505265  -0.029183   0.003929
    22  H   -0.053933  -0.041372  -0.029183   0.529152  -0.003303
    23  H    0.071592  -0.003198   0.003929  -0.003303   0.237341
 Mulliken charges:
               1
     1  C   -0.393962
     2  O   -1.087052
     3  H    0.174701
     4  H    0.174398
     5  H    0.174970
     6  C   -0.421844
     7  O   -0.824114
     8  H    0.205199
     9  H    0.200894
    10  H    0.200380
    11  H    0.619614
    12  C   -0.409515
    13  O   -0.829036
    14  H    0.206029
    15  H    0.201866
    16  H    0.195380
    17  H    0.625457
    18  C   -0.420808
    19  O   -0.822826
    20  H    0.197692
    21  H    0.204729
    22  H    0.200881
    23  H    0.626967
 Sum of Mulliken charges =  -1.00000
 Mulliken charges with hydrogens summed into heavy atoms:
               1
     1  C    0.130107
     2  O   -1.087052
     6  C    0.184629
     7  O   -0.204500
    12  C    0.193760
    13  O   -0.203579
    18  C    0.182493
    19  O   -0.195859
 Electronic spatial extent (au):  <R**2>=           1815.9428
 Charge=             -1.0000 electrons
 Dipole moment (field-independent basis, Debye):
    X=             -0.1832    Y=              0.9103    Z=             -0.8941  Tot=              1.2890
 Quadrupole moment (field-independent basis, Debye-Ang):
   XX=            -69.5110   YY=            -67.6759   ZZ=            -56.3453
   XY=              0.2970   XZ=             -4.2589   YZ=              0.0074
 Traceless Quadrupole moment (field-independent basis, Debye-Ang):
   XX=             -5.0002   YY=             -3.1652   ZZ=              8.1654
   XY=              0.2970   XZ=             -4.2589   YZ=              0.0074
 Octapole moment (field-independent basis, Debye-Ang**2):
  XXX=            -38.2073  YYY=             10.3212  ZZZ=             -4.3304  XYY=             30.8031
  XXY=             -1.2354  XXZ=            -11.5072  XZZ=              1.5341  YZZ=              0.9372
  YYZ=             -0.5536  XYZ=              3.6494
 Hexadecapole moment (field-independent basis, Debye-Ang**3):
 XXXX=          -1134.4705 YYYY=           -919.9430 ZZZZ=           -455.6420 XXXY=              1.8089
 XXXZ=            -17.5510 YYYX=             -5.5604 YYYZ=            -19.3149 ZZZX=              1.2669
 ZZZY=              0.7477 XXYY=           -353.0121 XXZZ=           -247.5339 YYZZ=           -221.9989
 XXYZ=             19.2303 YYXZ=             -8.0849 ZZXY=              1.3617
 N-N= 4.196246914729D+02 E-N=-1.935449226673D+03  KE= 4.582884687294D+02
 Unable to Open any file for archive entry.
 1\1\GINC-SESKSCPN028\SP\RwB97XD\6-31+G(d)\C4H15O4(1-)\KSRF385\24-Dec-2
 019\0\\# wb97xd 6-31+G(d) scrf(solvent=Methanol, smd) scf=sleazy integ
 ral=fine\\predict_snar calculation\\-1,1\C,0,0.184203,0.132231,2.15088
 5\O,0,0.00463,0.128938,0.796478\H,0,-0.506725,-0.569313,2.654707\H,0,1
 .213284,-0.164288,2.426328\H,0,0.004298,1.13516,2.581215\C,0,-2.424626
 ,1.569361,-0.908072\O,0,-2.476848,0.591149,0.097007\H,0,-3.452122,1.75
 8919,-1.223203\H,0,-1.838272,1.229436,-1.769316\H,0,-1.981205,2.501416
 ,-0.538521\H,0,-1.531351,0.398736,0.387789\C,0,2.786022,0.886562,-0.75
 3899\O,0,1.684733,1.706769,-0.459103\H,0,3.440376,1.453045,-1.418494\H
 ,0,2.476478,-0.040831,-1.246271\H,0,3.34038,0.622681,0.156227\H,0,1.01
 1991,1.144031,0.034348\C,0,-0.486869,-2.803868,-0.636499\O,0,0.701943,
 -2.130662,-0.316995\H,0,-1.067289,-3.042706,0.263135\H,0,-0.205241,-3.
 7313,-1.138138\H,0,-1.119467,-2.208189,-1.30399\H,0,0.453181,-1.254421
 ,0.1192\\Version=ES64L-G16RevC.01\State=1-A\HF=-462.325196\RMSD=2.619e
 -05\Dipole=0.0676155,-0.3580634,-0.3527108\Quadrupole=-3.6510752,-2.35
 42762,6.0053514,0.2216133,3.2653794,-0.0214763\PG=C01 [X(C4H15O4)]\\@
 The archive entry for this job was punched.


 MICHAEL FARADAY, ASKED BY A POLITICIAN WHAT GOOD
 HIS ELECTRICAL DISCOVERIES WERE, REPLIED 
 "AT PRESENT I DO NOT KNOW, BUT ONE DAY YOU WILL BE
 ABLE TO TAX THEM."
 Job cpu time:       0 days  0 hours  0 minutes 51.0 seconds.
 Elapsed time:       0 days  0 hours  0 minutes 51.8 seconds.
 File lengths (MBytes):  RWF=    128 Int=      0 D2E=      0 Chk=      8 Scr=      8
 Normal termination of Gaussian 16 at Tue Dec 24 17:52:40 2019.
