# Supplementary material for: Machine learning meets mechanistic modelling for accurate prediction of experimental activation energies
Source: Chem Sci. 2020 Nov 5;12(3):1163–75. doi: 10.1039/d0sc04896h (PMC9528810; doi:10.1039/d0sc04896h)
Supplement: SC-012-D0SC04896H-s002 [file SC-012-D0SC04896H-s002.zip › SC-012-D0SC04896H-s109.csv]

	v_av_central_atom	v_av_nu_atom	activation_energy	sasa_nu	sasa_central	epn_central	epn_central_ts	nu_charge	nu_charge_ts	central_charge	central_charge_ts	lg_charge	lg_charge_ts	nu_formed	lg_broken	omega	n	local_electrophilicity_center	local_nucleophilicity_nu	is_av	es_av	p_int_central	p_int_nu	bo_diff_nu	bo_diff_lg	bo_sub_lg	bo_nu_ts	bo_lg_ts	bo_prod_nu	activation_energy_qh_grimme	activation_energy_qh_truhlar	pc_1	pc_2	pc_3	pc_4	pc_5	epn_diff_central	epn_diff_nu	epn_diff_lg	charge_diff_central	charge_diff_nu	charge_diff_lg
237	12.0	-167.7	21.493886687011084	58.79775139046939	5.570130145199015	-14.625101	-14.780588	-1.055907	-0.725557	0.184482	0.32155700000000004	-0.127207	-0.178268	0.19501885291466226	0.11061069929380124	0.199511103695464	-4.827916644391613	-0.02428925000000001	-0.10102099999999993	6.37	-0.67	25.929378688768075	10.2691333764055	0.987604	0.12110499999999992	1.094876	0.239262	0.9737709999999999	1.226866	21.498279256999997	21.70786759682753	-8.726510000000001	-5.31265	1.25112	-1.8593099999999998	-0.620266	-0.15548699999999904	0.1369609999999959	-0.16145299999999452	0.13707500000000003	0.3303499999999999	-0.05106100000000002
418	-5.0	-12.7	26.54244350693429	11.799874864696749	4.94011542500595	-14.666313	-14.632133999999999	-0.45842299999999997	-0.20647600000000002	0.041737	0.193658	-0.08894500000000001	-0.161381	0.25834853569886784	0.2369070566661725	0.22533792357098886	-6.696528306223419	-0.012402875000000008	-0.04899299999999998	6.71	-0.82	29.40652805947066	18.59050309369564	0.852116	0.2524420000000001	1.065574	0.29682800000000004	0.813132	1.148944	27.16054085701456	27.18124868689093	-1.37124	0.7009270000000001	-2.2014400000000003	-1.1623700000000001	-3.4166	0.034179000000001736	0.08810800000000185	-0.007146999999974923	0.151921	0.2519469999999999	-0.07243599999999999
458	40.8	1.0	15.912736182720197	21.559771362954397	0.7400172903855111	-14.55154	-14.549462	-0.700851	-0.453424	0.313374	0.378411	-0.25111999999999995	-0.28963099999999997	0.23193781814819314	0.0813839290120715	0.2553297240018151	-5.345766962079668	0.021317	-0.028732000000000008	7.66	-1.87	36.307441051111695	16.952198941500484	1.005047	0.09894299999999999	1.215756	0.303502	1.1168129999999998	1.308549	16.312460052781088	16.3595233027336	-4.65106	-4.74864	-3.28165	-0.304043	4.2989	0.002077999999999136	0.11556799999999967	-0.011329000000003475	0.06503700000000001	0.247427	-0.03851100000000002
147	15.7	-6.2	26.21586085667497	40.99956520784463	9.400219634626712	-14.567484	-14.556962	-1.0110430000000001	-0.702818	0.519335	0.628633	-0.20221	-0.265457	0.2595350289886714	0.1285113695535868	0.42452431315827005	-7.395008314891799	0.01114275	-0.246358	7.64	-0.87	21.644354543262487	10.28601168639371	0.976774	0.14388299999999998	1.119613	0.342362	0.9757299999999999	1.319136	26.39030863666257	26.33069518674175	-17.1145	-8.80606	5.56077	0.126051	0.604298	0.01052199999999992	0.11076100000000011	-0.030328999999998274	0.109298	0.3082250000000001	-0.063247
81	29.5	-7.3	10.979568835444622	24.449740715409778	4.850113322121227	-14.561398	-14.554135	-0.71587	-0.505923	0.101136	0.189186	-0.011497	-0.075864	0.1525978876886278	0.10782904333603008	0.21879960858860306	-6.314982374120094	0.0015539999999999998	-0.014045000000000002	7.22	-1.67	28.634843905509936	14.48992929475343	1.168376	0.122487	1.135937	0.210398	1.01345	1.378774	11.634061765575677	11.897615965480984	-8.726510000000001	-5.31265	1.25112	-1.8593099999999998	-0.620266	0.0072630000000000194	0.0950160000000011	-0.016025999999996543	0.08804999999999999	0.209947	-0.06436700000000001
46	28.1	-12.9	13.378596031622946	11.639876561446625	4.890114256736657	-14.565487	-14.559315	-0.48071099999999994	-0.268971	0.239912	0.2993	-0.151582	-0.199726	0.17365936239315485	0.06324649065516709	0.199511439150827	-5.997436585618909	0.0011427499999999982	-0.07144099999999999	6.72	-1.14	30.415823764095148	18.851136989533	1.113889	0.08483099999999988	1.341276	0.234089	1.256445	1.3479780000000001	14.166748591630562	14.299780711580045	-7.158010000000001	4.00531	-3.9992	2.58802	0.563683	0.0061719999999994	0.08559500000000142	-0.01809300000000036	0.059388000000000024	0.21173999999999993	-0.04814399999999999
439	14.8	-13.3	21.480340599539538	24.53973976098798	6.9701628567391625	-14.595949	-14.582835999999999	-0.740736	-0.45212700000000006	0.33976	0.42973	-0.141097	-0.208721	0.2016090858805667	0.1468965252962647	0.24610496916581864	-6.454584725149545	0.009417874999999992	-0.15000799999999995	7.08	-0.99	25.28833224649377	13.722136043860154	1.0406810000000002	0.153335	1.04383	0.262792	0.890495	1.3034729999999999	22.53016482967124	22.78116882960823	-4.65106	-4.74864	-3.28165	-0.304043	4.2989	0.013113000000000596	0.10953599999999852	-0.01354500000000769	0.08997	0.2886089999999999	-0.06762399999999999
166	31.7	-6.1	16.685240996249544	41.08956425342284	9.400219634626712	-14.522489000000002	-14.525497	-1.010718	-0.759899	0.579021	0.634415	-0.173466	-0.215757	0.18972810633856466	0.08065118495886524	0.4640877948836252	-7.395748478170863	0.009568124999999995	-0.246371	7.64	-1.53	23.371763227472464	10.276631269286938	1.114798	0.0907	1.124596	0.261034	1.033896	1.375832	16.79882030631948	16.786897616278242	-17.1145	-8.80606	5.56077	0.126051	0.604298	-0.003007999999997679	0.10212600000000194	-0.02858099999999908	0.05539399999999994	0.250819	-0.042290999999999995
86	21.5	-167.7	19.85942456080055	58.82775024321963	5.2501226682755515	-14.590456	-14.753876000000002	-1.056078	-0.796854	0.157376	0.239352	-0.060770000000000005	-0.094534	0.12281357452534016	0.058437397935781815	0.10032417946990656	-4.827933651507837	-0.035788375	-0.10063300000000007	6.37	-1.23	27.067227986782218	10.26873196634308	1.114825	0.06548599999999992	1.1206180000000001	0.156085	1.055132	1.27091	18.01768271081343	17.92543874068962	-8.726510000000001	-5.31265	1.25112	-1.8593099999999998	-0.620266	-0.16342000000000212	0.1117580000000018	-0.16130400000000122	0.08197600000000002	0.2592240000000001	-0.033764
357	34.3	-14.5	12.479266886906819	15.969830643153145	6.6401551461618515	-14.542435000000001	-14.537987	-0.471681	-0.26562800000000003	0.23777399999999999	0.269488	-0.137458	-0.18465	0.1570545948645291	0.04586412083959983	0.14489149026307954	-5.85941015474155	0.007258624999999999	-0.12075599999999999	7.05	-1.53	27.343745469516648	16.207488233815912	1.1613360000000001	0.06312600000000003	1.37637	0.216376	1.313244	1.377712	13.505873246740437	13.77193748692476	-17.1145	-8.80606	5.56077	0.126051	0.604298	0.004448000000001784	0.10558899999999838	-0.019086999999998966	0.03171400000000002	0.206053	-0.04719200000000001
82	13.9	-167.7	28.74481807839157	58.80775100805282	7.820182717317105	-14.597928	-14.770914999999999	-1.055583	-0.724015	0.31645500000000004	0.452371	-0.182321	-0.22227199999999997	0.2749524224899321	0.10301209053540088	0.27713306508380875	-4.8279800741302425	-0.02359487500000001	-0.10217299999999996	6.37	-0.7	23.79959765779708	10.267690358200221	0.8827360000000001	0.1187100000000001	1.1523889999999999	0.334751	1.033679	1.217487	26.412363408359266	26.515902558169195	-8.726510000000001	-5.31265	1.25112	-1.8593099999999998	-0.620266	-0.1729869999999991	0.12346400000000202	-0.18567699999999476	0.13591599999999998	0.331568	-0.03995099999999996
314	15.1	-12.9	18.960404782376763	11.639876561446625	6.93016192212373	-14.595899	-14.590248999999998	-0.47996099999999997	-0.22500900000000001	0.339971	0.401798	-0.140296	-0.205443	0.19869437130035594	0.15048181785163342	0.24553779056508634	-6.017724741238808	0.006573125000000013	-0.07064000000000001	6.72	-0.99	25.363897610994	18.632611522557028	0.993877	0.15744100000000005	1.046246	0.24644499999999997	0.888805	1.240322	19.6048575522478	19.63686056223834	-4.65106	-4.74864	-3.28165	-0.304043	4.2989	0.005650000000001043	0.10568999999999917	-0.01747699999999952	0.061826999999999965	0.25495199999999996	-0.06514699999999998
282	19.1	-144.3	17.402311882966778	49.67810015439658	5.750134350968463	-14.569347	-14.71835	-0.877871	-0.625587	0.694134	0.74797	-0.298503	-0.329246	0.29835327539741296	0.12545632574637894	0.19936028360313052	-4.835885906672869	-0.021176625	-0.054644000000000026	7.78	-0.81	27.423219945509878	13.867766581075225	0.7695969999999999	0.13581400000000002	1.08256	0.32724699999999995	0.9467459999999999	1.0968440000000002	18.553792732841814	18.63097646300364	-17.1145	-8.80606	5.56077	0.126051	0.604298	-0.14900299999999866	0.1135230000000007	-0.15991100000000102	0.053835999999999995	0.25228399999999995	-0.030742999999999965
118	29.5	-136.0	7.262389727220336	84.43976054621731	7.530175941355226	-14.55296	-14.706078	-1.053441	-0.672508	0.332177	0.356159	-0.153394	-0.170851	0.15115456324469478	0.029753216791212914	0.22064279007082835	-4.336007865257373	-0.0029864999999999822	-0.3681430000000001	4.9	-1.22	23.54803151710146	14.393993506585831	0.9729389999999999	0.035387999999999975	1.189384	0.173252	1.153996	1.146191	7.740552347154527	7.7606326671038275	-8.726510000000001	-5.31265	1.25112	-1.8593099999999998	-0.620266	-0.1531179999999992	0.0879900000000049	-0.1634410000000024	0.023982000000000003	0.3809330000000001	-0.017457
331	8.9	-117.7	26.89046389704236	49.078123099391796	6.680156080777283	-14.598348000000001	-14.714509	-0.753035	-0.503	0.28599	0.45343599999999995	-0.11326800000000001	-0.20378	0.3506805687532813	0.19695279512719016	0.21983156007999216	-5.395389045209812	0.017335250000000003	-0.099182	8.32	-1.17	26.261827030936665	13.843529810928596	0.74824	0.20868999999999996	1.0595940000000001	0.404105	0.8509040000000001	1.1523450000000002	28.513832267010105	29.08549387692225	-8.726510000000001	-5.31265	1.25112	-1.8593099999999998	-0.620266	-0.11616099999999818	0.08584000000000103	-0.14332899999999427	0.16744599999999993	0.250035	-0.09051199999999998
140	29.2	3.5	21.542999969764747	21.459772423423072	7.520175707701363	-14.553932000000001	-14.578945000000001	-0.701183	-0.28055399999999997	0.33065700000000003	0.364168	-0.152831	-0.687199	0.613787866440462	0.7285544925142267	0.2294717138986732	-5.538495814462769	0.028609375000000006	-0.029504	7.73	-1.21	23.61740856271955	16.905830605427127	0.5213129999999999	0.8671190000000001	1.190191	0.8284969999999999	0.32307199999999997	1.34981	22.38951095969636	22.304797109696217	-6.8371	-3.676	1.11638	-2.0345	-0.948893	-0.025012999999999508	0.17178499999999985	-0.21133599999999575	0.03351099999999996	0.42062900000000003	-0.534368
210	9.3	-12.9	27.283470929077765	11.569877303774692	4.8401130884673655	-14.644494	-14.617823000000001	-0.480163	-0.17640699999999998	0.089488	0.210358	-0.049662	-0.122	0.25458165876527394	0.2021999124998949	0.17880806300112054	-5.997465103149956	-0.006440250000000005	-0.07144099999999999	6.72	-0.61	29.67120329539165	18.850491065929546	0.91903	0.19226300000000007	0.9508559999999999	0.313875	0.7585930000000001	1.232905	28.520293139022694	28.805182679088148	-7.158010000000001	4.00531	-3.9992	2.58802	0.563683	0.026670999999998557	0.1292540000000031	-0.01123399999999819	0.12086999999999999	0.303756	-0.072338
452	41.0	7.1	12.736124937207293	21.56977125690753	0.7700179913470812	-14.548407999999998	-14.533909	-0.700956	-0.455866	0.32088099999999997	0.37963800000000003	-0.26061	-0.288172	0.22730966179131015	0.06870098691216417	0.22543969395115715	-5.548294198835889	0.01761225	-0.030203000000000008	7.74	-1.91	36.280473247814655	16.580684925679755	1.00799	0.08290100000000011	1.206693	0.29653	1.123792	1.3045200000000001	13.961651967466096	14.21704853717798	-8.726510000000001	-5.31265	1.25112	-1.8593099999999998	-0.620266	0.01449899999999893	0.12071399999999599	-0.00407300000000177	0.05875700000000006	0.24509000000000003	-0.027561999999999975
194	28.1	0.2	12.632304629507155	21.819768605735845	6.720157015392712	-14.554367999999998	-14.555979999999998	-0.70648	-0.45841499999999996	0.30262	0.360162	-0.071344	-0.143706	0.2045402406488509	0.12431329301751072	0.21081199920193466	-5.155108760044862	0.02059625	-0.028961999999999988	7.59	-1.66	26.958894784262533	16.460597872479635	1.0575549999999998	0.13425500000000012	1.0799729999999998	0.271934	0.9457180000000001	1.329489	13.42673228935625	13.549724249473766	-8.726510000000001	-5.31265	1.25112	-1.8593099999999998	-0.620266	-0.0016119999999997248	0.11287300000000045	-0.01792900000000941	0.05754199999999998	0.24806500000000004	-0.072362
11	21.3	-13.0	19.16904055091013	24.53973976098798	6.410149772123112	-14.577093	-14.565570999999998	-0.74083	-0.470188	0.356444	0.431414	-0.173246	-0.22213000000000002	0.2053497483655168	0.08640689291488286	0.2672992836349212	-6.4545945756707495	0.018831249999999987	-0.15000899999999995	7.08	-0.91	23.6017741411932	13.722152700556595	1.062178	0.09962300000000003	1.152952	0.274483	1.0533290000000002	1.336661	20.363819590889868	20.644316560966413	-4.65106	-4.74864	-3.28165	-0.304043	4.2989	0.011522000000001142	0.11364400000000074	-0.02068800000000337	0.07497000000000004	0.270642	-0.04888400000000001
216	9.8	-12.9	26.049279034956285	11.60987687958722	5.090118929813827	-14.637032999999999	-14.615112	-0.48018500000000003	-0.189272	0.140287	0.254081	-0.10994200000000001	-0.1946	0.2421149646110461	0.22215604071689854	0.24262120404275414	-5.997444368074992	0.0038032500000000006	-0.07144199999999999	6.72	-0.63	27.75678378330661	18.85097087340055	0.93416	0.23273600000000014	1.0476239999999999	0.298428	0.8148880000000001	1.232588	27.05517756477084	27.19071972499935	-7.158010000000001	4.00531	-3.9992	2.58802	0.563683	0.02192099999999897	0.12422100000000214	-0.008254000000022188	0.113794	0.29091300000000003	-0.08465799999999998
293	27.1	-144.2	17.327323187679447	49.718098624730246	6.010140425968772	-14.553944	-14.713217000000002	-0.8778469999999999	-0.614549	0.6929310000000001	0.743762	-0.28875	-0.317652	0.299286737413632	0.12857811344769826	0.1700561088597824	-4.8358909679959226	-0.019686875000000013	-0.05464399999999992	7.77	-0.87	27.683584944923894	13.80145151159756	0.76608	0.13738700000000004	1.06851	0.327206	0.9311229999999999	1.093286	18.395972717620932	18.46688134765592	-17.1145	-8.80606	5.56077	0.126051	0.604298	-0.15927300000000244	0.11804000000000059	-0.16985899999999887	0.05083099999999996	0.2632979999999999	-0.028901999999999983
162	10.2	-6.2	26.21186475067358	41.05956457156343	9.370218933665127	-14.578873000000002	-14.56989	-1.01242	-0.70796	0.544141	0.648648	-0.20832199999999998	-0.27106199999999997	0.2515536513941272	0.12378464585733907	0.5319710142447082	-7.39746900234578	0.01579837499999999	-0.24638800000000002	7.64	-0.76	21.086067169775735	10.333607955594275	0.985266	0.137613	1.111713	0.33114899999999997	0.9741	1.316415	26.292813540683227	26.21186475067358	-17.1145	-8.80606	5.56077	0.126051	0.604298	0.008983000000002406	0.09926100000000204	-0.030965000000001908	0.10450700000000002	0.30446000000000006	-0.06273999999999999
94	25.0	-11.8	11.794590117560364	24.62973880656617	4.8401130884673655	-14.571028	-14.569422	-0.7198140000000001	-0.5099319999999999	0.098848	0.189816	-0.017692	-0.083798	0.15182669867744192	0.11016539683182286	0.23357954138714002	-6.296672785515206	0.005399875000000003	-0.037632	7.19	-1.65	28.70487955062943	14.292621597995096	1.163726	0.1251739999999999	1.1362370000000002	0.208312	1.0110629999999998	1.3720379999999999	12.296598117862391	12.25016237783695	-8.726510000000001	-5.31265	1.25112	-1.8593099999999998	-0.620266	0.0016060000000006625	0.08821700000000021	-0.021373999999994453	0.09096800000000001	0.20988200000000012	-0.066106
270	19.1	-147.9	18.360745561246684	33.848705519853546	5.750134350968463	-14.569347	-14.728610999999999	-0.874958	-0.6173390000000001	0.694132	0.749676	-0.298485	-0.31558200000000003	0.2690889294262052	0.1274732766042352	0.19936037664579334	-4.452192016679822	-0.01940662499999999	-0.04053000000000007	7.79	-0.81	27.423224383724914	15.87689254394334	0.7961499999999999	0.1379990000000001	1.0825719999999999	0.293107	0.944573	1.089257	19.614510541077497	19.577487451099632	-17.1145	-8.80606	5.56077	0.126051	0.604298	-0.15926399999999852	0.10545799999999872	-0.1623320000000028	0.05554400000000004	0.25761899999999993	-0.01709700000000003
174	23.1	-6.1	15.667251129514243	12.199870622822061	5.310124070198706	-14.588212	-14.574959	-0.46624499999999997	-0.23505399999999999	0.145611	0.220521	-0.06311599999999999	-0.11760899999999999	0.17842918241050276	0.11979404300216726	0.21164688024700454	-6.232554027485974	0.010955499999999995	-0.07447600000000001	6.93	-1.19	27.25688621249466	18.33934882958459	1.045195	0.13443000000000005	1.122176	0.226996	0.9877459999999999	1.272191	16.346844459581927	16.341824379594602	-6.8371	-3.676	1.11638	-2.0345	-0.948893	0.013253000000000625	0.10858999999999952	-0.009427999999985559	0.07491	0.23119099999999998	-0.054493
349	21.4	-131.9	20.40145639642175	49.508106655478564	5.730133883660754	-14.564876000000002	-14.700714000000001	-0.8315309999999999	-0.591553	0.696337	0.7480899999999999	-0.291917	-0.325486	0.3269948156089824	0.13232665524689066	0.19879562607251672	-5.055261916037086	-0.012615250000000015	-0.11456499999999993	7.99	-0.83	27.76817639416204	13.79405259700226	0.7331880000000001	0.14214000000000004	1.07416	0.356236	0.9320200000000001	1.089424	21.31950352645811	21.31824850646128	-17.1145	-8.80606	5.56077	0.126051	0.604298	-0.13583799999999968	0.10885299999999987	-0.15125099999999847	0.05175299999999994	0.2399779999999999	-0.033569000000000015
41	23.1	-125.5	9.935147467203283	65.18981513510074	5.310124070198706	-14.588206	-14.737034	-0.8891629999999999	-0.49344799999999994	0.14573599999999998	0.19681400000000002	-0.063196	-0.12202	0.21596627202101693	0.09733390965683493	0.211598322229448	-4.315017737536779	-0.006962374999999993	-0.13266699999999998	5.4	-1.19	27.07715282158445	17.522260810251826	0.8571190000000001	0.10921399999999992	1.122055	0.236098	1.0128409999999999	1.093217	10.654901437169572	10.573325137232851	-6.8371	-3.676	1.11638	-2.0345	-0.948893	-0.14882799999999996	0.10045900000000785	-0.1501490000000132	0.05107800000000004	0.395715	-0.058824
188	26.4	-14.4	21.45576921647074	7.55991982856843	8.020187390394275	-14.565447	-14.603931	-0.44718	-0.05538200000000001	0.179887	0.213677	-0.103407	-0.605911	0.6285497178105202	0.6811605835666401	0.8170967138213425	-7.1312023995720795	0.013350874999999993	-0.03114799999999998	6.7	-1.89	21.30684057266716	19.416372819950766	0.47367600000000004	0.848628	1.2458559999999999	0.801531	0.397228	1.275207	22.041863556417784	22.036843476501797	-0.886957	0.203646	-1.94311	-1.54976	-1.13652	-0.03848399999999863	0.18255599999999816	-0.2094699999999996	0.033790000000000014	0.39179800000000004	-0.502504
207	27.9	18.7	17.298249360680355	20.68978058903184	6.680156080777283	-14.554367999999998	-14.5376	-0.670129	-0.450455	0.302498	0.36628499999999997	-0.07130800000000001	-0.14257999999999998	0.22816708890951265	0.14494001572174184	0.2108169624079232	-5.724057977153553	0.019596375	-0.048128	8.15	-1.65	26.93853395764175	17.45552509488892	1.00963	0.15654	1.080033	0.298464	0.923493	1.308094	18.494283420514247	18.902792430552953	-8.726510000000001	-5.31265	1.25112	-1.8593099999999998	-0.620266	0.016767999999999006	0.09269100000000208	-0.006927999999987833	0.06378699999999998	0.21967399999999998	-0.07127199999999997
96	25.4	-12.7	11.438583615843749	24.619738912613048	4.8401130884673655	-14.571023	-14.571102	-0.723317	-0.508416	0.09951	0.190065	-0.017401	-0.085097	0.15170095527367156	0.11144468824620277	0.2335489052623253	-6.1096667595258065	0.010695624999999995	-0.016483999999999967	7.17	-1.65	28.962336001535533	14.441418504920096	1.164634	0.12661999999999995	1.136169	0.208271	1.009549	1.3729049999999998	11.812579575898251	11.783086605901374	-8.726510000000001	-5.31265	1.25112	-1.8593099999999998	-0.620266	-7.899999999949614e-05	0.0891680000000008	-0.022762999999997646	0.09055500000000001	0.214901	-0.067696
107	27.6	-6.5	12.906539074493015	12.049872213525072	7.600177576932228	-14.557545999999999	-14.553823999999999	-0.46870600000000007	-0.261919	0.32566	0.367896	-0.153763	-0.1908	0.17285083759260125	0.0667176637721607	0.2506793786234776	-6.154500346380267	0.021988499999999998	-0.07461800000000003	6.89	-1.14	23.423382794477977	18.358098223112464	1.050783	0.0793680000000001	1.18961	0.219584	1.110242	1.270367	13.676493844475234	13.693436614361119	-4.65106	-4.74864	-3.28165	-0.304043	4.2989	0.003721999999999781	0.09710099999999855	-0.017872000000004107	0.042235999999999996	0.20678700000000005	-0.03703699999999999
414	1.2	-12.7	23.369634363657408	11.769875182837355	4.910114724044379	-14.649723999999999	-14.631874	-0.45877399999999996	-0.207015	0.07101	0.20167100000000002	-0.074485	-0.16541	0.2454074220674496	0.2345323645858623	0.33664901480011306	-6.696554347519003	-0.007904250000000008	-0.04899299999999998	6.71	-0.79	29.79657990654325	18.798462932541405	0.896007	0.24826399999999996	1.058549	0.291398	0.810285	1.1874049999999998	24.034794963404828	24.087505803557104	-1.37124	0.7009270000000001	-2.2014400000000003	-1.1623700000000001	-3.4166	0.017849999999999255	0.08730100000000363	-0.016552000000018552	0.13066100000000003	0.25175899999999996	-0.090925
93	23.7	-9.9	13.514743746437436	24.45974060936292	4.850113322121227	-14.574685999999998	-14.569307	-0.719661	-0.49686099999999994	0.094797	0.194436	-0.020059	-0.092765	0.16431184918266395	0.1251961370672671	0.265193567169076	-6.252933177976664	0.007673375	-0.030227000000000007	7.18	-1.58	28.672003148623734	14.413824739318116	1.144739	0.142343	1.13696	0.225077	0.994617	1.369816	14.103348126235465	14.169864186352886	-4.65106	-4.74864	-3.28165	-0.304043	4.2989	0.005378999999997802	0.08934599999999904	-0.02148800000000506	0.09963899999999999	0.22280000000000005	-0.07270599999999999
123	29.5	-167.7	17.354427224262402	58.76775253771915	7.530175941355226	-14.552959	-14.724713000000001	-1.055924	-0.851557	0.331925	0.388623	-0.15331199999999998	-0.163937	0.11241926394728864	0.029292938635249437	0.22064899870029986	-4.827880698152632	-0.016766749999999997	-0.09950900000000007	6.37	-1.22	23.640267361607627	10.279420453573778	1.1261579999999998	0.034838999999999835	1.189331	0.14263699999999999	1.154492	1.2687950000000001	15.515822924196017	15.461229554191178	-8.726510000000001	-5.31265	1.25112	-1.8593099999999998	-0.620266	-0.17175400000000174	0.09550399999999826	-0.1801690000000029	0.05669799999999997	0.20436700000000008	-0.010625000000000023
67	-9.1	-167.7	33.458259685101524	58.757752920135744	5.70013318269917	-14.674873000000002	-14.839146	-1.055807	-0.6641090000000001	0.15549100000000002	0.368157	-0.16695	-0.30908	0.3103161677048878	0.2450509504466712	0.5640851116915472	-4.828005897734718	-0.021954125	-0.10101899999999996	6.37	-0.29	25.564145569178024	10.279153408252917	0.8215100000000001	0.265201	1.082228	0.36963	0.8170270000000001	1.1911399999999999	33.591291805051014	33.778289785078265	-8.726510000000001	-5.31265	1.25112	-1.8593099999999998	-0.620266	-0.1642729999999979	0.11934099999999859	-0.19289699999998788	0.212666	0.3916979999999999	-0.14213000000000003
389	27.1	1.1	17.673682964185666	21.64977040853259	4.530105845197763	-14.571017999999999	-14.5637	-0.700651	-0.44210299999999997	0.144267	0.240465	-0.027013	-0.11396500000000001	0.2400192735495812	0.15458196238451702	0.23553345511748186	-5.345725328661598	0.021645375	-0.028752	7.66	-1.54	29.075203819363338	16.629576170376634	0.9920909999999998	0.17213999999999996	1.113584	0.313325	0.9414440000000001	1.305416	18.17694598405648	18.002498204068882	-4.65106	-4.74864	-3.28165	-0.304043	4.2989	0.007317999999997937	0.11551099999999792	-0.020310000000009154	0.096198	0.25854800000000006	-0.08695200000000002
23	27.6	-12.9	14.393344328625965	11.639876561446625	7.760181315393965	-14.563385	-14.563587	-0.480257	-0.255702	0.333393	0.376648	-0.16673	-0.20679499999999998	0.18721257407146666	0.07785300997168539	0.25984577667071096	-6.0177147002375975	0.012338750000000016	-0.07064100000000001	6.72	-1.08	23.291105994498743	18.76694145312606	1.021725	0.09169800000000006	1.177835	0.23533800000000002	1.0861370000000001	1.2570629999999998	15.484584218653096	15.615106298608918	-4.65106	-4.74864	-3.28165	-0.304043	4.2989	-0.00020199999999981344	0.10789999999999722	-0.02400199999999586	0.04325499999999999	0.224555	-0.04006499999999999
13	23.5	-19.4	18.730657695309038	17.329816220779204	5.620131313468309	-14.59402	-14.585407	-0.502558	-0.229463	0.156064	0.23242800000000002	-0.079683	-0.148257	0.1932470563131216	0.14226862519287012	0.2388981676213372	-6.264868880589496	0.008715	-0.100409	6.96	-1.09	27.2236191446732	15.812165557172458	1.06617	0.1592380000000001	1.119277	0.255387	0.960039	1.3215569999999999	19.276591395357485	19.30545685528461	-4.65106	-4.74864	-3.28165	-0.304043	4.2989	0.008613000000000426	0.11959799999999987	-0.017877999999996064	0.07636400000000002	0.273095	-0.068574
61	28.0	-11.6	12.305653086712205	24.53973976098798	4.8401130884673655	-14.564874	-14.563117000000002	-0.721541	-0.505104	0.097048	0.187038	-0.012842	-0.080444	0.1567592040364113	0.10996824088675457	0.24820260433047686	-6.286016671074617	0.0033421249999999944	-0.037607999999999975	7.18	-1.6	29.01103338210926	14.30886008011225	1.1622	0.12489499999999998	1.135737	0.216054	1.010842	1.378254	13.042349826564374	13.186049616558266	-4.65106	-4.74864	-3.28165	-0.304043	4.2989	0.0017569999999977881	0.09355400000000103	-0.02131400000000383	0.08999000000000001	0.216437	-0.067602
279	12.6	-163.5	14.447760624115748	84.00678731825397	8.09018902597129	-14.57572	-14.752629999999998	-1.392262	-1.127033	0.55957	0.653508	-0.130301	-0.182267	0.1854934601664685	0.10115794997376247	0.2776005195186044	-5.6053628679631595	0.0007223750000000181	-0.5042520000000001	6.74	-1.47	26.818060762688607	7.808908392709276	0.99325	0.10120600000000002	1.000475	0.2262	0.8992690000000001	1.21945	14.596480494096966	14.519296764077813	-17.1145	-8.80606	5.56077	0.126051	0.604298	-0.17690999999999768	0.08934400000000053	-0.16266000000000247	0.09393799999999997	0.26522900000000016	-0.05196600000000001
39	23.3	-121.9	10.389369216109953	74.2497894428782	5.310124070198706	-14.588207	-14.732085000000001	-0.888249	-0.492645	0.145707	0.201093	-0.063183	-0.121928	0.2263302441404209	0.10715988517947173	0.21159788989820302	-4.502080934636028	-0.024676625	-0.02337699999999998	5.57	-1.19	27.842142256274567	17.03754657320857	0.851593	0.12024400000000003	1.122099	0.24912600000000001	1.001855	1.100719	11.574108096543073	11.788716516143925	-6.8371	-3.676	1.11638	-2.0345	-0.948893	-0.14387800000000084	0.09883299999999906	-0.14785500000000695	0.05538599999999999	0.39560399999999996	-0.05874499999999999
321	21.5	-144.3	16.946666208934325	49.688099771980006	5.710133416353031	-14.565002999999999	-14.715145000000001	-0.878167	-0.620859	0.692349	0.744742	-0.290171	-0.32174200000000003	0.298689041816228	0.1233393357900663	0.1993803850934866	-4.836083815078628	-0.023853375000000003	-0.054647	7.77	-0.84	27.896566396708003	13.866293098758748	0.7668659999999999	0.1327409999999999	1.0762260000000001	0.32660900000000004	0.943485	1.093475	18.209216328885635	18.431354868752827	-17.1145	-8.80606	5.56077	0.126051	0.604298	-0.15014200000000244	0.11609299999999934	-0.1602870000000003	0.05239300000000002	0.257308	-0.031571000000000016
319	8.9	-150.0	20.204404450418426	49.748097477480485	6.660155613469559	-14.598348999999999	-14.758629999999998	-0.895128	-0.624722	0.286075	0.431475	-0.11328699999999998	-0.195349	0.28441894876835405	0.16082428497949666	0.21983126307341766	-4.588714991319984	0.003456250000000015	-0.05320100000000005	7.51	-1.17	26.36172314387395	13.663448801104055	0.83614	0.17040699999999998	1.059585	0.332337	0.889178	1.168477	21.56421862048086	21.814595110490785	-8.726510000000001	-5.31265	1.25112	-1.8593099999999998	-0.620266	-0.16028099999999945	0.09867699999999857	-0.17005200000001253	0.14539999999999997	0.27040600000000004	-0.08206200000000001
332	8.9	-151.2	17.987225877957478	49.76809671264729	6.6701558471234215	-14.598348000000001	-14.762048000000002	-0.897958	-0.63752	0.286014	0.42413100000000004	-0.11326800000000001	-0.19760999999999998	0.2687080058343496	0.15283229160670025	0.21982810181400214	-4.528631600057327	0.004033375	-0.051338	7.45	-1.17	26.26145110946919	13.904094450314114	0.8563399999999999	0.1619440000000001	1.059619	0.314656	0.897675	1.170996	18.863857347955726	18.851934657914487	-8.726510000000001	-5.31265	1.25112	-1.8593099999999998	-0.620266	-0.1637000000000004	0.09592399999999657	-0.17583199999999977	0.13811700000000005	0.26043800000000006	-0.08434199999999997
99	23.7	-167.7	16.766834401502773	58.747753302552326	7.9701862221249815	-14.572207	-14.762439	-1.056039	-0.800239	0.165045	0.247527	-0.117324	-0.165196	0.1919334546970264	0.07146365877994419	0.4852171934542297	-4.827987530049662	-0.01678187500000001	-0.10096399999999994	6.37	-1.31	21.783911840169853	10.239948785624877	1.060433	0.08859799999999995	1.239763	0.25187600000000004	1.151165	1.312309	16.05084549152698	16.063395691495295	-8.726510000000001	-5.31265	1.25112	-1.8593099999999998	-0.620266	-0.19023199999999996	0.09877899999999684	-0.2096499999999999	0.082482	0.2557999999999999	-0.04787200000000001
211	27.9	0.7	14.814316913562836	21.729769560157656	6.610154445200268	-14.554383999999999	-14.554421	-0.70073	-0.46615200000000007	0.302071	0.358538	-0.07155800000000001	-0.141267	0.2030372035921544	0.12484355647206072	0.21089275466597485	-5.358529781955792	0.01770774999999999	-0.02879599999999999	7.66	-1.65	26.763680150090078	16.740631824551386	1.0555309999999998	0.1347640000000001	1.0794629999999998	0.268911	0.944699	1.324442	14.87581289355025	14.168609123694955	-8.726510000000001	-5.31265	1.25112	-1.8593099999999998	-0.620266	-3.700000000073089e-05	0.10872800000000282	-0.01672600000000557	0.056467000000000045	0.2345779999999999	-0.069709
324	16.0	-150.0	18.1295382458862	49.78809594781414	6.9701628567391625	-14.593287	-14.747979	-0.8951790000000001	-0.6180680000000001	0.34147	0.46745600000000004	-0.137413	-0.207416	0.27689962574433746	0.14183664802144666	0.20771400517267288	-4.588846667213447	0.008440875	-0.053203	7.51	-1.02	25.47292983379201	13.665410077222244	0.8315769999999999	0.14861800000000006	1.047811	0.31843899999999997	0.899193	1.150016	18.91518076590016	18.883805265979365	-8.726510000000001	-5.31265	1.25112	-1.8593099999999998	-0.620266	-0.15469200000000072	0.12680399999999992	-0.1603550000000098	0.12598600000000004	0.277111	-0.07000299999999998
402	4.1	-6.7	19.54611821736637	26.83971537020854	7.010163791354593	-14.616009	-14.605123999999998	-0.552077	-0.30991599999999997	0.340354	0.390953	-0.13248900000000002	-0.208707	0.19169396225707447	0.1278942447102368	0.25874287018599723	-7.012087663614802	0.01904725	-0.13736700000000002	7.49	-1.22	27.127028655844573	12.309025609013705	1.034483	0.13117000000000012	1.0256129999999999	0.245333	0.894443	1.279816	19.987257747322694	19.989140277389282	-4.65106	-4.74864	-3.28165	-0.304043	4.2989	0.01088500000000181	0.08468699999999885	-0.014780999999999267	0.050599000000000005	0.24216100000000007	-0.07621799999999998
266	19.0	-131.9	20.932432136274894	49.48810742031175	5.70013318269917	-14.569353	-14.704222	-0.8315950000000001	-0.594875	0.694232	0.750947	-0.29805	-0.330393	0.3303018147805805	0.13467791821698624	0.19932690128151695	-5.055262052094124	-0.01009537500000002	-0.11456599999999995	7.99	-0.81	27.33547089155531	13.794062465924391	0.729598	0.14587099999999995	1.08311	0.35984499999999997	0.9372389999999999	1.089443	21.730624856257162	21.67854152617464	-17.1145	-8.80606	5.56077	0.126051	0.604298	-0.13486900000000013	0.10683799999999977	-0.15111500000000078	0.05671500000000007	0.23672000000000004	-0.03234300000000001
227	13.4	-12.8	22.33260021755736	11.529877727962164	7.870183885586398	-14.603082999999998	-14.592282999999998	-0.47821800000000003	-0.22479699999999997	0.346672	0.41192799999999996	-0.199278	-0.24760100000000002	0.22565630130989175	0.10734786104940658	0.2758709768422469	-6.040050022777418	0.01933775	-0.069382	6.72	-0.59	21.84435439917085	18.6620677718604	0.9568959999999999	0.12361599999999995	1.151546	0.278855	1.02793	1.235751	23.21174172754927	23.216761807607927	0.383056	-0.366777	-2.01768	4.56559	1.60245	0.010799999999999699	0.11087700000000211	-0.02145800000000264	0.06525599999999998	0.25342100000000006	-0.048323000000000005
128	23.7	-167.7	21.294753905752962	58.80775100805282	5.300123836544844	-14.587142000000002	-14.751156	-1.056058	-0.79247	0.146292	0.23953400000000002	-0.062791	-0.097966	0.1295555876068628	0.06423631691580099	0.202844923537103	-4.82796358403146	-0.025297875000000008	-0.10036099999999992	6.37	-1.2	27.82940416123007	10.267006242055343	1.104419	0.07206999999999986	1.121951	0.16438	1.0498809999999998	1.268799	18.88699803576809	18.28835349585273	-8.726510000000001	-5.31265	1.25112	-1.8593099999999998	-0.620266	-0.1640139999999981	0.11574099999999987	-0.16292899999999122	0.09324200000000002	0.26358799999999993	-0.035175
83	29.4	-12.9	9.929917796098666	24.599739124706783	4.87011378942895	-14.561388	-14.562168	-0.722957	-0.515548	0.102907	0.18725799999999998	-0.010909	-0.07459299999999999	0.1469719371422048	0.10324977948050706	0.2187771233449247	-6.109828422365088	0.008206749999999995	-0.018132999999999986	7.17	-1.67	28.59550282881459	14.444692002107805	1.180439	0.11728699999999992	1.1359540000000001	0.20338299999999998	1.018667	1.3838219999999999	10.90444082584976	11.369425736031241	-8.726510000000001	-5.31265	1.25112	-1.8593099999999998	-0.620266	-0.0007799999999988927	0.09400499999999923	-0.021461999999999648	0.08435099999999998	0.20740899999999995	-0.06368399999999999
422	26.8	0.6	17.73027306437616	21.77976902992332	5.6301315471221685	-14.586801000000001	-14.568893	-0.7095560000000001	-0.434288	0.135728	0.240829	-0.061426999999999995	-0.121001	0.2270677521124276	0.13871354053921944	0.14913834525438127	-5.183330286134644	0.02676525	-0.02928	7.58	-1.32	26.44839320101212	16.748197885640725	1.051041	0.158918	1.145656	0.308769	0.9867379999999999	1.35981	18.85351596439383	19.100754904483008	-4.65106	-4.74864	-3.28165	-0.304043	4.2989	0.017908000000002033	0.1364699999999992	-0.0022979999999961365	0.105101	0.27526800000000007	-0.059574
383	6.6	-11.7	37.659785357394256	11.11988207588372	5.160120565390828	-14.644735	-14.624209	-0.446957	-0.153013	0.13606600000000002	0.277014	-0.10813900000000001	-0.296534	0.3365831438887402	0.3810389642788264	0.6269051063657954	-7.0509038608341195	0.0072025000000000014	-0.041343999999999985	6.67	-0.78	27.860678778662706	18.75938204188137	0.7937649999999999	0.397123	1.042211	0.402715	0.645088	1.19648	38.64058348755754	38.62113067753532	3.24748	-4.798369999999999	-1.63234	1.17202	-1.55152	0.020526000000000266	0.12246199999999874	-0.03365799999997421	0.14094799999999996	0.293944	-0.188395
27	21.2	-12.9	20.06120166805756	11.589877091680965	6.430150239430819	-14.577095000000002	-14.595125	-0.47967600000000005	-0.092865	0.35622	0.398727	-0.172881	-0.600355	0.6167753567280907	0.6359542883111184	0.2673495841639979	-6.017804144060322	0.01594537499999999	-0.070638	6.72	-0.91	23.907029640334102	18.783807160362283	0.4718760000000001	0.7332890000000001	1.153053	0.759454	0.419764	1.23133	20.496066098029726	20.358013898092914	-4.65106	-4.74864	-3.28165	-0.304043	4.2989	-0.01802999999999777	0.1930460000000025	-0.17875799999999842	0.04250700000000002	0.386811	-0.42747399999999997
90	32.7	-13.1	9.164963650360548	24.60973901865992	4.8401130884673655	-14.554103	-14.556151000000002	-0.722304	-0.515387	0.110714	0.184272	-0.0023239999999999997	-0.061153	0.14263749167185902	0.09233285720058554	0.20391852411118175	-6.109972969242595	0.0216575	-0.014975000000000016	7.17	-1.81	29.00383722745187	14.358123514509016	1.191619	0.10510600000000014	1.1383379999999998	0.198247	1.033232	1.389866	9.123547990465113	8.878819090369598	-8.726510000000001	-5.31265	1.25112	-1.8593099999999998	-0.620266	-0.002048000000002048	0.0990259999999985	-0.019969000000003234	0.07355799999999998	0.2069169999999999	-0.058829
370	23.7	-167.7	17.927292399466268	58.79775139046939	5.300123836544844	-14.587141	-14.75114	-1.0557379999999998	-0.794525	0.146286	0.241285	-0.062794	-0.098188	0.12972641971883814	0.06462434968773421	0.2028451142158696	-4.827977597894392	-0.025045999999999985	-0.10236600000000008	6.37	-1.2	27.82939781374221	10.26976245470637	1.104271	0.07250599999999996	1.121961	0.164607	1.049455	1.2688780000000002	16.83228744959132	16.754476209502414	-8.726510000000001	-5.31265	1.25112	-1.8593099999999998	-0.620266	-0.16399899999999867	0.11576900000000023	-0.1629469999999884	0.094999	0.2612129999999998	-0.035393999999999995
74	-7.7	-167.7	33.977613306385145	58.80775100805282	5.650132014429878	-14.668360999999999	-14.832794	-1.0561	-0.666462	0.145826	0.347928	-0.15801800000000002	-0.293321	0.3082250858576726	0.23141849031209435	0.5252045653633075	-4.827859636540233	-0.02256212499999998	-0.10014200000000006	6.37	-0.37	26.07668031773627	10.243770474265713	0.830096	0.251725	1.087748	0.36985500000000004	0.836023	1.199951	33.53019867630198	33.48690048648264	-8.726510000000001	-5.31265	1.25112	-1.8593099999999998	-0.620266	-0.16443300000000072	0.11769600000000224	-0.1910310000000095	0.202102	0.38963800000000004	-0.13530299999999998
70	23.5	-11.6	13.974409255101492	24.52973986703485	4.820112621159656	-14.574682999999999	-14.572181	-0.721583	-0.49868	0.094512	0.193367	-0.02005	-0.09196	0.16178009441814434	0.1223099093489253	0.2651836078248859	-6.286077706209919	0.006197999999999995	-0.037916000000000005	7.18	-1.58	28.72167842507921	14.458195394540065	1.151088	0.13906600000000002	1.136997	0.222165	0.9979309999999999	1.373253	14.202195385025766	13.987586964996884	-4.65106	-4.74864	-3.28165	-0.304043	4.2989	0.002501999999998006	0.08857300000000379	-0.02298599999998885	0.09885500000000001	0.22290299999999996	-0.07191
187	21.0	3.5	22.27215829711762	21.44977252946994	4.880114023082797	-14.600845999999999	-14.579322	-0.701142	-0.42816400000000004	0.094481	0.21825100000000003	-0.03902	-0.125414	0.2388755763782151	0.195462668188371	0.21040222433887745	-5.538560523138094	0.014153374999999998	-0.029504	7.73	-1.17	29.151737478273873	16.905668966713456	1.027537	0.20826	1.065472	0.322488	0.8572120000000001	1.350025	23.05089820736302	22.900295807457894	-6.8371	-3.676	1.11638	-2.0345	-0.948893	0.021523999999999432	0.11751300000000242	-0.0068429999999750635	0.12377000000000003	0.272978	-0.086394
92	12.7	-167.7	17.631075684676468	58.76775253771915	5.310124070198706	-14.612494	-14.77464	-1.0555889999999999	-0.783175	0.138603	0.25766100000000003	-0.081066	-0.12353599999999999	0.1517973050547493	0.08480647345660658	0.2067457676808965	-4.827837268781198	-0.046790499999999985	-0.101634	6.37	-0.95	27.31343715804552	10.246942863919651	1.068285	0.09468100000000003	1.116436	0.191184	1.021755	1.259469	17.45160782484422	16.92763697466899	-8.726510000000001	-5.31265	1.25112	-1.8593099999999998	-0.620266	-0.1621459999999999	0.10641800000000146	-0.16702000000000794	0.11905800000000002	0.27241399999999993	-0.042469999999999994
351	16.4	-20.9	21.27236748411788	17.979809327732834	7.690179679816951	-14.595932000000001	-14.583905	-0.5030640000000001	-0.24597600000000003	0.47016099999999994	0.495144	-0.242304	-0.277469	0.18867924528301894	0.06849828820805287	0.16688164666950828	-6.3189113987940475	-0.0016936250000000044	-0.10424899999999998	7.03	-0.85	24.28488909011441	15.675603030212596	1.034408	0.08237200000000011	1.202541	0.24056	1.120169	1.274968	21.571062244077144	21.571062244077144	-17.1145	-8.80606	5.56077	0.126051	0.604298	0.012027000000001564	0.10453400000000101	-0.013072000000001083	0.024983000000000033	0.25708800000000004	-0.03516500000000003
344	8.8	-141.6	18.62930352376899	49.688099771980006	6.680156080777283	-14.598348000000001	-14.747832	-0.8719120000000001	-0.6066010000000001	0.286029	0.430579	-0.11325999999999999	-0.20127899999999999	0.2959320391117193	0.16400717251793134	0.2198328657570727	-4.837308055295433	0.002940375000000002	-0.056813	7.67	-1.17	26.26190389064877	13.923727874477208	0.815034	0.1737820000000001	1.0596	0.342573	0.885818	1.157607	20.026140783666612	20.40327429364186	-8.726510000000001	-5.31265	1.25112	-1.8593099999999998	-0.620266	-0.14948399999999928	0.09712899999999891	-0.1683049999999895	0.14455	0.2653110000000001	-0.088019
348	16.4	-14.5	21.99543783682777	15.93983096129374	7.710180147124673	-14.595932999999999	-14.575327	-0.471553	-0.224086	0.469984	0.502066	-0.24235900000000002	-0.280918	0.21779493312321416	0.07950574989814002	0.16688271445532088	-5.8594047668853175	0.014528250000000003	-0.12075599999999999	7.05	-0.85	24.48262592132931	16.297553594094644	0.951019	0.09561600000000016	1.2026299999999999	0.26479899999999995	1.107014	1.215818	22.506858486820676	22.488033186796862	-17.1145	-8.80606	5.56077	0.126051	0.604298	0.020605999999999014	0.11297399999999769	-0.0062829999999998165	0.032082	0.247467	-0.03855899999999998
126	23.2	-6.1	22.455435205810776	40.899566268313315	5.300123836544844	-14.588206	-14.561872	-1.006947	-0.722017	0.145726	0.288356	-0.063192	-0.124957	0.19246967758917802	0.13631891430394572	0.2115975331671803	-7.474808112479469	-0.00033625000000000316	-0.246058	7.62	-1.19	27.43491179159145	10.334787230342279	1.1780430000000002	0.15296099999999999	1.122082	0.280779	0.9691209999999999	1.4588219999999998	22.325540635639356	22.1899984756962	-6.8371	-3.676	1.11638	-2.0345	-0.948893	0.0263340000000003	0.12343600000000166	-0.010207000000008293	0.14263	0.28493	-0.061765
341	16.1	-151.3	17.857461835477014	49.778096330230724	6.960162623085299	-14.593294	-14.749845	-0.898033	-0.618052	0.341566	0.46887299999999993	-0.137438	-0.20758400000000002	0.27366542768970514	0.14065588383787767	0.2077274395266914	-4.528738132631503	0.009017874999999979	-0.05133899999999991	7.45	-1.02	25.473256804681753	13.903584802798019	0.8381240000000001	0.14737599999999995	1.047777	0.315785	0.900401	1.153909	18.634946725440226	18.603571225519442	-8.726510000000001	-5.31265	1.25112	-1.8593099999999998	-0.620266	-0.15655100000000033	0.12753700000000023	-0.16144400000000303	0.12730699999999995	0.2799809999999999	-0.07014600000000001
59	30.7	-7.2	11.222662443653732	24.36974156378473	4.850113322121227	-14.559045999999999	-14.552376	-0.716928	-0.508896	0.102328	0.187585	-0.004458	-0.067415	0.15024814827653946	0.1020043718666606	0.22794342734042425	-6.304872773130873	0.016834999999999992	-0.013851999999999977	7.21	-1.73	28.665684854363928	14.50166052479516	1.176614	0.1162399999999999	1.139559	0.208042	1.023319	1.3846559999999999	11.887823043686511	11.999519823547184	-4.65106	-4.74864	-3.28165	-0.304043	4.2989	0.006669999999997955	0.09474900000000375	-0.015903999999991925	0.085257	0.208032	-0.062957
121	23.3	-9.9	16.979853499688467	25.089733928410286	5.310124070198706	-14.588206	-14.573231	-0.693537	-0.44033500000000003	0.14574	0.240839	-0.063193	-0.12191199999999999	0.16406420229813412	0.10929512544649543	0.21159777523573292	-6.623274506634383	0.0032090000000000035	-0.141781	7.13	-1.19	27.953584569843912	12.778117857798009	1.1586020000000001	0.122637	1.122072	0.227392	0.9994350000000001	1.385994	17.207639629755413	17.129200879882113	-6.8371	-3.676	1.11638	-2.0345	-0.948893	0.014974999999999739	0.11188600000000193	-0.011373000000020284	0.09509899999999999	0.2532019999999999	-0.05871899999999999
12	13.2	-19.4	19.629698156517648	17.31981632682608	4.790111920198074	-14.598395000000002	-14.587059	-0.5025970000000001	-0.20266900000000002	0.078466	0.182922	-0.038458	-0.126066	0.21359875201944367	0.1606526661218042	0.2557589777643072	-6.2648623770674075	-0.002455875000000003	-0.10040699999999997	6.96	-1.31	28.699125801100745	15.803149325829208	1.0470389999999998	0.18143099999999998	1.129337	0.28439200000000003	0.9479059999999999	1.331431	19.51674635637479	19.383714236567982	-4.65106	-4.74864	-3.28165	-0.304043	4.2989	0.011336000000001789	0.11441799999999702	-0.028723999999996863	0.10445600000000001	0.2999280000000001	-0.08760800000000002
356	26.6	-131.9	20.55548122920781	49.52810589064538	5.750134350968463	-14.555882999999998	-14.703692000000002	-0.8318780000000001	-0.573629	0.696042	0.7505930000000001	-0.292475	-0.331789	0.34148871330170805	0.13511652299536198	0.1839537070534369	-5.055611337434203	-0.008369625000000006	-0.114579	7.99	-0.86	27.787662636778013	13.806987555244305	0.717398	0.14440700000000006	1.068759	0.372026	0.9243520000000001	1.089424	21.70319701909235	21.902745199016575	-17.1145	-8.80606	5.56077	0.126051	0.604298	-0.14780900000000408	0.1118760000000023	-0.16891500000000192	0.054551000000000016	0.2582490000000002	-0.039314000000000016
204	23.3	10.0	23.73476869138793	21.20977507459475	5.310124070198706	-14.588204999999999	-14.558294	-0.693418	-0.40773899999999996	0.145725	0.262721	-0.063204	-0.141594	0.2687082697718629	0.17647216099946444	0.2115998408785418	-5.594215860129894	0.018486625000000003	-0.008412000000000003	7.86	-1.19	27.841996884275225	16.96376982425319	0.983221	0.1980090000000001	1.122041	0.36127800000000004	0.924032	1.3444989999999999	24.721841921392702	24.830401151332637	-6.8371	-3.676	1.11638	-2.0345	-0.948893	0.029910999999998467	0.1297840000000008	-0.005024999999989177	0.11699599999999999	0.285679	-0.07839
461	41.6	-0.5	12.239945281603436	21.819768605735845	0.6800158884623575	-14.548456	-14.551661	-0.708072	-0.480781	0.323259	0.372973	-0.254345	-0.28541300000000003	0.20162164193354687	0.06381098836430413	0.3343817490258389	-5.123761707062876	0.02473725000000001	-0.029288000000000012	7.57	-1.95	36.49421962748559	16.61398567947647	1.041075	0.0776380000000001	1.216687	0.262912	1.139049	1.303987	12.889418131747165	12.735678181350586	-4.65106	-4.74864	-3.28165	-0.304043	4.2989	-0.0032049999999994583	0.10413799999999895	-0.013194000000002148	0.04971399999999998	0.22729100000000002	-0.03106800000000004
363	28.5	3.4	15.620411255349893	21.41977284761053	4.550106312505487	-14.567770999999999	-14.556332999999999	-0.7014630000000001	-0.45495399999999997	0.147796	0.2447	-0.025403	-0.104465	0.2314562746448308	0.14618750325819854	0.20925042072096173	-5.519286998430932	0.017435249999999996	-0.029361	7.73	-1.58	29.713953444273443	16.637955826510574	1.0022010000000001	0.16264500000000004	1.112578	0.301825	0.949933	1.3040260000000001	16.461274655224425	16.502062805335463	-8.726510000000001	-5.31265	1.25112	-1.8593099999999998	-0.620266	0.01143800000000006	0.11628199999999822	-0.015050999999999704	0.09690399999999999	0.2465090000000001	-0.07906200000000001
158	31.5	-6.1	17.926533960491483	40.93956584412583	6.260146267315234	-14.544844	-14.541066	-1.010825	-0.73893	0.320056	0.419101	-0.123332	-0.191727	0.20506656257336275	0.08974881194840471	0.4349216039908225	-7.395614881154839	0.010869875000000008	-0.2463730000000001	7.64	-1.68	23.63451526421998	10.321150306385348	1.154675	0.10708200000000012	1.19313	0.29786799999999997	1.086048	1.4525430000000001	18.095961660491763	17.87884320046921	-17.1145	-8.80606	5.56077	0.126051	0.604298	0.003777999999998727	0.11701300000000359	-0.03513300000000186	0.099045	0.2718950000000001	-0.06839500000000001
312	19.3	-144.3	17.790913771546602	49.70809900714683	6.000140192314924	-14.569002	-14.731151	-0.8783219999999999	-0.603611	0.6919890000000001	0.750576	-0.29273299999999997	-0.337312	0.3129603500396609	0.13148022381110766	0.18290289987249697	-4.835955622242865	-0.022826875000000017	-0.05464699999999989	7.77	-0.84	27.958346826414534	13.80059843457989	0.751811	0.1419069999999999	1.0793030000000001	0.342465	0.9373959999999999	1.094276	18.934236991656253	19.034011081761047	-17.1145	-8.80606	5.56077	0.126051	0.604298	-0.1621490000000012	0.10723700000000136	-0.17803300000000277	0.058586999999999945	0.2747109999999999	-0.044579000000000035
374	27.1	9.8	19.88006710764109	21.249774650407275	4.530105845197763	-14.571017999999999	-14.551416	-0.69238	-0.430316	0.144258	0.248604	-0.027011	-0.114533	0.2661147768460683	0.17103304100446662	0.2355338518163653	-5.680960449456589	0.019968375	-0.03045599999999998	7.88	-1.54	29.07521158818524	17.01258326110268	0.946174	0.19046	1.113586	0.343093	0.923126	1.289267	21.06857104763667	21.403661387504044	-4.65106	-4.74864	-3.28165	-0.304043	4.2989	0.01960199999999901	0.11496999999999602	-0.013817000000003077	0.104346	0.262064	-0.08752199999999999
199	27.9	1.8	13.667817862545625	21.469772317376197	6.680156080777283	-14.554367000000001	-14.55277	-0.702472	-0.46386499999999997	0.302456	0.363752	-0.071292	-0.14182	0.2065498580466525	0.12922549327318975	0.2108162956089683	-5.452272840185048	0.017055124999999994	-0.029393999999999976	7.71	-1.66	26.938540835765792	17.106975409397077	1.0511080000000002	0.1395740000000001	1.0800809999999998	0.273623	0.940507	1.3247309999999999	14.617240492645452	14.698816792582171	-8.726510000000001	-5.31265	1.25112	-1.8593099999999998	-0.620266	0.0015970000000002926	0.10846200000000294	-0.01607199999999409	0.06129600000000002	0.238607	-0.07052800000000001
375	19.0	-167.7	18.31124883141931	58.707754832218676	5.270123135583273	-14.598260999999999	-14.762270000000001	-1.0555700000000001	-0.780878	0.143013	0.253569	-0.07420299999999999	-0.11598299999999999	0.1549207193052824	0.0830538991246233	0.22321058611641276	-4.828062823952031	-0.03004549999999999	-0.10207300000000008	6.37	-1.18	28.37684718666204	10.217974779019027	1.068225	0.09285699999999997	1.118033	0.195828	1.025176	1.264053	17.568276991440307	17.69817156132637	-8.726510000000001	-5.31265	1.25112	-1.8593099999999998	-0.620266	-0.16400900000000185	0.12021299999999968	-0.16878899999998964	0.11055599999999999	0.27469200000000016	-0.04178
393	21.1	2.1	16.643801608936666	21.199775180641613	4.7501109855826416	-14.581907999999999	-14.574459	-0.6822090000000001	-0.46195299999999995	0.084232	0.201768	-0.005404	-0.10486	0.2339727459110701	0.1775709257008758	0.4518720164362425	-6.384765236369639	0.007074750000000001	-0.033929000000000015	7.77	-1.82	28.79553131751008	16.811391450590296	1.031972	0.203394	1.145424	0.315202	0.9420299999999999	1.3471739999999999	16.929318658857866	16.700905018863835	4.150919999999998	-3.70436	-1.0868799999999998	0.97639	-1.4189200000000002	0.007448999999999373	0.08402900000000102	-0.027551000000002546	0.117536	0.22025600000000012	-0.09945599999999999
441	34.3	-20.9	12.13639041182122	18.03980869145164	6.630154912507988	-14.542445	-14.551066	-0.502691	-0.273331	0.23774	0.25704499999999997	-0.137699	-0.194453	0.14740537024730282	0.05093370837613352	0.14490286269920422	-6.3188782281164775	-0.008963750000000003	-0.104248	7.03	-1.53	27.022763659018416	15.844668244309805	1.205961	0.07011300000000009	1.376554	0.208499	1.306441	1.41446	12.514778941507938	12.441987781549038	-17.1145	-8.80606	5.56077	0.126051	0.604298	-0.008620999999999768	0.11227699999999885	-0.029195000000001414	0.01930499999999996	0.22936	-0.056754
318	14.7	-13.3	22.21132951628834	24.43974082145666	5.260122901929413	-14.608575	-14.594207	-0.7407819999999999	-0.46093500000000004	0.134699	0.248877	-0.08294	-0.157853	0.1933480162056848	0.1492345684310665	0.26755639482755994	-6.454599228818048	0.006689249999999987	-0.15000899999999995	7.08	-1.05	27.14418118408212	13.827088806662696	1.104626	0.16691200000000006	1.118454	0.26477	0.951542	1.3693959999999998	22.89970798633385	22.7026698462606	-4.65106	-4.74864	-3.28165	-0.304043	4.2989	0.01436799999999927	0.10366099999999889	-0.01865399999998374	0.11417799999999997	0.2798469999999999	-0.074913
89	18.6	-167.7	19.690522725883355	58.76775253771915	7.980186455778843	-14.588246	-14.766157999999999	-1.055488	-0.752405	0.125136	0.23057199999999997	-0.129116	-0.18496300000000002	0.2356671236051265	0.08942202303321628	0.2881122566309017	-4.827939610800999	-0.031777375	-0.09916400000000004	6.37	-1.08	22.763760682623953	10.26872241464127	0.9729690000000001	0.10997799999999992	1.229876	0.299996	1.119898	1.272965	18.95194345610728	18.93437317586628	-8.726510000000001	-5.31265	1.25112	-1.8593099999999998	-0.620266	-0.17791199999999918	0.11453199999999697	-0.20463300000000118	0.10543599999999997	0.303083	-0.05584700000000001
132	23.2	-19.3	14.40000221500755	14.949841459933591	5.310124070198706	-14.588204000000001	-14.583235	-0.49326099999999995	-0.252977	0.145704	0.213459	-0.063176	-0.115836	0.16308485567122033	0.10726636505271116	0.21160171541927256	-5.8789066495350495	0.011608750000000004	-0.092035	6.78	-1.19	27.95350781757549	16.70620134614309	1.0735370000000002	0.12034900000000005	1.121964	0.20919400000000002	1.001615	1.2827309999999998	15.082105584926214	15.059515225125933	-6.8371	-3.676	1.11638	-2.0345	-0.948893	0.004969000000000889	0.10766299999999873	-0.015349999999997976	0.06775500000000001	0.24028399999999994	-0.05266
125	23.1	-12.4	17.44158520899613	24.53973976098798	5.290123602890983	-14.588204999999999	-14.574079000000001	-0.740913	-0.4898	0.14568699999999998	0.24469000000000002	-0.063182	-0.12109	0.16468243881377376	0.11214600119600067	0.21159790179289814	-6.596980488123607	0.006150375	-0.15046099999999998	7.12	-1.19	27.25241536636184	13.197368662522598	1.166602	0.12583600000000006	1.1220729999999999	0.22999499999999998	0.996237	1.3965969999999999	17.954260879057202	17.85448678909509	-6.8371	-3.676	1.11638	-2.0345	-0.948893	0.014125999999997418	0.11056999999999917	-0.01221600000000933	0.09900300000000004	0.25111300000000003	-0.057908
175	27.9	9.7	14.906004283922545	21.359773483891736	6.620154678854128	-14.554367999999998	-14.542859	-0.696364	-0.460892	0.302623	0.362786	-0.071364	-0.14138699999999998	0.21506891861824076	0.13386199342014493	0.21081088503491474	-5.573232644105596	0.01697975000000001	-0.030421000000000007	7.82	-1.66	26.76359927282711	16.908229252479476	1.033631	0.14456599999999994	1.079963	0.28321199999999996	0.9353969999999999	1.316843	16.002891763864074	16.2545232740135	-8.726510000000001	-5.31265	1.25112	-1.8593099999999998	-0.620266	0.011508999999998437	0.1058400000000006	-0.009259000000000128	0.06016300000000002	0.23547199999999996	-0.07002299999999999
392	9.6	-12.8	20.640898309586404	11.729875607024814	4.990116593275243	-14.629268	-14.617457	-0.457717	-0.217381	0.074725	0.188846	-0.054415	-0.14463299999999998	0.2304947517942827	0.2166178955456752	0.3249271840113692	-6.696927905412396	-0.008768999999999992	-0.04899600000000001	6.71	-1.05	29.403270619938674	18.803605474631947	0.9458620000000001	0.23088499999999998	1.065863	0.28331999999999996	0.8349780000000001	1.229182	21.33931693974924	21.33806191989509	-1.37124	0.7009270000000001	-2.2014400000000003	-1.1623700000000001	-3.4166	0.011810999999999794	0.09493900000000366	-0.01824600000000487	0.11412100000000001	0.240336	-0.09021799999999999
14	27.6	-19.4	11.984004001304426	17.329816220779204	7.59017734327838	-14.557542000000002	-14.561106	-0.5027189999999999	-0.285909	0.325413	0.361642	-0.153606	-0.19070499999999999	0.15282442169131594	0.055182449353249806	0.2506514358729345	-6.264860880442312	0.017262	-0.100408	6.96	-1.15	23.42313079615694	15.983791990034009	1.1170010000000001	0.0656429999999999	1.189563	0.201499	1.12392	1.3185	12.653557171326115	12.760861381197882	-4.65106	-4.74864	-3.28165	-0.304043	4.2989	-0.0035639999999990124	0.09050899999999729	-0.02374500000000168	0.03622900000000001	0.2168099999999999	-0.03709899999999999
365	14.4	-112.6	20.719051725205027	13.160307488477395	7.700179913470812	-14.601431	-14.799223000000001	-0.615594	-0.242409	0.463247	0.31548899999999996	-0.229647	-0.401857	1.0212882218060404	0.9457754370792396	0.2288866232646997	-3.80235056283782	0.010997999999999996	-0.029616999999999977	5.98	-0.81	24.42943905635673	23.344372003492328	-0.019050999999999933	1.146085	1.211794	0.913959	0.065709	0.894908	21.408685215247363	21.648394035212874	-7.158010000000001	4.00531	-3.9992	2.58802	0.563683	-0.19779200000000152	0.08403100000000308	-0.2425449999999998	-0.14775800000000006	0.373185	-0.17221000000000003
419	26.9	3.6	20.04751249797668	21.41977284761053	5.64013178077603	-14.586801000000001	-14.563844	-0.701623	-0.430158	0.135801	0.248516	-0.061416	-0.121003	0.2362261062081411	0.1485682263743823	0.14913387281393706	-5.508484051355836	0.0233845	-0.029301999999999995	7.73	-1.32	26.448591560594746	16.679407224843548	1.030124	0.17020600000000008	1.145642	0.318605	0.9754360000000001	1.348729	21.032703197914863	21.21028852810856	-4.65106	-4.74864	-3.28165	-0.304043	4.2989	0.02295700000000167	0.13366499999999704	-0.0003109999999963975	0.11271499999999998	0.271465	-0.059587
124	21.6	-167.8	18.54610136561285	58.80775100805282	4.610107714428626	-14.606867000000001	-14.771514000000002	-1.055225	-0.773777	0.044912	0.150345	0.045062	-0.029257	0.13808257527155454	0.09573582850553056	0.1353702587570543	-4.827906875504866	-0.04142025	-0.09804999999999996	6.37	-1.22	30.80272771148189	10.267714648561293	1.0936059999999999	0.09123500000000008	0.952987	0.1752	0.8617520000000001	1.2688059999999999	17.838897595472194	17.811914665468983	-8.726510000000001	-5.31265	1.25112	-1.8593099999999998	-0.620266	-0.16464700000000043	0.12033100000000019	-0.16037999999999997	0.105433	0.28144800000000003	-0.074319
139	21.8	-167.7	16.461836689498668	58.757752920135744	4.770111452890363	-14.599614	-14.754771	-1.055669	-0.767698	0.094265	0.201037	-0.038329	-0.07345	0.1235928844066806	0.08044845691638483	0.20131001523690914	-4.827867446207799	-0.03109925000000002	-0.10260999999999998	6.37	-1.13	29.00499946979159	10.281853718020397	1.112002	0.08574099999999996	1.065788	0.156817	0.9800469999999999	1.2688190000000001	15.848131909478653	15.784753399710008	-8.726510000000001	-5.31265	1.25112	-1.8593099999999998	-0.620266	-0.1551569999999991	0.12526100000000184	-0.14983000000000857	0.10677199999999999	0.287971	-0.035121
112	16.6	-167.7	21.323622511472298	58.79775139046939	5.330124537506414	-14.600807999999999	-14.774126999999998	-1.0559690000000002	-0.802426	0.169462	0.268467	-0.066548	-0.11608099999999999	0.14571712621285735	0.08186718320812202	0.2343407478457772	-4.82790298427644	-0.042163250000000006	-0.10281299999999992	6.37	-1.28	26.460731003344172	10.269160388329686	1.0835629999999998	0.09179800000000003	1.121304	0.184826	1.029506	1.268389	18.971087521490688	18.94347708141772	-8.726510000000001	-5.31265	1.25112	-1.8593099999999998	-0.620266	-0.17331899999999933	0.09870700000000099	-0.17345799999999656	0.09900500000000001	0.2535430000000002	-0.049532999999999994
51	17.0	-12.8	15.924141162511177	11.659876349352885	6.660155613469559	-14.585901999999999	-14.577679000000002	-0.480292	-0.261508	0.24448899999999998	0.30249499999999996	-0.145931	-0.195494	0.17238204254885192	0.06299439848647853	0.1906506320997124	-6.017712877074679	0.00012237500000000096	-0.07064000000000001	6.73	-1.15	27.830008340594677	18.84055518312048	1.11995	0.08490700000000008	1.34785	0.233271	1.262943	1.353221	16.653935292452115	16.71605878236661	-4.65106	-4.74864	-3.28165	-0.304043	4.2989	0.008222999999997427	0.0874399999999973	-0.01753699999999725	0.058005999999999974	0.21878399999999998	-0.049562999999999996
113	10.9	-136.0	18.21620497995217	84.38976068800659	4.87011378942895	-14.640610999999998	-14.774763	-1.0534290000000002	-0.570411	0.091718	0.179387	-0.043716000000000005	-0.122866	0.2132467395414692	0.13180504010849792	0.14023580049366596	-4.33600201480783	-0.027098375000000008	-0.368153	4.9	-0.66	29.746385020323103	14.41007206384151	0.894625	0.12536899999999995	0.9511700000000001	0.24248499999999998	0.825801	1.13711	18.29401621975572	18.11831341977129	-8.726510000000001	-5.31265	1.25112	-1.8593099999999998	-0.620266	-0.13415200000000205	0.10691700000000282	-0.13697899999999663	0.087669	0.48301800000000017	-0.07915
9	19.9	-13.0	9.398482679980665	24.45974060936292	7.5601766423167955	-14.57642	-14.590834	-0.74085	-0.260684	0.314013	0.384488	-0.16308499999999998	-0.633695	0.6096533274533612	0.6571559336317524	0.2658528143284857	-6.4545980315173495	0.01518549999999999	-0.15000899999999995	7.08	-1.08	23.58367790482487	13.827110500570386	0.5346270000000001	0.7782310000000001	1.1842409999999999	0.834994	0.40601	1.369621	10.512940439877834	10.817910299963934	-4.65106	-4.74864	-3.28165	-0.304043	4.2989	-0.014413999999998595	0.19607799999999997	-0.18444800000000328	0.07047500000000001	0.480166	-0.47061000000000003
432	28.7	0.9	20.72973195116656	21.64977040853259	6.620154678854128	-14.582813	-14.554951	-0.700939	-0.43478900000000004	0.287925	0.363211	-0.178066	-0.227271	0.2446288236072338	0.07426293904850374	0.1432428350512914	-5.3457692478382155	0.022434375	-0.028742999999999987	7.66	-1.18	25.329570241020235	16.629144498263894	1.022024	0.0956220000000001	1.287614	0.330985	1.191992	1.353009	22.12970676112761	22.54762842107121	-4.65106	-4.74864	-3.28165	-0.304043	4.2989	0.027861999999998943	0.13586000000000098	-0.0019999999999988916	0.07528600000000002	0.26614999999999994	-0.049205
16	19.9	-19.4	14.399499580247388	17.309816432872946	7.5601766423167955	-14.576409	-14.579129	-0.502695	-0.272306	0.313837	0.36035900000000004	-0.163073	-0.208494	0.17538308025629534	0.07249534474240904	0.2658041682093452	-6.264861315824523	0.012877499999999991	-0.100408	6.96	-1.08	23.40147444688711	15.803176538233302	1.071024	0.08584499999999995	1.184145	0.22779000000000002	1.0983	1.298814	15.253540690302668	15.529645090176286	-4.65106	-4.74864	-3.28165	-0.304043	4.2989	-0.0027200000000000557	0.08372599999999863	-0.02898800000000179	0.04652200000000006	0.230389	-0.04542100000000002
245	9.7	-12.7	27.18724268976625	11.529877727962164	5.180121032698551	-14.637215	-14.615293	-0.47704399999999997	-0.188363	0.139596	0.257965	-0.10861099999999999	-0.197206	0.2481485690167368	0.2306091829839544	0.25910729137483296	-6.081857241019603	0.003351375000000004	-0.067611	6.71	-0.64	27.90068720066193	18.798282563959567	0.926296	0.24162399999999995	1.047764	0.305724	0.80614	1.2320200000000001	28.154863110034146	28.26216732011993	-1.47901	-1.1179999999999999	-3.00926	-1.40615	0.410937	0.021921999999999997	0.12399600000000177	-0.009411999999997533	0.118369	0.28868099999999997	-0.08859500000000001
0	21.9	-13.3	18.140677786332475	24.52973986703485	5.340124771160276	-14.591266000000001	-14.578466	-0.740744	-0.48015399999999997	0.14504	0.246443	-0.066588	-0.130646	0.17276464654134438	0.12041497742826712	0.23165056539625084	-6.454604834362294	0.011122124999999991	-0.15000899999999995	7.08	-1.14	27.93928316554178	13.72208282504817	1.14393	0.1350229999999999	1.121314	0.238905	0.986291	1.382835	19.386285136255218	19.762163626233637	-4.65106	-4.74864	-3.28165	-0.304043	4.2989	0.012800000000000367	0.11034700000000086	-0.01456100000000049	0.101403	0.26059	-0.06405800000000002
382	74.0	-167.7	19.43055284873433	58.747753302552326	5.330124537506414	-14.509143	-14.67627	-1.055611	-0.766984	0.12651500000000002	0.25022300000000003	-0.074951	-0.126229	0.16343185088953793	0.0953736426310818	0.2144916430566764	-4.828015584987399	-0.02860125	-0.101923	6.37	-1.09	27.902072870748263	10.282435227641221	1.051567	0.10694999999999988	1.1213790000000001	0.205434	1.014429	1.257001	18.224478628640426	18.103369198732175	-8.726510000000001	-5.31265	1.25112	-1.8593099999999998	-0.620266	-0.1671270000000007	0.19653599999999827	-0.1714759999999984	0.12370800000000001	0.2886270000000001	-0.051278000000000004
106	29.5	-167.7	14.276185077051638	58.80775100805282	7.500175240393657	-14.552964000000001	-14.724732000000001	-1.055883	-0.8560969999999999	0.332202	0.38499	-0.15345599999999998	-0.163113	0.11028007036436893	0.027315584902677503	0.22065493944865855	-4.828027313094874	-0.01691524999999999	-0.09835700000000004	6.37	-1.22	23.3597142021582	10.250763193062816	1.128898	0.03248200000000012	1.189138	0.139926	1.156656	1.268824	13.508740347063082	13.599101787120295	-8.726510000000001	-5.31265	1.25112	-1.8593099999999998	-0.620266	-0.17176800000000014	0.09398300000000148	-0.17986799999999903	0.052788	0.19978600000000002	-0.009657000000000027
253	14.9	-19.3	21.355037528981	14.879842202261658	7.9101848202018425	-14.599254	-14.584682	-0.493255	-0.23263899999999998	0.34979099999999996	0.41601899999999997	-0.196595	-0.236723	0.2087975496811838	0.0919556859273019	0.22656653060426654	-5.878914894585212	0.021109624999999996	-0.09203499999999998	6.78	-0.61	21.862521510108127	16.630446223706276	0.9790260000000001	0.10614500000000016	1.154306	0.258364	1.0481610000000001	1.23739	22.18209570903307	22.144445109056786	-6.8371	-3.676	1.11638	-2.0345	-0.948893	0.014571999999999363	0.113667999999997	-0.013872999999996694	0.06622800000000001	0.260616	-0.040128
368	28.5	0.2	14.142071118402887	21.829768499688978	4.5701067798131945	-14.567772	-14.56156	-0.706382	-0.45275	0.147859	0.23544299999999999	-0.025424000000000002	-0.104523	0.22216452706794232	0.13763402394971694	0.20924956220645893	-5.155103916419876	0.021979625	-0.028961999999999988	7.59	-1.58	29.549905258021173	16.811192778073256	1.027614	0.15312900000000007	1.112581	0.293506	0.9594520000000001	1.32112	14.954696568420054	15.050078088464598	-8.726510000000001	-5.31265	1.25112	-1.8593099999999998	-0.620266	0.006211999999999662	0.12003100000000089	-0.017823999999990292	0.087584	0.25363199999999997	-0.079099
445	19.1	-132.6	22.467079400214033	43.168349107594615	5.710133416353031	-14.569358	-14.709261999999999	-0.796606	-0.508556	0.695283	0.763468	-0.299095	-0.34065500000000004	0.4107617207957959	0.16497465212513698	0.19937064757330392	-5.171641281935631	-0.01684812499999999	-0.06138200000000005	8.23	-0.81	27.361659198531342	15.747669033948574	0.6244270000000001	0.17852599999999996	1.082142	0.435292	0.903616	1.059719	24.225996190605283	24.97461562064137	-17.1145	-8.80606	5.56077	0.126051	0.604298	-0.13990399999999958	0.12121600000000043	-0.16633299999999807	0.06818500000000005	0.28805000000000003	-0.04156000000000004
337	16.1	-152.1	17.02600732077255	49.988088299482406	6.9401621557775925	-14.593279999999998	-14.751329	-0.9080239999999999	-0.619478	0.34163899999999997	0.462661	-0.137364	-0.206837	0.2714180139450587	0.13504154265577187	0.2076496794340572	-4.437202189843698	0.009211875	-0.05236099999999999	7.42	-1.02	25.537168040521248	13.752277946799836	0.8389759999999999	0.14151800000000006	1.047959	0.31254299999999996	0.9064409999999999	1.151519	17.928994210704253	18.01872814069172	-8.726510000000001	-5.31265	1.25112	-1.8593099999999998	-0.620266	-0.15804900000000188	0.13006400000000085	-0.1617169999999959	0.12102200000000002	0.28854599999999997	-0.06947299999999998
391	9.0	-12.7	23.122044639200297	11.709875819118556	4.900114490390519	-14.631564000000001	-14.617804000000001	-0.45886899999999997	-0.20684899999999998	0.058932000000000005	0.186671	-0.058526	-0.153337	0.2455936688740611	0.2303593831960041	0.3403251432914618	-6.696567817153395	-0.006208374999999995	-0.048993000000000016	6.71	-0.9	28.572792679301852	18.650823048103746	0.899407	0.245491	1.065687	0.292798	0.8201959999999999	1.192205	23.624680148716006	23.49290304919139	-1.37124	0.7009270000000001	-2.2014400000000003	-1.1623700000000001	-3.4166	0.01375999999999955	0.09663900000000325	-0.019040999999987207	0.127739	0.25202	-0.094811
71	23.7	-7.2	13.427283919031176	24.399741245644123	4.8401130884673655	-14.574679999999999	-14.565672	-0.716958	-0.49292299999999994	0.094438	0.191367	-0.019985	-0.092882	0.1657571260314833	0.12589856238813318	0.26517039136068915	-6.304875167738455	0.005024374999999998	-0.013853000000000004	7.21	-1.58	28.671790261579552	14.45542216243791	1.143918	0.14314099999999996	1.136955	0.227287	0.993814	1.371205	14.029066009295313	14.104994719317627	-4.65106	-4.74864	-3.28165	-0.304043	4.2989	0.009007999999999683	0.0895890000000037	-0.018955000000005384	0.09692900000000002	0.22403500000000004	-0.072897
443	25.1	-10.1	11.663471904557813	24.60973901865992	4.87011378942895	-14.571012	-14.566739000000002	-0.716626	-0.503005	0.099763	0.188066	-0.017516999999999998	-0.084521	0.15365729078392898	0.11325074265595783	0.2335487393319567	-6.26445192053654	0.007142875	-0.029911000000000017	7.19	-1.65	28.69110018681025	14.30884157365208	1.166504	0.1286670000000001	1.136125	0.21178400000000003	1.007458	1.378288	12.285334314628573	12.418993944647813	-8.726510000000001	-5.31265	1.25112	-1.8593099999999998	-0.620266	0.004272999999997751	0.08880100000000013	-0.02000700000000677	0.088303	0.21362099999999995	-0.06700400000000001
38	23.3	-128.1	10.355105397535123	74.2497894428782	5.290123602890983	-14.588211	-14.739078	-0.922832	-0.5238619999999999	0.14571800000000001	0.201842	-0.063174	-0.121359	0.20892241418319046	0.09774933941708287	0.2116294467095713	-4.318193061269337	-0.0045195000000000105	-0.17630499999999993	5.42	-1.19	27.159335364573987	16.937560742668055	0.874117	0.10968599999999996	1.122115	0.23085300000000003	1.012429	1.10497	10.602344337481624	10.290471867341608	-6.8371	-3.676	1.11638	-2.0345	-0.948893	-0.15086699999999986	0.10050199999999876	-0.15200800000000925	0.05612399999999998	0.39897000000000005	-0.058185
151	30.2	-6.1	21.261468919017233	40.919566056219566	8.09018902597129	-14.554174	-14.55406	-1.0118129999999999	-0.714867	0.197667	0.30583499999999997	-0.110338	-0.193278	0.23258092847312994	0.11867651234528065	0.4702331575367464	-7.396228778165011	0.012166875000000008	-0.2463980000000001	7.64	-1.53	21.12601252465176	10.342183318712088	1.1097110000000001	0.147119	1.2396639999999999	0.336319	1.092545	1.44603	21.35120284907603	21.261468919017233	-17.1145	-8.80606	5.56077	0.126051	0.604298	0.00011399999999994748	0.12136100000000027	-0.04085500000000053	0.10816799999999996	0.2969459999999998	-0.08294
276	8.8	-163.5	14.879901661523759	84.00678731825397	8.100189259625138	-14.583134	-14.759932000000001	-1.392262	-1.1287129999999999	0.557499	0.657517	-0.132053	-0.186747	0.1868691580682954	0.1048356577195318	0.28773074157941536	-5.6053628679631595	0.0011896250000000205	-0.5042520000000001	6.74	-1.44	26.651806373513818	7.808908392709276	0.9848469999999999	0.10471299999999996	0.9988299999999999	0.226332	0.894117	1.211179	14.95269282148266	14.764439821529914	-17.1145	-8.80606	5.56077	0.126051	0.604298	-0.17679800000000157	0.0838959999999993	-0.1633460000000042	0.10001800000000005	0.26354900000000026	-0.05469399999999999
164	23.9	-6.1	23.530566790854483	41.029564889704034	7.960185988471121	-14.571781	-14.568157999999999	-1.01072	-0.700607	0.166756	0.281779	-0.117798	-0.20711	0.2483532835244913	0.12834577682970194	0.4710871937421771	-7.394712663193274	0.007709375000000011	-0.24626800000000004	7.64	-1.3	21.85140320603548	10.365270729195183	1.080992	0.15920100000000015	1.240407	0.357173	1.081206	1.438165	23.610888070937037	23.530566790854483	-17.1145	-8.80606	5.56077	0.126051	0.604298	0.003623000000001042	0.1196690000000018	-0.041334000000002646	0.11502300000000001	0.3101130000000001	-0.08931199999999999
168	31.6	-6.2	16.575720358104437	40.979565419938375	9.330217999049696	-14.522488000000001	-14.525468	-1.011727	-0.76056	0.579019	0.633386	-0.173511	-0.21491999999999997	0.1900307088474188	0.08064335440505728	0.4640900170178758	-7.395807189455247	0.009574750000000009	-0.24639100000000005	7.64	-1.53	23.051601797212072	10.382425252213958	1.114376	0.09070200000000006	1.12473	0.261449	1.0340280000000002	1.375825	16.737617938123723	16.758325768142786	-17.1145	-8.80606	5.56077	0.126051	0.604298	-0.0029799999999990945	0.10229700000000008	-0.028508000000002198	0.054367000000000054	0.25116700000000003	-0.041408999999999974
388	9.5	-12.7	26.729093859443477	11.699875925165422	4.960115892313672	-14.629442000000001	-14.617372	-0.45880200000000004	-0.214429	0.071875	0.182604	-0.056365	-0.147306	0.2275930659342271	0.21574503193020825	0.3284001051792013	-6.696568034846049	-0.007999625	-0.048993000000000016	6.71	-0.96	29.08293370968987	18.743545901130787	0.948267	0.2295949999999999	1.064196	0.279411	0.834601	1.227678	27.331503459063967	27.25620225896873	-1.37124	0.7009270000000001	-2.2014400000000003	-1.1623700000000001	-3.4166	0.012070000000001357	0.09239500000000334	-0.017961000000013883	0.110729	0.24437300000000003	-0.090941
209	10.5	-12.9	25.555927707086887	11.629876667493491	5.660132248083737	-14.628935999999998	-14.608706	-0.480604	-0.19785899999999998	0.180789	0.288288	-0.13079000000000002	-0.205373	0.2389672400887827	0.18633751010065924	0.2456251014361816	-5.99748981108703	0.010482875000000016	-0.07144000000000003	6.72	-0.62	26.03937066550637	18.853048411735315	0.9384469999999999	0.203851	1.093988	0.29467600000000005	0.8901370000000001	1.233123	26.37796580715162	26.420636486901213	-7.158010000000001	4.00531	-3.9992	2.58802	0.563683	0.020229999999997972	0.12416200000000543	-0.013548000000000116	0.10749899999999998	0.282745	-0.07458299999999998
239	-7.7	-167.7	34.13684899701728	58.757752920135744	5.660132248083737	-14.668351999999999	-14.832792999999999	-1.0556159999999999	-0.666257	0.146454	0.34776399999999996	-0.15821	-0.293392	0.3082349823630731	0.2312842926700107	0.5251825418601662	-4.827854602434466	-0.022243499999999982	-0.10266800000000008	6.37	-0.36	25.71019709189005	10.241366116829028	0.8301450000000001	0.251567	1.087696	0.369894	0.8361290000000001	1.2000389999999999	34.28933392684632	33.80175865686455	-8.726510000000001	-5.31265	1.25112	-1.8593099999999998	-0.620266	-0.16444100000000006	0.11770999999999887	-0.19104899999999247	0.20130999999999996	0.3893589999999999	-0.135182
277	19.1	-136.7	21.87183595321414	43.738327309849154	5.750134350968463	-14.569347	-14.698351	-0.816181	-0.333723	0.694132	0.760587	-0.298485	-0.5492279999999999	0.8598160604238688	0.6457769090647089	0.19936037664579334	-5.047435186992732	-0.01785975000000001	-0.057369	8.14	-0.81	27.423224383724914	15.314558207464485	0.1492230000000001	0.6991	1.0825719999999999	0.915257	0.383472	1.0644799999999999	23.449396093083525	23.892418152963764	-17.1145	-8.80606	5.56077	0.126051	0.604298	-0.12900400000000012	0.20619499999999746	-0.23513000000000162	0.06645500000000004	0.48245800000000005	-0.25074299999999994
434	-1.7	-167.7	32.7410032062744	58.76775253771915	5.600130846160584	-14.6587	-14.823538000000001	-1.05597	-0.669779	0.153372	0.348663	-0.15649000000000002	-0.2844	0.30123627409309384	0.2247625876456635	0.5029264518931725	-4.828063068855008	-0.02435712500000001	-0.10114999999999996	6.37	-0.41	25.915722725492053	10.281324475811923	0.843361	0.24512900000000004	1.0906129999999998	0.363572	0.845484	1.206933	33.554256166218636	33.21477325629102	-8.726510000000001	-5.31265	1.25112	-1.8593099999999998	-0.620266	-0.16483800000000137	0.1271570000000004	-0.19066100000000574	0.195291	0.38619100000000006	-0.12790999999999997
146	23.2	-22.0	15.054338908928747	9.309901270366677	5.300123836544844	-14.588204000000001	-14.582139000000002	-0.47831899999999994	-0.24543099999999998	0.145715	0.212966	-0.06318	-0.107181	0.1710644549300384	0.1183691840126914	0.2115995257645446	-5.896946954270947	0.0037062500000000008	-0.026667	6.72	-1.19	27.25685769759717	20.352900498942766	1.035968	0.13281199999999993	1.122015	0.21378899999999998	0.989203	1.249757	16.252255498971902	16.53275246919113	-6.8371	-3.676	1.11638	-2.0345	-0.948893	0.006064999999999543	0.10864399999999819	-0.014885000000006698	0.06725099999999998	0.23288799999999996	-0.044001
251	9.4	-12.2	28.17100768636709	11.349879636805776	5.17012079904469	-14.637984	-14.616169000000001	-0.465851	-0.178868	0.13913499999999998	0.260356	-0.10496400000000002	-0.203796	0.2690721893626421	0.2497950608716871	0.31586391169273353	-6.365186372713982	0.0021538749999999926	-0.05693799999999999	6.69	-0.68	27.904017109070853	18.593804024844715	0.895073	0.2620579999999999	1.049092	0.329498	0.787034	1.2245709999999999	29.0790146564288	29.15870842629893	-0.649342	-1.50367	-2.24681	-2.20261	1.0132	0.021814999999998363	0.12333399999999983	-0.0125850000000014	0.121221	0.286983	-0.09883199999999999
320	21.9	-12.7	15.38686020793422	11.60987687958722	5.2801233692371365	-14.591268	-14.586905999999999	-0.480491	-0.24809699999999998	0.145001	0.215765	-0.06655599999999999	-0.125635	0.17210143792978186	0.11907445888218025	0.23166938327314165	-6.017711570927268	0.00823800000000001	-0.07064100000000004	6.73	-1.14	27.08203068959199	18.631323596542693	1.057551	0.13351699999999989	1.12129	0.21984099999999998	0.9877729999999999	1.277392	16.08716136787828	16.090926427868776	-4.65106	-4.74864	-3.28165	-0.304043	4.2989	0.004362000000000421	0.1053910000000009	-0.01769200000001092	0.07076400000000002	0.23239400000000002	-0.059079000000000007
333	16.1	-152.2	16.210602628965052	49.988088299482406	6.9401621557775925	-14.593279999999998	-14.753007	-0.918163	-0.625528	0.34158099999999997	0.46142700000000003	-0.13753900000000002	-0.206999	0.2632229197564373	0.13491678661560727	0.20770009302177775	-4.288081105842181	0.010951624999999993	-0.05332300000000001	7.4	-1.02	25.42996959738107	13.70304636845928	0.8509930000000001	0.14134800000000006	1.047668	0.304028	0.9063200000000001	1.1550209999999999	17.080331489052067	17.21336360900155	-8.726510000000001	-5.31265	1.25112	-1.8593099999999998	-0.620266	-0.15972700000000195	0.13036100000000062	-0.1617820000000023	0.11984600000000006	0.292635	-0.06945999999999997
42	23.2	-118.4	9.876036030103746	74.28978932944676	5.290123602890983	-14.588214	-14.733857999999998	-0.9005059999999999	-0.500073	0.145764	0.198494	-0.063211	-0.119874	0.2204767814131825	0.10219691008557548	0.2116335130322536	-4.476497280231432	-0.01925262500000001	-0.06937699999999991	5.53	-1.19	27.84236898904402	17.240124855778927	0.8612040000000001	0.11468199999999995	1.122167	0.243579	1.007485	1.104783	10.669208670098687	10.642853250022547	-6.8371	-3.676	1.11638	-2.0345	-0.948893	-0.14564399999999722	0.08933299999999633	-0.1491269999999929	0.05273	0.40043299999999993	-0.05666299999999999
161	32.8	-6.1	16.494827317302814	41.07956435946971	4.690109583659502	-14.534460000000001	-14.543364000000002	-1.0124870000000001	-0.46280600000000005	0.44600200000000007	0.513727	-0.13667	-0.6982	0.6081050141730006	0.7294409416974661	0.4641128665437526	-7.394482882094373	0.012886875	-0.24625	7.64	-1.76	25.326417294288426	10.309776914275279	0.5528780000000001	0.8314889999999999	1.139899	0.8579030000000001	0.30841	1.4107809999999998	16.194250027276965	16.0116446173813	-17.1145	-8.80606	5.56077	0.126051	0.604298	-0.008904000000001133	0.24013900000000277	-0.2241800000000005	0.06772499999999998	0.5496810000000001	-0.5615300000000001
373	12.7	-167.7	21.060238361982325	58.76775253771915	5.310124070198706	-14.612494	-14.774489	-1.055415	-0.780749	0.13861300000000001	0.258416	-0.081065	-0.123751	0.15298151333101473	0.08532333941233165	0.20674535995607507	-4.827971856291949	-0.047099	-0.09916199999999996	6.37	-0.95	27.313686995509148	10.238435897623656	1.06673	0.095256	1.1164120000000002	0.192664	1.021156	1.2593940000000001	19.76317519190413	19.662773591872266	-8.726510000000001	-5.31265	1.25112	-1.8593099999999998	-0.620266	-0.161995000000001	0.10717299999999952	-0.16704099999999755	0.11980299999999997	0.27466599999999997	-0.042686
258	21.9	-19.4	15.268568307937086	17.29981653891981	5.340124771160276	-14.591267000000002	-14.586720000000001	-0.502708	-0.25513800000000003	0.145039	0.210896	-0.066588	-0.126434	0.1633150550320427	0.11613696074426964	0.23165101404807395	-6.264857479019453	0.008819499999999994	-0.10040699999999997	6.96	-1.14	27.93928355639113	15.803214796479446	1.1034769999999998	0.13022599999999995	1.121314	0.215391	0.991088	1.318868	15.755516067706413	15.783754017849141	-4.65106	-4.74864	-3.28165	-0.304043	4.2989	0.004547000000000523	0.10067799999999849	-0.018253000000001407	0.065857	0.24757	-0.059845999999999996
283	14.7	-163.5	13.958045544263925	84.00678731825397	8.110189493278996	-14.56896	-14.746519000000001	-1.392262	-1.145304	0.5563170000000001	0.646778	-0.12294100000000001	-0.173861	0.17946499013806705	0.09517432916772396	0.13240204564249725	-5.6053628679631595	-0.03011362499999998	-0.5042520000000001	6.74	-1.52	26.431878207857665	7.808908392709276	0.998427	0.09602100000000002	1.008896	0.218373	0.912875	1.2168	14.178301554207211	14.060957184289455	-17.1145	-8.80606	5.56077	0.126051	0.604298	-0.17755900000000047	0.08470499999999959	-0.16344599999999332	0.0904609999999999	0.246958	-0.05091999999999998
456	36.3	1.0	12.72320952400334	21.61977072667319	1.4600341134633001	-14.548786999999999	-14.548547	-0.700789	-0.49099499999999996	0.288569	0.34415100000000004	-0.197551	-0.25055	0.19687369368910435	0.10219194266505603	0.2436196122787201	-5.345718525817429	0.007097624999999995	-0.028727000000000006	7.66	-1.75	32.46059622070873	16.693564765700813	1.0720660000000002	0.1307830000000001	1.279778	0.2628	1.148995	1.3348659999999999	13.318716513855286	13.136738613886696	-4.65106	-4.74864	-3.28165	-0.304043	4.2989	0.00023999999999979593	0.08292500000000302	-0.025182000000000926	0.05558200000000002	0.20979400000000004	-0.05299899999999999
453	40.9	-0.6	13.863609178831847	21.87976796945464	0.7300170567316501	-14.551523999999999	-14.551237	-0.708203	-0.45177799999999996	0.31400100000000003	0.374778	-0.251248	-0.290195	0.23310229562994644	0.08077385344761634	0.25539139471324235	-5.123778442064634	0.0242135	-0.029288000000000012	7.57	-1.88	36.1028064362074	16.762478903754992	0.9984639999999999	0.09818700000000002	1.2155790000000002	0.30348800000000004	1.117392	1.301952	14.777891248735035	14.982459508646588	-4.65106	-4.74864	-3.28165	-0.304043	4.2989	0.0002869999999983719	0.12035399999999896	-0.012323999999999558	0.06077699999999997	0.25642500000000007	-0.038946999999999954
292	9.0	-144.3	19.36922440672324	49.688099771980006	5.770134818276183	-14.586304	-14.752323	-0.8779889999999999	-0.365806	0.695779	0.76141	-0.301535	-0.603251	0.8637226940166187	0.6685328912942451	0.27091823585090097	-4.835886995129174	-0.022307749999999998	-0.054644000000000026	7.78	-0.77	27.746931247974377	13.867686777555484	0.1490300000000001	0.730784	1.093116	0.944549	0.36233200000000004	1.093579	20.581573726658615	20.818772506630467	-17.1145	-8.80606	5.56077	0.126051	0.604298	-0.16601900000000036	0.18245199999999784	-0.28109699999999904	0.065631	0.5121829999999998	-0.301716
380	27.1	-0.5	15.974635633673346	21.839768393642114	4.530105845197763	-14.571017999999999	-14.566539	-0.708028	-0.448657	0.14426	0.23959299999999997	-0.027009	-0.114185	0.2319878182149584	0.15029158158088055	0.23553378552609405	-5.123764264930861	0.02450225	-0.029288000000000012	7.57	-1.54	29.075208590794603	16.45234045195583	1.011257	0.16736200000000012	1.113582	0.305463	0.9462200000000001	1.3167200000000001	16.891427743712875	16.99810444358622	-4.65106	-4.74864	-3.28165	-0.304043	4.2989	0.004478999999998123	0.1166199999999975	-0.021388999999999214	0.09533299999999997	0.259371	-0.087176
329	8.9	-152.1	16.867355218541675	50.048086004982885	6.680156080777283	-14.598348000000001	-14.765395999999999	-0.917486	-0.648355	0.286084	0.415479	-0.113272	-0.19611099999999998	0.25735373891055396	0.14493835502672658	0.21983463710155626	-4.288050384187429	0.0059621250000000065	-0.05332400000000004	7.4	-1.17	26.261908109480718	13.62756173406716	0.8693379999999999	0.1535789999999999	1.059616	0.301257	0.9060370000000001	1.170595	17.686883278612758	17.697550948514486	-8.726510000000001	-5.31265	1.25112	-1.8593099999999998	-0.620266	-0.16704799999999764	0.09734399999999965	-0.1764610000000033	0.12939499999999998	0.269131	-0.08283899999999998
260	22.2	-12.8	26.15965633090589	11.509877940055896	3.1600738346191872	-14.60725	-14.576472	-0.476704	-0.07604	0.30291799999999997	0.362799	-0.251958	-0.456664	0.5955419336410436	0.6242684672546998	0.1994850673037528	-6.081603766969619	-0.013282000000000002	-0.06761500000000001	6.71	-0.71	28.065268012716444	18.792635340294034	0.4984250000000001	0.711711	1.140072	0.733903	0.428361	1.232328	27.307999630860184	27.37702573097127	-1.47901	-1.1179999999999999	-3.00926	-1.40615	0.410937	0.03077799999999975	0.21739500000000334	-0.0712260000000029	0.05988100000000002	0.400664	-0.204706
259	21.0	-12.2	27.768703664582674	11.3898792126183	3.1700740682730486	-14.610051	-14.588797	-0.46526899999999993	-0.072439	0.301661	0.35940900000000003	-0.250178	-0.46989200000000003	0.5947343400036267	0.5727749821977502	0.2418564597678281	-6.3651785630483495	-0.014346875000000004	-0.05693799999999999	6.69	-0.77	28.137095102762462	18.988453161917626	0.49613999999999997	0.652334	1.138901	0.7280939999999999	0.486567	1.224234	28.714361234549322	28.859316044540037	-0.649342	-1.50367	-2.24681	-2.20261	1.0132	0.021254000000000772	0.205959	-0.0780700000000003	0.05774800000000002	0.3928299999999999	-0.21971400000000002
387	-0.5	-11.7	39.302653593002546	11.129881969836841	5.160120565390828	-14.660272	-14.635477999999999	-0.44698000000000004	-0.149275	0.140337	0.27960799999999997	-0.121228	-0.311616	0.332649368560466	0.39163341011872205	0.5841775094707987	-7.050899017209133	0.0013602500000000073	-0.04134299999999999	6.67	-0.56	27.677521937516502	18.98807351517002	0.7926010000000001	0.406669	1.038392	0.395082	0.6317229999999999	1.187683	40.292236863000994	40.30855212281711	3.24748	-4.798369999999999	-1.63234	1.17202	-1.55152	0.02479400000000176	0.1144430000000014	-0.03151499999998464	0.13927099999999998	0.29770500000000005	-0.190388
148	28.0	-6.0	21.807681225422765	40.9595656320321	9.630225008665454	-14.541942	-14.538707999999998	-1.0119879999999999	-0.7119810000000001	0.353209	0.460305	-0.159611	-0.226715	0.2465910900943952	0.11765174526553425	0.3354959384984918	-7.393778335797218	0.018482000000000002	-0.24627200000000005	7.64	-1.29	20.651417571631924	10.418203862927836	1.04533	0.14029099999999994	1.192426	0.34213699999999997	1.052135	1.387467	21.992169165456353	22.024799685445306	-17.1145	-8.80606	5.56077	0.126051	0.604298	0.0032340000000026237	0.11907599999999974	-0.03436200000000156	0.10709600000000002	0.3000069999999998	-0.067104
361	28.4	9.9	17.472734183056158	21.27977433226668	4.5701067798131945	-14.567727	-14.547254	-0.69635	-0.44161000000000006	0.148456	0.242287	-0.025457	-0.10508499999999998	0.2459802517060247	0.15148093147440914	0.2093173830830081	-5.573229188258994	0.018467	-0.030420000000000006	7.82	-1.59	29.06148457501361	16.84091058147552	0.978974	0.16861599999999988	1.113117	0.319366	0.944501	1.29834	18.19186064309537	18.33618794315901	-8.726510000000001	-5.31265	1.25112	-1.8593099999999998	-0.620266	0.020472999999999075	0.11869400000000141	-0.00991000000000497	0.093831	0.25473999999999997	-0.07962799999999998
235	22.5	-12.9	27.79758669588809	11.599876985634086	3.1800743019269087	-14.606342999999999	-14.575012	-0.480807	-0.072305	0.30486399999999997	0.364313	-0.25290100000000004	-0.45786099999999996	0.5968119315347902	0.6219645791491694	0.18687285308158008	-5.997441293187633	-0.012824750000000006	-0.07144099999999999	6.72	-0.69	27.81748564308987	18.77731527446347	0.4971450000000001	0.7085520000000001	1.139216	0.7358899999999999	0.43066400000000005	1.233035	27.497636915932	26.610965285959097	-7.158010000000001	4.00531	-3.9992	2.58802	0.563683	0.031330999999999776	0.22067600000000098	-0.07150000000000034	0.05944900000000003	0.408502	-0.20495999999999992
101	24.4	-167.7	17.255984098968963	58.76775253771915	7.9701862221249815	-14.568188000000001	-14.757260999999998	-1.055549	-0.812168	0.317916	0.394306	-0.14746099999999998	-0.185528	0.1888051110356418	0.07045775152822842	0.5050599932807381	-4.82801585710186	-0.011505125000000012	-0.10202899999999993	6.37	-1.18	21.308474400500103	10.21494542718705	1.029485	0.08450899999999995	1.1994280000000002	0.239612	1.114919	1.269097	16.52744498902485	16.5901959890091	-8.726510000000001	-5.31265	1.25112	-1.8593099999999998	-0.620266	-0.18907299999999694	0.1003009999999982	-0.20734600000000114	0.07639000000000001	0.24338100000000007	-0.03806700000000002
34	23.2	-125.7	9.947519453648043	74.12978978317255	5.310124070198706	-14.588204999999999	-14.740487	-0.910761	-0.509659	0.145726	0.201165	-0.063195	-0.12196800000000001	0.2156759375485715	0.10080620005810777	0.21159831033335416	-4.351759692508801	-0.00185287499999999	-0.185844	5.45	-1.19	27.953608410531913	17.11770997177927	0.8628999999999999	0.11311000000000004	1.122054	0.237283	1.008944	1.100183	10.794030443722338	10.751987273757145	-6.8371	-3.676	1.11638	-2.0345	-0.948893	-0.15228200000000136	0.09513099999999497	-0.15324200000000587	0.055439000000000016	0.40110200000000007	-0.058773000000000006
190	13.6	-129.9	24.158351875016628	65.66930359022334	7.850183418278688	-14.602685999999999	-14.737681	-0.755494	-0.529841	0.346354	0.46148100000000003	-0.199776	-0.255362	0.3469221869826261	0.133099940550895	0.26270495919418296	-5.364669677242975	0.048793125	-0.398787	7.54	-0.59	21.84621009899925	10.997516897281015	0.7857780000000001	0.15313999999999994	1.150564	0.417414	0.997424	1.203192	25.026825714964136	25.3518758949282	-3.83989	-4.70756	-2.5861099999999997	1.8730200000000001	4.25859	-0.13499500000000175	0.10529999999999973	-0.16975200000000257	0.11512700000000003	0.225653	-0.05558599999999997
111	23.7	-167.6	17.566343627466036	58.757752920135744	5.350125004814137	-14.587142000000002	-14.751151	-1.056263	-0.794359	0.146301	0.24083200000000002	-0.06278500000000001	-0.098231	0.12972962322221648	0.06462153617424463	0.2028433453002316	-4.827816016690337	-0.02528950000000001	-0.10043099999999994	6.37	-1.2	27.93914946240228	10.238526523276967	1.104186	0.07250000000000001	1.121917	0.164599	1.049417	1.268785	16.667749307451903	16.664611757531162	-8.726510000000001	-5.31265	1.25112	-1.8593099999999998	-0.620266	-0.1640089999999983	0.11575300000000155	-0.16295300000000168	0.09453100000000003	0.2619039999999999	-0.03544599999999999
176	23.3	-11.3	14.709677770759244	11.909873698181206	5.290123602890983	-14.588208999999999	-14.579414000000002	-0.47278100000000006	-0.24226399999999998	0.145722	0.21405	-0.063175	-0.11767999999999999	0.16574186199212834	0.10995291156928168	0.2116297550499871	-6.0192249865316105	0.023476625	-0.03962199999999999	6.81	-1.19	27.841999562586217	18.335613947275235	1.068527	0.12338300000000002	1.122144	0.21228400000000003	0.998761	1.2808110000000001	15.349110460785644	15.313342390661928	-6.8371	-3.676	1.11638	-2.0345	-0.948893	0.008794999999997444	0.11340400000000272	-0.012058000000010338	0.068328	0.23051700000000008	-0.054505
53	31.6	-19.4	11.437111467127256	14.979841141792994	4.900114490390519	-14.556356	-14.550460000000001	-0.49415600000000004	-0.27734899999999996	0.25357199999999996	0.2984	-0.150038	-0.19018	0.15461346450172198	0.04859128938838796	0.1581765959264178	-5.859666295508551	0.004670499999999998	-0.094749	6.79	-1.32	30.518056158324853	16.61793770638084	1.150484	0.06530299999999989	1.343924	0.21041300000000002	1.278621	1.360897	12.655735887189467	13.083697707107724	-8.726510000000001	-5.31265	1.25112	-1.8593099999999998	-0.620266	0.005895999999998125	0.08650100000000194	-0.012803999999995597	0.044828000000000034	0.21680700000000008	-0.04014199999999998
234	22.7	-12.9	27.702019434847852	11.659876349352885	3.1900745355807705	-14.605282	-14.573127	-0.48039799999999994	-0.075097	0.30337	0.364008	-0.25227	-0.45683599999999996	0.5991394230340525	0.6243976680914478	0.18364170778099534	-6.017713040343589	-0.013725624999999988	-0.07064100000000004	6.72	-0.71	28.138616158780252	18.84042846461749	0.4944980000000001	0.7089279999999999	1.1353790000000001	0.739093	0.426451	1.2335909999999999	27.60287285481282	26.80772981787224	-4.65106	-4.74864	-3.28165	-0.304043	4.2989	0.032155000000001266	0.22172399999999826	-0.07045199999999952	0.060638000000000025	0.4053009999999999	-0.20456599999999997
136	23.1	-13.2	17.511435230868795	24.50974007912858	5.300123836544844	-14.588213	-14.574822	-0.738779	-0.487187	0.145629	0.244092	-0.063149	-0.12144400000000001	0.16508090844621506	0.11221000644306343	0.2116366033298145	-6.495784939026258	0.008974875000000005	-0.14846199999999998	7.08	-1.19	27.257019941628627	13.737818640877144	1.164379	0.1259149999999999	1.1221370000000002	0.23022199999999998	0.9962219999999999	1.394601	18.47278055100986	18.650365880918194	-6.8371	-3.676	1.11638	-2.0345	-0.948893	0.013391000000000375	0.11075999999999908	-0.012537999999992167	0.098463	0.251592	-0.058295000000000013
430	21.0	0.2	16.631162302063895	21.169775498782226	4.7501109855826416	-14.581906	-14.574601000000001	-0.679337	-0.45754399999999995	0.084437	0.20188499999999998	-0.005483	-0.106754	0.23496593989726502	0.1774033714035758	0.4518675480767964	-6.286779324564015	0.017123500000000003	-0.08511300000000002	7.74	-1.82	28.79518545250461	16.870417260341714	1.027492	0.20318700000000006	1.1453389999999999	0.315575	0.942152	1.343067	17.097402232099526	17.020846012150134	4.150919999999998	-3.70436	-1.0868799999999998	0.97639	-1.4189200000000002	0.007304999999998785	0.0872300000000017	-0.02754999999999086	0.11744799999999998	0.22179300000000002	-0.101271
460	42.8	0.1	12.26146069404114	21.829768499688978	0.5300123836544804	-14.545732999999998	-14.543592000000002	-0.706553	-0.453846	0.32494	0.373583	-0.25492600000000004	-0.289745	0.22423618557657155	0.07847594426136315	0.2232092282052704	-5.155115807793555	0.020955375	-0.028960999999999987	7.59	-1.99	35.99820587664087	16.810538767183047	1.0121149999999999	0.09580100000000004	1.220769	0.292554	1.124968	1.304669	12.939799003969311	12.850692584051602	-8.726510000000001	-5.31265	1.25112	-1.8593099999999998	-0.620266	0.002140999999996396	0.12625500000000045	-0.006858999999998616	0.04864299999999999	0.25270699999999996	-0.03481899999999993
155	31.7	-6.1	17.928557931499892	40.919566056219566	6.220145332699803	-14.544826	-14.541066	-1.011052	-0.738267	0.32110700000000003	0.41900200000000004	-0.123696	-0.19171	0.2050635769860192	0.08946249396362077	0.4349016914906295	-7.396676408169973	0.01087375	-0.246401	7.64	-1.67	23.545433460198034	10.360048689196233	1.1546379999999998	0.10670800000000004	1.192768	0.29785300000000003	1.08606	1.452491	18.092338041443085	17.8727095412842	-17.1145	-8.80606	5.56077	0.126051	0.604298	0.0037599999999997635	0.11700099999999836	-0.03514900000000054	0.09789500000000001	0.27278500000000006	-0.06801399999999999
19	21.3	-19.4	17.219006814097085	17.23981717520101	6.4001495384692495	-14.577110999999999	-14.573304	-0.502246	-0.25873	0.35620100000000005	0.40281999999999996	-0.173274	-0.218696	0.19696032118535944	0.08403579358557985	0.267359559556247	-6.264854186440988	0.016513	-0.100406	6.96	-0.91	23.680422719152645	15.875033487063547	1.031698	0.09685100000000002	1.1524969999999999	0.25304299999999996	1.0556459999999999	1.284741	17.716622243910827	17.69340437404078	-4.65106	-4.74864	-3.28165	-0.304043	4.2989	0.0038069999999983395	0.10413499999999942	-0.024748000000002435	0.04661899999999991	0.24351599999999995	-0.04542199999999999
143	36.4	-167.7	18.973777016460108	58.79775139046939	3.3800789750040656	-14.562731	-14.72758	-1.055588	-0.764914	0.305508	0.37953200000000004	-0.230339	-0.250379	0.13696075711529487	0.04025663615950911	0.18305822029474508	-4.827983475553486	-0.034740749999999994	-0.101518	6.37	-1.01	30.240037087604104	10.275353615376002	1.095038	0.048389000000000015	1.202013	0.173778	1.153624	1.268816	16.6846205365325	16.605554276589437	-8.726510000000001	-5.31265	1.25112	-1.8593099999999998	-0.620266	-0.16484900000000025	0.12703699999999785	-0.1733159999999998	0.07402400000000003	0.290674	-0.02004000000000003
407	26.8	-6.4	14.145574530749874	12.059872107478206	5.6301315471221685	-14.586806	-14.571071	-0.46858900000000003	-0.220494	0.135651	0.213877	-0.061422000000000004	-0.101573	0.17490779757233632	0.10859209898053336	0.14914295269200567	-6.154500155899487	0.014771375000000003	-0.07461800000000003	6.89	-1.31	26.448216780983596	18.180823133757887	1.0924129999999999	0.12440300000000006	1.145599	0.23157600000000003	1.021196	1.3239889999999999	15.045423870903521	15.285132690726352	-4.65106	-4.74864	-3.28165	-0.304043	4.2989	0.01573499999999939	0.12382999999999811	-0.001401999999998793	0.07822600000000002	0.24809500000000004	-0.04015099999999999
159	19.0	-6.2	25.878469634757014	40.96956552598524	7.830182950970968	-14.581382999999999	-14.574026000000002	-1.010717	-0.709158	0.434196	0.546551	-0.181285	-0.253233	0.23303059860554176	0.13173467688135992	0.5319764545164857	-7.396701287539325	0.0148285	-0.24640399999999998	7.64	-0.86	21.346745266698388	10.374587413635462	1.061524	0.152644	1.158723	0.32252600000000003	1.0060790000000002	1.38405	25.95628087470324	25.878469634757014	-17.1145	-8.80606	5.56077	0.126051	0.604298	0.007356999999997171	0.11339999999999861	-0.03474000000000288	0.11235499999999998	0.30155900000000013	-0.07194799999999998
428	26.8	-0.5	17.889180562045585	21.839768393642114	5.6301315471221685	-14.586803	-14.57094	-0.708059	-0.42889700000000003	0.135668	0.242	-0.061435000000000003	-0.122208	0.2275550166199109	0.14008262695405416	0.14916627315004954	-5.123764890793853	0.027910125	-0.029288000000000012	7.57	-1.32	26.4483280423542	16.452369813821882	1.048523	0.16048300000000004	1.1456309999999998	0.30888499999999997	0.9851479999999999	1.357408	18.949672461936327	19.22201180181945	-4.65106	-4.74864	-3.28165	-0.304043	4.2989	0.015862999999999516	0.13648099999999985	-0.003743999999997527	0.10633199999999998	0.27916199999999997	-0.060772999999999994
44	23.1	-101.7	13.984192774761093	73.79979071898197	5.320124303852566	-14.58821	-14.713428	-0.730262	-0.42165699999999995	0.14566800000000002	0.208546	-0.06315599999999999	-0.121121	0.2719597499094537	0.129228567431175	0.2116292326467522	-5.220772308408053	-0.015619750000000003	-0.166072	6.01	-1.19	27.07731529709533	16.942497611187587	0.7960130000000001	0.1450149999999999	1.122159	0.29735100000000003	0.977144	1.093364	14.92294773510187	15.103043104861193	-6.8371	-3.676	1.11638	-2.0345	-0.948893	-0.12521800000000027	0.0808190000000053	-0.13497700000000634	0.06287799999999999	0.308605	-0.057965000000000017
315	7.8	-12.7	17.07913733459866	11.669876243306014	6.630154912507988	-14.600648000000001	-14.600214000000001	-0.47997	-0.240589	0.281855	0.352638	-0.11504600000000001	-0.197345	0.19390486560760145	0.15870833986325866	0.2656812088958292	-6.017709856611066	-0.0007899999999999921	-0.07064000000000001	6.73	-1.12	26.57229805958158	18.6766115154686	0.99496	0.16810800000000006	1.059226	0.23933600000000002	0.8911180000000001	1.2342959999999998	17.72798267467263	17.679664404580606	-4.65106	-4.74864	-3.28165	-0.304043	4.2989	0.0004340000000002675	0.07977099999999737	-0.027594999999990932	0.07078299999999998	0.239381	-0.08229899999999998
444	42.8	3.5	17.676988076623566	21.459772423423072	0.5500128509622028	-14.545754	-14.537021	-0.701521	-0.469351	0.324565	0.38390599999999997	-0.25461300000000003	-0.26614099999999996	0.2167462257986336	0.07569395676080948	0.2231990460026687	-5.519142315497934	0.016405375	-0.029361	7.73	-1.99	36.08081866736813	16.90154335185983	1.021247	0.09248000000000013	1.221762	0.282605	1.129282	1.303852	18.072319376909558	17.714638676813863	-8.726510000000001	-5.31265	1.25112	-1.8593099999999998	-0.620266	0.008733000000001212	0.09026600000000329	-0.007034999999998348	0.05934099999999998	0.23216999999999993	-0.011527999999999927
114	29.8	-14.5	13.237155897507641	15.879831597574945	7.650178745201519	-14.552047	-14.546714000000001	-0.471637	-0.268138	0.33318400000000004	0.367464	-0.15346400000000002	-0.18417999999999998	0.16264736581752082	0.05440828355129858	0.2115371985859924	-5.859400304221894	0.030993500000000007	-0.12075500000000006	7.05	-1.21	23.412884768380362	16.377316849310347	1.061352	0.06474699999999989	1.190021	0.206157	1.1252739999999999	1.267509	14.074881747604115	14.102492187534404	-17.1145	-8.80606	5.56077	0.126051	0.604298	0.005332999999998478	0.1006009999999975	-0.013493000000000421	0.03427999999999998	0.20349899999999999	-0.030715999999999966
295	21.5	-148.0	19.199059396120315	43.78832539776623	5.750134350968463	-14.565064000000001	-14.716941	-0.8548	-0.5967399999999999	0.6957770000000001	0.7483310000000001	-0.293966	-0.322232	0.31495160704625125	0.1285447084112671	0.19993285622966786	-4.8134498203743465	-0.02260825	-0.05202600000000002	7.84	-0.85	27.49824092934	14.997958175123026	0.739507	0.13813799999999998	1.07463	0.339989	0.936492	1.079496	20.140951905953788	20.14157941588087	-17.1145	-8.80606	5.56077	0.126051	0.604298	-0.15187699999999893	0.11796799999999763	-0.1642310000000009	0.05255399999999999	0.25806000000000007	-0.028266000000000013
214	13.5	-12.9	21.44060667576823	11.599876985634086	7.86018365193255	-14.602901000000001	-14.592091	-0.480645	-0.226535	0.345948	0.414263	-0.198937	-0.248236	0.2225084537898692	0.10541888424831357	0.2656751003206624	-5.997438599261062	0.01949399999999999	-0.07144099999999999	6.72	-0.58	21.845997667712158	18.642152690233857	0.9585530000000001	0.12145899999999997	1.152156	0.274326	1.030697	1.232879	22.34673111583469	22.36806645578083	-7.158010000000001	4.00531	-3.9992	2.58802	0.563683	0.010810000000001097	0.11072000000000415	-0.020665000000004596	0.06831500000000001	0.25411	-0.04929900000000001
109	15.3	-136.0	15.158653034952517	84.44976051785945	7.86018365193255	-14.598429000000001	-14.741465	-1.0534940000000002	-0.617347	0.351767	0.396875	-0.197248	-0.223478	0.22235413094138856	0.06349371442043021	0.21416186325080336	-4.335991674482218	-0.002076375000000005	-0.368127	4.9	-0.62	21.84807244932703	14.44811440422582	0.8843000000000001	0.07325600000000021	1.153752	0.25285	1.080496	1.13715	15.319923105044724	15.216383955020778	-8.726510000000001	-5.31265	1.25112	-1.8593099999999998	-0.620266	-0.1430359999999986	0.09654699999999394	-0.158964000000001	0.04510799999999998	0.4361470000000002	-0.026230000000000003
411	27.1	2.0	18.456172871201886	21.459772423423072	4.530105845197763	-14.571016	-14.561485999999999	-0.7030489999999999	-0.444644	0.144333	0.24360900000000002	-0.027014999999999997	-0.113881	0.24543596656863784	0.1589396241733214	0.23552337965312845	-5.436093576493374	0.02105675	-0.029334	7.71	-1.54	29.075076732103163	16.797000253712348	0.9806450000000001	0.17697799999999994	1.113492	0.318973	0.936514	1.299618	19.03599211116477	18.931197941072654	-4.65106	-4.74864	-3.28165	-0.304043	4.2989	0.009530000000001593	0.1161779999999979	-0.019555999999994356	0.09927600000000003	0.25840499999999994	-0.086866
170	32.8	-6.1	15.74551797942103	40.96956552598524	4.680109350005639	-14.534426000000002	-14.527542	-1.0111629999999998	-0.75321	0.445712	0.529451	-0.136576	-0.192419	0.19022303935487528	0.061649664340032474	0.464040862238629	-7.3948467908313225	0.012904374999999987	-0.24633399999999994	7.64	-1.76	25.07537713611608	10.263258512313252	1.140749	0.07027099999999997	1.139844	0.267971	1.0695729999999999	1.40872	15.916828209487887	15.953223789396	-17.1145	-8.80606	5.56077	0.126051	0.604298	0.0068840000000012225	0.11487299999999934	-0.03163599999999889	0.08373900000000001	0.25795299999999977	-0.055843000000000004
80	14.4	-167.7	21.302977438638226	58.77775215530257	8.000186923086567	-14.597161999999999	-14.773956	-1.055747	-0.736046	0.11527000000000001	0.235612	-0.13197899999999999	-0.19626300000000002	0.2523869910173967	0.0961836874034244	0.29470412333891194	-4.82800119016561	-0.032322625	-0.101645	6.37	-1.0	23.00797585381023	10.272621757182213	0.9468129999999999	0.11777000000000015	1.224428	0.319635	1.106658	1.266448	20.536160218719424	20.53365017872576	-8.726510000000001	-5.31265	1.25112	-1.8593099999999998	-0.620266	-0.176794000000001	0.11528599999999756	-0.20662899999999595	0.12034199999999998	0.319701	-0.06428400000000004
435	25.6	-6.2	23.240180149750056	40.979565419938375	5.580130378852877	-14.584562	-14.567951999999998	-1.0108620000000001	-0.682229	0.058482000000000006	0.197491	-0.01741	-0.120091	0.22984705967022034	0.16473959097113328	0.3242050867890663	-7.394661679942193	-0.004118499999999997	-0.246306	7.64	-1.52	28.790961411287928	10.373817666875741	1.1343290000000001	0.1898519999999999	1.1524370000000002	0.338533	0.962585	1.4728620000000001	23.36693716957271	23.383252429674197	-17.1145	-8.80606	5.56077	0.126051	0.604298	0.01661000000000179	0.13299700000000314	-0.025413000000000352	0.139009	0.3286330000000002	-0.10268100000000001
85	12.4	-167.7	23.616525858358578	58.757752920135744	7.920185053855691	-14.604779	-14.776371	-1.055628	-0.731746	0.160148	0.299102	-0.15798399999999999	-0.22083000000000003	0.2649942561199822	0.10279733084287808	0.27713348945429017	-4.827943692508274	-0.024488499999999986	-0.09896000000000003	6.37	-0.56	24.323522399305183	10.281846409705636	0.8887050000000001	0.12294899999999995	1.196033	0.32040799999999997	1.073084	1.2091129999999999	23.03670661853837	23.235627288250164	-8.726510000000001	-5.31265	1.25112	-1.8593099999999998	-0.620266	-0.17159199999999863	0.11614999999999753	-0.2028180000000006	0.13895399999999997	0.323882	-0.06284600000000004
8	7.8	-19.4	16.966248291640785	17.31981632682608	6.660155613469559	-14.600648000000001	-14.600809	-0.502594	-0.240156	0.28186100000000003	0.34560100000000005	-0.11504500000000001	-0.203	0.19036597048025586	0.16054772172835965	0.2656806257913402	-6.264861479091886	-0.00021199999999999689	-0.100409	6.96	-1.12	26.269712823516844	15.994485923252196	1.019292	0.17005599999999998	1.059224	0.239662	0.8891680000000001	1.2589540000000001	17.241725181587327	17.155128801663285	-4.65106	-4.74864	-3.28165	-0.304043	4.2989	-0.00016099999999852344	0.0789529999999985	-0.02794499999998834	0.06374000000000002	0.26243799999999995	-0.087955
32	23.1	-128.7	10.015624999190429	74.50978870557381	5.320124303852566	-14.58821	-14.740304	-0.9301940000000001	-0.523619	0.145783	0.196874	-0.063203	-0.12165699999999999	0.20611602106054905	0.09546461961282664	0.2116293821402774	-4.2602690566775445	-0.01349800000000001	-0.10081399999999996	5.39	-1.19	27.07740775132702	16.89551279577948	0.87815	0.107124	1.122133	0.227994	1.015009	1.106144	10.052020579241217	9.758345899126596	-6.8371	-3.676	1.11638	-2.0345	-0.948893	-0.15209399999999995	0.10209100000000149	-0.15208499999999958	0.051091	0.40657500000000013	-0.05845399999999999
100	24.2	-167.7	15.21151195776594	58.73775368496892	9.430220335588283	-14.54364	-14.732818	-1.0557370000000001	-0.862284	0.590101	0.642525	-0.18513	-0.206267	0.14439971322091238	0.04630520534132425	0.5355716516144688	-4.827830357089929	0.0012512499999999954	-0.10273100000000003	6.37	-1.34	20.866804368155762	10.238412772780734	1.035865	0.052167999999999985	1.1266120000000002	0.174823	1.074444	1.210688	14.491757987728311	14.539448747821925	-8.726510000000001	-5.31265	1.25112	-1.8593099999999998	-0.620266	-0.18917800000000007	0.07950500000000105	-0.19820300000000302	0.052424000000000026	0.1934530000000001	-0.021137000000000017
401	23.7	-0.5	14.662219165579698	21.899767757360916	4.8401130884673655	-14.574684	-14.575544	-0.70806	-0.464534	0.094776	0.190121	-0.020075	-0.110768	0.2122002093234937	0.1474363033795622	0.26518752868466355	-5.123762985998415	0.01478775	-0.029288000000000012	7.57	-1.58	29.108921300677626	16.557072958763605	1.062827	0.167628	1.136952	0.286281	0.969324	1.349108	15.727731145600448	16.062193975683428	-4.65106	-4.74864	-3.28165	-0.304043	4.2989	-0.0008600000000011931	0.09680999999999784	-0.027619999999998868	0.09534500000000001	0.24352600000000002	-0.09069300000000001
379	28.3	0.8	15.224275489188221	21.68976998434513	4.610107714428626	-14.567770999999999	-14.559157	-0.7004520000000001	-0.44656599999999996	0.14804900000000001	0.237123	-0.025462000000000002	-0.10401500000000001	0.2298338918562404	0.14119971487153493	0.2092507834218962	-5.35571310427856	0.019111749999999997	-0.028813000000000005	7.66	-1.58	29.26636129340281	16.682395079753576	1.010069	0.15708200000000005	1.112481	0.301426	0.955399	1.311495	15.83860777913531	15.71247826923974	-8.726510000000001	-5.31265	1.25112	-1.8593099999999998	-0.620266	0.008613999999997901	0.12027300000000096	-0.017049000000000092	0.08907399999999999	0.2538860000000001	-0.07855300000000001
225	17.4	-14.5	21.87375614304207	7.609919298334093	9.390219400972851	-14.560247	-14.593461999999999	-0.44722799999999996	-0.093428	0.45777799999999996	0.44717299999999993	-0.16601400000000002	-0.641853	0.6224979051075707	0.7126850416577505	0.6480610226942862	-7.130225946231585	0.006998125000000001	-0.031136	6.7	-1.36	23.897985392566795	19.27618000659132	0.4568100000000001	0.8193069999999999	1.149606	0.7532760000000001	0.33029899999999995	1.210086	22.43412257298273	22.455457913071548	-0.886957	0.203646	-1.94311	-1.54976	-1.13652	-0.03321499999999844	0.16415999999999897	-0.202847000000002	-0.010605000000000031	0.35379999999999995	-0.475839
28	23.1	-131.1	7.6668111406822215	74.51978867721594	5.310124070198706	-14.588204000000001	-14.745760999999998	-0.956018	-0.536967	0.14566500000000002	0.1901	-0.063178	-0.123869	0.1903718766479091	0.08608302964351326	0.21159973811415625	-4.011232692030701	-0.008370749999999995	-0.09063100000000003	5.3	-1.19	27.43485137237805	16.854982046791065	0.896634	0.09658800000000012	1.122033	0.21083000000000002	1.0254450000000002	1.107464	8.112343240841474	7.915932610837985	-6.8371	-3.676	1.11638	-2.0345	-0.948893	-0.15755699999999706	0.10369200000000234	-0.15437300000000675	0.044434999999999975	0.41905100000000006	-0.06069100000000001
340	15.6	-13.3	24.23669271745769	24.46974050331605	4.480104676928471	-14.599179999999999	-14.584641	-0.7414029999999999	-0.261034	0.48080600000000007	0.469696	-0.274343	-0.573663	0.6250819402845305	0.7273738634213902	0.2075443491363144	-6.435353323667183	-0.012544375	-0.15093900000000002	7.08	-0.88	27.844644557069106	13.632664554760455	0.488435	0.8381980000000001	1.152362	0.814343	0.314164	1.302778	25.066888447430486	25.13591454754157	-7.158010000000001	4.00531	-3.9992	2.58802	0.563683	0.014538999999999191	0.20820799999999906	-0.10445299999999946	-0.011110000000000064	0.48036899999999993	-0.29932000000000003
55	19.3	-19.4	14.431716558326727	14.979841141792994	6.590153977892557	-14.580525	-14.564801000000001	-0.494205	-0.267242	0.259619	0.300598	-0.15799000000000002	-0.20606	0.15885666939194965	0.04716993738687848	0.15172049693175774	-5.8596468937913215	0.004311124999999999	-0.094748	6.79	-1.29	27.83293555736464	16.63414864350779	1.149186	0.0635380000000001	1.347002	0.217033	1.283464	1.366219	15.194768718255036	15.296425338426413	-8.726510000000001	-5.31265	1.25112	-1.8593099999999998	-0.620266	0.01572399999999874	0.10219000000000378	-0.001605999999998886	0.04097899999999999	0.22696300000000003	-0.048069999999999974
438	27.9	-6.1	26.674920882235355	40.9595656320321	7.930185287509551	-14.563070999999999	-14.552484	-1.011823	-0.686766	0.16381600000000002	0.285801	-0.11817899999999999	-0.20924600000000002	0.262866549620424	0.13134570464573067	0.4585444210771704	-7.3963722746826415	0.0064907499999999965	-0.246403	7.64	-1.37	22.002613483210002	10.412257573005725	1.0433350000000001	0.1619440000000001	1.23296	0.37206	1.071016	1.4153950000000002	26.450272302231824	25.83970507227523	-17.1145	-8.80606	5.56077	0.126051	0.604298	0.010586999999999236	0.13310200000000094	-0.03747399999999601	0.12198500000000001	0.32505699999999993	-0.09106700000000002
360	34.4	-21.1	11.344712492258244	15.479835839449633	6.6401551461618515	-14.542407999999998	-14.545997	-0.49702700000000005	-0.28818699999999997	0.238002	0.268545	-0.13806400000000002	-0.184101	0.14201127309191885	0.04133712101947853	0.14481729880714667	-5.8715975898762895	-0.003301750000000002	-0.100583	6.84	-1.53	27.3441526065977	16.586563266522802	1.185024	0.056896000000000065	1.37639	0.196141	1.319494	1.381165	12.302920262335892	12.466700372279085	-17.1145	-8.80606	5.56077	0.126051	0.604298	-0.0035890000000016187	0.10173200000000193	-0.02481000000000222	0.030542999999999987	0.20884000000000008	-0.04603699999999997
48	28.6	-12.8	13.186271119823887	11.669876243306014	4.900114490390519	-14.564323000000002	-14.558202	-0.480389	-0.269924	0.241666	0.297829	-0.151134	-0.197542	0.17142280991539482	0.06274192478807482	0.1948406939483849	-6.0177102647821785	0.0008202500000000085	-0.07064000000000001	6.73	-1.16	30.531142629713806	18.84062896137136	1.1176279999999998	0.08420599999999999	1.342101	0.23122399999999999	1.257895	1.348852	14.207857399955534	14.494629469873562	-4.65106	-4.74864	-3.28165	-0.304043	4.2989	0.0061210000000020415	0.08489299999999744	-0.017106000000001842	0.05616300000000002	0.210465	-0.046408000000000005
447	36.3	3.6	14.30281031850911	21.33977369598548	1.4200331788478686	-14.548782999999998	-14.544359	-0.701674	-0.488559	0.28827600000000003	0.34371399999999996	-0.19745	-0.247773	0.20593589325292794	0.10410800506273744	0.2436196421539777	-5.508517113186693	0.005433249999999994	-0.029301999999999995	7.73	-1.75	32.46674614893134	16.669938763375747	1.058682	0.13325200000000015	1.2799399999999999	0.274563	1.146688	1.333245	14.88576710839274	14.779717918446467	-4.65106	-4.74864	-3.28165	-0.304043	4.2989	0.004423999999998429	0.08311399999999836	-0.02228099999999955	0.05543799999999993	0.213115	-0.05032300000000001
425	28.7	-12.7	14.131685212849543	11.669876243306014	6.540152809623266	-14.582814	-14.568006	-0.480342	-0.256275	0.287477	0.331441	-0.177816	-0.201189	0.1614193357111956	0.041791431890612483	0.1432447782478435	-6.017711489293975	0.006836250000000002	-0.07064000000000001	6.73	-1.18	25.54145541943639	18.67658315367945	1.108768	0.053817	1.287752	0.213428	1.233935	1.322196	15.119385952781384	15.300736342822894	-4.65106	-4.74864	-3.28165	-0.304043	4.2989	0.014808000000000376	0.12046099999999882	-0.005295000000000272	0.043964	0.22406700000000002	-0.023373000000000005
33	23.2	-121.7	10.669809827738067	74.34978915929959	5.310124070198706	-14.588204000000001	-14.730975	-0.9009659999999999	-0.49853400000000003	0.14566700000000002	0.200559	-0.063168	-0.12062200000000001	0.22206173419381456	0.10358894554503548	0.21160089833267906	-4.430658668075499	-0.014036375000000005	-0.09998399999999996	5.52	-1.19	27.953488642227907	16.860034321925312	0.8595929999999999	0.1162240000000001	1.1219729999999999	0.24536999999999998	1.005749	1.104963	11.143579877754688	11.085221447973368	-6.8371	-3.676	1.11638	-2.0345	-0.948893	-0.14277099999999976	0.10110099999999989	-0.14588700000000188	0.05489199999999997	0.4024319999999999	-0.057454000000000005
35	23.1	-121.7	10.801963315993653	74.29978930108891	5.300123836544844	-14.588204000000001	-14.732606	-0.901933	-0.49336499999999994	0.14574700000000002	0.20263599999999998	-0.063154	-0.12546	0.2271688661630205	0.10909252970380864	0.21160314488563367	-4.435119430434485	-0.02332487499999998	-0.025256000000000056	5.54	-1.19	27.25676690723002	16.91812489288708	0.8547009999999999	0.12239199999999995	1.12191	0.251234	0.999518	1.1059350000000001	11.384292595664848	11.334719306004025	-6.8371	-3.676	1.11638	-2.0345	-0.948893	-0.14440199999999948	0.10175800000000379	-0.14810400000000357	0.05688899999999997	0.40856800000000004	-0.062305999999999986
63	29.7	-13.0	9.95030496961594	24.579739336800515	4.8601135557750865	-14.56139	-14.562941	-0.723122	-0.515	0.10243900000000002	0.184829	-0.011268	-0.073068	0.1443670612009238	0.0983291959365481	0.21882694682847906	-5.800152275265733	0.016651249999999996	-0.014075999999999976	7.16	-1.67	28.595704175031038	14.447173056450147	1.185565	0.11169999999999992	1.13598	0.200035	1.0242799999999999	1.3856	10.806856119522202	11.12688621957028	-8.726510000000001	-5.31265	1.25112	-1.8593099999999998	-0.620266	-0.0015510000000009683	0.09193700000000149	-0.021854000000004703	0.08238999999999998	0.20812200000000003	-0.061799999999999994
313	21.9	-13.3	17.78421257865814	24.46974050331605	5.340124771160276	-14.591267000000002	-14.5786	-0.7407699999999999	-0.48032600000000003	0.145038	0.24288200000000001	-0.066585	-0.12936	0.17169717388535766	0.12073513752615228	0.23165017628259066	-6.454597568923267	0.01112249999999998	-0.15000899999999995	7.08	-1.14	27.939288818627396	13.827093368417671	1.144688	0.1353819999999999	1.121314	0.23728000000000002	0.9859319999999999	1.381968	19.18167734862552	19.661722498626297	-4.65106	-4.74864	-3.28165	-0.304043	4.2989	0.012667000000002204	0.10893400000000142	-0.014145000000013397	0.09784400000000001	0.2604439999999999	-0.062775
241	9.3	-11.7	30.8432115009659	11.11988207588372	5.650132014429878	-14.631946	-14.610322	-0.446959	-0.16319	0.181778	0.305809	-0.118728	-0.22775399999999998	0.31724218710690144	0.2622880401425272	0.4783753726848725	-7.050902717957164	0.006988249999999994	-0.041343999999999985	6.67	-0.74	26.041430681756808	18.706806773209028	0.827723	0.287597	1.096493	0.3846	0.808896	1.212323	31.372202430985777	31.31007894107129	3.24748	-4.798369999999999	-1.63234	1.17202	-1.55152	0.0216239999999992	0.1266290000000012	-0.025237000000004173	0.124031	0.283769	-0.10902599999999998
451	42.8	9.9	14.881631211749127	21.289774226219816	0.5000116826929104	-14.545682000000001	-14.530613	-0.696357	-0.44368599999999997	0.324709	0.381842	-0.253914	-0.292107	0.24403979827009534	0.09012112147819927	0.22313639188132733	-5.57322352829178	0.01727587500000001	-0.030421000000000007	7.82	-1.99	36.10860390323187	16.841169629226755	0.982715	0.1101500000000002	1.222244	0.317241	1.1120940000000001	1.299956	15.865566891833154	16.03185704191269	-8.726510000000001	-5.31265	1.25112	-1.8593099999999998	-0.620266	0.015069000000000443	0.1253750000000018	0.0019679999999979714	0.05713299999999999	0.25267100000000003	-0.03819300000000003
45	24.9	-12.9	16.948256926251975	11.64987645539976	6.6401551461618515	-14.577164000000002	-14.562919	-0.48071	-0.24297	0.21616	0.29242399999999996	-0.155911	-0.206965	0.1946960729188245	0.07273823297336833	0.1962727368584378	-5.997442463278005	0.0026239999999999944	-0.07144099999999999	6.72	-1.06	28.322467750824018	18.85121875277636	1.088481	0.09568700000000008	1.315498	0.26315900000000003	1.219811	1.35164	17.816103256129722	18.009376336212473	-7.158010000000001	4.00531	-3.9992	2.58802	0.563683	0.01424500000000073	0.1159940000000006	-0.018477999999998218	0.07626399999999997	0.23774000000000003	-0.051054000000000016
178	27.9	9.7	15.574923578596213	21.319773908079213	6.630154912507988	-14.554367999999998	-14.542806	-0.690153	-0.454349	0.302527	0.367586	-0.0713	-0.14309000000000002	0.22157240434466985	0.1408082295153308	0.21081820719899685	-5.700732105765798	0.0159875	-0.031086000000000006	7.89	-1.66	27.20469766293213	17.24433700593135	1.02728	0.15207499999999996	1.080015	0.292406	0.92794	1.3196860000000001	16.654240778439426	16.76531004837302	-8.726510000000001	-5.31265	1.25112	-1.8593099999999998	-0.620266	0.011561999999997852	0.10705399999999798	-0.01042700000000707	0.06505900000000003	0.235804	-0.07179000000000002
222	10.4	-12.7	25.954891662441455	11.619876773540357	5.650132014429878	-14.628964000000002	-14.608701000000002	-0.479947	-0.197279	0.180884	0.289516	-0.130718	-0.206166	0.2400041523490373	0.1880841142857143	0.2484054013384281	-6.010840369666116	0.010406875000000005	-0.07079099999999999	6.72	-0.62	26.037953032851554	18.691299229277533	0.937103	0.20571700000000004	1.09375	0.29593400000000003	0.888033	1.2330370000000002	26.779439802499862	26.824620522528466	-5.081119999999999	1.55541	-3.71763	0.752001	0.5990840000000001	0.02026299999999992	0.1242180000000026	-0.013806999999999903	0.108632	0.28266800000000003	-0.07544799999999999
352	28.9	-19.5	16.550851731343535	17.269816857060405	6.530152575969405	-14.561145999999999	-14.565442000000001	-0.5025189999999999	-0.27857	0.220021	0.266658	-0.15170799999999998	-0.22654000000000002	0.13914108620327892	0.09990522697336723	0.1857802160967783	-6.26484248554577	0.0005136250000000037	-0.100404	6.96	-1.31	27.030434504008824	15.813987185445995	1.214424	0.1368290000000001	1.369588	0.19628800000000002	1.232759	1.4107120000000002	17.21475731123681	17.210992251246314	-4.65106	-4.74864	-3.28165	-0.304043	4.2989	-0.004296000000001854	0.08879699999999957	-0.039787999999997936	0.04663700000000001	0.22394899999999995	-0.07483200000000004
21	23.5	-12.8	18.226048030105407	11.629876667493491	5.590130612506738	-14.594009	-14.585503	-0.480446	-0.21913000000000002	0.15613	0.239331	-0.079811	-0.14755	0.20766556121495214	0.14607085954890006	0.2389204110152296	-6.017710319204374	0.00814100000000001	-0.07064000000000001	6.73	-1.09	27.56412826427927	18.76620455363316	0.996046	0.1634659999999999	1.1190870000000002	0.26105700000000004	0.9556209999999999	1.257103	19.199316040145032	19.334230690161103	-4.65106	-4.74864	-3.28165	-0.304043	4.2989	0.008506000000000569	0.12343300000000212	-0.016795999999999367	0.083201	0.261316	-0.06773899999999998
255	13.0	-12.2	27.748006492846642	11.3898792126183	7.930185287509551	-14.604229	-14.612332	-0.465966	-0.074894	0.347354	0.405876	-0.19603099999999998	-0.558178	0.6041758056834677	0.5832149306184652	0.3491843911226306	-6.365146154287717	0.018280250000000005	-0.05693899999999999	6.69	-0.63	21.857158847041784	18.597212975123615	0.4845470000000001	0.6727669999999999	1.153549	0.7396	0.480782	1.2241469999999999	28.290802642903014	28.11007976285991	-0.649342	-1.50367	-2.24681	-2.20261	1.0132	-0.008103000000000193	0.18656200000000212	-0.15007499999999752	0.05852200000000002	0.391072	-0.362147
202	23.2	9.7	22.195686299020352	21.269774438313547	5.300123836544844	-14.588204999999999	-14.560839000000001	-0.695539	-0.42837299999999995	0.145776	0.257235	-0.063159	-0.139481	0.24471055476630846	0.16876228160466258	0.21160279670251889	-5.594046550897756	0.02111637500000001	-0.030539000000000014	7.82	-1.19	27.953800803652214	16.929295240439902	1.014393	0.1893689999999999	1.122105	0.32865900000000003	0.932736	1.3430520000000001	23.44254866879725	23.67221732907346	-6.8371	-3.676	1.11638	-2.0345	-0.948893	0.027365999999997115	0.11980799999999903	-0.005062999999992712	0.111459	0.26716600000000007	-0.07632199999999999
138	23.1	-12.9	17.682743580565752	24.53973976098798	5.310124070198706	-14.588204000000001	-14.574547	-0.736744	-0.48311000000000004	0.145768	0.242391	-0.063179	-0.120598	0.1642436941045543	0.11255861545852644	0.21160155573019931	-6.519960866862058	0.007673625000000003	-0.14456100000000002	7.1	-1.19	27.07709609251604	13.62508434119449	1.165519	0.12628300000000006	1.121931	0.22904899999999997	0.995648	1.394568	18.50289915056391	18.553727460649604	-6.8371	-3.676	1.11638	-2.0345	-0.948893	0.013657000000000252	0.1099180000000004	-0.012242999999998005	0.09662299999999999	0.2536339999999999	-0.057419
24	13.2	-12.9	16.726208765988194	11.659876349352885	4.780111686544225	-14.598382	-14.590235	-0.480318	-0.228751	0.078311	0.177422	-0.038407	-0.11369000000000001	0.20007722913591355	0.13264163089938732	0.25570867925541746	-6.0177142648553845	-0.003035249999999993	-0.07064000000000001	6.72	-1.31	28.698407197320442	18.840395315021826	0.981918	0.149791	1.129291	0.245598	0.9795	1.227516	17.50871373593873	17.631078185986485	-4.65106	-4.74864	-3.28165	-0.304043	4.2989	0.008147000000001015	0.09409999999999741	-0.028774999999995998	0.09911099999999999	0.251567	-0.07528300000000002
186	29.2	9.9	23.852427537370186	21.21977496854789	7.490175006739794	-14.553932999999999	-14.571484	-0.691802	-0.279731	0.330719	0.365559	-0.152864	-0.6825	0.6146694361583095	0.7264193112024131	0.2294723440892241	-5.711066309529677	0.028608250000000005	-0.030605000000000018	7.89	-1.21	23.361887515823053	17.07029669300666	0.515538	0.8645770000000002	1.1901899999999999	0.8223729999999999	0.325613	1.337911	25.06979693743556	25.266835077223448	-6.8371	-3.676	1.11638	-2.0345	-0.948893	-0.017551000000000982	0.16629800000000117	-0.2042129999999993	0.03484000000000004	0.412071	-0.529636
208	19.2	-14.5	20.52838661116784	7.589919510427822	9.550223139434577	-14.5603	-14.591907999999998	-0.446932	-0.09232699999999999	0.40420300000000003	0.417696	-0.15892799999999999	-0.594404	0.599210356289109	0.6575409297743585	0.6774522434771952	-7.131361939922496	0.015690250000000003	-0.03114699999999998	6.7	-1.37	22.22024541002233	19.276072176199943	0.498117	0.7709239999999999	1.1724350000000001	0.744722	0.401511	1.242839	21.233707851384576	21.273868491140504	-0.886957	0.203646	-1.94311	-1.54976	-1.13652	-0.031607999999998526	0.16700799999999916	-0.18491999999999464	0.013492999999999977	0.354605	-0.4354760000000001
135	23.3	-25.6	21.844330313336894	8.739907315038097	5.310124070198706	-14.588207	-14.564951	-0.144835	0.201186	0.14571099999999998	0.260387	-0.063186	-0.481145	0.8366258383683841	0.6265361323642781	0.2115986245936508	-5.842138027405998	0.006657874999999994	-0.040440999999999984	6.75	-1.19	27.84209839419801	18.45480862581147	0.13219599999999998	0.7030080000000001	1.122055	0.6769649999999999	0.419047	0.809161	21.9717148432293	21.861273083365454	-6.8371	-3.676	1.11638	-2.0345	-0.948893	0.023255999999999943	0.22373400000000032	-0.10527800000001264	0.114676	0.346021	-0.41795899999999997
117	27.6	-6.5	13.414576818110351	14.739843686917805	7.520175707701363	-14.557542000000002	-14.545183999999999	-0.472268	-0.258695	0.325497	0.368847	-0.153671	-0.193187	0.18334577451507128	0.07391754674755395	0.25064964643080107	-5.845213294875369	0.02405512500000001	-0.009861000000000009	7.02	-1.15	23.272758861602842	16.747039667652025	1.030567	0.08792299999999997	1.189474	0.231371	1.101551	1.261938	14.602453248178856	14.936916078261836	-4.65106	-4.74864	-3.28165	-0.304043	4.2989	0.012358000000002534	0.10047300000000092	-0.01216699999999804	0.04335	0.213573	-0.039515999999999996
215	23.2	9.7	23.336425343566123	21.289774226219816	5.310124070198706	-14.588204000000001	-14.559949	-0.689272	-0.419379	0.145752	0.262338	-0.063179	-0.14202	0.25834639401416937	0.17415567596282494	0.2116026684072713	-5.7228165937700615	0.018918125000000004	-0.02154700000000001	7.89	-1.19	27.953443981008945	17.22018444049986	0.9885360000000001	0.1953910000000001	1.121933	0.34434499999999996	0.926542	1.332881	24.433940333577404	24.51426161365997	-6.8371	-3.676	1.11638	-2.0345	-0.948893	0.028255000000001473	0.12346499999999949	-0.006269000000003189	0.11658600000000002	0.269893	-0.07884100000000001
416	28.7	-19.4	14.224903712676205	17.249817069154147	6.570153510584836	-14.582813	-14.568642	-0.502655	-0.258404	0.287765	0.332679	-0.177971	-0.200939	0.15656618653361265	0.042690641190628466	0.14324310907120158	-6.264860091311952	0.007413999999999997	-0.100408	6.96	-1.18	25.549972286534057	15.815266263473976	1.1413650000000002	0.05496800000000013	1.2875889999999999	0.211871	1.232621	1.353236	15.006781172628324	15.210094412685725	-4.65106	-4.74864	-3.28165	-0.304043	4.2989	0.014170999999999268	0.11997900000000072	-0.004939999999997724	0.04491400000000001	0.24425099999999994	-0.022968000000000016
395	7.6	-12.7	21.36103215308179	11.729875607024814	4.98011635962138	-14.632367000000002	-14.618075	-0.45880600000000005	-0.21447600000000003	0.07637100000000001	0.191942	-0.06371900000000001	-0.14945	0.2324031837171409	0.21554487331911715	0.2824273152194521	-6.696538891451235	-0.014149375	-0.04899299999999998	6.71	-1.01	29.533102022534443	18.73385219238536	0.939811	0.22662000000000004	1.051382	0.284544	0.8247620000000001	1.2243549999999999	22.15985238327649	22.27970679304523	-1.37124	0.7009270000000001	-2.2014400000000003	-1.1623700000000001	-3.4166	0.014292000000002858	0.09457000000000093	-0.016233999999997195	0.115571	0.24433000000000002	-0.08573099999999999
308	13.7	-131.9	21.667647323706237	49.52810589064538	5.760134584622325	-14.578920000000002	-14.713033	-0.831675	-0.339588	0.692385	0.7547590000000001	-0.299846	-0.582544	0.8639690190308259	0.6578004880885335	0.284822676046531	-5.055638004587366	-0.010825374999999993	-0.114576	7.99	-0.78	27.576114010187602	13.806929777099665	0.14819799999999994	0.718328	1.092015	0.9412450000000001	0.373687	1.089443	22.875120890426718	23.31751544037988	-17.1145	-8.80606	5.56077	0.126051	0.604298	-0.13411299999999748	0.1953169999999993	-0.24522599999999883	0.06237400000000004	0.49208700000000005	-0.28269799999999995
238	2.6	-167.7	30.834568216270462	58.79775139046939	5.6301315471221685	-14.647606	-14.813457000000001	-1.055849	-0.6974060000000001	0.169473	0.346636	-0.148095	-0.25045	0.2671800560707925	0.1874035935462618	0.549847099706208	-4.82790747415483	-0.02221262500000001	-0.10094899999999997	6.37	-0.57	25.801664047808863	10.269735666459619	0.8858539999999999	0.20423	1.089787	0.322975	0.8855569999999999	1.2088290000000002	30.18446785634233	29.113308286264505	-8.726510000000001	-5.31265	1.25112	-1.8593099999999998	-0.620266	-0.16585100000000175	0.12559500000000057	-0.18350999999999829	0.177163	0.35844299999999996	-0.102355
220	10.0	-12.7	26.793069146313012	11.669876243306014	5.110119397121536	-14.636660000000001	-14.614227	-0.480238	-0.189962	0.139989	0.25464200000000003	-0.109376	-0.192524	0.2408951461583041	0.2212884512195355	0.23873274806653486	-6.017714727450242	0.003134125000000001	-0.07064000000000001	6.73	-0.64	27.753503431643356	18.676721110986584	0.936557	0.23177000000000006	1.047366	0.29720799999999997	0.815596	1.233765	27.78076988653021	27.904389356432123	-4.65106	-4.74864	-3.28165	-0.304043	4.2989	0.022433000000001257	0.12441300000000055	-0.007502000000016551	0.11465300000000003	0.290276	-0.083148
56	30.4	-13.4	10.793987765931597	24.48974029122232	4.8601135557750865	-14.559045000000001	-14.560098000000002	-0.725815	-0.50248	0.102048	0.190192	-0.004352	-0.071114	0.15071894690509013	0.10411441229075588	0.2279438860371913	-5.772710273728786	0.03192575	-0.014077000000000006	7.14	-1.73	29.1550881910547	14.426649036755974	1.194338	0.11863400000000013	1.139458	0.211955	1.020824	1.406293	11.524409406084967	11.708269835977463	-4.65106	-4.74864	-3.28165	-0.304043	4.2989	-0.0010530000000006368	0.10121100000000283	-0.02250400000001207	0.088144	0.22333499999999995	-0.066762
364	10.2	-112.6	24.51134192882652	13.1103063202081	7.690179679816951	-14.611667	-14.768792000000001	-0.615397	-0.392721	0.45611199999999996	0.452607	-0.243389	-0.281022	0.2986484384355146	0.12131464556725102	0.17772881422442985	-3.802322725590417	0.006892375000000006	-0.029618000000000005	5.98	-0.75	24.521675094139233	23.489397259339977	0.626699	0.14453899999999995	1.191439	0.26686	1.0469	0.893559	25.50155270875203	25.835388028765248	-7.158010000000001	4.00531	-3.9992	2.58802	0.563683	-0.15712500000000063	0.07326000000000121	-0.16900599999999955	-0.0035049999999999804	0.22267599999999999	-0.037633
338	15.5	-19.4	23.928462958705502	17.22981728124788	4.510105377890055	-14.599178	-14.593501999999999	-0.503491	-0.08480700000000001	0.480151	0.441895	-0.275239	-0.569121	0.6155714979624279	0.744766442168179	0.207465191174404	-6.244067627091821	-0.014811	-0.10112699999999997	6.96	-0.88	27.676382572582988	15.824599057463114	0.4875229999999999	0.859777	1.154425	0.7806529999999999	0.294648	1.268176	23.55509450864941	23.01167084866597	-7.158010000000001	4.00531	-3.9992	2.58802	0.563683	0.005676000000001125	0.19305400000000006	-0.11528699999999859	-0.03825600000000001	0.418684	-0.293882
336	16.1	-143.7	19.596182776956653	49.748097477480485	6.9401621557775925	-14.593309	-14.738314	-0.8837309999999999	-0.581186	0.341043	0.47287799999999997	-0.136654	-0.210837	0.31042624515650297	0.15276335020209186	0.20766614781464152	-4.6733480315753315	0.004375875	-0.01414599999999999	7.61	-1.02	25.43474248950811	13.924467377521164	0.7917609999999999	0.16044199999999995	1.050265	0.356428	0.8898229999999999	1.148189	20.32597690689759	20.40002308685332	-8.726510000000001	-5.31265	1.25112	-1.8593099999999998	-0.620266	-0.14500500000000116	0.1355290000000018	-0.15495899999999097	0.13183499999999998	0.30254499999999995	-0.074183
182	29.2	9.7	22.94995395260941	21.33977369598548	7.490175006739794	-14.553935999999998	-14.570501	-0.6955020000000001	-0.281285	0.330746	0.364061	-0.1529	-0.680817	0.6134090751686578	0.7251656269036066	0.22947575642963425	-5.594067068279295	0.029555	-0.030539000000000014	7.82	-1.21	23.36179091732472	16.911911116089474	0.519117	0.863074	1.190175	0.8236899999999999	0.32710100000000003	1.3428069999999999	24.144105482519393	24.268352462633732	-6.8371	-3.676	1.11638	-2.0345	-0.948893	-0.016565000000001717	0.1679329999999979	-0.2026760000000003	0.03331500000000004	0.41421700000000006	-0.527917
98	18.1	-167.7	16.399023171745224	58.78775177288598	10.890254449051582	-14.537785000000001	-14.726991	-1.055705	-0.8638889999999999	0.719371	0.754147	-0.210409	-0.226811	0.14858347132319738	0.040161974087126205	0.5356486053585107	-4.828017244882567	-0.020706999999999972	-0.10187200000000007	6.37	-1.26	20.39633443844448	10.219079435567783	0.989793	0.04312399999999994	1.073752	0.172732	1.030628	1.162525	15.32158850168324	15.269505171743395	-8.726510000000001	-5.31265	1.25112	-1.8593099999999998	-0.620266	-0.18920599999999865	0.06543399999999977	-0.19822799999999674	0.03477600000000003	0.191816	-0.016402
115	29.8	-17.0	12.01322525528214	15.849831915715553	7.650178745201519	-14.552048999999998	-14.550035000000001	-0.484541	-0.276371	0.33319899999999997	0.3636	-0.153452	-0.18223599999999998	0.1509035173141534	0.04794933807056426	0.2115396697598408	-5.333185669358007	0.033000124999999984	-0.060456999999999976	6.92	-1.21	23.412995523698477	16.392447537094768	1.0846799999999999	0.05705999999999989	1.190006	0.192772	1.132946	1.277452	12.93880250529949	13.005318565274232	-17.1145	-8.80606	5.56077	0.126051	0.604298	0.0020139999999972957	0.09867699999999857	-0.015859999999996433	0.03040100000000001	0.20817000000000002	-0.028783999999999976
287	16.6	-144.2	17.62385052933279	49.72809824231365	5.810135752891616	-14.574704999999998	-14.729141	-0.87795	-0.610794	0.692372	0.7507560000000001	-0.298594	-0.342323	0.3117375600640928	0.12357593815266148	0.1831191008348882	-4.835836273109934	-0.022144249999999983	-0.054645000000000055	7.77	-0.79	27.770251185493244	13.800693193694244	0.752127	0.13425499999999999	1.086417	0.34066399999999997	0.9521620000000001	1.092791	18.941621529430037	19.156857459386	-17.1145	-8.80606	5.56077	0.126051	0.604298	-0.15443600000000224	0.10604700000000022	-0.169157000000002	0.0583840000000001	0.26715600000000006	-0.04372899999999996
119	29.9	-17.0	11.997760271227436	15.819832233856149	7.670179212509241	-14.552048000000001	-14.550035999999999	-0.484583	-0.27623000000000003	0.33321100000000003	0.363666	-0.153454	-0.182303	0.1508770803701358	0.04797166422271997	0.2115386943635448	-5.333186893869803	0.033000124999999984	-0.06045600000000001	6.92	-1.21	23.322267902920647	16.319574102161788	1.084735	0.05708700000000011	1.190015	0.192742	1.1329280000000002	1.277477	12.928357601232113	12.998638721197347	-17.1145	-8.80606	5.56077	0.126051	0.604298	0.0020120000000023452	0.09867299999999801	-0.015854999999998398	0.030454999999999954	0.20835299999999995	-0.028848999999999986
347	16.4	-21.1	20.479491649219014	15.4998356273559	7.710180147124673	-14.595932000000001	-14.584109	-0.497042	-0.239571	0.47016	0.500247	-0.242456	-0.279895	0.1996648498373368	0.07108373425752387	0.16688118462072515	-5.871598351797094	0.003968749999999997	-0.100583	6.84	-0.85	24.409927935688643	16.6246151143608	0.977643	0.08548800000000001	1.2026379999999999	0.24389899999999998	1.11715	1.221542	21.079391209202548	21.099471529223184	-17.1145	-8.80606	5.56077	0.126051	0.604298	0.011823000000001471	0.10977300000000056	-0.012811000000002792	0.030086999999999975	0.257471	-0.037439
171	29.2	-6.1	21.17054115282244	40.919566056219566	8.000186923086567	-14.557777999999999	-14.554114000000002	-1.011876	-0.707412	0.181399	0.285122	-0.11149300000000001	-0.191032	0.2347650230457834	0.11464447084501347	0.4136491068313234	-7.396498723268174	0.006920500000000017	-0.2464000000000001	7.64	-1.48	22.233002468247136	10.418543983026119	1.104896	0.14224100000000006	1.2407139999999999	0.338969	1.098473	1.443865	21.331811222914645	21.20505420294932	-17.1145	-8.80606	5.56077	0.126051	0.604298	0.003663999999997003	0.12340400000000074	-0.03847400000000434	0.10372299999999998	0.30446399999999996	-0.079539
398	-2.3	-13.0	27.557198083893386	11.75987528888422	4.930115191352089	-14.659676999999999	-14.632560999999999	-0.458863	-0.20244700000000002	0.038083	0.192549	-0.083373	-0.171256	0.2631694491777915	0.24977953277799944	0.2613276167626173	-6.696534483206913	-0.009155375	-0.04899299999999998	6.72	-0.8	28.751265123626556	18.797034569721877	0.8457959999999999	0.2668110000000001	1.068186	0.302088	0.801375	1.147884	28.020300464008283	27.897308504033447	-1.37124	0.7009270000000001	-2.2014400000000003	-1.1623700000000001	-3.4166	0.027115999999999474	0.08827900000000355	-0.012615999999979977	0.154466	0.256416	-0.08788299999999999
54	30.4	-19.3	13.627102529648493	14.959841353886723	6.660155613469559	-14.562911999999999	-14.551542999999999	-0.494191	-0.267402	0.23439000000000002	0.291408	-0.144896	-0.184025	0.16519275381321386	0.05035782350702592	0.15185227529818202	-5.859658186516199	0.005860875000000002	-0.09475	6.79	-1.19	28.19196202717566	16.634371837368395	1.1396680000000001	0.06655999999999995	1.321741	0.225519	1.2551809999999999	1.3651870000000002	14.460435809684718	14.585937809795894	-8.726510000000001	-5.31265	1.25112	-1.8593099999999998	-0.620266	0.011369000000000185	0.12115900000000224	-0.01401999999999859	0.057017999999999985	0.22678900000000002	-0.039129
177	13.5	-129.9	24.137379863869878	65.66930359022334	7.870183885586398	-14.602896	-14.73881	-0.755516	-0.526421	0.346604	0.46222399999999997	-0.199078	-0.257432	0.35155015248082555	0.13760511495809288	0.2657005665095717	-5.380737728002851	0.049458499999999996	-0.39871	7.57	-0.57	21.858553054942046	10.997704309881547	0.7803640000000001	0.15853099999999998	1.152072	0.423066	0.993541	1.20343	25.02467900384119	25.359769343851237	-7.158010000000001	4.00531	-3.9992	2.58802	0.563683	-0.13591400000000142	0.10543600000000097	-0.1714539999999971	0.11561999999999995	0.22909499999999994	-0.05835399999999999
196	15.4	-129.9	22.994736235539087	65.68930337812961	7.900184586547981	-14.597995999999998	-14.72836	-0.753418	-0.548475	0.35195	0.45853900000000003	-0.197428	-0.232992	0.29367264953073324	0.10397648593200216	0.2033701546204302	-5.404114239768044	0.04510199999999999	-0.3986179999999999	7.62	-0.6	21.86665556870861	10.937893748265495	0.8497450000000001	0.12006300000000004	1.1547129999999999	0.353302	1.03465	1.203047	23.4540735555208	23.45909363550813	-17.1145	-8.80606	5.56077	0.126051	0.604298	-0.13036400000000192	0.10116299999999612	-0.155852000000003	0.10658900000000004	0.204943	-0.03556400000000001
200	29.1	9.7	23.60218404725468	21.269774438313547	7.540176175009086	-14.553932999999999	-14.571303	-0.689229	-0.28233800000000003	0.330779	0.364633	-0.152894	-0.681484	0.6165317180491214	0.7251476483394236	0.22947286506316375	-5.722835097514862	0.027360875000000003	-0.02154700000000001	7.89	-1.21	23.550071982125587	17.355911075841018	0.5113909999999999	0.863041	1.190159	0.822203	0.32711799999999996	1.333594	24.89548215734237	25.1213857576281	-6.8371	-3.676	1.11638	-2.0345	-0.948893	-0.01737000000000144	0.16608200000000295	-0.20367799999999647	0.033853999999999995	0.40689099999999995	-0.52859
183	29.9	-15.0	18.282326272181717	7.979915374599999	8.070188558663567	-14.554735	-14.568395	-0.48021400000000003	-0.232415	0.197265	0.23975900000000003	-0.110632	-0.182322	0.2324960821667672	0.1060637999727013	0.4836857986635659	-6.036021785392058	0.016661250000000002	-0.05394400000000002	6.75	-1.54	21.127826356011763	19.202773869528155	0.990275	0.13132300000000008	1.238151	0.299979	1.1068280000000001	1.290254	18.97697984214004	18.94874189221133	0.852347	-0.723091	-1.52101	5.54315	2.8035	-0.013659999999999783	0.11522199999999927	-0.04985399999999984	0.04249400000000003	0.24779900000000002	-0.07169000000000002
421	21.0	7.7	17.24032705458301	21.21977496854789	4.74011075192878	-14.581889000000002	-14.567863000000001	-0.678409	-0.453113	0.084914	0.20575300000000002	-0.005444	-0.10676400000000001	0.2464777428287509	0.18305402698074036	0.451862022752398	-6.448937818523529	0.008618749999999998	-0.03386599999999998	7.94	-1.82	28.792028602762194	16.887115503060492	1.0092759999999998	0.2096039999999999	1.145039	0.330135	0.935435	1.3394110000000001	18.095623184777807	18.314624174724262	4.150919999999998	-3.70436	-1.0868799999999998	0.97639	-1.4189200000000002	0.014026000000001204	0.08346200000000081	-0.02363499999999874	0.12083900000000002	0.22529600000000005	-0.10132000000000001
104	27.6	-11.1	12.179600114677472	11.73987550097795	7.470174539432071	-14.557545000000001	-14.560732999999999	-0.473053	-0.269315	0.325546	0.36586799999999997	-0.153705	-0.189619	0.16606154292821296	0.0634410816581277	0.2506781763767676	-5.973843933820327	0.034022500000000004	-0.039937	6.8	-1.14	23.626883217294026	18.651688028279963	1.062767	0.0754729999999999	1.189655	0.211628	1.114182	1.2743950000000002	13.056231584675718	13.107059894547387	-4.65106	-4.74864	-3.28165	-0.304043	4.2989	-0.0031879999999979702	0.09506499999999818	-0.023213000000001927	0.04032199999999997	0.20373799999999997	-0.035914
223	13.4	-12.7	21.84103712175075	11.589877091680965	7.9101848202018425	-14.602943	-14.592139999999999	-0.479571	-0.22589499999999998	0.346519	0.41262200000000004	-0.199445	-0.248023	0.22414475658924796	0.10600754871595428	0.2688168945521624	-6.010865676255086	0.0194455	-0.07079000000000002	6.72	-0.58	21.86050501015569	18.64413863170691	0.9563889999999999	0.12211899999999988	1.1519840000000001	0.276301	1.029865	1.23269	22.72959128179024	22.742768991756968	-5.081119999999999	1.55541	-3.71763	0.752001	0.5990840000000001	0.010803000000001006	0.11083299999999952	-0.020951000000000164	0.06610300000000002	0.253676	-0.04857799999999998
131	29.9	-16.3	15.262873642999981	15.949830855246875	7.570176875970657	-14.552043	-14.555285000000001	-0.480784	-0.275985	0.333423	0.368153	-0.153544	-0.182358	0.1543706471005828	0.05102618000825363	0.21153426690474103	-5.830368341453025	0.031303250000000005	-0.004669000000000007	6.96	-1.21	23.543376866968966	16.639754226004225	1.0756379999999999	0.060711000000000175	1.189801	0.19635899999999998	1.12909	1.271997	16.180920773036338	16.3032852230841	-17.1145	-8.80606	5.56077	0.126051	0.604298	-0.0032420000000019655	0.08590799999999987	-0.02129799999999804	0.03472999999999998	0.204799	-0.02881399999999998
334	19.5	-132.0	20.76901911765437	49.498107037895146	5.790135285583893	-14.568454999999998	-14.716835999999999	-0.831838	-0.573024	0.694177	0.757904	-0.294645	-0.340439	0.3484000539725346	0.1442675389018494	0.1839777105122234	-5.055699393474676	-0.011833374999999986	-0.11458200000000007	7.99	-0.83	27.546762190401374	13.79256587004459	0.7098810000000001	0.1559609999999999	1.0810540000000002	0.379562	0.925093	1.089443	21.988271047643668	22.21040958779621	-17.1145	-8.80606	5.56077	0.126051	0.604298	-0.14838100000000054	0.10128899999999774	-0.16920200000000207	0.06372699999999998	0.258814	-0.045794
60	28.0	-13.1	12.079997979756069	24.50974007912858	4.850113322121227	-14.564867000000001	-14.565604	-0.725966	-0.50907	0.096464	0.189001	-0.012891	-0.081045	0.15210315070812175	0.11063700574295324	0.2481570885925148	-5.772731226494086	0.017299375000000002	-0.014071	7.14	-1.61	28.65914171124436	14.679306568017413	1.1870310000000002	0.1257029999999999	1.136175	0.21294000000000002	1.010472	1.3999709999999999	12.797241909871369	12.907683670020571	-4.65106	-4.74864	-3.28165	-0.304043	4.2989	-0.0007369999999990995	0.09271800000000141	-0.02315499999998849	0.09253700000000001	0.21689599999999998	-0.068154
95	25.4	-7.3	11.56337716208893	24.46974050331605	4.8601135557750865	-14.571013	-14.563096	-0.715701	-0.507687	0.099497	0.18997999999999998	-0.017372	-0.084543	0.15546794302922728	0.11445503137346022	0.2335557259806725	-6.3150560897617485	0.0042541249999999906	-0.01398499999999997	7.22	-1.65	29.07461856312009	14.488664625808324	1.1610120000000002	0.1300199999999998	1.1359920000000001	0.21372800000000003	1.0059719999999999	1.37474	12.215987561868044	12.349647191744602	-8.726510000000001	-5.31265	1.25112	-1.8593099999999998	-0.620266	0.00791700000000084	0.08913199999999932	-0.01724900000000673	0.09048299999999998	0.20801400000000003	-0.067171
195	19.2	-14.5	22.901371517583776	7.599919404380957	9.600224307703867	-14.560303	-14.563578	-0.447175	-0.18774000000000002	0.392268	0.45583999999999997	-0.159365	-0.276959	0.3379670351456262	0.2106751698086197	0.7212810969815991	-7.131227080298827	0.01580475	-0.03114699999999998	6.7	-1.32	21.747279146357364	19.27521136750221	0.818141	0.24723300000000006	1.173527	0.41766000000000003	0.9262940000000001	1.235801	23.39835943747044	23.380161647445046	-0.886957	0.203646	-1.94311	-1.54976	-1.13652	-0.003275000000000361	0.12077899999999886	-0.05938899999999592	0.06357199999999996	0.25943499999999997	-0.117594
141	23.1	3.4	21.81635524187429	21.329773802032346	5.310124070198706	-14.588206	-14.569589	-0.701224	-0.43757299999999993	0.145758	0.253864	-0.063202	-0.138294	0.2331052998884281	0.16291416343820372	0.21159891169138015	-5.538559516318178	0.020169375000000003	-0.029504	7.73	-1.19	27.077168508484203	16.717367486412986	1.035156	0.1827979999999999	1.1220510000000001	0.314646	0.9392530000000001	1.349802	22.703026871847182	22.684829081821796	-6.8371	-3.676	1.11638	-2.0345	-0.948893	0.018616999999998995	0.11866900000000058	-0.010401000000001659	0.10810599999999998	0.263651	-0.075092
149	21.1	-6.2	23.770879332548255	40.96956552598524	9.540222905780727	-14.555705999999999	-14.547680999999999	-1.011055	-0.702583	0.401192	0.510705	-0.17008900000000002	-0.242427	0.259138296795417	0.12779095265376172	0.4091165766024991	-7.39597164690309	0.016336250000000004	-0.24634700000000004	7.64	-1.14	21.644776314214194	10.395622624223716	1.00264	0.14878100000000005	1.164253	0.35070300000000004	1.015472	1.353343	23.961642372494666	23.918344182675323	-17.1145	-8.80606	5.56077	0.126051	0.604298	0.008024999999999949	0.11462400000000272	-0.03450599999999682	0.10951299999999997	0.3084720000000001	-0.07233799999999999
205	27.9	4.5	14.460380561994286	21.36977337784487	6.690156314431128	-14.554367999999998	-14.549854000000002	-0.6949850000000001	-0.46000699999999994	0.302502	0.366039	-0.07130800000000001	-0.142481	0.2081605647231446	0.13182533656784134	0.21081696093225247	-5.393486397954751	0.022070375	-0.038835000000000015	7.76	-1.65	27.190526587801145	16.98720780759281	1.0447870000000001	0.142374	1.08002	0.274656	0.9376459999999999	1.319443	15.416078291792907	15.5302851119326	-8.726510000000001	-5.31265	1.25112	-1.8593099999999998	-0.620266	0.004513999999996798	0.10641499999999837	-0.013872000000006324	0.06353700000000001	0.23497800000000013	-0.07117299999999999
153	30.4	-6.0	16.7056004877798	41.0195649957509	9.550223139434577	-14.529501999999999	-14.535797	-1.011493	-0.76008	0.471607	0.5455949999999999	-0.15167	-0.20679299999999998	0.18825681484058487	0.08183406344597803	0.4635961858484431	-7.396561489048928	0.02516000000000001	-0.24640100000000004	7.64	-1.66	20.651599537516585	10.350683597316854	1.157312	0.09588799999999996	1.171737	0.2684	1.075849	1.425712	16.85118280776894	16.73948602776559	-17.1145	-8.80606	5.56077	0.126051	0.604298	-0.006295000000001494	0.09991399999999828	-0.03499399999999753	0.07398799999999994	0.251413	-0.05512299999999998
376	23.5	3.5	16.937669564367724	21.399773059704284	4.810112387505796	-14.574682999999999	-14.569348999999999	-0.701681	-0.463721	0.09454	0.197184	-0.020023	-0.109824	0.2194881302094529	0.15823024727461416	0.2651865960706621	-5.508528623604999	0.010261374999999994	-0.029303	7.73	-1.58	28.736024293980932	16.914477968899472	1.045786	0.17990699999999993	1.136995	0.294086	0.9570879999999999	1.339872	17.682523934413314	17.8356363743121	-4.65106	-4.74864	-3.28165	-0.304043	4.2989	0.005333999999999506	0.09284600000000154	-0.02394999999999925	0.102644	0.23796	-0.089801
10	27.6	-13.0	16.793787183165367	24.48974029122232	7.810182483663257	-14.563394	-14.556080999999999	-0.740771	-0.479608	0.333608	0.406072	-0.16676	-0.21396700000000002	0.189863720106068	0.08001776191393972	0.25983179424829245	-6.454603854752701	0.015235624999999997	-0.15000899999999995	7.08	-1.08	23.317268283241372	13.630675713994082	1.105051	0.09424500000000012	1.177801	0.25898000000000004	1.083556	1.364031	18.349384473232888	18.80934930314168	-4.65106	-4.74864	-3.28165	-0.304043	4.2989	0.007313000000001679	0.11509100000000316	-0.021267999999999176	0.07246399999999997	0.261163	-0.04720700000000003
278	19.1	-153.1	17.796319135603053	50.01808715223264	5.750134350968463	-14.569347	-14.729888	-0.918963	-0.665564	0.694132	0.737271	-0.298485	-0.321753	0.26766864941755003	0.11250429532631552	0.19936037664579334	-4.500261880770392	-0.021044875000000008	-0.051772999999999965	7.52	-0.81	27.423224383724914	13.817600563962973	0.807771	0.12179400000000007	1.0825719999999999	0.295242	0.960778	1.103013	17.87664041568562	17.469386425643744	-17.1145	-8.80606	5.56077	0.126051	0.604298	-0.16054100000000027	0.11190899999999715	-0.16609599999999958	0.04313900000000004	0.25339899999999993	-0.02326800000000001
97	24.4	-167.7	15.247594408787085	58.757752920135744	9.590224074050006	-14.545745000000002	-14.735778	-1.055898	-0.854397	0.453192	0.504459	-0.16281600000000002	-0.183239	0.14409073876482992	0.05067306595883503	0.4332214060928804	-4.8278105744130695	-0.003753624999999997	-0.10025099999999998	6.37	-1.42	20.64704138521324	10.23849733624132	1.078117	0.05910400000000005	1.166379	0.181499	1.107275	1.259616	14.504622568736734	14.456931808785805	-8.726510000000001	-5.31265	1.25112	-1.8593099999999998	-0.620266	-0.1900329999999979	0.07968099999999723	-0.18762399999999957	0.05126700000000001	0.20150100000000004	-0.020422999999999997
213	23.3	-10.3	16.350962810672186	14.519846019948876	5.300123836544844	-14.58821	-14.570351	-0.464376	-0.22966199999999998	0.145703	0.224399	-0.063179	-0.11793499999999998	0.1871499131697114	0.13053459332480186	0.2116298756769388	-6.146705753973963	0.007128124999999998	-0.06325699999999998	6.99	-1.19	27.14378840324947	16.969623234695522	1.021325	0.14647599999999994	1.122124	0.23514899999999997	0.975648	1.2564739999999999	17.39011937075947	17.544486830512408	-6.8371	-3.676	1.11638	-2.0345	-0.948893	0.017858999999999625	0.11221399999999804	-0.008404000000012957	0.07869599999999999	0.23471400000000003	-0.054755999999999985
247	10.0	-12.2	27.917978884457703	11.399879106571436	5.660132248083737	-14.630085000000001	-14.609323000000002	-0.46581300000000003	-0.182326	0.182368	0.296583	-0.126067	-0.21244200000000002	0.2684754129423449	0.21413860655168498	0.3213811406551155	-6.365156902785215	0.008696624999999994	-0.05693899999999999	6.69	-0.67	26.038775416645045	18.76058670852253	0.895667	0.23436099999999996	1.094436	0.328717	0.860075	1.224384	28.608867394354192	28.572471814588763	-0.649342	-1.50367	-2.24681	-2.20261	1.0132	0.020761999999999503	0.12430000000000163	-0.01803099999999347	0.11421499999999998	0.28348700000000004	-0.08637500000000001
57	30.7	-11.6	10.759322860133347	24.52973986703485	4.850113322121227	-14.559059	-14.558689999999999	-0.721102	-0.5084390000000001	0.102082	0.186573	-0.004267	-0.067351	0.14916861487781294	0.1004190526338884	0.2279489786183115	-6.2860807810980495	0.01797699999999999	-0.03769899999999998	7.18	-1.73	29.15579746131596	14.458352587290303	1.178792	0.114425	1.139475	0.20666700000000002	1.02505	1.385459	11.382440290058259	11.399383060086825	-4.65106	-4.74864	-3.28165	-0.304043	4.2989	0.0003690000000009519	0.09558800000000289	-0.020446999999990112	0.08449099999999998	0.21266299999999994	-0.063084
310	7.8	-19.4	16.805998552719107	17.269816857060405	6.630154912507988	-14.600648000000001	-14.600919000000001	-0.5026430000000001	-0.241921	0.281846	0.345673	-0.11504400000000001	-0.2031	0.19044181013085515	0.16167830873849287	0.2656813699327045	-6.264865343108827	-0.00021199999999999689	-0.100409	6.96	-1.12	26.376802442785984	15.91270250324718	1.019254	0.17125500000000005	1.059233	0.239771	0.887978	1.259025	17.20070234279267	17.194427242808512	-4.65106	-4.74864	-3.28165	-0.304043	4.2989	-0.00027099999999968816	0.07896199999999709	-0.027924999999996203	0.06382700000000002	0.26072200000000006	-0.088056
353	28.9	-13.0	13.58909362089975	11.679876137259154	6.530152575969405	-14.561145999999999	-14.556491000000001	-0.48002700000000004	-0.26067399999999996	0.21999200000000002	0.27635	-0.15164	-0.19872	0.1728608470181504	0.06611680065300538	0.1857810739349308	-6.017715734269386	-6.412499999999821e-05	-0.07064000000000001	6.72	-1.31	27.03040843507034	18.676137446581482	1.145529	0.09055799999999993	1.369667	0.2394	1.279109	1.384929	14.342733130780482	14.367833530859787	-4.65106	-4.74864	-3.28165	-0.304043	4.2989	0.004654999999997855	0.11678500000000014	-0.021765999999995955	0.056357999999999964	0.21935300000000008	-0.04708000000000001
36	23.3	-124.6	9.244735861290103	67.09980971874919	5.290123602890983	-14.588204000000001	-14.734042	-0.878813	-0.48693400000000003	0.14571199999999998	0.196426	-0.06318700000000001	-0.12404000000000001	0.21127264535996648	0.09392340531724316	0.2116010265940166	-4.21553446484725	0.001889374999999999	-0.14845699999999995	5.4	-1.19	27.143300660414013	17.37742609738165	0.8508420000000001	0.10538299999999999	1.12201	0.227911	1.016627	1.078753	10.186000861053826	10.183490821202842	-6.8371	-3.676	1.11638	-2.0345	-0.948893	-0.14583799999999947	0.09977500000000106	-0.14716599999999858	0.05071400000000001	0.3918789999999999	-0.060853000000000004
413	4.4	2.9	22.755809259082643	21.56977125690753	6.960162623085299	-14.616052	-14.605001999999999	-0.702447	-0.414191	0.34058299999999997	0.425896	-0.131089	-0.23554499999999998	0.29365575115149223	0.2083092404233108	0.2504266933368073	-5.4995060358163	0.018866	-0.029169	7.74	-1.23	27.22795076355566	16.576502523743194	0.8955879999999999	0.214711	1.030732	0.372332	0.816021	1.2679200000000002	23.790573249109677	23.874032079112983	-17.1145	-8.80606	5.56077	0.126051	0.604298	0.011050000000000892	0.09806899999999885	-0.020902000000006637	0.08531300000000003	0.28825600000000007	-0.10445599999999997
20	15.1	-12.9	21.865355034837552	11.639876561446625	7.010163791354593	-14.595899	-14.586597	-0.48024399999999995	-0.21072	0.339428	0.40621399999999996	-0.140253	-0.221125	0.21521359887009292	0.1860022208079382	0.2455870473472685	-6.01771423764274	0.006570000000000006	-0.07064100000000001	6.72	-0.99	25.474651048670513	18.84022550139842	0.973493	0.19464499999999985	1.046466	0.266963	0.8518209999999999	1.240456	22.478432304930493	22.603306794829233	-4.65106	-4.74864	-3.28165	-0.304043	4.2989	0.009301999999999921	0.11392499999999828	-0.017821000000012077	0.06678599999999996	0.269524	-0.080872
459	41.5	1.0	12.840438451137054	21.559771362954397	0.7100165894239276	-14.548378	-14.54855	-0.700984	-0.453751	0.323241	0.383362	-0.255238	-0.291036	0.23233404876599464	0.07797410460161552	0.3347225100277903	-5.345766526699002	0.022116875	-0.028744999999999993	7.66	-1.95	37.46767148831871	16.95297649598213	0.9921760000000002	0.09478999999999993	1.21566	0.300282	1.12087	1.2924579999999999	13.777938391481007	13.942346011493953	-4.65106	-4.74864	-3.28165	-0.304043	4.2989	-0.00017200000000094917	0.11377799999999993	-0.012954999999998051	0.06012099999999998	0.24723300000000004	-0.035797999999999996
342	16.2	-117.8	24.73205603106405	49.078123099391796	6.980163090393022	-14.593279999999998	-14.714058999999999	-0.752872	-0.539506	0.341402	0.48553500000000005	-0.137364	-0.211243	0.3471265966775724	0.16725701886137098	0.20768638754005092	-5.395372718376074	0.022331500000000004	-0.09918500000000002	8.32	-1.02	25.47274240832022	13.84376112521606	0.741531	0.17527900000000007	1.047962	0.39426500000000003	0.872683	1.1357959999999998	26.15399369118366	26.66980691116547	-8.726510000000001	-5.31265	1.25112	-1.8593099999999998	-0.620266	-0.12077900000000064	0.0933470000000014	-0.1411240000000049	0.14413300000000007	0.21336599999999994	-0.07387899999999997
76	30.1	-167.7	16.24662860668096	58.79775139046939	9.490221737511435	-14.529866	-14.719520999999999	-1.0559379999999998	-0.862923	0.47145	0.520277	-0.15190599999999999	-0.174654	0.13477763983849178	0.04621600727797687	0.4766568742000393	-4.827859092312468	0.0006973750000000001	-0.10103799999999996	6.37	-1.68	20.708947170307557	10.26760694045274	1.087928	0.05410300000000001	1.170655	0.169469	1.116552	1.2573969999999999	14.512818476564016	14.676598586649884	-8.726510000000001	-5.31265	1.25112	-1.8593099999999998	-0.620266	-0.18965499999999835	0.08193699999999993	-0.18685700000000338	0.04882700000000001	0.19301499999999983	-0.022748000000000018
203	25.1	-14.5	22.01135276426508	7.55991982856843	8.070188558663567	-14.569703	-14.604197000000001	-0.447129	-0.055748	0.163141	0.199044	-0.10478399999999999	-0.594949	0.6301370186926789	0.6763409970904029	0.7133833227373375	-7.130271008285155	0.007780875	-0.031139999999999998	6.7	-1.75	22.046114279423122	19.41919303807588	0.4692569999999999	0.8433350000000001	1.246908	0.799475	0.403573	1.268732	22.63447019433267	22.67212079409493	-0.886957	0.203646	-1.94311	-1.54976	-1.13652	-0.03449400000000047	0.1826439999999998	-0.20434399999999187	0.03590299999999999	0.391381	-0.49016499999999996
78	13.2	-167.7	22.92724503148461	58.78775177288598	7.940185521163412	-14.602535999999999	-14.776464	-1.055925	-0.736881	0.23215300000000003	0.35691100000000003	-0.16601	-0.225163	0.256503133634342	0.10795420553581507	0.2771338676511932	-4.828025653200481	-0.03458675	-0.10048100000000004	6.37	-0.67	22.396821754567643	10.276230700859783	0.926751	0.12811800000000018	1.1867809999999999	0.319725	1.058663	1.246476	22.57521192144599	22.845668731405212	-8.726510000000001	-5.31265	1.25112	-1.8593099999999998	-0.620266	-0.17392800000000186	0.11912099999999626	-0.2050479999999979	0.12475800000000001	0.319044	-0.05915300000000001
272	19.2	-150.9	17.528544301987225	49.81809480056437	5.860136921160907	-14.568942000000002	-14.739672	-0.904328	-0.636729	0.694855	0.746731	-0.294862	-0.332396	0.2876407816476417	0.12275728846488965	0.18319456101728748	-4.650628838034564	-0.023537375000000013	-0.05247199999999996	7.6	-0.83	27.457573290964714	13.702339278681562	0.7854430000000001	0.13243399999999994	1.0788280000000001	0.317151	0.9463940000000001	1.102594	18.164211931880452	17.947720981927663	-17.1145	-8.80606	5.56077	0.126051	0.604298	-0.17072999999999894	0.10467299999999824	-0.18217399999999984	0.05187600000000003	0.26759900000000003	-0.03753400000000001
454	36.2	-0.5	11.161005813673698	21.809768711782727	1.4000327115401463	-14.548797	-14.55049	-0.708082	-0.501297	0.288267	0.338449	-0.19756400000000002	-0.247644	0.1898869786929488	0.09672834171278344	0.24365077171085944	-5.123767747990106	0.009960750000000004	-0.029288000000000012	7.57	-1.75	32.509532387784674	16.614318684239034	1.086637	0.1237849999999998	1.2797180000000001	0.254703	1.155933	1.34134	12.217732653573947	12.404730633815221	-4.65106	-4.74864	-3.28165	-0.304043	4.2989	-0.0016929999999995005	0.08301799999999915	-0.02555500000000066	0.050182000000000004	0.206785	-0.050079999999999986
150	36.4	-6.1	19.235523955313045	40.99956520784463	8.100189259625138	-14.54266	-14.545710999999999	-1.010858	-0.719576	0.139983	0.241966	-0.095831	-0.175531	0.22192072291212672	0.10300550123660414	0.4348657330780508	-7.394874598145858	0.009308500000000013	-0.24635700000000002	7.64	-1.77	21.20265131665537	10.271177339301056	1.1489850000000001	0.12940200000000002	1.256263	0.32770900000000003	1.1268610000000001	1.476694	19.344710695322735	19.24932917527819	-17.1145	-8.80606	5.56077	0.126051	0.604298	-0.0030509999999992488	0.12589499999999632	-0.040514000000001715	0.10198299999999999	0.29128200000000004	-0.0797
440	29.1	10.0	22.84734725082553	21.21977496854789	7.630178277893809	-14.553931	-14.570770999999999	-0.693071	-0.28147	0.33069899999999997	0.3635	-0.152844	-0.6836760000000001	0.6128307540548965	0.7272511878205855	0.2294711577186443	-5.593853948724215	0.026924625000000004	-0.008412000000000003	7.86	-1.21	23.327499087379042	16.963928683203424	0.5204479999999999	0.8655780000000001	1.190205	0.8237909999999999	0.324627	1.344239	24.295640330593237	24.578019830879054	-6.8371	-3.676	1.11638	-2.0345	-0.948893	-0.016839999999998412	0.16751999999999967	-0.20364999999999966	0.032801000000000025	0.411601	-0.5308320000000001
2	23.5	-13.3	20.347564573536857	24.52973986703485	5.590130612506738	-14.594003	-14.577268	-0.74078	-0.44788	0.156142	0.264525	-0.079835	-0.150359	0.20275540753678534	0.1419301042787535	0.23891193824229154	-6.454595772970673	0.01102124999999998	-0.15000899999999995	7.08	-1.09	27.56429439634981	13.722174792974132	1.087275	0.15880899999999998	1.118924	0.276516	0.9601149999999999	1.363791	21.93516487366625	22.47168592366712	-4.65106	-4.74864	-3.28165	-0.304043	4.2989	0.01673500000000061	0.1272030000000015	-0.012956000000002632	0.10838300000000001	0.2929	-0.07052399999999999
52	18.9	-19.3	16.16346343212917	14.959841353886723	6.240145800007513	-14.58779	-14.565335999999999	-0.494159	-0.260438	0.254042	0.32229800000000003	-0.190102	-0.218437	0.15868450916512467	0.04535163183970401	0.14446773304755234	-5.859651655783786	0.010958	-0.09474900000000004	6.79	-0.78	25.708795848551237	16.67146322269065	1.147625	0.05991200000000019	1.3210549999999999	0.216459	1.2611430000000001	1.364084	17.107865982098993	17.402168171998007	-8.726510000000001	-5.31265	1.25112	-1.8593099999999998	-0.620266	0.02245400000000153	0.11438900000000274	-0.0007429999999963854	0.06825600000000004	0.233721	-0.028335
271	18.8	-150.9	17.07930048062216	49.858093270898024	5.770134818276183	-14.569358	-14.726970999999999	-0.9043209999999999	-0.6547189999999999	0.694129	0.74448	-0.298296	-0.32563200000000003	0.2762709679293728	0.11589938528829387	0.19936290418258007	-4.650631395904094	-0.02186574999999999	-0.05247200000000008	7.6	-0.81	27.428385182524423	13.678625547322191	0.797147	0.125494	1.082784	0.304297	0.95729	1.101444	17.73693096053127	17.562483180543673	-17.1145	-8.80606	5.56077	0.126051	0.604298	-0.15761299999999956	0.1117709999999974	-0.16483000000000203	0.050351000000000035	0.249602	-0.027336000000000027
262	19.1	-144.6	17.775052824879282	49.808095182980956	5.750134350968463	-14.569347	-14.718368	-0.892804	-0.638691	0.694132	0.746405	-0.298485	-0.325861	0.2888276236184595	0.11976201121033987	0.19936037664579334	-4.7232504191891325	-0.020765499999999992	-0.05537900000000007	7.7	-0.81	27.423224383724914	13.859995964691453	0.7813530000000001	0.12965100000000007	1.0825719999999999	0.31733	0.9529209999999999	1.098683	18.538104984807593	18.49668932491216	-17.1145	-8.80606	5.56077	0.126051	0.604298	-0.1490209999999994	0.11259199999999936	-0.15869800000000112	0.052273000000000014	0.25411300000000003	-0.02737600000000001
268	19.1	-146.3	23.59646559968326	37.478566702632534	5.750134350968463	-14.569347	-14.723563	-0.804294	-0.34547	0.694132	0.7612899999999999	-0.298485	-0.5718	0.8379262273961561	0.6275832000088678	0.19936037664579334	-4.963667931365727	-0.015414125	-0.07093700000000003	8.26	-0.81	27.423224383724914	16.324586880043526	0.171717	0.6794040000000001	1.0825719999999999	0.887782	0.40316799999999997	1.059499	24.67390026974525	24.66762516990377	-17.1145	-8.80606	5.56077	0.126051	0.604298	-0.1542159999999999	0.1917970000000011	-0.2673500000000004	0.06715799999999994	0.45882399999999995	-0.273315
343	4.8	-155.8	12.5897526113856	44.438300540688076	8.120189726932859	-14.592564000000001	-14.759232999999998	-1.054217	-0.778688	0.556832	0.626622	-0.138825	-0.20289200000000002	0.19423013680321202	0.09220183208998067	0.3249515097457422	-5.08101283884145	-0.02822475	-0.010584999999999956	6.75	-1.32	26.873269993409515	14.414824011598947	0.916365	0.09153299999999998	0.9927459999999999	0.22088899999999997	0.9012129999999999	1.137254	13.23357787161493	13.14635398147845	-17.1145	-8.80606	5.56077	0.126051	0.604298	-0.16666899999999707	0.08333299999999966	-0.16496099999999103	0.06979000000000002	0.2755289999999999	-0.06406700000000001
330	13.2	-13.3	17.763960958137872	24.449740715409778	4.790111920198074	-14.598375	-14.588154999999999	-0.740772	-0.495666	0.079001	0.190669	-0.038486	-0.11402899999999999	0.16861898018537735	0.12326908686777448	0.2557463601764869	-6.454592861352997	-0.0001520000000000167	-0.15000899999999995	7.08	-1.3	28.321857152171372	13.827093957218606	1.146585	0.13920100000000002	1.129245	0.232548	0.990044	1.379133	18.670712908202752	18.93363959818098	-4.65106	-4.74864	-3.28165	-0.304043	4.2989	0.010220000000002116	0.08095100000000244	-0.022022999999990134	0.111668	0.245106	-0.075543
184	27.9	9.8	15.852248572958679	21.25977454436041	6.630154912507988	-14.554383999999999	-14.542713000000001	-0.692525	-0.45862200000000003	0.302027	0.364951	-0.071551	-0.141908	0.22004162836516886	0.13811832255183767	0.210893476492904	-5.692332713126232	0.016028249999999997	-0.030499000000000002	7.88	-1.65	27.20283617359825	16.896407476395733	1.0241220000000002	0.14909499999999987	1.079473	0.288925	0.930378	1.3130469999999999	16.929683242877985	17.1129161628434	-8.726510000000001	-5.31265	1.25112	-1.8593099999999998	-0.620266	0.011670999999997989	0.10547299999999993	-0.009810999999999126	0.06292400000000004	0.23390299999999992	-0.070357
152	28.3	-6.1	20.588781714977	40.84956679854764	7.8801841192402575	-14.555862	-14.552766	-1.010546	-0.720967	0.247554	0.347978	-0.11871099999999998	-0.194109	0.2244689125601972	0.10959215176404144	0.4481778460679016	-7.395215815308299	0.009638999999999995	-0.24634199999999995	7.64	-1.51	23.39078613468689	10.319005740350892	1.1247	0.13368500000000005	1.219841	0.32553200000000004	1.086156	1.450232	20.730598974904304	20.654670265024667	-17.1145	-8.80606	5.56077	0.126051	0.604298	0.0030959999999993215	0.11804300000000012	-0.03776599999999419	0.10042400000000001	0.2895789999999999	-0.07539800000000002
417	21.3	-1.1	14.312822222712125	21.699769878298262	4.770111452890363	-14.581906	-14.580745	-0.685481	-0.46684200000000003	0.084549	0.193147	-0.005444	-0.104399	0.22246514816227714	0.16475652079013425	0.4518263206653906	-5.921019723745878	0.01117125	-0.033312000000000015	7.58	-1.82	28.748308430488482	16.565859087875385	1.053744	0.188708	1.145375	0.301493	0.956667	1.355237	14.669247902810989	14.53998084270932	4.150919999999998	-3.70436	-1.0868799999999998	0.97639	-1.4189200000000002	0.0011609999999997456	0.08485200000000148	-0.030357999999992558	0.10859800000000001	0.21863899999999997	-0.098955
311	14.9	-19.4	19.226737605557823	17.309816432872946	6.9401621557775925	-14.59591	-14.589777999999999	-0.502659	-0.22394499999999998	0.340038	0.39878800000000003	-0.14013699999999998	-0.21151399999999998	0.1938933983046769	0.15414584269018705	0.2455832359575912	-6.264861560726727	0.007154250000000002	-0.100408	6.96	-0.99	25.53110327607428	15.912454776875286	1.022015	0.16130900000000006	1.04647	0.24582600000000002	0.8851610000000001	1.267841	19.44950365563745	19.403695425539087	-4.65106	-4.74864	-3.28165	-0.304043	4.2989	0.0061320000000009145	0.10635699999999915	-0.018347000000005664	0.058750000000000024	0.278714	-0.071377
192	15.3	-129.9	22.304650937867	65.66930359022334	7.89018435289412	-14.598457000000002	-14.727428	-0.7533979999999999	-0.542221	0.351617	0.462243	-0.19724	-0.236761	0.30702832831794125	0.10841526056935026	0.21435377402577235	-5.355823446445161	0.04520237499999999	-0.398832	7.52	-0.61	21.86391227038463	10.997265608552194	0.8347709999999999	0.12507500000000005	1.153666	0.369854	1.028591	1.204625	22.73073022786135	22.720690067815354	-8.726510000000001	-5.31265	1.25112	-1.8593099999999998	-0.620266	-0.12897099999999817	0.10592899999999972	-0.15701099999999713	0.110626	0.21117699999999995	-0.039521
75	23.8	-12.9	13.629220399158786	24.52973986703485	4.820112621159656	-14.574648000000002	-14.573807999999998	-0.724687	-0.49867100000000003	0.094903	0.189618	-0.019481000000000002	-0.092244	0.16259137481732344	0.1231848212415304	0.26513085366721234	-6.100702023144522	0.011222000000000006	-0.016647000000000026	7.16	-1.58	28.902749895013887	14.188593077045006	1.144308	0.13995200000000008	1.1361139999999998	0.222179	0.9961620000000001	1.366487	13.877086849175036	13.691343889073277	-4.65106	-4.74864	-3.28165	-0.304043	4.2989	0.0008400000000037267	0.08908199999999766	-0.024159999999994852	0.09471500000000001	0.22601599999999994	-0.07276300000000001
358	27.7	-12.8	16.281465436130482	11.60987687958722	6.300147201930665	-14.572166000000001	-14.575978	-0.480469	-0.267382	0.229715	0.300935	-0.14863800000000002	-0.192636	0.16687610974028566	0.0504507110002556	0.189100732449228	-6.0177673542672405	-0.0008621249999999982	-0.07063899999999998	6.73	-1.13	28.46268110480717	18.839469319125214	1.127045	0.06733500000000013	1.334669	0.22574899999999998	1.267334	1.352794	17.017534666198262	17.08091317625226	-4.65106	-4.74864	-3.28165	-0.304043	4.2989	-0.00381199999999815	0.08522899999999822	-0.043268000000001194	0.07122	0.21308699999999997	-0.04399799999999998
250	8.7	-11.7	30.538931101426034	11.129881969836841	5.110119397121536	-14.639557	-14.617672	-0.44696	-0.158914	0.139417	0.27009299999999997	-0.098487	-0.221006	0.31138847123582336	0.2948875232231491	0.4663100890846098	-7.050899425380247	0.0008582500000000047	-0.04134299999999999	6.67	-0.77	27.76091135441082	18.988014227397567	0.834916	0.30935500000000005	1.049061	0.37754699999999997	0.7397060000000001	1.2124629999999998	31.456978231462394	31.552359751506934	3.24748	-4.798369999999999	-1.63234	1.17202	-1.55152	0.021884999999999266	0.12398800000000065	-0.01939199999998209	0.13067599999999996	0.288046	-0.122519
446	5.0	-152.7	20.203027025888666	52.198003785416695	8.100189259625138	-14.592365	-14.757520999999999	-1.036786	-0.763029	0.55737	0.6315850000000001	-0.13813599999999998	-0.209679	0.1914153132250581	0.10229578388969914	0.3217270235305588	-5.125532106983677	-0.035421125000000026	-0.011872999999999913	6.72	-1.33	27.280560284191772	13.395339685435625	0.918646	0.10148999999999997	0.992123	0.21746999999999997	0.890633	1.136116	20.359904525635265	20.97674685557602	-17.1145	-8.80606	5.56077	0.126051	0.604298	-0.16515599999999964	0.07510399999999962	-0.16954300000001865	0.07421500000000003	0.27375700000000003	-0.07154300000000002
88	22.2	-167.7	19.720104799503066	58.79775139046939	8.030187624048137	-14.581316000000001	-14.759696	-1.055554	-0.752659	0.12025999999999999	0.226269	-0.12642	-0.182996	0.23419399413200026	0.08839518036304725	0.2931110402065967	-4.827874902126833	-0.032425	-0.10162499999999997	6.37	-1.1	22.903652750560607	10.267501014541924	0.979835	0.10891399999999997	1.232126	0.299647	1.123212	1.279482	18.873593809428773	18.79264501941913	-8.726510000000001	-5.31265	1.25112	-1.8593099999999998	-0.620266	-0.17837999999999887	0.11862499999999798	-0.2053760000000011	0.106009	0.30289500000000014	-0.05657599999999999
246	10.4	-12.5	26.746408303081665	11.539877621915288	5.580130378852877	-14.629179999999998	-14.608817000000002	-0.476725	-0.19580899999999998	0.181809	0.29061	-0.130156	-0.20724299999999998	0.2455835192726169	0.19305329701787668	0.26268878455949823	-6.081638651963395	0.010006624999999998	-0.067613	6.71	-0.63	25.94188488739069	18.66177514586064	0.929466	0.21108100000000007	1.093382	0.30256700000000003	0.882301	1.232033	27.537698413152693	27.56217130301957	-1.47901	-1.1179999999999999	-3.00926	-1.40615	0.410937	0.020362999999996134	0.12420900000000046	-0.014773999999988519	0.10880099999999998	0.28091600000000005	-0.07708699999999999
144	30.0	-167.7	16.579368285275127	58.78775177288598	3.3600785076963566	-14.574553	-14.739395000000002	-1.055699	-0.766663	0.308958	0.381969	-0.23435100000000003	-0.25082	0.13884017971910412	0.04266404412226914	0.16015281332171005	-4.827870793207687	-0.04472062500000002	-0.10149399999999996	6.37	-0.99	30.098258202930328	10.242696770259977	1.092699	0.051580999999999884	1.2090040000000002	0.17617	1.1574229999999999	1.268869	15.60359023524184	15.531426585352696	-8.726510000000001	-5.31265	1.25112	-1.8593099999999998	-0.620266	-0.16484200000000193	0.12132799999999833	-0.1729939999999992	0.07301099999999999	0.28903599999999996	-0.016468999999999956
385	23.5	10.2	17.762535858476458	21.21977496854789	4.820112621159656	-14.574704	-14.560189999999999	-0.692375	-0.44584300000000004	0.0943	0.205619	-0.019908000000000002	-0.112855	0.2409529464937173	0.1687329616406072	0.2652293294356974	-5.680967796527363	0.010247624999999995	-0.030454999999999982	7.88	-1.58	28.72962443025541	17.068040518177412	1.005981	0.19187300000000007	1.13714	0.31934	0.945267	1.325321	19.102897218516677	19.56097951835888	-4.65106	-4.74864	-3.28165	-0.304043	4.2989	0.014514000000001914	0.0950769999999963	-0.019932000000011385	0.111319	0.24653199999999992	-0.092947
275	19.1	-134.4	20.37555089640016	49.47810780272832	5.750134350968463	-14.569347	-14.718607999999998	-0.825987	-0.592504	0.694132	0.756154	-0.298485	-0.329259	0.33081483966481673	0.14322003524938767	0.19936037664579334	-5.033645137330037	-0.011560874999999993	-0.09313800000000004	7.99	-0.81	27.423224383724914	13.99317342788861	0.7340639999999999	0.15504600000000013	1.0825719999999999	0.362888	0.9275260000000001	1.0969520000000001	21.668221496132738	21.984486536333	-17.1145	-8.80606	5.56077	0.126051	0.604298	-0.14926099999999742	0.09693300000000349	-0.16500500000000073	0.06202200000000002	0.233483	-0.030774000000000024
297	6.2	-153.7	12.809085572013409	44.24830780660324	8.110189493278996	-14.588987	-14.751589000000001	-0.9519799999999999	-0.693335	0.558665	0.631317	-0.14032	-0.197573	0.2101853795786387	0.10911843226812903	0.3472083767911713	-5.395449753804199	-0.027323875000000008	-0.03650299999999995	7.07	-1.35	26.46936451388509	14.381245463202019	0.88031	0.10855799999999992	0.994864	0.23426799999999998	0.8863059999999999	1.114578	13.841967031831182	13.683834511945069	-17.1145	-8.80606	5.56077	0.126051	0.604298	-0.16260200000000147	0.07836100000000101	-0.15884099999999535	0.07265200000000005	0.2586449999999999	-0.057253
137	25.7	-167.7	16.821942942495173	58.77775215530257	3.3700787413502176	-14.582851999999999	-14.747035999999998	-1.055344	-0.767135	0.310026	0.386662	-0.23879699999999998	-0.258456	0.14311351901783054	0.04474742981334437	0.15944968302518753	-4.827953787932066	-0.04462725000000002	-0.10237999999999993	6.37	-0.98	29.61515328591856	10.245093607264847	1.0872030000000001	0.0545199999999999	1.218394	0.18158	1.163874	1.268783	15.991747212522366	16.00743496241142	-8.726510000000001	-5.31265	1.25112	-1.8593099999999998	-0.620266	-0.16418399999999878	0.11873600000000195	-0.172736000000004	0.07663599999999998	0.28820900000000005	-0.019659000000000038
167	21.1	-6.1	22.121314553683057	41.029564889704034	9.530222672126868	-14.555124	-14.548291	-1.011827	-0.722441	0.415497	0.519436	-0.169343	-0.233697	0.23683719247889576	0.1113283382553336	0.3863746069902754	-7.396692892827152	0.016287000000000003	-0.246381	7.64	-1.2	22.23987372508267	10.272117410731529	1.046516	0.12949100000000002	1.163145	0.324772	1.033654	1.3712879999999998	22.300782413657988	22.283212133702346	-17.1145	-8.80606	5.56077	0.126051	0.604298	0.006832999999998535	0.10784100000000052	-0.03151999999999333	0.103939	0.28938600000000003	-0.064354
84	4.4	-167.7	23.129633938184572	58.80775100805282	5.330124537506414	-14.631723000000001	-14.794146	-1.055568	-0.748797	0.123549	0.26974000000000004	-0.099066	-0.156177	0.18602779081052245	0.11660787575861913	0.20438749290448094	-4.827991856660302	-0.02869100000000001	-0.10212599999999994	6.37	-0.82	27.10027467423675	10.239025850029456	1.013174	0.1293860000000001	1.109582	0.231554	0.980196	1.244728	22.315753468099235	22.182721348221094	-8.726510000000001	-5.31265	1.25112	-1.8593099999999998	-0.620266	-0.16242299999999865	0.10586499999999788	-0.1731929999999977	0.14619100000000002	0.306771	-0.05711100000000001
409	21.0	0.3	14.972404256488373	21.399773059704284	4.74011075192878	-14.581907999999999	-14.577297	-0.681724	-0.46161800000000003	0.084492	0.19663599999999998	-0.005497999999999999	-0.105157	0.2313669434042882	0.17346732966327744	0.4518787508564088	-6.17862957947804	0.00863875	-0.033282000000000006	7.67	-1.82	28.795243354504123	16.765020858016698	1.0361850000000001	0.198673	1.145305	0.31190300000000004	0.9466319999999999	1.348088	15.48256988655578	15.385933346657088	4.150919999999998	-3.70436	-1.0868799999999998	0.97639	-1.4189200000000002	0.0046109999999988105	0.08559400000000039	-0.029488000000000625	0.11214399999999998	0.22010599999999997	-0.099659
156	24.6	-6.1	23.616144913950333	40.9595656320321	7.980186455778843	-14.567716	-14.563773999999999	-1.012445	-0.710935	0.31752199999999997	0.42477600000000004	-0.14713299999999999	-0.223271	0.2331531795407628	0.1244649994252232	0.4908348413677725	-7.397779326423121	0.01282125	-0.24638200000000002	7.64	-1.16	21.308811440844487	10.344908570548855	1.089128	0.14941600000000002	1.200466	0.33114	1.05105	1.420268	23.69960374395364	23.616144913950333	-17.1145	-8.80606	5.56077	0.126051	0.604298	0.0039420000000021105	0.11780200000000107	-0.03792299999999926	0.10725400000000007	0.30151000000000006	-0.07613800000000001
366	27.1	3.6	18.95326307385149	21.399773059704284	4.530105845197763	-14.571016	-14.559857999999998	-0.7016819999999999	-0.444511	0.144332	0.244821	-0.027014999999999997	-0.113447	0.2455307861253293	0.16028091729195	0.2355235130083705	-5.508604951538381	0.01997825	-0.029303	7.73	-1.54	29.07508082739201	16.914315844748696	0.982122	0.17847199999999985	1.1134950000000001	0.319617	0.9350229999999999	1.301739	19.447740953887166	19.320356423852086	-4.65106	-4.74864	-3.28165	-0.304043	4.2989	0.011158000000001778	0.11473200000000361	-0.01824799999999982	0.10048900000000002	0.2571709999999999	-0.08643200000000001
288	5.0	-163.5	16.155397309704036	84.00678731825397	8.120189726932859	-14.592362	-14.765958	-1.392262	-1.1258110000000001	0.557639	0.658013	-0.13832	-0.194921	0.1959053573617752	0.1046170379861944	0.3217045921871781	-5.6053628679631595	0.0004606250000000201	-0.5042520000000001	6.74	-1.33	27.127116182704267	7.808908392709276	0.964173	0.10377100000000006	0.9919129999999999	0.234906	0.888142	1.199079	16.294077019853276	16.23822862978026	-17.1145	-8.80606	5.56077	0.126051	0.604298	-0.17359599999999986	0.08004299999999986	-0.1602839999999901	0.10037399999999996	0.266451	-0.05660100000000001
127	23.3	-14.6	15.566856429023115	15.009840823652386	5.310124070198706	-14.588204000000001	-14.578802	-0.400289	-0.16028900000000001	0.14566700000000002	0.21369499999999997	-0.063177	-0.117894	0.16526904727098746	0.11204780620839022	0.2115996854522796	-6.136322624148849	0.007148874999999998	-0.09983599999999998	6.84	-1.19	27.841930241099785	15.55066387390641	1.067787	0.12572100000000008	1.1220299999999999	0.211412	0.996309	1.279199	15.73000902903923	15.580034139061187	-6.8371	-3.676	1.11638	-2.0345	-0.948893	0.009402000000001465	0.11233199999999854	-0.013328999999998814	0.06802799999999995	0.24	-0.054717
197	18.6	-14.5	21.67248105531227	7.55991982856843	9.410219868280562	-14.556779999999998	-14.591325	-0.44710500000000003	-0.097472	0.46107	0.454797	-0.16376300000000002	-0.64148	0.6161723221552854	0.7128344086170255	0.7480816343792793	-7.131244767699855	0.009196124999999992	-0.03114999999999998	6.7	-1.39	23.051689754579648	19.79798085052729	0.469693	0.8244600000000001	1.1565940000000001	0.754015	0.33213400000000004	1.223708	22.22217981520853	22.330739045433827	-0.886957	0.203646	-1.94311	-1.54976	-1.13652	-0.03454500000000138	0.1650519999999993	-0.20362800000000192	-0.006272999999999973	0.349633	-0.47771700000000006
274	19.1	-136.4	23.652596376542906	43.098351784510726	5.750134350968463	-14.569347	-14.705924	-0.804711	-0.33239	0.694132	0.767001	-0.298485	-0.541795	0.8454435501315762	0.6446379547965401	0.19936037664579334	-5.1313295197788165	-0.017727624999999997	-0.05989	8.17	-0.81	27.423224383724914	15.515651465726705	0.16433399999999998	0.697867	1.0825719999999999	0.8989280000000001	0.384705	1.0632620000000002	25.04943363658321	25.380131406390337	-17.1145	-8.80606	5.56077	0.126051	0.604298	-0.13657699999999906	0.193997999999997	-0.24059000000000097	0.07286900000000007	0.47232099999999994	-0.24331000000000003
424	21.1	0.8	15.659943113621221	21.40977295365741	4.7201102846210725	-14.581904999999999	-14.575867	-0.683149	-0.45615	0.08430599999999999	0.20227799999999999	-0.005464	-0.107215	0.2362824300087635	0.1771157726192128	0.4518646211865924	-6.277493956429188	0.014413125	-0.08401499999999999	7.72	-1.82	29.19239603292564	17.176321553623787	1.029211	0.20286999999999988	1.1454090000000001	0.318422	0.9425389999999999	1.347633	16.042724213510866	15.82121318357075	4.150919999999998	-3.70436	-1.0868799999999998	0.97639	-1.4189200000000002	0.0060379999999984335	0.08614599999999939	-0.029203999999992902	0.117972	0.226999	-0.10175100000000001
105	27.6	-12.9	11.580636800627735	11.64987645539976	7.630178277893809	-14.557545000000001	-14.561387	-0.480288	-0.27941	0.325549	0.360421	-0.15370699999999998	-0.188691	0.15872076502347254	0.05767203595139893	0.2506788800233801	-6.017712985920618	0.016671000000000002	-0.07064000000000001	6.72	-1.14	23.2729047922085	18.840377220563198	1.0746930000000001	0.06860699999999986	1.189606	0.202758	1.120999	1.2774510000000001	12.5451196706182	12.647403800573974	-4.65106	-4.74864	-3.28165	-0.304043	4.2989	-0.003841999999998791	0.0931539999999984	-0.023538000000002057	0.034872000000000014	0.200878	-0.034984000000000015
154	27.9	-6.1	18.886111643606828	40.9595656320321	9.520222438473006	-14.537626000000001	-14.536226000000001	-1.010857	-0.746404	0.44626400000000005	0.525676	-0.163524	-0.217191	0.20583690803173127	0.08951740240687515	0.4349224862957325	-7.394163063964774	0.023910875	-0.246316	7.64	-1.49	21.571853482251967	10.303040801853538	1.111737	0.10397499999999993	1.161506	0.288148	1.057531	1.399885	19.049264243480266	18.944470073388146	-17.1145	-8.80606	5.56077	0.126051	0.604298	0.00140000000000029	0.10521599999999864	-0.030621999999997485	0.07941199999999998	0.26445299999999994	-0.05366699999999999
291	21.6	-150.9	16.693853092401255	49.848093653314606	5.690132949045309	-14.564976999999999	-14.723254999999998	-0.904526	-0.654883	0.6924170000000001	0.742374	-0.29293	-0.31906799999999996	0.2751814939878409	0.11373986831010988	0.19940710700121436	-4.6505913407467405	-0.02451587500000001	-0.05247599999999997	7.6	-0.84	27.7413950325904	13.677891595547356	0.7959290000000001	0.122351	1.075709	0.302179	0.953358	1.098108	17.330148232364238	17.15256290217054	-17.1145	-8.80606	5.56077	0.126051	0.604298	-0.15827799999999925	0.11334399999999789	-0.16416300000000206	0.04995699999999992	0.24964300000000006	-0.02613799999999994
231	9.7	-12.6	26.97239393437955	11.619876773540357	5.100119163467675	-14.637132000000001	-14.615219	-0.478101	-0.18944	0.13960899999999998	0.256298	-0.10914700000000001	-0.196126	0.24452457578359355	0.2275841795269969	0.25149626847573703	-6.040052254111449	0.003569749999999997	-0.069382	6.72	-0.64	27.754002938851887	18.8722075011033	0.933578	0.238447	1.047731	0.302171	0.809284	1.235749	27.97327238420678	28.102539444593805	0.383056	-0.366777	-2.01768	4.56559	1.60245	0.021913000000001404	0.12409600000000154	-0.008968000000010079	0.11668900000000004	0.288661	-0.08697899999999999
377	27.1	4.1	18.118625829697486	21.379773271798	4.530105845197763	-14.571016	-14.559170000000002	-0.695941	-0.44034700000000004	0.144367	0.24748	-0.027009	-0.11636600000000001	0.2486638799386386	0.16104190484230346	0.23552362080598105	-5.367252990082968	0.026269124999999997	-0.04014599999999999	7.74	-1.54	29.075073246831547	17.24611678809246	0.975637	0.17932000000000006	1.113499	0.322899	0.9341790000000001	1.2985360000000001	19.1358195396262	19.317797439594795	-4.65106	-4.74864	-3.28165	-0.304043	4.2989	0.011845999999998469	0.11508299999999849	-0.01740499999998235	0.10311300000000001	0.255594	-0.08935700000000002
25	14.7	-12.8	18.33063575201886	11.629876667493491	5.2801233692371365	-14.608134	-14.602285	-0.48026899999999995	-0.231148	0.136381	0.226096	-0.082424	-0.154862	0.198685121603543	0.15458532238786749	0.2667966175594665	-6.01771902684785	0.0046305000000000035	-0.07064100000000001	6.73	-1.05	27.50181632349278	18.630771952756078	1.005667	0.17279300000000009	1.117784	0.249354	0.944991	1.255021	18.993286312057982	18.97571603210234	-4.65106	-4.74864	-3.28165	-0.304043	4.2989	0.005848999999999549	0.10014200000000173	-0.022957000000005223	0.08971499999999999	0.24912099999999995	-0.072438
198	20.3	-14.6	21.838927446167407	7.55991982856843	9.550223139434577	-14.556813	-14.591083	-0.447046	-0.08318099999999999	0.409001	0.40883600000000003	-0.157924	-0.6279819999999999	0.6038012600675604	0.6900633918066877	0.7727172857680835	-7.1312557338869125	0.01977949999999999	-0.03114699999999998	6.7	-1.4	21.446897576921295	19.84644746780589	0.492958	0.810004	1.1738110000000002	0.751261	0.363807	1.244219	22.941462516166016	23.30981088616344	-0.886957	0.203646	-1.94311	-1.54976	-1.13652	-0.03426999999999936	0.16769899999999893	-0.200016999999999	-0.00016499999999997073	0.363865	-0.4700579999999999
64	29.7	-11.7	10.872064446078609	24.50974007912858	4.880114023082797	-14.561403	-14.560634	-0.719783	-0.510972	0.100733	0.18581199999999998	-0.011424	-0.07470700000000001	0.14851100146955598	0.10265749608647966	0.21883520651488966	-6.296666418053249	0.0026957499999999968	-0.03765899999999997	7.19	-1.67	28.596379938615236	14.290045285226764	1.180277	0.11659900000000012	1.1358059999999999	0.20585599999999998	1.019207	1.386133	11.416115616060464	11.487024246095455	-8.726510000000001	-5.31265	1.25112	-1.8593099999999998	-0.620266	0.0007690000000000197	0.09416799999999981	-0.02024600000000021	0.08507899999999997	0.20881099999999997	-0.063283
15	14.5	-19.4	19.08425205026766	17.23981717520101	5.310124070198706	-14.608482	-14.602355	-0.502516	-0.23875	0.135721	0.221135	-0.082964	-0.156878	0.18610092294047545	0.14982317438839432	0.26728765796660003	-6.2648618328400305	0.004628500000000001	-0.100409	6.96	-1.05	27.086227158528448	15.815189806442664	1.057167	0.16763700000000006	1.118899	0.241725	0.951262	1.298892	19.255562280334523	19.04660145036272	-4.65106	-4.74864	-3.28165	-0.304043	4.2989	0.006127000000001104	0.09441599999999895	-0.02335300000000018	0.08541399999999999	0.26376599999999994	-0.073914
306	7.7	-19.4	16.223454665042652	17.22981728124788	6.630154912507988	-14.600999999999999	-14.601208999999999	-0.50327	-0.241056	0.28180900000000003	0.347646	-0.115453	-0.20561999999999997	0.19211441916624292	0.16357907276841308	0.2695139606510341	-6.244080715769293	0.00012874999999999692	-0.101127	6.96	-1.12	26.57264598058024	15.824587621104948	1.017031	0.17328700000000008	1.059347	0.24184899999999998	0.8860600000000001	1.25888	16.537837175033648	16.488891395014544	-7.158010000000001	4.00531	-3.9992	2.58802	0.563683	-0.0002089999999999037	0.07965899999999948	-0.028217999999995413	0.06583699999999998	0.262214	-0.09016699999999997
381	8.8	-11.8	31.916624286808773	11.099882287977447	5.100119163467675	-14.639464000000002	-14.61764	-0.44683500000000004	-0.15898299999999999	0.13964200000000002	0.27063000000000004	-0.09842100000000001	-0.22164499999999998	0.31184334701635363	0.2945039747826625	0.4658227446087208	-7.050899071632875	0.0008620000000000018	-0.04134299999999999	6.67	-0.76	27.758020016339287	18.7079000576641	0.834189	0.3087829999999999	1.0484850000000001	0.378019	0.7397020000000001	1.212208	33.031082046848624	33.037357146690105	3.24748	-4.798369999999999	-1.63234	1.17202	-1.55152	0.021824000000002286	0.12421900000000008	-0.01952900000000568	0.13098800000000002	0.28785200000000005	-0.12322399999999997
110	21.6	-167.7	18.966336027496364	58.727754067385504	4.620107948082487	-14.606867999999999	-14.771517999999999	-1.055899	-0.774089	0.044906	0.151283	0.045065	-0.029269999999999997	0.13794560204798226	0.0959226398165687	0.13536685532743245	-4.827909406163299	-0.04137075	-0.09843800000000004	6.37	-1.22	31.08492143947602	10.282010017452013	1.093741	0.09140900000000007	0.952945	0.17502	0.8615360000000001	1.268761	17.886391317298038	17.781597147348602	-8.726510000000001	-5.31265	1.25112	-1.8593099999999998	-0.620266	-0.16464999999999996	0.12028099999999853	-0.16032000000000224	0.106377	0.2818099999999999	-0.074335
346	16.0	-141.7	19.123963388483613	49.65810091922975	6.950162389431451	-14.593279999999998	-14.735519	-0.8719469999999999	-0.5906560000000001	0.341677	0.47347700000000004	-0.137466	-0.20881599999999997	0.30047583336622496	0.14866464197973908	0.2076963513320963	-4.837317824178701	0.007925999999999996	-0.05681199999999996	7.67	-1.02	25.430046134623932	13.862048369045244	0.797531	0.15576099999999993	1.047734	0.342574	0.8919729999999999	1.140105	20.188847858434606	20.31999744860286	-8.726510000000001	-5.31265	1.25112	-1.8593099999999998	-0.620266	-0.14223900000000178	0.12736599999999854	-0.15317800000001114	0.13180000000000003	0.28129099999999985	-0.07134999999999997
317	14.6	-132.0	22.385088922660273	49.52810589064538	5.730133883660754	-14.578897	-14.71825	-0.831599	-0.341568	0.697063	0.754369	-0.302512	-0.62137	0.8760687801013913	0.6996618286842394	0.2692547871263993	-5.055267576005847	-0.01119962499999999	-0.11456500000000006	7.99	-0.77	27.49353843691507	13.808276413414848	0.1350159999999999	0.765514	1.09412	0.954427	0.328606	1.089443	23.67713201275114	23.965159102666	-17.1145	-8.80606	5.56077	0.126051	0.604298	-0.13935299999999984	0.1935299999999991	-0.2634730000000012	0.05730599999999997	0.490031	-0.318858
26	19.8	-12.9	14.341776183727585	11.64987645539976	7.460174305778211	-14.576111	-14.579448999999999	-0.48008199999999995	-0.267681	0.316789	0.364217	-0.163279	-0.208409	0.18516713724028866	0.07762278888744305	0.2668827294268331	-6.017712441692468	0.013110500000000013	-0.07064000000000001	6.72	-1.09	23.41607352276728	18.84035959363696	1.02336	0.09186300000000004	1.183454	0.23255399999999998	1.091591	1.255914	15.271746003662505	15.450586353853033	-4.65106	-4.74864	-3.28165	-0.304043	4.2989	-0.003337999999999397	0.08806999999999832	-0.029343000000000785	0.047428000000000026	0.21240099999999995	-0.04513
77	15.7	-167.7	22.36232663064796	58.78775177288598	5.330124537506414	-14.605151999999999	-14.766843	-1.05586	-0.783593	0.143519	0.253285	-0.07753	-0.115324	0.14521126526358974	0.07826253485633297	0.21314820023740824	-4.8278535411900325	-0.031386000000000004	-0.10080100000000004	6.37	-1.02	27.555190955357407	10.24303229159292	1.079505	0.08745400000000014	1.117444	0.183386	1.02999	1.262891	20.340489410758835	20.135921150704604	-8.726510000000001	-5.31265	1.25112	-1.8593099999999998	-0.620266	-0.16169100000000114	0.11017999999999972	-0.16516199999999515	0.10976599999999997	0.27226700000000004	-0.037793999999999994
43	15.3	-12.9	19.9442632591439	11.639876561446625	6.350148370199957	-14.597684	-14.575842999999999	-0.480795	-0.235922	0.242707	0.324755	-0.187844	-0.23041199999999998	0.1971590892172831	0.07616247955209432	0.18750954577460796	-5.997437347536622	0.006657499999999997	-0.07144099999999999	6.72	-0.65	25.80235162284353	18.85099986079464	1.078514	0.10047400000000016	1.3192059999999999	0.264858	1.218732	1.343372	20.67782244921801	20.82277725906605	-7.158010000000001	4.00531	-3.9992	2.58802	0.563683	0.02184100000000022	0.11784000000000106	-0.009516000000001412	0.08204800000000001	0.24487299999999998	-0.04256799999999997
289	4.8	-157.2	13.554157674026554	48.37814986855288	8.110189493278996	-14.592557999999999	-14.755199	-0.983576	-0.70792	0.556614	0.629945	-0.138717	-0.19936099999999998	0.20809675673499692	0.1047224203159562	0.3248243142084999	-5.590290019190784	-0.03635075	-0.02111200000000002	6.95	-1.32	26.67594881235892	11.98323607353072	0.885233	0.10396800000000006	0.9927959999999999	0.23262199999999997	0.8888280000000001	1.1178549999999998	14.256968873964276	14.021652623916335	-17.1145	-8.80606	5.56077	0.126051	0.604298	-0.1626410000000007	0.08341399999999766	-0.1562550000000016	0.07333099999999992	0.275656	-0.060643999999999976
3	14.6	-13.3	21.42240888417336	24.45974060936292	5.300123836544844	-14.60859	-14.594213	-0.740776	-0.461025	0.134499	0.24843400000000002	-0.082881	-0.157723	0.1932956350596865	0.14886945792988762	0.2675069450103078	-6.45459735123216	0.006668749999999979	-0.15000899999999995	7.08	-1.05	27.467591154887852	13.827093114472573	1.105043	0.16650900000000002	1.11849	0.264781	0.951981	1.369824	22.513021264130735	22.70064675415641	-4.65106	-4.74864	-3.28165	-0.304043	4.2989	0.01437699999999964	0.10363800000000012	-0.018664000000001124	0.11393500000000001	0.27975099999999997	-0.074842
437	20.5	-6.1	25.37792060274725	41.049564677610284	5.570130145199015	-14.592645000000001	-14.571337	-1.011588	-0.682708	0.103301	0.2513	-0.033286	-0.140778	0.2387279524427455	0.17811677887767804	0.3400788403137311	-7.396545954069053	-0.001613124999999993	-0.2464000000000001	7.64	-1.35	29.593280380564146	10.355217550500212	1.103492	0.20182999999999995	1.133133	0.346045	0.9313030000000001	1.449537	25.445064172934433	25.426238872839278	-17.1145	-8.80606	5.56077	0.126051	0.604298	0.021308000000001215	0.12951400000000035	-0.024097999999995068	0.14799900000000002	0.32887999999999995	-0.10749199999999998
49	15.7	-12.9	20.989956591114325	11.679876137259154	6.350148370199957	-14.596272	-14.575414000000002	-0.48047700000000004	-0.23815	0.24469000000000002	0.329527	-0.187591	-0.234683	0.19454989123745212	0.07792986410763453	0.18272599933755768	-6.017712169579937	0.006507500000000006	-0.07064000000000001	6.72	-0.66	25.797175351170765	18.676354682964174	1.0823260000000001	0.10281699999999994	1.319353	0.261427	1.216536	1.343753	21.847135251090346	22.120729611112985	-4.65106	-4.74864	-3.28165	-0.304043	4.2989	0.02085799999999871	0.11077799999999982	-0.011442000000002395	0.084837	0.24232700000000004	-0.047091999999999995
397	3.1	-12.7	25.249581519674486	11.73987550097795	4.970116125967519	-14.64644	-14.626453	-0.458743	-0.204165	0.047468	0.189417	-0.071376	-0.162571	0.2567936295560975	0.24094480810049704	0.2984269392307201	-6.696533612443262	-0.007209750000000002	-0.04899299999999998	6.71	-0.8	28.746833291966396	18.733764592851568	0.8609859999999999	0.2571109999999999	1.0670950000000001	0.297489	0.809984	1.158475	25.83504834983714	25.77606240955803	-1.37124	0.7009270000000001	-2.2014400000000003	-1.1623700000000001	-3.4166	0.01998700000000042	0.09214200000000261	-0.016137999999983776	0.141949	0.25457799999999997	-0.091195
449	27.2	-131.9	18.413349094471407	49.52810589064538	6.000140192314924	-14.553942999999999	-14.691168	-0.8318479999999999	-0.5892149999999999	0.692617	0.745233	-0.28877800000000003	-0.320166	0.3278752407982001	0.13462641621023216	0.1700375091705776	-5.055711039945377	-0.008627874999999986	-0.11458200000000007	7.99	-0.87	27.396329743099614	13.80672403541001	0.731304	0.14386299999999996	1.068609	0.356744	0.924746	1.088048	19.711039774476674	20.02855983438841	-17.1145	-8.80606	5.56077	0.126051	0.604298	-0.13722500000000082	0.11800500000000014	-0.15215200000000095	0.052615999999999996	0.242633	-0.03138799999999997
30	23.3	-127.0	10.00299447365509	74.26978938616247	5.310124070198706	-14.588206	-14.73746	-0.918135	-0.5209010000000001	0.145704	0.200851	-0.063186	-0.11965899999999999	0.209534203399962	0.09733045530379723	0.21159853457611835	-4.358811414096768	-0.01535462499999999	-0.096109	5.45	-1.19	27.9536230975585	16.787186363795257	0.872777	0.10921099999999996	1.122064	0.23135300000000003	1.012853	1.1041299999999998	10.681960293653017	10.574656083709916	-6.8371	-3.676	1.11638	-2.0345	-0.948893	-0.14925400000000089	0.09965399999998681	-0.15038000000001261	0.055147	0.397234	-0.05647299999999998
122	29.9	-6.3	13.86668396785794	15.53983520316843	7.650178745201519	-14.552048000000001	-14.537542000000002	-0.473192	-0.262308	0.333704	0.367921	-0.153725	-0.185694	0.17153007355778593	0.05775796709439127	0.2115382266565495	-5.944816134397442	0.020462499999999998	-0.010561999999999988	7.12	-1.21	23.492163096401814	16.642743885240755	1.04125	0.06871499999999986	1.189706	0.215585	1.120991	1.2568350000000001	14.996201967859767	15.31936961797126	-17.1145	-8.80606	5.56077	0.126051	0.604298	0.01450599999999902	0.10144599999999926	-0.007518000000004577	0.034217	0.21088400000000002	-0.031969
116	21.6	-136.0	10.890805084013458	84.43976054621731	4.630108181736348	-14.606867999999999	-14.751739	-1.053661	-0.618534	0.044962	0.10480199999999999	0.045051	-0.030538	0.151492278789074	0.08496513917047595	0.13536041442112728	-4.335968952976972	-0.027447500000000003	-0.368227	4.9	-1.22	31.084561237406202	14.38196425457248	0.972389	0.08096599999999997	0.952932	0.17361	0.871966	1.145999	11.2917839739285	11.26354602407113	-8.726510000000001	-5.31265	1.25112	-1.8593099999999998	-0.620266	-0.14487100000000197	0.09777800000000525	-0.14480000000000004	0.05983999999999999	0.43512699999999993	-0.075589
429	28.7	0.6	19.298747480026226	21.84976828759525	6.5801537442386975	-14.582813	-14.555810999999999	-0.709546	-0.441222	0.28784499999999996	0.361707	-0.17800000000000002	-0.224561	0.2367236981840325	0.07190666362214362	0.14324282715419198	-5.183336599172856	0.02414875	-0.029281	7.58	-1.18	25.550044992626344	16.582636724268387	1.037839	0.092584	1.287558	0.321877	1.194974	1.359716	20.80163393015548	21.221438120165672	-4.65106	-4.74864	-3.28165	-0.304043	4.2989	0.027002000000001303	0.13576400000000177	-0.001549999999998164	0.07386200000000004	0.268324	-0.04656099999999999
219	9.5	-12.8	27.99105622468793	11.60987687958722	4.820112621159656	-14.644094	-14.616994	-0.479649	-0.173456	0.089209	0.209208	-0.049308	-0.11953399999999999	0.252755852511915	0.20029784457354552	0.17600560395907333	-6.017895220565957	-0.0070290000000000005	-0.07063699999999998	6.73	-0.62	29.66663849477747	19.19755451706832	0.921429	0.190315	0.95016	0.31167399999999995	0.759845	1.233103	29.20403305469306	29.47574488464911	-4.65106	-4.74864	-3.28165	-0.304043	4.2989	0.02710000000000079	0.12936499999999995	-0.010424000000003986	0.11999900000000001	0.306193	-0.07022599999999998
273	19.1	-142.4	21.21228529289393	43.24834604826193	5.750134350968463	-14.569347	-14.712746	-0.8314600000000001	-0.573232	0.694132	0.7531640000000001	-0.298485	-0.329739	0.3386131867208685	0.13966553725756814	0.19936037664579334	-4.944879558446092	-0.021942875	-0.02997700000000003	7.97	-0.81	27.423224383724914	15.178636376347859	0.7085469999999999	0.15119800000000005	1.0825719999999999	0.36275799999999997	0.9313739999999999	1.071305	21.94521697275561	21.841677822517642	-17.1145	-8.80606	5.56077	0.126051	0.604298	-0.14339899999999872	0.11814999999999998	-0.1603020000000015	0.059032000000000084	0.2582280000000001	-0.031254000000000004
212	23.1	-10.5	16.078779718841293	14.8598424143554	5.320124303852566	-14.588208999999999	-14.57006	-0.48248599999999997	-0.243152	0.14568299999999998	0.219036	-0.063183	-0.118104	0.1792793303925324	0.1204175043846516	0.21159944419830712	-6.128822295664232	0.009744625	-0.094543	6.92	-1.19	27.07733043057593	16.903346670406172	1.0415290000000001	0.13512000000000002	1.122096	0.22751300000000002	0.9869760000000001	1.269042	17.051420218953837	17.229633059074608	-6.8371	-3.676	1.11638	-2.0345	-0.948893	0.018148999999999305	0.11025499999999866	-0.006962999999998942	0.07335300000000003	0.23933399999999996	-0.054921
325	8.9	-143.8	21.372273980999427	49.78809594781414	6.6701558471234215	-14.598348999999999	-14.747916	-0.881799	-0.60237	0.286147	0.434618	-0.11329000000000002	-0.18332	0.3045526578702588	0.15024880880366998	0.21982678936293396	-4.667498753885544	0.004516624999999996	-0.056056	7.61	-1.17	26.55927682570703	13.820562954394793	0.8074699999999999	0.1592110000000001	1.059649	0.35361	0.900438	1.16108	22.551992781017184	22.811781920932	-8.726510000000001	-5.31265	1.25112	-1.8593099999999998	-0.620266	-0.14956700000000112	0.10595099999999746	-0.1627510000000001	0.14847100000000002	0.27942900000000004	-0.07003
394	23.7	9.8	17.820545395816776	21.329773802032346	4.850113322121227	-14.574681	-14.560166	-0.695679	-0.45206	0.094627	0.19766	-0.020055	-0.111831	0.2343784272610285	0.16244637420121966	0.2651745267706256	-5.5625972103162304	0.011180749999999995	-0.03037299999999998	7.82	-1.58	29.063625417457253	16.92032763183229	1.0227149999999998	0.18470899999999998	1.137046	0.313082	0.9523370000000001	1.335797	18.85781942598015	19.187262175933125	-4.65106	-4.74864	-3.28165	-0.304043	4.2989	0.01451499999999939	0.09520000000000195	-0.018848000000005527	0.103033	0.24361900000000003	-0.091776
1	7.8	-13.3	20.16461717587737	24.43974082145666	6.630154912507988	-14.600648000000001	-14.592666	-0.740875	-0.472447	0.281864	0.377601	-0.11504500000000001	-0.19719	0.1906147790897499	0.1513863844490808	0.2656794968542253	-6.45460102476832	0.002090749999999989	-0.15000899999999995	7.08	-1.12	26.57228122349976	13.827060927123327	1.080437	0.16035299999999986	1.05923	0.254449	0.898877	1.334886	21.250209475847427	21.575259655882824	-4.65106	-4.74864	-3.28165	-0.304043	4.2989	0.007982000000001932	0.08162400000000147	-0.023027999999996496	0.09573700000000002	0.26842799999999994	-0.082145
322	16.2	-13.3	24.76675480877477	24.52973986703485	5.620131313468309	-14.611135	-14.594864000000001	-0.74078	-0.42900900000000003	0.14970999999999998	0.27557600000000004	-0.095926	-0.187023	0.2336476480706621	0.17939068713310802	0.35053367178687644	-6.454600970345352	0.015420374999999991	-0.15000899999999995	7.08	-0.99	27.387078765884933	13.722126914900805	1.030045	0.1993069999999999	1.111022	0.31404299999999996	0.9117149999999999	1.344088	26.22759808865348	26.665600068831743	-4.65106	-4.74864	-3.28165	-0.304043	4.2989	0.016270999999999702	0.1208190000000009	-0.020585999999994442	0.12586600000000006	0.31177099999999996	-0.091097
22	27.6	-12.9	11.575282885212536	11.579877197727829	7.520175707701363	-14.557542000000002	-14.561384	-0.48027600000000004	-0.28021799999999997	0.325506	0.360541	-0.153672	-0.18873499999999999	0.15883305940361592	0.057014730374703435	0.2506502513554828	-6.017754973088379	0.016684499999999998	-0.07063900000000001	6.72	-1.15	23.27277384460605	18.50261031217652	1.074759	0.06781599999999988	1.189447	0.202941	1.121631	1.2777	12.547295875255324	12.65209004520476	-4.65106	-4.74864	-3.28165	-0.304043	4.2989	-0.003841999999998791	0.09319400000000044	-0.02347999999999928	0.03503499999999998	0.20005800000000007	-0.03506299999999998
326	13.3	-19.4	19.602330563100065	17.29981653891981	4.790111920198074	-14.598377	-14.587060000000001	-0.502654	-0.203058	0.079077	0.182845	-0.038481	-0.12623900000000002	0.21355703034332008	0.16056388919885442	0.25574491660190474	-6.263652450042191	-0.002459500000000007	-0.10030699999999998	6.96	-1.3	28.526888927288372	15.805504633291068	1.046964	0.18130200000000007	1.1291579999999999	0.284301	0.9478559999999999	1.331265	19.501301453141124	19.381447043229713	-4.65106	-4.74864	-3.28165	-0.304043	4.2989	0.011316999999998245	0.11434799999999967	-0.02872499999999434	0.10376800000000001	0.2995960000000001	-0.08775800000000002
328	8.9	-152.1	17.40129908212197	49.978088681898974	6.6701558471234215	-14.598348000000001	-14.763739999999999	-0.907618	-0.640983	0.286004	0.42295900000000003	-0.113273	-0.197163	0.26212535825842703	0.1502548620083372	0.21983182243514732	-4.437250952643755	0.00422725000000001	-0.05248600000000003	7.42	-1.17	26.559250258934046	13.747255386798356	0.8652960000000001	0.15920900000000004	1.059593	0.30739099999999997	0.900384	1.172687	18.29048075223121	18.27604802205363	-8.726510000000001	-5.31265	1.25112	-1.8593099999999998	-0.620266	-0.1653919999999971	0.09661300000000139	-0.1764880000000062	0.13695500000000005	0.26663500000000007	-0.08389
7	15.0	-19.5	18.843673499082858	17.31981632682608	6.9701628567391625	-14.595899	-14.589864000000002	-0.5027010000000001	-0.22590500000000002	0.340057	0.397409	-0.14031	-0.211017	0.19422364334176226	0.1534171006517182	0.245565217063798	-6.264858077669027	0.007148999999999996	-0.10040799999999996	6.96	-0.99	25.465099489230386	15.99389531072975	1.0216100000000001	0.16052199999999994	1.046311	0.246248	0.8857889999999999	1.267858	19.22896463910885	19.297990738934573	-4.65106	-4.74864	-3.28165	-0.304043	4.2989	0.006034999999997126	0.10627699999999862	-0.01831099999999708	0.057352000000000014	0.27679600000000004	-0.07070700000000002
455	41.5	3.5	13.992428831032615	21.399773059704284	0.6500151875007875	-14.548406	-14.544928	-0.701651	-0.454446	0.322469	0.38548499999999997	-0.254867	-0.292161	0.2369284924328173	0.08354223002980478	0.3346052484370667	-5.508510582455053	0.0203755	-0.029301999999999995	7.73	-1.95	37.09923539462087	16.914455488795145	0.9997739999999999	0.10157999999999999	1.215912	0.310423	1.1143319999999999	1.3101969999999998	15.014015110736224	15.275686780860305	-4.65106	-4.74864	-3.28165	-0.304043	4.2989	0.003477999999999426	0.1141319999999979	-0.010633000000002113	0.06301599999999996	0.247205	-0.037293999999999994
142	23.1	-14.0	18.668526048992245	8.649908269459905	5.310124070198706	-14.588204999999999	-14.580684	-0.496083	-0.266223	0.145724	0.215018	-0.063207	-0.10889000000000001	0.17391126555770242	0.11228200265233068	0.21159980267034276	-6.058236371017468	0.004993375000000008	-0.04980100000000001	6.72	-1.19	27.07712631358161	20.72767833572082	1.0504850000000001	0.12598399999999987	1.122032	0.221152	0.9960479999999999	1.2716370000000001	19.447265959094974	19.492446678980897	-6.8371	-3.676	1.11638	-2.0345	-0.948893	0.007520999999998779	0.10676799999999886	-0.016958999999999946	0.069294	0.22986	-0.045683000000000015
87	23.5	-167.7	20.604201113865784	58.76775253771915	5.330124537506414	-14.587143	-14.751145000000001	-1.055736	-0.7942100000000001	0.146325	0.24101599999999998	-0.062792	-0.09811900000000001	0.12972051478684146	0.06450937224247509	0.20284154993511835	-4.827947665370768	-0.025044375	-0.102394	6.37	-1.2	27.245520191347357	10.239051529448384	1.104208	0.07237500000000008	1.1219299999999999	0.164589	1.049555	1.268797	18.66331268370094	18.51710285371339	-8.726510000000001	-5.31265	1.25112	-1.8593099999999998	-0.620266	-0.16400200000000176	0.1157679999999992	-0.1629559999999941	0.09469099999999997	0.2615259999999999	-0.03532700000000001
362	4.9	-130.8	14.598381998649645	30.578830570077447	8.120189726932859	-14.592554000000002	-14.741729000000001	-0.907133	-0.726036	0.55677	0.636069	-0.138713	-0.192275	0.21340935799151384	0.10232629348202704	0.32474550527043233	-5.5445419393162	-0.007995000000000002	-0.006867999999999985	7.45	-1.32	26.705224522698483	15.411971975153069	0.868142	0.10159200000000003	0.9928239999999999	0.235535	0.891232	1.103677	15.412889978448042	15.373356848476515	-17.1145	-8.80606	5.56077	0.126051	0.604298	-0.1491749999999996	0.04239700000000113	-0.15229699999999013	0.07929900000000001	0.18109699999999995	-0.053562
248	11.1	-19.3	25.57711164593775	14.949841459933591	5.180121032698551	-14.634078	-14.609582999999999	-0.493228	-0.198017	0.14191600000000001	0.249705	-0.105932	-0.17473	0.22751271881738636	0.19969698935646496	0.20809493900789106	-5.878926160099765	0.006098374999999996	-0.092036	6.78	-0.67	27.90812505856564	16.7064134418397	0.956133	0.20931200000000005	1.0481479999999999	0.2816	0.838836	1.237733	26.60058045599332	26.763105545939673	-6.8371	-3.676	1.11638	-2.0345	-0.948893	0.02449500000000171	0.12663099999999972	-0.002532000000002199	0.107789	0.295211	-0.068798
218	9.7	-12.9	26.525886683720003	11.569877303774692	5.17012079904469	-14.637175	-14.615122	-0.47970799999999997	-0.189029	0.139209	0.255117	-0.109537	-0.19514600000000001	0.2431141359658876	0.22536459784504634	0.24610733822596803	-6.010835009023303	0.0037201250000000116	-0.07079100000000002	6.72	-0.63	27.90445804799901	18.774290735252197	0.9326059999999999	0.2361829999999999	1.0480040000000002	0.299556	0.811821	1.232162	27.49852718397522	27.613361514041987	-5.081119999999999	1.55541	-3.71763	0.752001	0.5990840000000001	0.022052999999999656	0.12421900000000008	-0.008449999999982083	0.11590799999999998	0.29067899999999997	-0.08560900000000002
69	12.0	-167.7	21.508557242961068	58.747753302552326	5.570130145199015	-14.625106	-14.780591000000001	-1.055718	-0.725932	0.18446600000000002	0.32198499999999997	-0.127203	-0.177912	0.1950580395493764	0.1106463083037021	0.19956763645626874	-4.8280089998327895	-0.02419437500000001	-0.10179099999999996	6.37	-0.67	25.929238164461378	10.238710139558062	0.987601	0.12114099999999994	1.094849	0.239321	0.973708	1.2269219999999998	21.37113255295133	21.437021102927662	-8.726510000000001	-5.31265	1.25112	-1.8593099999999998	-0.620266	-0.15548500000000054	0.1369809999999987	-0.1614450000000005	0.13751899999999995	0.3297859999999999	-0.050708999999999976
50	25.4	-12.8	18.2187011208462	11.669876243306014	6.6401551461618515	-14.575370999999999	-14.561403	-0.48035900000000004	-0.24704	0.216744	0.29581399999999997	-0.153608	-0.207369	0.1919864398170912	0.07156627549737116	0.1913348182350316	-6.017712849863582	0.002350250000000005	-0.07064000000000001	6.73	-1.07	28.209855684492712	18.84054531753193	1.094498	0.094179	1.315969	0.260056	1.22179	1.354554	18.761497270831228	18.782205100850284	-4.65106	-4.74864	-3.28165	-0.304043	4.2989	0.013967999999998426	0.11600500000000125	-0.018049000000004867	0.07906999999999997	0.23331900000000003	-0.053761
408	0.7	-12.7	25.336060557325574	11.75987528888422	4.950115658659811	-14.651610999999999	-14.6298	-0.45886899999999997	-0.205932	0.054371	0.188584	-0.075849	-0.161959	0.25391326946717985	0.2387266608210052	0.28904806256904986	-6.696534537629884	-0.008291750000000004	-0.04899299999999998	6.71	-0.99	29.201389099845233	18.63527293467859	0.8727259999999999	0.25401399999999985	1.0640370000000001	0.297012	0.8100229999999999	1.169738	25.898937027259908	25.82614586744368	-1.37124	0.7009270000000001	-2.2014400000000003	-1.1623700000000001	-3.4166	0.02181099999999958	0.08958100000000258	-0.014925000000005184	0.134213	0.25293699999999997	-0.08610999999999999
423	23.8	0.9	15.973081904097748	21.60977083272006	4.830112854813503	-14.574689000000001	-14.572992000000001	-0.701009	-0.460895	0.094471	0.19547	-0.019967	-0.11118299999999999	0.2180742350603244	0.15469483052002586	0.26518265395134305	-5.345763424604412	0.011914375	-0.028734000000000013	7.66	-1.58	28.67225894269632	16.7593830563165	1.0505719999999998	0.17591199999999996	1.137155	0.292998	0.9612430000000001	1.3435700000000002	16.734251534244827	16.871048714327486	-4.65106	-4.74864	-3.28165	-0.304043	4.2989	0.0016970000000000596	0.0955330000000032	-0.026530999999991423	0.100999	0.240114	-0.09121599999999999
157	16.5	-6.1	26.266953598076444	40.92956595017269	9.370218933665127	-14.564997	-14.556245	-1.010712	-0.702091	0.52915	0.636642	-0.203602	-0.266701	0.2601805001459569	0.13095193419432535	0.4908355048220628	-7.395183754854597	0.011602	-0.24637	7.64	-0.82	20.93687492578885	10.317004019896256	0.9732	0.14655799999999986	1.119174	0.342256	0.972616	1.315456	26.42947868809414	26.380532908075036	-17.1145	-8.80606	5.56077	0.126051	0.604298	0.008751999999999427	0.1102529999999966	-0.0323190000000011	0.10749200000000003	0.30862100000000003	-0.06309900000000002
261	19.1	-150.9	16.994664441752533	49.868092888481435	5.750134350968463	-14.569347	-14.726963	-0.904374	-0.65474	0.694132	0.744854	-0.298485	-0.326067	0.27620173043010265	0.116493868306219	0.19936037664579334	-4.650635885783257	-0.021861500000000013	-0.05247199999999996	7.6	-0.81	27.423224383724914	13.678628457628024	0.7974859999999999	0.12611300000000014	1.0825719999999999	0.304321	0.9564590000000001	1.101807	17.679277851664864	17.519262801712166	-17.1145	-8.80606	5.56077	0.126051	0.604298	-0.1576159999999991	0.1118479999999984	-0.1648530000000008	0.050722000000000045	0.24963400000000002	-0.027581999999999995
405	4.9	-6.6	21.27584072993265	26.519718763708287	6.9701628567391625	-14.614753	-14.600333	-0.523378	-0.252053	0.330497	0.393681	-0.12381700000000001	-0.22490100000000002	0.2685720799691821	0.19614967005058945	0.5041397415498196	-8.255305341849885	0.017195624999999996	-0.137487	7.41	-1.22	27.061978557545963	12.491448526134631	0.930369	0.2025110000000001	1.0324309999999999	0.341621	0.8299200000000001	1.27199	21.560102759928352	21.492331679956774	-0.886957	0.203646	-1.94311	-1.54976	-1.13652	0.01442000000000121	0.10099999999999909	-0.01793300000001352	0.06318400000000002	0.271325	-0.10108400000000001
412	26.8	-12.8	13.3184611282616	11.659876349352885	5.6301315471221685	-14.586804	-14.579194000000001	-0.480459	-0.23351799999999998	0.135508	0.208267	-0.061364	-0.101078	0.16288387538317672	0.09952947070472908	0.1491470224796492	-6.017711979098383	0.009455500000000006	-0.07064000000000001	6.73	-1.32	26.448412005674648	18.8405601077526	1.1081759999999998	0.11403399999999995	1.145731	0.215626	1.0316969999999999	1.3238020000000001	13.999309478326115	14.008094618446615	-4.65106	-4.74864	-3.28165	-0.304043	4.2989	0.007609999999999673	0.1210860000000018	-0.007308999999992238	0.07275900000000002	0.24694100000000005	-0.039714
367	28.4	9.6	17.821194248848254	21.329773802032346	4.5701067798131945	-14.567772	-14.546953	-0.692522	-0.43899	0.147807	0.244759	-0.025414	-0.105269	0.2513557328684665	0.1560302428922732	0.20924859231916956	-5.692286780312878	0.01742937499999999	-0.0305	7.88	-1.58	29.549954894170643	16.99880375464436	0.968846	0.17359800000000006	1.112592	0.325288	0.9389940000000001	1.2941340000000001	18.79195221903689	18.942554619227376	-8.726510000000001	-5.31265	1.25112	-1.8593099999999998	-0.620266	0.020818999999999477	0.11784600000000012	-0.010217999999994731	0.09695200000000001	0.253532	-0.07985500000000001
263	19.1	-151.3	20.774402521804	43.628331516431615	5.750134350968463	-14.569347	-14.737363	-0.8282780000000001	-0.329931	0.694132	0.75722	-0.298485	-0.5618310000000001	0.8386364962789059	0.6051311136811224	0.19936037664579334	-4.923820150537717	-0.005310999999999989	-0.18651800000000007	8.13	-0.81	27.423224383724914	13.924514583601436	0.17142000000000002	0.6550980000000001	1.0825719999999999	0.8909020000000001	0.42747399999999997	1.062322	22.01310726167284	22.19696769170801	-17.1145	-8.80606	5.56077	0.126051	0.604298	-0.16801599999999972	0.1930390000000024	-0.27386399999999966	0.06308800000000003	0.4983470000000001	-0.2633460000000001
285	16.1	-150.9	17.626302834165887	49.828094418147785	5.780135051930031	-14.574665	-14.737387	-0.904418	-0.639568	0.696871	0.74983	-0.299681	-0.34132199999999996	0.28760542029400715	0.1143478529776394	0.18295023646226197	-4.650637953849926	-0.022925749999999988	-0.05247200000000008	7.6	-0.81	27.45763281394289	13.702320354965273	0.785747	0.12387199999999997	1.083291	0.31721900000000003	0.959419	1.102966	18.25067528394495	17.992141164026968	-17.1145	-8.80606	5.56077	0.126051	0.604298	-0.16272200000000048	0.1037440000000025	-0.17403999999999797	0.05295899999999998	0.26485000000000003	-0.041640999999999984
179	13.5	-129.9	24.644928777158995	65.66930359022334	7.9101848202018425	-14.60294	-14.738826999999999	-0.7554810000000001	-0.524084	0.34644400000000003	0.46303599999999995	-0.199151	-0.25799099999999997	0.35099489092099706	0.1366677169619212	0.26878608618973626	-5.365962979951816	0.049444375	-0.398783	7.54	-0.57	21.860654027691773	10.99754503088326	0.7809790000000001	0.15744900000000006	1.1520569999999999	0.42236899999999994	0.994608	1.2033479999999999	25.525952817217487	25.85163050717997	-5.081119999999999	1.55541	-3.71763	0.752001	0.5990840000000001	-0.13588699999999854	0.10526300000000077	-0.17152899999999605	0.11659199999999992	0.23139700000000007	-0.058839999999999976
290	5.0	-163.5	16.612230863156253	84.00678731825397	8.050188091355844	-14.590197	-14.767930999999999	-1.392262	-1.1263239999999999	0.5622090000000001	0.661499	-0.136689	-0.193189	0.19423686978705068	0.112755151723231	0.1888092606583392	-5.6053628679631595	-0.0038243749999999775	-0.5042520000000001	6.74	-1.36	26.268565184369887	7.808908392709276	0.972822	0.11231800000000004	0.996123	0.234508	0.883805	1.20733	16.444058183152812	16.085749973130035	-17.1145	-8.80606	5.56077	0.126051	0.604298	-0.17773399999999917	0.07827199999999834	-0.1649359999999973	0.09928999999999988	0.26593800000000023	-0.056499999999999995
400	4.3	-6.6	19.39690512417669	26.779716006489743	6.9701628567391625	-14.615971	-14.605173	-0.551133	-0.311243	0.33931100000000003	0.391177	-0.131623	-0.20721399999999998	0.1937313843981888	0.12850790980418492	0.26493649621935506	-7.052078549116257	0.019028500000000004	-0.13746200000000006	7.48	-1.23	27.216219481406693	12.337387405941815	1.030271	0.1319959999999999	1.0271430000000001	0.24755500000000003	0.8951469999999999	1.2778260000000001	19.7564683541963	19.718817754148677	-6.8371	-3.676	1.11638	-2.0345	-0.948893	0.01079799999999942	0.08465500000000148	-0.014769000000001142	0.05186599999999997	0.23989	-0.07559099999999999
244	9.2	-12.7	28.161811734504518	11.579877197727829	4.8401130884673655	-14.644776	-14.618075	-0.47666800000000004	-0.171693	0.088726	0.211711	-0.050289999999999994	-0.126068	0.2620900139414329	0.20872665960091485	0.19511188054481735	-6.081601399577775	-0.006604000000000007	-0.06761500000000001	6.71	-0.62	29.666272708985485	18.708490492071856	0.909325	0.19831600000000005	0.9501229999999999	0.322973	0.751807	1.232298	29.485230324587512	29.844793554535777	-1.47901	-1.1179999999999999	-3.00926	-1.40615	0.410937	0.026701000000000974	0.12921300000000002	-0.011992000000006442	0.12298500000000001	0.304975	-0.07577800000000001
72	32.7	-13.0	8.522874712342073	24.729737746097513	4.850113322121227	-14.554103	-14.555431	-0.723194	-0.5156689999999999	0.11068399999999999	0.186369	-0.002329	-0.06182000000000001	0.14154909704525298	0.09187262699788992	0.20391830200702588	-5.800187758912179	0.030490125	-0.014066999999999996	7.16	-1.81	28.643903207650126	14.626936179588494	1.198564	0.10458100000000004	1.138326	0.19763	1.0337450000000001	1.3961940000000002	8.942051392282508	8.895615652257067	-8.726510000000001	-5.31265	1.25112	-1.8593099999999998	-0.620266	-0.001328000000000884	0.09987500000000082	-0.019290999999995506	0.07568500000000002	0.20752500000000007	-0.05949100000000001
130	21.8	-167.7	17.396320188071098	58.77775215530257	4.960115892313672	-14.599615	-14.761014999999999	-1.055418	-0.759707	0.094279	0.206629	-0.038334	-0.062469000000000004	0.15232992706712756	0.09392235126771714	0.2013115039392529	-4.828026687233041	-0.031138874999999986	-0.10230400000000006	6.37	-1.13	28.92898402259882	10.267139632139347	1.075556	0.10009999999999997	1.065774	0.19328199999999998	0.965674	1.268838	16.541024057876307	16.39481422774607	-8.726510000000001	-5.31265	1.25112	-1.8593099999999998	-0.620266	-0.16139999999999866	0.12591600000000014	-0.14150300000000016	0.11235	0.29571099999999995	-0.024135000000000004
145	30.1	-167.7	15.3288293350515	58.727754067385504	3.430080143273358	-14.574578	-14.739723000000001	-1.056039	-0.7204659999999999	0.308479	0.38968400000000003	-0.23202199999999998	-0.26402600000000004	0.15620652884100805	0.05050720257383418	0.1593881970435035	-4.827846629498378	-0.044241125000000006	-0.10282199999999997	6.37	-1.01	30.121150382367183	10.240065138652486	1.0706060000000002	0.06116199999999994	1.210956	0.198195	1.149794	1.268801	15.098533165276244	15.036409675361753	-8.726510000000001	-5.31265	1.25112	-1.8593099999999998	-0.620266	-0.16514500000000076	0.13461600000000118	-0.17177299999999818	0.08120500000000003	0.335573	-0.03200400000000006
345	11.1	-21.1	28.675559153487317	15.479835839449633	7.690179679816951	-14.609283	-14.603337	-0.49708500000000005	-0.181777	0.454783	0.50885	-0.26153000000000004	-0.333007	0.3417271119277125	0.1529179988196382	0.1296473144715315	-5.871593970763099	0.0007759999999999988	-0.100583	6.84	-0.78	24.50482919535432	16.586563174058835	0.7681359999999999	0.18007700000000004	1.177605	0.39876	0.9975280000000001	1.166896	29.530227773469672	29.699655473469942	-17.1145	-8.80606	5.56077	0.126051	0.604298	0.005945999999999785	0.1243760000000016	-0.037850999999996304	0.05406700000000003	0.31530800000000003	-0.07147699999999996
134	23.1	-13.2	17.6756840911039	24.56973944284737	5.310124070198706	-14.588204000000001	-14.574807	-0.738749	-0.48563	0.145704	0.24233400000000002	-0.063183	-0.120826	0.16509856727196592	0.11081412769613458	0.21159925567565588	-6.4957973202058925	0.008971625000000006	-0.14846199999999998	7.08	-1.19	27.07716496627112	13.620284823390426	1.1644219999999998	0.12433599999999999	1.122023	0.23026	0.9976870000000001	1.394682	18.63953945109595	18.83532257117236	-6.8371	-3.676	1.11638	-2.0345	-0.948893	0.013397000000001213	0.11077900000000085	-0.012546999999997865	0.09663000000000002	0.253119	-0.057643
206	24.6	-14.4	24.093818133267327	7.5499199346152945	7.940185521163412	-14.566624	-14.603917000000001	-0.44721099999999997	-0.055794	0.231208	0.243044	-0.11230699999999999	-0.6477189999999999	0.6638097122650608	0.7309222960048876	0.7727187718870699	-7.130252776657523	0.009818124999999995	-0.031139	6.7	-1.8	23.221029825511767	19.848374168742353	0.4060550000000001	0.896091	1.225973	0.801758	0.329882	1.207813	24.657949623198487	24.696855243242933	-0.886957	0.203646	-1.94311	-1.54976	-1.13652	-0.0372930000000018	0.1807389999999991	-0.22404399999999924	0.011836000000000013	0.39141699999999996	-0.535412
403	4.2	-6.7	18.670785066452517	26.909714627880458	7.020164025008454	-14.616052	-14.605603	-0.554027	-0.318129	0.34087	0.385972	-0.131115	-0.201916	0.1889334191777865	0.12088181819945792	0.2504191778106176	-6.981419289784761	0.019096625	-0.137095	7.5	-1.23	27.144933253441273	12.288411836975474	1.036771	0.12459700000000007	1.030734	0.24151	0.9061370000000001	1.278281	19.129494876435817	19.15836033643428	-17.1145	-8.80606	5.56077	0.126051	0.604298	0.010448999999999486	0.08323100000000139	-0.013868999999999687	0.045101999999999975	0.23589800000000005	-0.070801
264	19.1	-148.1	20.533175142984625	43.79832501534965	5.750134350968463	-14.569347	-14.720258	-0.8548479999999999	-0.596429	0.694132	0.7505069999999999	-0.298485	-0.32932	0.3152601277820684	0.12984540520168644	0.19936037664579334	-4.813454582369133	-0.019866000000000026	-0.05202599999999991	7.84	-0.81	27.423224383724914	14.964872558708288	0.741209	0.1405670000000001	1.0825719999999999	0.34125900000000003	0.942005	1.082468	21.11550442294117	20.91721126315646	-17.1145	-8.80606	5.56077	0.126051	0.604298	-0.1509109999999989	0.11631000000000213	-0.16427600000000098	0.05637499999999995	0.25841899999999995	-0.030835
73	28.4	-12.9	12.64319071209916	24.48974029122232	4.8401130884673655	-14.564867999999999	-14.564568	-0.723993	-0.501206	0.096273	0.190771	-0.01277	-0.082403	0.15711059832835406	0.11446021199497605	0.2481623631192635	-6.100589476854213	0.008564000000000006	-0.01530000000000001	7.16	-1.61	29.092129258984734	14.347667810981415	1.160126	0.13004499999999994	1.136159	0.21624200000000002	1.006114	1.376368	13.326549102014658	13.551197682018195	-4.65106	-4.74864	-3.28165	-0.304043	4.2989	0.0002999999999993008	0.09477799999999803	-0.02278199999999231	0.094498	0.22278699999999996	-0.069633
406	1.5	-12.7	25.38388435334011	11.789874970743613	4.930115191352089	-14.649957999999998	-14.628739999999999	-0.458838	-0.201326	0.055863	0.188723	-0.074425	-0.161449	0.2541609001744991	0.23710349216869975	0.2899257967462293	-6.696528932084867	-0.008084750000000002	-0.04899299999999998	6.72	-0.9	29.054309530664586	18.590643963533694	0.8676569999999999	0.2518390000000001	1.0621479999999999	0.295673	0.8103090000000001	1.16333	25.85577187329014	25.722739753340658	-1.37124	0.7009270000000001	-2.2014400000000003	-1.1623700000000001	-3.4166	0.021217999999999293	0.09058400000000333	-0.015481000000022505	0.13286	0.257512	-0.087024
242	11.8	-19.3	25.12495760265548	14.889842096214792	5.570130145199015	-14.625829000000001	-14.602579	-0.493241	-0.203595	0.183748	0.285801	-0.127274	-0.187183	0.2233866359078237	0.16585330216247807	0.21088725145902001	-5.878915656505245	0.012401374999999996	-0.09203599999999998	6.78	-0.66	25.949713821435928	16.773928316506993	0.960788	0.181616	1.09504	0.276363	0.913424	1.2371510000000001	25.91938526278993	25.938210562742402	-6.8371	-3.676	1.11638	-2.0345	-0.948893	0.02325000000000088	0.12679999999999936	-0.00733700000000681	0.10205300000000003	0.28964599999999996	-0.05990899999999999
37	23.1	-121.8	10.440254118780738	74.25978941452034	5.300123836544844	-14.588204000000001	-14.730908	-0.8860370000000001	-0.489108	0.145789	0.203568	-0.063195	-0.121423	0.2280813975643881	0.10736678862205272	0.2116000234717041	-4.504332676756575	-0.014141749999999988	-0.10502900000000004	5.56	-1.19	27.256809752503983	16.970673147101706	0.850767	0.12046500000000004	1.121995	0.251379	1.00153	1.1021459999999998	11.395324338794964	11.419797228804518	-6.8371	-3.676	1.11638	-2.0345	-0.948893	-0.1427039999999984	0.10036999999999097	-0.14665099999999143	0.057779	0.3969290000000001	-0.058228
