# Supplementary material for: Machine learning meets mechanistic modelling for accurate prediction of experimental activation energies
Source: Chem Sci. 2020 Nov 5;12(3):1163–75. doi: 10.1039/d0sc04896h (PMC9528810; doi:10.1039/d0sc04896h)
Supplement: SC-012-D0SC04896H-s002 [file SC-012-D0SC04896H-s002.zip › SC-012-D0SC04896H-s1090.gjf]

# wb97xd 6-31+G(d) scrf(solvent=Methanol, smd) scf=sleazy integral=fine 

predict_snar calculation

-1 1
C            -0.054059   -0.168021    2.205684
O             0.027386   -0.079704    0.845450
H             0.354845   -1.126929    2.576164
H             0.512330    0.643098    2.700613
H            -1.100641   -0.099244    2.556718
C            -2.536714   -1.311116   -0.770181
O            -1.317044   -1.924392   -0.440810
H            -3.154748   -1.149217    0.122472
H            -3.061624   -1.983389   -1.450914
H            -2.381704   -0.343282   -1.257647
H            -0.769603   -1.252524    0.072102
C            -0.032537    2.807707   -0.724093
O            -1.085552    2.052635   -0.184478
H             0.556791    2.222414   -1.438215
H             0.642919    3.170504    0.060372
H            -0.479574    3.661382   -1.236319
H            -0.685456    1.228003    0.235776
C             2.553606   -1.274376   -0.876354
O             2.473229   -0.116390   -0.087137
H             2.440697   -2.181153   -0.269553
H             3.539468   -1.275558   -1.344418
H             1.781322   -1.285999   -1.653134
H             1.543109   -0.074528    0.298276
