# Supplementary material for: Machine learning meets mechanistic modelling for accurate prediction of experimental activation energies
Source: Chem Sci. 2020 Nov 5;12(3):1163–75. doi: 10.1039/d0sc04896h (PMC9528810; doi:10.1039/d0sc04896h)
Supplement: SC-012-D0SC04896H-s002 [file SC-012-D0SC04896H-s002.zip › SC-012-D0SC04896H-s1091.log]

 Entering Gaussian System, Link 0=g16
 Input=21.gjf
 Output=21.log
 Initial command:
 /opt/scp/software/gaussian/16.C.01-avx2/g16/l1.exe "/scratch/ksrf385/23664580/Gau-121218.inp" -scrdir="/scratch/ksrf385/23664580/"
 Entering Link 1 = /opt/scp/software/gaussian/16.C.01-avx2/g16/l1.exe PID=    121259.
  
 Copyright (c) 1988-2019, Gaussian, Inc.  All Rights Reserved.
  
 This is part of the Gaussian(R) 16 program.  It is based on
 the Gaussian(R) 09 system (copyright 2009, Gaussian, Inc.),
 the Gaussian(R) 03 system (copyright 2003, Gaussian, Inc.),
 the Gaussian(R) 98 system (copyright 1998, Gaussian, Inc.),
 the Gaussian(R) 94 system (copyright 1995, Gaussian, Inc.),
 the Gaussian 92(TM) system (copyright 1992, Gaussian, Inc.),
 the Gaussian 90(TM) system (copyright 1990, Gaussian, Inc.),
 the Gaussian 88(TM) system (copyright 1988, Gaussian, Inc.),
 the Gaussian 86(TM) system (copyright 1986, Carnegie Mellon
 University), and the Gaussian 82(TM) system (copyright 1983,
 Carnegie Mellon University). Gaussian is a federally registered
 trademark of Gaussian, Inc.
  
 This software contains proprietary and confidential information,
 including trade secrets, belonging to Gaussian, Inc.
  
 This software is provided under written license and may be
 used, copied, transmitted, or stored only in accord with that
 written license.
  
 The following legend is applicable only to US Government
 contracts under FAR:
  
                    RESTRICTED RIGHTS LEGEND
  
 Use, reproduction and disclosure by the US Government is
 subject to restrictions as set forth in subparagraphs (a)
 and (c) of the Commercial Computer Software - Restricted
 Rights clause in FAR 52.227-19.
  
 Gaussian, Inc.
 340 Quinnipiac St., Bldg. 40, Wallingford CT 06492
  
  
 ---------------------------------------------------------------
 Warning -- This program may not be used in any manner that
 competes with the business of Gaussian, Inc. or will provide
 assistance to any competitor of Gaussian, Inc.  The licensee
 of this program is prohibited from giving any competitor of
 Gaussian, Inc. access to this program.  By using this program,
 the user acknowledges that Gaussian, Inc. is engaged in the
 business of creating and licensing software in the field of
 computational chemistry and represents and warrants to the
 licensee that it is not a competitor of Gaussian, Inc. and that
 it will not use this program in any manner prohibited above.
 ---------------------------------------------------------------
  

 Cite this work as:
 Gaussian 16, Revision C.01,
 M. J. Frisch, G. W. Trucks, H. B. Schlegel, G. E. Scuseria, 
 M. A. Robb, J. R. Cheeseman, G. Scalmani, V. Barone, 
 G. A. Petersson, H. Nakatsuji, X. Li, M. Caricato, A. V. Marenich, 
 J. Bloino, B. G. Janesko, R. Gomperts, B. Mennucci, H. P. Hratchian, 
 J. V. Ortiz, A. F. Izmaylov, J. L. Sonnenberg, D. Williams-Young, 
 F. Ding, F. Lipparini, F. Egidi, J. Goings, B. Peng, A. Petrone, 
 T. Henderson, D. Ranasinghe, V. G. Zakrzewski, J. Gao, N. Rega, 
 G. Zheng, W. Liang, M. Hada, M. Ehara, K. Toyota, R. Fukuda, 
 J. Hasegawa, M. Ishida, T. Nakajima, Y. Honda, O. Kitao, H. Nakai, 
 T. Vreven, K. Throssell, J. A. Montgomery, Jr., J. E. Peralta, 
 F. Ogliaro, M. J. Bearpark, J. J. Heyd, E. N. Brothers, K. N. Kudin, 
 V. N. Staroverov, T. A. Keith, R. Kobayashi, J. Normand, 
 K. Raghavachari, A. P. Rendell, J. C. Burant, S. S. Iyengar, 
 J. Tomasi, M. Cossi, J. M. Millam, M. Klene, C. Adamo, R. Cammi, 
 J. W. Ochterski, R. L. Martin, K. Morokuma, O. Farkas, 
 J. B. Foresman, and D. J. Fox, Gaussian, Inc., Wallingford CT, 2019.
 
 ******************************************
 Gaussian 16:  ES64L-G16RevC.01  3-Jul-2019
                24-Dec-2019 
 ******************************************
 ----------------------------------------------------------------------
 # wb97xd 6-31+G(d) scrf(solvent=Methanol, smd) scf=sleazy integral=fin
 e
 ----------------------------------------------------------------------

 Warning!  SCF SP cutoffs with diffuse functions may be unreliable.
 Consider SCF=Tight

 1/38=1,172=1/1;
 2/12=2,17=6,18=5,40=1/2;
 3/5=1,6=6,7=11,11=2,25=1,30=1,70=32201,72=3,74=-58,75=-4/1,2,3;
 4//1;
 5/5=2,32=1,38=5,53=3/2;
 6/7=2,8=2,9=2,10=2,28=1/1;
 99/5=1,9=1/99;
 ------------------------
 predict_snar calculation
 ------------------------
 Symbolic Z-matrix:
 Charge = -1 Multiplicity = 1
 C                    -0.05406  -0.16802   2.20568 
 O                     0.02739  -0.0797    0.84545 
 H                     0.35485  -1.12693   2.57616 
 H                     0.51233   0.6431    2.70061 
 H                    -1.10064  -0.09924   2.55672 
 C                    -2.53671  -1.31112  -0.77018 
 O                    -1.31704  -1.92439  -0.44081 
 H                    -3.15475  -1.14922   0.12247 
 H                    -3.06162  -1.98339  -1.45091 
 H                    -2.3817   -0.34328  -1.25765 
 H                    -0.7696   -1.25252   0.0721 
 C                    -0.03254   2.80771  -0.72409 
 O                    -1.08555   2.05263  -0.18448 
 H                     0.55679   2.22241  -1.43822 
 H                     0.64292   3.1705    0.06037 
 H                    -0.47957   3.66138  -1.23632 
 H                    -0.68546   1.228     0.23578 
 C                     2.55361  -1.27438  -0.87635 
 O                     2.47323  -0.11639  -0.08714 
 H                     2.4407   -2.18115  -0.26955 
 H                     3.53947  -1.27556  -1.34442 
 H                     1.78132  -1.286    -1.65313 
 H                     1.54311  -0.07453   0.29828 
 
                          Input orientation:                          
 ---------------------------------------------------------------------
 Center     Atomic      Atomic             Coordinates (Angstroms)
 Number     Number       Type             X           Y           Z
 ---------------------------------------------------------------------
      1          6           0       -0.054059   -0.168021    2.205684
      2          8           0        0.027386   -0.079704    0.845450
      3          1           0        0.354845   -1.126929    2.576164
      4          1           0        0.512330    0.643098    2.700613
      5          1           0       -1.100641   -0.099244    2.556718
      6          6           0       -2.536714   -1.311116   -0.770181
      7          8           0       -1.317044   -1.924392   -0.440810
      8          1           0       -3.154748   -1.149217    0.122472
      9          1           0       -3.061624   -1.983389   -1.450914
     10          1           0       -2.381704   -0.343282   -1.257647
     11          1           0       -0.769603   -1.252524    0.072102
     12          6           0       -0.032537    2.807707   -0.724093
     13          8           0       -1.085552    2.052635   -0.184478
     14          1           0        0.556791    2.222414   -1.438215
     15          1           0        0.642919    3.170504    0.060372
     16          1           0       -0.479574    3.661382   -1.236319
     17          1           0       -0.685456    1.228003    0.235776
     18          6           0        2.553606   -1.274376   -0.876354
     19          8           0        2.473229   -0.116390   -0.087137
     20          1           0        2.440697   -2.181153   -0.269553
     21          1           0        3.539468   -1.275558   -1.344418
     22          1           0        1.781322   -1.285999   -1.653134
     23          1           0        1.543109   -0.074528    0.298276
 ---------------------------------------------------------------------
                    Distance matrix (angstroms):
                    1          2          3          4          5
     1  C    0.000000
     2  O    1.365529   0.000000
     3  H    1.106328   2.049215   0.000000
     4  H    1.106194   2.049205   1.781372   0.000000
     5  H    1.106024   2.049699   1.781840   1.781419   0.000000
     6  C    4.040546   3.271276   4.426405   5.016177   3.820889
     7  O    3.418172   2.620082   3.540239   4.450523   3.516130
     8  H    3.862226   3.434026   4.282329   4.827698   3.353707
     9  H    5.070672   4.294099   5.350060   6.075093   4.843198
    10  H    4.176519   3.208770   4.775030   5.001620   4.031136
    11  H    2.498064   1.615167   2.747814   3.485083   2.759159
    12  C    4.176005   3.286974   5.150060   4.087912   4.511644
    13  O    3.421720   2.616534   4.450339   3.586610   3.484963
    14  H    4.400604   3.285596   5.232028   4.430137   4.908836
    15  H    4.029130   3.399865   4.987998   3.657281   4.467997
    16  H    5.166505   4.311206   6.177314   5.058987   5.377282
    17  H    2.495613   1.609330   3.479274   2.802182   2.705686
    18  C    4.186036   3.282322   4.095872   4.542929   5.149800
    19  O    3.412752   2.617864   3.549917   3.491919   4.445538
    20  H    4.050100   3.388715   3.682427   4.529556   4.986304
    21  H    5.171392   4.308168   5.053205   5.404358   6.175208
    22  H    4.416896   3.282432   4.466218   4.928171   5.238029
    23  H    2.489557   1.611472   2.776381   2.710851   3.477152
                    6          7          8          9         10
     6  C    0.000000
     7  O    1.404346   0.000000
     8  H    1.097728   2.072520   0.000000
     9  H    1.091274   2.016767   1.783272   0.000000
    10  H    1.094693   2.073797   1.775347   1.785944   0.000000
    11  H    1.958457   1.007064   2.387913   2.847297   2.278996
    12  C    4.820553   4.911514   5.110980   5.714739   3.966358
    13  O    3.709951   3.991997   3.824611   4.668855   2.927818
    14  H    4.743614   4.658549   5.251587   5.548141   3.905145
    15  H    5.557410   5.481843   5.752054   6.524587   4.819980
    16  H    5.401374   5.703951   5.669632   6.210996   4.433496
    17  H    3.299429   3.285463   3.429492   4.336374   2.752545
    18  C    5.091560   3.948943   5.796432   5.688904   5.036825
    19  O    5.195522   4.214276   5.725801   5.998347   4.999195
    20  H    5.077619   3.770394   5.703296   5.631186   5.254489
    21  H    6.103360   4.982289   6.854214   6.639788   5.994743
    22  H    4.407456   3.387794   5.247502   4.897078   4.286713
    23  H    4.394964   3.485501   4.822419   5.282706   4.230518
                   11         12         13         14         15
    11  H    0.000000
    12  C    4.202698   0.000000
    13  O    3.330125   1.403623   0.000000
    14  H    4.014421   1.095375   2.073155   0.000000
    15  H    4.643117   1.096927   2.072968   1.775403   0.000000
    16  H    5.093383   1.091320   2.015353   1.784781   1.783917
    17  H    2.487345   1.960387   1.008319   2.309605   2.359800
    18  C    3.455975   4.834741   4.979073   4.065772   4.927995
    19  O    3.439784   3.903193   4.168821   3.311820   3.765032
    20  H    3.359331   5.586790   5.510593   4.930139   5.655182
    21  H    4.535984   5.460501   5.814907   4.597931   5.489162
    22  H    3.079737   4.572924   4.639223   3.722181   4.908409
    23  H    2.605277   3.440229   3.415806   3.043709   3.375970
                   16         17         18         19         20
    16  H    0.000000
    17  H    2.851453   0.000000
    18  C    5.804435   4.241492   0.000000
    19  O    4.930642   3.448037   1.403658   0.000000
    20  H    6.602866   4.653013   1.096905   2.073061   0.000000
    21  H    6.366927   5.158955   1.091334   2.015265   1.784022
    22  H    5.455453   3.996646   1.095420   2.073419   1.774929
    23  H    4.516996   2.582053   1.959718   1.007680   2.359229
                   21         22         23
    21  H    0.000000
    22  H    1.785075   0.000000
    23  H    2.850678   2.309201   0.000000
 Stoichiometry    C4H15O4(1-)
 Framework group  C1[X(C4H15O4)]
 Deg. of freedom    63
 Full point group                 C1      NOp   1
 Largest Abelian subgroup         C1      NOp   1
 Largest concise Abelian subgroup C1      NOp   1
                         Standard orientation:                         
 ---------------------------------------------------------------------
 Center     Atomic      Atomic             Coordinates (Angstroms)
 Number     Number       Type             X           Y           Z
 ---------------------------------------------------------------------
      1          6           0       -0.043431   -0.156630    2.206066
      2          8           0        0.030540   -0.074824    0.844998
      3          1           0        0.366713   -1.114128    2.578813
      4          1           0        0.526379    0.656330    2.693998
      5          1           0       -1.087991   -0.085281    2.562567
      6          6           0       -2.543521   -1.311640   -0.750540
      7          8           0       -1.322561   -1.924411   -0.425033
      8          1           0       -3.156457   -1.144980    0.144749
      9          1           0       -3.072767   -1.986671   -1.425159
     10          1           0       -2.390402   -0.346260   -1.243438
     11          1           0       -0.771716   -1.250598    0.081647
     12          6           0       -0.035654    2.805175   -0.737854
     13          8           0       -1.086296    2.053583   -0.188838
     14          1           0        0.549209    2.215996   -1.452451
     15          1           0        0.644450    3.171094    0.041126
     16          1           0       -0.484806    3.656804   -1.251634
     17          1           0       -0.684570    1.230602    0.233095
     18          6           0        2.546160   -1.279830   -0.885104
     19          8           0        2.471140   -0.118052   -0.100950
     20          1           0        2.435855   -2.183626   -0.273397
     21          1           0        3.529409   -1.284086   -1.358616
     22          1           0        1.769569   -1.294459   -1.657527
     23          1           0        1.543208   -0.073557    0.289411
 ---------------------------------------------------------------------
 Rotational constants (GHZ):           1.1540930           1.0485026           0.7633700
 Standard basis: 6-31+G(d) (6D, 7F)
 There are   182 symmetry adapted cartesian basis functions of A   symmetry.
 There are   182 symmetry adapted basis functions of A   symmetry.
   182 basis functions,   316 primitive gaussians,   182 cartesian basis functions
    36 alpha electrons       36 beta electrons
       nuclear repulsion energy       420.9522153166 Hartrees.
 NAtoms=   23 NActive=   23 NUniq=   23 SFac= 1.00D+00 NAtFMM=   60 NAOKFM=F Big=F
 Integral buffers will be    131072 words long.
 Raffenetti 2 integral format.
 Two-electron integral symmetry is turned on.
 Nuclear repulsion after empirical dispersion term =      420.9416128629 Hartrees.
 ------------------------------------------------------------------------------
 Polarizable Continuum Model (PCM)
 =================================
 Model                : PCM.
 Atomic radii         : SMD-Coulomb.
 Polarization charges : Total charges.
 Charge compensation  : None.
 Solution method      : On-the-fly selection.
 Cavity type          : VdW (van der Waals Surface) (Alpha=1.000).
 Cavity algorithm     : GePol (No added spheres)
                        Default sphere list used, NSphG=   23.
                        Lebedev-Laikov grids with approx.  5.0 points / Ang**2.
                        Smoothing algorithm: York/Karplus (Gamma=1.0000).
                        Polarization charges: spherical gaussians, with
                                              point-specific exponents (IZeta= 3).
                        Self-potential: point-specific (ISelfS= 7).
                        Self-field    : sphere-specific E.n sum rule (ISelfD= 2).
 Solvent              : Methanol, Eps=  32.613000 Eps(inf)=   1.765709
 ------------------------------------------------------------------------------
 ------------------------------------------------------------------------------
 Atomic radii for non-electrostatic terms: SMD-CDS.
 ------------------------------------------------------------------------------
 Nuclear repulsion after PCM non-electrostatic terms =      420.9499327313 Hartrees.
 One-electron integrals computed using PRISM.
 NBasis=   182 RedAO= T EigKep=  1.34D-03  NBF=   182
 NBsUse=   182 1.00D-06 EigRej= -1.00D+00 NBFU=   182
 ExpMin= 4.38D-02 ExpMax= 5.48D+03 ExpMxC= 8.25D+02 IAcc=2 IRadAn=         4 AccDes= 0.00D+00
 Harris functional with IExCor= 4639 and IRadAn=       4 diagonalized for initial guess.
 HarFok:  IExCor= 4639 AccDes= 0.00D+00 IRadAn=         4 IDoV= 1 UseB2=F ITyADJ=14
 ICtDFT=  3500011 ScaDFX=  1.000000  1.000000  1.000000  1.000000
 FoFCou: FMM=F IPFlag=           0 FMFlag=      100000 FMFlg1=           0
         NFxFlg=           0 DoJE=T BraDBF=F KetDBF=T FulRan=T
         wScrn=  0.000000 ICntrl=       500 IOpCl=  0 I1Cent=   200000004 NGrid=           0
         NMat0=    1 NMatS0=      1 NMatT0=    0 NMatD0=    1 NMtDS0=    0 NMtDT0=    0
 Petite list used in FoFCou.
 Requested convergence on RMS density matrix=1.00D-04 within 128 cycles.
 Requested convergence on MAX density matrix=1.00D-02.
 Requested convergence on             energy=1.00D-02.
 No special actions if energy rises.
 Inv3:  Mode=1 IEnd=     8844267.
 Iteration    1 A*A^-1 deviation from unit magnitude is 3.00D-15 for    950.
 Iteration    1 A*A^-1 deviation from orthogonality  is 2.44D-15 for   1488    224.
 Iteration    1 A^-1*A deviation from unit magnitude is 3.00D-15 for    950.
 Iteration    1 A^-1*A deviation from orthogonality  is 2.29D-15 for   1187    693.
 Error on total polarization charges =  0.06411
 SCF Done:  E(RwB97XD) =  -462.325256170     A.U. after    5 cycles
            NFock=  5  Conv=0.26D-04     -V/T= 2.0088
 SMD-CDS (non-electrostatic) energy       (kcal/mol) =       5.22
 (included in total energy above)

 **********************************************************************

            Population analysis using the SCF Density.

 **********************************************************************

 Orbital symmetries:
       Occupied  (A) (A) (A) (A) (A) (A) (A) (A) (A) (A) (A) (A)
                 (A) (A) (A) (A) (A) (A) (A) (A) (A) (A) (A) (A)
                 (A) (A) (A) (A) (A) (A) (A) (A) (A) (A) (A) (A)
       Virtual   (A) (A) (A) (A) (A) (A) (A) (A) (A) (A) (A) (A)
                 (A) (A) (A) (A) (A) (A) (A) (A) (A) (A) (A) (A)
                 (A) (A) (A) (A) (A) (A) (A) (A) (A) (A) (A) (A)
                 (A) (A) (A) (A) (A) (A) (A) (A) (A) (A) (A) (A)
                 (A) (A) (A) (A) (A) (A) (A) (A) (A) (A) (A) (A)
                 (A) (A) (A) (A) (A) (A) (A) (A) (A) (A) (A) (A)
                 (A) (A) (A) (A) (A) (A) (A) (A) (A) (A) (A) (A)
                 (A) (A) (A) (A) (A) (A) (A) (A) (A) (A) (A) (A)
                 (A) (A) (A) (A) (A) (A) (A) (A) (A) (A) (A) (A)
                 (A) (A) (A) (A) (A) (A) (A) (A) (A) (A) (A) (A)
                 (A) (A) (A) (A) (A) (A) (A) (A) (A) (A) (A) (A)
                 (A) (A) (A) (A) (A) (A) (A) (A) (A) (A) (A) (A)
                 (A) (A)
 The electronic state is 1-A.
 Alpha  occ. eigenvalues --  -19.24893 -19.24867 -19.24846 -19.19900 -10.31731
 Alpha  occ. eigenvalues --  -10.31716 -10.31697 -10.30553  -1.10165  -1.09681
 Alpha  occ. eigenvalues --   -1.09643  -1.03698  -0.75693  -0.75663  -0.75573
 Alpha  occ. eigenvalues --   -0.71714  -0.58325  -0.58098  -0.58017  -0.51413
 Alpha  occ. eigenvalues --   -0.51137  -0.51016  -0.50224  -0.50155  -0.49558
 Alpha  occ. eigenvalues --   -0.49035  -0.48952  -0.46472  -0.41033  -0.40868
 Alpha  occ. eigenvalues --   -0.39568  -0.34462  -0.34323  -0.33912  -0.30271
 Alpha  occ. eigenvalues --   -0.30257
 Alpha virt. eigenvalues --    0.08327   0.09539   0.09640   0.09748   0.11520
 Alpha virt. eigenvalues --    0.11564   0.12122   0.12652   0.12878   0.13152
 Alpha virt. eigenvalues --    0.14856   0.16260   0.16448   0.18511   0.19266
 Alpha virt. eigenvalues --    0.19414   0.23703   0.23887   0.24062   0.24425
 Alpha virt. eigenvalues --    0.27450   0.27613   0.28747   0.29128   0.29353
 Alpha virt. eigenvalues --    0.30134   0.30505   0.31424   0.31764   0.32026
 Alpha virt. eigenvalues --    0.33976   0.34905   0.35297   0.35873   0.36628
 Alpha virt. eigenvalues --    0.38221   0.38599   0.38963   0.39545   0.40024
 Alpha virt. eigenvalues --    0.40516   0.40885   0.41241   0.42838   0.44226
 Alpha virt. eigenvalues --    0.45106   0.45520   0.46332   0.47236   0.47963
 Alpha virt. eigenvalues --    0.68155   0.75100   0.75620   0.76959   0.77833
 Alpha virt. eigenvalues --    0.78091   0.79311   0.80447   0.81527   0.82149
 Alpha virt. eigenvalues --    0.85596   0.88150   0.90016   1.02176   1.03216
 Alpha virt. eigenvalues --    1.04929   1.06659   1.06937   1.08186   1.09936
 Alpha virt. eigenvalues --    1.10473   1.17776   1.18353   1.20771   1.23632
 Alpha virt. eigenvalues --    1.28301   1.28805   1.28975   1.29637   1.32062
 Alpha virt. eigenvalues --    1.32998   1.33492   1.34602   1.35025   1.35829
 Alpha virt. eigenvalues --    1.37578   1.39249   1.43495   1.46703   1.48065
 Alpha virt. eigenvalues --    1.48580   1.49999   1.50570   1.59602   1.60733
 Alpha virt. eigenvalues --    1.60962   1.61859   1.65203   1.65271   1.65940
 Alpha virt. eigenvalues --    1.68233   1.68607   1.74954   1.80495   1.80663
 Alpha virt. eigenvalues --    1.84919   1.85384   1.89686   1.96185   2.02196
 Alpha virt. eigenvalues --    2.03021   2.22415   2.22810   2.23118   2.27289
 Alpha virt. eigenvalues --    2.27316   2.28019   2.29195   2.29417   2.30046
 Alpha virt. eigenvalues --    2.32781   2.33006   2.33153   2.48419   2.48463
 Alpha virt. eigenvalues --    2.48519   2.51697   2.51975   2.52282   2.57144
 Alpha virt. eigenvalues --    2.57195   2.75777   2.79012   2.79497   2.96534
 Alpha virt. eigenvalues --    3.00594   3.00690   3.04405   4.32387   4.33190
 Alpha virt. eigenvalues --    4.39250   4.41926   4.42745   4.43365   4.46988
 Alpha virt. eigenvalues --    4.56181
          Condensed to atoms (all electrons):
               1          2          3          4          5          6
     1  C    5.184109   0.008567   0.411143   0.410091   0.415027  -0.008934
     2  O    0.008567   9.160346  -0.083828  -0.083730  -0.089951   0.012916
     3  H    0.411143  -0.083828   0.581697  -0.040770  -0.040387  -0.001104
     4  H    0.410091  -0.083730  -0.040770   0.581989  -0.040286   0.001549
     5  H    0.415027  -0.089951  -0.040387  -0.040286   0.582864  -0.002399
     6  C   -0.008934   0.012916  -0.001104   0.001549  -0.002399   5.152090
     7  O    0.006901  -0.045168   0.001154  -0.001714   0.001743   0.073946
     8  H   -0.000653  -0.002357   0.000009  -0.000001   0.000181   0.400389
     9  H    0.000472   0.000040   0.000001  -0.000000  -0.000003   0.402169
    10  H   -0.000554  -0.001629  -0.000003   0.000004  -0.000025   0.397206
    11  H   -0.009771   0.094085  -0.000935   0.001120  -0.000513  -0.014423
    12  C   -0.008578   0.016539   0.001331  -0.001972  -0.001099  -0.001118
    13  O    0.006760  -0.047570  -0.001726   0.001509   0.001667  -0.002435
    14  H   -0.000523  -0.001665   0.000002  -0.000003  -0.000003   0.000203
    15  H   -0.000634  -0.001213  -0.000000   0.000044   0.000004  -0.000181
    16  H    0.000403  -0.000225  -0.000000  -0.000002   0.000002  -0.000071
    17  H   -0.009139   0.092870   0.001167  -0.000954  -0.000444   0.001398
    18  C   -0.007943   0.016010  -0.002219  -0.000864   0.001307  -0.000520
    19  O    0.003664  -0.047326   0.001761   0.001339  -0.001716   0.001401
    20  H   -0.000485  -0.001140   0.000036   0.000002  -0.000001   0.000015
    21  H    0.000352  -0.000192  -0.000002   0.000001  -0.000000   0.000017
    22  H   -0.000596  -0.002100  -0.000001  -0.000003   0.000002  -0.000117
    23  H   -0.008690   0.095543  -0.000969  -0.000708   0.001199  -0.000055
               7          8          9         10         11         12
     1  C    0.006901  -0.000653   0.000472  -0.000554  -0.009771  -0.008578
     2  O   -0.045168  -0.002357   0.000040  -0.001629   0.094085   0.016539
     3  H    0.001154   0.000009   0.000001  -0.000003  -0.000935   0.001331
     4  H   -0.001714  -0.000001  -0.000000   0.000004   0.001120  -0.001972
     5  H    0.001743   0.000181  -0.000003  -0.000025  -0.000513  -0.001099
     6  C    0.073946   0.400389   0.402169   0.397206  -0.014423  -0.001118
     7  O    8.891798  -0.056559  -0.056853  -0.051546   0.074120   0.001784
     8  H   -0.056559   0.538125  -0.031275  -0.041701  -0.002576   0.000068
     9  H   -0.056853  -0.031275   0.503894  -0.027660   0.003691   0.000011
    10  H   -0.051546  -0.041701  -0.027660   0.525575  -0.003283  -0.000466
    11  H    0.074120  -0.002576   0.003691  -0.003283   0.232182   0.000048
    12  C    0.001784   0.000068   0.000011  -0.000466   0.000048   5.157163
    13  O   -0.005389   0.000532  -0.000005   0.001885  -0.001328   0.069342
    14  H   -0.000019   0.000000  -0.000000   0.000020   0.000023   0.399069
    15  H    0.000004   0.000000   0.000000  -0.000001  -0.000004   0.399524
    16  H    0.000004   0.000000   0.000000  -0.000003  -0.000001   0.402615
    17  H   -0.001569   0.000037  -0.000011   0.000343   0.000728  -0.014832
    18  C    0.000128  -0.000075  -0.000059   0.000112   0.001391  -0.001334
    19  O   -0.005188  -0.000007   0.000004   0.000003  -0.001816   0.001745
    20  H    0.000278   0.000000   0.000000   0.000000   0.000092  -0.000065
    21  H   -0.000034   0.000000  -0.000000  -0.000000  -0.000005  -0.000065
    22  H    0.000725  -0.000001   0.000000  -0.000004   0.000236   0.000057
    23  H   -0.001115  -0.000003  -0.000001   0.000011   0.001027   0.000656
              13         14         15         16         17         18
     1  C    0.006760  -0.000523  -0.000634   0.000403  -0.009139  -0.007943
     2  O   -0.047570  -0.001665  -0.001213  -0.000225   0.092870   0.016010
     3  H   -0.001726   0.000002  -0.000000  -0.000000   0.001167  -0.002219
     4  H    0.001509  -0.000003   0.000044  -0.000002  -0.000954  -0.000864
     5  H    0.001667  -0.000003   0.000004   0.000002  -0.000444   0.001307
     6  C   -0.002435   0.000203  -0.000181  -0.000071   0.001398  -0.000520
     7  O   -0.005389  -0.000019   0.000004   0.000004  -0.001569   0.000128
     8  H    0.000532   0.000000   0.000000   0.000000   0.000037  -0.000075
     9  H   -0.000005  -0.000000   0.000000   0.000000  -0.000011  -0.000059
    10  H    0.001885   0.000020  -0.000001  -0.000003   0.000343   0.000112
    11  H   -0.001328   0.000023  -0.000004  -0.000001   0.000728   0.001391
    12  C    0.069342   0.399069   0.399524   0.402615  -0.014832  -0.001334
    13  O    8.901816  -0.054169  -0.055740  -0.057501   0.071821   0.001940
    14  H   -0.054169   0.527683  -0.041257  -0.028874  -0.003013  -0.000301
    15  H   -0.055740  -0.041257   0.534335  -0.030264  -0.003345   0.000069
    16  H   -0.057501  -0.028874  -0.030264   0.504727   0.003932   0.000030
    17  H    0.071821  -0.003013  -0.003345   0.003932   0.235689   0.000137
    18  C    0.001940  -0.000301   0.000069   0.000030   0.000137   5.156634
    19  O   -0.006208   0.000872   0.000201  -0.000026  -0.001973   0.070973
    20  H   -0.000007  -0.000002  -0.000000   0.000000  -0.000005   0.398297
    21  H    0.000001  -0.000000   0.000000  -0.000000  -0.000001   0.402595
    22  H    0.000030   0.000028   0.000001  -0.000000   0.000047   0.399114
    23  H   -0.000970   0.000135   0.000105  -0.000002   0.000845  -0.015040
              19         20         21         22         23
     1  C    0.003664  -0.000485   0.000352  -0.000596  -0.008690
     2  O   -0.047326  -0.001140  -0.000192  -0.002100   0.095543
     3  H    0.001761   0.000036  -0.000002  -0.000001  -0.000969
     4  H    0.001339   0.000002   0.000001  -0.000003  -0.000708
     5  H   -0.001716  -0.000001  -0.000000   0.000002   0.001199
     6  C    0.001401   0.000015   0.000017  -0.000117  -0.000055
     7  O   -0.005188   0.000278  -0.000034   0.000725  -0.001115
     8  H   -0.000007   0.000000   0.000000  -0.000001  -0.000003
     9  H    0.000004   0.000000  -0.000000   0.000000  -0.000001
    10  H    0.000003   0.000000  -0.000000  -0.000004   0.000011
    11  H   -0.001816   0.000092  -0.000005   0.000236   0.001027
    12  C    0.001745  -0.000065  -0.000065   0.000057   0.000656
    13  O   -0.006208  -0.000007   0.000001   0.000030  -0.000970
    14  H    0.000872  -0.000002  -0.000000   0.000028   0.000135
    15  H    0.000201  -0.000000   0.000000   0.000001   0.000105
    16  H   -0.000026   0.000000  -0.000000  -0.000000  -0.000002
    17  H   -0.001973  -0.000005  -0.000001   0.000047   0.000845
    18  C    0.070973   0.398297   0.402595   0.399114  -0.015040
    19  O    8.901492  -0.055076  -0.057393  -0.054123   0.072988
    20  H   -0.055076   0.534055  -0.030319  -0.041360  -0.003366
    21  H   -0.057393  -0.030319   0.504472  -0.028797   0.003901
    22  H   -0.054123  -0.041360  -0.028797   0.527814  -0.002810
    23  H    0.072988  -0.003366   0.003901  -0.002810   0.234449
 Mulliken charges:
               1
     1  C   -0.390988
     2  O   -1.088823
     3  H    0.173645
     4  H    0.173360
     5  H    0.172832
     6  C   -0.411941
     7  O   -0.827432
     8  H    0.195866
     9  H    0.205583
    10  H    0.201712
    11  H    0.625912
    12  C   -0.420424
    13  O   -0.824255
    14  H    0.201794
    15  H    0.198354
    16  H    0.205256
    17  H    0.626273
    18  C   -0.420378
    19  O   -0.825594
    20  H    0.199050
    21  H    0.205469
    22  H    0.201858
    23  H    0.622871
 Sum of Mulliken charges =  -1.00000
 Mulliken charges with hydrogens summed into heavy atoms:
               1
     1  C    0.128849
     2  O   -1.088823
     6  C    0.191220
     7  O   -0.201520
    12  C    0.184980
    13  O   -0.197982
    18  C    0.185999
    19  O   -0.202723
 Electronic spatial extent (au):  <R**2>=           1789.6708
 Charge=             -1.0000 electrons
 Dipole moment (field-independent basis, Debye):
    X=             -0.2711    Y=              0.2416    Z=             -0.9006  Tot=              0.9711
 Quadrupole moment (field-independent basis, Debye-Ang):
   XX=            -69.3186   YY=            -68.0429   ZZ=            -56.0109
   XY=             -0.1205   XZ=             -1.9332   YZ=             -1.4313
 Traceless Quadrupole moment (field-independent basis, Debye-Ang):
   XX=             -4.8612   YY=             -3.5854   ZZ=              8.4466
   XY=             -0.1205   XZ=             -1.9332   YZ=             -1.4313
 Octapole moment (field-independent basis, Debye-Ang**2):
  XXX=            -31.6211  YYY=             20.0886  ZZZ=             -5.1944  XYY=             25.9988
  XXY=            -19.1020  XXZ=             -8.3722  XZZ=              0.7540  YZZ=              1.1121
  YYZ=             -2.1230  XYZ=              2.4616
 Hexadecapole moment (field-independent basis, Debye-Ang**3):
 XXXX=          -1078.5851 YYYY=           -944.1855 ZZZZ=           -471.7273 XXXY=              1.3194
 XXXZ=            -15.7643 YYYX=             -5.0210 YYYZ=            -24.0706 ZZZX=              0.5055
 ZZZY=              1.2611 XXYY=           -339.1815 XXZZ=           -238.5993 YYZZ=           -223.6532
 XXYZ=             15.8672 YYXZ=              4.7286 ZZXY=              0.7013
 N-N= 4.209499327313D+02 E-N=-1.938136537933D+03  KE= 4.582907232339D+02
 Unable to Open any file for archive entry.
 1\1\GINC-SESKSCPN028\SP\RwB97XD\6-31+G(d)\C4H15O4(1-)\KSRF385\24-Dec-2
 019\0\\# wb97xd 6-31+G(d) scrf(solvent=Methanol, smd) scf=sleazy integ
 ral=fine\\predict_snar calculation\\-1,1\C,0,-0.054059,-0.168021,2.205
 684\O,0,0.027386,-0.079704,0.84545\H,0,0.354845,-1.126929,2.576164\H,0
 ,0.51233,0.643098,2.700613\H,0,-1.100641,-0.099244,2.556718\C,0,-2.536
 714,-1.311116,-0.770181\O,0,-1.317044,-1.924392,-0.44081\H,0,-3.154748
 ,-1.149217,0.122472\H,0,-3.061624,-1.983389,-1.450914\H,0,-2.381704,-0
 .343282,-1.257647\H,0,-0.769603,-1.252524,0.072102\C,0,-0.032537,2.807
 707,-0.724093\O,0,-1.085552,2.052635,-0.184478\H,0,0.556791,2.222414,-
 1.438215\H,0,0.642919,3.170504,0.060372\H,0,-0.479574,3.661382,-1.2363
 19\H,0,-0.685456,1.228003,0.235776\C,0,2.553606,-1.274376,-0.876354\O,
 0,2.473229,-0.11639,-0.087137\H,0,2.440697,-2.181153,-0.269553\H,0,3.5
 39468,-1.275558,-1.344418\H,0,1.781322,-1.285999,-1.653134\H,0,1.54310
 9,-0.074528,0.298276\\Version=ES64L-G16RevC.01\State=1-A\HF=-462.32525
 62\RMSD=2.599e-05\Dipole=-0.1047925,0.0966471,-0.354471\Quadrupole=-3.
 5977651,-2.6555375,6.2533026,-0.0774487,-1.4915291,-1.1081281\PG=C01 [
 X(C4H15O4)]\\@
 The archive entry for this job was punched.


 MICHAEL FARADAY, ASKED BY A POLITICIAN WHAT GOOD
 HIS ELECTRICAL DISCOVERIES WERE, REPLIED 
 "AT PRESENT I DO NOT KNOW, BUT ONE DAY YOU WILL BE
 ABLE TO TAX THEM."
 Job cpu time:       0 days  0 hours  0 minutes 50.8 seconds.
 Elapsed time:       0 days  0 hours  0 minutes 51.4 seconds.
 File lengths (MBytes):  RWF=    128 Int=      0 D2E=      0 Chk=      8 Scr=      8
 Normal termination of Gaussian 16 at Tue Dec 24 17:52:40 2019.
