# Supplementary material for: Machine learning meets mechanistic modelling for accurate prediction of experimental activation energies
Source: Chem Sci. 2020 Nov 5;12(3):1163–75. doi: 10.1039/d0sc04896h (PMC9528810; doi:10.1039/d0sc04896h)
Supplement: SC-012-D0SC04896H-s002 [file SC-012-D0SC04896H-s002.zip › SC-012-D0SC04896H-s1093.gjf]

# wb97xd 6-31+G(d) scrf(solvent=Methanol, smd) scf=sleazy integral=fine 

predict_snar calculation

-1 1
C             0.077904    0.036769    2.234876
O             0.017278    0.034018    0.870962
H            -0.059002    1.054671    2.646046
H            -0.706653   -0.604501    2.678779
H             1.052944   -0.336641    2.600285
C             2.767332    0.625654   -0.809938
O             1.810466    1.528120   -0.318466
H             3.328466    0.154599    0.007160
H             3.456393    1.196647   -1.434537
H             2.303915   -0.166966   -1.406451
H             1.106932    0.992184    0.163392
C            -0.826514   -2.679552   -0.767714
O             0.424975   -2.288099   -0.266352
H            -1.264919   -1.904367   -1.404961
H            -1.532890   -2.894360    0.043912
H            -0.668077   -3.585993   -1.354466
H             0.303363   -1.401690    0.197510
C            -2.001670    1.965473   -0.846797
O            -2.280372    0.796352   -0.121529
H            -1.213328    1.799957   -1.589044
H            -1.681608    2.780022   -0.185467
H            -2.923320    2.255567   -1.354182
H            -1.416167    0.480266    0.290007
