# Supplementary material for: Machine learning meets mechanistic modelling for accurate prediction of experimental activation energies
Source: Chem Sci. 2020 Nov 5;12(3):1163–75. doi: 10.1039/d0sc04896h (PMC9528810; doi:10.1039/d0sc04896h)
Supplement: SC-012-D0SC04896H-s002 [file SC-012-D0SC04896H-s002.zip › SC-012-D0SC04896H-s1094.log]

 Entering Gaussian System, Link 0=g16
 Input=22.gjf
 Output=22.log
 Initial command:
 /opt/scp/software/gaussian/16.C.01-avx2/g16/l1.exe "/scratch/ksrf385/23664580/Gau-121210.inp" -scrdir="/scratch/ksrf385/23664580/"
 Entering Link 1 = /opt/scp/software/gaussian/16.C.01-avx2/g16/l1.exe PID=    121258.
  
 Copyright (c) 1988-2019, Gaussian, Inc.  All Rights Reserved.
  
 This is part of the Gaussian(R) 16 program.  It is based on
 the Gaussian(R) 09 system (copyright 2009, Gaussian, Inc.),
 the Gaussian(R) 03 system (copyright 2003, Gaussian, Inc.),
 the Gaussian(R) 98 system (copyright 1998, Gaussian, Inc.),
 the Gaussian(R) 94 system (copyright 1995, Gaussian, Inc.),
 the Gaussian 92(TM) system (copyright 1992, Gaussian, Inc.),
 the Gaussian 90(TM) system (copyright 1990, Gaussian, Inc.),
 the Gaussian 88(TM) system (copyright 1988, Gaussian, Inc.),
 the Gaussian 86(TM) system (copyright 1986, Carnegie Mellon
 University), and the Gaussian 82(TM) system (copyright 1983,
 Carnegie Mellon University). Gaussian is a federally registered
 trademark of Gaussian, Inc.
  
 This software contains proprietary and confidential information,
 including trade secrets, belonging to Gaussian, Inc.
  
 This software is provided under written license and may be
 used, copied, transmitted, or stored only in accord with that
 written license.
  
 The following legend is applicable only to US Government
 contracts under FAR:
  
                    RESTRICTED RIGHTS LEGEND
  
 Use, reproduction and disclosure by the US Government is
 subject to restrictions as set forth in subparagraphs (a)
 and (c) of the Commercial Computer Software - Restricted
 Rights clause in FAR 52.227-19.
  
 Gaussian, Inc.
 340 Quinnipiac St., Bldg. 40, Wallingford CT 06492
  
  
 ---------------------------------------------------------------
 Warning -- This program may not be used in any manner that
 competes with the business of Gaussian, Inc. or will provide
 assistance to any competitor of Gaussian, Inc.  The licensee
 of this program is prohibited from giving any competitor of
 Gaussian, Inc. access to this program.  By using this program,
 the user acknowledges that Gaussian, Inc. is engaged in the
 business of creating and licensing software in the field of
 computational chemistry and represents and warrants to the
 licensee that it is not a competitor of Gaussian, Inc. and that
 it will not use this program in any manner prohibited above.
 ---------------------------------------------------------------
  

 Cite this work as:
 Gaussian 16, Revision C.01,
 M. J. Frisch, G. W. Trucks, H. B. Schlegel, G. E. Scuseria, 
 M. A. Robb, J. R. Cheeseman, G. Scalmani, V. Barone, 
 G. A. Petersson, H. Nakatsuji, X. Li, M. Caricato, A. V. Marenich, 
 J. Bloino, B. G. Janesko, R. Gomperts, B. Mennucci, H. P. Hratchian, 
 J. V. Ortiz, A. F. Izmaylov, J. L. Sonnenberg, D. Williams-Young, 
 F. Ding, F. Lipparini, F. Egidi, J. Goings, B. Peng, A. Petrone, 
 T. Henderson, D. Ranasinghe, V. G. Zakrzewski, J. Gao, N. Rega, 
 G. Zheng, W. Liang, M. Hada, M. Ehara, K. Toyota, R. Fukuda, 
 J. Hasegawa, M. Ishida, T. Nakajima, Y. Honda, O. Kitao, H. Nakai, 
 T. Vreven, K. Throssell, J. A. Montgomery, Jr., J. E. Peralta, 
 F. Ogliaro, M. J. Bearpark, J. J. Heyd, E. N. Brothers, K. N. Kudin, 
 V. N. Staroverov, T. A. Keith, R. Kobayashi, J. Normand, 
 K. Raghavachari, A. P. Rendell, J. C. Burant, S. S. Iyengar, 
 J. Tomasi, M. Cossi, J. M. Millam, M. Klene, C. Adamo, R. Cammi, 
 J. W. Ochterski, R. L. Martin, K. Morokuma, O. Farkas, 
 J. B. Foresman, and D. J. Fox, Gaussian, Inc., Wallingford CT, 2019.
 
 ******************************************
 Gaussian 16:  ES64L-G16RevC.01  3-Jul-2019
                24-Dec-2019 
 ******************************************
 ----------------------------------------------------------------------
 # wb97xd 6-31+G(d) scrf(solvent=Methanol, smd) scf=sleazy integral=fin
 e
 ----------------------------------------------------------------------

 Warning!  SCF SP cutoffs with diffuse functions may be unreliable.
 Consider SCF=Tight

 1/38=1,172=1/1;
 2/12=2,17=6,18=5,40=1/2;
 3/5=1,6=6,7=11,11=2,25=1,30=1,70=32201,72=3,74=-58,75=-4/1,2,3;
 4//1;
 5/5=2,32=1,38=5,53=3/2;
 6/7=2,8=2,9=2,10=2,28=1/1;
 99/5=1,9=1/99;
 ------------------------
 predict_snar calculation
 ------------------------
 Symbolic Z-matrix:
 Charge = -1 Multiplicity = 1
 C                     0.0779    0.03677   2.23488 
 O                     0.01728   0.03402   0.87096 
 H                    -0.059     1.05467   2.64605 
 H                    -0.70665  -0.6045    2.67878 
 H                     1.05294  -0.33664   2.60029 
 C                     2.76733   0.62565  -0.80994 
 O                     1.81047   1.52812  -0.31847 
 H                     3.32847   0.1546    0.00716 
 H                     3.45639   1.19665  -1.43454 
 H                     2.30391  -0.16697  -1.40645 
 H                     1.10693   0.99218   0.16339 
 C                    -0.82651  -2.67955  -0.76771 
 O                     0.42498  -2.2881   -0.26635 
 H                    -1.26492  -1.90437  -1.40496 
 H                    -1.53289  -2.89436   0.04391 
 H                    -0.66808  -3.58599  -1.35447 
 H                     0.30336  -1.40169   0.19751 
 C                    -2.00167   1.96547  -0.8468 
 O                    -2.28037   0.79635  -0.12153 
 H                    -1.21333   1.79996  -1.58904 
 H                    -1.68161   2.78002  -0.18547 
 H                    -2.92332   2.25557  -1.35418 
 H                    -1.41617   0.48027   0.29001 
 
                          Input orientation:                          
 ---------------------------------------------------------------------
 Center     Atomic      Atomic             Coordinates (Angstroms)
 Number     Number       Type             X           Y           Z
 ---------------------------------------------------------------------
      1          6           0        0.077904    0.036769    2.234876
      2          8           0        0.017278    0.034018    0.870962
      3          1           0       -0.059002    1.054671    2.646046
      4          1           0       -0.706653   -0.604501    2.678779
      5          1           0        1.052944   -0.336641    2.600285
      6          6           0        2.767332    0.625654   -0.809938
      7          8           0        1.810466    1.528120   -0.318466
      8          1           0        3.328466    0.154599    0.007160
      9          1           0        3.456393    1.196647   -1.434537
     10          1           0        2.303915   -0.166966   -1.406451
     11          1           0        1.106932    0.992184    0.163392
     12          6           0       -0.826514   -2.679552   -0.767714
     13          8           0        0.424975   -2.288099   -0.266352
     14          1           0       -1.264919   -1.904367   -1.404961
     15          1           0       -1.532890   -2.894360    0.043912
     16          1           0       -0.668077   -3.585993   -1.354466
     17          1           0        0.303363   -1.401690    0.197510
     18          6           0       -2.001670    1.965473   -0.846797
     19          8           0       -2.280372    0.796352   -0.121529
     20          1           0       -1.213328    1.799957   -1.589044
     21          1           0       -1.681608    2.780022   -0.185467
     22          1           0       -2.923320    2.255567   -1.354182
     23          1           0       -1.416167    0.480266    0.290007
 ---------------------------------------------------------------------
                    Distance matrix (angstroms):
                    1          2          3          4          5
     1  C    0.000000
     2  O    1.365264   0.000000
     3  H    1.106313   2.049018   0.000000
     4  H    1.106258   2.049386   1.781397   0.000000
     5  H    1.106192   2.049524   1.781647   1.781598   0.000000
     6  C    4.104961   3.276928   4.485091   5.074741   3.936338
     7  O    3.427164   2.619657   3.536580   4.457290   3.545459
     8  H    3.942430   3.424129   4.387344   4.898568   3.484769
     9  H    5.120947   4.300528   5.387886   6.123272   4.940377
    10  H    4.272692   3.233530   4.847526   5.093531   4.200911
    11  H    2.502551   1.614337   2.743516   3.487931   2.776173
    12  C    4.148725   3.280352   5.117348   4.024738   4.512761
    13  O    3.432435   2.617619   4.459866   3.576154   3.524222
    14  H    4.338156   3.252874   5.159535   4.321834   4.885924
    15  H    3.998312   3.415030   4.953614   3.587289   4.445617
    16  H    5.154054   4.304268   6.157177   5.015760   5.400024
    17  H    2.504168   1.611409   3.487169   2.795056   2.733044
    18  C    4.188226   3.279842   4.099204   4.550991   5.149055
    19  O    3.419222   2.616369   3.558186   3.504384   4.450049
    20  H    4.404370   3.268725   4.452405   4.924678   5.220299
    21  H    4.059480   3.397469   3.691497   4.539762   4.995175
    22  H    5.178006   4.305074   5.064414   5.418337   6.178028
    23  H    2.492279   1.609786   2.778985   2.717786   3.478682
                    6          7          8          9         10
     6  C    0.000000
     7  O    1.404130   0.000000
     8  H    1.097458   2.072900   0.000000
     9  H    1.091312   2.016077   1.783457   0.000000
    10  H    1.094911   2.073769   1.775220   1.785619   0.000000
    11  H    1.959246   1.007162   2.379321   2.848710   2.289280
    12  C    4.882817   4.985979   5.088880   5.814883   4.064561
    13  O    3.777840   4.060274   3.804187   4.764200   3.054414
    14  H    4.797302   4.735022   5.228060   5.648712   3.969275
    15  H    5.622408   5.555869   5.738491   6.619297   4.925779
    16  H    5.462281   5.776731   5.640781   6.315957   4.530473
    17  H    3.346075   3.334873   3.407274   4.399606   2.845952
    18  C    4.953772   3.873344   5.693756   5.543193   4.837207
    19  O    5.097290   4.160436   5.646899   5.898703   4.857437
    20  H    4.222754   3.291139   5.087530   4.711067   4.033996
    21  H    4.982402   3.712079   5.659575   5.519629   5.104893
    22  H    5.944438   4.900063   6.734400   6.467496   5.761544
    23  H    4.328127   3.446650   4.764200   5.218151   4.139552
                   11         12         13         14         15
    11  H    0.000000
    12  C    4.252860   0.000000
    13  O    3.377869   1.403860   0.000000
    14  H    4.058992   1.095077   2.073505   0.000000
    15  H    4.699804   1.097199   2.072933   1.775142   0.000000
    16  H    5.139480   1.091337   2.015759   1.785115   1.783737
    17  H    2.525375   1.959901   1.007809   2.297848   2.371388
    18  C    3.410452   4.792025   4.931369   3.978695   4.962972
    19  O    3.404902   3.822717   4.105328   3.157883   3.769278
    20  H    3.017803   4.570581   4.598451   3.709254   4.980490
    21  H    3.330769   5.556721   5.489088   4.858425   5.680963
    22  H    4.487995   5.394065   5.747987   4.478607   5.514500
    23  H    2.577619   3.383920   3.370932   2.929551   3.385600
                   16         17         18         19         20
    16  H    0.000000
    17  H    2.850176   0.000000
    18  C    5.731926   4.212071   0.000000
    19  O    4.829552   3.407178   1.403757   0.000000
    20  H    5.418559   3.967703   1.095358   2.073501   0.000000
    21  H    6.551332   4.644728   1.096944   2.073054   1.774779
    22  H    6.261784   5.118082   1.091344   2.015471   1.785165
    23  H    4.449538   2.550901   1.959841   1.008029   2.305116
                   21         22         23
    21  H    0.000000
    22  H    1.784039   0.000000
    23  H    2.363348   2.850712   0.000000
 Stoichiometry    C4H15O4(1-)
 Framework group  C1[X(C4H15O4)]
 Deg. of freedom    63
 Full point group                 C1      NOp   1
 Largest Abelian subgroup         C1      NOp   1
 Largest concise Abelian subgroup C1      NOp   1
                         Standard orientation:                         
 ---------------------------------------------------------------------
 Center     Atomic      Atomic             Coordinates (Angstroms)
 Number     Number       Type             X           Y           Z
 ---------------------------------------------------------------------
      1          6           0       -0.069273   -0.037443    2.234058
      2          8           0       -0.014164   -0.033632    0.869912
      3          1           0        0.071184   -1.055373    2.643957
      4          1           0        0.715879    0.604977    2.675237
      5          1           0       -1.043520    0.333899    2.603665
      6          6           0       -2.769885   -0.629217   -0.800279
      7          8           0       -1.809366   -1.530242   -0.313310
      8          1           0       -3.328586   -0.159773    0.019410
      9          1           0       -3.460402   -1.201057   -1.422489
     10          1           0       -2.310355    0.164678   -1.398103
     11          1           0       -1.104887   -0.993332    0.166078
     12          6           0        0.817957    2.682639   -0.770255
     13          8           0       -0.430767    2.288511   -0.264116
     14          1           0        1.255222    1.908714   -1.409812
     15          1           0        1.527207    2.898198    0.038661
     16          1           0        0.655467    3.589191   -1.355726
     17          1           0       -0.305635    1.402008    0.198629
     18          6           0        2.001410   -1.960135   -0.857344
     19          8           0        2.280868   -0.791002   -0.132388
     20          1           0        1.209769   -1.795571   -1.596284
     21          1           0        1.685537   -2.775737   -0.195298
     22          1           0        2.921539   -2.248162   -1.368651
     23          1           0        1.417748   -0.476810    0.282858
 ---------------------------------------------------------------------
 Rotational constants (GHZ):           1.1275624           1.0756179           0.7731110
 Standard basis: 6-31+G(d) (6D, 7F)
 There are   182 symmetry adapted cartesian basis functions of A   symmetry.
 There are   182 symmetry adapted basis functions of A   symmetry.
   182 basis functions,   316 primitive gaussians,   182 cartesian basis functions
    36 alpha electrons       36 beta electrons
       nuclear repulsion energy       421.4196720178 Hartrees.
 NAtoms=   23 NActive=   23 NUniq=   23 SFac= 1.00D+00 NAtFMM=   60 NAOKFM=F Big=F
 Integral buffers will be    131072 words long.
 Raffenetti 2 integral format.
 Two-electron integral symmetry is turned on.
 Nuclear repulsion after empirical dispersion term =      421.4090248454 Hartrees.
 ------------------------------------------------------------------------------
 Polarizable Continuum Model (PCM)
 =================================
 Model                : PCM.
 Atomic radii         : SMD-Coulomb.
 Polarization charges : Total charges.
 Charge compensation  : None.
 Solution method      : On-the-fly selection.
 Cavity type          : VdW (van der Waals Surface) (Alpha=1.000).
 Cavity algorithm     : GePol (No added spheres)
                        Default sphere list used, NSphG=   23.
                        Lebedev-Laikov grids with approx.  5.0 points / Ang**2.
                        Smoothing algorithm: York/Karplus (Gamma=1.0000).
                        Polarization charges: spherical gaussians, with
                                              point-specific exponents (IZeta= 3).
                        Self-potential: point-specific (ISelfS= 7).
                        Self-field    : sphere-specific E.n sum rule (ISelfD= 2).
 Solvent              : Methanol, Eps=  32.613000 Eps(inf)=   1.765709
 ------------------------------------------------------------------------------
 ------------------------------------------------------------------------------
 Atomic radii for non-electrostatic terms: SMD-CDS.
 ------------------------------------------------------------------------------
 Nuclear repulsion after PCM non-electrostatic terms =      421.4172963161 Hartrees.
 One-electron integrals computed using PRISM.
 NBasis=   182 RedAO= T EigKep=  1.35D-03  NBF=   182
 NBsUse=   182 1.00D-06 EigRej= -1.00D+00 NBFU=   182
 ExpMin= 4.38D-02 ExpMax= 5.48D+03 ExpMxC= 8.25D+02 IAcc=2 IRadAn=         4 AccDes= 0.00D+00
 Harris functional with IExCor= 4639 and IRadAn=       4 diagonalized for initial guess.
 HarFok:  IExCor= 4639 AccDes= 0.00D+00 IRadAn=         4 IDoV= 1 UseB2=F ITyADJ=14
 ICtDFT=  3500011 ScaDFX=  1.000000  1.000000  1.000000  1.000000
 FoFCou: FMM=F IPFlag=           0 FMFlag=      100000 FMFlg1=           0
         NFxFlg=           0 DoJE=T BraDBF=F KetDBF=T FulRan=T
         wScrn=  0.000000 ICntrl=       500 IOpCl=  0 I1Cent=   200000004 NGrid=           0
         NMat0=    1 NMatS0=      1 NMatT0=    0 NMatD0=    1 NMtDS0=    0 NMtDT0=    0
 Petite list used in FoFCou.
 Requested convergence on RMS density matrix=1.00D-04 within 128 cycles.
 Requested convergence on MAX density matrix=1.00D-02.
 Requested convergence on             energy=1.00D-02.
 No special actions if energy rises.
 Inv3:  Mode=1 IEnd=     8937228.
 Iteration    1 A*A^-1 deviation from unit magnitude is 3.00D-15 for    764.
 Iteration    1 A*A^-1 deviation from orthogonality  is 2.22D-15 for   1454    919.
 Iteration    1 A^-1*A deviation from unit magnitude is 3.00D-15 for    764.
 Iteration    1 A^-1*A deviation from orthogonality  is 1.03D-13 for   1592   1571.
 Error on total polarization charges =  0.06411
 SCF Done:  E(RwB97XD) =  -462.325274140     A.U. after    5 cycles
            NFock=  5  Conv=0.26D-04     -V/T= 2.0088
 SMD-CDS (non-electrostatic) energy       (kcal/mol) =       5.19
 (included in total energy above)

 **********************************************************************

            Population analysis using the SCF Density.

 **********************************************************************

 Orbital symmetries:
       Occupied  (A) (A) (A) (A) (A) (A) (A) (A) (A) (A) (A) (A)
                 (A) (A) (A) (A) (A) (A) (A) (A) (A) (A) (A) (A)
                 (A) (A) (A) (A) (A) (A) (A) (A) (A) (A) (A) (A)
       Virtual   (A) (A) (A) (A) (A) (A) (A) (A) (A) (A) (A) (A)
                 (A) (A) (A) (A) (A) (A) (A) (A) (A) (A) (A) (A)
                 (A) (A) (A) (A) (A) (A) (A) (A) (A) (A) (A) (A)
                 (A) (A) (A) (A) (A) (A) (A) (A) (A) (A) (A) (A)
                 (A) (A) (A) (A) (A) (A) (A) (A) (A) (A) (A) (A)
                 (A) (A) (A) (A) (A) (A) (A) (A) (A) (A) (A) (A)
                 (A) (A) (A) (A) (A) (A) (A) (A) (A) (A) (A) (A)
                 (A) (A) (A) (A) (A) (A) (A) (A) (A) (A) (A) (A)
                 (A) (A) (A) (A) (A) (A) (A) (A) (A) (A) (A) (A)
                 (A) (A) (A) (A) (A) (A) (A) (A) (A) (A) (A) (A)
                 (A) (A) (A) (A) (A) (A) (A) (A) (A) (A) (A) (A)
                 (A) (A) (A) (A) (A) (A) (A) (A) (A) (A) (A) (A)
                 (A) (A)
 The electronic state is 1-A.
 Alpha  occ. eigenvalues --  -19.24879 -19.24857 -19.24845 -19.19885 -10.31711
 Alpha  occ. eigenvalues --  -10.31708 -10.31705 -10.30549  -1.10154  -1.09657
 Alpha  occ. eigenvalues --   -1.09643  -1.03692  -0.75683  -0.75661  -0.75571
 Alpha  occ. eigenvalues --   -0.71710  -0.58227  -0.58143  -0.58042  -0.51410
 Alpha  occ. eigenvalues --   -0.51091  -0.51024  -0.50200  -0.50166  -0.49555
 Alpha  occ. eigenvalues --   -0.49023  -0.48968  -0.46475  -0.40975  -0.40908
 Alpha  occ. eigenvalues --   -0.39546  -0.34430  -0.34349  -0.33894  -0.30256
 Alpha  occ. eigenvalues --   -0.30248
 Alpha virt. eigenvalues --    0.08329   0.09583   0.09617   0.09723   0.11551
 Alpha virt. eigenvalues --    0.11572   0.12159   0.12684   0.12919   0.13009
 Alpha virt. eigenvalues --    0.14875   0.16299   0.16429   0.18670   0.19260
 Alpha virt. eigenvalues --    0.19395   0.23731   0.23865   0.23985   0.24344
 Alpha virt. eigenvalues --    0.27403   0.27567   0.28931   0.29155   0.29269
 Alpha virt. eigenvalues --    0.30202   0.30388   0.31592   0.31694   0.31906
 Alpha virt. eigenvalues --    0.34033   0.35108   0.35333   0.35806   0.36722
 Alpha virt. eigenvalues --    0.38269   0.38686   0.38828   0.39837   0.39898
 Alpha virt. eigenvalues --    0.40240   0.40816   0.41164   0.42957   0.44249
 Alpha virt. eigenvalues --    0.45457   0.45622   0.46246   0.47290   0.47916
 Alpha virt. eigenvalues --    0.68505   0.75223   0.75418   0.77164   0.77661
 Alpha virt. eigenvalues --    0.77833   0.79184   0.80548   0.81789   0.82070
 Alpha virt. eigenvalues --    0.85564   0.88578   0.89342   1.02498   1.03232
 Alpha virt. eigenvalues --    1.04976   1.06464   1.06695   1.08321   1.10028
 Alpha virt. eigenvalues --    1.10449   1.17866   1.18292   1.21402   1.23545
 Alpha virt. eigenvalues --    1.28319   1.28707   1.28939   1.29352   1.32590
 Alpha virt. eigenvalues --    1.32995   1.33568   1.34856   1.35132   1.35604
 Alpha virt. eigenvalues --    1.38208   1.38907   1.43522   1.46954   1.48007
 Alpha virt. eigenvalues --    1.48073   1.50103   1.50842   1.59552   1.60784
 Alpha virt. eigenvalues --    1.61051   1.61550   1.65276   1.65386   1.65670
 Alpha virt. eigenvalues --    1.68163   1.68316   1.74935   1.80669   1.80896
 Alpha virt. eigenvalues --    1.85055   1.85348   1.89681   1.96833   2.02034
 Alpha virt. eigenvalues --    2.02662   2.22259   2.22874   2.23016   2.27225
 Alpha virt. eigenvalues --    2.27352   2.27732   2.29278   2.29391   2.30175
 Alpha virt. eigenvalues --    2.32917   2.33041   2.33100   2.48404   2.48461
 Alpha virt. eigenvalues --    2.48503   2.51802   2.51973   2.52251   2.57156
 Alpha virt. eigenvalues --    2.57184   2.75793   2.79168   2.79411   2.96544
 Alpha virt. eigenvalues --    3.00658   3.00751   3.04400   4.32904   4.33174
 Alpha virt. eigenvalues --    4.39092   4.42225   4.42753   4.42991   4.46703
 Alpha virt. eigenvalues --    4.56406
          Condensed to atoms (all electrons):
               1          2          3          4          5          6
     1  C    5.181959   0.008861   0.411266   0.411538   0.413608  -0.008610
     2  O    0.008861   9.159436  -0.084493  -0.085445  -0.087477   0.014276
     3  H    0.411266  -0.084493   0.582475  -0.040669  -0.040521  -0.001006
     4  H    0.411538  -0.085445  -0.040669   0.582903  -0.040434   0.001445
     5  H    0.413608  -0.087477  -0.040521  -0.040434   0.582789  -0.002319
     6  C   -0.008610   0.014276  -0.001006   0.001445  -0.002319   5.153789
     7  O    0.005919  -0.045211   0.001209  -0.001696   0.001770   0.072187
     8  H   -0.000553  -0.001856   0.000006  -0.000001   0.000107   0.399575
     9  H    0.000416  -0.000047   0.000001  -0.000000  -0.000002   0.402296
    10  H   -0.000591  -0.001848  -0.000003   0.000003  -0.000011   0.398050
    11  H   -0.009281   0.094095  -0.000798   0.001127  -0.000690  -0.014588
    12  C   -0.008578   0.015427   0.001390  -0.002091  -0.001072  -0.000921
    13  O    0.006520  -0.046180  -0.001706   0.001662   0.001384  -0.001244
    14  H   -0.000562  -0.001843   0.000002  -0.000006  -0.000003   0.000174
    15  H   -0.000616  -0.001538  -0.000001   0.000066   0.000005  -0.000136
    16  H    0.000416  -0.000125  -0.000000  -0.000002   0.000001  -0.000074
    17  H   -0.009094   0.093479   0.001130  -0.000829  -0.000587   0.001273
    18  C   -0.008187   0.015839  -0.002157  -0.000913   0.001320  -0.000740
    19  O    0.004875  -0.046640   0.001812   0.001364  -0.001719   0.001637
    20  H   -0.000585  -0.002108  -0.000002  -0.000003   0.000002  -0.000172
    21  H   -0.000564  -0.001222   0.000034   0.000003  -0.000001   0.000050
    22  H    0.000372  -0.000165  -0.000002   0.000001  -0.000000   0.000016
    23  H   -0.008912   0.095082  -0.000966  -0.000663   0.001188  -0.000005
               7          8          9         10         11         12
     1  C    0.005919  -0.000553   0.000416  -0.000591  -0.009281  -0.008578
     2  O   -0.045211  -0.001856  -0.000047  -0.001848   0.094095   0.015427
     3  H    0.001209   0.000006   0.000001  -0.000003  -0.000798   0.001390
     4  H   -0.001696  -0.000001  -0.000000   0.000003   0.001127  -0.002091
     5  H    0.001770   0.000107  -0.000002  -0.000011  -0.000690  -0.001072
     6  C    0.072187   0.399575   0.402296   0.398050  -0.014588  -0.000921
     7  O    8.896087  -0.056130  -0.057092  -0.052213   0.073431   0.001785
     8  H   -0.056130   0.536893  -0.030988  -0.041508  -0.002895   0.000051
     9  H   -0.057092  -0.030988   0.504311  -0.028071   0.003784   0.000017
    10  H   -0.052213  -0.041508  -0.028071   0.525740  -0.003123  -0.000355
    11  H    0.073431  -0.002895   0.003784  -0.003123   0.232575   0.000060
    12  C    0.001785   0.000051   0.000017  -0.000355   0.000060   5.155506
    13  O   -0.005681   0.000418  -0.000015   0.001531  -0.001395   0.070997
    14  H   -0.000006   0.000000  -0.000000   0.000010   0.000023   0.398622
    15  H   -0.000001   0.000000   0.000000  -0.000001  -0.000004   0.399550
    16  H    0.000004   0.000000  -0.000000  -0.000001  -0.000001   0.402331
    17  H   -0.001634   0.000044  -0.000007   0.000306   0.000858  -0.014795
    18  C    0.000471  -0.000087  -0.000077   0.000136   0.001073  -0.001318
    19  O   -0.005844  -0.000006   0.000004   0.000005  -0.001581   0.000744
    20  H    0.000909  -0.000001   0.000000   0.000000   0.000212   0.000103
    21  H    0.000295  -0.000000   0.000000   0.000000   0.000098  -0.000095
    22  H   -0.000026   0.000000  -0.000000  -0.000000  -0.000004  -0.000074
    23  H   -0.001422  -0.000003  -0.000001   0.000019   0.000968   0.000829
              13         14         15         16         17         18
     1  C    0.006520  -0.000562  -0.000616   0.000416  -0.009094  -0.008187
     2  O   -0.046180  -0.001843  -0.001538  -0.000125   0.093479   0.015839
     3  H   -0.001706   0.000002  -0.000001  -0.000000   0.001130  -0.002157
     4  H    0.001662  -0.000006   0.000066  -0.000002  -0.000829  -0.000913
     5  H    0.001384  -0.000003   0.000005   0.000001  -0.000587   0.001320
     6  C   -0.001244   0.000174  -0.000136  -0.000074   0.001273  -0.000740
     7  O   -0.005681  -0.000006  -0.000001   0.000004  -0.001634   0.000471
     8  H    0.000418   0.000000   0.000000   0.000000   0.000044  -0.000087
     9  H   -0.000015  -0.000000   0.000000  -0.000000  -0.000007  -0.000077
    10  H    0.001531   0.000010  -0.000001  -0.000001   0.000306   0.000136
    11  H   -0.001395   0.000023  -0.000004  -0.000001   0.000858   0.001073
    12  C    0.070997   0.398622   0.399550   0.402331  -0.014795  -0.001318
    13  O    8.897804  -0.053126  -0.055945  -0.057273   0.072871   0.002032
    14  H   -0.053126   0.526286  -0.041380  -0.028449  -0.003065  -0.000388
    15  H   -0.055945  -0.041380   0.535747  -0.030662  -0.003116   0.000070
    16  H   -0.057273  -0.028449  -0.030662   0.504560   0.003857   0.000027
    17  H    0.072871  -0.003065  -0.003116   0.003857   0.233980   0.000132
    18  C    0.002032  -0.000388   0.000070   0.000027   0.000132   5.156848
    19  O   -0.006270   0.001257   0.000293  -0.000016  -0.001794   0.070662
    20  H    0.000021   0.000032   0.000001  -0.000000   0.000045   0.399084
    21  H   -0.000005  -0.000002  -0.000000   0.000000  -0.000005   0.398319
    22  H    0.000002  -0.000001   0.000000  -0.000000  -0.000002   0.402541
    23  H   -0.001267   0.000200   0.000076  -0.000004   0.000816  -0.014844
              19         20         21         22         23
     1  C    0.004875  -0.000585  -0.000564   0.000372  -0.008912
     2  O   -0.046640  -0.002108  -0.001222  -0.000165   0.095082
     3  H    0.001812  -0.000002   0.000034  -0.000002  -0.000966
     4  H    0.001364  -0.000003   0.000003   0.000001  -0.000663
     5  H   -0.001719   0.000002  -0.000001  -0.000000   0.001188
     6  C    0.001637  -0.000172   0.000050   0.000016  -0.000005
     7  O   -0.005844   0.000909   0.000295  -0.000026  -0.001422
     8  H   -0.000006  -0.000001  -0.000000   0.000000  -0.000003
     9  H    0.000004   0.000000   0.000000  -0.000000  -0.000001
    10  H    0.000005   0.000000   0.000000  -0.000000   0.000019
    11  H   -0.001581   0.000212   0.000098  -0.000004   0.000968
    12  C    0.000744   0.000103  -0.000095  -0.000074   0.000829
    13  O   -0.006270   0.000021  -0.000005   0.000002  -0.001267
    14  H    0.001257   0.000032  -0.000002  -0.000001   0.000200
    15  H    0.000293   0.000001  -0.000000   0.000000   0.000076
    16  H   -0.000016  -0.000000   0.000000  -0.000000  -0.000004
    17  H   -0.001794   0.000045  -0.000005  -0.000002   0.000816
    18  C    0.070662   0.399084   0.398319   0.402541  -0.014844
    19  O    8.902027  -0.054092  -0.055042  -0.057452   0.071788
    20  H   -0.054092   0.527584  -0.041363  -0.028725  -0.002810
    21  H   -0.055042  -0.041363   0.534487  -0.030452  -0.003355
    22  H   -0.057452  -0.028725  -0.030452   0.504644   0.003892
    23  H    0.071788  -0.002810  -0.003355   0.003892   0.234481
 Mulliken charges:
               1
     1  C   -0.389617
     2  O   -1.090297
     3  H    0.172999
     4  H    0.172640
     5  H    0.172661
     6  C   -0.414950
     7  O   -0.827111
     8  H    0.196934
     9  H    0.205470
    10  H    0.201923
    11  H    0.626055
    12  C   -0.418113
    13  O   -0.825136
    14  H    0.202223
    15  H    0.197592
    16  H    0.205410
    17  H    0.626136
    18  C   -0.419842
    19  O   -0.826014
    20  H    0.201869
    21  H    0.198820
    22  H    0.205434
    23  H    0.624912
 Sum of Mulliken charges =  -1.00000
 Mulliken charges with hydrogens summed into heavy atoms:
               1
     1  C    0.128682
     2  O   -1.090297
     6  C    0.189378
     7  O   -0.201055
    12  C    0.187113
    13  O   -0.199000
    18  C    0.186281
    19  O   -0.201101
 Electronic spatial extent (au):  <R**2>=           1779.2420
 Charge=             -1.0000 electrons
 Dipole moment (field-independent basis, Debye):
    X=             -0.0779    Y=              0.2268    Z=             -0.9873  Tot=              1.0160
 Quadrupole moment (field-independent basis, Debye-Ang):
   XX=            -68.9519   YY=            -68.6279   ZZ=            -55.8056
   XY=              0.0916   XZ=             -1.3588   YZ=              0.1205
 Traceless Quadrupole moment (field-independent basis, Debye-Ang):
   XX=             -4.4901   YY=             -4.1661   ZZ=              8.6562
   XY=              0.0916   XZ=             -1.3588   YZ=              0.1205
 Octapole moment (field-independent basis, Debye-Ang**2):
  XXX=            -34.3903  YYY=             -6.4025  ZZZ=             -5.5961  XYY=             31.9143
  XXY=              8.9305  XXZ=             -6.7658  XZZ=              0.5925  YZZ=              0.2316
  YYZ=             -3.6506  XYZ=              1.4753
 Hexadecapole moment (field-independent basis, Debye-Ang**3):
 XXXX=          -1033.9486 YYYY=           -968.4071 ZZZZ=           -481.9392 XXXY=             -0.1204
 XXXZ=              2.8132 YYYX=              0.2214 YYYZ=            -17.4159 ZZZX=              0.7239
 ZZZY=              0.2714 XXYY=           -336.0442 XXZZ=           -233.5321 YYZZ=           -226.1412
 XXYZ=             17.8969 YYXZ=            -10.7358 ZZXY=              0.3736
 N-N= 4.214172963161D+02 E-N=-1.939080224221D+03  KE= 4.582900236491D+02
 Unable to Open any file for archive entry.
 1\1\GINC-SESKSCPN028\SP\RwB97XD\6-31+G(d)\C4H15O4(1-)\KSRF385\24-Dec-2
 019\0\\# wb97xd 6-31+G(d) scrf(solvent=Methanol, smd) scf=sleazy integ
 ral=fine\\predict_snar calculation\\-1,1\C,0,0.077904,0.036769,2.23487
 6\O,0,0.017278,0.034018,0.870962\H,0,-0.059002,1.054671,2.646046\H,0,-
 0.706653,-0.604501,2.678779\H,0,1.052944,-0.336641,2.600285\C,0,2.7673
 32,0.625654,-0.809938\O,0,1.810466,1.52812,-0.318466\H,0,3.328466,0.15
 4599,0.00716\H,0,3.456393,1.196647,-1.434537\H,0,2.303915,-0.166966,-1
 .406451\H,0,1.106932,0.992184,0.163392\C,0,-0.826514,-2.679552,-0.7677
 14\O,0,0.424975,-2.288099,-0.266352\H,0,-1.264919,-1.904367,-1.404961\
 H,0,-1.53289,-2.89436,0.043912\H,0,-0.668077,-3.585993,-1.354466\H,0,0
 .303363,-1.40169,0.19751\C,0,-2.00167,1.965473,-0.846797\O,0,-2.280372
 ,0.796352,-0.121529\H,0,-1.213328,1.799957,-1.589044\H,0,-1.681608,2.7
 80022,-0.185467\H,0,-2.92332,2.255567,-1.354182\H,0,-1.416167,0.480266
 ,0.290007\\Version=ES64L-G16RevC.01\State=1-A\HF=-462.3252741\RMSD=2.5
 88e-05\Dipole=0.0288934,-0.0890096,-0.3886225\Quadrupole=-3.3296952,-3
 .0975279,6.4272231,0.0674296,1.0495375,-0.0984515\PG=C01 [X(C4H15O4)]\
 \@
 The archive entry for this job was punched.


 MICHAEL FARADAY, ASKED BY A POLITICIAN WHAT GOOD
 HIS ELECTRICAL DISCOVERIES WERE, REPLIED 
 "AT PRESENT I DO NOT KNOW, BUT ONE DAY YOU WILL BE
 ABLE TO TAX THEM."
 Job cpu time:       0 days  0 hours  0 minutes 51.1 seconds.
 Elapsed time:       0 days  0 hours  0 minutes 52.3 seconds.
 File lengths (MBytes):  RWF=    128 Int=      0 D2E=      0 Chk=      8 Scr=      8
 Normal termination of Gaussian 16 at Tue Dec 24 17:52:40 2019.
