# Supplementary material for: Machine learning meets mechanistic modelling for accurate prediction of experimental activation energies
Source: Chem Sci. 2020 Nov 5;12(3):1163–75. doi: 10.1039/d0sc04896h (PMC9528810; doi:10.1039/d0sc04896h)
Supplement: SC-012-D0SC04896H-s002 [file SC-012-D0SC04896H-s002.zip › SC-012-D0SC04896H-s1096.gjf]

# wb97xd 6-31+G(d) scrf(solvent=Methanol, smd) scf=sleazy integral=fine 

predict_snar calculation

-1 1
C            -0.009796    0.059209    2.231197
O            -0.013567    0.011744    0.866357
H            -0.422275   -0.868004    2.671290
H             1.013601    0.185652    2.631410
H            -0.617557    0.901811    2.610803
C             0.623111   -2.732453   -0.820414
O             1.502371   -1.861357   -0.158158
H            -0.044824   -3.240593   -0.114032
H             1.234923   -3.475502   -1.334847
H             0.004761   -2.200479   -1.551605
H             0.948932   -1.131516    0.261983
C            -2.696055    0.823176   -0.843176
O            -2.381976   -0.374180   -0.181292
H            -1.920981    1.098155   -1.566613
H            -2.811865    1.653252   -0.135432
H            -3.640486    0.662449   -1.365839
H            -1.476486   -0.257896    0.245561
C             2.114193    1.868660   -0.804567
O             0.849223    2.195137   -0.290982
H             2.834069    1.672037   -0.000175
H             2.454444    2.725385   -1.388689
H             2.071055    0.982894   -1.447211
H             0.489168    1.377226    0.175391
