# Supplementary material for: Machine learning meets mechanistic modelling for accurate prediction of experimental activation energies
Source: Chem Sci. 2020 Nov 5;12(3):1163–75. doi: 10.1039/d0sc04896h (PMC9528810; doi:10.1039/d0sc04896h)
Supplement: SC-012-D0SC04896H-s002 [file SC-012-D0SC04896H-s002.zip › SC-012-D0SC04896H-s1097.log]

 Entering Gaussian System, Link 0=g16
 Input=23.gjf
 Output=23.log
 Initial command:
 /opt/scp/software/gaussian/16.C.01-avx2/g16/l1.exe "/scratch/ksrf385/23664580/Gau-121209.inp" -scrdir="/scratch/ksrf385/23664580/"
 Entering Link 1 = /opt/scp/software/gaussian/16.C.01-avx2/g16/l1.exe PID=    121245.
  
 Copyright (c) 1988-2019, Gaussian, Inc.  All Rights Reserved.
  
 This is part of the Gaussian(R) 16 program.  It is based on
 the Gaussian(R) 09 system (copyright 2009, Gaussian, Inc.),
 the Gaussian(R) 03 system (copyright 2003, Gaussian, Inc.),
 the Gaussian(R) 98 system (copyright 1998, Gaussian, Inc.),
 the Gaussian(R) 94 system (copyright 1995, Gaussian, Inc.),
 the Gaussian 92(TM) system (copyright 1992, Gaussian, Inc.),
 the Gaussian 90(TM) system (copyright 1990, Gaussian, Inc.),
 the Gaussian 88(TM) system (copyright 1988, Gaussian, Inc.),
 the Gaussian 86(TM) system (copyright 1986, Carnegie Mellon
 University), and the Gaussian 82(TM) system (copyright 1983,
 Carnegie Mellon University). Gaussian is a federally registered
 trademark of Gaussian, Inc.
  
 This software contains proprietary and confidential information,
 including trade secrets, belonging to Gaussian, Inc.
  
 This software is provided under written license and may be
 used, copied, transmitted, or stored only in accord with that
 written license.
  
 The following legend is applicable only to US Government
 contracts under FAR:
  
                    RESTRICTED RIGHTS LEGEND
  
 Use, reproduction and disclosure by the US Government is
 subject to restrictions as set forth in subparagraphs (a)
 and (c) of the Commercial Computer Software - Restricted
 Rights clause in FAR 52.227-19.
  
 Gaussian, Inc.
 340 Quinnipiac St., Bldg. 40, Wallingford CT 06492
  
  
 ---------------------------------------------------------------
 Warning -- This program may not be used in any manner that
 competes with the business of Gaussian, Inc. or will provide
 assistance to any competitor of Gaussian, Inc.  The licensee
 of this program is prohibited from giving any competitor of
 Gaussian, Inc. access to this program.  By using this program,
 the user acknowledges that Gaussian, Inc. is engaged in the
 business of creating and licensing software in the field of
 computational chemistry and represents and warrants to the
 licensee that it is not a competitor of Gaussian, Inc. and that
 it will not use this program in any manner prohibited above.
 ---------------------------------------------------------------
  

 Cite this work as:
 Gaussian 16, Revision C.01,
 M. J. Frisch, G. W. Trucks, H. B. Schlegel, G. E. Scuseria, 
 M. A. Robb, J. R. Cheeseman, G. Scalmani, V. Barone, 
 G. A. Petersson, H. Nakatsuji, X. Li, M. Caricato, A. V. Marenich, 
 J. Bloino, B. G. Janesko, R. Gomperts, B. Mennucci, H. P. Hratchian, 
 J. V. Ortiz, A. F. Izmaylov, J. L. Sonnenberg, D. Williams-Young, 
 F. Ding, F. Lipparini, F. Egidi, J. Goings, B. Peng, A. Petrone, 
 T. Henderson, D. Ranasinghe, V. G. Zakrzewski, J. Gao, N. Rega, 
 G. Zheng, W. Liang, M. Hada, M. Ehara, K. Toyota, R. Fukuda, 
 J. Hasegawa, M. Ishida, T. Nakajima, Y. Honda, O. Kitao, H. Nakai, 
 T. Vreven, K. Throssell, J. A. Montgomery, Jr., J. E. Peralta, 
 F. Ogliaro, M. J. Bearpark, J. J. Heyd, E. N. Brothers, K. N. Kudin, 
 V. N. Staroverov, T. A. Keith, R. Kobayashi, J. Normand, 
 K. Raghavachari, A. P. Rendell, J. C. Burant, S. S. Iyengar, 
 J. Tomasi, M. Cossi, J. M. Millam, M. Klene, C. Adamo, R. Cammi, 
 J. W. Ochterski, R. L. Martin, K. Morokuma, O. Farkas, 
 J. B. Foresman, and D. J. Fox, Gaussian, Inc., Wallingford CT, 2019.
 
 ******************************************
 Gaussian 16:  ES64L-G16RevC.01  3-Jul-2019
                24-Dec-2019 
 ******************************************
 ----------------------------------------------------------------------
 # wb97xd 6-31+G(d) scrf(solvent=Methanol, smd) scf=sleazy integral=fin
 e
 ----------------------------------------------------------------------

 Warning!  SCF SP cutoffs with diffuse functions may be unreliable.
 Consider SCF=Tight

 1/38=1,172=1/1;
 2/12=2,17=6,18=5,40=1/2;
 3/5=1,6=6,7=11,11=2,25=1,30=1,70=32201,72=3,74=-58,75=-4/1,2,3;
 4//1;
 5/5=2,32=1,38=5,53=3/2;
 6/7=2,8=2,9=2,10=2,28=1/1;
 99/5=1,9=1/99;
 ------------------------
 predict_snar calculation
 ------------------------
 Symbolic Z-matrix:
 Charge = -1 Multiplicity = 1
 C                    -0.0098    0.05921   2.2312 
 O                    -0.01357   0.01174   0.86636 
 H                    -0.42228  -0.868     2.67129 
 H                     1.0136    0.18565   2.63141 
 H                    -0.61756   0.90181   2.6108 
 C                     0.62311  -2.73245  -0.82041 
 O                     1.50237  -1.86136  -0.15816 
 H                    -0.04482  -3.24059  -0.11403 
 H                     1.23492  -3.4755   -1.33485 
 H                     0.00476  -2.20048  -1.55161 
 H                     0.94893  -1.13152   0.26198 
 C                    -2.69606   0.82318  -0.84318 
 O                    -2.38198  -0.37418  -0.18129 
 H                    -1.92098   1.09815  -1.56661 
 H                    -2.81187   1.65325  -0.13543 
 H                    -3.64049   0.66245  -1.36584 
 H                    -1.47649  -0.2579    0.24556 
 C                     2.11419   1.86866  -0.80457 
 O                     0.84922   2.19514  -0.29098 
 H                     2.83407   1.67204  -0.00018 
 H                     2.45444   2.72539  -1.38869 
 H                     2.07105   0.98289  -1.44721 
 H                     0.48917   1.37723   0.17539 
 
                          Input orientation:                          
 ---------------------------------------------------------------------
 Center     Atomic      Atomic             Coordinates (Angstroms)
 Number     Number       Type             X           Y           Z
 ---------------------------------------------------------------------
      1          6           0       -0.009796    0.059209    2.231197
      2          8           0       -0.013567    0.011744    0.866357
      3          1           0       -0.422275   -0.868004    2.671290
      4          1           0        1.013601    0.185652    2.631410
      5          1           0       -0.617557    0.901811    2.610803
      6          6           0        0.623111   -2.732453   -0.820414
      7          8           0        1.502371   -1.861357   -0.158158
      8          1           0       -0.044824   -3.240593   -0.114032
      9          1           0        1.234923   -3.475502   -1.334847
     10          1           0        0.004761   -2.200479   -1.551605
     11          1           0        0.948932   -1.131516    0.261983
     12          6           0       -2.696055    0.823176   -0.843176
     13          8           0       -2.381976   -0.374180   -0.181292
     14          1           0       -1.920981    1.098155   -1.566613
     15          1           0       -2.811865    1.653252   -0.135432
     16          1           0       -3.640486    0.662449   -1.365839
     17          1           0       -1.476486   -0.257896    0.245561
     18          6           0        2.114193    1.868660   -0.804567
     19          8           0        0.849223    2.195137   -0.290982
     20          1           0        2.834069    1.672037   -0.000175
     21          1           0        2.454444    2.725385   -1.388689
     22          1           0        2.071055    0.982894   -1.447211
     23          1           0        0.489168    1.377226    0.175391
 ---------------------------------------------------------------------
                    Distance matrix (angstroms):
                    1          2          3          4          5
     1  C    0.000000
     2  O    1.365670   0.000000
     3  H    1.106140   2.049093   0.000000
     4  H    1.106119   2.049568   1.781438   0.000000
     5  H    1.106098   2.049418   1.781583   1.781568   0.000000
     6  C    4.184050   3.283470   4.094020   4.536839   5.149794
     7  O    3.418222   2.618436   3.563255   3.494400   4.449307
     8  H    4.048459   3.397033   3.678269   4.516289   4.991218
     9  H    5.173024   4.308702   5.059099   5.402243   6.177435
    10  H    4.406358   3.277317   4.448673   4.920264   5.228491
    11  H    2.492948   1.612053   2.784674   2.711697   3.479262
    12  C    4.153481   3.282783   4.514603   5.122571   4.031911
    13  O    3.411036   2.618371   3.495928   4.444620   3.540780
    14  H    4.376688   3.276867   4.906294   5.202675   4.380442
    15  H    3.999187   3.395379   4.465933   4.944032   3.594643
    16  H    5.146307   4.308208   5.384940   6.153524   5.000907
    17  H    2.488872   1.611901   2.714361   3.477002   2.770749
    18  C    4.123264   3.281385   5.099469   3.981175   4.479063
    19  O    3.414892   2.617450   4.446864   3.550412   3.499213
    20  H    3.958258   3.408296   4.918568   3.528269   4.395927
    21  H    5.126846   4.305828   6.137702   4.968649   5.362700
    22  H    4.325947   3.262113   5.157962   4.288234   4.868540
    23  H    2.492483   1.610813   3.478692   2.779732   2.717000
                    6          7          8          9         10
     6  C    0.000000
     7  O    1.403741   0.000000
     8  H    1.096959   2.073174   0.000000
     9  H    1.091365   2.015339   1.784187   0.000000
    10  H    1.095442   2.073532   1.775081   1.784928   0.000000
    11  H    1.959781   1.007711   2.361598   2.850601   2.307215
    12  C    4.864142   5.030184   4.906617   5.845764   4.115673
    13  O    3.873045   4.159373   3.699071   4.902127   3.302974
    14  H    4.658624   4.739388   4.945168   5.561635   3.819646
    15  H    5.612724   5.564677   5.621983   6.642229   4.978973
    16  H    5.477327   5.854662   5.452480   6.394780   4.638824
    17  H    3.415852   3.407002   3.327979   4.494710   3.032742
    18  C    4.836716   3.834736   5.589513   5.441910   4.643884
    19  O    4.961106   4.110887   5.511605   5.778803   4.650132
    20  H    4.996064   3.779319   5.695167   5.552997   5.040665
    21  H    5.784869   4.843434   6.592722   6.319900   5.503783
    22  H    4.036486   3.174086   4.908376   4.537514   3.796621
    23  H    4.230725   3.409729   4.657592   5.136724   4.002142
                   11         12         13         14         15
    11  H    0.000000
    12  C    4.281136   0.000000
    13  O    3.444561   1.403708   0.000000
    14  H    4.068365   1.095315   2.073500   0.000000
    15  H    4.696431   1.096968   2.073014   1.774848   0.000000
    16  H    5.189496   1.091311   2.015341   1.785174   1.783874
    17  H    2.578010   1.959952   1.007788   2.306605   2.362388
    18  C    3.390637   4.922704   5.063037   4.178160   4.975961
    19  O    3.373771   3.841379   4.129657   3.241085   3.704241
    20  H    3.388566   5.658046   5.605973   5.039203   5.647585
    21  H    4.457238   5.517574   5.869929   4.671603   5.518526
    22  H    2.941298   4.807880   4.824281   3.995484   5.100299
    23  H    2.551993   3.389704   3.382028   2.986851   3.327104
                   16         17         18         19         20
    16  H    0.000000
    17  H    2.850709   0.000000
    18  C    5.906463   4.303253   0.000000
    19  O    4.864354   3.422597   1.403747   0.000000
    20  H    6.693592   4.729261   1.097237   2.073117   0.000000
    21  H    6.434625   5.198360   1.091305   2.015653   1.783712
    22  H    5.721102   4.121903   1.095187   2.073469   1.775112
    23  H    4.465461   2.557801   1.960238   1.008029   2.369873
                   21         22         23
    21  H    0.000000
    22  H    1.785129   0.000000
    23  H    2.850647   2.300152   0.000000
 Stoichiometry    C4H15O4(1-)
 Framework group  C1[X(C4H15O4)]
 Deg. of freedom    63
 Full point group                 C1      NOp   1
 Largest Abelian subgroup         C1      NOp   1
 Largest concise Abelian subgroup C1      NOp   1
                         Standard orientation:                         
 ---------------------------------------------------------------------
 Center     Atomic      Atomic             Coordinates (Angstroms)
 Number     Number       Type             X           Y           Z
 ---------------------------------------------------------------------
      1          6           0        0.011100   -0.053050    2.229135
      2          8           0        0.013597   -0.009575    0.864159
      3          1           0        0.417510    0.878262    2.666208
      4          1           0       -1.011126   -0.185335    2.630449
      5          1           0        0.624894   -0.890341    2.610780
      6          6           0       -0.643074    2.725214   -0.830208
      7          8           0       -1.515874    1.850057   -0.164768
      8          1           0        0.021847    3.240002   -0.125799
      9          1           0       -1.260330    3.462531   -1.346383
     10          1           0       -0.021595    2.195348   -1.560275
     11          1           0       -0.957146    1.125270    0.257119
     12          6           0        2.700404   -0.807606   -0.844900
     13          8           0        2.378573    0.389509   -0.186311
     14          1           0        1.926733   -1.090024   -1.566972
     15          1           0        2.822401   -1.634782   -0.134805
     16          1           0        3.643346   -0.641940   -1.368708
     17          1           0        1.474199    0.268270    0.241529
     18          6           0       -2.102526   -1.885956   -0.799783
     19          8           0       -0.834989   -2.202233   -0.286145
     20          1           0       -2.823176   -1.691912    0.004543
     21          1           0       -2.437294   -2.746710   -1.381143
     22          1           0       -2.065916   -1.001809   -1.445056
     23          1           0       -0.480233   -1.380502    0.177566
 ---------------------------------------------------------------------
 Rotational constants (GHZ):           1.1110443           1.0840708           0.7697425
 Standard basis: 6-31+G(d) (6D, 7F)
 There are   182 symmetry adapted cartesian basis functions of A   symmetry.
 There are   182 symmetry adapted basis functions of A   symmetry.
   182 basis functions,   316 primitive gaussians,   182 cartesian basis functions
    36 alpha electrons       36 beta electrons
       nuclear repulsion energy       420.9894528376 Hartrees.
 NAtoms=   23 NActive=   23 NUniq=   23 SFac= 1.00D+00 NAtFMM=   60 NAOKFM=F Big=F
 Integral buffers will be    131072 words long.
 Raffenetti 2 integral format.
 Two-electron integral symmetry is turned on.
 Nuclear repulsion after empirical dispersion term =      420.9788918553 Hartrees.
 ------------------------------------------------------------------------------
 Polarizable Continuum Model (PCM)
 =================================
 Model                : PCM.
 Atomic radii         : SMD-Coulomb.
 Polarization charges : Total charges.
 Charge compensation  : None.
 Solution method      : On-the-fly selection.
 Cavity type          : VdW (van der Waals Surface) (Alpha=1.000).
 Cavity algorithm     : GePol (No added spheres)
                        Default sphere list used, NSphG=   23.
                        Lebedev-Laikov grids with approx.  5.0 points / Ang**2.
                        Smoothing algorithm: York/Karplus (Gamma=1.0000).
                        Polarization charges: spherical gaussians, with
                                              point-specific exponents (IZeta= 3).
                        Self-potential: point-specific (ISelfS= 7).
                        Self-field    : sphere-specific E.n sum rule (ISelfD= 2).
 Solvent              : Methanol, Eps=  32.613000 Eps(inf)=   1.765709
 ------------------------------------------------------------------------------
 ------------------------------------------------------------------------------
 Atomic radii for non-electrostatic terms: SMD-CDS.
 ------------------------------------------------------------------------------
 Nuclear repulsion after PCM non-electrostatic terms =      420.9871481772 Hartrees.
 One-electron integrals computed using PRISM.
 NBasis=   182 RedAO= T EigKep=  1.33D-03  NBF=   182
 NBsUse=   182 1.00D-06 EigRej= -1.00D+00 NBFU=   182
 ExpMin= 4.38D-02 ExpMax= 5.48D+03 ExpMxC= 8.25D+02 IAcc=2 IRadAn=         4 AccDes= 0.00D+00
 Harris functional with IExCor= 4639 and IRadAn=       4 diagonalized for initial guess.
 HarFok:  IExCor= 4639 AccDes= 0.00D+00 IRadAn=         4 IDoV= 1 UseB2=F ITyADJ=14
 ICtDFT=  3500011 ScaDFX=  1.000000  1.000000  1.000000  1.000000
 FoFCou: FMM=F IPFlag=           0 FMFlag=      100000 FMFlg1=           0
         NFxFlg=           0 DoJE=T BraDBF=F KetDBF=T FulRan=T
         wScrn=  0.000000 ICntrl=       500 IOpCl=  0 I1Cent=   200000004 NGrid=           0
         NMat0=    1 NMatS0=      1 NMatT0=    0 NMatD0=    1 NMtDS0=    0 NMtDT0=    0
 Petite list used in FoFCou.
 Requested convergence on RMS density matrix=1.00D-04 within 128 cycles.
 Requested convergence on MAX density matrix=1.00D-02.
 Requested convergence on             energy=1.00D-02.
 No special actions if energy rises.
 Inv3:  Mode=1 IEnd=     8844267.
 Iteration    1 A*A^-1 deviation from unit magnitude is 3.11D-15 for      2.
 Iteration    1 A*A^-1 deviation from orthogonality  is 2.03D-15 for   1539    458.
 Iteration    1 A^-1*A deviation from unit magnitude is 3.11D-15 for      2.
 Iteration    1 A^-1*A deviation from orthogonality  is 5.16D-15 for   1630   1539.
 Error on total polarization charges =  0.06413
 SCF Done:  E(RwB97XD) =  -462.325439493     A.U. after    5 cycles
            NFock=  5  Conv=0.26D-04     -V/T= 2.0088
 SMD-CDS (non-electrostatic) energy       (kcal/mol) =       5.18
 (included in total energy above)

 **********************************************************************

            Population analysis using the SCF Density.

 **********************************************************************

 Orbital symmetries:
       Occupied  (A) (A) (A) (A) (A) (A) (A) (A) (A) (A) (A) (A)
                 (A) (A) (A) (A) (A) (A) (A) (A) (A) (A) (A) (A)
                 (A) (A) (A) (A) (A) (A) (A) (A) (A) (A) (A) (A)
       Virtual   (A) (A) (A) (A) (A) (A) (A) (A) (A) (A) (A) (A)
                 (A) (A) (A) (A) (A) (A) (A) (A) (A) (A) (A) (A)
                 (A) (A) (A) (A) (A) (A) (A) (A) (A) (A) (A) (A)
                 (A) (A) (A) (A) (A) (A) (A) (A) (A) (A) (A) (A)
                 (A) (A) (A) (A) (A) (A) (A) (A) (A) (A) (A) (A)
                 (A) (A) (A) (A) (A) (A) (A) (A) (A) (A) (A) (A)
                 (A) (A) (A) (A) (A) (A) (A) (A) (A) (A) (A) (A)
                 (A) (A) (A) (A) (A) (A) (A) (A) (A) (A) (A) (A)
                 (A) (A) (A) (A) (A) (A) (A) (A) (A) (A) (A) (A)
                 (A) (A) (A) (A) (A) (A) (A) (A) (A) (A) (A) (A)
                 (A) (A) (A) (A) (A) (A) (A) (A) (A) (A) (A) (A)
                 (A) (A) (A) (A) (A) (A) (A) (A) (A) (A) (A) (A)
                 (A) (A)
 The electronic state is 1-A.
 Alpha  occ. eigenvalues --  -19.24870 -19.24868 -19.24856 -19.19914 -10.31725
 Alpha  occ. eigenvalues --  -10.31723 -10.31712 -10.30556  -1.10160  -1.09668
 Alpha  occ. eigenvalues --   -1.09651  -1.03707  -0.75675  -0.75672  -0.75577
 Alpha  occ. eigenvalues --   -0.71721  -0.58231  -0.58185  -0.58021  -0.51392
 Alpha  occ. eigenvalues --   -0.51097  -0.51056  -0.50211  -0.50191  -0.49579
 Alpha  occ. eigenvalues --   -0.49000  -0.48972  -0.46466  -0.40977  -0.40938
 Alpha  occ. eigenvalues --   -0.39549  -0.34396  -0.34352  -0.33946  -0.30278
 Alpha  occ. eigenvalues --   -0.30266
 Alpha virt. eigenvalues --    0.08315   0.09579   0.09632   0.09694   0.11559
 Alpha virt. eigenvalues --    0.11584   0.12143   0.12730   0.12871   0.12962
 Alpha virt. eigenvalues --    0.14909   0.16320   0.16408   0.18654   0.19293
 Alpha virt. eigenvalues --    0.19449   0.23777   0.23837   0.23889   0.24461
 Alpha virt. eigenvalues --    0.27426   0.27516   0.29064   0.29168   0.29272
 Alpha virt. eigenvalues --    0.30194   0.30346   0.31563   0.31650   0.31741
 Alpha virt. eigenvalues --    0.34030   0.35098   0.35219   0.35769   0.36651
 Alpha virt. eigenvalues --    0.38340   0.38599   0.38727   0.39837   0.40013
 Alpha virt. eigenvalues --    0.40130   0.40839   0.41073   0.42956   0.44416
 Alpha virt. eigenvalues --    0.45260   0.45483   0.45995   0.47237   0.47623
 Alpha virt. eigenvalues --    0.68823   0.75165   0.75275   0.77415   0.77485
 Alpha virt. eigenvalues --    0.77823   0.79045   0.80583   0.81769   0.81910
 Alpha virt. eigenvalues --    0.85482   0.88507   0.89019   1.02313   1.02689
 Alpha virt. eigenvalues --    1.04845   1.06437   1.06589   1.08386   1.10147
 Alpha virt. eigenvalues --    1.10369   1.17871   1.18205   1.21479   1.23747
 Alpha virt. eigenvalues --    1.28474   1.28620   1.28949   1.29718   1.32687
 Alpha virt. eigenvalues --    1.32880   1.33502   1.34912   1.35111   1.35319
 Alpha virt. eigenvalues --    1.38056   1.38461   1.43337   1.47071   1.47750
 Alpha virt. eigenvalues --    1.48048   1.50038   1.50594   1.60009   1.60766
 Alpha virt. eigenvalues --    1.60902   1.61576   1.65329   1.65433   1.65540
 Alpha virt. eigenvalues --    1.67986   1.68161   1.74653   1.80562   1.80770
 Alpha virt. eigenvalues --    1.85170   1.85360   1.89810   1.97222   2.02138
 Alpha virt. eigenvalues --    2.02471   2.22205   2.23001   2.23045   2.27165
 Alpha virt. eigenvalues --    2.27349   2.27604   2.29362   2.29372   2.30105
 Alpha virt. eigenvalues --    2.32777   2.33012   2.33068   2.48443   2.48452
 Alpha virt. eigenvalues --    2.48497   2.51914   2.51965   2.52219   2.57165
 Alpha virt. eigenvalues --    2.57186   2.75644   2.79312   2.79485   2.96521
 Alpha virt. eigenvalues --    3.00718   3.00750   3.04520   4.33078   4.33143
 Alpha virt. eigenvalues --    4.39258   4.41988   4.42186   4.42671   4.46764
 Alpha virt. eigenvalues --    4.56306
          Condensed to atoms (all electrons):
               1          2          3          4          5          6
     1  C    5.183019   0.009382   0.411006   0.412218   0.412562  -0.008258
     2  O    0.009382   9.159116  -0.084765  -0.086232  -0.086306   0.016034
     3  H    0.411006  -0.084765   0.581835  -0.040436  -0.040456  -0.002087
     4  H    0.412218  -0.086232  -0.040436   0.582180  -0.040425  -0.000958
     5  H    0.412562  -0.086306  -0.040456  -0.040425   0.581921   0.001319
     6  C   -0.008258   0.016034  -0.002087  -0.000958   0.001319   5.156520
     7  O    0.005119  -0.046836   0.001670   0.001441  -0.001726   0.070498
     8  H   -0.000630  -0.001280   0.000039   0.000003  -0.000000   0.398723
     9  H    0.000381  -0.000167  -0.000002   0.000001  -0.000000   0.402481
    10  H   -0.000550  -0.001981  -0.000003  -0.000003   0.000002   0.398856
    11  H   -0.008836   0.094033  -0.000883  -0.000638   0.001180  -0.014908
    12  C   -0.008514   0.016111  -0.000921   0.001368  -0.002290  -0.001023
    13  O    0.005135  -0.046819   0.001357  -0.001728   0.001743   0.001312
    14  H   -0.000572  -0.001995  -0.000003   0.000002  -0.000004   0.000122
    15  H   -0.000594  -0.001520   0.000003  -0.000001   0.000063  -0.000076
    16  H    0.000387  -0.000123   0.000001  -0.000000  -0.000002  -0.000080
    17  H   -0.009119   0.095018  -0.000760   0.001189  -0.000824   0.000874
    18  C   -0.008711   0.015588   0.001416  -0.002219  -0.001043  -0.001174
    19  O    0.006133  -0.046663  -0.001727   0.001609   0.001403   0.001889
    20  H   -0.000637  -0.001671  -0.000001   0.000089   0.000005   0.000049
    21  H    0.000422  -0.000111  -0.000000  -0.000002   0.000001   0.000028
    22  H   -0.000563  -0.001816   0.000002  -0.000007  -0.000003  -0.000366
    23  H   -0.009331   0.093951   0.001166  -0.000775  -0.000707   0.000103
               7          8          9         10         11         12
     1  C    0.005119  -0.000630   0.000381  -0.000550  -0.008836  -0.008514
     2  O   -0.046836  -0.001280  -0.000167  -0.001981   0.094033   0.016111
     3  H    0.001670   0.000039  -0.000002  -0.000003  -0.000883  -0.000921
     4  H    0.001441   0.000003   0.000001  -0.000003  -0.000638   0.001368
     5  H   -0.001726  -0.000000  -0.000000   0.000002   0.001180  -0.002290
     6  C    0.070498   0.398723   0.402481   0.398856  -0.014908  -0.001023
     7  O    8.901490  -0.055109  -0.057435  -0.053940   0.071972   0.001763
     8  H   -0.055109   0.534060  -0.030354  -0.041305  -0.003310   0.000063
     9  H   -0.057435  -0.030354   0.504573  -0.028790   0.003896   0.000022
    10  H   -0.053940  -0.041305  -0.028790   0.527582  -0.002879  -0.000220
    11  H    0.071972  -0.003310   0.003896  -0.002879   0.234630   0.000011
    12  C    0.001763   0.000063   0.000022  -0.000220   0.000011   5.156017
    13  O   -0.006075   0.000252  -0.000024   0.000867  -0.001587   0.070878
    14  H    0.000012   0.000001  -0.000000   0.000014   0.000029   0.398639
    15  H   -0.000006  -0.000000   0.000000  -0.000002  -0.000004   0.398787
    16  H    0.000003   0.000000  -0.000000  -0.000000  -0.000001   0.402414
    17  H   -0.001389   0.000111  -0.000004   0.000159   0.000936  -0.014798
    18  C    0.000442  -0.000101  -0.000076   0.000155   0.000964  -0.000809
    19  O   -0.006011  -0.000003   0.000002   0.000008  -0.001368   0.000450
    20  H    0.000300  -0.000000   0.000000   0.000000   0.000078  -0.000096
    21  H   -0.000018   0.000000  -0.000000  -0.000000  -0.000005  -0.000084
    22  H    0.001240  -0.000001  -0.000001   0.000020   0.000201   0.000174
    23  H   -0.001649  -0.000005  -0.000001   0.000037   0.000873   0.001034
              13         14         15         16         17         18
     1  C    0.005135  -0.000572  -0.000594   0.000387  -0.009119  -0.008711
     2  O   -0.046819  -0.001995  -0.001520  -0.000123   0.095018   0.015588
     3  H    0.001357  -0.000003   0.000003   0.000001  -0.000760   0.001416
     4  H   -0.001728   0.000002  -0.000001  -0.000000   0.001189  -0.002219
     5  H    0.001743  -0.000004   0.000063  -0.000002  -0.000824  -0.001043
     6  C    0.001312   0.000122  -0.000076  -0.000080   0.000874  -0.001174
     7  O   -0.006075   0.000012  -0.000006   0.000003  -0.001389   0.000442
     8  H    0.000252   0.000001  -0.000000   0.000000   0.000111  -0.000101
     9  H   -0.000024  -0.000000   0.000000  -0.000000  -0.000004  -0.000076
    10  H    0.000867   0.000014  -0.000002  -0.000000   0.000159   0.000155
    11  H   -0.001587   0.000029  -0.000004  -0.000001   0.000936   0.000964
    12  C    0.070878   0.398639   0.398787   0.402414  -0.014798  -0.000809
    13  O    8.900952  -0.053418  -0.055315  -0.057315   0.071756   0.001653
    14  H   -0.053418   0.527393  -0.041415  -0.028669  -0.002916  -0.000214
    15  H   -0.055315  -0.041415   0.534664  -0.030414  -0.003191   0.000045
    16  H   -0.057315  -0.028669  -0.030414   0.504363   0.003852   0.000019
    17  H    0.071756  -0.002916  -0.003191   0.003852   0.234347  -0.000009
    18  C    0.001653  -0.000214   0.000045   0.000019  -0.000009   5.155414
    19  O   -0.005894   0.000982   0.000319  -0.000022  -0.001426   0.070601
    20  H   -0.000004  -0.000001  -0.000000   0.000000  -0.000003   0.399630
    21  H    0.000004  -0.000000   0.000000  -0.000000  -0.000001   0.402327
    22  H   -0.000002   0.000004   0.000000  -0.000000   0.000019   0.398394
    23  H   -0.001538   0.000197   0.000099  -0.000005   0.000958  -0.014697
              19         20         21         22         23
     1  C    0.006133  -0.000637   0.000422  -0.000563  -0.009331
     2  O   -0.046663  -0.001671  -0.000111  -0.001816   0.093951
     3  H   -0.001727  -0.000001  -0.000000   0.000002   0.001166
     4  H    0.001609   0.000089  -0.000002  -0.000007  -0.000775
     5  H    0.001403   0.000005   0.000001  -0.000003  -0.000707
     6  C    0.001889   0.000049   0.000028  -0.000366   0.000103
     7  O   -0.006011   0.000300  -0.000018   0.001240  -0.001649
     8  H   -0.000003  -0.000000   0.000000  -0.000001  -0.000005
     9  H    0.000002   0.000000  -0.000000  -0.000001  -0.000001
    10  H    0.000008   0.000000  -0.000000   0.000020   0.000037
    11  H   -0.001368   0.000078  -0.000005   0.000201   0.000873
    12  C    0.000450  -0.000096  -0.000084   0.000174   0.001034
    13  O   -0.005894  -0.000004   0.000004  -0.000002  -0.001538
    14  H    0.000982  -0.000001  -0.000000   0.000004   0.000197
    15  H    0.000319  -0.000000   0.000000   0.000000   0.000099
    16  H   -0.000022   0.000000  -0.000000  -0.000000  -0.000005
    17  H   -0.001426  -0.000003  -0.000001   0.000019   0.000958
    18  C    0.070601   0.399630   0.402327   0.398394  -0.014697
    19  O    8.899841  -0.055978  -0.057209  -0.052862   0.072278
    20  H   -0.055978   0.535788  -0.030615  -0.041476  -0.003029
    21  H   -0.057209  -0.030615   0.504437  -0.028446   0.003822
    22  H   -0.052862  -0.041476  -0.028446   0.526639  -0.003090
    23  H    0.072278  -0.003029   0.003822  -0.003090   0.233699
 Mulliken charges:
               1
     1  C   -0.389449
     2  O   -1.090948
     3  H    0.173547
     4  H    0.173322
     5  H    0.173588
     6  C   -0.419879
     7  O   -0.825756
     8  H    0.198847
     9  H    0.205497
    10  H    0.201970
    11  H    0.625616
    12  C   -0.418974
    13  O   -0.826190
    14  H    0.201816
    15  H    0.198556
    16  H    0.205591
    17  H    0.625223
    18  C   -0.417595
    19  O   -0.826352
    20  H    0.197572
    21  H    0.205451
    22  H    0.201938
    23  H    0.626609
 Sum of Mulliken charges =  -1.00000
 Mulliken charges with hydrogens summed into heavy atoms:
               1
     1  C    0.131007
     2  O   -1.090948
     6  C    0.186436
     7  O   -0.200140
    12  C    0.186990
    13  O   -0.200968
    18  C    0.187366
    19  O   -0.199743
 Electronic spatial extent (au):  <R**2>=           1784.8309
 Charge=             -1.0000 electrons
 Dipole moment (field-independent basis, Debye):
    X=             -0.1401    Y=             -0.0722    Z=             -1.2410  Tot=              1.2510
 Quadrupole moment (field-independent basis, Debye-Ang):
   XX=            -69.1536   YY=            -69.0270   ZZ=            -55.5555
   XY=              0.1448   XZ=             -0.1607   YZ=             -0.8997
 Traceless Quadrupole moment (field-independent basis, Debye-Ang):
   XX=             -4.5749   YY=             -4.4484   ZZ=              9.0232
   XY=              0.1448   XZ=             -0.1607   YZ=             -0.8997
 Octapole moment (field-independent basis, Debye-Ang**2):
  XXX=            -11.8731  YYY=             30.5865  ZZZ=             -5.6670  XYY=             10.3886
  XXY=            -32.4131  XXZ=             -6.9708  XZZ=             -0.0924  YZZ=              0.4360
  YYZ=             -4.9236  XYZ=              0.8931
 Hexadecapole moment (field-independent basis, Debye-Ang**3):
 XXXX=          -1025.5007 YYYY=           -990.7498 ZZZZ=           -482.2667 XXXY=              0.3633
 XXXZ=            -19.1038 YYYX=              0.6980 YYYZ=            -13.4601 ZZZX=             -0.0212
 ZZZY=              0.4672 XXYY=           -335.0772 XXZZ=           -232.4454 YYZZ=           -228.7227
 XXYZ=              8.3596 YYXZ=             18.1602 ZZXY=              0.2958
 N-N= 4.209871481772D+02 E-N=-1.938206024088D+03  KE= 4.582897770421D+02
 Unable to Open any file for archive entry.
 1\1\GINC-SESKSCPN028\SP\RwB97XD\6-31+G(d)\C4H15O4(1-)\KSRF385\24-Dec-2
 019\0\\# wb97xd 6-31+G(d) scrf(solvent=Methanol, smd) scf=sleazy integ
 ral=fine\\predict_snar calculation\\-1,1\C,0,-0.009796,0.059209,2.2311
 97\O,0,-0.013567,0.011744,0.866357\H,0,-0.422275,-0.868004,2.67129\H,0
 ,1.013601,0.185652,2.63141\H,0,-0.617557,0.901811,2.610803\C,0,0.62311
 1,-2.732453,-0.820414\O,0,1.502371,-1.861357,-0.158158\H,0,-0.044824,-
 3.240593,-0.114032\H,0,1.234923,-3.475502,-1.334847\H,0,0.004761,-2.20
 0479,-1.551605\H,0,0.948932,-1.131516,0.261983\C,0,-2.696055,0.823176,
 -0.843176\O,0,-2.381976,-0.37418,-0.181292\H,0,-1.920981,1.098155,-1.5
 66613\H,0,-2.811865,1.653252,-0.135432\H,0,-3.640486,0.662449,-1.36583
 9\H,0,-1.476486,-0.257896,0.245561\C,0,2.114193,1.86866,-0.804567\O,0,
 0.849223,2.195137,-0.290982\H,0,2.834069,1.672037,-0.000175\H,0,2.4544
 44,2.725385,-1.388689\H,0,2.071055,0.982894,-1.447211\H,0,0.489168,1.3
 77226,0.175391\\Version=ES64L-G16RevC.01\State=1-A\HF=-462.3254395\RMS
 D=2.585e-05\Dipole=0.0549589,0.0265751,-0.4883743\Quadrupole=-3.399648
 2,-3.3047159,6.7043641,0.1091293,0.1309723,0.6973678\PG=C01 [X(C4H15O4
 )]\\@
 The archive entry for this job was punched.


 MICHAEL FARADAY, ASKED BY A POLITICIAN WHAT GOOD
 HIS ELECTRICAL DISCOVERIES WERE, REPLIED 
 "AT PRESENT I DO NOT KNOW, BUT ONE DAY YOU WILL BE
 ABLE TO TAX THEM."
 Job cpu time:       0 days  0 hours  0 minutes 51.5 seconds.
 Elapsed time:       0 days  0 hours  0 minutes 52.4 seconds.
 File lengths (MBytes):  RWF=    128 Int=      0 D2E=      0 Chk=      8 Scr=      8
 Normal termination of Gaussian 16 at Tue Dec 24 17:52:40 2019.
