# Supplementary material for: Machine learning meets mechanistic modelling for accurate prediction of experimental activation energies
Source: Chem Sci. 2020 Nov 5;12(3):1163–75. doi: 10.1039/d0sc04896h (PMC9528810; doi:10.1039/d0sc04896h)
Supplement: SC-012-D0SC04896H-s002 [file SC-012-D0SC04896H-s002.zip › SC-012-D0SC04896H-s1099.gjf]

# wb97xd 6-31+G(d) scrf(solvent=Methanol, smd) scf=sleazy integral=fine 

predict_snar calculation

-1 1
C            -0.496705   -0.715829    1.916530
O            -0.031259   -0.380648    0.677621
H            -1.319993   -0.049653    2.239263
H            -0.884136   -1.752155    1.939410
H             0.297633   -0.646995    2.682493
C            -3.027733   -0.883514   -0.644141
O            -1.857929   -0.352168   -1.204642
H            -3.369766   -0.290317    0.213203
H            -2.881761   -1.918713   -0.312083
H            -3.794293   -0.862228   -1.420442
H            -1.134213   -0.367723   -0.502361
C            -0.000356    2.739003   -0.306493
O             0.908954    2.055915    0.516901
H            -0.966239    2.877710    0.196146
H            -0.176254    2.201083   -1.243561
H             0.432873    3.717050   -0.522405
H             0.575010    1.109823    0.616972
C             2.741683   -0.850898   -0.985667
O             2.124786   -1.693082   -0.045646
H             2.141451   -0.770480   -1.900103
H             3.708820   -1.294597   -1.227683
H             2.892215    0.155788   -0.581627
H             1.277393   -1.239669    0.248574
