# Supplementary material for: Machine learning meets mechanistic modelling for accurate prediction of experimental activation energies
Source: Chem Sci. 2020 Nov 5;12(3):1163–75. doi: 10.1039/d0sc04896h (PMC9528810; doi:10.1039/d0sc04896h)
Supplement: SC-012-D0SC04896H-s002 [file SC-012-D0SC04896H-s002.zip › SC-012-D0SC04896H-s110.csv]

378	26.718961866711865
252	26.93951897850245
160	19.57054036169971
91	20.840101686231733
47	17.502598286654706
399	20.334726688712284
68	35.237010525643136
396	22.01955641698107
62	16.921579742449712
189	21.76925737169971
4	19.233136191036465
229	27.061338428502456
323	22.267851764670898
65	17.124671705370705
436	39.39794987609169
390	20.845184397371195
284	21.59435309707928
296	20.092187011157595
426	20.34288585255322
230	27.79225512850245
243	29.75418942850245
254	24.330018128502456
304	17.707242039031527
302	18.15670933950535
31	18.810665116177045
5	16.131354609970828
372	23.414675618560306
120	21.1340692304352
309	23.28267951365141
286	17.384447401367993
305	22.218869588464564
17	18.50849643495075
433	22.701646530504217
280	20.968600545250496
173	19.45500748317889
180	21.86449370169971
129	15.21493589649694
165	21.71128743169972
267	20.588924715962946
294	15.708191606151946
384	32.09945798962128
181	20.450734523043547
172	22.71747996169972
29	19.794336086328247
133	22.492986332647227
355	17.984678337693783
371	25.26572895501488
427	21.291867446255452
298	22.800366765649404
307	21.660627641788334
265	22.89067969693821
386	20.88080565962289
448	18.923712451641126
359	19.09406206291428
102	15.854997302375608
301	18.848841587585554
191	25.88474970889363
299	19.05608164391653
163	20.58856349169972
281	17.883809596552055
420	18.400770079876803
300	20.460676437741235
369	21.240033482107112
269	20.48107604547261
410	23.034999789272746
236	25.381512328502456
415	21.033559332939745
193	18.922223481699714
316	20.145615561387228
6	18.012599568950808
249	28.38211772850245
240	29.75418942850245
354	16.206332803752648
108	16.100913399874756
431	21.172142862270046
335	23.55395648556381
404	14.918730102623654
217	26.56123752850245
58	15.393163070630616
350	22.73049235945557
79	23.33200223678712
224	23.27852392850245
327	24.41149488878541
303	22.141843722466234
221	26.70229162850245
169	24.66006448169971
18	21.843124205531375
40	19.49477326834702
442	20.84528751169972
103	19.498703714701396
450	20.270299706692064
