# Supplementary material for: Machine learning meets mechanistic modelling for accurate prediction of experimental activation energies
Source: Chem Sci. 2020 Nov 5;12(3):1163–75. doi: 10.1039/d0sc04896h (PMC9528810; doi:10.1039/d0sc04896h)
Supplement: SC-012-D0SC04896H-s002 [file SC-012-D0SC04896H-s002.zip › SC-012-D0SC04896H-s1100.log]

 Entering Gaussian System, Link 0=g16
 Input=24.gjf
 Output=24.log
 Initial command:
 /opt/scp/software/gaussian/16.C.01-avx2/g16/l1.exe "/scratch/ksrf385/23664580/Gau-121224.inp" -scrdir="/scratch/ksrf385/23664580/"
 Entering Link 1 = /opt/scp/software/gaussian/16.C.01-avx2/g16/l1.exe PID=    121253.
  
 Copyright (c) 1988-2019, Gaussian, Inc.  All Rights Reserved.
  
 This is part of the Gaussian(R) 16 program.  It is based on
 the Gaussian(R) 09 system (copyright 2009, Gaussian, Inc.),
 the Gaussian(R) 03 system (copyright 2003, Gaussian, Inc.),
 the Gaussian(R) 98 system (copyright 1998, Gaussian, Inc.),
 the Gaussian(R) 94 system (copyright 1995, Gaussian, Inc.),
 the Gaussian 92(TM) system (copyright 1992, Gaussian, Inc.),
 the Gaussian 90(TM) system (copyright 1990, Gaussian, Inc.),
 the Gaussian 88(TM) system (copyright 1988, Gaussian, Inc.),
 the Gaussian 86(TM) system (copyright 1986, Carnegie Mellon
 University), and the Gaussian 82(TM) system (copyright 1983,
 Carnegie Mellon University). Gaussian is a federally registered
 trademark of Gaussian, Inc.
  
 This software contains proprietary and confidential information,
 including trade secrets, belonging to Gaussian, Inc.
  
 This software is provided under written license and may be
 used, copied, transmitted, or stored only in accord with that
 written license.
  
 The following legend is applicable only to US Government
 contracts under FAR:
  
                    RESTRICTED RIGHTS LEGEND
  
 Use, reproduction and disclosure by the US Government is
 subject to restrictions as set forth in subparagraphs (a)
 and (c) of the Commercial Computer Software - Restricted
 Rights clause in FAR 52.227-19.
  
 Gaussian, Inc.
 340 Quinnipiac St., Bldg. 40, Wallingford CT 06492
  
  
 ---------------------------------------------------------------
 Warning -- This program may not be used in any manner that
 competes with the business of Gaussian, Inc. or will provide
 assistance to any competitor of Gaussian, Inc.  The licensee
 of this program is prohibited from giving any competitor of
 Gaussian, Inc. access to this program.  By using this program,
 the user acknowledges that Gaussian, Inc. is engaged in the
 business of creating and licensing software in the field of
 computational chemistry and represents and warrants to the
 licensee that it is not a competitor of Gaussian, Inc. and that
 it will not use this program in any manner prohibited above.
 ---------------------------------------------------------------
  

 Cite this work as:
 Gaussian 16, Revision C.01,
 M. J. Frisch, G. W. Trucks, H. B. Schlegel, G. E. Scuseria, 
 M. A. Robb, J. R. Cheeseman, G. Scalmani, V. Barone, 
 G. A. Petersson, H. Nakatsuji, X. Li, M. Caricato, A. V. Marenich, 
 J. Bloino, B. G. Janesko, R. Gomperts, B. Mennucci, H. P. Hratchian, 
 J. V. Ortiz, A. F. Izmaylov, J. L. Sonnenberg, D. Williams-Young, 
 F. Ding, F. Lipparini, F. Egidi, J. Goings, B. Peng, A. Petrone, 
 T. Henderson, D. Ranasinghe, V. G. Zakrzewski, J. Gao, N. Rega, 
 G. Zheng, W. Liang, M. Hada, M. Ehara, K. Toyota, R. Fukuda, 
 J. Hasegawa, M. Ishida, T. Nakajima, Y. Honda, O. Kitao, H. Nakai, 
 T. Vreven, K. Throssell, J. A. Montgomery, Jr., J. E. Peralta, 
 F. Ogliaro, M. J. Bearpark, J. J. Heyd, E. N. Brothers, K. N. Kudin, 
 V. N. Staroverov, T. A. Keith, R. Kobayashi, J. Normand, 
 K. Raghavachari, A. P. Rendell, J. C. Burant, S. S. Iyengar, 
 J. Tomasi, M. Cossi, J. M. Millam, M. Klene, C. Adamo, R. Cammi, 
 J. W. Ochterski, R. L. Martin, K. Morokuma, O. Farkas, 
 J. B. Foresman, and D. J. Fox, Gaussian, Inc., Wallingford CT, 2019.
 
 ******************************************
 Gaussian 16:  ES64L-G16RevC.01  3-Jul-2019
                24-Dec-2019 
 ******************************************
 ----------------------------------------------------------------------
 # wb97xd 6-31+G(d) scrf(solvent=Methanol, smd) scf=sleazy integral=fin
 e
 ----------------------------------------------------------------------

 Warning!  SCF SP cutoffs with diffuse functions may be unreliable.
 Consider SCF=Tight

 1/38=1,172=1/1;
 2/12=2,17=6,18=5,40=1/2;
 3/5=1,6=6,7=11,11=2,25=1,30=1,70=32201,72=3,74=-58,75=-4/1,2,3;
 4//1;
 5/5=2,32=1,38=5,53=3/2;
 6/7=2,8=2,9=2,10=2,28=1/1;
 99/5=1,9=1/99;
 ------------------------
 predict_snar calculation
 ------------------------
 Symbolic Z-matrix:
 Charge = -1 Multiplicity = 1
 C                    -0.49671  -0.71583   1.91653 
 O                    -0.03126  -0.38065   0.67762 
 H                    -1.31999  -0.04965   2.23926 
 H                    -0.88414  -1.75216   1.93941 
 H                     0.29763  -0.647     2.68249 
 C                    -3.02773  -0.88351  -0.64414 
 O                    -1.85793  -0.35217  -1.20464 
 H                    -3.36977  -0.29032   0.2132 
 H                    -2.88176  -1.91871  -0.31208 
 H                    -3.79429  -0.86223  -1.42044 
 H                    -1.13421  -0.36772  -0.50236 
 C                    -0.00036   2.739    -0.30649 
 O                     0.90895   2.05592   0.5169 
 H                    -0.96624   2.87771   0.19615 
 H                    -0.17625   2.20108  -1.24356 
 H                     0.43287   3.71705  -0.52241 
 H                     0.57501   1.10982   0.61697 
 C                     2.74168  -0.8509   -0.98567 
 O                     2.12479  -1.69308  -0.04565 
 H                     2.14145  -0.77048  -1.9001 
 H                     3.70882  -1.2946   -1.22768 
 H                     2.89222   0.15579  -0.58163 
 H                     1.27739  -1.23967   0.24857 
 
                          Input orientation:                          
 ---------------------------------------------------------------------
 Center     Atomic      Atomic             Coordinates (Angstroms)
 Number     Number       Type             X           Y           Z
 ---------------------------------------------------------------------
      1          6           0       -0.496705   -0.715829    1.916530
      2          8           0       -0.031259   -0.380648    0.677621
      3          1           0       -1.319993   -0.049653    2.239263
      4          1           0       -0.884136   -1.752155    1.939410
      5          1           0        0.297633   -0.646995    2.682493
      6          6           0       -3.027733   -0.883514   -0.644141
      7          8           0       -1.857929   -0.352168   -1.204642
      8          1           0       -3.369766   -0.290317    0.213203
      9          1           0       -2.881761   -1.918713   -0.312083
     10          1           0       -3.794293   -0.862228   -1.420442
     11          1           0       -1.134213   -0.367723   -0.502361
     12          6           0       -0.000356    2.739003   -0.306493
     13          8           0        0.908954    2.055915    0.516901
     14          1           0       -0.966239    2.877710    0.196146
     15          1           0       -0.176254    2.201083   -1.243561
     16          1           0        0.432873    3.717050   -0.522405
     17          1           0        0.575010    1.109823    0.616972
     18          6           0        2.741683   -0.850898   -0.985667
     19          8           0        2.124786   -1.693082   -0.045646
     20          1           0        2.141451   -0.770480   -1.900103
     21          1           0        3.708820   -1.294597   -1.227683
     22          1           0        2.892215    0.155788   -0.581627
     23          1           0        1.277393   -1.239669    0.248574
 ---------------------------------------------------------------------
                    Distance matrix (angstroms):
                    1          2          3          4          5
     1  C    0.000000
     2  O    1.365241   0.000000
     3  H    1.107136   2.051614   0.000000
     4  H    1.106615   2.049522   1.782806   0.000000
     5  H    1.105627   2.049054   1.780445   1.780486   0.000000
     6  C    3.604339   3.313425   3.453363   3.467605   4.709617
     7  O    3.424455   2.623061   3.498767   3.576772   4.454569
     8  H    3.367026   3.371865   2.892129   3.360821   4.435587
     9  H    3.478813   3.386816   3.527304   3.014543   4.548989
    10  H    4.693709   4.335229   4.491757   4.533165   5.798643
    11  H    2.525595   1.615250   2.766258   2.818055   3.503066
    12  C    4.138122   3.271339   3.999865   5.098593   4.526347
    13  O    3.408431   2.616614   3.516838   4.442983   3.516991
    14  H    4.011696   3.423872   3.587328   4.947864   4.494757
    15  H    4.312452   3.221382   4.301629   5.124499   4.873399
    16  H    5.144214   4.294952   4.988727   6.140623   5.416138
    17  H    2.484035   1.610200   2.750863   3.474028   2.725752
    18  C    4.350649   3.267548   5.247798   4.744987   4.412522
    19  O    3.417217   2.625667   4.448390   3.605211   3.446089
    20  H    4.639994   3.393715   5.443853   4.985953   4.941164
    21  H    5.282754   4.295774   6.233663   5.597775   5.229251
    22  H    4.299452   3.228029   5.073689   4.925109   4.246268
    23  H    2.490765   1.623135   3.482154   2.791733   2.689824
                    6          7          8          9         10
     6  C    0.000000
     7  O    1.401760   0.000000
     8  H    1.097227   2.073587   0.000000
     9  H    1.096908   2.073393   1.779255   0.000000
    10  H    1.091197   2.014010   1.782162   1.782508   0.000000
    11  H    1.967628   1.008566   2.348557   2.344291   2.857172
    12  C    4.733038   3.716529   4.560678   5.476937   5.348243
    13  O    5.048343   4.051940   4.889221   5.554674   5.864247
    14  H    4.370657   3.631725   3.976635   5.189720   4.959676
    15  H    4.243227   3.057554   4.304388   5.015988   4.743982
    16  H    5.758108   4.719296   5.573165   6.541625   6.296443
    17  H    4.306223   3.372668   4.205316   4.688757   5.208728
    18  C    5.779608   4.631750   6.253107   5.763425   6.550431
    19  O    5.249957   4.359282   5.676694   5.018706   6.133179
    20  H    5.320778   4.080893   5.922004   5.391930   5.955800
    21  H    6.774264   5.646007   7.293224   6.683083   7.518032
    22  H    6.010810   4.817679   6.327967   6.141255   6.815376
    23  H    4.411111   3.567876   4.743270   4.251353   5.352576
                   11         12         13         14         15
    11  H    0.000000
    12  C    3.312966   0.000000
    13  O    3.329782   1.404077   0.000000
    14  H    3.323998   1.097641   2.072337   0.000000
    15  H    2.840040   1.094712   2.073156   1.776135   0.000000
    16  H    4.375104   1.091275   2.016477   1.782785   1.785849
    17  H    2.521407   1.959097   1.008277   2.382849   2.284038
    18  C    3.935685   4.568090   3.750489   5.389609   4.230302
    19  O    3.547709   4.922159   3.981166   5.523137   4.679135
    20  H    3.584114   4.409467   3.917839   5.230802   3.825309
    21  H    4.983990   5.556663   4.701995   6.425855   5.226264
    22  H    4.061092   3.887887   2.958136   4.785547   3.746584
    23  H    2.672085   4.215516   3.326954   4.689290   4.022230
                   16         17         18         19         20
    16  H    0.000000
    17  H    2.848862   0.000000
    18  C    5.139199   3.332769   0.000000
    19  O    5.688532   3.270649   1.404804   0.000000
    20  H    4.995520   3.510690   1.096786   2.071348   0.000000
    21  H    6.028752   4.359444   1.091235   2.016226   1.784235
    22  H    4.328332   2.777816   1.095137   2.072328   1.777638
    23  H    5.086913   2.479752   1.954134   1.005099   2.362953
                   21         22         23
    21  H    0.000000
    22  H    1.785455   0.000000
    23  H    2.845029   2.290018   0.000000
 Stoichiometry    C4H15O4(1-)
 Framework group  C1[X(C4H15O4)]
 Deg. of freedom    63
 Full point group                 C1      NOp   1
 Largest Abelian subgroup         C1      NOp   1
 Largest concise Abelian subgroup C1      NOp   1
                         Standard orientation:                         
 ---------------------------------------------------------------------
 Center     Atomic      Atomic             Coordinates (Angstroms)
 Number     Number       Type             X           Y           Z
 ---------------------------------------------------------------------
      1          6           0       -0.470468   -0.680171    1.940732
      2          8           0       -0.031690   -0.362899    0.687459
      3          1           0       -1.297202   -0.019151    2.265253
      4          1           0       -0.842858   -1.721058    1.990514
      5          1           0        0.336210   -0.585535    2.690882
      6          6           0       -3.043657   -0.932428   -0.570507
      7          8           0       -1.891489   -0.396165   -1.161998
      8          1           0       -3.378806   -0.327345    0.281231
      9          1           0       -2.877343   -1.958853   -0.221226
     10          1           0       -3.824011   -0.936791   -1.333226
     11          1           0       -1.155354   -0.388104   -0.472618
     12          6           0       -0.061916    2.737079   -0.356994
     13          8           0        0.871266    2.082701    0.463000
     14          1           0       -1.020636    2.872340    0.160090
     15          1           0       -0.246748    2.178614   -1.280221
     16          1           0        0.353674    3.716562   -0.599438
     17          1           0        0.552445    1.134261    0.587250
     18          6           0        2.717814   -0.827535   -1.015836
     19          8           0        2.129466   -1.659573   -0.048864
     20          1           0        2.100480   -0.773203   -1.920759
     21          1           0        3.686662   -1.262597   -1.266531
     22          1           0        2.861309    0.188812   -0.634033
     23          1           0        1.281115   -1.212142    0.251687
 ---------------------------------------------------------------------
 Rotational constants (GHZ):           1.2805287           0.9450844           0.7374764
 Standard basis: 6-31+G(d) (6D, 7F)
 There are   182 symmetry adapted cartesian basis functions of A   symmetry.
 There are   182 symmetry adapted basis functions of A   symmetry.
   182 basis functions,   316 primitive gaussians,   182 cartesian basis functions
    36 alpha electrons       36 beta electrons
       nuclear repulsion energy       420.1605401832 Hartrees.
 NAtoms=   23 NActive=   23 NUniq=   23 SFac= 1.00D+00 NAtFMM=   60 NAOKFM=F Big=F
 Integral buffers will be    131072 words long.
 Raffenetti 2 integral format.
 Two-electron integral symmetry is turned on.
 Nuclear repulsion after empirical dispersion term =      420.1496627102 Hartrees.
 ------------------------------------------------------------------------------
 Polarizable Continuum Model (PCM)
 =================================
 Model                : PCM.
 Atomic radii         : SMD-Coulomb.
 Polarization charges : Total charges.
 Charge compensation  : None.
 Solution method      : On-the-fly selection.
 Cavity type          : VdW (van der Waals Surface) (Alpha=1.000).
 Cavity algorithm     : GePol (No added spheres)
                        Default sphere list used, NSphG=   23.
                        Lebedev-Laikov grids with approx.  5.0 points / Ang**2.
                        Smoothing algorithm: York/Karplus (Gamma=1.0000).
                        Polarization charges: spherical gaussians, with
                                              point-specific exponents (IZeta= 3).
                        Self-potential: point-specific (ISelfS= 7).
                        Self-field    : sphere-specific E.n sum rule (ISelfD= 2).
 Solvent              : Methanol, Eps=  32.613000 Eps(inf)=   1.765709
 ------------------------------------------------------------------------------
 ------------------------------------------------------------------------------
 Atomic radii for non-electrostatic terms: SMD-CDS.
 ------------------------------------------------------------------------------
 Nuclear repulsion after PCM non-electrostatic terms =      420.1577289609 Hartrees.
 One-electron integrals computed using PRISM.
 NBasis=   182 RedAO= T EigKep=  1.21D-03  NBF=   182
 NBsUse=   182 1.00D-06 EigRej= -1.00D+00 NBFU=   182
 ExpMin= 4.38D-02 ExpMax= 5.48D+03 ExpMxC= 8.25D+02 IAcc=2 IRadAn=         4 AccDes= 0.00D+00
 Harris functional with IExCor= 4639 and IRadAn=       4 diagonalized for initial guess.
 HarFok:  IExCor= 4639 AccDes= 0.00D+00 IRadAn=         4 IDoV= 1 UseB2=F ITyADJ=14
 ICtDFT=  3500011 ScaDFX=  1.000000  1.000000  1.000000  1.000000
 FoFCou: FMM=F IPFlag=           0 FMFlag=      100000 FMFlg1=           0
         NFxFlg=           0 DoJE=T BraDBF=F KetDBF=T FulRan=T
         wScrn=  0.000000 ICntrl=       500 IOpCl=  0 I1Cent=   200000004 NGrid=           0
         NMat0=    1 NMatS0=      1 NMatT0=    0 NMatD0=    1 NMtDS0=    0 NMtDT0=    0
 Petite list used in FoFCou.
 Requested convergence on RMS density matrix=1.00D-04 within 128 cycles.
 Requested convergence on MAX density matrix=1.00D-02.
 Requested convergence on             energy=1.00D-02.
 No special actions if energy rises.
 Inv3:  Mode=1 IEnd=     8619075.
 Iteration    1 A*A^-1 deviation from unit magnitude is 4.66D-15 for   1357.
 Iteration    1 A*A^-1 deviation from orthogonality  is 2.23D-15 for   1409    209.
 Iteration    1 A^-1*A deviation from unit magnitude is 3.00D-15 for    753.
 Iteration    1 A^-1*A deviation from orthogonality  is 1.09D-14 for   1506   1496.
 Error on total polarization charges =  0.06497
 SCF Done:  E(RwB97XD) =  -462.324996445     A.U. after    5 cycles
            NFock=  5  Conv=0.26D-04     -V/T= 2.0088
 SMD-CDS (non-electrostatic) energy       (kcal/mol) =       5.06
 (included in total energy above)

 **********************************************************************

            Population analysis using the SCF Density.

 **********************************************************************

 Orbital symmetries:
       Occupied  (A) (A) (A) (A) (A) (A) (A) (A) (A) (A) (A) (A)
                 (A) (A) (A) (A) (A) (A) (A) (A) (A) (A) (A) (A)
                 (A) (A) (A) (A) (A) (A) (A) (A) (A) (A) (A) (A)
       Virtual   (A) (A) (A) (A) (A) (A) (A) (A) (A) (A) (A) (A)
                 (A) (A) (A) (A) (A) (A) (A) (A) (A) (A) (A) (A)
                 (A) (A) (A) (A) (A) (A) (A) (A) (A) (A) (A) (A)
                 (A) (A) (A) (A) (A) (A) (A) (A) (A) (A) (A) (A)
                 (A) (A) (A) (A) (A) (A) (A) (A) (A) (A) (A) (A)
                 (A) (A) (A) (A) (A) (A) (A) (A) (A) (A) (A) (A)
                 (A) (A) (A) (A) (A) (A) (A) (A) (A) (A) (A) (A)
                 (A) (A) (A) (A) (A) (A) (A) (A) (A) (A) (A) (A)
                 (A) (A) (A) (A) (A) (A) (A) (A) (A) (A) (A) (A)
                 (A) (A) (A) (A) (A) (A) (A) (A) (A) (A) (A) (A)
                 (A) (A) (A) (A) (A) (A) (A) (A) (A) (A) (A) (A)
                 (A) (A) (A) (A) (A) (A) (A) (A) (A) (A) (A) (A)
                 (A) (A)
 The electronic state is 1-A.
 Alpha  occ. eigenvalues --  -19.24886 -19.24866 -19.24834 -19.19835 -10.31815
 Alpha  occ. eigenvalues --  -10.31701 -10.31671 -10.30563  -1.10167  -1.09719
 Alpha  occ. eigenvalues --   -1.09629  -1.03654  -0.75798  -0.75632  -0.75578
 Alpha  occ. eigenvalues --   -0.71637  -0.58449  -0.58130  -0.57921  -0.51331
 Alpha  occ. eigenvalues --   -0.51313  -0.51103  -0.50078  -0.49905  -0.49864
 Alpha  occ. eigenvalues --   -0.49006  -0.48897  -0.46349  -0.41123  -0.40872
 Alpha  occ. eigenvalues --   -0.39557  -0.34558  -0.34281  -0.34000  -0.30139
 Alpha  occ. eigenvalues --   -0.30129
 Alpha virt. eigenvalues --    0.08379   0.09327   0.09535   0.09977   0.10995
 Alpha virt. eigenvalues --    0.11874   0.12140   0.12575   0.13193   0.14253
 Alpha virt. eigenvalues --    0.15050   0.15957   0.16034   0.17902   0.19200
 Alpha virt. eigenvalues --    0.20060   0.23324   0.23550   0.24359   0.25925
 Alpha virt. eigenvalues --    0.26814   0.27736   0.28962   0.29211   0.29879
 Alpha virt. eigenvalues --    0.30255   0.30389   0.31123   0.31507   0.31956
 Alpha virt. eigenvalues --    0.33387   0.33618   0.35085   0.36315   0.36658
 Alpha virt. eigenvalues --    0.38039   0.38180   0.39402   0.39623   0.39855
 Alpha virt. eigenvalues --    0.40815   0.40998   0.41969   0.42436   0.44008
 Alpha virt. eigenvalues --    0.44374   0.45567   0.46648   0.47241   0.48853
 Alpha virt. eigenvalues --    0.69029   0.72676   0.75076   0.76250   0.77081
 Alpha virt. eigenvalues --    0.77835   0.79521   0.80442   0.81430   0.82760
 Alpha virt. eigenvalues --    0.88123   0.88477   0.91902   1.01972   1.03694
 Alpha virt. eigenvalues --    1.04939   1.06846   1.07814   1.08262   1.09244
 Alpha virt. eigenvalues --    1.11155   1.17432   1.18950   1.20607   1.23510
 Alpha virt. eigenvalues --    1.27121   1.29228   1.30364   1.30991   1.32216
 Alpha virt. eigenvalues --    1.32464   1.32876   1.34077   1.34881   1.35898
 Alpha virt. eigenvalues --    1.37384   1.38575   1.43614   1.47567   1.48246
 Alpha virt. eigenvalues --    1.48658   1.49765   1.53421   1.55102   1.60353
 Alpha virt. eigenvalues --    1.60842   1.61452   1.64614   1.65589   1.66230
 Alpha virt. eigenvalues --    1.67884   1.71179   1.77130   1.79467   1.81420
 Alpha virt. eigenvalues --    1.85310   1.85909   1.89297   1.95517   2.02607
 Alpha virt. eigenvalues --    2.04095   2.21737   2.22449   2.23458   2.25237
 Alpha virt. eigenvalues --    2.27192   2.28319   2.28577   2.29777   2.30681
 Alpha virt. eigenvalues --    2.32788   2.33738   2.34668   2.48148   2.48594
 Alpha virt. eigenvalues --    2.48737   2.51632   2.51897   2.52172   2.56992
 Alpha virt. eigenvalues --    2.57283   2.75872   2.77526   2.79488   2.98529
 Alpha virt. eigenvalues --    2.99789   3.00980   3.03930   4.31469   4.32864
 Alpha virt. eigenvalues --    4.40319   4.41603   4.41947   4.43952   4.49403
 Alpha virt. eigenvalues --    4.56612
          Condensed to atoms (all electrons):
               1          2          3          4          5          6
     1  C    5.197723   0.004025   0.421600   0.412943   0.404720  -0.014264
     2  O    0.004025   9.167576  -0.091587  -0.080338  -0.084328   0.020449
     3  H    0.421600  -0.091587   0.581572  -0.042746  -0.039590  -0.004029
     4  H    0.412943  -0.080338  -0.042746   0.580561  -0.039923  -0.003920
     5  H    0.404720  -0.084328  -0.039590  -0.039923   0.583151   0.002572
     6  C   -0.014264   0.020449  -0.004029  -0.003920   0.002572   5.156739
     7  O    0.009995  -0.048161   0.002417   0.001243  -0.001688   0.069332
     8  H   -0.002049  -0.000954   0.000130   0.000015   0.000017   0.401338
     9  H   -0.000300  -0.000439  -0.000028   0.000051   0.000009   0.399231
    10  H    0.001250  -0.000544   0.000008   0.000005  -0.000001   0.402170
    11  H   -0.011337   0.091198  -0.000292  -0.000922   0.001007  -0.013860
    12  C   -0.009868   0.016652  -0.002942   0.001247  -0.000483  -0.000745
    13  O    0.004843  -0.047681   0.001935  -0.001757   0.001479   0.001894
    14  H   -0.000799  -0.001542   0.000075  -0.000000   0.000003   0.000208
    15  H   -0.000377  -0.001821  -0.000009   0.000003  -0.000004  -0.000124
    16  H    0.000386  -0.000115  -0.000002  -0.000000   0.000001  -0.000014
    17  H   -0.007706   0.092576  -0.001046   0.001161  -0.000593  -0.000433
    18  C   -0.005211   0.007729   0.001082  -0.000919  -0.001206  -0.000531
    19  O   -0.003358  -0.045288  -0.001780   0.000657   0.003051   0.000531
    20  H   -0.000632  -0.002156   0.000001  -0.000003  -0.000001   0.000044
    21  H    0.000263  -0.000136  -0.000000   0.000001   0.000001   0.000004
    22  H   -0.000322  -0.000468   0.000002   0.000000  -0.000026  -0.000035
    23  H   -0.005699   0.092866   0.001223  -0.001085  -0.000719  -0.000002
               7          8          9         10         11         12
     1  C    0.009995  -0.002049  -0.000300   0.001250  -0.011337  -0.009868
     2  O   -0.048161  -0.000954  -0.000439  -0.000544   0.091198   0.016652
     3  H    0.002417   0.000130  -0.000028   0.000008  -0.000292  -0.002942
     4  H    0.001243   0.000015   0.000051   0.000005  -0.000922   0.001247
     5  H   -0.001688   0.000017   0.000009  -0.000001   0.001007  -0.000483
     6  C    0.069332   0.401338   0.399231   0.402170  -0.013860  -0.000745
     7  O    8.893828  -0.056791  -0.055388  -0.056855   0.077425   0.000662
     8  H   -0.056791   0.534297  -0.041588  -0.029882  -0.002623   0.000306
     9  H   -0.055388  -0.041588   0.532804  -0.029432  -0.003489  -0.000184
    10  H   -0.056855  -0.029882  -0.029432   0.503317   0.003709  -0.000134
    11  H    0.077425  -0.002623  -0.003489   0.003709   0.233378   0.000367
    12  C    0.000662   0.000306  -0.000184  -0.000134   0.000367   5.159708
    13  O   -0.006491   0.000009   0.000003  -0.000002  -0.000520   0.070233
    14  H    0.000569   0.000003  -0.000001   0.000001  -0.000036   0.397322
    15  H    0.000441   0.000004  -0.000001   0.000001   0.000437   0.398911
    16  H    0.000002  -0.000000   0.000000  -0.000000  -0.000003   0.402836
    17  H   -0.002149   0.000013  -0.000002  -0.000001   0.001079  -0.014692
    18  C    0.000443  -0.000037  -0.000041   0.000020   0.001576  -0.001254
    19  O   -0.003802   0.000006  -0.000019  -0.000003  -0.001619   0.001874
    20  H    0.000227   0.000000   0.000000   0.000000   0.000234   0.000086
    21  H   -0.000014  -0.000000  -0.000000   0.000000  -0.000004  -0.000025
    22  H    0.000028   0.000000   0.000000  -0.000000  -0.000034   0.000020
    23  H   -0.001180  -0.000006   0.000020  -0.000000   0.001071  -0.000676
              13         14         15         16         17         18
     1  C    0.004843  -0.000799  -0.000377   0.000386  -0.007706  -0.005211
     2  O   -0.047681  -0.001542  -0.001821  -0.000115   0.092576   0.007729
     3  H    0.001935   0.000075  -0.000009  -0.000002  -0.001046   0.001082
     4  H   -0.001757  -0.000000   0.000003  -0.000000   0.001161  -0.000919
     5  H    0.001479   0.000003  -0.000004   0.000001  -0.000593  -0.001206
     6  C    0.001894   0.000208  -0.000124  -0.000014  -0.000433  -0.000531
     7  O   -0.006491   0.000569   0.000441   0.000002  -0.002149   0.000443
     8  H    0.000009   0.000003   0.000004  -0.000000   0.000013  -0.000037
     9  H    0.000003  -0.000001  -0.000001   0.000000  -0.000002  -0.000041
    10  H   -0.000002   0.000001   0.000001  -0.000000  -0.000001   0.000020
    11  H   -0.000520  -0.000036   0.000437  -0.000003   0.001079   0.001576
    12  C    0.070233   0.397322   0.398911   0.402836  -0.014692  -0.001254
    13  O    8.904756  -0.055096  -0.053396  -0.058052   0.069820  -0.000180
    14  H   -0.055096   0.537521  -0.041116  -0.031418  -0.003081  -0.000127
    15  H   -0.053396  -0.041116   0.524570  -0.028244  -0.003006   0.000103
    16  H   -0.058052  -0.031418  -0.028244   0.504585   0.003892  -0.000169
    17  H    0.069820  -0.003081  -0.003006   0.003892   0.235323   0.001187
    18  C   -0.000180  -0.000127   0.000103  -0.000169   0.001187   5.142528
    19  O   -0.005350  -0.000001  -0.000009   0.000012  -0.002669   0.079044
    20  H    0.000613  -0.000001  -0.000007   0.000001  -0.000067   0.399610
    21  H    0.000016   0.000000  -0.000000  -0.000000  -0.000008   0.402444
    22  H    0.001271  -0.000001   0.000010  -0.000003   0.000504   0.396884
    23  H   -0.001050  -0.000002   0.000017  -0.000001   0.000968  -0.013310
              19         20         21         22         23
     1  C   -0.003358  -0.000632   0.000263  -0.000322  -0.005699
     2  O   -0.045288  -0.002156  -0.000136  -0.000468   0.092866
     3  H   -0.001780   0.000001  -0.000000   0.000002   0.001223
     4  H    0.000657  -0.000003   0.000001   0.000000  -0.001085
     5  H    0.003051  -0.000001   0.000001  -0.000026  -0.000719
     6  C    0.000531   0.000044   0.000004  -0.000035  -0.000002
     7  O   -0.003802   0.000227  -0.000014   0.000028  -0.001180
     8  H    0.000006   0.000000  -0.000000   0.000000  -0.000006
     9  H   -0.000019   0.000000  -0.000000   0.000000   0.000020
    10  H   -0.000003   0.000000   0.000000  -0.000000  -0.000000
    11  H   -0.001619   0.000234  -0.000004  -0.000034   0.001071
    12  C    0.001874   0.000086  -0.000025   0.000020  -0.000676
    13  O   -0.005350   0.000613   0.000016   0.001271  -0.001050
    14  H   -0.000001  -0.000001   0.000000  -0.000001  -0.000002
    15  H   -0.000009  -0.000007  -0.000000   0.000010   0.000017
    16  H    0.000012   0.000001  -0.000000  -0.000003  -0.000001
    17  H   -0.002669  -0.000067  -0.000008   0.000504   0.000968
    18  C    0.079044   0.399610   0.402444   0.396884  -0.013310
    19  O    8.898266  -0.055443  -0.056983  -0.052834   0.072280
    20  H   -0.055443   0.535033  -0.030636  -0.041647  -0.002443
    21  H   -0.056983  -0.030636   0.503458  -0.028183   0.003846
    22  H   -0.052834  -0.041647  -0.028183   0.527823  -0.003544
    23  H    0.072280  -0.002443   0.003846  -0.003544   0.237256
 Mulliken charges:
               1
     1  C   -0.395826
     2  O   -1.087514
     3  H    0.174005
     4  H    0.173728
     5  H    0.172551
     6  C   -0.416556
     7  O   -0.824091
     8  H    0.197792
     9  H    0.198792
    10  H    0.206375
    11  H    0.623257
    12  C   -0.419222
    13  O   -0.827298
    14  H    0.197518
    15  H    0.203616
    16  H    0.206306
    17  H    0.628929
    18  C   -0.409667
    19  O   -0.826561
    20  H    0.197185
    21  H    0.205958
    22  H    0.200556
    23  H    0.620169
 Sum of Mulliken charges =  -1.00000
 Mulliken charges with hydrogens summed into heavy atoms:
               1
     1  C    0.124457
     2  O   -1.087514
     6  C    0.186403
     7  O   -0.200834
    12  C    0.188217
    13  O   -0.198368
    18  C    0.194032
    19  O   -0.206393
 Electronic spatial extent (au):  <R**2>=           1823.3196
 Charge=             -1.0000 electrons
 Dipole moment (field-independent basis, Debye):
    X=             -3.6058    Y=              1.1722    Z=             -0.2594  Tot=              3.8004
 Quadrupole moment (field-independent basis, Debye-Ang):
   XX=            -63.7209   YY=            -68.4464   ZZ=            -61.1318
   XY=              3.2716   XZ=             -8.5880   YZ=             -3.3246
 Traceless Quadrupole moment (field-independent basis, Debye-Ang):
   XX=              0.7121   YY=             -4.0134   ZZ=              3.3012
   XY=              3.2716   XZ=             -8.5880   YZ=             -3.3246
 Octapole moment (field-independent basis, Debye-Ang**2):
  XXX=            -18.5284  YYY=             11.5250  ZZZ=              1.1681  XYY=            -29.6594
  XXY=              3.8812  XXZ=             -5.0761  XZZ=              8.8254  YZZ=             -1.1048
  YYZ=            -10.4095  XYZ=             -0.7358
 Hexadecapole moment (field-independent basis, Debye-Ang**3):
 XXXX=          -1157.1519 YYYY=           -826.3731 ZZZZ=           -445.0327 XXXY=             31.1692
 XXXZ=            -20.4291 YYYX=             18.0285 YYYZ=            -23.2529 ZZZX=             -6.3073
 ZZZY=              1.1588 XXYY=           -379.6860 XXZZ=           -276.3497 YYZZ=           -214.5339
 XXYZ=             13.8663 YYXZ=            -12.8911 ZZXY=             -6.9665
 N-N= 4.201577289609D+02 E-N=-1.936487123700D+03  KE= 4.582898269123D+02
 Unable to Open any file for archive entry.
 1\1\GINC-SESKSCPN028\SP\RwB97XD\6-31+G(d)\C4H15O4(1-)\KSRF385\24-Dec-2
 019\0\\# wb97xd 6-31+G(d) scrf(solvent=Methanol, smd) scf=sleazy integ
 ral=fine\\predict_snar calculation\\-1,1\C,0,-0.496705,-0.715829,1.916
 53\O,0,-0.031259,-0.380648,0.677621\H,0,-1.319993,-0.049653,2.239263\H
 ,0,-0.884136,-1.752155,1.93941\H,0,0.297633,-0.646995,2.682493\C,0,-3.
 027733,-0.883514,-0.644141\O,0,-1.857929,-0.352168,-1.204642\H,0,-3.36
 9766,-0.290317,0.213203\H,0,-2.881761,-1.918713,-0.312083\H,0,-3.79429
 3,-0.862228,-1.420442\H,0,-1.134213,-0.367723,-0.502361\C,0,-0.000356,
 2.739003,-0.306493\O,0,0.908954,2.055915,0.516901\H,0,-0.966239,2.8777
 1,0.196146\H,0,-0.176254,2.201083,-1.243561\H,0,0.432873,3.71705,-0.52
 2405\H,0,0.57501,1.109823,0.616972\C,0,2.741683,-0.850898,-0.985667\O,
 0,2.124786,-1.693082,-0.045646\H,0,2.141451,-0.77048,-1.900103\H,0,3.7
 0882,-1.294597,-1.227683\H,0,2.892215,0.155788,-0.581627\H,0,1.277393,
 -1.239669,0.248574\\Version=ES64L-G16RevC.01\State=1-A\HF=-462.3249964
 \RMSD=2.602e-05\Dipole=-1.4101288,0.4829327,-0.1180241\Quadrupole=0.82
 57338,-2.9575597,2.1318259,2.5495314,-6.3993952,-2.4409812\PG=C01 [X(C
 4H15O4)]\\@
 The archive entry for this job was punched.


 MICHAEL FARADAY, ASKED BY A POLITICIAN WHAT GOOD
 HIS ELECTRICAL DISCOVERIES WERE, REPLIED 
 "AT PRESENT I DO NOT KNOW, BUT ONE DAY YOU WILL BE
 ABLE TO TAX THEM."
 Job cpu time:       0 days  0 hours  0 minutes 50.5 seconds.
 Elapsed time:       0 days  0 hours  0 minutes 51.6 seconds.
 File lengths (MBytes):  RWF=    128 Int=      0 D2E=      0 Chk=      8 Scr=      8
 Normal termination of Gaussian 16 at Tue Dec 24 17:52:40 2019.
