# Supplementary material for: Machine learning meets mechanistic modelling for accurate prediction of experimental activation energies
Source: Chem Sci. 2020 Nov 5;12(3):1163–75. doi: 10.1039/d0sc04896h (PMC9528810; doi:10.1039/d0sc04896h)
Supplement: SC-012-D0SC04896H-s002 [file SC-012-D0SC04896H-s002.zip › SC-012-D0SC04896H-s1102.gjf]

# wb97xd 6-31+G(d) scrf(solvent=Methanol, smd) scf=sleazy integral=fine 

predict_snar calculation

-1 1
C             0.145985    0.381291    2.121907
O            -0.076275   -0.111616    0.868133
H             1.203235    0.677461    2.264461
H            -0.476111    1.272641    2.327477
H            -0.090784   -0.368302    2.899855
C             2.246429   -1.605018   -0.878394
O             1.499126   -2.101366    0.201613
H             2.947968   -0.825807   -0.553329
H             1.600437   -1.182209   -1.654504
H             2.811558   -2.442683   -1.290531
H             0.874052   -1.371616    0.500617
C            -2.650818   -0.731094   -1.049615
O            -2.611547   -0.539083    0.341376
H            -3.702329   -0.790187   -1.335560
H            -2.145631   -1.661425   -1.335823
H            -2.172723    0.098979   -1.580805
H            -1.648858   -0.398635    0.595239
C             0.865601    2.757226   -0.504111
O             0.314942    1.599602   -1.070835
H             1.032958    3.465144   -1.317597
H             1.822051    2.548869   -0.008585
H             0.187109    3.209038    0.230243
H             0.157280    0.927467   -0.332454
