# Supplementary material for: Machine learning meets mechanistic modelling for accurate prediction of experimental activation energies
Source: Chem Sci. 2020 Nov 5;12(3):1163–75. doi: 10.1039/d0sc04896h (PMC9528810; doi:10.1039/d0sc04896h)
Supplement: SC-012-D0SC04896H-s002 [file SC-012-D0SC04896H-s002.zip › SC-012-D0SC04896H-s1103.log]

 Entering Gaussian System, Link 0=g16
 Input=25.gjf
 Output=25.log
 Initial command:
 /opt/scp/software/gaussian/16.C.01-avx2/g16/l1.exe "/scratch/ksrf385/23664580/Gau-121226.inp" -scrdir="/scratch/ksrf385/23664580/"
 Entering Link 1 = /opt/scp/software/gaussian/16.C.01-avx2/g16/l1.exe PID=    121254.
  
 Copyright (c) 1988-2019, Gaussian, Inc.  All Rights Reserved.
  
 This is part of the Gaussian(R) 16 program.  It is based on
 the Gaussian(R) 09 system (copyright 2009, Gaussian, Inc.),
 the Gaussian(R) 03 system (copyright 2003, Gaussian, Inc.),
 the Gaussian(R) 98 system (copyright 1998, Gaussian, Inc.),
 the Gaussian(R) 94 system (copyright 1995, Gaussian, Inc.),
 the Gaussian 92(TM) system (copyright 1992, Gaussian, Inc.),
 the Gaussian 90(TM) system (copyright 1990, Gaussian, Inc.),
 the Gaussian 88(TM) system (copyright 1988, Gaussian, Inc.),
 the Gaussian 86(TM) system (copyright 1986, Carnegie Mellon
 University), and the Gaussian 82(TM) system (copyright 1983,
 Carnegie Mellon University). Gaussian is a federally registered
 trademark of Gaussian, Inc.
  
 This software contains proprietary and confidential information,
 including trade secrets, belonging to Gaussian, Inc.
  
 This software is provided under written license and may be
 used, copied, transmitted, or stored only in accord with that
 written license.
  
 The following legend is applicable only to US Government
 contracts under FAR:
  
                    RESTRICTED RIGHTS LEGEND
  
 Use, reproduction and disclosure by the US Government is
 subject to restrictions as set forth in subparagraphs (a)
 and (c) of the Commercial Computer Software - Restricted
 Rights clause in FAR 52.227-19.
  
 Gaussian, Inc.
 340 Quinnipiac St., Bldg. 40, Wallingford CT 06492
  
  
 ---------------------------------------------------------------
 Warning -- This program may not be used in any manner that
 competes with the business of Gaussian, Inc. or will provide
 assistance to any competitor of Gaussian, Inc.  The licensee
 of this program is prohibited from giving any competitor of
 Gaussian, Inc. access to this program.  By using this program,
 the user acknowledges that Gaussian, Inc. is engaged in the
 business of creating and licensing software in the field of
 computational chemistry and represents and warrants to the
 licensee that it is not a competitor of Gaussian, Inc. and that
 it will not use this program in any manner prohibited above.
 ---------------------------------------------------------------
  

 Cite this work as:
 Gaussian 16, Revision C.01,
 M. J. Frisch, G. W. Trucks, H. B. Schlegel, G. E. Scuseria, 
 M. A. Robb, J. R. Cheeseman, G. Scalmani, V. Barone, 
 G. A. Petersson, H. Nakatsuji, X. Li, M. Caricato, A. V. Marenich, 
 J. Bloino, B. G. Janesko, R. Gomperts, B. Mennucci, H. P. Hratchian, 
 J. V. Ortiz, A. F. Izmaylov, J. L. Sonnenberg, D. Williams-Young, 
 F. Ding, F. Lipparini, F. Egidi, J. Goings, B. Peng, A. Petrone, 
 T. Henderson, D. Ranasinghe, V. G. Zakrzewski, J. Gao, N. Rega, 
 G. Zheng, W. Liang, M. Hada, M. Ehara, K. Toyota, R. Fukuda, 
 J. Hasegawa, M. Ishida, T. Nakajima, Y. Honda, O. Kitao, H. Nakai, 
 T. Vreven, K. Throssell, J. A. Montgomery, Jr., J. E. Peralta, 
 F. Ogliaro, M. J. Bearpark, J. J. Heyd, E. N. Brothers, K. N. Kudin, 
 V. N. Staroverov, T. A. Keith, R. Kobayashi, J. Normand, 
 K. Raghavachari, A. P. Rendell, J. C. Burant, S. S. Iyengar, 
 J. Tomasi, M. Cossi, J. M. Millam, M. Klene, C. Adamo, R. Cammi, 
 J. W. Ochterski, R. L. Martin, K. Morokuma, O. Farkas, 
 J. B. Foresman, and D. J. Fox, Gaussian, Inc., Wallingford CT, 2019.
 
 ******************************************
 Gaussian 16:  ES64L-G16RevC.01  3-Jul-2019
                24-Dec-2019 
 ******************************************
 ----------------------------------------------------------------------
 # wb97xd 6-31+G(d) scrf(solvent=Methanol, smd) scf=sleazy integral=fin
 e
 ----------------------------------------------------------------------

 Warning!  SCF SP cutoffs with diffuse functions may be unreliable.
 Consider SCF=Tight

 1/38=1,172=1/1;
 2/12=2,17=6,18=5,40=1/2;
 3/5=1,6=6,7=11,11=2,25=1,30=1,70=32201,72=3,74=-58,75=-4/1,2,3;
 4//1;
 5/5=2,32=1,38=5,53=3/2;
 6/7=2,8=2,9=2,10=2,28=1/1;
 99/5=1,9=1/99;
 ------------------------
 predict_snar calculation
 ------------------------
 Symbolic Z-matrix:
 Charge = -1 Multiplicity = 1
 C                     0.14599   0.38129   2.12191 
 O                    -0.07628  -0.11162   0.86813 
 H                     1.20324   0.67746   2.26446 
 H                    -0.47611   1.27264   2.32748 
 H                    -0.09078  -0.3683    2.89986 
 C                     2.24643  -1.60502  -0.87839 
 O                     1.49913  -2.10137   0.20161 
 H                     2.94797  -0.82581  -0.55333 
 H                     1.60044  -1.18221  -1.6545 
 H                     2.81156  -2.44268  -1.29053 
 H                     0.87405  -1.37162   0.50062 
 C                    -2.65082  -0.73109  -1.04961 
 O                    -2.61155  -0.53908   0.34138 
 H                    -3.70233  -0.79019  -1.33556 
 H                    -2.14563  -1.66143  -1.33582 
 H                    -2.17272   0.09898  -1.58081 
 H                    -1.64886  -0.39864   0.59524 
 C                     0.8656    2.75723  -0.50411 
 O                     0.31494   1.5996   -1.07083 
 H                     1.03296   3.46514  -1.3176 
 H                     1.82205   2.54887  -0.00859 
 H                     0.18711   3.20904   0.23024 
 H                     0.15728   0.92747  -0.33245 
 
                          Input orientation:                          
 ---------------------------------------------------------------------
 Center     Atomic      Atomic             Coordinates (Angstroms)
 Number     Number       Type             X           Y           Z
 ---------------------------------------------------------------------
      1          6           0        0.145985    0.381291    2.121907
      2          8           0       -0.076275   -0.111616    0.868133
      3          1           0        1.203235    0.677461    2.264461
      4          1           0       -0.476111    1.272641    2.327477
      5          1           0       -0.090784   -0.368302    2.899855
      6          6           0        2.246429   -1.605018   -0.878394
      7          8           0        1.499126   -2.101366    0.201613
      8          1           0        2.947968   -0.825807   -0.553329
      9          1           0        1.600437   -1.182209   -1.654504
     10          1           0        2.811558   -2.442683   -1.290531
     11          1           0        0.874052   -1.371616    0.500617
     12          6           0       -2.650818   -0.731094   -1.049615
     13          8           0       -2.611547   -0.539083    0.341376
     14          1           0       -3.702329   -0.790187   -1.335560
     15          1           0       -2.145631   -1.661425   -1.335823
     16          1           0       -2.172723    0.098979   -1.580805
     17          1           0       -1.648858   -0.398635    0.595239
     18          6           0        0.865601    2.757226   -0.504111
     19          8           0        0.314942    1.599602   -1.070835
     20          1           0        1.032958    3.465144   -1.317597
     21          1           0        1.822051    2.548869   -0.008585
     22          1           0        0.187109    3.209038    0.230243
     23          1           0        0.157280    0.927467   -0.332454
 ---------------------------------------------------------------------
                    Distance matrix (angstroms):
                    1          2          3          4          5
     1  C    0.000000
     2  O    1.365396   0.000000
     3  H    1.107166   2.051712   0.000000
     4  H    1.106240   2.050786   1.782810   0.000000
     5  H    1.105962   2.047924   1.780963   1.780109   0.000000
     6  C    4.166425   3.267348   4.021878   5.096151   4.611637
     7  O    3.417910   2.623975   3.473438   4.450256   3.579362
     8  H    4.057719   3.417114   3.639210   4.942352   4.622532
     9  H    4.338346   3.212667   4.355965   5.118058   4.925937
    10  H    5.169607   4.293400   4.995995   6.140227   5.503270
    11  H    2.496266   1.620429   2.723642   3.486037   2.773786
    12  C    4.372420   3.269523   5.274548   4.488770   4.720562
    13  O    3.409012   2.624463   4.441936   3.433224   3.595723
    14  H    5.304334   4.297091   6.259289   5.299206   5.582113
    15  H    4.623861   3.397288   5.444937   4.981547   4.882165
    16  H    4.377920   3.230595   5.149544   4.419349   4.962775
    17  H    2.482028   1.621687   3.475445   2.677526   2.782044
    18  C    3.613708   3.316691   3.479139   3.467286   4.719172
    19  O    3.421466   2.615514   3.572619   3.504453   4.450128
    20  H    4.703941   4.336015   4.542170   4.513416   5.809045
    21  H    3.470819   3.383852   3.008627   3.516745   4.541789
    22  H    3.402387   3.391610   3.402857   2.930509   4.472294
    23  H    2.514423   1.604883   2.810781   2.756005   3.491185
                    6          7          8          9         10
     6  C    0.000000
     7  O    1.404008   0.000000
     8  H    1.097722   2.072711   0.000000
     9  H    1.094724   2.073713   1.776358   0.000000
    10  H    1.091288   2.016301   1.782235   1.785521   0.000000
    11  H    1.959481   1.006308   2.389527   2.282117   2.847688
    12  C    4.977558   4.545905   5.621537   4.317704   5.729322
    13  O    5.120936   4.399761   5.638343   4.705099   5.974687
    14  H    6.021683   5.580074   6.696238   5.326794   6.720379
    15  H    4.416176   3.980140   5.220661   3.790017   5.018579
    16  H    4.788099   4.636918   5.304000   3.985425   5.602442
    17  H    4.335921   3.600561   4.757362   4.029051   5.256384
    18  C    4.590855   4.950284   4.144490   4.169237   5.607518
    19  O    3.746634   4.088836   3.617077   3.119558   4.756199
    20  H    5.231821   5.788898   4.760633   4.693978   6.169811
    21  H    4.265143   4.666171   3.599010   4.084006   5.247676
    22  H    5.352103   5.470155   4.951394   4.983254   6.414237
    23  H    3.328074   3.355534   3.303134   2.877716   4.395568
                   11         12         13         14         15
    11  H    0.000000
    12  C    3.903613   0.000000
    13  O    3.587181   1.404730   0.000000
    14  H    4.965166   1.091298   2.016178   0.000000
    15  H    3.546123   1.096652   2.071165   1.783918   0.000000
    16  H    3.972129   1.095335   2.072310   1.786185   1.777575
    17  H    2.705683   1.954481   1.005456   2.845706   2.360174
    18  C    4.249339   4.983087   4.865291   5.843067   5.411445
    19  O    3.407375   3.772045   3.890071   4.681841   4.093768
    20  H    5.169662   5.590209   5.662900   6.366405   6.032037
    21  H    4.065488   5.643444   5.414306   6.590063   5.935540
    22  H    4.639761   5.021604   4.679021   5.794244   5.622779
    23  H    2.548245   3.339245   3.204874   4.342020   3.607286
                   16         17         18         19         20
    16  H    0.000000
    17  H    2.292863   0.000000
    18  C    4.178153   4.182168   0.000000
    19  O    2.949647   3.259642   1.401604   0.000000
    20  H    4.655828   5.077388   1.091291   2.014121   0.000000
    21  H    4.942879   4.593429   1.097158   2.073852   1.782061
    22  H    4.303623   4.064394   1.097161   2.073507   1.782375
    23  H    2.770142   2.425138   1.969569   1.010856   2.859567
                   21         22         23
    21  H    0.000000
    22  H    1.779297   0.000000
    23  H    2.346337   2.350124   0.000000
 Stoichiometry    C4H15O4(1-)
 Framework group  C1[X(C4H15O4)]
 Deg. of freedom    63
 Full point group                 C1      NOp   1
 Largest Abelian subgroup         C1      NOp   1
 Largest concise Abelian subgroup C1      NOp   1
                         Standard orientation:                         
 ---------------------------------------------------------------------
 Center     Atomic      Atomic             Coordinates (Angstroms)
 Number     Number       Type             X           Y           Z
 ---------------------------------------------------------------------
      1          6           0        0.124215    0.331939    2.131955
      2          8           0       -0.066198   -0.126394    0.859956
      3          1           0        1.166633    0.667486    2.295019
      4          1           0       -0.537033    1.188547    2.361611
      5          1           0       -0.086968   -0.453387    2.881499
      6          6           0        2.332775   -1.459048   -0.913324
      7          8           0        1.598185   -2.023527    0.141654
      8          1           0        2.997679   -0.662526   -0.554926
      9          1           0        1.675946   -1.037435   -1.680943
     10          1           0        2.936571   -2.257336   -1.348153
     11          1           0        0.940059   -1.331627    0.459145
     12          6           0       -2.595648   -0.787741   -1.103276
     13          8           0       -2.576387   -0.642331    0.293775
     14          1           0       -3.641223   -0.881377   -1.401499
     15          1           0       -2.048854   -1.685437   -1.416010
     16          1           0       -2.148889    0.079645   -1.601077
     17          1           0       -1.622746   -0.470114    0.561828
     18          6           0        0.764120    2.825354   -0.404241
     19          8           0        0.268133    1.665703   -1.015551
     20          1           0        0.908035    3.567356   -1.191411
     21          1           0        1.724349    2.640688    0.093367
     22          1           0        0.060786    3.222455    0.338318
     23          1           0        0.133015    0.962432   -0.302121
 ---------------------------------------------------------------------
 Rotational constants (GHZ):           1.1583175           1.0158726           0.7820264
 Standard basis: 6-31+G(d) (6D, 7F)
 There are   182 symmetry adapted cartesian basis functions of A   symmetry.
 There are   182 symmetry adapted basis functions of A   symmetry.
   182 basis functions,   316 primitive gaussians,   182 cartesian basis functions
    36 alpha electrons       36 beta electrons
       nuclear repulsion energy       421.3310826080 Hartrees.
 NAtoms=   23 NActive=   23 NUniq=   23 SFac= 1.00D+00 NAtFMM=   60 NAOKFM=F Big=F
 Integral buffers will be    131072 words long.
 Raffenetti 2 integral format.
 Two-electron integral symmetry is turned on.
 Nuclear repulsion after empirical dispersion term =      421.3201796289 Hartrees.
 ------------------------------------------------------------------------------
 Polarizable Continuum Model (PCM)
 =================================
 Model                : PCM.
 Atomic radii         : SMD-Coulomb.
 Polarization charges : Total charges.
 Charge compensation  : None.
 Solution method      : On-the-fly selection.
 Cavity type          : VdW (van der Waals Surface) (Alpha=1.000).
 Cavity algorithm     : GePol (No added spheres)
                        Default sphere list used, NSphG=   23.
                        Lebedev-Laikov grids with approx.  5.0 points / Ang**2.
                        Smoothing algorithm: York/Karplus (Gamma=1.0000).
                        Polarization charges: spherical gaussians, with
                                              point-specific exponents (IZeta= 3).
                        Self-potential: point-specific (ISelfS= 7).
                        Self-field    : sphere-specific E.n sum rule (ISelfD= 2).
 Solvent              : Methanol, Eps=  32.613000 Eps(inf)=   1.765709
 ------------------------------------------------------------------------------
 ------------------------------------------------------------------------------
 Atomic radii for non-electrostatic terms: SMD-CDS.
 ------------------------------------------------------------------------------
 Nuclear repulsion after PCM non-electrostatic terms =      421.3282704655 Hartrees.
 One-electron integrals computed using PRISM.
 NBasis=   182 RedAO= T EigKep=  1.26D-03  NBF=   182
 NBsUse=   182 1.00D-06 EigRej= -1.00D+00 NBFU=   182
 ExpMin= 4.38D-02 ExpMax= 5.48D+03 ExpMxC= 8.25D+02 IAcc=2 IRadAn=         4 AccDes= 0.00D+00
 Harris functional with IExCor= 4639 and IRadAn=       4 diagonalized for initial guess.
 HarFok:  IExCor= 4639 AccDes= 0.00D+00 IRadAn=         4 IDoV= 1 UseB2=F ITyADJ=14
 ICtDFT=  3500011 ScaDFX=  1.000000  1.000000  1.000000  1.000000
 FoFCou: FMM=F IPFlag=           0 FMFlag=      100000 FMFlg1=           0
         NFxFlg=           0 DoJE=T BraDBF=F KetDBF=T FulRan=T
         wScrn=  0.000000 ICntrl=       500 IOpCl=  0 I1Cent=   200000004 NGrid=           0
         NMat0=    1 NMatS0=      1 NMatT0=    0 NMatD0=    1 NMtDS0=    0 NMtDT0=    0
 Petite list used in FoFCou.
 Requested convergence on RMS density matrix=1.00D-04 within 128 cycles.
 Requested convergence on MAX density matrix=1.00D-02.
 Requested convergence on             energy=1.00D-02.
 No special actions if energy rises.
 Inv3:  Mode=1 IEnd=     8782563.
 Iteration    1 A*A^-1 deviation from unit magnitude is 2.66D-15 for    197.
 Iteration    1 A*A^-1 deviation from orthogonality  is 2.90D-15 for   1377    196.
 Iteration    1 A^-1*A deviation from unit magnitude is 2.55D-15 for    723.
 Iteration    1 A^-1*A deviation from orthogonality  is 4.72D-15 for   1478   1387.
 Error on total polarization charges =  0.06514
 SCF Done:  E(RwB97XD) =  -462.325096875     A.U. after    5 cycles
            NFock=  5  Conv=0.26D-04     -V/T= 2.0088
 SMD-CDS (non-electrostatic) energy       (kcal/mol) =       5.08
 (included in total energy above)

 **********************************************************************

            Population analysis using the SCF Density.

 **********************************************************************

 Orbital symmetries:
       Occupied  (A) (A) (A) (A) (A) (A) (A) (A) (A) (A) (A) (A)
                 (A) (A) (A) (A) (A) (A) (A) (A) (A) (A) (A) (A)
                 (A) (A) (A) (A) (A) (A) (A) (A) (A) (A) (A) (A)
       Virtual   (A) (A) (A) (A) (A) (A) (A) (A) (A) (A) (A) (A)
                 (A) (A) (A) (A) (A) (A) (A) (A) (A) (A) (A) (A)
                 (A) (A) (A) (A) (A) (A) (A) (A) (A) (A) (A) (A)
                 (A) (A) (A) (A) (A) (A) (A) (A) (A) (A) (A) (A)
                 (A) (A) (A) (A) (A) (A) (A) (A) (A) (A) (A) (A)
                 (A) (A) (A) (A) (A) (A) (A) (A) (A) (A) (A) (A)
                 (A) (A) (A) (A) (A) (A) (A) (A) (A) (A) (A) (A)
                 (A) (A) (A) (A) (A) (A) (A) (A) (A) (A) (A) (A)
                 (A) (A) (A) (A) (A) (A) (A) (A) (A) (A) (A) (A)
                 (A) (A) (A) (A) (A) (A) (A) (A) (A) (A) (A) (A)
                 (A) (A) (A) (A) (A) (A) (A) (A) (A) (A) (A) (A)
                 (A) (A) (A) (A) (A) (A) (A) (A) (A) (A) (A) (A)
                 (A) (A)
 The electronic state is 1-A.
 Alpha  occ. eigenvalues --  -19.24907 -19.24875 -19.24827 -19.19852 -10.31799
 Alpha  occ. eigenvalues --  -10.31731 -10.31678 -10.30568  -1.10170  -1.09713
 Alpha  occ. eigenvalues --   -1.09633  -1.03666  -0.75771  -0.75660  -0.75596
 Alpha  occ. eigenvalues --   -0.71646  -0.58419  -0.58239  -0.57860  -0.51418
 Alpha  occ. eigenvalues --   -0.51234  -0.51074  -0.50090  -0.50014  -0.49800
 Alpha  occ. eigenvalues --   -0.48990  -0.48917  -0.46362  -0.41072  -0.40880
 Alpha  occ. eigenvalues --   -0.39582  -0.34469  -0.34260  -0.34147  -0.30158
 Alpha  occ. eigenvalues --   -0.30125
 Alpha virt. eigenvalues --    0.08377   0.09259   0.09513   0.09994   0.11220
 Alpha virt. eigenvalues --    0.11728   0.12053   0.12611   0.13020   0.14396
 Alpha virt. eigenvalues --    0.15481   0.15831   0.16145   0.17432   0.19675
 Alpha virt. eigenvalues --    0.20186   0.22720   0.23700   0.24562   0.25491
 Alpha virt. eigenvalues --    0.27106   0.27945   0.28225   0.29253   0.29736
 Alpha virt. eigenvalues --    0.30011   0.30737   0.31167   0.31653   0.32337
 Alpha virt. eigenvalues --    0.33568   0.33651   0.34762   0.36214   0.36617
 Alpha virt. eigenvalues --    0.37789   0.38467   0.39011   0.40140   0.40394
 Alpha virt. eigenvalues --    0.40711   0.40881   0.42216   0.43478   0.44039
 Alpha virt. eigenvalues --    0.44652   0.45461   0.46157   0.47182   0.48749
 Alpha virt. eigenvalues --    0.66167   0.73564   0.75117   0.76637   0.77335
 Alpha virt. eigenvalues --    0.78701   0.79832   0.80122   0.81023   0.83152
 Alpha virt. eigenvalues --    0.86695   0.89321   0.91289   1.02759   1.03653
 Alpha virt. eigenvalues --    1.05562   1.06651   1.07557   1.08630   1.09361
 Alpha virt. eigenvalues --    1.10611   1.16634   1.20230   1.20340   1.23768
 Alpha virt. eigenvalues --    1.27030   1.28827   1.30156   1.30701   1.31847
 Alpha virt. eigenvalues --    1.32401   1.33650   1.33987   1.35087   1.35704
 Alpha virt. eigenvalues --    1.37917   1.39895   1.44234   1.46627   1.47946
 Alpha virt. eigenvalues --    1.48517   1.50410   1.51348   1.55909   1.60451
 Alpha virt. eigenvalues --    1.60867   1.61271   1.64464   1.65364   1.66385
 Alpha virt. eigenvalues --    1.68308   1.70443   1.77304   1.79809   1.80860
 Alpha virt. eigenvalues --    1.85309   1.86693   1.88986   1.93145   2.03255
 Alpha virt. eigenvalues --    2.04736   2.21826   2.22956   2.23310   2.25374
 Alpha virt. eigenvalues --    2.27420   2.28187   2.28834   2.29448   2.31293
 Alpha virt. eigenvalues --    2.32300   2.32979   2.34730   2.48297   2.48559
 Alpha virt. eigenvalues --    2.48722   2.51587   2.51823   2.52361   2.56898
 Alpha virt. eigenvalues --    2.57308   2.75901   2.76948   2.79372   2.98073
 Alpha virt. eigenvalues --    3.00581   3.01169   3.03408   4.31034   4.33711
 Alpha virt. eigenvalues --    4.39164   4.41915   4.42813   4.43706   4.47730
 Alpha virt. eigenvalues --    4.56937
          Condensed to atoms (all electrons):
               1          2          3          4          5          6
     1  C    5.201468  -0.000509   0.420677   0.420997   0.397395  -0.007889
     2  O   -0.000509   9.168916  -0.090441  -0.092497  -0.071833   0.016043
     3  H    0.420677  -0.090441   0.581151  -0.041882  -0.040436  -0.002866
     4  H    0.420997  -0.092497  -0.041882   0.580143  -0.039845   0.001294
     5  H    0.397395  -0.071833  -0.040436  -0.039845   0.582527  -0.000571
     6  C   -0.007889   0.016043  -0.002866   0.001294  -0.000571   5.145934
     7  O   -0.000623  -0.050604   0.002219  -0.001739   0.000842   0.078806
     8  H   -0.000896  -0.001635   0.000063  -0.000001   0.000002   0.398088
     9  H   -0.000195  -0.002728  -0.000006   0.000003  -0.000003   0.397771
    10  H    0.000328  -0.000020  -0.000002  -0.000000   0.000001   0.402090
    11  H   -0.006186   0.094270  -0.000851   0.001192  -0.001261  -0.015347
    12  C   -0.004823   0.009041   0.001002  -0.001335  -0.000709  -0.001449
    13  O   -0.003808  -0.049498  -0.001789   0.002318   0.001255   0.002340
    14  H    0.000247  -0.000269  -0.000000   0.000001   0.000000   0.000066
    15  H   -0.000727  -0.001432   0.000001  -0.000001  -0.000004  -0.000165
    16  H   -0.000027  -0.000541   0.000002  -0.000021   0.000000  -0.000146
    17  H   -0.005346   0.091528   0.001247  -0.000394  -0.001495  -0.000173
    18  C   -0.016310   0.022929  -0.002972  -0.004685   0.002530  -0.000600
    19  O    0.015650  -0.050232   0.001430   0.002300  -0.001684   0.001692
    20  H    0.001381  -0.000544   0.000004   0.000008  -0.000001  -0.000091
    21  H   -0.001580  -0.000553   0.000047  -0.000001   0.000012   0.000102
    22  H   -0.001154  -0.001196  -0.000020   0.000183   0.000013  -0.000170
    23  H   -0.011552   0.093290  -0.000634  -0.000365   0.000926   0.000654
               7          8          9         10         11         12
     1  C   -0.000623  -0.000896  -0.000195   0.000328  -0.006186  -0.004823
     2  O   -0.050604  -0.001635  -0.002728  -0.000020   0.094270   0.009041
     3  H    0.002219   0.000063  -0.000006  -0.000002  -0.000851   0.001002
     4  H   -0.001739  -0.000001   0.000003  -0.000000   0.001192  -0.001335
     5  H    0.000842   0.000002  -0.000003   0.000001  -0.001261  -0.000709
     6  C    0.078806   0.398088   0.397771   0.402090  -0.015347  -0.001449
     7  O    8.888903  -0.055842  -0.051588  -0.057408   0.080537   0.001670
     8  H   -0.055842   0.538385  -0.041092  -0.031658  -0.002671   0.000003
     9  H   -0.051588  -0.041092   0.524108  -0.028066  -0.002969  -0.000008
    10  H   -0.057408  -0.031658  -0.028066   0.504678   0.003777  -0.000034
    11  H    0.080537  -0.002671  -0.002969   0.003777   0.234893   0.000669
    12  C    0.001670   0.000003  -0.000008  -0.000034   0.000669   5.144465
    13  O   -0.004410  -0.000007   0.000017   0.000002  -0.001296   0.075031
    14  H   -0.000030  -0.000000   0.000000  -0.000000  -0.000003   0.402623
    15  H    0.000539  -0.000000  -0.000011   0.000000   0.000193   0.399268
    16  H    0.000067  -0.000000  -0.000015   0.000000  -0.000039   0.398487
    17  H   -0.001559  -0.000005   0.000052  -0.000001   0.000928  -0.013668
    18  C    0.001659   0.000322   0.000035  -0.000045  -0.000686  -0.000821
    19  O   -0.006550   0.000442   0.000706  -0.000006  -0.000863  -0.003962
    20  H   -0.000007   0.000001   0.000002  -0.000000  -0.000000   0.000028
    21  H    0.000042   0.000038   0.000001  -0.000000   0.000038  -0.000211
    22  H    0.000007  -0.000003  -0.000001   0.000000  -0.000004  -0.000035
    23  H   -0.002368  -0.000046   0.000531  -0.000005   0.000604   0.002518
              13         14         15         16         17         18
     1  C   -0.003808   0.000247  -0.000727  -0.000027  -0.005346  -0.016310
     2  O   -0.049498  -0.000269  -0.001432  -0.000541   0.091528   0.022929
     3  H   -0.001789  -0.000000   0.000001   0.000002   0.001247  -0.002972
     4  H    0.002318   0.000001  -0.000001  -0.000021  -0.000394  -0.004685
     5  H    0.001255   0.000000  -0.000004   0.000000  -0.001495   0.002530
     6  C    0.002340   0.000066  -0.000165  -0.000146  -0.000173  -0.000600
     7  O   -0.004410  -0.000030   0.000539   0.000067  -0.001559   0.001659
     8  H   -0.000007  -0.000000  -0.000000  -0.000000  -0.000005   0.000322
     9  H    0.000017   0.000000  -0.000011  -0.000015   0.000052   0.000035
    10  H    0.000002  -0.000000   0.000000   0.000000  -0.000001  -0.000045
    11  H   -0.001296  -0.000003   0.000193  -0.000039   0.000928  -0.000686
    12  C    0.075031   0.402623   0.399268   0.398487  -0.013668  -0.000821
    13  O    8.903335  -0.056452  -0.055506  -0.054648   0.074452   0.001296
    14  H   -0.056452   0.502656  -0.030387  -0.028315   0.003896  -0.000043
    15  H   -0.055506  -0.030387   0.535107  -0.041696  -0.002837   0.000217
    16  H   -0.054648  -0.028315  -0.041696   0.528826  -0.003282  -0.000538
    17  H    0.074452   0.003896  -0.002837  -0.003282   0.238953  -0.000229
    18  C    0.001296  -0.000043   0.000217  -0.000538  -0.000229   5.167527
    19  O   -0.002552   0.000025   0.000396   0.000730  -0.000982   0.067796
    20  H   -0.000008   0.000000   0.000000  -0.000003  -0.000001   0.402186
    21  H    0.000022   0.000000   0.000000   0.000001  -0.000004   0.401758
    22  H    0.000024  -0.000000  -0.000000   0.000007   0.000029   0.399960
    23  H   -0.002858  -0.000013  -0.000040   0.000514   0.000481  -0.016318
              19         20         21         22         23
     1  C    0.015650   0.001381  -0.001580  -0.001154  -0.011552
     2  O   -0.050232  -0.000544  -0.000553  -0.001196   0.093290
     3  H    0.001430   0.000004   0.000047  -0.000020  -0.000634
     4  H    0.002300   0.000008  -0.000001   0.000183  -0.000365
     5  H   -0.001684  -0.000001   0.000012   0.000013   0.000926
     6  C    0.001692  -0.000091   0.000102  -0.000170   0.000654
     7  O   -0.006550  -0.000007   0.000042   0.000007  -0.002368
     8  H    0.000442   0.000001   0.000038  -0.000003  -0.000046
     9  H    0.000706   0.000002   0.000001  -0.000001   0.000531
    10  H   -0.000006  -0.000000  -0.000000   0.000000  -0.000005
    11  H   -0.000863  -0.000000   0.000038  -0.000004   0.000604
    12  C   -0.003962   0.000028  -0.000211  -0.000035   0.002518
    13  O   -0.002552  -0.000008   0.000022   0.000024  -0.002858
    14  H    0.000025   0.000000   0.000000  -0.000000  -0.000013
    15  H    0.000396   0.000000   0.000000  -0.000000  -0.000040
    16  H    0.000730  -0.000003   0.000001   0.000007   0.000514
    17  H   -0.000982  -0.000001  -0.000004   0.000029   0.000481
    18  C    0.067796   0.402186   0.401758   0.399960  -0.016318
    19  O    8.888950  -0.057004  -0.058471  -0.055609   0.079122
    20  H   -0.057004   0.503668  -0.029696  -0.029730   0.003630
    21  H   -0.058471  -0.029696   0.533926  -0.041645  -0.002807
    22  H   -0.055609  -0.029730  -0.041645   0.533160  -0.002999
    23  H    0.079122   0.003630  -0.002807  -0.002999   0.229060
 Mulliken charges:
               1
     1  C   -0.396518
     2  O   -1.081484
     3  H    0.174057
     4  H    0.174327
     5  H    0.172339
     6  C   -0.415411
     7  O   -0.822562
     8  H    0.196511
     9  H    0.203455
    10  H    0.206371
    11  H    0.615077
    12  C   -0.407751
    13  O   -0.827262
    14  H    0.205997
    15  H    0.197085
    16  H    0.200637
    17  H    0.618410
    18  C   -0.424968
    19  O   -0.821326
    20  H    0.206177
    21  H    0.198982
    22  H    0.199182
    23  H    0.628676
 Sum of Mulliken charges =  -1.00000
 Mulliken charges with hydrogens summed into heavy atoms:
               1
     1  C    0.124206
     2  O   -1.081484
     6  C    0.190924
     7  O   -0.207485
    12  C    0.195968
    13  O   -0.208852
    18  C    0.179373
    19  O   -0.192650
 Electronic spatial extent (au):  <R**2>=           1785.6580
 Charge=             -1.0000 electrons
 Dipole moment (field-independent basis, Debye):
    X=              2.6040    Y=              3.6686    Z=             -1.3781  Tot=              4.7052
 Quadrupole moment (field-independent basis, Debye-Ang):
   XX=            -69.3516   YY=            -66.2384   ZZ=            -59.5406
   XY=              4.1063   XZ=              3.0751   YZ=              7.8863
 Traceless Quadrupole moment (field-independent basis, Debye-Ang):
   XX=             -4.3081   YY=             -1.1948   ZZ=              5.5029
   XY=              4.1063   XZ=              3.0751   YZ=              7.8863
 Octapole moment (field-independent basis, Debye-Ang**2):
  XXX=             33.8590  YYY=             34.1318  ZZZ=              0.3131  XYY=             -7.9979
  XXY=             13.3210  XXZ=            -23.1468  XZZ=             -1.5837  YZZ=             -7.1450
  YYZ=             -4.1104  XYZ=              1.4451
 Hexadecapole moment (field-independent basis, Debye-Ang**3):
 XXXX=          -1095.2841 YYYY=           -886.8324 ZZZZ=           -512.7733 XXXY=            -12.0938
 XXXZ=             36.6796 YYYX=             40.7477 YYYZ=              6.3609 ZZZX=             -1.7660
 ZZZY=              1.3037 XXYY=           -336.2328 XXZZ=           -250.8965 YYZZ=           -229.0713
 XXYZ=             27.7155 YYXZ=            -14.6121 ZZXY=             -1.6881
 N-N= 4.213282704655D+02 E-N=-1.938800223577D+03  KE= 4.582865008114D+02
 Unable to Open any file for archive entry.
 1\1\GINC-SESKSCPN028\SP\RwB97XD\6-31+G(d)\C4H15O4(1-)\KSRF385\24-Dec-2
 019\0\\# wb97xd 6-31+G(d) scrf(solvent=Methanol, smd) scf=sleazy integ
 ral=fine\\predict_snar calculation\\-1,1\C,0,0.145985,0.381291,2.12190
 7\O,0,-0.076275,-0.111616,0.868133\H,0,1.203235,0.677461,2.264461\H,0,
 -0.476111,1.272641,2.327477\H,0,-0.090784,-0.368302,2.899855\C,0,2.246
 429,-1.605018,-0.878394\O,0,1.499126,-2.101366,0.201613\H,0,2.947968,-
 0.825807,-0.553329\H,0,1.600437,-1.182209,-1.654504\H,0,2.811558,-2.44
 2683,-1.290531\H,0,0.874052,-1.371616,0.500617\C,0,-2.650818,-0.731094
 ,-1.049615\O,0,-2.611547,-0.539083,0.341376\H,0,-3.702329,-0.790187,-1
 .33556\H,0,-2.145631,-1.661425,-1.335823\H,0,-2.172723,0.098979,-1.580
 805\H,0,-1.648858,-0.398635,0.595239\C,0,0.865601,2.757226,-0.504111\O
 ,0,0.314942,1.599602,-1.070835\H,0,1.032958,3.465144,-1.317597\H,0,1.8
 22051,2.548869,-0.008585\H,0,0.187109,3.209038,0.230243\H,0,0.15728,0.
 927467,-0.332454\\Version=ES64L-G16RevC.01\State=1-A\HF=-462.3250969\R
 MSD=2.630e-05\Dipole=1.0792133,1.3790339,-0.6003029\Quadrupole=-2.8896
 71,-0.7540289,3.6436999,3.2838194,2.4911553,5.8933685\PG=C01 [X(C4H15O
 4)]\\@
 The archive entry for this job was punched.


 MICHAEL FARADAY, ASKED BY A POLITICIAN WHAT GOOD
 HIS ELECTRICAL DISCOVERIES WERE, REPLIED 
 "AT PRESENT I DO NOT KNOW, BUT ONE DAY YOU WILL BE
 ABLE TO TAX THEM."
 Job cpu time:       0 days  0 hours  0 minutes 51.5 seconds.
 Elapsed time:       0 days  0 hours  0 minutes 52.5 seconds.
 File lengths (MBytes):  RWF=    128 Int=      0 D2E=      0 Chk=      8 Scr=      8
 Normal termination of Gaussian 16 at Tue Dec 24 17:52:40 2019.
