# Supplementary material for: Machine learning meets mechanistic modelling for accurate prediction of experimental activation energies
Source: Chem Sci. 2020 Nov 5;12(3):1163–75. doi: 10.1039/d0sc04896h (PMC9528810; doi:10.1039/d0sc04896h)
Supplement: SC-012-D0SC04896H-s002 [file SC-012-D0SC04896H-s002.zip › SC-012-D0SC04896H-s1105.gjf]

# wb97xd 6-31+G(d) scrf(solvent=Methanol, smd) scf=sleazy integral=fine 

predict_snar calculation

-1 1
C            -0.054293   -0.289185    2.162372
O             0.159371    0.100557    0.870743
H            -1.131129   -0.438811    2.371642
H             0.461645   -1.240086    2.391911
H             0.316262    0.465923    2.879953
C            -1.604845   -2.339311   -0.484816
O            -0.387800   -1.764449   -0.875739
H            -1.527701   -2.814869    0.501195
H            -1.856186   -3.097717   -1.228026
H            -2.408635   -1.593988   -0.447501
H            -0.153384   -1.039279   -0.210959
C            -1.978080    1.819223   -0.906467
O            -1.192661    2.235452    0.178741
H            -2.731214    1.083294   -0.595781
H            -1.367699    1.372739   -1.698762
H            -2.485753    2.703678   -1.294982
H            -0.645064    1.445726    0.481991
C             2.734592    0.227565   -1.144512
O             2.711953    0.259400    0.259799
H             2.168085   -0.625102   -1.533374
H             3.779666    0.140191   -1.446255
H             2.312458    1.147076   -1.568186
H             1.748564    0.228360    0.542217
