# Supplementary material for: Machine learning meets mechanistic modelling for accurate prediction of experimental activation energies
Source: Chem Sci. 2020 Nov 5;12(3):1163–75. doi: 10.1039/d0sc04896h (PMC9528810; doi:10.1039/d0sc04896h)
Supplement: SC-012-D0SC04896H-s002 [file SC-012-D0SC04896H-s002.zip › SC-012-D0SC04896H-s1106.log]

 Entering Gaussian System, Link 0=g16
 Input=26.gjf
 Output=26.log
 Initial command:
 /opt/scp/software/gaussian/16.C.01-avx2/g16/l1.exe "/scratch/ksrf385/23664580/Gau-121228.inp" -scrdir="/scratch/ksrf385/23664580/"
 Entering Link 1 = /opt/scp/software/gaussian/16.C.01-avx2/g16/l1.exe PID=    121262.
  
 Copyright (c) 1988-2019, Gaussian, Inc.  All Rights Reserved.
  
 This is part of the Gaussian(R) 16 program.  It is based on
 the Gaussian(R) 09 system (copyright 2009, Gaussian, Inc.),
 the Gaussian(R) 03 system (copyright 2003, Gaussian, Inc.),
 the Gaussian(R) 98 system (copyright 1998, Gaussian, Inc.),
 the Gaussian(R) 94 system (copyright 1995, Gaussian, Inc.),
 the Gaussian 92(TM) system (copyright 1992, Gaussian, Inc.),
 the Gaussian 90(TM) system (copyright 1990, Gaussian, Inc.),
 the Gaussian 88(TM) system (copyright 1988, Gaussian, Inc.),
 the Gaussian 86(TM) system (copyright 1986, Carnegie Mellon
 University), and the Gaussian 82(TM) system (copyright 1983,
 Carnegie Mellon University). Gaussian is a federally registered
 trademark of Gaussian, Inc.
  
 This software contains proprietary and confidential information,
 including trade secrets, belonging to Gaussian, Inc.
  
 This software is provided under written license and may be
 used, copied, transmitted, or stored only in accord with that
 written license.
  
 The following legend is applicable only to US Government
 contracts under FAR:
  
                    RESTRICTED RIGHTS LEGEND
  
 Use, reproduction and disclosure by the US Government is
 subject to restrictions as set forth in subparagraphs (a)
 and (c) of the Commercial Computer Software - Restricted
 Rights clause in FAR 52.227-19.
  
 Gaussian, Inc.
 340 Quinnipiac St., Bldg. 40, Wallingford CT 06492
  
  
 ---------------------------------------------------------------
 Warning -- This program may not be used in any manner that
 competes with the business of Gaussian, Inc. or will provide
 assistance to any competitor of Gaussian, Inc.  The licensee
 of this program is prohibited from giving any competitor of
 Gaussian, Inc. access to this program.  By using this program,
 the user acknowledges that Gaussian, Inc. is engaged in the
 business of creating and licensing software in the field of
 computational chemistry and represents and warrants to the
 licensee that it is not a competitor of Gaussian, Inc. and that
 it will not use this program in any manner prohibited above.
 ---------------------------------------------------------------
  

 Cite this work as:
 Gaussian 16, Revision C.01,
 M. J. Frisch, G. W. Trucks, H. B. Schlegel, G. E. Scuseria, 
 M. A. Robb, J. R. Cheeseman, G. Scalmani, V. Barone, 
 G. A. Petersson, H. Nakatsuji, X. Li, M. Caricato, A. V. Marenich, 
 J. Bloino, B. G. Janesko, R. Gomperts, B. Mennucci, H. P. Hratchian, 
 J. V. Ortiz, A. F. Izmaylov, J. L. Sonnenberg, D. Williams-Young, 
 F. Ding, F. Lipparini, F. Egidi, J. Goings, B. Peng, A. Petrone, 
 T. Henderson, D. Ranasinghe, V. G. Zakrzewski, J. Gao, N. Rega, 
 G. Zheng, W. Liang, M. Hada, M. Ehara, K. Toyota, R. Fukuda, 
 J. Hasegawa, M. Ishida, T. Nakajima, Y. Honda, O. Kitao, H. Nakai, 
 T. Vreven, K. Throssell, J. A. Montgomery, Jr., J. E. Peralta, 
 F. Ogliaro, M. J. Bearpark, J. J. Heyd, E. N. Brothers, K. N. Kudin, 
 V. N. Staroverov, T. A. Keith, R. Kobayashi, J. Normand, 
 K. Raghavachari, A. P. Rendell, J. C. Burant, S. S. Iyengar, 
 J. Tomasi, M. Cossi, J. M. Millam, M. Klene, C. Adamo, R. Cammi, 
 J. W. Ochterski, R. L. Martin, K. Morokuma, O. Farkas, 
 J. B. Foresman, and D. J. Fox, Gaussian, Inc., Wallingford CT, 2019.
 
 ******************************************
 Gaussian 16:  ES64L-G16RevC.01  3-Jul-2019
                24-Dec-2019 
 ******************************************
 ----------------------------------------------------------------------
 # wb97xd 6-31+G(d) scrf(solvent=Methanol, smd) scf=sleazy integral=fin
 e
 ----------------------------------------------------------------------

 Warning!  SCF SP cutoffs with diffuse functions may be unreliable.
 Consider SCF=Tight

 1/38=1,172=1/1;
 2/12=2,17=6,18=5,40=1/2;
 3/5=1,6=6,7=11,11=2,25=1,30=1,70=32201,72=3,74=-58,75=-4/1,2,3;
 4//1;
 5/5=2,32=1,38=5,53=3/2;
 6/7=2,8=2,9=2,10=2,28=1/1;
 99/5=1,9=1/99;
 ------------------------
 predict_snar calculation
 ------------------------
 Symbolic Z-matrix:
 Charge = -1 Multiplicity = 1
 C                    -0.05429  -0.28919   2.16237 
 O                     0.15937   0.10056   0.87074 
 H                    -1.13113  -0.43881   2.37164 
 H                     0.46165  -1.24009   2.39191 
 H                     0.31626   0.46592   2.87995 
 C                    -1.60485  -2.33931  -0.48482 
 O                    -0.3878   -1.76445  -0.87574 
 H                    -1.5277   -2.81487   0.5012 
 H                    -1.85619  -3.09772  -1.22803 
 H                    -2.40864  -1.59399  -0.4475 
 H                    -0.15338  -1.03928  -0.21096 
 C                    -1.97808   1.81922  -0.90647 
 O                    -1.19266   2.23545   0.17874 
 H                    -2.73121   1.08329  -0.59578 
 H                    -1.3677    1.37274  -1.69876 
 H                    -2.48575   2.70368  -1.29498 
 H                    -0.64506   1.44573   0.48199 
 C                     2.73459   0.22757  -1.14451 
 O                     2.71195   0.2594    0.2598 
 H                     2.16809  -0.6251   -1.53337 
 H                     3.77967   0.14019  -1.44626 
 H                     2.31246   1.14708  -1.56819 
 H                     1.74856   0.22836   0.54222 
 
                          Input orientation:                          
 ---------------------------------------------------------------------
 Center     Atomic      Atomic             Coordinates (Angstroms)
 Number     Number       Type             X           Y           Z
 ---------------------------------------------------------------------
      1          6           0       -0.054293   -0.289185    2.162372
      2          8           0        0.159371    0.100557    0.870743
      3          1           0       -1.131129   -0.438811    2.371642
      4          1           0        0.461645   -1.240086    2.391911
      5          1           0        0.316262    0.465923    2.879953
      6          6           0       -1.604845   -2.339311   -0.484816
      7          8           0       -0.387800   -1.764449   -0.875739
      8          1           0       -1.527701   -2.814869    0.501195
      9          1           0       -1.856186   -3.097717   -1.228026
     10          1           0       -2.408635   -1.593988   -0.447501
     11          1           0       -0.153384   -1.039279   -0.210959
     12          6           0       -1.978080    1.819223   -0.906467
     13          8           0       -1.192661    2.235452    0.178741
     14          1           0       -2.731214    1.083294   -0.595781
     15          1           0       -1.367699    1.372739   -1.698762
     16          1           0       -2.485753    2.703678   -1.294982
     17          1           0       -0.645064    1.445726    0.481991
     18          6           0        2.734592    0.227565   -1.144512
     19          8           0        2.711953    0.259400    0.259799
     20          1           0        2.168085   -0.625102   -1.533374
     21          1           0        3.779666    0.140191   -1.446255
     22          1           0        2.312458    1.147076   -1.568186
     23          1           0        1.748564    0.228360    0.542217
 ---------------------------------------------------------------------
                    Distance matrix (angstroms):
                    1          2          3          4          5
     1  C    0.000000
     2  O    1.365964   0.000000
     3  H    1.107139   2.051586   0.000000
     4  H    1.105935   2.050035   1.783082   0.000000
     5  H    1.105632   2.048178   1.780973   1.780390   0.000000
     6  C    3.689828   3.301962   3.463475   3.708670   4.783478
     7  O    3.393781   2.613014   3.585434   3.416731   4.424419
     8  H    3.362963   3.388582   3.049835   3.164213   4.452223
     9  H    4.757044   4.323917   4.533553   4.682636   5.856155
    10  H    3.749250   3.347223   3.303638   4.052902   4.768674
    11  H    2.491016   1.602224   2.826018   2.682073   3.469861
    12  C    4.190956   3.268178   4.069649   5.117707   4.629514
    13  O    3.406533   2.620045   3.458943   4.440069   3.564355
    14  H    4.081300   3.387026   3.699010   4.951641   4.663581
    15  H    4.404019   3.248499   4.461599   5.187192   4.962124
    16  H    5.179047   4.296892   5.015414   6.150903   5.503537
    17  H    2.486485   1.614845   2.712659   3.476519   2.763039
    18  C    4.356649   3.272483   5.267940   4.452704   4.701218
    19  O    3.401889   2.629479   4.440344   3.443580   3.556289
    20  H    4.325545   3.215788   5.115532   4.324119   4.908874
    21  H    5.282594   4.298440   6.247198   5.257941   5.551337
    22  H    4.645581   3.417508   5.467684   4.980604   4.922876
    23  H    2.478517   1.627820   3.476283   2.689584   2.751897
                    6          7          8          9         10
     6  C    0.000000
     7  O    1.401601   0.000000
     8  H    1.097417   2.073332   0.000000
     9  H    1.091198   2.014415   1.782726   0.000000
    10  H    1.096803   2.072732   1.779500   1.782027   0.000000
    11  H    1.967694   1.011313   2.355553   2.858518   2.334483
    12  C    4.196487   3.920796   4.864068   4.928951   3.470740
    13  O    4.640976   4.214135   5.071683   5.555353   4.066372
    14  H    3.604892   3.698595   4.224627   4.318132   2.700719
    15  H    3.912700   3.388144   4.733019   4.521636   3.383884
    16  H    5.183060   4.953921   5.882047   5.835839   4.381108
    17  H    4.022735   3.494973   4.351102   5.003384   3.635106
    18  C    5.084758   3.713447   5.489253   5.669190   5.500606
    19  O    5.093378   3.872193   5.242525   5.861037   5.491424
    20  H    4.274691   2.874568   4.753250   4.733056   4.802523
    21  H    6.005435   4.617458   6.379113   6.503422   6.503842
    22  H    5.354797   4.030863   5.892891   5.959158   5.572978
    23  H    4.346617   3.247451   4.471782   5.214477   4.645729
                   11         12         13         14         15
    11  H    0.000000
    12  C    3.461832   0.000000
    13  O    3.457720   1.402785   0.000000
    14  H    3.361341   1.097874   2.072317   0.000000
    15  H    3.083172   1.095283   2.073627   1.777503   0.000000
    16  H    4.541451   1.091300   2.015734   1.781791   1.784512
    17  H    2.626248   1.960675   1.007715   2.375915   2.298524
    18  C    3.288893   4.979891   4.604989   5.559534   4.295045
    19  O    3.180933   5.078350   4.376912   5.571255   4.660370
    20  H    2.703617   4.853702   4.733785   5.272649   4.064541
    21  H    4.287889   6.021807   5.635137   6.633574   5.298896
    22  H    3.564069   4.392991   4.064748   5.136951   3.689381
    23  H    2.406572   4.303186   3.579293   4.700464   4.005332
                   16         17         18         19         20
    16  H    0.000000
    17  H    2.851002   0.000000
    18  C    5.779773   3.943539   0.000000
    19  O    5.950461   3.567394   1.404854   0.000000
    20  H    5.726763   4.032844   1.095073   2.072102   0.000000
    21  H    6.771250   5.000079   1.091267   2.016145   1.786185
    22  H    5.051780   3.611005   1.096903   2.071013   1.778390
    23  H    5.237551   2.686087   1.953793   1.004411   2.283084
                   21         22         23
    21  H    0.000000
    22  H    1.783643   0.000000
    23  H    2.843795   2.369771   0.000000
 Stoichiometry    C4H15O4(1-)
 Framework group  C1[X(C4H15O4)]
 Deg. of freedom    63
 Full point group                 C1      NOp   1
 Largest Abelian subgroup         C1      NOp   1
 Largest concise Abelian subgroup C1      NOp   1
                         Standard orientation:                         
 ---------------------------------------------------------------------
 Center     Atomic      Atomic             Coordinates (Angstroms)
 Number     Number       Type             X           Y           Z
 ---------------------------------------------------------------------
      1          6           0        0.048658    0.227153    2.166964
      2          8           0       -0.144283   -0.122148    0.860588
      3          1           0        1.119439    0.397513    2.390935
      4          1           0       -0.494165    1.155465    2.425175
      5          1           0       -0.307416   -0.562329    2.854243
      6          6           0        1.565252    2.409618   -0.392649
      7          8           0        0.367057    1.817176   -0.814344
      8          1           0        1.467653    2.847822    0.608738
      9          1           0        1.802274    3.200170   -1.106485
     10          1           0        2.388231    1.684808   -0.374397
     11          1           0        0.146695    1.063046   -0.177568
     12          6           0        2.052149   -1.720168   -0.956828
     13          8           0        1.269442   -2.194994    0.106053
     14          1           0        2.782973   -0.976161   -0.613786
     15          1           0        1.436456   -1.262130   -1.738345
     16          1           0        2.586213   -2.576694   -1.371650
     17          1           0        0.698666   -1.431139    0.431981
     18          6           0       -2.699087   -0.245400   -1.180719
     19          8           0       -2.686798   -0.326268    0.221752
     20          1           0       -2.152347    0.635068   -1.534323
     21          1           0       -3.743676   -0.174886   -1.488492
     22          1           0       -2.249319   -1.137951   -1.632669
     23          1           0       -1.726854   -0.279945    0.513647
 ---------------------------------------------------------------------
 Rotational constants (GHZ):           1.2044303           0.9874127           0.7848457
 Standard basis: 6-31+G(d) (6D, 7F)
 There are   182 symmetry adapted cartesian basis functions of A   symmetry.
 There are   182 symmetry adapted basis functions of A   symmetry.
   182 basis functions,   316 primitive gaussians,   182 cartesian basis functions
    36 alpha electrons       36 beta electrons
       nuclear repulsion energy       421.7309864382 Hartrees.
 NAtoms=   23 NActive=   23 NUniq=   23 SFac= 1.00D+00 NAtFMM=   60 NAOKFM=F Big=F
 Integral buffers will be    131072 words long.
 Raffenetti 2 integral format.
 Two-electron integral symmetry is turned on.
 Nuclear repulsion after empirical dispersion term =      421.7199510824 Hartrees.
 ------------------------------------------------------------------------------
 Polarizable Continuum Model (PCM)
 =================================
 Model                : PCM.
 Atomic radii         : SMD-Coulomb.
 Polarization charges : Total charges.
 Charge compensation  : None.
 Solution method      : On-the-fly selection.
 Cavity type          : VdW (van der Waals Surface) (Alpha=1.000).
 Cavity algorithm     : GePol (No added spheres)
                        Default sphere list used, NSphG=   23.
                        Lebedev-Laikov grids with approx.  5.0 points / Ang**2.
                        Smoothing algorithm: York/Karplus (Gamma=1.0000).
                        Polarization charges: spherical gaussians, with
                                              point-specific exponents (IZeta= 3).
                        Self-potential: point-specific (ISelfS= 7).
                        Self-field    : sphere-specific E.n sum rule (ISelfD= 2).
 Solvent              : Methanol, Eps=  32.613000 Eps(inf)=   1.765709
 ------------------------------------------------------------------------------
 ------------------------------------------------------------------------------
 Atomic radii for non-electrostatic terms: SMD-CDS.
 ------------------------------------------------------------------------------
 Nuclear repulsion after PCM non-electrostatic terms =      421.7281906967 Hartrees.
 One-electron integrals computed using PRISM.
 NBasis=   182 RedAO= T EigKep=  1.30D-03  NBF=   182
 NBsUse=   182 1.00D-06 EigRej= -1.00D+00 NBFU=   182
 ExpMin= 4.38D-02 ExpMax= 5.48D+03 ExpMxC= 8.25D+02 IAcc=2 IRadAn=         4 AccDes= 0.00D+00
 Harris functional with IExCor= 4639 and IRadAn=       4 diagonalized for initial guess.
 HarFok:  IExCor= 4639 AccDes= 0.00D+00 IRadAn=         4 IDoV= 1 UseB2=F ITyADJ=14
 ICtDFT=  3500011 ScaDFX=  1.000000  1.000000  1.000000  1.000000
 FoFCou: FMM=F IPFlag=           0 FMFlag=      100000 FMFlg1=           0
         NFxFlg=           0 DoJE=T BraDBF=F KetDBF=T FulRan=T
         wScrn=  0.000000 ICntrl=       500 IOpCl=  0 I1Cent=   200000004 NGrid=           0
         NMat0=    1 NMatS0=      1 NMatT0=    0 NMatD0=    1 NMtDS0=    0 NMtDT0=    0
 Petite list used in FoFCou.
 Requested convergence on RMS density matrix=1.00D-04 within 128 cycles.
 Requested convergence on MAX density matrix=1.00D-02.
 Requested convergence on             energy=1.00D-02.
 No special actions if energy rises.
 Inv3:  Mode=1 IEnd=     8854572.
 Iteration    1 A*A^-1 deviation from unit magnitude is 3.33D-15 for    550.
 Iteration    1 A*A^-1 deviation from orthogonality  is 2.84D-15 for   1180    252.
 Iteration    1 A^-1*A deviation from unit magnitude is 3.11D-15 for    550.
 Iteration    1 A^-1*A deviation from orthogonality  is 2.13D-15 for   1657    134.
 Error on total polarization charges =  0.06546
 SCF Done:  E(RwB97XD) =  -462.325572703     A.U. after    5 cycles
            NFock=  5  Conv=0.27D-04     -V/T= 2.0088
 SMD-CDS (non-electrostatic) energy       (kcal/mol) =       5.17
 (included in total energy above)

 **********************************************************************

            Population analysis using the SCF Density.

 **********************************************************************

 Orbital symmetries:
       Occupied  (A) (A) (A) (A) (A) (A) (A) (A) (A) (A) (A) (A)
                 (A) (A) (A) (A) (A) (A) (A) (A) (A) (A) (A) (A)
                 (A) (A) (A) (A) (A) (A) (A) (A) (A) (A) (A) (A)
       Virtual   (A) (A) (A) (A) (A) (A) (A) (A) (A) (A) (A) (A)
                 (A) (A) (A) (A) (A) (A) (A) (A) (A) (A) (A) (A)
                 (A) (A) (A) (A) (A) (A) (A) (A) (A) (A) (A) (A)
                 (A) (A) (A) (A) (A) (A) (A) (A) (A) (A) (A) (A)
                 (A) (A) (A) (A) (A) (A) (A) (A) (A) (A) (A) (A)
                 (A) (A) (A) (A) (A) (A) (A) (A) (A) (A) (A) (A)
                 (A) (A) (A) (A) (A) (A) (A) (A) (A) (A) (A) (A)
                 (A) (A) (A) (A) (A) (A) (A) (A) (A) (A) (A) (A)
                 (A) (A) (A) (A) (A) (A) (A) (A) (A) (A) (A) (A)
                 (A) (A) (A) (A) (A) (A) (A) (A) (A) (A) (A) (A)
                 (A) (A) (A) (A) (A) (A) (A) (A) (A) (A) (A) (A)
                 (A) (A) (A) (A) (A) (A) (A) (A) (A) (A) (A) (A)
                 (A) (A)
 The electronic state is 1-A.
 Alpha  occ. eigenvalues --  -19.24922 -19.24889 -19.24864 -19.19921 -10.31796
 Alpha  occ. eigenvalues --  -10.31769 -10.31703 -10.30577  -1.10200  -1.09743
 Alpha  occ. eigenvalues --   -1.09661  -1.03699  -0.75778  -0.75662  -0.75599
 Alpha  occ. eigenvalues --   -0.71688  -0.58451  -0.58210  -0.57904  -0.51416
 Alpha  occ. eigenvalues --   -0.51303  -0.51122  -0.50092  -0.50060  -0.49804
 Alpha  occ. eigenvalues --   -0.49022  -0.48925  -0.46401  -0.41057  -0.40845
 Alpha  occ. eigenvalues --   -0.39631  -0.34492  -0.34315  -0.34035  -0.30258
 Alpha  occ. eigenvalues --   -0.30215
 Alpha virt. eigenvalues --    0.08400   0.09308   0.09391   0.09948   0.11361
 Alpha virt. eigenvalues --    0.11557   0.11864   0.12934   0.13389   0.14352
 Alpha virt. eigenvalues --    0.15153   0.15857   0.16334   0.17371   0.19435
 Alpha virt. eigenvalues --    0.20431   0.23039   0.23450   0.24278   0.25235
 Alpha virt. eigenvalues --    0.27308   0.27399   0.28414   0.29097   0.29677
 Alpha virt. eigenvalues --    0.30016   0.31072   0.31429   0.32012   0.32453
 Alpha virt. eigenvalues --    0.33571   0.34294   0.34514   0.35276   0.36964
 Alpha virt. eigenvalues --    0.38249   0.38442   0.38842   0.40003   0.40173
 Alpha virt. eigenvalues --    0.40574   0.41285   0.41824   0.43409   0.44150
 Alpha virt. eigenvalues --    0.44634   0.46085   0.46341   0.47125   0.48451
 Alpha virt. eigenvalues --    0.66716   0.74251   0.75778   0.76466   0.77987
 Alpha virt. eigenvalues --    0.78831   0.79575   0.80049   0.80866   0.82282
 Alpha virt. eigenvalues --    0.86409   0.88584   0.91788   1.00437   1.04580
 Alpha virt. eigenvalues --    1.05328   1.06982   1.07420   1.09457   1.09843
 Alpha virt. eigenvalues --    1.10603   1.16422   1.16908   1.22363   1.23401
 Alpha virt. eigenvalues --    1.27350   1.28911   1.30197   1.30840   1.31718
 Alpha virt. eigenvalues --    1.32493   1.33998   1.34489   1.35369   1.36141
 Alpha virt. eigenvalues --    1.36678   1.41376   1.45123   1.46017   1.48158
 Alpha virt. eigenvalues --    1.49446   1.49786   1.52087   1.57009   1.60591
 Alpha virt. eigenvalues --    1.60788   1.61021   1.64761   1.65681   1.66670
 Alpha virt. eigenvalues --    1.68558   1.70547   1.76592   1.79919   1.81010
 Alpha virt. eigenvalues --    1.85094   1.86163   1.89620   1.92648   2.03144
 Alpha virt. eigenvalues --    2.04503   2.22419   2.23380   2.23495   2.25954
 Alpha virt. eigenvalues --    2.27689   2.28190   2.28848   2.29442   2.30409
 Alpha virt. eigenvalues --    2.31886   2.33125   2.34389   2.48276   2.48551
 Alpha virt. eigenvalues --    2.48818   2.51597   2.51956   2.52153   2.56865
 Alpha virt. eigenvalues --    2.57373   2.76242   2.76658   2.80001   2.97791
 Alpha virt. eigenvalues --    3.00341   3.00992   3.03167   4.31568   4.34095
 Alpha virt. eigenvalues --    4.40072   4.41793   4.42796   4.44963   4.47353
 Alpha virt. eigenvalues --    4.56264
          Condensed to atoms (all electrons):
               1          2          3          4          5          6
     1  C    5.198496  -0.000704   0.416689   0.421565   0.399192  -0.015452
     2  O   -0.000704   9.175386  -0.087037  -0.095120  -0.073254   0.022072
     3  H    0.416689  -0.087037   0.581310  -0.041291  -0.040724  -0.001513
     4  H    0.421565  -0.095120  -0.041291   0.578254  -0.039337  -0.004661
     5  H    0.399192  -0.073254  -0.040724  -0.039337   0.580945   0.002370
     6  C   -0.015452   0.022072  -0.001513  -0.004661   0.002370   5.160105
     7  O    0.014194  -0.050273  -0.000003   0.003435  -0.001695   0.069498
     8  H   -0.001267  -0.001690   0.000122   0.000101   0.000013   0.401667
     9  H    0.001163  -0.000455   0.000001   0.000006  -0.000001   0.401360
    10  H   -0.001149  -0.000431  -0.000032   0.000009   0.000003   0.402400
    11  H   -0.011616   0.093556  -0.000639  -0.000565   0.001030  -0.016839
    12  C   -0.008007   0.017875  -0.002626   0.001462  -0.000811  -0.002900
    13  O    0.001595  -0.055616   0.002334  -0.001864   0.000804   0.001814
    14  H   -0.001164  -0.001152   0.000037  -0.000000   0.000002   0.000014
    15  H   -0.000338  -0.002589  -0.000002   0.000002  -0.000003   0.000102
    16  H    0.000381  -0.000156  -0.000001  -0.000000   0.000001   0.000028
    17  H   -0.006353   0.095324  -0.001104   0.001229  -0.001074  -0.000876
    18  C   -0.005357   0.010026   0.000981  -0.001465  -0.000616  -0.000491
    19  O   -0.002906  -0.046148  -0.001773   0.002306   0.001350   0.001405
    20  H   -0.000094  -0.000310   0.000002  -0.000024  -0.000000  -0.000330
    21  H    0.000232  -0.000297  -0.000000   0.000001   0.000001  -0.000013
    22  H   -0.000618  -0.001312   0.000001  -0.000001  -0.000004   0.000156
    23  H   -0.005992   0.089777   0.001211  -0.000108  -0.001511  -0.000121
               7          8          9         10         11         12
     1  C    0.014194  -0.001267   0.001163  -0.001149  -0.011616  -0.008007
     2  O   -0.050273  -0.001690  -0.000455  -0.000431   0.093556   0.017875
     3  H   -0.000003   0.000122   0.000001  -0.000032  -0.000639  -0.002626
     4  H    0.003435   0.000101   0.000006   0.000009  -0.000565   0.001462
     5  H   -0.001695   0.000013  -0.000001   0.000003   0.001030  -0.000811
     6  C    0.069498   0.401667   0.401360   0.402400  -0.016839  -0.002900
     7  O    8.886445  -0.056933  -0.056259  -0.057796   0.079708   0.005879
     8  H   -0.056933   0.535175  -0.029594  -0.042066  -0.002906   0.000071
     9  H   -0.056259  -0.029594   0.503651  -0.029442   0.003706   0.000166
    10  H   -0.057796  -0.042066  -0.029442   0.535375  -0.003187  -0.001389
    11  H    0.079708  -0.002906   0.003706  -0.003187   0.230257   0.000618
    12  C    0.005879   0.000071   0.000166  -0.001389   0.000618   5.149348
    13  O   -0.006727   0.000036  -0.000030   0.000146  -0.002060   0.075998
    14  H    0.000184  -0.000016   0.000011   0.000719   0.000030   0.398323
    15  H    0.000632  -0.000002   0.000003  -0.000028   0.000311   0.398167
    16  H   -0.000072   0.000000  -0.000000   0.000003  -0.000004   0.402120
    17  H   -0.000742  -0.000016  -0.000001   0.000173   0.000400  -0.015276
    18  C   -0.003538  -0.000187   0.000003  -0.000063   0.002688  -0.001408
    19  O   -0.002664   0.000007   0.000002   0.000012  -0.002486   0.002236
    20  H    0.000089   0.000001  -0.000003   0.000000   0.000568  -0.000129
    21  H    0.000007   0.000000   0.000000  -0.000000  -0.000010   0.000067
    22  H    0.000457   0.000000   0.000000   0.000000  -0.000077  -0.000178
    23  H   -0.000862   0.000006  -0.000001  -0.000002   0.000777   0.000002
              13         14         15         16         17         18
     1  C    0.001595  -0.001164  -0.000338   0.000381  -0.006353  -0.005357
     2  O   -0.055616  -0.001152  -0.002589  -0.000156   0.095324   0.010026
     3  H    0.002334   0.000037  -0.000002  -0.000001  -0.001104   0.000981
     4  H   -0.001864  -0.000000   0.000002  -0.000000   0.001229  -0.001465
     5  H    0.000804   0.000002  -0.000003   0.000001  -0.001074  -0.000616
     6  C    0.001814   0.000014   0.000102   0.000028  -0.000876  -0.000491
     7  O   -0.006727   0.000184   0.000632  -0.000072  -0.000742  -0.003538
     8  H    0.000036  -0.000016  -0.000002   0.000000  -0.000016  -0.000187
     9  H   -0.000030   0.000011   0.000003  -0.000000  -0.000001   0.000003
    10  H    0.000146   0.000719  -0.000028   0.000003   0.000173  -0.000063
    11  H   -0.002060   0.000030   0.000311  -0.000004   0.000400   0.002688
    12  C    0.075998   0.398323   0.398167   0.402120  -0.015276  -0.001408
    13  O    8.892657  -0.056125  -0.052336  -0.057235   0.079749   0.001709
    14  H   -0.056125   0.539088  -0.041398  -0.031159  -0.002962  -0.000004
    15  H   -0.052336  -0.041398   0.525785  -0.028442  -0.002925   0.000061
    16  H   -0.057235  -0.031159  -0.028442   0.504232   0.003879  -0.000021
    17  H    0.079749  -0.002962  -0.002925   0.003879   0.236221   0.000540
    18  C    0.001709  -0.000004   0.000061  -0.000021   0.000540   5.143166
    19  O   -0.004386  -0.000001   0.000011   0.000001  -0.001218   0.075576
    20  H    0.000044  -0.000000  -0.000018   0.000000  -0.000038   0.397583
    21  H   -0.000025  -0.000000   0.000000  -0.000000  -0.000002   0.402264
    22  H    0.000411  -0.000000   0.000004   0.000000   0.000160   0.399810
    23  H   -0.001844  -0.000007   0.000063  -0.000001   0.001017  -0.013906
              19         20         21         22         23
     1  C   -0.002906  -0.000094   0.000232  -0.000618  -0.005992
     2  O   -0.046148  -0.000310  -0.000297  -0.001312   0.089777
     3  H   -0.001773   0.000002  -0.000000   0.000001   0.001211
     4  H    0.002306  -0.000024   0.000001  -0.000001  -0.000108
     5  H    0.001350  -0.000000   0.000001  -0.000004  -0.001511
     6  C    0.001405  -0.000330  -0.000013   0.000156  -0.000121
     7  O   -0.002664   0.000089   0.000007   0.000457  -0.000862
     8  H    0.000007   0.000001   0.000000   0.000000   0.000006
     9  H    0.000002  -0.000003   0.000000   0.000000  -0.000001
    10  H    0.000012   0.000000  -0.000000   0.000000  -0.000002
    11  H   -0.002486   0.000568  -0.000010  -0.000077   0.000777
    12  C    0.002236  -0.000129   0.000067  -0.000178   0.000002
    13  O   -0.004386   0.000044  -0.000025   0.000411  -0.001844
    14  H   -0.000001  -0.000000  -0.000000  -0.000000  -0.000007
    15  H    0.000011  -0.000018   0.000000   0.000004   0.000063
    16  H    0.000001   0.000000  -0.000000   0.000000  -0.000001
    17  H   -0.001218  -0.000038  -0.000002   0.000160   0.001017
    18  C    0.075576   0.397583   0.402264   0.399810  -0.013906
    19  O    8.902178  -0.054516  -0.056162  -0.056646   0.072581
    20  H   -0.054516   0.527166  -0.028044  -0.041557  -0.003551
    21  H   -0.056162  -0.028044   0.502624  -0.030796   0.003920
    22  H   -0.056646  -0.041557  -0.030796   0.536100  -0.002589
    23  H    0.072581  -0.003551   0.003920  -0.002589   0.238718
 Mulliken charges:
               1
     1  C   -0.392491
     2  O   -1.087473
     3  H    0.174058
     4  H    0.176067
     5  H    0.173320
     6  C   -0.419793
     7  O   -0.822965
     8  H    0.197478
     9  H    0.205713
    10  H    0.196745
    11  H    0.626741
    12  C   -0.419607
    13  O   -0.819050
    14  H    0.195582
    15  H    0.202940
    16  H    0.206447
    17  H    0.613897
    18  C   -0.407351
    19  O   -0.828759
    20  H    0.203160
    21  H    0.206236
    22  H    0.196681
    23  H    0.622422
 Sum of Mulliken charges =  -1.00000
 Mulliken charges with hydrogens summed into heavy atoms:
               1
     1  C    0.130955
     2  O   -1.087473
     6  C    0.180144
     7  O   -0.196224
    12  C    0.185362
    13  O   -0.205154
    18  C    0.198728
    19  O   -0.206337
 Electronic spatial extent (au):  <R**2>=           1779.5869
 Charge=             -1.0000 electrons
 Dipole moment (field-independent basis, Debye):
    X=              4.0107    Y=              2.6499    Z=             -1.7379  Tot=              5.1115
 Quadrupole moment (field-independent basis, Debye-Ang):
   XX=            -67.3240   YY=            -71.1806   ZZ=            -57.7061
   XY=              4.5625   XZ=              3.0248   YZ=              6.9404
 Traceless Quadrupole moment (field-independent basis, Debye-Ang):
   XX=             -1.9204   YY=             -5.7770   ZZ=              7.6974
   XY=              4.5625   XZ=              3.0248   YZ=              6.9404
 Octapole moment (field-independent basis, Debye-Ang**2):
  XXX=             41.3122  YYY=             26.0139  ZZZ=             -1.5126  XYY=             -2.5687
  XXY=             11.5125  XXZ=            -23.3994  XZZ=             -2.1734  YZZ=             -5.6895
  YYZ=             -2.1594  XYZ=              3.1386
 Hexadecapole moment (field-independent basis, Debye-Ang**3):
 XXXX=          -1156.6572 YYYY=           -875.7097 ZZZZ=           -514.3853 XXXY=            -14.8480
 XXXZ=             43.3700 YYYX=             44.3850 YYYZ=             18.9338 ZZZX=             -1.4366
 ZZZY=              1.4933 XXYY=           -316.6028 XXZZ=           -255.2376 YYZZ=           -217.5662
 XXYZ=             12.9584 YYXZ=            -19.1967 ZZXY=             -0.4247
 N-N= 4.217281906967D+02 E-N=-1.939542101361D+03  KE= 4.582869979608D+02
 Unable to Open any file for archive entry.
 1\1\GINC-SESKSCPN028\SP\RwB97XD\6-31+G(d)\C4H15O4(1-)\KSRF385\24-Dec-2
 019\0\\# wb97xd 6-31+G(d) scrf(solvent=Methanol, smd) scf=sleazy integ
 ral=fine\\predict_snar calculation\\-1,1\C,0,-0.054293,-0.289185,2.162
 372\O,0,0.159371,0.100557,0.870743\H,0,-1.131129,-0.438811,2.371642\H,
 0,0.461645,-1.240086,2.391911\H,0,0.316262,0.465923,2.879953\C,0,-1.60
 4845,-2.339311,-0.484816\O,0,-0.3878,-1.764449,-0.875739\H,0,-1.527701
 ,-2.814869,0.501195\H,0,-1.856186,-3.097717,-1.228026\H,0,-2.408635,-1
 .593988,-0.447501\H,0,-0.153384,-1.039279,-0.210959\C,0,-1.97808,1.819
 223,-0.906467\O,0,-1.192661,2.235452,0.178741\H,0,-2.731214,1.083294,-
 0.595781\H,0,-1.367699,1.372739,-1.698762\H,0,-2.485753,2.703678,-1.29
 4982\H,0,-0.645064,1.445726,0.481991\C,0,2.734592,0.227565,-1.144512\O
 ,0,2.711953,0.2594,0.259799\H,0,2.168085,-0.625102,-1.533374\H,0,3.779
 666,0.140191,-1.446255\H,0,2.312458,1.147076,-1.568186\H,0,1.748564,0.
 22836,0.542217\\Version=ES64L-G16RevC.01\State=1-A\HF=-462.3255727\RMS
 D=2.727e-05\Dipole=-1.5986112,-0.9756201,-0.732721\Quadrupole=-1.20868
 41,-4.1026055,5.3112896,3.4412073,-2.3258171,-5.4134763\PG=C01 [X(C4H1
 5O4)]\\@
 The archive entry for this job was punched.


 MICHAEL FARADAY, ASKED BY A POLITICIAN WHAT GOOD
 HIS ELECTRICAL DISCOVERIES WERE, REPLIED 
 "AT PRESENT I DO NOT KNOW, BUT ONE DAY YOU WILL BE
 ABLE TO TAX THEM."
 Job cpu time:       0 days  0 hours  0 minutes 51.3 seconds.
 Elapsed time:       0 days  0 hours  0 minutes 51.9 seconds.
 File lengths (MBytes):  RWF=    128 Int=      0 D2E=      0 Chk=      8 Scr=      8
 Normal termination of Gaussian 16 at Tue Dec 24 17:52:40 2019.
