# Supplementary material for: Machine learning meets mechanistic modelling for accurate prediction of experimental activation energies
Source: Chem Sci. 2020 Nov 5;12(3):1163–75. doi: 10.1039/d0sc04896h (PMC9528810; doi:10.1039/d0sc04896h)
Supplement: SC-012-D0SC04896H-s002 [file SC-012-D0SC04896H-s002.zip › SC-012-D0SC04896H-s1108.gjf]

# wb97xd 6-31+G(d) scrf(solvent=Methanol, smd) scf=sleazy integral=fine 

predict_snar calculation

-1 1
C            -0.021077   -1.843465    0.977947
O            -0.018754   -0.809418    0.086051
H             0.882747   -1.837827    1.615385
H            -0.894504   -1.799266    1.655354
H            -0.053921   -2.821998    0.461772
C             3.169365   -0.201641   -0.097120
O             2.289854   -0.537634   -1.137879
H             2.788896    0.634704    0.499413
H             4.117674    0.083610   -0.555453
H             3.338762   -1.054102    0.574153
H             1.376945   -0.676161   -0.737866
C            -3.194169   -0.126848   -0.090007
O            -2.332492   -0.526201   -1.122976
H            -2.793203    0.729725    0.462905
H            -3.370586   -0.943855    0.622156
H            -4.142564    0.153336   -0.551352
H            -1.418681   -0.668670   -0.725499
C             0.056524    2.432300   -0.045577
O             0.048619    1.597846    1.084232
H             0.105148    3.460998    0.315547
H            -0.850547    2.300506   -0.646532
H             0.921806    2.230037   -0.686664
H             0.018893    0.644303    0.751316
