# Supplementary material for: Machine learning meets mechanistic modelling for accurate prediction of experimental activation energies
Source: Chem Sci. 2020 Nov 5;12(3):1163–75. doi: 10.1039/d0sc04896h (PMC9528810; doi:10.1039/d0sc04896h)
Supplement: SC-012-D0SC04896H-s002 [file SC-012-D0SC04896H-s002.zip › SC-012-D0SC04896H-s1109.log]

 Entering Gaussian System, Link 0=g16
 Input=27.gjf
 Output=27.log
 Initial command:
 /opt/scp/software/gaussian/16.C.01-avx2/g16/l1.exe "/scratch/ksrf385/23664580/Gau-121231.inp" -scrdir="/scratch/ksrf385/23664580/"
 Entering Link 1 = /opt/scp/software/gaussian/16.C.01-avx2/g16/l1.exe PID=    121264.
  
 Copyright (c) 1988-2019, Gaussian, Inc.  All Rights Reserved.
  
 This is part of the Gaussian(R) 16 program.  It is based on
 the Gaussian(R) 09 system (copyright 2009, Gaussian, Inc.),
 the Gaussian(R) 03 system (copyright 2003, Gaussian, Inc.),
 the Gaussian(R) 98 system (copyright 1998, Gaussian, Inc.),
 the Gaussian(R) 94 system (copyright 1995, Gaussian, Inc.),
 the Gaussian 92(TM) system (copyright 1992, Gaussian, Inc.),
 the Gaussian 90(TM) system (copyright 1990, Gaussian, Inc.),
 the Gaussian 88(TM) system (copyright 1988, Gaussian, Inc.),
 the Gaussian 86(TM) system (copyright 1986, Carnegie Mellon
 University), and the Gaussian 82(TM) system (copyright 1983,
 Carnegie Mellon University). Gaussian is a federally registered
 trademark of Gaussian, Inc.
  
 This software contains proprietary and confidential information,
 including trade secrets, belonging to Gaussian, Inc.
  
 This software is provided under written license and may be
 used, copied, transmitted, or stored only in accord with that
 written license.
  
 The following legend is applicable only to US Government
 contracts under FAR:
  
                    RESTRICTED RIGHTS LEGEND
  
 Use, reproduction and disclosure by the US Government is
 subject to restrictions as set forth in subparagraphs (a)
 and (c) of the Commercial Computer Software - Restricted
 Rights clause in FAR 52.227-19.
  
 Gaussian, Inc.
 340 Quinnipiac St., Bldg. 40, Wallingford CT 06492
  
  
 ---------------------------------------------------------------
 Warning -- This program may not be used in any manner that
 competes with the business of Gaussian, Inc. or will provide
 assistance to any competitor of Gaussian, Inc.  The licensee
 of this program is prohibited from giving any competitor of
 Gaussian, Inc. access to this program.  By using this program,
 the user acknowledges that Gaussian, Inc. is engaged in the
 business of creating and licensing software in the field of
 computational chemistry and represents and warrants to the
 licensee that it is not a competitor of Gaussian, Inc. and that
 it will not use this program in any manner prohibited above.
 ---------------------------------------------------------------
  

 Cite this work as:
 Gaussian 16, Revision C.01,
 M. J. Frisch, G. W. Trucks, H. B. Schlegel, G. E. Scuseria, 
 M. A. Robb, J. R. Cheeseman, G. Scalmani, V. Barone, 
 G. A. Petersson, H. Nakatsuji, X. Li, M. Caricato, A. V. Marenich, 
 J. Bloino, B. G. Janesko, R. Gomperts, B. Mennucci, H. P. Hratchian, 
 J. V. Ortiz, A. F. Izmaylov, J. L. Sonnenberg, D. Williams-Young, 
 F. Ding, F. Lipparini, F. Egidi, J. Goings, B. Peng, A. Petrone, 
 T. Henderson, D. Ranasinghe, V. G. Zakrzewski, J. Gao, N. Rega, 
 G. Zheng, W. Liang, M. Hada, M. Ehara, K. Toyota, R. Fukuda, 
 J. Hasegawa, M. Ishida, T. Nakajima, Y. Honda, O. Kitao, H. Nakai, 
 T. Vreven, K. Throssell, J. A. Montgomery, Jr., J. E. Peralta, 
 F. Ogliaro, M. J. Bearpark, J. J. Heyd, E. N. Brothers, K. N. Kudin, 
 V. N. Staroverov, T. A. Keith, R. Kobayashi, J. Normand, 
 K. Raghavachari, A. P. Rendell, J. C. Burant, S. S. Iyengar, 
 J. Tomasi, M. Cossi, J. M. Millam, M. Klene, C. Adamo, R. Cammi, 
 J. W. Ochterski, R. L. Martin, K. Morokuma, O. Farkas, 
 J. B. Foresman, and D. J. Fox, Gaussian, Inc., Wallingford CT, 2019.
 
 ******************************************
 Gaussian 16:  ES64L-G16RevC.01  3-Jul-2019
                24-Dec-2019 
 ******************************************
 ----------------------------------------------------------------------
 # wb97xd 6-31+G(d) scrf(solvent=Methanol, smd) scf=sleazy integral=fin
 e
 ----------------------------------------------------------------------

 Warning!  SCF SP cutoffs with diffuse functions may be unreliable.
 Consider SCF=Tight

 1/38=1,172=1/1;
 2/12=2,17=6,18=5,40=1/2;
 3/5=1,6=6,7=11,11=2,25=1,30=1,70=32201,72=3,74=-58,75=-4/1,2,3;
 4//1;
 5/5=2,32=1,38=5,53=3/2;
 6/7=2,8=2,9=2,10=2,28=1/1;
 99/5=1,9=1/99;
 ------------------------
 predict_snar calculation
 ------------------------
 Symbolic Z-matrix:
 Charge = -1 Multiplicity = 1
 C                    -0.02108  -1.84347   0.97795 
 O                    -0.01875  -0.80942   0.08605 
 H                     0.88275  -1.83783   1.61539 
 H                    -0.8945   -1.79927   1.65535 
 H                    -0.05392  -2.822     0.46177 
 C                     3.16936  -0.20164  -0.09712 
 O                     2.28985  -0.53763  -1.13788 
 H                     2.7889    0.6347    0.49941 
 H                     4.11767   0.08361  -0.55545 
 H                     3.33876  -1.0541    0.57415 
 H                     1.37695  -0.67616  -0.73787 
 C                    -3.19417  -0.12685  -0.09001 
 O                    -2.33249  -0.5262   -1.12298 
 H                    -2.7932    0.72973   0.46291 
 H                    -3.37059  -0.94386   0.62216 
 H                    -4.14256   0.15334  -0.55135 
 H                    -1.41868  -0.66867  -0.7255 
 C                     0.05652   2.4323   -0.04558 
 O                     0.04862   1.59785   1.08423 
 H                     0.10515   3.461     0.31555 
 H                    -0.85055   2.30051  -0.64653 
 H                     0.92181   2.23004  -0.68666 
 H                     0.01889   0.6443    0.75132 
 
                          Input orientation:                          
 ---------------------------------------------------------------------
 Center     Atomic      Atomic             Coordinates (Angstroms)
 Number     Number       Type             X           Y           Z
 ---------------------------------------------------------------------
      1          6           0       -0.021077   -1.843465    0.977947
      2          8           0       -0.018754   -0.809418    0.086051
      3          1           0        0.882747   -1.837827    1.615385
      4          1           0       -0.894504   -1.799266    1.655354
      5          1           0       -0.053921   -2.821998    0.461772
      6          6           0        3.169365   -0.201641   -0.097120
      7          8           0        2.289854   -0.537634   -1.137879
      8          1           0        2.788896    0.634704    0.499413
      9          1           0        4.117674    0.083610   -0.555453
     10          1           0        3.338762   -1.054102    0.574153
     11          1           0        1.376945   -0.676161   -0.737866
     12          6           0       -3.194169   -0.126848   -0.090007
     13          8           0       -2.332492   -0.526201   -1.122976
     14          1           0       -2.793203    0.729725    0.462905
     15          1           0       -3.370586   -0.943855    0.622156
     16          1           0       -4.142564    0.153336   -0.551352
     17          1           0       -1.418681   -0.668670   -0.725499
     18          6           0        0.056524    2.432300   -0.045577
     19          8           0        0.048619    1.597846    1.084232
     20          1           0        0.105148    3.460998    0.315547
     21          1           0       -0.850547    2.300506   -0.646532
     22          1           0        0.921806    2.230037   -0.686664
     23          1           0        0.018893    0.644303    0.751316
 ---------------------------------------------------------------------
                    Distance matrix (angstroms):
                    1          2          3          4          5
     1  C    0.000000
     2  O    1.365554   0.000000
     3  H    1.106009   2.051631   0.000000
     4  H    1.106214   2.051694   1.778119   0.000000
     5  H    1.106816   2.047653   1.782347   1.782470   0.000000
     6  C    3.745701   3.250700   3.292173   4.705168   4.191444
     7  O    3.394454   2.627079   3.354238   4.419729   3.642867
     8  H    3.777071   3.184220   3.315450   4.563753   4.475691
     9  H    4.816035   4.280077   4.343870   5.792652   5.184545
    10  H    3.474861   3.401621   2.780359   4.432246   3.827321
    11  H    2.502215   1.626214   2.670485   3.485448   2.844490
    12  C    3.762421   3.252716   4.738888   3.336424   4.174859
    13  O    3.389941   2.625898   4.422301   3.377517   3.601943
    14  H    3.817232   3.195082   4.629594   3.379762   4.485354
    15  H    3.486416   3.397096   4.458310   2.816063   3.814893
    16  H    4.828315   4.282404   5.823507   4.385442   5.157134
    17  H    2.497032   1.624260   3.484715   2.687279   2.812295
    18  C    4.397248   3.245262   4.655687   4.658731   5.279891
    19  O    3.443657   2.606880   3.575156   3.571559   4.464638
    20  H    5.347152   4.278373   5.511060   5.519489   6.286710
    21  H    4.527632   3.301543   5.024577   4.701993   5.301226
    22  H    4.500375   3.274145   4.674235   5.001931   5.272002
    23  H    2.498389   1.599156   2.766555   2.760907   3.479135
                    6          7          8          9         10
     6  C    0.000000
     7  O    1.403428   0.000000
     8  H    1.095482   2.074643   0.000000
     9  H    1.091204   2.016455   1.783844   0.000000
    10  H    1.098177   2.073162   1.777640   1.782443   0.000000
    11  H    1.961758   1.006282   2.289723   2.849934   2.390180
    12  C    6.363977   5.598329   6.060070   7.329664   6.631749
    13  O    5.606082   4.622384   5.496222   6.503737   5.943236
    14  H    6.060799   5.477789   5.583027   7.015322   6.387128
    15  H    6.621118   5.941660   6.359727   7.649607   6.710425
    16  H    7.334619   6.495957   7.027159   8.260533   7.661260
    17  H    4.654368   3.733692   4.571969   5.589818   4.946809
    18  C    4.078000   3.873163   3.315754   4.719031   4.828266
    19  O    3.791148   3.810667   2.962900   4.640979   4.256530
    20  H    4.793187   4.782724   3.901826   5.316555   5.559610
    21  H    4.766790   4.261288   4.163368   5.441153   5.503978
    22  H    3.363353   3.120121   2.727250   3.852004   4.268127
    23  H    3.370599   3.181713   2.781450   4.338436   3.733296
                   11         12         13         14         15
    11  H    0.000000
    12  C    4.649360   0.000000
    13  O    3.732388   1.403209   0.000000
    14  H    4.561634   1.095538   2.074759   0.000000
    15  H    4.945743   1.098089   2.073056   1.777527   0.000000
    16  H    5.584607   1.091236   2.016156   1.783737   1.782386
    17  H    2.795663   1.962085   1.006646   2.292842   2.387851
    18  C    3.447507   4.137417   3.952330   3.358312   4.856889
    19  O    3.202436   3.856045   3.879824   3.035726   4.285408
    20  H    4.454574   4.891074   4.889703   3.985223   5.619383
    21  H    3.718953   3.419698   3.226985   2.733517   4.299540
    22  H    2.942067   4.780393   4.286919   4.168181   5.496474
    23  H    2.409480   3.409731   3.226773   2.828138   3.745330
                   16         17         18         19         20
    16  H    0.000000
    17  H    2.850537   0.000000
    18  C    4.804355   3.500648   0.000000
    19  O    4.725226   3.250414   1.404580   0.000000
    20  H    5.452999   4.523272   1.091327   2.016286   0.000000
    21  H    3.931510   3.024073   1.096036   2.073107   1.784850
    22  H    5.475294   3.725841   1.095726   2.073209   1.785111
    23  H    4.388134   2.443665   1.957904   1.010426   2.851509
                   21         22         23
    21  H    0.000000
    22  H    1.774207   0.000000
    23  H    2.335147   2.323272   0.000000
 Stoichiometry    C4H15O4(1-)
 Framework group  C1[X(C4H15O4)]
 Deg. of freedom    63
 Full point group                 C1      NOp   1
 Largest Abelian subgroup         C1      NOp   1
 Largest concise Abelian subgroup C1      NOp   1
                         Standard orientation:                         
 ---------------------------------------------------------------------
 Center     Atomic      Atomic             Coordinates (Angstroms)
 Number     Number       Type             X           Y           Z
 ---------------------------------------------------------------------
      1          6           0       -0.021807   -1.799717    1.066932
      2          8           0       -0.019086   -0.801798    0.134791
      3          1           0        0.882217   -1.769443    1.703391
      4          1           0       -0.894996   -1.728151    1.742305
      5          1           0       -0.055448   -2.797899    0.589917
      6          6           0        3.169371   -0.203864   -0.073204
      7          8           0        2.289320   -0.580220   -1.099594
      8          1           0        2.789631    0.655697    0.489853
      9          1           0        4.117724    0.062386   -0.542740
     10          1           0        3.338420   -1.029189    0.631249
     11          1           0        1.376445   -0.702195   -0.694151
     12          6           0       -3.194110   -0.124630   -0.067259
     13          8           0       -2.333012   -0.565142   -1.083848
     14          1           0       -2.792416    0.752899    0.451189
     15          1           0       -3.370839   -0.912680    0.676746
     16          1           0       -4.142465    0.137696   -0.539068
     17          1           0       -1.419172   -0.692367   -0.681300
     18          6           0        0.058262    2.432115   -0.125115
     19          8           0        0.050163    1.643057    1.036851
     20          1           0        0.107668    3.474273    0.194980
     21          1           0       -0.849080    2.277230   -0.720123
     22          1           0        0.923215    2.204053   -0.757935
     23          1           0        0.019713    0.677099    0.741962
 ---------------------------------------------------------------------
 Rotational constants (GHZ):           1.7097408           0.8811130           0.7120868
 Standard basis: 6-31+G(d) (6D, 7F)
 There are   182 symmetry adapted cartesian basis functions of A   symmetry.
 There are   182 symmetry adapted basis functions of A   symmetry.
   182 basis functions,   316 primitive gaussians,   182 cartesian basis functions
    36 alpha electrons       36 beta electrons
       nuclear repulsion energy       425.4774256435 Hartrees.
 NAtoms=   23 NActive=   23 NUniq=   23 SFac= 1.00D+00 NAtFMM=   60 NAOKFM=F Big=F
 Integral buffers will be    131072 words long.
 Raffenetti 2 integral format.
 Two-electron integral symmetry is turned on.
 Nuclear repulsion after empirical dispersion term =      425.4651681244 Hartrees.
 ------------------------------------------------------------------------------
 Polarizable Continuum Model (PCM)
 =================================
 Model                : PCM.
 Atomic radii         : SMD-Coulomb.
 Polarization charges : Total charges.
 Charge compensation  : None.
 Solution method      : On-the-fly selection.
 Cavity type          : VdW (van der Waals Surface) (Alpha=1.000).
 Cavity algorithm     : GePol (No added spheres)
                        Default sphere list used, NSphG=   23.
                        Lebedev-Laikov grids with approx.  5.0 points / Ang**2.
                        Smoothing algorithm: York/Karplus (Gamma=1.0000).
                        Polarization charges: spherical gaussians, with
                                              point-specific exponents (IZeta= 3).
                        Self-potential: point-specific (ISelfS= 7).
                        Self-field    : sphere-specific E.n sum rule (ISelfD= 2).
 Solvent              : Methanol, Eps=  32.613000 Eps(inf)=   1.765709
 ------------------------------------------------------------------------------
 ------------------------------------------------------------------------------
 Atomic radii for non-electrostatic terms: SMD-CDS.
 ------------------------------------------------------------------------------
 Nuclear repulsion after PCM non-electrostatic terms =      425.4733733518 Hartrees.
 One-electron integrals computed using PRISM.
 NBasis=   182 RedAO= T EigKep=  1.37D-03  NBF=   182
 NBsUse=   182 1.00D-06 EigRej= -1.00D+00 NBFU=   182
 ExpMin= 4.38D-02 ExpMax= 5.48D+03 ExpMxC= 8.25D+02 IAcc=2 IRadAn=         4 AccDes= 0.00D+00
 Harris functional with IExCor= 4639 and IRadAn=       4 diagonalized for initial guess.
 HarFok:  IExCor= 4639 AccDes= 0.00D+00 IRadAn=         4 IDoV= 1 UseB2=F ITyADJ=14
 ICtDFT=  3500011 ScaDFX=  1.000000  1.000000  1.000000  1.000000
 FoFCou: FMM=F IPFlag=           0 FMFlag=      100000 FMFlg1=           0
         NFxFlg=           0 DoJE=T BraDBF=F KetDBF=T FulRan=T
         wScrn=  0.000000 ICntrl=       500 IOpCl=  0 I1Cent=   200000004 NGrid=           0
         NMat0=    1 NMatS0=      1 NMatT0=    0 NMatD0=    1 NMtDS0=    0 NMtDT0=    0
 Petite list used in FoFCou.
 Requested convergence on RMS density matrix=1.00D-04 within 128 cycles.
 Requested convergence on MAX density matrix=1.00D-02.
 Requested convergence on             energy=1.00D-02.
 No special actions if energy rises.
 Inv3:  Mode=1 IEnd=     8823675.
 Iteration    1 A*A^-1 deviation from unit magnitude is 3.55D-15 for    559.
 Iteration    1 A*A^-1 deviation from orthogonality  is 2.15D-15 for   1151    828.
 Iteration    1 A^-1*A deviation from unit magnitude is 3.11D-15 for    559.
 Iteration    1 A^-1*A deviation from orthogonality  is 2.44D-15 for    832     56.
 Error on total polarization charges =  0.06543
 SCF Done:  E(RwB97XD) =  -462.326528060     A.U. after    5 cycles
            NFock=  5  Conv=0.29D-04     -V/T= 2.0088
 SMD-CDS (non-electrostatic) energy       (kcal/mol) =       5.15
 (included in total energy above)

 **********************************************************************

            Population analysis using the SCF Density.

 **********************************************************************

 Orbital symmetries:
       Occupied  (A) (A) (A) (A) (A) (A) (A) (A) (A) (A) (A) (A)
                 (A) (A) (A) (A) (A) (A) (A) (A) (A) (A) (A) (A)
                 (A) (A) (A) (A) (A) (A) (A) (A) (A) (A) (A) (A)
       Virtual   (A) (A) (A) (A) (A) (A) (A) (A) (A) (A) (A) (A)
                 (A) (A) (A) (A) (A) (A) (A) (A) (A) (A) (A) (A)
                 (A) (A) (A) (A) (A) (A) (A) (A) (A) (A) (A) (A)
                 (A) (A) (A) (A) (A) (A) (A) (A) (A) (A) (A) (A)
                 (A) (A) (A) (A) (A) (A) (A) (A) (A) (A) (A) (A)
                 (A) (A) (A) (A) (A) (A) (A) (A) (A) (A) (A) (A)
                 (A) (A) (A) (A) (A) (A) (A) (A) (A) (A) (A) (A)
                 (A) (A) (A) (A) (A) (A) (A) (A) (A) (A) (A) (A)
                 (A) (A) (A) (A) (A) (A) (A) (A) (A) (A) (A) (A)
                 (A) (A) (A) (A) (A) (A) (A) (A) (A) (A) (A) (A)
                 (A) (A) (A) (A) (A) (A) (A) (A) (A) (A) (A) (A)
                 (A) (A) (A) (A) (A) (A) (A) (A) (A) (A) (A) (A)
                 (A) (A)
 The electronic state is 1-A.
 Alpha  occ. eigenvalues --  -19.24967 -19.24955 -19.24831 -19.19846 -10.31765
 Alpha  occ. eigenvalues --  -10.31760 -10.31682 -10.30554  -1.10223  -1.09771
 Alpha  occ. eigenvalues --   -1.09582  -1.03640  -0.75786  -0.75664  -0.75582
 Alpha  occ. eigenvalues --   -0.71677  -0.58726  -0.58298  -0.57574  -0.52034
 Alpha  occ. eigenvalues --   -0.51193  -0.50436  -0.50416  -0.49775  -0.49747
 Alpha  occ. eigenvalues --   -0.48994  -0.48900  -0.46392  -0.41204  -0.40851
 Alpha  occ. eigenvalues --   -0.39552  -0.34721  -0.34305  -0.33847  -0.30274
 Alpha  occ. eigenvalues --   -0.30104
 Alpha virt. eigenvalues --    0.08533   0.09202   0.09745   0.10041   0.11329
 Alpha virt. eigenvalues --    0.11365   0.11863   0.12935   0.13781   0.14812
 Alpha virt. eigenvalues --    0.14863   0.15486   0.17429   0.18270   0.19729
 Alpha virt. eigenvalues --    0.19806   0.22939   0.24204   0.25116   0.25565
 Alpha virt. eigenvalues --    0.26090   0.27044   0.27335   0.28143   0.29114
 Alpha virt. eigenvalues --    0.29332   0.30977   0.31674   0.32389   0.32815
 Alpha virt. eigenvalues --    0.33336   0.34664   0.35106   0.36532   0.36921
 Alpha virt. eigenvalues --    0.37784   0.38966   0.39507   0.40047   0.40140
 Alpha virt. eigenvalues --    0.41106   0.41285   0.42304   0.43609   0.43826
 Alpha virt. eigenvalues --    0.44398   0.45159   0.46745   0.47513   0.49837
 Alpha virt. eigenvalues --    0.66492   0.76126   0.76631   0.76955   0.78208
 Alpha virt. eigenvalues --    0.78453   0.79806   0.80979   0.81738   0.83847
 Alpha virt. eigenvalues --    0.88681   0.90574   0.93508   1.03220   1.03999
 Alpha virt. eigenvalues --    1.06234   1.06477   1.06824   1.07113   1.09039
 Alpha virt. eigenvalues --    1.10174   1.18324   1.18552   1.20160   1.23141
 Alpha virt. eigenvalues --    1.24421   1.26337   1.29356   1.29903   1.30404
 Alpha virt. eigenvalues --    1.31256   1.34088   1.35451   1.36916   1.38234
 Alpha virt. eigenvalues --    1.38576   1.42034   1.44049   1.46433   1.47579
 Alpha virt. eigenvalues --    1.50130   1.51369   1.51897   1.59031   1.60313
 Alpha virt. eigenvalues --    1.61574   1.62059   1.64867   1.65499   1.67126
 Alpha virt. eigenvalues --    1.69026   1.73168   1.76399   1.79907   1.80863
 Alpha virt. eigenvalues --    1.84533   1.87808   1.90699   1.91831   2.01591
 Alpha virt. eigenvalues --    2.07977   2.21608   2.23647   2.24002   2.26810
 Alpha virt. eigenvalues --    2.27048   2.28697   2.29106   2.29822   2.30479
 Alpha virt. eigenvalues --    2.32050   2.33289   2.33646   2.48132   2.48432
 Alpha virt. eigenvalues --    2.49107   2.51314   2.52179   2.53077   2.57204
 Alpha virt. eigenvalues --    2.57275   2.75283   2.76256   2.79170   2.98152
 Alpha virt. eigenvalues --    2.99713   3.00362   3.04188   4.29894   4.33319
 Alpha virt. eigenvalues --    4.40284   4.41856   4.42903   4.46124   4.49402
 Alpha virt. eigenvalues --    4.55414
          Condensed to atoms (all electrons):
               1          2          3          4          5          6
     1  C    5.166939   0.012388   0.415628   0.414956   0.407628  -0.010667
     2  O    0.012388   9.170777  -0.089519  -0.088492  -0.076703   0.010396
     3  H    0.415628  -0.089519   0.584623  -0.040485  -0.040750  -0.003966
     4  H    0.414956  -0.088492  -0.040485   0.584584  -0.041105   0.002130
     5  H    0.407628  -0.076703  -0.040750  -0.041105   0.582497  -0.001050
     6  C   -0.010667   0.010396  -0.003966   0.002130  -0.001050   5.159404
     7  O    0.002362  -0.043520   0.002201  -0.001684   0.000527   0.077897
     8  H   -0.001003  -0.001930  -0.000163   0.000009   0.000004   0.399777
     9  H    0.000849  -0.000018   0.000013  -0.000001   0.000000   0.400176
    10  H   -0.001093  -0.002993   0.000745   0.000004   0.000007   0.400581
    11  H   -0.008093   0.091158  -0.000109   0.001091  -0.001515  -0.017330
    12  C   -0.010717   0.010855   0.002098  -0.003685  -0.001185  -0.000790
    13  O    0.002789  -0.044542  -0.001683   0.001787   0.000774   0.001379
    14  H   -0.000910  -0.001996   0.000008  -0.000124   0.000003   0.000004
    15  H   -0.001106  -0.002960   0.000003   0.000705   0.000006  -0.000026
    16  H    0.000828  -0.000023  -0.000001   0.000007   0.000001   0.000009
    17  H   -0.008340   0.092374   0.001100  -0.000154  -0.001597   0.000077
    18  C   -0.005357   0.006411  -0.000519  -0.000569   0.000720  -0.004242
    19  O    0.009503  -0.039621   0.001414   0.001484  -0.001617  -0.002813
    20  H    0.000289  -0.000300   0.000001   0.000001  -0.000000   0.000099
    21  H   -0.000346  -0.001099  -0.000001  -0.000008   0.000001  -0.000075
    22  H   -0.000335  -0.001078  -0.000009  -0.000001   0.000002  -0.000985
    23  H   -0.009179   0.093500  -0.000392  -0.000585   0.001074   0.001521
               7          8          9         10         11         12
     1  C    0.002362  -0.001003   0.000849  -0.001093  -0.008093  -0.010717
     2  O   -0.043520  -0.001930  -0.000018  -0.002993   0.091158   0.010855
     3  H    0.002201  -0.000163   0.000013   0.000745  -0.000109   0.002098
     4  H   -0.001684   0.000009  -0.000001   0.000004   0.001091  -0.003685
     5  H    0.000527   0.000004   0.000000   0.000007  -0.001515  -0.001185
     6  C    0.077897   0.399777   0.400176   0.400581  -0.017330  -0.000790
     7  O    8.878501  -0.055217  -0.055995  -0.054807   0.086645   0.001403
     8  H   -0.055217   0.527556  -0.027964  -0.042477  -0.003087  -0.000001
     9  H   -0.055995  -0.027964   0.502242  -0.030673   0.003567   0.000009
    10  H   -0.054807  -0.042477  -0.030673   0.536224  -0.002207  -0.000023
    11  H    0.086645  -0.003087   0.003567  -0.002207   0.229688   0.000134
    12  C    0.001403  -0.000001   0.000009  -0.000023   0.000134   5.157059
    13  O   -0.002752  -0.000007   0.000001  -0.000010  -0.000703   0.077464
    14  H   -0.000008   0.000000  -0.000000  -0.000000   0.000008   0.399880
    15  H   -0.000009  -0.000000  -0.000000   0.000000  -0.000001   0.400895
    16  H    0.000001  -0.000000   0.000000  -0.000000  -0.000000   0.400151
    17  H   -0.000546   0.000007  -0.000000  -0.000001   0.001350  -0.017307
    18  C   -0.002594  -0.001456   0.000101   0.000047   0.001795  -0.004254
    19  O    0.001972   0.001944  -0.000007   0.000200  -0.001842  -0.001739
    20  H    0.000040  -0.000018  -0.000000   0.000000  -0.000001   0.000133
    21  H    0.000028   0.000016   0.000000  -0.000000  -0.000102  -0.001049
    22  H    0.000950   0.000147  -0.000024   0.000008   0.000355  -0.000048
    23  H   -0.003684   0.000657  -0.000015  -0.000028   0.000046   0.001595
              13         14         15         16         17         18
     1  C    0.002789  -0.000910  -0.001106   0.000828  -0.008340  -0.005357
     2  O   -0.044542  -0.001996  -0.002960  -0.000023   0.092374   0.006411
     3  H   -0.001683   0.000008   0.000003  -0.000001   0.001100  -0.000519
     4  H    0.001787  -0.000124   0.000705   0.000007  -0.000154  -0.000569
     5  H    0.000774   0.000003   0.000006   0.000001  -0.001597   0.000720
     6  C    0.001379   0.000004  -0.000026   0.000009   0.000077  -0.004242
     7  O   -0.002752  -0.000008  -0.000009   0.000001  -0.000546  -0.002594
     8  H   -0.000007   0.000000  -0.000000  -0.000000   0.000007  -0.001456
     9  H    0.000001  -0.000000  -0.000000   0.000000  -0.000000   0.000101
    10  H   -0.000010  -0.000000   0.000000  -0.000000  -0.000001   0.000047
    11  H   -0.000703   0.000008  -0.000001  -0.000000   0.001350   0.001795
    12  C    0.077464   0.399880   0.400895   0.400151  -0.017307  -0.004254
    13  O    8.879449  -0.054799  -0.055037  -0.055896   0.086507  -0.001535
    14  H   -0.054799   0.527649  -0.042457  -0.028012  -0.003063  -0.001548
    15  H   -0.055037  -0.042457   0.536299  -0.030629  -0.002224   0.000088
    16  H   -0.055896  -0.028012  -0.030629   0.502339   0.003572   0.000114
    17  H    0.086507  -0.003063  -0.002224   0.003572   0.229868   0.001745
    18  C   -0.001535  -0.001548   0.000088   0.000114   0.001745   5.161937
    19  O    0.000328   0.001782   0.000143  -0.000020  -0.001678   0.073212
    20  H    0.000018  -0.000009   0.000000  -0.000000  -0.000002   0.400630
    21  H    0.000780   0.000231   0.000005  -0.000016   0.000334   0.399811
    22  H   -0.000020   0.000011  -0.000000   0.000000  -0.000097   0.399722
    23  H   -0.003664   0.000658  -0.000033  -0.000013   0.000112  -0.015612
              19         20         21         22         23
     1  C    0.009503   0.000289  -0.000346  -0.000335  -0.009179
     2  O   -0.039621  -0.000300  -0.001099  -0.001078   0.093500
     3  H    0.001414   0.000001  -0.000001  -0.000009  -0.000392
     4  H    0.001484   0.000001  -0.000008  -0.000001  -0.000585
     5  H   -0.001617  -0.000000   0.000001   0.000002   0.001074
     6  C   -0.002813   0.000099  -0.000075  -0.000985   0.001521
     7  O    0.001972   0.000040   0.000028   0.000950  -0.003684
     8  H    0.001944  -0.000018   0.000016   0.000147   0.000657
     9  H   -0.000007  -0.000000   0.000000  -0.000024  -0.000015
    10  H    0.000200   0.000000  -0.000000   0.000008  -0.000028
    11  H   -0.001842  -0.000001  -0.000102   0.000355   0.000046
    12  C   -0.001739   0.000133  -0.001049  -0.000048   0.001595
    13  O    0.000328   0.000018   0.000780  -0.000020  -0.003664
    14  H    0.001782  -0.000009   0.000231   0.000011   0.000658
    15  H    0.000143   0.000000   0.000005  -0.000000  -0.000033
    16  H   -0.000020  -0.000000  -0.000016   0.000000  -0.000013
    17  H   -0.001678  -0.000002   0.000334  -0.000097   0.000112
    18  C    0.073212   0.400630   0.399811   0.399722  -0.015612
    19  O    8.908832  -0.056184  -0.055882  -0.056175   0.064167
    20  H   -0.056184   0.503401  -0.029633  -0.029343   0.003953
    21  H   -0.055882  -0.029633   0.532505  -0.042587  -0.003095
    22  H   -0.056175  -0.029343  -0.042587   0.531832  -0.003118
    23  H    0.064167   0.003953  -0.003095  -0.003118   0.232551
 Mulliken charges:
               1
     1  C   -0.377012
     2  O   -1.093063
     3  H    0.169765
     4  H    0.170137
     5  H    0.172275
     6  C   -0.411506
     7  O   -0.831709
     8  H    0.203207
     9  H    0.207739
    10  H    0.196496
    11  H    0.619154
    12  C   -0.410878
    13  O   -0.830627
    14  H    0.202692
    15  H    0.196340
    16  H    0.207588
    17  H    0.617963
    18  C   -0.408646
    19  O   -0.847403
    20  H    0.206927
    21  H    0.200184
    22  H    0.200795
    23  H    0.639583
 Sum of Mulliken charges =  -1.00000
 Mulliken charges with hydrogens summed into heavy atoms:
               1
     1  C    0.135164
     2  O   -1.093063
     6  C    0.195936
     7  O   -0.212554
    12  C    0.195741
    13  O   -0.212664
    18  C    0.199260
    19  O   -0.207820
 Electronic spatial extent (au):  <R**2>=           1785.3708
 Charge=             -1.0000 electrons
 Dipole moment (field-independent basis, Debye):
    X=              0.0411    Y=              1.2935    Z=              3.0261  Tot=              3.2912
 Quadrupole moment (field-independent basis, Debye-Ang):
   XX=            -64.2030   YY=            -60.6211   ZZ=            -69.3117
   XY=             -0.3555   XZ=             -0.2350   YZ=             -9.2982
 Traceless Quadrupole moment (field-independent basis, Debye-Ang):
   XX=              0.5090   YY=              4.0908   ZZ=             -4.5998
   XY=             -0.3555   XZ=             -0.2350   YZ=             -9.2982
 Octapole moment (field-independent basis, Debye-Ang**2):
  XXX=              1.0741  YYY=              7.6795  ZZZ=              4.3793  XYY=              0.1957
  XXY=             14.4817  XXZ=             29.6656  XZZ=             -0.2988  YZZ=             -1.9583
  YYZ=             -6.2242  XYZ=             -0.2147
 Hexadecapole moment (field-independent basis, Debye-Ang**3):
 XXXX=          -1361.2764 YYYY=           -659.2796 ZZZZ=           -309.1901 XXXY=             -3.6108
 XXXZ=             -2.1541 YYYX=              0.8845 YYYZ=             -5.5591 ZZZX=             -0.0781
 ZZZY=            -10.6784 XXYY=           -369.4502 XXZZ=           -333.7675 YYZZ=           -179.4857
 XXYZ=            -27.6579 YYXZ=              0.0735 ZZXY=             -0.0712
 N-N= 4.254733733518D+02 E-N=-1.946999108894D+03  KE= 4.582778773004D+02
 Unable to Open any file for archive entry.
 1\1\GINC-SESKSCPN028\SP\RwB97XD\6-31+G(d)\C4H15O4(1-)\KSRF385\24-Dec-2
 019\0\\# wb97xd 6-31+G(d) scrf(solvent=Methanol, smd) scf=sleazy integ
 ral=fine\\predict_snar calculation\\-1,1\C,0,-0.021077,-1.843465,0.977
 947\O,0,-0.018754,-0.809418,0.086051\H,0,0.882747,-1.837827,1.615385\H
 ,0,-0.894504,-1.799266,1.655354\H,0,-0.053921,-2.821998,0.461772\C,0,3
 .169365,-0.201641,-0.09712\O,0,2.289854,-0.537634,-1.137879\H,0,2.7888
 96,0.634704,0.499413\H,0,4.117674,0.08361,-0.555453\H,0,3.338762,-1.05
 4102,0.574153\H,0,1.376945,-0.676161,-0.737866\C,0,-3.194169,-0.126848
 ,-0.090007\O,0,-2.332492,-0.526201,-1.122976\H,0,-2.793203,0.729725,0.
 462905\H,0,-3.370586,-0.943855,0.622156\H,0,-4.142564,0.153336,-0.5513
 52\H,0,-1.418681,-0.66867,-0.725499\C,0,0.056524,2.4323,-0.045577\O,0,
 0.048619,1.597846,1.084232\H,0,0.105148,3.460998,0.315547\H,0,-0.85054
 7,2.300506,-0.646532\H,0,0.921806,2.230037,-0.686664\H,0,0.018893,0.64
 4303,0.751316\\Version=ES64L-G16RevC.01\State=1-A\HF=-462.3265281\RMSD
 =2.933e-05\Dipole=0.0154925,0.4613837,1.2097858\Quadrupole=0.3788403,3
 .5779826,-3.9568229,-0.2572046,-0.1794056,-6.6359021\PG=C01 [X(C4H15O4
 )]\\@
 The archive entry for this job was punched.


  ON THE CHOICE OF THE CORRECT LANGUAGE -
 I SPEAK SPANISH TO GOD, ITALIAN TO WOMEN,
 FRENCH TO MEN, AND GERMAN TO MY HORSE.
          -- CHARLES V
 Job cpu time:       0 days  0 hours  0 minutes 51.9 seconds.
 Elapsed time:       0 days  0 hours  0 minutes 52.5 seconds.
 File lengths (MBytes):  RWF=    128 Int=      0 D2E=      0 Chk=      8 Scr=      8
 Normal termination of Gaussian 16 at Tue Dec 24 17:52:41 2019.
