# Supplementary material for: Machine learning meets mechanistic modelling for accurate prediction of experimental activation energies
Source: Chem Sci. 2020 Nov 5;12(3):1163–75. doi: 10.1039/d0sc04896h (PMC9528810; doi:10.1039/d0sc04896h)
Supplement: SC-012-D0SC04896H-s002 [file SC-012-D0SC04896H-s002.zip › SC-012-D0SC04896H-s111.csv]

	exp_activation_energy
237	26.59802725331593
418	24.852341052868308
458	20.404633967469493
147	24.54649072169971
81	18.03541622665512
46	16.271234725349537
439	23.74201958850375
166	17.264756421699712
86	18.173274744509047
357	16.98785565110774
82	26.13877193867784
314	21.454235171216364
282	20.588924715962946
118	13.196313503248223
331	25.509687047695913
140	21.557905234482547
210	25.92649407850245
452	20.597706870909384
194	18.072972692017487
11	20.752903204269842
216	24.98399622850245
293	19.288509018052284
162	26.54881977169971
94	18.961441528599966
270	20.920888975878587
174	20.665958829212908
349	21.706579437873224
41	19.695768649156424
188	20.54893098169971
207	21.454235171216364
96	18.84752853488214
107	15.721337258254206
414	21.927772647570144
93	17.390001714477133
123	15.608856153524144
67	42.442005723502454
389	25.05949629595089
23	17.883809596552055
13	20.04071717132692
61	16.468900138498153
279	17.011501889553067
39	20.440956945060343
321	20.17704231803498
319	23.942432839189703
332	23.832774627248202
99	17.464858504370508
211	18.61339482501105
324	22.67127496430268
402	20.04071717132692
266	22.218869588464564
227	23.99661752850245
128	19.60655238519173
83	17.764289103442547
422	19.734748859582275
383	32.4890466488163
27	21.04421781949974
90	16.889597359051702
370	19.60655238519173
74	32.52265105142929
70	17.705336948818008
187	23.946366037783342
92	22.201498780710946
351	23.482885182886637
344	24.87451888650529
348	25.34608269002222
126	24.77672377861907
341	22.414867498538083
59	15.99012596535557
121	20.83001613039049
12	19.63069981961029
356	21.31158057974747
204	25.233499391224708
461	18.540459816667767
363	20.99028839192583
158	19.16120160169971
312	20.562143063856613
374	24.44569425158163
199	19.21455256847854
375	20.93413273802792
393	20.699519468616547
441	16.503030295390168
318	23.345003419478484
89	21.32009194961251
132	19.89700721829352
125	21.559936725011735
175	20.54686934540936
392	19.663641478094014
14	13.670835245178775
365	18.88351990345093
419	22.373012266582712
124	20.29672705923875
139	19.188663567896175
112	21.089735013588786
51	18.11960672334905
113	25.2232479365297
9	18.678669011268152
432	22.0048311433917
16	16.472438713357572
245	26.95875362850245
0	20.57053370099341
382	21.625843500665813
106	15.608856153524144
253	24.62494942850245
368	19.299670292572856
445	25.130362299676037
337	22.305696097630843
391	21.676856131839045
71	18.045470803004417
443	18.78651768175848
38	19.42466596074982
151	21.73672322169971
276	17.373492829042245
164	23.59885966169972
168	17.264756421699712
388	19.86319630175477
209	25.10581567850245
239	32.52265105142929
277	23.215642196431755
434	39.39794987609169
146	23.1948846280238
251	28.02307092850245
320	18.50849643495075
333	22.02483912348564
42	20.04071717132692
161	16.702802921699714
373	22.201498780710946
258	18.012599568950808
283	16.579814349036607
456	20.982807259472253
453	20.204963630313106
292	22.00984761755734
380	20.11409803459468
329	23.48874652652365
260	26.76640712850245
259	28.12565572850245
387	33.089931683066446
148	23.27470122169971
361	22.251069646198047
235	24.43260292850245
101	17.73258327809343
34	19.750498997560154
190	22.518134351699715
111	19.60655238519173
176	19.552328493163053
53	18.62491921906988
234	26.349656378502456
136	21.73874492915073
430	21.088882802034878
460	20.055693414283873
155	19.16120160169971
19	19.682169659440973
143	20.474370691063488
407	17.254968108128036
159	25.80644962169972
428	20.351295888081072
44	20.860751874760172
315	21.843124205531375
444	20.557401315018822
114	17.904750898460485
295	20.93190475045992
214	21.23965102850245
109	20.76834014114544
411	21.783921837291174
170	16.702802921699714
80	23.33846710987903
435	24.18920660169972
85	26.548789290394463
8	20.55858319353387
32	19.050509891576272
100	14.52725034483475
401	18.933490029624323
379	20.076270445531875
225	21.69886530169971
28	18.34763948423071
340	22.03802103737595
55	19.352762597320712
438	25.87982885293543
360	16.91424613841794
48	17.21884956009795
447	21.50691416502492
425	16.6403815037231
33	20.16051634927678
35	20.23778210578195
63	17.596221618314775
313	20.57053370099341
241	28.97198032850245
451	21.09178958921096
45	17.698963691988258
178	20.901563228030845
222	25.79185152850245
352	15.517035802405806
21	20.47078830790626
255	25.381512328502456
202	25.13736451608841
138	21.534761436294584
24	19.65587510832745
186	22.83004097780584
208	21.11502519169971
135	24.807065301048137
117	16.000689281776193
215	25.816871910662137
416	15.919437925056751
395	19.881741080697104
308	22.750207070318872
238	35.237010525643136
220	26.60611837850245
56	15.288503248833274
364	17.671408828465854
338	20.675972877317182
336	23.3713051793728
182	23.75483258090032
98	14.468468545400029
115	19.859556105651556
287	21.20373190925714
119	19.859556105651556
347	22.392729578545048
171	21.768074311699714
398	26.20109584450491
54	20.01479050891565
177	21.89052102169971
196	27.503549191699715
200	23.041897774551703
183	20.02601846169971
421	21.894028258614
104	13.889278668322707
223	22.085975628502453
131	17.21289435767961
334	22.750207070318872
60	16.129364041631373
95	19.22191610754831
195	23.04814523169971
141	24.208711075705427
149	25.33914092169972
205	19.48505991380453
153	17.247010521699714
376	20.57053370099341
10	18.78651768175848
278	19.479307550806915
97	13.056618237621686
213	21.531688546267276
247	28.52317182850245
57	15.661344180098098
310	20.55858319353387
353	16.257925105634456
36	19.42466596074982
413	17.99526988750732
20	21.454235171216364
459	18.81769321285455
342	24.651340780014372
76	12.533266581047108
203	20.864808001699714
78	25.39772505992377
272	19.9933695084568
454	20.824437873445575
150	19.601299921699713
440	23.82421426176032
2	22.93498606776186
52	22.01521722295964
271	19.87054459500952
262	20.011856325515765
268	26.006775833768945
343	14.622866053520918
330	19.233136191036465
184	21.017923268386205
152	21.12744732169971
417	19.023412176727675
311	21.28271973393633
192	27.230853861699714
75	17.49874393498632
358	17.413582958313214
250	29.978944035417296
446	16.432416593025852
88	21.443576684656364
246	27.23445027850245
144	21.033817263571912
385	22.673628739806237
275	22.28075838577625
297	18.364786481917342
137	21.71654870102067
167	23.40010558169972
84	26.718961866711865
409	19.78787121323634
156	18.057998151699714
366	22.060068185540363
288	18.256454732592488
127	19.399128325926394
197	21.427944561699714
274	23.824692970276928
424	20.693544367307645
105	13.910680020577994
154	19.57054036169971
291	19.587919978666093
231	26.93310742850245
377	22.486792244636728
25	20.901563228030845
198	21.186008791699713
64	17.836857738313626
15	20.154510916984673
306	17.811286644964778
381	29.978944035417296
110	20.29672705923875
346	23.897860228797988
317	22.89067969693821
26	16.985591324171946
77	21.183150992140078
43	19.267742118488584
289	17.744655737929442
3	23.345003419478484
437	26.652337521699714
49	20.34681623820737
397	25.28636581533141
449	20.85097429677697
30	19.768890012529692
122	17.384447401367993
116	20.145690872873775
429	20.697367918415875
219	27.31780042850245
273	22.703970262235302
212	20.895259118630648
325	24.58317867559305
394	21.665219100804443
1	23.28267951365141
322	23.414675618560306
22	13.910680020577994
326	19.63069981961029
328	23.64489531105617
7	21.28271973393633
455	19.339452977605625
142	23.76831413961728
87	19.60655238519173
362	18.31210968390421
248	27.84995907850245
218	25.68285517850245
69	26.59802725331593
50	18.76539040719279
408	23.36099169005611
423	19.54375544455336
157	18.13726317169971
261	19.87054459500952
405	19.56102762052848
412	15.749186892258404
367	23.083646091522866
263	22.915589903867374
285	20.41255805163504
179	21.18364267169972
290	17.863584378562503
400	18.98911097420977
244	27.79225512850245
72	16.751407166132307
130	19.188663567896175
145	21.043592367620302
345	21.713421784886517
134	21.73874492915073
206	21.529865180699712
403	19.60655238519173
264	21.59435309707928
73	16.197382535414718
406	23.25720853385087
242	27.91407457850245
37	20.49154587631422
