# Supplementary material for: Machine learning meets mechanistic modelling for accurate prediction of experimental activation energies
Source: Chem Sci. 2020 Nov 5;12(3):1163–75. doi: 10.1039/d0sc04896h (PMC9528810; doi:10.1039/d0sc04896h)
Supplement: SC-012-D0SC04896H-s002 [file SC-012-D0SC04896H-s002.zip › SC-012-D0SC04896H-s1111.gjf]

# wb97xd 6-31+G(d) scrf(solvent=Methanol, smd) scf=sleazy integral=fine 

predict_snar calculation

-1 1
C             0.054688    0.356006    2.236480
O             0.070173    0.316334    0.869577
H            -0.862875   -0.109223    2.645384
H             0.917394   -0.182266    2.668264
H             0.090437    1.394677    2.611359
C            -0.773667   -2.639862   -0.361935
O             0.468695   -2.129206    0.039969
H            -1.496942   -2.634517    0.462982
H            -0.608840   -3.669351   -0.684381
H            -1.193195   -2.064168   -1.195359
H             0.330146   -1.179370    0.358353
C            -2.480503    0.974205   -1.131878
O            -1.913377    1.731936   -0.097478
H            -2.887409    0.026164   -0.758680
H            -1.748119    0.752668   -1.916972
H            -3.291590    1.567994   -1.556780
H            -1.137504    1.211841    0.282752
C             2.517915    0.510844   -1.306839
O             2.355444    1.198617   -0.092859
H             2.396463   -0.569188   -1.173815
H             3.527191    0.723028   -1.663426
H             1.793128    0.853540   -2.056000
H             1.476537    0.910818    0.300490
