# Supplementary material for: Machine learning meets mechanistic modelling for accurate prediction of experimental activation energies
Source: Chem Sci. 2020 Nov 5;12(3):1163–75. doi: 10.1039/d0sc04896h (PMC9528810; doi:10.1039/d0sc04896h)
Supplement: SC-012-D0SC04896H-s002 [file SC-012-D0SC04896H-s002.zip › SC-012-D0SC04896H-s1112.log]

 Entering Gaussian System, Link 0=g16
 Input=28.gjf
 Output=28.log
 Initial command:
 /opt/scp/software/gaussian/16.C.01-avx2/g16/l1.exe "/scratch/ksrf385/23664580/Gau-121222.inp" -scrdir="/scratch/ksrf385/23664580/"
 Entering Link 1 = /opt/scp/software/gaussian/16.C.01-avx2/g16/l1.exe PID=    121260.
  
 Copyright (c) 1988-2019, Gaussian, Inc.  All Rights Reserved.
  
 This is part of the Gaussian(R) 16 program.  It is based on
 the Gaussian(R) 09 system (copyright 2009, Gaussian, Inc.),
 the Gaussian(R) 03 system (copyright 2003, Gaussian, Inc.),
 the Gaussian(R) 98 system (copyright 1998, Gaussian, Inc.),
 the Gaussian(R) 94 system (copyright 1995, Gaussian, Inc.),
 the Gaussian 92(TM) system (copyright 1992, Gaussian, Inc.),
 the Gaussian 90(TM) system (copyright 1990, Gaussian, Inc.),
 the Gaussian 88(TM) system (copyright 1988, Gaussian, Inc.),
 the Gaussian 86(TM) system (copyright 1986, Carnegie Mellon
 University), and the Gaussian 82(TM) system (copyright 1983,
 Carnegie Mellon University). Gaussian is a federally registered
 trademark of Gaussian, Inc.
  
 This software contains proprietary and confidential information,
 including trade secrets, belonging to Gaussian, Inc.
  
 This software is provided under written license and may be
 used, copied, transmitted, or stored only in accord with that
 written license.
  
 The following legend is applicable only to US Government
 contracts under FAR:
  
                    RESTRICTED RIGHTS LEGEND
  
 Use, reproduction and disclosure by the US Government is
 subject to restrictions as set forth in subparagraphs (a)
 and (c) of the Commercial Computer Software - Restricted
 Rights clause in FAR 52.227-19.
  
 Gaussian, Inc.
 340 Quinnipiac St., Bldg. 40, Wallingford CT 06492
  
  
 ---------------------------------------------------------------
 Warning -- This program may not be used in any manner that
 competes with the business of Gaussian, Inc. or will provide
 assistance to any competitor of Gaussian, Inc.  The licensee
 of this program is prohibited from giving any competitor of
 Gaussian, Inc. access to this program.  By using this program,
 the user acknowledges that Gaussian, Inc. is engaged in the
 business of creating and licensing software in the field of
 computational chemistry and represents and warrants to the
 licensee that it is not a competitor of Gaussian, Inc. and that
 it will not use this program in any manner prohibited above.
 ---------------------------------------------------------------
  

 Cite this work as:
 Gaussian 16, Revision C.01,
 M. J. Frisch, G. W. Trucks, H. B. Schlegel, G. E. Scuseria, 
 M. A. Robb, J. R. Cheeseman, G. Scalmani, V. Barone, 
 G. A. Petersson, H. Nakatsuji, X. Li, M. Caricato, A. V. Marenich, 
 J. Bloino, B. G. Janesko, R. Gomperts, B. Mennucci, H. P. Hratchian, 
 J. V. Ortiz, A. F. Izmaylov, J. L. Sonnenberg, D. Williams-Young, 
 F. Ding, F. Lipparini, F. Egidi, J. Goings, B. Peng, A. Petrone, 
 T. Henderson, D. Ranasinghe, V. G. Zakrzewski, J. Gao, N. Rega, 
 G. Zheng, W. Liang, M. Hada, M. Ehara, K. Toyota, R. Fukuda, 
 J. Hasegawa, M. Ishida, T. Nakajima, Y. Honda, O. Kitao, H. Nakai, 
 T. Vreven, K. Throssell, J. A. Montgomery, Jr., J. E. Peralta, 
 F. Ogliaro, M. J. Bearpark, J. J. Heyd, E. N. Brothers, K. N. Kudin, 
 V. N. Staroverov, T. A. Keith, R. Kobayashi, J. Normand, 
 K. Raghavachari, A. P. Rendell, J. C. Burant, S. S. Iyengar, 
 J. Tomasi, M. Cossi, J. M. Millam, M. Klene, C. Adamo, R. Cammi, 
 J. W. Ochterski, R. L. Martin, K. Morokuma, O. Farkas, 
 J. B. Foresman, and D. J. Fox, Gaussian, Inc., Wallingford CT, 2019.
 
 ******************************************
 Gaussian 16:  ES64L-G16RevC.01  3-Jul-2019
                24-Dec-2019 
 ******************************************
 ----------------------------------------------------------------------
 # wb97xd 6-31+G(d) scrf(solvent=Methanol, smd) scf=sleazy integral=fin
 e
 ----------------------------------------------------------------------

 Warning!  SCF SP cutoffs with diffuse functions may be unreliable.
 Consider SCF=Tight

 1/38=1,172=1/1;
 2/12=2,17=6,18=5,40=1/2;
 3/5=1,6=6,7=11,11=2,25=1,30=1,70=32201,72=3,74=-58,75=-4/1,2,3;
 4//1;
 5/5=2,32=1,38=5,53=3/2;
 6/7=2,8=2,9=2,10=2,28=1/1;
 99/5=1,9=1/99;
 ------------------------
 predict_snar calculation
 ------------------------
 Symbolic Z-matrix:
 Charge = -1 Multiplicity = 1
 C                     0.05469   0.35601   2.23648 
 O                     0.07017   0.31633   0.86958 
 H                    -0.86288  -0.10922   2.64538 
 H                     0.91739  -0.18227   2.66826 
 H                     0.09044   1.39468   2.61136 
 C                    -0.77367  -2.63986  -0.36194 
 O                     0.4687   -2.12921   0.03997 
 H                    -1.49694  -2.63452   0.46298 
 H                    -0.60884  -3.66935  -0.68438 
 H                    -1.1932   -2.06417  -1.19536 
 H                     0.33015  -1.17937   0.35835 
 C                    -2.4805    0.97421  -1.13188 
 O                    -1.91338   1.73194  -0.09748 
 H                    -2.88741   0.02616  -0.75868 
 H                    -1.74812   0.75267  -1.91697 
 H                    -3.29159   1.56799  -1.55678 
 H                    -1.1375    1.21184   0.28275 
 C                     2.51792   0.51084  -1.30684 
 O                     2.35544   1.19862  -0.09286 
 H                     2.39646  -0.56919  -1.17382 
 H                     3.52719   0.72303  -1.66343 
 H                     1.79313   0.85354  -2.056 
 H                     1.47654   0.91082   0.30049 
 
                          Input orientation:                          
 ---------------------------------------------------------------------
 Center     Atomic      Atomic             Coordinates (Angstroms)
 Number     Number       Type             X           Y           Z
 ---------------------------------------------------------------------
      1          6           0        0.054688    0.356006    2.236480
      2          8           0        0.070173    0.316334    0.869577
      3          1           0       -0.862875   -0.109223    2.645384
      4          1           0        0.917394   -0.182266    2.668264
      5          1           0        0.090437    1.394677    2.611359
      6          6           0       -0.773667   -2.639862   -0.361935
      7          8           0        0.468695   -2.129206    0.039969
      8          1           0       -1.496942   -2.634517    0.462982
      9          1           0       -0.608840   -3.669351   -0.684381
     10          1           0       -1.193195   -2.064168   -1.195359
     11          1           0        0.330146   -1.179370    0.358353
     12          6           0       -2.480503    0.974205   -1.131878
     13          8           0       -1.913377    1.731936   -0.097478
     14          1           0       -2.887409    0.026164   -0.758680
     15          1           0       -1.748119    0.752668   -1.916972
     16          1           0       -3.291590    1.567994   -1.556780
     17          1           0       -1.137504    1.211841    0.282752
     18          6           0        2.517915    0.510844   -1.306839
     19          8           0        2.355444    1.198617   -0.092859
     20          1           0        2.396463   -0.569188   -1.173815
     21          1           0        3.527191    0.723028   -1.663426
     22          1           0        1.793128    0.853540   -2.056000
     23          1           0        1.476537    0.910818    0.300490
 ---------------------------------------------------------------------
                    Distance matrix (angstroms):
                    1          2          3          4          5
     1  C    0.000000
     2  O    1.367566   0.000000
     3  H    1.107051   2.050651   0.000000
     4  H    1.104733   2.049795   1.781914   0.000000
     5  H    1.104830   2.048668   1.780920   1.781529   0.000000
     6  C    4.051316   3.311764   3.931420   4.252243   5.085731
     7  O    3.342505   2.612994   3.555502   3.301491   4.378684
     8  H    3.807372   3.365812   3.397356   4.087276   4.834222
     9  H    5.017489   4.331458   4.881227   5.072414   6.082374
    10  H    4.380864   3.395121   4.322294   4.787873   5.301172
    11  H    2.441438   1.601895   2.792673   2.583557   3.429171
    12  C    4.260892   3.308257   4.249499   5.227256   4.560521
    13  O    3.348705   2.621754   3.466513   4.396221   3.386268
    14  H    4.211379   3.388615   3.962918   5.124833   4.700804
    15  H    4.545175   3.355805   4.726691   5.385485   4.929325
    16  H    5.201472   4.330740   5.135163   6.215300   5.370431
    17  H    2.443528   1.613933   2.720783   3.443372   2.638878
    18  C    4.318168   3.281168   5.237775   4.340912   4.693196
    19  O    3.380724   2.631952   4.423347   3.405676   3.532915
    20  H    4.239104   3.220439   5.041937   4.135085   4.847893
    21  H    5.234716   4.304936   6.207348   5.137522   5.525955
    22  H    4.657800   3.437465   5.484913   4.915127   4.997622
    23  H    2.465264   1.629457   3.465813   2.667176   2.737793
                    6          7          8          9         10
     6  C    0.000000
     7  O    1.402056   0.000000
     8  H    1.097107   2.073164   0.000000
     9  H    1.091323   2.014401   1.782147   0.000000
    10  H    1.096368   2.071749   1.779791   1.783026   0.000000
    11  H    1.967296   1.011312   2.338087   2.858145   2.348927
    12  C    4.070329   4.438711   4.066183   5.026528   3.300440
    13  O    4.525648   4.538896   4.421928   5.587502   4.016766
    14  H    3.425348   4.067787   3.241154   4.342146   2.725901
    15  H    3.857066   4.129053   4.147324   4.729851   2.960275
    16  H    5.047142   5.509867   4.996128   5.948782   4.210284
    17  H    3.922195   3.715025   3.867318   5.004085   3.594461
    18  C    4.653419   3.603201   5.398577   5.257193   4.518346
    19  O    4.959603   3.827776   5.462852   5.730095   4.945110
    20  H    3.872540   2.761017   4.701414   4.345389   3.888583
    21  H    5.612512   4.515661   6.405984   6.112142   5.501781
    22  H    4.654262   3.878657   5.416306   5.301635   4.262845
    23  H    4.255532   3.213310   4.630052   5.128032   4.267971
                   11         12         13         14         15
    11  H    0.000000
    12  C    3.841669   0.000000
    13  O    3.703631   1.402060   0.000000
    14  H    3.612995   1.097101   2.072579   0.000000
    15  H    3.637177   1.096284   2.072881   1.779728   0.000000
    16  H    4.932820   1.091325   2.013929   1.782573   1.782357
    17  H    2.806707   1.965018   1.008490   2.356391   2.328621
    18  C    3.227386   5.022897   4.752891   5.454624   4.316224
    19  O    3.155986   4.951394   4.302009   5.413453   4.512814
    20  H    2.643771   5.115527   5.002839   5.333487   4.413292
    21  H    4.234124   6.036391   5.750641   6.515465   5.281483
    22  H    3.478813   4.374069   4.283173   4.926968   3.545410
    23  H    2.384627   4.208784   3.510574   4.576951   3.916702
                   16         17         18         19         20
    16  H    0.000000
    17  H    2.854962   0.000000
    18  C    5.910193   4.047256   0.000000
    19  O    5.845383   3.513110   1.404698   0.000000
    20  H    6.088362   4.216939   1.094950   2.072506   0.000000
    21  H    6.871762   5.077984   1.091244   2.016397   1.785521
    22  H    5.158878   3.766529   1.097269   2.071038   1.779443
    23  H    5.159105   2.631376   1.956516   1.005002   2.282599
                   21         22         23
    21  H    0.000000
    22  H    1.782729   0.000000
    23  H    2.845595   2.378351   0.000000
 Stoichiometry    C4H15O4(1-)
 Framework group  C1[X(C4H15O4)]
 Deg. of freedom    63
 Full point group                 C1      NOp   1
 Largest Abelian subgroup         C1      NOp   1
 Largest concise Abelian subgroup C1      NOp   1
                         Standard orientation:                         
 ---------------------------------------------------------------------
 Center     Atomic      Atomic             Coordinates (Angstroms)
 Number     Number       Type             X           Y           Z
 ---------------------------------------------------------------------
      1          6           0       -0.027613   -0.332918    2.227879
      2          8           0       -0.044648   -0.298487    0.860852
      3          1           0        0.873294    0.165293    2.634960
      4          1           0       -0.908435    0.176545    2.658037
      5          1           0       -0.027220   -1.370914    2.606314
      6          6           0        0.695857    2.680996   -0.380966
      7          8           0       -0.527968    2.128883    0.022992
      8          1           0        1.418991    2.703596    0.443783
      9          1           0        0.495335    3.703030   -0.706887
     10          1           0        1.135015    2.117369   -1.212523
     11          1           0       -0.356474    1.185527    0.344585
     12          6           0        2.527072   -0.874232   -1.138984
     13          8           0        1.986739   -1.647654   -0.101858
     14          1           0        2.900858    0.088641   -0.769130
     15          1           0        1.787332   -0.680951   -1.924646
     16          1           0        3.358234   -1.440947   -1.562058
     17          1           0        1.193323   -1.153519    0.276787
     18          6           0       -2.484446   -0.585334   -1.314272
     19          8           0       -2.298027   -1.262890   -0.097990
     20          1           0       -2.400557    0.498713   -1.184970
     21          1           0       -3.485792   -0.833659   -1.669878
     22          1           0       -1.748294   -0.905216   -2.062440
     23          1           0       -1.429593   -0.943397    0.294153
 ---------------------------------------------------------------------
 Rotational constants (GHZ):           1.1823104           0.9902440           0.7886139
 Standard basis: 6-31+G(d) (6D, 7F)
 There are   182 symmetry adapted cartesian basis functions of A   symmetry.
 There are   182 symmetry adapted basis functions of A   symmetry.
   182 basis functions,   316 primitive gaussians,   182 cartesian basis functions
    36 alpha electrons       36 beta electrons
       nuclear repulsion energy       421.0486222413 Hartrees.
 NAtoms=   23 NActive=   23 NUniq=   23 SFac= 1.00D+00 NAtFMM=   60 NAOKFM=F Big=F
 Integral buffers will be    131072 words long.
 Raffenetti 2 integral format.
 Two-electron integral symmetry is turned on.
 Nuclear repulsion after empirical dispersion term =      421.0378176042 Hartrees.
 ------------------------------------------------------------------------------
 Polarizable Continuum Model (PCM)
 =================================
 Model                : PCM.
 Atomic radii         : SMD-Coulomb.
 Polarization charges : Total charges.
 Charge compensation  : None.
 Solution method      : On-the-fly selection.
 Cavity type          : VdW (van der Waals Surface) (Alpha=1.000).
 Cavity algorithm     : GePol (No added spheres)
                        Default sphere list used, NSphG=   23.
                        Lebedev-Laikov grids with approx.  5.0 points / Ang**2.
                        Smoothing algorithm: York/Karplus (Gamma=1.0000).
                        Polarization charges: spherical gaussians, with
                                              point-specific exponents (IZeta= 3).
                        Self-potential: point-specific (ISelfS= 7).
                        Self-field    : sphere-specific E.n sum rule (ISelfD= 2).
 Solvent              : Methanol, Eps=  32.613000 Eps(inf)=   1.765709
 ------------------------------------------------------------------------------
 ------------------------------------------------------------------------------
 Atomic radii for non-electrostatic terms: SMD-CDS.
 ------------------------------------------------------------------------------
 Nuclear repulsion after PCM non-electrostatic terms =      421.0462161308 Hartrees.
 One-electron integrals computed using PRISM.
 NBasis=   182 RedAO= T EigKep=  1.34D-03  NBF=   182
 NBsUse=   182 1.00D-06 EigRej= -1.00D+00 NBFU=   182
 ExpMin= 4.38D-02 ExpMax= 5.48D+03 ExpMxC= 8.25D+02 IAcc=2 IRadAn=         4 AccDes= 0.00D+00
 Harris functional with IExCor= 4639 and IRadAn=       4 diagonalized for initial guess.
 HarFok:  IExCor= 4639 AccDes= 0.00D+00 IRadAn=         4 IDoV= 1 UseB2=F ITyADJ=14
 ICtDFT=  3500011 ScaDFX=  1.000000  1.000000  1.000000  1.000000
 FoFCou: FMM=F IPFlag=           0 FMFlag=      100000 FMFlg1=           0
         NFxFlg=           0 DoJE=T BraDBF=F KetDBF=T FulRan=T
         wScrn=  0.000000 ICntrl=       500 IOpCl=  0 I1Cent=   200000004 NGrid=           0
         NMat0=    1 NMatS0=      1 NMatT0=    0 NMatD0=    1 NMtDS0=    0 NMtDT0=    0
 Petite list used in FoFCou.
 Requested convergence on RMS density matrix=1.00D-04 within 128 cycles.
 Requested convergence on MAX density matrix=1.00D-02.
 Requested convergence on             energy=1.00D-02.
 No special actions if energy rises.
 Inv3:  Mode=1 IEnd=     8762043.
 Iteration    1 A*A^-1 deviation from unit magnitude is 2.89D-15 for    724.
 Iteration    1 A*A^-1 deviation from orthogonality  is 2.05D-15 for   1172    372.
 Iteration    1 A^-1*A deviation from unit magnitude is 3.55D-15 for   1445.
 Iteration    1 A^-1*A deviation from orthogonality  is 2.53D-13 for   1512   1475.
 Error on total polarization charges =  0.06545
 SCF Done:  E(RwB97XD) =  -462.324980897     A.U. after    5 cycles
            NFock=  5  Conv=0.26D-04     -V/T= 2.0088
 SMD-CDS (non-electrostatic) energy       (kcal/mol) =       5.27
 (included in total energy above)

 **********************************************************************

            Population analysis using the SCF Density.

 **********************************************************************

 Orbital symmetries:
       Occupied  (A) (A) (A) (A) (A) (A) (A) (A) (A) (A) (A) (A)
                 (A) (A) (A) (A) (A) (A) (A) (A) (A) (A) (A) (A)
                 (A) (A) (A) (A) (A) (A) (A) (A) (A) (A) (A) (A)
       Virtual   (A) (A) (A) (A) (A) (A) (A) (A) (A) (A) (A) (A)
                 (A) (A) (A) (A) (A) (A) (A) (A) (A) (A) (A) (A)
                 (A) (A) (A) (A) (A) (A) (A) (A) (A) (A) (A) (A)
                 (A) (A) (A) (A) (A) (A) (A) (A) (A) (A) (A) (A)
                 (A) (A) (A) (A) (A) (A) (A) (A) (A) (A) (A) (A)
                 (A) (A) (A) (A) (A) (A) (A) (A) (A) (A) (A) (A)
                 (A) (A) (A) (A) (A) (A) (A) (A) (A) (A) (A) (A)
                 (A) (A) (A) (A) (A) (A) (A) (A) (A) (A) (A) (A)
                 (A) (A) (A) (A) (A) (A) (A) (A) (A) (A) (A) (A)
                 (A) (A) (A) (A) (A) (A) (A) (A) (A) (A) (A) (A)
                 (A) (A) (A) (A) (A) (A) (A) (A) (A) (A) (A) (A)
                 (A) (A) (A) (A) (A) (A) (A) (A) (A) (A) (A) (A)
                 (A) (A)
 The electronic state is 1-A.
 Alpha  occ. eigenvalues --  -19.24927 -19.24884 -19.24830 -19.19997 -10.31802
 Alpha  occ. eigenvalues --  -10.31782 -10.31679 -10.30552  -1.10192  -1.09740
 Alpha  occ. eigenvalues --   -1.09640  -1.03726  -0.75774  -0.75672  -0.75554
 Alpha  occ. eigenvalues --   -0.71745  -0.58522  -0.58030  -0.57965  -0.51435
 Alpha  occ. eigenvalues --   -0.51307  -0.51149  -0.50239  -0.50088  -0.49783
 Alpha  occ. eigenvalues --   -0.48981  -0.48835  -0.46433  -0.41009  -0.40749
 Alpha  occ. eigenvalues --   -0.39729  -0.34540  -0.34289  -0.33955  -0.30319
 Alpha  occ. eigenvalues --   -0.30291
 Alpha virt. eigenvalues --    0.08351   0.09119   0.09654   0.09891   0.11255
 Alpha virt. eigenvalues --    0.11683   0.12172   0.12715   0.13088   0.14212
 Alpha virt. eigenvalues --    0.15414   0.15933   0.16270   0.17747   0.19549
 Alpha virt. eigenvalues --    0.20362   0.23314   0.23685   0.23949   0.25362
 Alpha virt. eigenvalues --    0.27407   0.27844   0.28979   0.29388   0.29747
 Alpha virt. eigenvalues --    0.30378   0.30673   0.30914   0.31650   0.32467
 Alpha virt. eigenvalues --    0.33277   0.33841   0.34146   0.36565   0.36693
 Alpha virt. eigenvalues --    0.38304   0.38761   0.39166   0.39323   0.39937
 Alpha virt. eigenvalues --    0.41084   0.41577   0.41891   0.42396   0.43552
 Alpha virt. eigenvalues --    0.44992   0.45465   0.46593   0.47468   0.49024
 Alpha virt. eigenvalues --    0.66459   0.74962   0.75897   0.77121   0.78176
 Alpha virt. eigenvalues --    0.79007   0.79451   0.80029   0.81028   0.82160
 Alpha virt. eigenvalues --    0.84095   0.87844   0.90643   1.02834   1.03775
 Alpha virt. eigenvalues --    1.05339   1.06530   1.07889   1.08460   1.09630
 Alpha virt. eigenvalues --    1.10936   1.17890   1.18187   1.19778   1.22987
 Alpha virt. eigenvalues --    1.27432   1.28881   1.29698   1.30686   1.31705
 Alpha virt. eigenvalues --    1.32020   1.32903   1.34361   1.34673   1.36186
 Alpha virt. eigenvalues --    1.36890   1.37733   1.44173   1.45176   1.48108
 Alpha virt. eigenvalues --    1.48537   1.48963   1.52845   1.58358   1.60486
 Alpha virt. eigenvalues --    1.60913   1.61737   1.64712   1.65449   1.66341
 Alpha virt. eigenvalues --    1.68615   1.70519   1.75389   1.79388   1.80512
 Alpha virt. eigenvalues --    1.84419   1.85738   1.89913   1.93481   2.03173
 Alpha virt. eigenvalues --    2.04382   2.22846   2.23157   2.23625   2.26149
 Alpha virt. eigenvalues --    2.27795   2.28583   2.28925   2.29821   2.30005
 Alpha virt. eigenvalues --    2.31738   2.33148   2.33863   2.48310   2.48542
 Alpha virt. eigenvalues --    2.48698   2.51527   2.51933   2.52367   2.57065
 Alpha virt. eigenvalues --    2.57347   2.76317   2.76931   2.80653   2.96956
 Alpha virt. eigenvalues --    2.99788   3.01223   3.03548   4.30503   4.33862
 Alpha virt. eigenvalues --    4.40064   4.40928   4.42619   4.44184   4.47832
 Alpha virt. eigenvalues --    4.55684
          Condensed to atoms (all electrons):
               1          2          3          4          5          6
     1  C    5.189969   0.006606   0.409179   0.418374   0.406032  -0.011898
     2  O    0.006606   9.179541  -0.080253  -0.096231  -0.079205   0.021550
     3  H    0.409179  -0.080253   0.579627  -0.040258  -0.041356  -0.001662
     4  H    0.418374  -0.096231  -0.040258   0.577767  -0.038619  -0.002115
     5  H    0.406032  -0.079205  -0.041356  -0.038619   0.578191   0.001498
     6  C   -0.011898   0.021550  -0.001662  -0.002115   0.001498   5.165486
     7  O    0.010475  -0.057943   0.000455   0.003004  -0.001815   0.062206
     8  H   -0.000892  -0.000458   0.000135  -0.000001  -0.000000   0.400698
     9  H    0.000496  -0.000590  -0.000003   0.000004  -0.000000   0.402089
    10  H   -0.000578  -0.000380  -0.000007  -0.000006   0.000001   0.399805
    11  H   -0.010718   0.092772  -0.001406  -0.000394   0.001335  -0.014830
    12  C   -0.007668   0.017749  -0.001603   0.001398  -0.001465  -0.000091
    13  O    0.003389  -0.063063   0.001827  -0.001924   0.001480   0.001590
    14  H   -0.000733   0.000216  -0.000009  -0.000000  -0.000000   0.000262
    15  H   -0.000468  -0.001275  -0.000001   0.000001  -0.000004  -0.000314
    16  H    0.000300  -0.000556  -0.000001  -0.000000   0.000002   0.000206
    17  H   -0.008940   0.095675  -0.001237   0.001364  -0.001077  -0.000460
    18  C   -0.006603   0.010937   0.001030  -0.001736  -0.000608  -0.001057
    19  O    0.003697  -0.045213  -0.001819   0.002819   0.001004   0.000929
    20  H   -0.000296  -0.000329   0.000002  -0.000033  -0.000000   0.000026
    21  H    0.000292  -0.000336  -0.000000   0.000001   0.000001  -0.000058
    22  H   -0.000673  -0.000921   0.000001  -0.000002  -0.000003   0.000134
    23  H   -0.008129   0.088690   0.001216  -0.000172  -0.001157  -0.000346
               7          8          9         10         11         12
     1  C    0.010475  -0.000892   0.000496  -0.000578  -0.010718  -0.007668
     2  O   -0.057943  -0.000458  -0.000590  -0.000380   0.092772   0.017749
     3  H    0.000455   0.000135  -0.000003  -0.000007  -0.001406  -0.001603
     4  H    0.003004  -0.000001   0.000004  -0.000006  -0.000394   0.001398
     5  H   -0.001815  -0.000000  -0.000000   0.000001   0.001335  -0.001465
     6  C    0.062206   0.400698   0.402089   0.399805  -0.014830  -0.000091
     7  O    8.907458  -0.056045  -0.057193  -0.057244   0.077060   0.002622
     8  H   -0.056045   0.533318  -0.029721  -0.041836  -0.003728   0.000135
     9  H   -0.057193  -0.029721   0.504915  -0.030110   0.004139   0.000275
    10  H   -0.057244  -0.041836  -0.030110   0.535620  -0.003448  -0.000856
    11  H    0.077060  -0.003728   0.004139  -0.003448   0.239712   0.000283
    12  C    0.002622   0.000135   0.000275  -0.000856   0.000283   5.148951
    13  O   -0.004391   0.000214  -0.000040   0.000057  -0.001056   0.068912
    14  H   -0.000117  -0.000026   0.000020  -0.000118   0.000082   0.398384
    15  H    0.000425  -0.000017   0.000004   0.000070   0.000063   0.399638
    16  H   -0.000044   0.000001  -0.000000   0.000025  -0.000002   0.402227
    17  H    0.000375   0.000001  -0.000001   0.000090   0.000184  -0.013390
    18  C   -0.004436  -0.000354  -0.000121   0.000281   0.000856  -0.001140
    19  O   -0.004064   0.000009   0.000011  -0.000006  -0.001269   0.000961
    20  H    0.000585  -0.000001  -0.000010   0.000022   0.000440  -0.000087
    21  H    0.000127   0.000000   0.000000  -0.000000   0.000005   0.000042
    22  H    0.000611  -0.000000   0.000000  -0.000006  -0.000182  -0.000040
    23  H   -0.000712   0.000003  -0.000001  -0.000012   0.000668   0.000445
              13         14         15         16         17         18
     1  C    0.003389  -0.000733  -0.000468   0.000300  -0.008940  -0.006603
     2  O   -0.063063   0.000216  -0.001275  -0.000556   0.095675   0.010937
     3  H    0.001827  -0.000009  -0.000001  -0.000001  -0.001237   0.001030
     4  H   -0.001924  -0.000000   0.000001  -0.000000   0.001364  -0.001736
     5  H    0.001480  -0.000000  -0.000004   0.000002  -0.001077  -0.000608
     6  C    0.001590   0.000262  -0.000314   0.000206  -0.000460  -0.001057
     7  O   -0.004391  -0.000117   0.000425  -0.000044   0.000375  -0.004436
     8  H    0.000214  -0.000026  -0.000017   0.000001   0.000001  -0.000354
     9  H   -0.000040   0.000020   0.000004  -0.000000  -0.000001  -0.000121
    10  H    0.000057  -0.000118   0.000070   0.000025   0.000090   0.000281
    11  H   -0.001056   0.000082   0.000063  -0.000002   0.000184   0.000856
    12  C    0.068912   0.398384   0.399638   0.402227  -0.013390  -0.001140
    13  O    8.907550  -0.055827  -0.054737  -0.057161   0.079485   0.001690
    14  H   -0.055827   0.536577  -0.041613  -0.030273  -0.003704  -0.000027
    15  H   -0.054737  -0.041613   0.531545  -0.029579  -0.003058  -0.000186
    16  H   -0.057161  -0.030273  -0.029579   0.504994   0.004117   0.000011
    17  H    0.079485  -0.003704  -0.003058   0.004117   0.240417   0.000074
    18  C    0.001690  -0.000027  -0.000186   0.000011   0.000074   5.142403
    19  O   -0.004521   0.000004   0.000041  -0.000003  -0.000840   0.079616
    20  H    0.000027  -0.000000  -0.000012   0.000000  -0.000028   0.396941
    21  H   -0.000014   0.000000   0.000000  -0.000000  -0.000002   0.401960
    22  H    0.000172  -0.000002   0.000053   0.000000   0.000106   0.399920
    23  H   -0.002356  -0.000013   0.000077  -0.000001   0.001033  -0.013114
              19         20         21         22         23
     1  C    0.003697  -0.000296   0.000292  -0.000673  -0.008129
     2  O   -0.045213  -0.000329  -0.000336  -0.000921   0.088690
     3  H   -0.001819   0.000002  -0.000000   0.000001   0.001216
     4  H    0.002819  -0.000033   0.000001  -0.000002  -0.000172
     5  H    0.001004  -0.000000   0.000001  -0.000003  -0.001157
     6  C    0.000929   0.000026  -0.000058   0.000134  -0.000346
     7  O   -0.004064   0.000585   0.000127   0.000611  -0.000712
     8  H    0.000009  -0.000001   0.000000  -0.000000   0.000003
     9  H    0.000011  -0.000010   0.000000   0.000000  -0.000001
    10  H   -0.000006   0.000022  -0.000000  -0.000006  -0.000012
    11  H   -0.001269   0.000440   0.000005  -0.000182   0.000668
    12  C    0.000961  -0.000087   0.000042  -0.000040   0.000445
    13  O   -0.004521   0.000027  -0.000014   0.000172  -0.002356
    14  H    0.000004  -0.000000   0.000000  -0.000002  -0.000013
    15  H    0.000041  -0.000012   0.000000   0.000053   0.000077
    16  H   -0.000003   0.000000  -0.000000   0.000000  -0.000001
    17  H   -0.000840  -0.000028  -0.000002   0.000106   0.001033
    18  C    0.079616   0.396941   0.401960   0.399920  -0.013114
    19  O    8.890233  -0.053450  -0.056265  -0.057683   0.071114
    20  H   -0.053450   0.528942  -0.028189  -0.041508  -0.003729
    21  H   -0.056265  -0.028189   0.504501  -0.031505   0.003956
    22  H   -0.057683  -0.041508  -0.031505   0.538358  -0.002595
    23  H    0.071114  -0.003729   0.003956  -0.002595   0.238151
 Mulliken charges:
               1
     1  C   -0.391213
     2  O   -1.086983
     3  H    0.176142
     4  H    0.176758
     5  H    0.175768
     6  C   -0.423647
     7  O   -0.821398
     8  H    0.198565
     9  H    0.205836
    10  H    0.198638
    11  H    0.619434
    12  C   -0.415683
    13  O   -0.821305
    14  H    0.196918
    15  H    0.199347
    16  H    0.205735
    17  H    0.609815
    18  C   -0.406335
    19  O   -0.825308
    20  H    0.200687
    21  H    0.205485
    22  H    0.195765
    23  H    0.626980
 Sum of Mulliken charges =  -1.00000
 Mulliken charges with hydrogens summed into heavy atoms:
               1
     1  C    0.137455
     2  O   -1.086983
     6  C    0.179392
     7  O   -0.201964
    12  C    0.186317
    13  O   -0.211490
    18  C    0.195602
    19  O   -0.198328
 Electronic spatial extent (au):  <R**2>=           1781.2111
 Charge=             -1.0000 electrons
 Dipole moment (field-independent basis, Debye):
    X=              3.0753    Y=              3.6853    Z=             -2.9379  Tot=              5.6276
 Quadrupole moment (field-independent basis, Debye-Ang):
   XX=            -70.1420   YY=            -74.0666   ZZ=            -54.1000
   XY=              5.7367   XZ=              0.1405   YZ=              0.5610
 Traceless Quadrupole moment (field-independent basis, Debye-Ang):
   XX=             -4.0391   YY=             -7.9637   ZZ=             12.0029
   XY=              5.7367   XZ=              0.1405   YZ=              0.5610
 Octapole moment (field-independent basis, Debye-Ang**2):
  XXX=             13.8318  YYY=             16.1944  ZZZ=             -6.0137  XYY=              9.4971
  XXY=             26.5458  XXZ=            -16.9401  XZZ=             -0.7256  YZZ=             -3.2576
  YYZ=             -4.7717  XYZ=              1.0308
 Hexadecapole moment (field-independent basis, Debye-Ang**3):
 XXXX=          -1088.6204 YYYY=           -852.8691 ZZZZ=           -530.9668 XXXY=            -14.2263
 XXXZ=              6.6275 YYYX=             39.8574 YYYZ=            -16.1191 ZZZX=              0.2921
 ZZZY=              5.0438 XXYY=           -372.7061 XXZZ=           -245.4514 YYZZ=           -219.7726
 XXYZ=             21.4537 YYXZ=             -2.2500 ZZXY=              0.5681
 N-N= 4.210462161308D+02 E-N=-1.938141447235D+03  KE= 4.582896878393D+02
 Unable to Open any file for archive entry.
 1\1\GINC-SESKSCPN028\SP\RwB97XD\6-31+G(d)\C4H15O4(1-)\KSRF385\24-Dec-2
 019\0\\# wb97xd 6-31+G(d) scrf(solvent=Methanol, smd) scf=sleazy integ
 ral=fine\\predict_snar calculation\\-1,1\C,0,0.054688,0.356006,2.23648
 \O,0,0.070173,0.316334,0.869577\H,0,-0.862875,-0.109223,2.645384\H,0,0
 .917394,-0.182266,2.668264\H,0,0.090437,1.394677,2.611359\C,0,-0.77366
 7,-2.639862,-0.361935\O,0,0.468695,-2.129206,0.039969\H,0,-1.496942,-2
 .634517,0.462982\H,0,-0.60884,-3.669351,-0.684381\H,0,-1.193195,-2.064
 168,-1.195359\H,0,0.330146,-1.17937,0.358353\C,0,-2.480503,0.974205,-1
 .131878\O,0,-1.913377,1.731936,-0.097478\H,0,-2.887409,0.026164,-0.758
 68\H,0,-1.748119,0.752668,-1.916972\H,0,-3.29159,1.567994,-1.55678\H,0
 ,-1.137504,1.211841,0.282752\C,0,2.517915,0.510844,-1.306839\O,0,2.355
 444,1.198617,-0.092859\H,0,2.396463,-0.569188,-1.173815\H,0,3.527191,0
 .723028,-1.663426\H,0,1.793128,0.85354,-2.056\H,0,1.476537,0.910818,0.
 30049\\Version=ES64L-G16RevC.01\State=1-A\HF=-462.3249809\RMSD=2.646e-
 05\Dipole=-1.2598448,-1.4109371,-1.1507306\Quadrupole=-2.7105154,-6.21
 60299,8.9265453,4.1530157,-0.1301265,-0.3625273\PG=C01 [X(C4H15O4)]\\@
 The archive entry for this job was punched.


 MICHAEL FARADAY, ASKED BY A POLITICIAN WHAT GOOD
 HIS ELECTRICAL DISCOVERIES WERE, REPLIED 
 "AT PRESENT I DO NOT KNOW, BUT ONE DAY YOU WILL BE
 ABLE TO TAX THEM."
 Job cpu time:       0 days  0 hours  0 minutes 51.0 seconds.
 Elapsed time:       0 days  0 hours  0 minutes 52.1 seconds.
 File lengths (MBytes):  RWF=    128 Int=      0 D2E=      0 Chk=      8 Scr=      8
 Normal termination of Gaussian 16 at Tue Dec 24 17:52:40 2019.
