# Supplementary material for: Machine learning meets mechanistic modelling for accurate prediction of experimental activation energies
Source: Chem Sci. 2020 Nov 5;12(3):1163–75. doi: 10.1039/d0sc04896h (PMC9528810; doi:10.1039/d0sc04896h)
Supplement: SC-012-D0SC04896H-s002 [file SC-012-D0SC04896H-s002.zip › SC-012-D0SC04896H-s1114.gjf]

# wb97xd 6-31+G(d) scrf(solvent=Methanol, smd) scf=sleazy integral=fine 

predict_snar calculation

-1 1
C            -0.293596    1.049930   -1.929039
O            -0.025546    0.551049   -0.684884
H             0.551333    0.889916   -2.622550
H            -1.182273    0.565606   -2.378459
H            -0.492900    2.136537   -1.895256
C             2.666929    0.412981    1.170885
O             2.291940    1.388483    0.232747
H             2.651943   -0.589877    0.730582
H             1.998984    0.423120    2.041076
H             3.681215    0.651677    1.494978
H             1.393335    1.122588   -0.130770
C            -2.932758    0.286377    0.824624
O            -1.924804    1.248057    0.983538
H            -3.761346    0.579455    1.471352
H            -2.584677   -0.711857    1.115809
H            -3.286732    0.240774   -0.212902
H            -1.161680    1.005896    0.370334
C            -0.144957   -2.639600    0.146556
O             0.683269   -1.964372   -0.761361
H             0.194781   -3.676168    0.182535
H            -1.193837   -2.617368   -0.175519
H            -0.079940   -2.204255    1.150338
H             0.420047   -0.988691   -0.757748
