# Supplementary material for: Machine learning meets mechanistic modelling for accurate prediction of experimental activation energies
Source: Chem Sci. 2020 Nov 5;12(3):1163–75. doi: 10.1039/d0sc04896h (PMC9528810; doi:10.1039/d0sc04896h)
Supplement: SC-012-D0SC04896H-s002 [file SC-012-D0SC04896H-s002.zip › SC-012-D0SC04896H-s1115.log]

 Entering Gaussian System, Link 0=g16
 Input=29.gjf
 Output=29.log
 Initial command:
 /opt/scp/software/gaussian/16.C.01-avx2/g16/l1.exe "/scratch/ksrf385/23664580/Gau-121233.inp" -scrdir="/scratch/ksrf385/23664580/"
 Entering Link 1 = /opt/scp/software/gaussian/16.C.01-avx2/g16/l1.exe PID=    121266.
  
 Copyright (c) 1988-2019, Gaussian, Inc.  All Rights Reserved.
  
 This is part of the Gaussian(R) 16 program.  It is based on
 the Gaussian(R) 09 system (copyright 2009, Gaussian, Inc.),
 the Gaussian(R) 03 system (copyright 2003, Gaussian, Inc.),
 the Gaussian(R) 98 system (copyright 1998, Gaussian, Inc.),
 the Gaussian(R) 94 system (copyright 1995, Gaussian, Inc.),
 the Gaussian 92(TM) system (copyright 1992, Gaussian, Inc.),
 the Gaussian 90(TM) system (copyright 1990, Gaussian, Inc.),
 the Gaussian 88(TM) system (copyright 1988, Gaussian, Inc.),
 the Gaussian 86(TM) system (copyright 1986, Carnegie Mellon
 University), and the Gaussian 82(TM) system (copyright 1983,
 Carnegie Mellon University). Gaussian is a federally registered
 trademark of Gaussian, Inc.
  
 This software contains proprietary and confidential information,
 including trade secrets, belonging to Gaussian, Inc.
  
 This software is provided under written license and may be
 used, copied, transmitted, or stored only in accord with that
 written license.
  
 The following legend is applicable only to US Government
 contracts under FAR:
  
                    RESTRICTED RIGHTS LEGEND
  
 Use, reproduction and disclosure by the US Government is
 subject to restrictions as set forth in subparagraphs (a)
 and (c) of the Commercial Computer Software - Restricted
 Rights clause in FAR 52.227-19.
  
 Gaussian, Inc.
 340 Quinnipiac St., Bldg. 40, Wallingford CT 06492
  
  
 ---------------------------------------------------------------
 Warning -- This program may not be used in any manner that
 competes with the business of Gaussian, Inc. or will provide
 assistance to any competitor of Gaussian, Inc.  The licensee
 of this program is prohibited from giving any competitor of
 Gaussian, Inc. access to this program.  By using this program,
 the user acknowledges that Gaussian, Inc. is engaged in the
 business of creating and licensing software in the field of
 computational chemistry and represents and warrants to the
 licensee that it is not a competitor of Gaussian, Inc. and that
 it will not use this program in any manner prohibited above.
 ---------------------------------------------------------------
  

 Cite this work as:
 Gaussian 16, Revision C.01,
 M. J. Frisch, G. W. Trucks, H. B. Schlegel, G. E. Scuseria, 
 M. A. Robb, J. R. Cheeseman, G. Scalmani, V. Barone, 
 G. A. Petersson, H. Nakatsuji, X. Li, M. Caricato, A. V. Marenich, 
 J. Bloino, B. G. Janesko, R. Gomperts, B. Mennucci, H. P. Hratchian, 
 J. V. Ortiz, A. F. Izmaylov, J. L. Sonnenberg, D. Williams-Young, 
 F. Ding, F. Lipparini, F. Egidi, J. Goings, B. Peng, A. Petrone, 
 T. Henderson, D. Ranasinghe, V. G. Zakrzewski, J. Gao, N. Rega, 
 G. Zheng, W. Liang, M. Hada, M. Ehara, K. Toyota, R. Fukuda, 
 J. Hasegawa, M. Ishida, T. Nakajima, Y. Honda, O. Kitao, H. Nakai, 
 T. Vreven, K. Throssell, J. A. Montgomery, Jr., J. E. Peralta, 
 F. Ogliaro, M. J. Bearpark, J. J. Heyd, E. N. Brothers, K. N. Kudin, 
 V. N. Staroverov, T. A. Keith, R. Kobayashi, J. Normand, 
 K. Raghavachari, A. P. Rendell, J. C. Burant, S. S. Iyengar, 
 J. Tomasi, M. Cossi, J. M. Millam, M. Klene, C. Adamo, R. Cammi, 
 J. W. Ochterski, R. L. Martin, K. Morokuma, O. Farkas, 
 J. B. Foresman, and D. J. Fox, Gaussian, Inc., Wallingford CT, 2019.
 
 ******************************************
 Gaussian 16:  ES64L-G16RevC.01  3-Jul-2019
                24-Dec-2019 
 ******************************************
 ----------------------------------------------------------------------
 # wb97xd 6-31+G(d) scrf(solvent=Methanol, smd) scf=sleazy integral=fin
 e
 ----------------------------------------------------------------------

 Warning!  SCF SP cutoffs with diffuse functions may be unreliable.
 Consider SCF=Tight

 1/38=1,172=1/1;
 2/12=2,17=6,18=5,40=1/2;
 3/5=1,6=6,7=11,11=2,25=1,30=1,70=32201,72=3,74=-58,75=-4/1,2,3;
 4//1;
 5/5=2,32=1,38=5,53=3/2;
 6/7=2,8=2,9=2,10=2,28=1/1;
 99/5=1,9=1/99;
 ------------------------
 predict_snar calculation
 ------------------------
 Symbolic Z-matrix:
 Charge = -1 Multiplicity = 1
 C                    -0.2936    1.04993  -1.92904 
 O                    -0.02555   0.55105  -0.68488 
 H                     0.55133   0.88992  -2.62255 
 H                    -1.18227   0.56561  -2.37846 
 H                    -0.4929    2.13654  -1.89526 
 C                     2.66693   0.41298   1.17089 
 O                     2.29194   1.38848   0.23275 
 H                     2.65194  -0.58988   0.73058 
 H                     1.99898   0.42312   2.04108 
 H                     3.68122   0.65168   1.49498 
 H                     1.39334   1.12259  -0.13077 
 C                    -2.93276   0.28638   0.82462 
 O                    -1.9248    1.24806   0.98354 
 H                    -3.76135   0.57946   1.47135 
 H                    -2.58468  -0.71186   1.11581 
 H                    -3.28673   0.24077  -0.2129 
 H                    -1.16168   1.0059    0.37033 
 C                    -0.14496  -2.6396    0.14656 
 O                     0.68327  -1.96437  -0.76136 
 H                     0.19478  -3.67617   0.18254 
 H                    -1.19384  -2.61737  -0.17552 
 H                    -0.07994  -2.20425   1.15034 
 H                     0.42005  -0.98869  -0.75775 
 
                          Input orientation:                          
 ---------------------------------------------------------------------
 Center     Atomic      Atomic             Coordinates (Angstroms)
 Number     Number       Type             X           Y           Z
 ---------------------------------------------------------------------
      1          6           0       -0.293596    1.049930   -1.929039
      2          8           0       -0.025546    0.551049   -0.684884
      3          1           0        0.551333    0.889916   -2.622550
      4          1           0       -1.182273    0.565606   -2.378459
      5          1           0       -0.492900    2.136537   -1.895256
      6          6           0        2.666929    0.412981    1.170885
      7          8           0        2.291940    1.388483    0.232747
      8          1           0        2.651943   -0.589877    0.730582
      9          1           0        1.998984    0.423120    2.041076
     10          1           0        3.681215    0.651677    1.494978
     11          1           0        1.393335    1.122588   -0.130770
     12          6           0       -2.932758    0.286377    0.824624
     13          8           0       -1.924804    1.248057    0.983538
     14          1           0       -3.761346    0.579455    1.471352
     15          1           0       -2.584677   -0.711857    1.115809
     16          1           0       -3.286732    0.240774   -0.212902
     17          1           0       -1.161680    1.005896    0.370334
     18          6           0       -0.144957   -2.639600    0.146556
     19          8           0        0.683269   -1.964372   -0.761361
     20          1           0        0.194781   -3.676168    0.182535
     21          1           0       -1.193837   -2.617368   -0.175519
     22          1           0       -0.079940   -2.204255    1.150338
     23          1           0        0.420047   -0.988691   -0.757748
 ---------------------------------------------------------------------
                    Distance matrix (angstroms):
                    1          2          3          4          5
     1  C    0.000000
     2  O    1.366987   0.000000
     3  H    1.104747   2.049919   0.000000
     4  H    1.107382   2.050957   1.780491   0.000000
     5  H    1.105250   2.048705   1.781416   1.782286   0.000000
     6  C    4.333583   3.272975   4.369595   5.238081   4.728254
     7  O    3.387172   2.629465   3.380977   4.423311   3.583757
     8  H    4.294037   3.236387   4.224434   5.069762   4.921219
     9  H    4.627162   3.397933   4.905405   5.447292   4.963869
    10  H    5.261333   4.301395   5.177543   6.218073   5.578685
    11  H    2.466736   1.626937   2.640468   3.463537   2.774777
    12  C    3.889839   3.286419   4.938234   3.660862   4.095576
    13  O    3.344129   2.622334   4.389008   3.510002   3.335746
    14  H    4.879477   4.313509   5.954462   4.633881   4.943814
    15  H    4.198100   3.374400   5.135715   3.975998   4.642778
    16  H    3.543829   3.309739   4.578049   3.037088   3.772231
    17  H    2.458175   1.615912   3.450394   2.783908   2.618876
    18  C    4.235897   3.299362   4.539851   4.210115   5.205914
    19  O    3.376944   2.614500   3.410043   3.534974   4.414357
    20  H    5.199352   4.320917   5.370731   5.142724   6.211092
    21  H    4.163453   3.415146   4.618941   3.870969   5.103765
    22  H    4.485302   3.310997   4.920069   4.619489   5.318708
    23  H    2.457068   1.604575   2.650262   2.758618   3.448833
                    6          7          8          9         10
     6  C    0.000000
     7  O    1.404394   0.000000
     8  H    1.095361   2.071557   0.000000
     9  H    1.097035   2.070701   1.780425   0.000000
    10  H    1.091232   2.016481   1.784701   1.783357   0.000000
    11  H    1.954454   1.005155   2.293155   2.360716   2.845911
    12  C    5.611811   5.372376   5.653808   5.081391   6.657887
    13  O    4.670810   4.285363   4.938482   4.146688   5.660803
    14  H    6.437446   6.231448   6.560972   5.790546   7.442949
    15  H    5.371002   5.382622   5.252187   4.811885   6.423737
    16  H    6.114785   5.712917   6.070256   5.749127   7.185957
    17  H    3.956094   3.477469   4.149698   3.622265   4.984368
    18  C    4.274834   4.708646   3.516404   4.191174   5.224016
    19  O    3.649697   3.849378   2.826802   3.909588   4.574107
    20  H    4.879497   5.481905   3.982862   4.849071   5.710339
    21  H    5.089335   5.325802   4.440919   4.934771   6.102733
    22  H    3.794158   4.401767   3.200874   3.466762   4.735125
    23  H    3.276093   3.183712   2.712110   3.509938   4.289615
                   11         12         13         14         15
    11  H    0.000000
    12  C    4.508559   0.000000
    13  O    3.502495   1.402160   0.000000
    14  H    5.425175   1.091197   2.014417   0.000000
    15  H    4.554528   1.096549   2.072243   1.782820   0.000000
    16  H    4.763126   1.097195   2.073870   1.782323   1.779286
    17  H    2.606305   1.964893   1.008474   2.855233   2.351878
    18  C    4.073980   4.097920   4.356865   5.019529   3.256974
    19  O    3.229731   4.544983   4.490703   5.586651   3.971402
    20  H    4.956082   5.088766   5.420539   5.951665   4.169356
    21  H    4.547827   3.529287   4.101126   4.418593   2.689412
    22  H    3.857416   3.801040   3.917883   4.626537   2.915845
    23  H    2.407881   3.920587   3.678783   4.991194   3.551791
                   16         17         18         19         20
    16  H    0.000000
    17  H    2.332686   0.000000
    18  C    4.277443   3.791232   0.000000
    19  O    4.574318   3.675196   1.402214   0.000000
    20  H    5.255448   4.878215   1.091416   2.014896   0.000000
    21  H    3.542680   3.664291   1.097441   2.071990   1.782560
    22  H    4.256772   3.476153   1.096052   2.072348   1.782875
    23  H    3.943178   2.784386   1.965323   1.010570   2.856118
                   21         22         23
    21  H    0.000000
    22  H    1.780260   0.000000
    23  H    2.365629   2.316975   0.000000
 Stoichiometry    C4H15O4(1-)
 Framework group  C1[X(C4H15O4)]
 Deg. of freedom    63
 Full point group                 C1      NOp   1
 Largest Abelian subgroup         C1      NOp   1
 Largest concise Abelian subgroup C1      NOp   1
                         Standard orientation:                         
 ---------------------------------------------------------------------
 Center     Atomic      Atomic             Coordinates (Angstroms)
 Number     Number       Type             X           Y           Z
 ---------------------------------------------------------------------
      1          6           0       -0.292192   -0.939470    1.975944
      2          8           0       -0.036754   -0.500831    0.706691
      3          1           0        0.563558   -0.755884    2.650076
      4          1           0       -1.170254   -0.426532    2.414346
      5          1           0       -0.501667   -2.024523    1.994872
      6          6           0        2.631172   -0.473913   -1.189042
      7          8           0        2.260347   -1.401675   -0.202093
      8          1           0        2.631205    0.548201   -0.795217
      9          1           0        1.951304   -0.517597   -2.048901
     10          1           0        3.638744   -0.736943   -1.515237
     11          1           0        1.369225   -1.110774    0.160693
     12          6           0       -2.961886   -0.277910   -0.774678
     13          8           0       -1.964860   -1.255483   -0.902514
     14          1           0       -3.801849   -0.592422   -1.396171
     15          1           0       -2.608899    0.702522   -1.116107
     16          1           0       -3.301190   -0.181329    0.264255
     17          1           0       -1.191268   -0.992744   -0.311293
     18          6           0       -0.138956    2.649276   -0.269104
     19          8           0        0.695548    2.008543    0.657863
     20          1           0        0.209530    3.679796   -0.357275
     21          1           0       -1.183482    2.651903    0.067547
     22          1           0       -0.091600    2.167699   -1.252553
     23          1           0        0.423571    1.036292    0.702668
 ---------------------------------------------------------------------
 Rotational constants (GHZ):           1.2982332           0.9463349           0.7610034
 Standard basis: 6-31+G(d) (6D, 7F)
 There are   182 symmetry adapted cartesian basis functions of A   symmetry.
 There are   182 symmetry adapted basis functions of A   symmetry.
   182 basis functions,   316 primitive gaussians,   182 cartesian basis functions
    36 alpha electrons       36 beta electrons
       nuclear repulsion energy       421.3715259569 Hartrees.
 NAtoms=   23 NActive=   23 NUniq=   23 SFac= 1.00D+00 NAtFMM=   60 NAOKFM=F Big=F
 Integral buffers will be    131072 words long.
 Raffenetti 2 integral format.
 Two-electron integral symmetry is turned on.
 Nuclear repulsion after empirical dispersion term =      421.3604787225 Hartrees.
 ------------------------------------------------------------------------------
 Polarizable Continuum Model (PCM)
 =================================
 Model                : PCM.
 Atomic radii         : SMD-Coulomb.
 Polarization charges : Total charges.
 Charge compensation  : None.
 Solution method      : On-the-fly selection.
 Cavity type          : VdW (van der Waals Surface) (Alpha=1.000).
 Cavity algorithm     : GePol (No added spheres)
                        Default sphere list used, NSphG=   23.
                        Lebedev-Laikov grids with approx.  5.0 points / Ang**2.
                        Smoothing algorithm: York/Karplus (Gamma=1.0000).
                        Polarization charges: spherical gaussians, with
                                              point-specific exponents (IZeta= 3).
                        Self-potential: point-specific (ISelfS= 7).
                        Self-field    : sphere-specific E.n sum rule (ISelfD= 2).
 Solvent              : Methanol, Eps=  32.613000 Eps(inf)=   1.765709
 ------------------------------------------------------------------------------
 ------------------------------------------------------------------------------
 Atomic radii for non-electrostatic terms: SMD-CDS.
 ------------------------------------------------------------------------------
 Nuclear repulsion after PCM non-electrostatic terms =      421.3688750551 Hartrees.
 One-electron integrals computed using PRISM.
 NBasis=   182 RedAO= T EigKep=  1.31D-03  NBF=   182
 NBsUse=   182 1.00D-06 EigRej= -1.00D+00 NBFU=   182
 ExpMin= 4.38D-02 ExpMax= 5.48D+03 ExpMxC= 8.25D+02 IAcc=2 IRadAn=         4 AccDes= 0.00D+00
 Harris functional with IExCor= 4639 and IRadAn=       4 diagonalized for initial guess.
 HarFok:  IExCor= 4639 AccDes= 0.00D+00 IRadAn=         4 IDoV= 1 UseB2=F ITyADJ=14
 ICtDFT=  3500011 ScaDFX=  1.000000  1.000000  1.000000  1.000000
 FoFCou: FMM=F IPFlag=           0 FMFlag=      100000 FMFlg1=           0
         NFxFlg=           0 DoJE=T BraDBF=F KetDBF=T FulRan=T
         wScrn=  0.000000 ICntrl=       500 IOpCl=  0 I1Cent=   200000004 NGrid=           0
         NMat0=    1 NMatS0=      1 NMatT0=    0 NMatD0=    1 NMtDS0=    0 NMtDT0=    0
 Petite list used in FoFCou.
 Requested convergence on RMS density matrix=1.00D-04 within 128 cycles.
 Requested convergence on MAX density matrix=1.00D-02.
 Requested convergence on             energy=1.00D-02.
 No special actions if energy rises.
 Inv3:  Mode=1 IEnd=     8741547.
 Iteration    1 A*A^-1 deviation from unit magnitude is 2.66D-15 for      2.
 Iteration    1 A*A^-1 deviation from orthogonality  is 2.66D-15 for   1543     13.
 Iteration    1 A^-1*A deviation from unit magnitude is 3.11D-15 for    913.
 Iteration    1 A^-1*A deviation from orthogonality  is 1.49D-14 for   1218   1156.
 Error on total polarization charges =  0.06564
 SCF Done:  E(RwB97XD) =  -462.325278470     A.U. after    5 cycles
            NFock=  5  Conv=0.28D-04     -V/T= 2.0088
 SMD-CDS (non-electrostatic) energy       (kcal/mol) =       5.27
 (included in total energy above)

 **********************************************************************

            Population analysis using the SCF Density.

 **********************************************************************

 Orbital symmetries:
       Occupied  (A) (A) (A) (A) (A) (A) (A) (A) (A) (A) (A) (A)
                 (A) (A) (A) (A) (A) (A) (A) (A) (A) (A) (A) (A)
                 (A) (A) (A) (A) (A) (A) (A) (A) (A) (A) (A) (A)
       Virtual   (A) (A) (A) (A) (A) (A) (A) (A) (A) (A) (A) (A)
                 (A) (A) (A) (A) (A) (A) (A) (A) (A) (A) (A) (A)
                 (A) (A) (A) (A) (A) (A) (A) (A) (A) (A) (A) (A)
                 (A) (A) (A) (A) (A) (A) (A) (A) (A) (A) (A) (A)
                 (A) (A) (A) (A) (A) (A) (A) (A) (A) (A) (A) (A)
                 (A) (A) (A) (A) (A) (A) (A) (A) (A) (A) (A) (A)
                 (A) (A) (A) (A) (A) (A) (A) (A) (A) (A) (A) (A)
                 (A) (A) (A) (A) (A) (A) (A) (A) (A) (A) (A) (A)
                 (A) (A) (A) (A) (A) (A) (A) (A) (A) (A) (A) (A)
                 (A) (A) (A) (A) (A) (A) (A) (A) (A) (A) (A) (A)
                 (A) (A) (A) (A) (A) (A) (A) (A) (A) (A) (A) (A)
                 (A) (A) (A) (A) (A) (A) (A) (A) (A) (A) (A) (A)
                 (A) (A)
 The electronic state is 1-A.
 Alpha  occ. eigenvalues --  -19.24918 -19.24900 -19.24827 -19.19951 -10.31801
 Alpha  occ. eigenvalues --  -10.31790 -10.31668 -10.30549  -1.10194  -1.09748
 Alpha  occ. eigenvalues --   -1.09642  -1.03697  -0.75780  -0.75627  -0.75579
 Alpha  occ. eigenvalues --   -0.71724  -0.58525  -0.58049  -0.57930  -0.51499
 Alpha  occ. eigenvalues --   -0.51306  -0.51064  -0.50246  -0.49985  -0.49869
 Alpha  occ. eigenvalues --   -0.48916  -0.48910  -0.46401  -0.41031  -0.40779
 Alpha  occ. eigenvalues --   -0.39667  -0.34551  -0.34279  -0.33957  -0.30302
 Alpha  occ. eigenvalues --   -0.30240
 Alpha virt. eigenvalues --    0.08410   0.09211   0.09631   0.09833   0.11299
 Alpha virt. eigenvalues --    0.11530   0.11772   0.13039   0.13430   0.14543
 Alpha virt. eigenvalues --    0.15031   0.16013   0.16521   0.17817   0.19373
 Alpha virt. eigenvalues --    0.20166   0.23151   0.23786   0.24183   0.25300
 Alpha virt. eigenvalues --    0.26702   0.28198   0.28796   0.29468   0.29528
 Alpha virt. eigenvalues --    0.30232   0.30560   0.31071   0.31960   0.32900
 Alpha virt. eigenvalues --    0.33041   0.33711   0.34575   0.36095   0.36865
 Alpha virt. eigenvalues --    0.37932   0.38193   0.38966   0.39632   0.40151
 Alpha virt. eigenvalues --    0.40717   0.41319   0.41974   0.42347   0.44024
 Alpha virt. eigenvalues --    0.44551   0.45649   0.46089   0.47840   0.49846
 Alpha virt. eigenvalues --    0.67721   0.75586   0.76370   0.77313   0.78008
 Alpha virt. eigenvalues --    0.78713   0.79290   0.80208   0.81212   0.81622
 Alpha virt. eigenvalues --    0.84511   0.89530   0.90249   1.01562   1.04423
 Alpha virt. eigenvalues --    1.05119   1.06597   1.07671   1.08982   1.09646
 Alpha virt. eigenvalues --    1.10654   1.16861   1.18467   1.20657   1.23423
 Alpha virt. eigenvalues --    1.27419   1.28395   1.29277   1.30686   1.31138
 Alpha virt. eigenvalues --    1.31956   1.33453   1.34750   1.35221   1.36057
 Alpha virt. eigenvalues --    1.37466   1.40282   1.43088   1.45071   1.47949
 Alpha virt. eigenvalues --    1.49032   1.50519   1.53246   1.58853   1.60604
 Alpha virt. eigenvalues --    1.60863   1.61531   1.64766   1.65653   1.66402
 Alpha virt. eigenvalues --    1.68675   1.70841   1.75387   1.79005   1.80559
 Alpha virt. eigenvalues --    1.85135   1.86321   1.90407   1.93087   2.03253
 Alpha virt. eigenvalues --    2.04014   2.22847   2.23293   2.23853   2.26924
 Alpha virt. eigenvalues --    2.27973   2.28083   2.28797   2.29823   2.30685
 Alpha virt. eigenvalues --    2.32122   2.33330   2.33868   2.48251   2.48607
 Alpha virt. eigenvalues --    2.48727   2.51532   2.51925   2.52183   2.57084
 Alpha virt. eigenvalues --    2.57433   2.76330   2.77108   2.80065   2.97221
 Alpha virt. eigenvalues --    3.00019   3.01305   3.03518   4.31779   4.33004
 Alpha virt. eigenvalues --    4.40454   4.41013   4.42753   4.43992   4.48142
 Alpha virt. eigenvalues --    4.55644
          Condensed to atoms (all electrons):
               1          2          3          4          5          6
     1  C    5.189936   0.006910   0.411977   0.410979   0.411654  -0.005873
     2  O    0.006910   9.176035  -0.091343  -0.081645  -0.083157   0.008545
     3  H    0.411977  -0.091343   0.579642  -0.040383  -0.038622  -0.001262
     4  H    0.410979  -0.081645  -0.040383   0.581552  -0.041710   0.001065
     5  H    0.411654  -0.083157  -0.038622  -0.041710   0.577473  -0.000919
     6  C   -0.005873   0.008545  -0.001262   0.001065  -0.000919   5.145946
     7  O    0.000794  -0.041969   0.003291  -0.001823   0.000740   0.080253
     8  H   -0.000314  -0.000263  -0.000031   0.000001   0.000001   0.395310
     9  H   -0.000677  -0.001219  -0.000002   0.000001  -0.000003   0.399840
    10  H    0.000284  -0.000296   0.000001  -0.000000   0.000001   0.401881
    11  H   -0.007623   0.089651  -0.000494   0.001219  -0.000888  -0.012024
    12  C   -0.011061   0.019036   0.001900  -0.001808  -0.002621  -0.000632
    13  O    0.007395  -0.055519  -0.001785   0.000129   0.002189  -0.000309
    14  H    0.000595  -0.000422  -0.000000  -0.000004   0.000005  -0.000009
    15  H   -0.000104  -0.001137   0.000001  -0.000018  -0.000005   0.000066
    16  H   -0.001371  -0.001457   0.000000   0.000451  -0.000002  -0.000046
    17  H   -0.010749   0.094323   0.001252  -0.000679  -0.001326   0.000637
    18  C   -0.009661   0.018773  -0.001081  -0.002018   0.001312  -0.001015
    19  O    0.007299  -0.057167   0.001910   0.001620  -0.001858   0.000558
    20  H    0.000341  -0.000567   0.000002  -0.000001  -0.000000  -0.000179
    21  H   -0.000873   0.000090  -0.000000   0.000002   0.000000  -0.000143
    22  H   -0.000434  -0.000853  -0.000005  -0.000002   0.000002  -0.000141
    23  H   -0.008635   0.092701  -0.000055  -0.001792   0.001296   0.000179
               7          8          9         10         11         12
     1  C    0.000794  -0.000314  -0.000677   0.000284  -0.007623  -0.011061
     2  O   -0.041969  -0.000263  -0.001219  -0.000296   0.089651   0.019036
     3  H    0.003291  -0.000031  -0.000002   0.000001  -0.000494   0.001900
     4  H   -0.001823   0.000001   0.000001  -0.000000   0.001219  -0.001808
     5  H    0.000740   0.000001  -0.000003   0.000001  -0.000888  -0.002621
     6  C    0.080253   0.395310   0.399840   0.401881  -0.012024  -0.000632
     7  O    8.894518  -0.054109  -0.056998  -0.056370   0.067571   0.000978
     8  H   -0.054109   0.528709  -0.041729  -0.028521  -0.003714  -0.000086
     9  H   -0.056998  -0.041729   0.536495  -0.030912  -0.002688  -0.000048
    10  H   -0.056370  -0.028521  -0.030912   0.503851   0.003938   0.000018
    11  H    0.067571  -0.003714  -0.002688   0.003938   0.237305   0.000303
    12  C    0.000978  -0.000086  -0.000048   0.000018   0.000303   5.145878
    13  O   -0.004051   0.000016   0.000317  -0.000011  -0.001823   0.074534
    14  H    0.000003   0.000000   0.000000   0.000000  -0.000001   0.400266
    15  H   -0.000008  -0.000000  -0.000002  -0.000000   0.000002   0.399560
    16  H   -0.000008   0.000000   0.000000  -0.000000   0.000001   0.402456
    17  H   -0.001076  -0.000036   0.000166  -0.000002   0.001215  -0.015494
    18  C   -0.000069   0.000252   0.000541  -0.000145  -0.000645  -0.001418
    19  O   -0.003665   0.001151   0.000439   0.000072  -0.001453   0.001524
    20  H    0.000018  -0.000016   0.000001  -0.000000  -0.000001   0.000176
    21  H    0.000017   0.000001  -0.000002   0.000000  -0.000009   0.000823
    22  H   -0.000044   0.000037  -0.000011   0.000001   0.000036  -0.000975
    23  H   -0.001515   0.000342  -0.000147   0.000003   0.000731  -0.000297
              13         14         15         16         17         18
     1  C    0.007395   0.000595  -0.000104  -0.001371  -0.010749  -0.009661
     2  O   -0.055519  -0.000422  -0.001137  -0.001457   0.094323   0.018773
     3  H   -0.001785  -0.000000   0.000001   0.000000   0.001252  -0.001081
     4  H    0.000129  -0.000004  -0.000018   0.000451  -0.000679  -0.002018
     5  H    0.002189   0.000005  -0.000005  -0.000002  -0.001326   0.001312
     6  C   -0.000309  -0.000009   0.000066  -0.000046   0.000637  -0.001015
     7  O   -0.004051   0.000003  -0.000008  -0.000008  -0.001076  -0.000069
     8  H    0.000016   0.000000  -0.000000   0.000000  -0.000036   0.000252
     9  H    0.000317   0.000000  -0.000002   0.000000   0.000166   0.000541
    10  H   -0.000011   0.000000  -0.000000  -0.000000  -0.000002  -0.000145
    11  H   -0.001823  -0.000001   0.000002   0.000001   0.001215  -0.000645
    12  C    0.074534   0.400266   0.399560   0.402456  -0.015494  -0.001418
    13  O    8.891216  -0.055227  -0.055981  -0.056299   0.083184   0.002895
    14  H   -0.055227   0.503424  -0.029834  -0.029406   0.003890   0.000325
    15  H   -0.055981  -0.029834   0.537504  -0.042382  -0.003296  -0.001402
    16  H   -0.056299  -0.029406  -0.042382   0.533503  -0.003113   0.000163
    17  H    0.083184   0.003890  -0.003296  -0.003113   0.235365   0.000428
    18  C    0.002895   0.000325  -0.001402   0.000163   0.000428   5.167322
    19  O   -0.004462  -0.000041   0.000014   0.000183  -0.000000   0.061620
    20  H   -0.000051  -0.000000   0.000024   0.000000  -0.000001   0.403277
    21  H   -0.000074   0.000017   0.000161  -0.000050   0.000061   0.394781
    22  H    0.000458   0.000005   0.000094  -0.000010   0.000060   0.401707
    23  H   -0.001109  -0.000002   0.000179  -0.000032   0.000317  -0.013930
              19         20         21         22         23
     1  C    0.007299   0.000341  -0.000873  -0.000434  -0.008635
     2  O   -0.057167  -0.000567   0.000090  -0.000853   0.092701
     3  H    0.001910   0.000002  -0.000000  -0.000005  -0.000055
     4  H    0.001620  -0.000001   0.000002  -0.000002  -0.001792
     5  H   -0.001858  -0.000000   0.000000   0.000002   0.001296
     6  C    0.000558  -0.000179  -0.000143  -0.000141   0.000179
     7  O   -0.003665   0.000018   0.000017  -0.000044  -0.001515
     8  H    0.001151  -0.000016   0.000001   0.000037   0.000342
     9  H    0.000439   0.000001  -0.000002  -0.000011  -0.000147
    10  H    0.000072  -0.000000   0.000000   0.000001   0.000003
    11  H   -0.001453  -0.000001  -0.000009   0.000036   0.000731
    12  C    0.001524   0.000176   0.000823  -0.000975  -0.000297
    13  O   -0.004462  -0.000051  -0.000074   0.000458  -0.001109
    14  H   -0.000041  -0.000000   0.000017   0.000005  -0.000002
    15  H    0.000014   0.000024   0.000161   0.000094   0.000179
    16  H    0.000183   0.000000  -0.000050  -0.000010  -0.000032
    17  H   -0.000000  -0.000001   0.000061   0.000060   0.000317
    18  C    0.061620   0.403277   0.394781   0.401707  -0.013930
    19  O    8.916138  -0.058525  -0.053813  -0.057268   0.072241
    20  H   -0.058525   0.504850  -0.030642  -0.029454   0.004227
    21  H   -0.053813  -0.030642   0.536035  -0.041205  -0.003978
    22  H   -0.057268  -0.029454  -0.041205   0.529625  -0.003066
    23  H    0.072241   0.004227  -0.003978  -0.003066   0.240777
 Mulliken charges:
               1
     1  C   -0.390789
     2  O   -1.089049
     3  H    0.175086
     4  H    0.174863
     5  H    0.176438
     6  C   -0.411729
     7  O   -0.826478
     8  H    0.202997
     9  H    0.196639
    10  H    0.206207
    11  H    0.629391
    12  C   -0.413013
    13  O   -0.825631
    14  H    0.206417
    15  H    0.196565
    16  H    0.197417
    17  H    0.614873
    18  C   -0.422012
    19  O   -0.826521
    20  H    0.206520
    21  H    0.198802
    22  H    0.201444
    23  H    0.621563
 Sum of Mulliken charges =  -1.00000
 Mulliken charges with hydrogens summed into heavy atoms:
               1
     1  C    0.135599
     2  O   -1.089049
     6  C    0.194113
     7  O   -0.197087
    12  C    0.187386
    13  O   -0.210758
    18  C    0.184754
    19  O   -0.204957
 Electronic spatial extent (au):  <R**2>=           1791.0691
 Charge=             -1.0000 electrons
 Dipole moment (field-independent basis, Debye):
    X=             -3.2141    Y=              4.0910    Z=             -1.4283  Tot=              5.3951
 Quadrupole moment (field-independent basis, Debye-Ang):
   XX=            -66.4823   YY=            -71.6882   ZZ=            -59.2156
   XY=             -2.7985   XZ=             -6.3746   YZ=             -7.9426
 Traceless Quadrupole moment (field-independent basis, Debye-Ang):
   XX=             -0.6870   YY=             -5.8928   ZZ=              6.5798
   XY=             -2.7985   XZ=             -6.3746   YZ=             -7.9426
 Octapole moment (field-independent basis, Debye-Ang**2):
  XXX=            -21.5645  YYY=             15.6315  ZZZ=             -3.2111  XYY=            -12.6777
  XXY=             24.0968  XXZ=             -6.7317  XZZ=              5.0901  YZZ=             -0.6841
  YYZ=             -4.9821  XYZ=              2.9041
 Hexadecapole moment (field-independent basis, Debye-Ang**3):
 XXXX=          -1156.7773 YYYY=           -780.8849 ZZZZ=           -465.8169 XXXY=             19.1355
 XXXZ=            -17.2752 YYYX=             -6.2539 YYYZ=            -31.7514 ZZZX=             -4.0724
 ZZZY=             -1.4483 XXYY=           -389.3588 XXZZ=           -264.3168 YYZZ=           -221.0887
 XXYZ=             -4.3593 YYXZ=            -16.2764 ZZXY=            -11.4753
 N-N= 4.213688750551D+02 E-N=-1.938772867537D+03  KE= 4.582874003092D+02
 Unable to Open any file for archive entry.
 1\1\GINC-SESKSCPN028\SP\RwB97XD\6-31+G(d)\C4H15O4(1-)\KSRF385\24-Dec-2
 019\0\\# wb97xd 6-31+G(d) scrf(solvent=Methanol, smd) scf=sleazy integ
 ral=fine\\predict_snar calculation\\-1,1\C,0,-0.293596,1.04993,-1.9290
 39\O,0,-0.025546,0.551049,-0.684884\H,0,0.551333,0.889916,-2.62255\H,0
 ,-1.182273,0.565606,-2.378459\H,0,-0.4929,2.136537,-1.895256\C,0,2.666
 929,0.412981,1.170885\O,0,2.29194,1.388483,0.232747\H,0,2.651943,-0.58
 9877,0.730582\H,0,1.998984,0.42312,2.041076\H,0,3.681215,0.651677,1.49
 4978\H,0,1.393335,1.122588,-0.13077\C,0,-2.932758,0.286377,0.824624\O,
 0,-1.924804,1.248057,0.983538\H,0,-3.761346,0.579455,1.471352\H,0,-2.5
 84677,-0.711857,1.115809\H,0,-3.286732,0.240774,-0.212902\H,0,-1.16168
 ,1.005896,0.370334\C,0,-0.144957,-2.6396,0.146556\O,0,0.683269,-1.9643
 72,-0.761361\H,0,0.194781,-3.676168,0.182535\H,0,-1.193837,-2.617368,-
 0.175519\H,0,-0.07994,-2.204255,1.150338\H,0,0.420047,-0.988691,-0.757
 748\\Version=ES64L-G16RevC.01\State=1-A\HF=-462.3252785\RMSD=2.771e-05
 \Dipole=-1.2723256,-1.6222823,0.5047293\Quadrupole=-0.3459832,-3.85141
 25,4.1973957,1.7431083,4.8374836,-6.3740541\PG=C01 [X(C4H15O4)]\\@
 The archive entry for this job was punched.


  ON THE CHOICE OF THE CORRECT LANGUAGE -
 I SPEAK SPANISH TO GOD, ITALIAN TO WOMEN,
 FRENCH TO MEN, AND GERMAN TO MY HORSE.
          -- CHARLES V
 Job cpu time:       0 days  0 hours  0 minutes 51.6 seconds.
 Elapsed time:       0 days  0 hours  0 minutes 52.7 seconds.
 File lengths (MBytes):  RWF=    128 Int=      0 D2E=      0 Chk=      8 Scr=      8
 Normal termination of Gaussian 16 at Tue Dec 24 17:52:41 2019.
